# Supplementary material for: Inclusive Composite Interval Mapping of QTL by Environment Interactions in Biparental Populations
Source: PLoS One. 2015 Jul 10;10(7):e0132414. doi: 10.1371/journal.pone.0132414 (PMC4498613; doi:10.1371/journal.pone.0132414)
Supplement: S2 File — (ZIP) [file pone.0132414.s002.zip › F2 population/e=1/run_00140.met]

!**********************Note: lines staring with "!" are remarks and will be ignored in the program********************
!*********************************General Information**********************************
!Assuming F1 = P1 x P2, populations available in QTL IciMapping are: 
!  1, P1BC1F1 = P1 x F1, the first backcrossing where P1 is used as the recurrent parent;
!  2, P2BC1F1 = P2 x F1, the first backcrossing where P2 is used as the recurrent parent;
!  3, F1DH, F1-derived doubled haploids; 
!  4, RIL or F1RIL, recombination inbred lines through the repeated selfing of F1;
!  5, P1BC1RIL, recombination inbred lines through the repeated selfing of P1BC1F1;
!  6, P2BC1RIL, recombination inbred lines through the repeated selfing of P2BC1F1;
!  7, F2, the selfing generation of F1;
!  8, F3, the selfing generation of F2;
!  9, P1BC2F1, the second backcrossing where P1 is used as the recurrent parent; 
! 10, P2BC2F1, the second backcrossing where P2 is used as the recurrent parent;
! 11, P1BC2RIL, recombination inred lines through the repeated selfing of P1BC2F1; 
! 12, P2BC2RIL, recombination inred lines through the repeated selfing of P2BC2F1; 
! 13, P1BC1F2, the selfing generation of P1BC1F1; 
! 14, P2BC1F2, the selfing generation of P2BC1F1; 
! 15, P1BC2F2, the selfing generation of P1BC2F1; 
! 16, P2BC2F2, the selfing generation of P2BC2F1; 
! 17, P1BC1DH, P1BC1F1-derived doubled haploids; 
! 18, P2BC1DH, P2BC1F1-derived doubled haploids; 
! 19, P1BC2DH, P1BC2F1-derived doubled haploids; 
! 20, P2BC2DH, P2BC2F1-derived doubled haploids; 
   7      !Mapping Population (see remarks above)
   2      !Mapping Function (1 for Kosambi; 2 for Haldane; 3 for Morgan)
   2      !Marker Space Type (1 for intervals; 2 for positions)
   1      !Marker Space Unit(1 for centiMorgans; 2 for Morgan)
   6      !Number of Chromosomes (or Linkage Groups)
 200      !Size of the mapping population
   1      !Number of environments
 
!***************************************** Chromosomes and Linkage Maps **********************************************
!Chromosome                 NumMarkers
-CH1                        16
-CH2                        16
-CH3                        16
-CH4                        16
-CH5                        16
-CH6                        16
!Linkage map (Marker name followed by position or the interval length)
 MK-1-1                1     0.000
 MK-1-2                1    10.000
 MK-1-3                1    20.000
 MK-1-4                1    30.000
 MK-1-5                1    40.000
 MK-1-6                1    50.000
 MK-1-7                1    60.000
 MK-1-8                1    70.000
 MK-1-9                1    80.000
 MK-1-10               1    90.000
 MK-1-11               1   100.000
 MK-1-12               1   110.000
 MK-1-13               1   120.000
 MK-1-14               1   130.000
 MK-1-15               1   140.000
 MK-1-16               1   150.000
 MK-2-1                2     0.000
 MK-2-2                2    10.000
 MK-2-3                2    20.000
 MK-2-4                2    30.000
 MK-2-5                2    40.000
 MK-2-6                2    50.000
 MK-2-7                2    60.000
 MK-2-8                2    70.000
 MK-2-9                2    80.000
 MK-2-10               2    90.000
 MK-2-11               2   100.000
 MK-2-12               2   110.000
 MK-2-13               2   120.000
 MK-2-14               2   130.000
 MK-2-15               2   140.000
 MK-2-16               2   150.000
 MK-3-1                3     0.000
 MK-3-2                3    10.000
 MK-3-3                3    20.000
 MK-3-4                3    30.000
 MK-3-5                3    40.000
 MK-3-6                3    50.000
 MK-3-7                3    60.000
 MK-3-8                3    70.000
 MK-3-9                3    80.000
 MK-3-10               3    90.000
 MK-3-11               3   100.000
 MK-3-12               3   110.000
 MK-3-13               3   120.000
 MK-3-14               3   130.000
 MK-3-15               3   140.000
 MK-3-16               3   150.000
 MK-4-1                4     0.000
 MK-4-2                4    10.000
 MK-4-3                4    20.000
 MK-4-4                4    30.000
 MK-4-5                4    40.000
 MK-4-6                4    50.000
 MK-4-7                4    60.000
 MK-4-8                4    70.000
 MK-4-9                4    80.000
 MK-4-10               4    90.000
 MK-4-11               4   100.000
 MK-4-12               4   110.000
 MK-4-13               4   120.000
 MK-4-14               4   130.000
 MK-4-15               4   140.000
 MK-4-16               4   150.000
 MK-5-1                5     0.000
 MK-5-2                5    10.000
 MK-5-3                5    20.000
 MK-5-4                5    30.000
 MK-5-5                5    40.000
 MK-5-6                5    50.000
 MK-5-7                5    60.000
 MK-5-8                5    70.000
 MK-5-9                5    80.000
 MK-5-10               5    90.000
 MK-5-11               5   100.000
 MK-5-12               5   110.000
 MK-5-13               5   120.000
 MK-5-14               5   130.000
 MK-5-15               5   140.000
 MK-5-16               5   150.000
 MK-6-1                6     0.000
 MK-6-2                6    10.000
 MK-6-3                6    20.000
 MK-6-4                6    30.000
 MK-6-5                6    40.000
 MK-6-6                6    50.000
 MK-6-7                6    60.000
 MK-6-8                6    70.000
 MK-6-9                6    80.000
 MK-6-10               6    90.000
 MK-6-11               6   100.000
 MK-6-12               6   110.000
 MK-6-13               6   120.000
 MK-6-14               6   130.000
 MK-6-15               6   140.000
 MK-6-16               6   150.000
!*********************************** Marker Types ********************************************************************
!Co-dominant marker: When heterozygote F1 is present, P1 is coded as 2, F1 is coded as 1, and P2 is coded as 0; Otherwise, P1 is coded as 2, and P2 is coded as 0. 
!Dominant marker: When heterozygote F1 is present, P1 and F1 are coded as 12, and P2 is coded as 0; Otherwise, P1 is coded as 2, and P2 is coded as 0.  
!Recessive markers: When heterozygote F1 is present, P1 is coded as 2, and F1 and P2 are coded as 10; Otherwise, P1 is coded as 2, and P2 is coded as 0. 
!Missing marker is coded as -1. 
 MK-1-1                 2   0   2   0   0   1   0   2   0   1   2   1   1   1   2   2   1   1   0   1   2   1   1   0   0   2   2   0   0   1   1   0   1   2   1   1   1   2   1   0   1   1   1   1   2   0   1   2   2   0   0   1   2   1   0   2   1   1   0   1   1   0   2   1   1   1   0   1   1   1   2   1   1   2   1   2   0   1   2   1   0   1   1   1   1   2   1   1   0   1   0   1   0   0   0   0   1   1   1   1   2   0   2   2   1   1   0   0   1   1   1   0   0   2   0   1   1   2   1   1   0   1   1   0   1   2   2   1   1   0   1   0   1   2   0   1   1   0   0   0   0   1   0   1   0   1   1   2   0   1   1   0   2   0   2   1   1   1   1   1   1   1   0   1   1   1   1   2   1   0   0   1   1   1   2   1   1   0   1   1   2   0   0   1   0   0   1   0   2   1   1   1   2   1   0   0   1   2   1   1
 MK-1-2                 2   0   2   0   0   1   0   2   0   1   2   1   1   1   2   2   2   1   0   1   2   1   1   0   0   2   2   0   0   1   1   0   1   2   1   1   0   2   1   0   1   0   2   1   2   1   1   1   2   1   0   1   0   1   1   2   1   1   0   2   1   0   2   1   1   1   0   1   1   1   2   1   1   2   1   1   0   2   2   1   1   1   1   2   1   2   0   1   0   1   0   1   0   0   0   0   2   1   1   1   2   0   2   2   1   1   0   1   1   1   1   0   0   2   0   1   0   1   1   1   0   1   0   0   1   1   2   1   1   0   1   0   1   2   0   1   1   0   0   0   0   1   0   1   0   1   1   2   0   1   1   0   2   0   2   0   0   1   1   1   1   1   0   0   1   1   1   2   1   1   0   1   1   1   0   1   1   0   1   2   2   0   2   1   0   0   1   0   1   1   1   1   2   1   0   0   1   2   1   1
 MK-1-3                 2   0   2   0   0   1   0   1   0   1   2   1   1   1   2   2   1   1   0   1   0   1   1   0   0   1   2   1   0   1   1   0   0   2   0   1   0   2   2   0   1   0   1   1   1   1   1   1   1   0   0   1   0   1   1   2   1   2   0   2   1   0   2   1   1   1   0   1   0   1   2   1   1   2   1   2   0   2   2   1   1   1   2   2   1   2   0   1   1   1   0   2   0   0   0   0   2   1   1   1   2   0   2   1   1   1   1   1   1   0   1   0   0   1   1   1   1   1   2   1   0   1   0   0   1   1   2   1   1   0   1   0   1   2   0   1   1   0   1   0   1   1   0   1   0   1   0   2   0   1   1   0   1   0   1   0   0   1   1   1   1   1   0   0   1   0   1   1   1   1   0   1   1   1   0   1   1   0   1   2   2   1   2   1   0   0   1   0   1   1   1   0   2   1   0   0   1   2   1   1
 MK-1-4                 2   0   2   0   0   1   0   1   0   1   2   0   1   0   2   2   1   1   0   1   1   1   1   0   0   1   2   1   1   1   1   2   0   1   1   1   0   2   2   0   1   1   1   1   1   1   1   1   1   0   0   1   1   2   1   2   0   2   0   2   1   0   2   2   1   1   1   0   0   1   1   1   1   2   1   2   0   2   2   0   1   2   2   2   1   2   1   1   1   0   0   1   0   0   0   0   2   0   1   1   2   0   2   1   1   2   1   1   1   0   1   0   0   1   2   1   1   0   2   1   0   1   1   0   1   1   2   1   1   0   0   0   1   2   1   1   1   0   2   0   1   1   0   1   0   1   0   0   0   1   2   0   1   0   1   0   0   1   0   1   1   1   0   0   1   0   1   1   0   0   0   1   1   1   0   1   2   0   1   2   2   1   2   1   0   0   1   0   1   1   1   0   2   1   0   0   1   2   1   1
 MK-1-5                 2   0   2   0   0   1   0   1   0   0   2   0   1   0   2   2   1   1   1   2   1   1   1   0   1   1   1   1   1   1   1   2   2   1   1   1   0   1   2   1   2   1   1   1   0   1   1   1   1   0   0   1   1   2   1   2   0   1   0   2   1   0   2   2   1   1   1   0   0   1   1   1   1   2   1   2   0   2   2   1   1   2   2   2   1   2   0   1   1   0   0   1   0   0   0   0   2   0   1   1   1   0   1   1   1   1   1   1   1   0   1   0   0   1   2   2   1   0   1   1   0   0   2   0   1   1   2   1   2   0   0   0   1   2   1   1   1   0   2   0   1   1   0   1   0   1   0   0   0   1   1   0   2   0   1   0   0   1   0   1   0   1   1   0   1   0   1   1   0   0   1   0   1   1   0   0   2   0   1   1   2   1   1   1   0   0   2   0   1   1   1   0   2   1   0   0   2   2   1   2
 MK-1-6                 2   0   2   0   1   2   0   0   0   0   2   0   1   0   2   2   1   1   2   1   1   1   1   0   0   2   1   1   1   1   1   2   2   1   1   1   0   1   1   0   2   2   1   1   0   1   1   2   1   0   0   1   1   2   1   2   0   2   0   1   1   0   2   2   1   2   1   0   0   0   1   0   1   2   0   2   0   2   2   1   1   2   2   2   1   2   0   0   1   0   0   1   0   0   0   0   2   0   1   1   1   0   1   1   0   1   1   1   1   0   2   1   0   1   1   2   1   0   1   1   0   0   1   0   2   2   2   1   2   1   0   0   1   2   1   1   1   0   2   0   1   1   0   1   0   1   0   2   0   1   1   0   2   0   1   0   0   1   0   1   0   1   1   0   1   0   1   1   0   1   1   0   1   1   0   0   1   1   2   1   1   2   0   1   1   1   2   1   2   1   1   1   2   1   0   0   1   1   2   2
 MK-1-7                 2   0   0   0   1   2   1   0   0   0   1   0   0   1   2   2   1   1   2   2   1   2   0   0   0   2   1   0   0   2   1   2   1   1   1   1   1   1   0   0   2   2   1   1   0   1   1   2   1   0   0   2   1   2   1   2   0   2   0   1   1   0   2   2   1   1   1   0   0   0   1   0   2   2   0   2   0   2   1   1   1   1   2   2   1   2   0   1   2   0   0   2   0   0   1   0   2   0   1   1   1   0   1   1   0   1   1   1   1   0   2   1   0   1   2   2   1   0   1   2   0   2   1   0   2   2   2   1   2   1   0   0   1   2   1   1   1   1   2   0   1   1   0   1   0   1   0   2   1   1   1   1   2   0   0   1   0   1   0   1   0   1   1   1   1   0   1   1   1   1   1   1   1   0   0   0   0   0   1   0   1   2   1   1   1   1   2   1   2   1   0   1   2   1   0   0   1   2   2   2
 MK-1-8                 2   0   0   0   1   1   1   0   0   0   1   0   0   2   2   0   1   1   2   2   1   1   0   0   0   2   1   1   0   2   1   2   0   1   1   1   1   1   0   0   2   2   1   1   0   1   1   2   1   0   0   2   2   1   1   2   0   2   0   1   1   0   2   2   1   1   1   0   0   0   1   1   1   2   1   2   0   2   1   1   1   1   2   2   2   2   0   2   2   0   0   2   0   0   1   0   1   0   1   1   1   0   1   1   0   1   1   1   1   0   2   1   0   1   2   1   1   0   1   2   0   1   1   0   2   2   1   1   2   1   0   0   1   2   1   1   1   1   2   1   1   1   0   1   1   2   2   2   1   1   1   1   2   0   0   1   0   1   0   1   0   1   1   1   1   0   1   1   1   1   1   1   1   0   0   0   0   0   2   0   1   2   1   1   1   1   2   1   2   1   0   1   2   1   0   0   1   2   1   1
 MK-1-9                 2   0   0   1   2   1   1   0   0   0   1   1   0   2   2   0   1   1   1   1   1   1   0   1   1   2   1   1   0   2   1   2   0   1   2   1   1   1   1   0   2   2   1   1   0   1   1   1   1   0   1   2   1   1   1   2   1   2   0   1   1   0   2   2   1   1   1   0   0   0   1   1   1   2   1   2   1   2   2   1   1   1   2   1   2   1   0   2   2   0   0   2   0   1   1   0   1   0   1   2   1   0   1   1   0   1   2   1   1   0   2   1   0   1   2   1   1   0   1   2   0   2   1   0   2   2   1   1   1   1   0   0   1   2   1   1   1   1   2   1   0   1   0   0   1   2   1   2   0   1   1   1   2   0   0   1   1   1   0   1   1   1   1   1   1   0   1   1   1   1   2   1   1   0   0   0   0   0   2   1   1   2   1   1   1   1   2   1   2   1   1   1   2   2   1   0   2   2   1   1
 MK-1-10                2   0   0   1   1   1   2   0   0   1   1   1   0   2   2   0   1   1   0   2   1   1   0   1   1   2   2   1   0   2   1   2   0   1   2   0   1   1   0   0   2   2   1   1   0   1   0   1   1   0   1   2   1   2   1   2   0   2   0   1   1   0   2   2   1   1   1   0   0   0   1   1   1   2   1   1   1   2   2   1   1   1   2   1   1   1   0   2   2   0   0   2   0   0   1   0   1   0   1   2   1   0   1   1   0   0   2   1   1   0   2   1   0   1   2   1   1   0   1   2   0   2   1   0   2   2   1   2   1   1   0   0   1   1   1   1   1   0   2   1   0   1   1   1   1   2   0   2   0   1   1   2   2   0   0   0   1   1   0   1   1   1   1   1   1   0   1   1   2   1   2   1   1   0   1   0   0   0   2   1   1   2   1   1   1   1   1   1   1   2   1   1   1   2   1   0   2   2   2   1
 MK-1-11                2   1   0   1   0   1   2   0   0   1   1   1   0   2   2   0   1   1   0   2   1   1   0   1   1   2   2   1   0   2   1   1   0   1   2   0   1   1   1   0   2   2   0   1   1   0   1   1   1   0   1   2   2   2   1   1   0   2   1   1   1   0   2   2   1   1   1   0   0   0   0   1   1   2   1   1   1   2   2   1   1   1   2   1   1   1   0   2   2   0   0   2   0   1   0   0   1   0   1   2   1   0   2   1   0   0   2   1   0   1   2   1   0   1   2   1   1   0   1   2   0   2   1   1   2   1   1   2   1   1   0   1   0   1   1   1   1   1   2   2   0   1   1   0   1   1   0   2   1   1   1   2   2   0   0   0   1   1   0   1   1   1   1   1   1   0   1   1   2   1   2   2   1   0   0   0   0   0   2   1   1   2   1   1   1   1   1   1   0   2   1   1   1   2   1   0   2   2   2   1
 MK-1-12                2   1   1   1   0   1   2   0   0   1   1   1   0   2   2   1   1   1   0   1   0   1   1   1   0   1   2   1   2   2   1   1   0   1   2   0   1   0   2   0   2   2   1   1   1   1   0   1   2   0   1   1   2   2   1   0   0   2   1   1   1   0   2   2   1   1   1   0   0   0   0   1   1   2   2   1   0   2   2   1   1   1   2   2   1   1   0   1   2   0   0   2   0   1   0   1   1   0   1   2   0   0   2   1   0   0   2   1   0   1   1   1   0   1   2   1   1   1   1   2   0   1   1   1   2   1   1   2   1   1   0   1   0   1   1   0   1   1   2   2   0   1   2   1   1   1   1   1   1   1   1   2   1   0   1   1   1   1   0   0   1   1   1   0   1   0   1   1   2   1   2   2   1   0   0   0   1   0   2   1   1   1   1   1   1   1   2   1   0   2   1   0   1   2   0   0   2   2   2   1
 MK-1-13                2   1   0   1   0   2   2   0   0   1   2   1   1   2   1   1   1   0   0   1   0   1   1   1   0   1   2   1   2   2   0   1   0   1   2   0   1   2   2   0   2   2   1   0   1   1   0   1   2   0   1   1   2   2   1   0   0   2   1   1   1   0   2   2   1   1   1   0   0   1   0   1   2   2   2   1   0   2   2   1   1   1   2   2   1   1   0   1   2   0   0   2   0   1   0   1   1   0   1   2   0   0   2   1   0   0   1   1   0   1   1   2   0   1   2   1   1   1   1   2   1   2   1   1   2   1   2   2   1   1   0   1   0   1   1   0   1   1   2   2   0   1   2   1   1   2   1   1   1   1   1   2   1   0   0   1   2   1   0   0   0   1   1   0   0   0   1   1   2   1   2   2   2   0   0   1   1   0   1   1   1   2   2   1   2   1   2   2   0   2   1   1   0   1   0   0   2   1   2   0
 MK-1-14                2   1   0   1   0   2   2   0   0   1   2   1   1   2   1   1   2   0   1   1   1   1   1   1   1   1   2   1   2   2   0   1   1   1   2   0   2   2   2   1   2   0   1   0   2   1   0   1   2   0   1   1   2   1   2   0   0   2   1   1   1   0   1   1   1   1   1   2   1   1   0   1   2   2   1   1   1   2   2   1   1   1   2   2   1   1   0   1   2   0   0   2   1   0   0   1   1   0   1   1   1   1   2   1   0   0   1   1   0   1   1   2   1   1   2   0   1   1   1   2   1   1   1   1   2   1   2   1   1   1   0   1   0   1   2   0   1   1   2   2   0   1   2   2   1   2   1   1   1   2   1   2   0   1   0   1   2   1   0   0   0   1   0   0   0   0   1   1   2   1   2   2   2   0   1   1   1   0   1   1   1   2   2   1   2   1   2   2   1   2   1   1   0   1   1   1   1   2   2   0
 MK-1-15                2   1   0   1   0   1   2   0   0   1   2   1   1   2   1   1   2   0   0   1   2   1   1   1   1   1   2   1   2   2   0   2   1   1   2   1   2   2   2   1   2   0   1   0   2   1   0   1   2   0   1   1   2   1   2   0   1   2   1   1   1   0   0   2   1   1   1   2   1   1   0   1   1   2   1   1   0   2   2   1   1   1   1   2   1   1   0   1   2   0   0   2   1   0   0   1   1   0   1   1   1   1   1   1   0   0   1   1   0   1   1   2   1   1   2   0   1   1   1   2   1   1   1   1   2   2   2   1   1   1   0   1   0   1   2   0   0   1   2   1   0   1   2   2   1   2   1   1   1   2   1   2   0   1   0   1   2   1   1   0   0   1   0   0   0   1   1   1   2   0   2   1   2   0   1   1   1   0   1   1   1   2   2   1   2   1   2   2   1   0   0   1   0   1   1   1   1   2   2   0
 MK-1-16                1   1   1   1   0   1   2   0   0   1   1   1   1   2   1   1   2   0   0   1   2   1   1   1   1   1   2   1   2   2   1   2   1   1   2   1   1   2   2   1   2   0   1   1   2   1   1   0   2   0   1   1   1   0   2   0   1   2   1   2   1   0   0   2   1   0   1   2   1   1   1   0   1   2   1   1   0   2   2   1   1   1   1   2   1   1   1   1   2   0   0   2   1   0   0   2   0   0   1   1   1   0   1   1   0   0   1   1   1   1   1   2   1   1   1   2   1   1   1   2   1   1   1   1   2   2   2   1   1   1   0   1   0   2   2   0   0   1   2   0   0   2   2   1   0   2   1   0   0   2   1   2   0   1   0   1   2   1   1   0   0   1   0   0   0   1   1   1   2   1   2   1   2   0   0   2   1   0   1   1   1   2   2   1   2   1   2   0   1   0   0   1   1   2   1   1   1   1   2   1
 MK-2-1                 1   0   1   1   2   1   2   1   1   1   2   2   2   1   1   2   0   2   2   0   2   1   2   2   1   1   1   0   0   0   1   1   1   0   1   0   1   0   0   1   1   0   1   2   0   1   1   0   1   2   0   1   2   1   1   2   2   2   0   1   0   0   0   1   1   1   1   1   2   1   1   0   1   0   1   1   1   1   0   1   0   0   1   1   2   2   1   0   1   0   0   1   1   2   0   1   1   0   0   0   2   2   1   0   1   1   0   0   2   1   2   2   0   2   1   2   0   1   0   2   1   0   1   2   1   1   1   0   1   1   2   2   0   1   0   2   1   1   1   1   1   2   2   0   1   2   1   1   1   0   2   2   1   1   1   2   1   1   0   0   0   2   2   2   0   1   2   2   0   0   0   1   0   1   1   0   1   0   1   2   1   1   2   0   1   1   1   2   1   0   0   0   1   0   2   1   1   1   2   2
 MK-2-2                 0   0   1   1   1   1   2   1   0   0   2   2   2   1   1   2   0   2   2   0   2   1   2   1   1   1   1   1   0   0   1   1   1   0   0   0   1   0   0   1   1   0   1   2   0   1   1   0   1   2   0   2   2   1   1   1   2   2   1   1   0   1   0   1   1   1   1   0   2   1   1   0   1   0   1   1   2   1   0   1   0   1   1   1   2   1   1   0   1   0   0   1   1   2   1   1   1   1   0   0   1   2   1   0   1   1   0   0   2   1   2   2   0   2   1   1   1   1   0   2   1   1   1   1   1   1   1   1   0   1   1   2   1   1   0   2   0   1   2   1   1   2   1   0   1   2   0   1   1   0   2   2   1   2   0   2   1   1   0   1   0   2   2   2   0   2   2   2   0   0   1   1   2   1   1   0   1   0   1   2   1   1   2   0   1   1   1   2   1   0   0   1   1   0   2   1   1   1   2   2
 MK-2-3                 0   0   1   1   1   0   2   1   1   1   2   2   2   1   1   2   0   2   2   0   2   1   2   1   1   1   1   1   0   0   2   0   1   0   1   0   1   0   0   1   1   1   1   2   0   1   1   1   1   2   0   1   2   1   1   1   2   1   1   1   0   1   0   1   1   1   0   0   2   1   1   0   1   0   1   1   2   1   0   1   0   1   1   1   2   1   1   0   1   1   0   1   1   2   1   0   1   1   1   0   1   2   2   0   1   1   0   0   1   1   2   2   0   2   2   1   1   2   1   2   1   1   0   1   1   1   1   1   1   1   1   2   1   1   0   2   0   2   2   0   1   2   1   0   1   2   0   1   1   0   2   2   1   2   0   2   0   1   0   2   0   2   2   2   0   2   2   2   0   0   1   1   1   1   1   0   1   0   1   1   0   1   2   1   0   1   1   2   1   0   0   1   1   0   2   1   1   2   2   2
 MK-2-4                 0   0   1   1   2   1   2   1   1   1   2   2   1   1   1   2   0   2   1   0   2   1   2   1   1   1   1   1   0   0   2   0   1   0   1   1   0   0   0   1   1   2   1   2   0   1   0   1   1   2   0   1   2   1   1   2   2   2   1   1   0   1   0   1   1   1   0   0   2   1   1   0   0   0   1   1   1   1   0   1   0   0   1   0   1   0   1   0   1   1   0   2   1   1   1   0   1   1   1   0   1   2   2   0   1   1   0   1   1   1   2   1   1   1   1   1   1   2   1   2   1   1   0   1   1   1   1   0   1   1   1   2   1   1   0   2   0   2   2   0   2   2   1   0   1   2   0   1   1   1   1   2   1   2   0   2   0   1   0   1   0   2   2   2   0   1   2   2   0   0   1   1   1   2   1   0   1   1   1   1   0   1   1   1   0   1   1   2   1   0   0   1   1   0   2   1   2   2   2   1
 MK-2-5                 0   1   1   1   2   1   1   2   1   1   1   2   1   2   2   2   0   2   1   1   2   1   2   1   1   1   1   2   0   0   2   1   1   0   1   2   0   0   0   1   0   2   1   2   0   1   0   1   1   2   0   1   2   1   1   1   2   2   1   1   1   1   0   1   1   0   0   0   2   1   2   0   0   0   1   1   0   2   0   1   0   0   1   0   1   0   0   0   1   1   0   2   1   1   0   0   1   1   2   0   1   2   2   1   1   1   0   1   1   1   2   1   1   1   1   1   1   2   1   2   1   1   0   1   1   1   1   0   1   1   1   2   1   1   0   1   0   2   2   1   2   1   1   0   1   0   1   1   1   1   1   1   1   2   1   2   0   2   0   1   0   2   2   2   0   1   2   1   0   0   1   1   2   2   1   1   1   2   1   1   0   1   2   1   0   1   1   2   1   0   0   0   1   0   2   1   2   1   2   1
 MK-2-6                 0   1   1   1   2   1   1   2   0   1   1   2   1   2   1   2   1   2   1   1   2   2   2   0   1   1   1   2   0   0   2   1   0   0   1   2   1   0   1   1   0   1   1   2   0   1   0   1   2   2   0   1   2   1   0   1   2   2   2   1   2   1   0   1   1   0   0   0   2   1   2   0   0   0   2   1   0   2   2   1   0   1   1   0   1   0   0   1   2   1   0   2   0   1   0   0   1   1   2   0   1   2   2   1   1   1   0   1   1   1   2   1   2   1   1   1   1   2   2   2   1   1   0   1   2   0   1   0   1   1   1   2   1   1   0   1   0   2   2   1   2   1   1   1   0   0   1   2   1   1   0   1   1   2   1   2   0   2   0   1   0   1   1   2   0   2   2   1   0   0   1   1   2   2   1   1   1   2   1   1   0   1   2   1   0   1   0   2   2   0   0   0   1   1   1   1   2   1   2   1
 MK-2-7                 0   2   2   1   1   1   1   2   0   1   1   2   1   1   1   2   2   2   1   1   1   2   2   0   1   1   2   2   1   0   2   1   0   0   1   2   1   0   0   1   0   1   1   2   1   1   0   1   2   1   1   1   2   1   0   1   2   2   2   1   1   1   0   1   2   0   0   0   2   1   2   0   0   0   2   1   1   2   2   0   0   1   0   1   1   0   0   1   0   1   0   1   0   1   0   0   1   2   2   0   0   2   2   1   1   1   1   1   1   1   2   0   2   1   0   1   1   2   2   2   1   1   0   1   1   1   1   0   1   1   1   2   1   2   0   1   0   2   2   1   0   1   1   1   0   0   1   2   1   1   0   1   1   2   1   2   0   2   0   1   0   1   1   1   0   2   2   1   1   0   1   2   2   1   1   1   1   2   1   1   0   1   2   1   0   1   0   2   2   0   0   0   2   1   1   1   2   1   2   1
 MK-2-8                 1   2   2   1   1   1   1   2   0   1   1   2   1   1   1   2   2   2   1   1   1   2   2   0   1   1   2   2   0   0   2   1   0   0   1   2   1   0   0   1   0   1   1   2   1   1   1   1   2   2   1   1   2   1   0   1   2   2   2   0   1   0   0   2   2   0   0   0   2   0   2   1   0   0   2   1   1   2   0   0   0   1   0   0   1   0   0   1   0   2   1   1   0   2   0   0   1   2   2   0   0   1   2   1   1   1   1   0   1   1   2   0   2   1   0   1   2   1   2   2   1   1   0   1   1   1   1   0   1   1   1   2   1   2   0   2   1   2   2   0   0   1   1   1   0   0   1   2   1   1   0   1   1   2   1   2   1   2   0   1   0   1   1   1   0   2   2   1   1   0   1   2   2   1   1   1   1   2   1   1   0   1   1   1   0   0   0   2   2   0   0   0   2   1   1   0   1   1   2   1
 MK-2-9                 1   1   2   1   0   2   1   2   1   0   1   1   1   2   1   2   2   2   1   1   1   2   2   0   1   1   2   2   0   0   2   1   0   0   1   2   1   0   1   0   2   1   1   2   0   1   1   1   1   2   1   1   1   1   1   2   2   2   1   0   1   0   0   2   2   0   0   0   2   0   2   1   0   0   2   1   0   2   0   0   0   1   0   0   1   0   0   1   0   2   1   1   0   2   0   0   0   1   2   0   0   1   2   1   1   1   1   0   1   1   2   0   2   1   0   1   1   1   2   2   2   2   0   1   1   1   1   1   1   1   1   2   1   2   0   2   1   2   2   0   0   1   1   1   0   1   1   2   1   1   0   1   1   2   1   2   1   2   1   1   0   1   1   1   0   2   2   1   2   0   1   2   2   1   1   1   1   1   1   1   0   1   2   1   0   1   0   2   2   0   0   1   2   0   1   0   1   1   1   1
 MK-2-10                0   1   2   0   0   2   1   2   1   0   2   1   1   2   1   2   2   2   1   1   1   2   2   1   1   1   2   2   1   0   2   1   0   0   1   2   2   1   1   0   2   1   1   2   0   1   1   1   1   2   1   1   1   1   1   2   2   2   0   0   1   0   0   2   2   0   0   0   2   0   2   0   1   0   2   1   0   2   0   0   0   1   0   0   2   1   0   0   0   2   1   1   0   1   1   1   1   1   1   0   0   1   2   1   1   1   1   0   1   1   2   1   2   1   0   0   0   1   2   2   1   2   0   2   2   1   1   1   1   1   1   2   1   2   0   2   1   2   2   0   0   1   1   1   0   1   1   2   1   1   0   1   1   2   0   2   0   2   1   0   0   1   1   1   0   1   2   1   1   0   1   2   2   1   1   1   1   1   1   1   0   1   2   1   0   1   0   2   2   0   1   1   2   0   1   0   1   1   1   1
 MK-2-11                0   2   2   0   0   2   1   1   1   0   2   1   1   2   2   2   1   2   1   1   1   1   2   1   1   2   2   2   1   0   2   0   0   0   1   2   1   1   1   0   2   2   0   2   1   1   1   1   1   2   1   1   0   1   0   2   1   2   1   1   1   0   0   2   2   0   0   0   2   0   2   0   0   0   2   1   0   2   0   0   0   1   0   0   2   0   0   0   0   2   2   1   0   1   1   1   1   1   1   0   0   1   1   1   1   2   1   1   1   0   2   1   2   1   1   0   0   1   1   2   1   2   0   2   2   1   1   1   1   1   1   2   1   2   0   2   1   1   2   0   0   1   1   1   1   1   1   2   1   2   0   1   0   2   0   2   0   2   0   0   0   1   1   1   0   1   2   1   1   0   1   2   2   1   1   1   1   1   1   1   1   1   1   1   0   1   0   2   2   0   1   1   1   0   1   1   1   1   0   1
 MK-2-12                0   2   2   0   0   2   0   1   1   0   2   1   1   2   2   2   2   2   1   2   1   1   2   1   1   2   2   2   1   0   2   0   0   0   0   2   1   1   0   0   2   2   0   2   1   1   1   1   1   1   1   1   0   1   0   2   1   2   1   1   1   0   0   2   1   0   0   0   1   0   2   1   0   0   2   1   0   1   0   0   0   1   1   0   2   1   0   0   0   2   2   1   0   0   1   1   1   1   1   0   0   1   2   1   1   1   1   1   1   1   1   1   1   1   1   0   0   1   1   2   1   2   0   2   2   1   1   1   1   1   1   1   1   2   0   1   1   1   2   0   1   1   0   1   1   1   1   2   1   2   0   1   0   2   0   2   0   2   0   1   0   1   1   1   0   1   2   1   1   0   1   2   2   1   1   1   1   1   1   1   1   1   1   0   1   2   0   2   2   0   2   1   1   1   2   1   0   0   0   1
 MK-2-13                0   2   2   0   0   2   1   0   1   0   2   1   1   1   2   2   2   1   2   2   1   1   2   2   2   1   2   2   2   1   2   0   1   0   1   1   1   1   1   0   2   2   0   2   1   1   1   1   1   1   1   1   1   1   1   2   1   2   1   1   1   0   0   2   1   0   0   0   1   0   2   1   0   0   2   0   0   1   0   0   0   1   1   0   2   1   0   0   1   2   2   0   0   1   1   1   1   1   1   0   0   1   2   1   1   1   1   1   1   2   1   1   1   2   1   0   0   1   1   2   2   2   0   2   1   1   2   1   2   1   1   1   2   2   0   1   1   1   2   0   1   1   0   0   1   1   1   2   1   2   0   1   1   1   0   2   1   2   0   0   1   1   1   2   0   1   2   2   1   0   1   2   2   0   1   1   1   1   1   1   1   1   1   0   1   2   1   1   2   0   2   1   1   1   2   1   0   0   0   1
 MK-2-14                0   2   1   0   0   2   1   0   1   0   2   1   1   1   2   2   2   0   2   1   1   1   2   2   2   1   1   2   2   2   2   0   1   1   1   1   1   1   1   0   2   2   0   2   0   1   1   0   1   1   1   0   1   1   1   2   1   2   1   1   1   0   0   2   1   0   0   0   1   0   2   1   0   0   1   0   0   1   0   0   0   1   1   1   2   1   0   1   1   1   1   0   0   1   1   1   1   1   1   1   1   1   2   1   2   2   1   1   1   2   1   1   1   2   2   0   0   1   1   0   2   2   0   1   1   1   1   1   2   0   1   2   2   2   0   0   2   1   2   0   1   1   1   1   1   1   1   2   1   1   0   1   1   1   0   2   1   2   1   0   1   1   2   2   0   1   2   2   1   0   1   2   1   0   0   1   1   1   1   1   1   1   1   0   1   2   1   1   2   0   2   1   1   1   2   1   0   1   0   1
 MK-2-15                0   2   1   0   0   1   1   0   1   0   2   1   1   1   2   2   2   0   2   0   0   1   2   2   2   1   1   2   2   2   2   0   1   1   2   1   1   1   1   0   2   2   0   2   0   1   1   0   1   1   0   0   1   1   1   2   1   2   1   1   1   1   0   2   1   0   0   0   1   0   2   1   0   0   0   0   0   1   0   0   0   1   0   1   2   1   0   1   0   1   2   0   0   1   1   1   1   1   1   1   1   1   2   1   2   2   1   1   0   1   1   1   1   2   1   0   0   1   1   0   2   2   0   1   1   1   1   1   2   0   1   2   2   2   0   1   2   1   2   0   1   1   1   1   0   2   1   2   2   1   0   1   0   1   1   2   0   1   1   0   1   0   2   2   0   1   2   2   1   0   1   1   1   0   0   1   1   1   1   0   1   1   1   0   1   2   1   1   2   0   2   1   0   1   2   1   0   1   0   1
 MK-2-16                2   2   1   0   0   1   0   0   0   1   2   1   1   2   1   2   2   0   2   0   0   1   2   2   2   1   1   2   1   2   2   0   2   1   2   2   1   1   1   0   2   2   0   2   0   1   1   0   1   1   0   1   1   1   1   2   1   2   1   1   1   1   0   2   1   0   0   0   1   0   2   2   0   0   0   0   2   1   0   0   0   0   0   0   2   1   0   1   0   0   2   0   0   1   1   1   1   0   1   1   1   1   2   1   2   2   1   1   1   1   0   1   1   1   2   0   1   1   1   0   1   2   0   1   1   1   1   1   2   0   1   2   2   2   0   2   2   1   2   0   1   1   1   1   0   2   1   2   2   1   0   1   0   1   1   1   0   2   2   0   0   0   2   1   0   1   1   1   1   0   1   1   2   0   0   1   1   1   2   0   1   1   2   1   0   2   1   1   1   0   2   0   0   1   2   0   0   1   0   1
 MK-3-1                 1   2   1   1   1   0   0   1   1   1   2   1   1   1   2   0   1   1   0   0   1   1   2   1   2   2   0   0   1   1   1   0   2   1   1   1   1   1   0   1   0   0   2   1   1   2   1   2   1   1   0   2   0   0   1   0   2   1   2   0   0   1   1   0   1   1   1   1   2   0   0   1   2   1   2   2   0   1   1   1   1   2   1   0   1   1   1   1   1   2   1   0   2   0   1   2   0   1   2   1   0   1   2   1   2   0   1   1   2   1   2   0   0   2   0   1   1   1   1   2   0   1   1   1   0   1   2   0   1   1   1   1   1   0   1   2   2   1   1   2   1   1   1   1   1   2   1   0   1   2   1   1   0   1   1   1   1   0   1   0   1   2   1   1   0   2   1   0   2   0   0   2   0   1   0   2   1   1   0   1   2   1   0   1   0   2   2   1   2   1   0   2   0   0   0   1   1   1   2   2
 MK-3-2                 2   2   1   1   1   0   0   1   1   1   2   1   1   1   2   0   1   1   0   0   0   1   2   1   2   2   0   0   1   0   0   0   2   1   1   1   2   1   1   1   1   0   2   1   1   2   1   1   0   1   1   2   0   0   1   0   2   0   2   0   0   1   1   0   1   2   1   1   1   0   0   1   2   1   2   0   0   1   1   1   1   1   1   0   1   2   1   1   1   2   0   0   1   1   1   2   0   1   1   1   0   1   2   1   2   0   1   1   2   1   2   0   0   2   0   1   1   2   1   2   1   1   1   1   0   1   2   0   1   1   1   1   1   0   1   2   2   1   1   2   1   1   1   1   1   2   1   1   1   2   1   1   1   1   1   1   1   0   0   0   1   1   1   2   0   2   2   1   2   0   0   1   0   1   0   1   2   1   0   1   2   1   0   1   1   2   2   1   2   1   0   2   0   1   0   1   1   1   2   2
 MK-3-3                 2   2   1   2   1   0   0   1   1   1   2   1   1   1   1   0   1   1   0   0   1   2   2   1   2   2   0   0   1   0   0   0   1   2   1   2   2   2   1   1   2   0   2   1   1   1   1   1   0   1   0   2   1   0   1   0   2   0   2   1   0   2   0   0   1   2   1   1   1   0   0   1   2   1   2   0   0   1   2   1   2   1   1   0   1   2   1   2   1   2   0   0   1   1   1   2   0   1   0   1   1   0   2   1   2   0   1   0   2   1   2   0   0   2   0   1   1   1   1   1   1   1   1   1   0   1   1   0   1   0   1   1   2   0   1   2   2   1   1   1   1   1   1   0   1   2   1   1   2   2   1   1   1   1   2   1   1   1   0   0   1   1   1   2   0   1   2   1   2   0   1   1   1   1   0   1   1   1   0   1   2   1   1   1   0   1   2   1   1   1   0   1   0   1   0   1   1   1   2   2
 MK-3-4                 1   2   1   2   1   0   0   1   1   1   2   1   1   1   1   0   1   1   0   0   1   2   1   1   2   2   1   0   0   0   0   0   1   2   1   2   2   2   1   1   2   1   2   1   0   1   1   0   0   2   0   2   1   1   1   1   2   0   2   0   1   1   1   0   1   2   1   1   1   0   0   1   2   0   2   0   1   1   2   2   2   1   1   1   1   2   1   1   0   2   0   0   1   1   1   2   0   1   0   1   1   0   2   1   2   0   1   0   2   1   2   2   0   1   0   1   1   1   1   1   1   1   1   0   1   0   1   0   1   0   1   1   2   0   1   0   2   1   1   1   1   1   1   0   0   2   2   1   2   2   1   1   1   1   2   1   1   1   1   0   1   1   2   2   0   1   2   1   2   0   1   1   1   1   0   1   1   0   0   0   2   2   1   1   0   1   2   0   1   1   0   1   0   1   0   1   2   1   2   2
 MK-3-5                 1   2   1   2   1   0   0   1   1   2   2   1   1   0   2   1   1   2   1   0   1   2   2   1   2   2   1   1   1   0   0   0   1   2   1   1   1   2   1   1   2   1   2   1   1   1   1   0   0   2   0   1   1   1   1   1   2   0   2   0   1   2   1   0   1   2   0   1   1   0   0   0   2   0   2   0   1   1   2   2   2   1   1   1   0   2   1   1   1   2   0   0   1   1   2   2   0   1   0   1   1   0   2   1   2   0   1   0   2   1   1   2   1   1   0   1   2   1   1   1   1   1   2   1   2   0   1   0   1   0   1   1   2   1   0   1   1   2   1   1   1   1   1   1   0   1   1   1   2   2   1   1   1   1   2   1   1   1   2   0   1   1   2   2   1   1   2   1   2   0   1   1   1   1   0   1   1   0   0   0   2   2   1   1   0   0   1   0   1   1   0   1   1   1   0   1   1   2   1   2
 MK-3-6                 2   2   1   2   2   0   0   1   1   2   2   1   2   0   1   1   2   2   1   0   0   2   2   1   2   0   1   1   1   0   1   0   1   1   1   1   1   2   1   1   2   1   2   1   1   1   1   0   0   2   0   1   1   1   1   1   2   0   2   0   1   2   1   1   0   2   0   1   1   0   0   0   2   1   2   0   1   2   1   2   2   1   1   1   0   1   0   1   2   2   0   0   0   1   2   2   0   2   0   1   1   0   2   2   2   0   1   1   1   2   1   1   1   1   0   1   2   1   2   1   1   1   2   0   2   0   1   0   1   1   1   1   1   1   0   1   1   2   1   0   1   1   1   1   0   1   1   1   2   2   1   2   1   1   1   1   1   1   2   0   1   0   2   1   1   1   2   1   2   0   1   1   1   1   0   1   1   0   0   1   1   2   0   1   1   0   1   0   1   1   0   1   1   1   0   1   1   2   1   2
 MK-3-7                 2   2   1   2   1   0   0   1   1   2   2   1   1   0   1   0   2   2   1   0   1   2   2   1   2   0   1   1   0   0   1   1   1   1   1   1   1   2   1   1   2   1   2   1   1   1   1   0   0   1   0   1   1   1   1   1   2   1   2   1   1   2   1   0   0   2   0   1   2   0   0   0   2   1   2   0   1   2   1   1   2   1   1   1   0   1   1   1   2   2   0   0   0   1   2   2   0   2   0   1   1   0   2   2   2   0   1   1   2   2   1   1   1   1   0   1   2   1   2   2   1   1   2   0   2   0   0   0   1   0   1   2   1   1   0   1   2   2   1   0   1   0   2   1   0   1   1   0   2   2   1   2   1   1   1   1   1   1   2   1   2   0   2   1   1   1   2   2   2   0   1   1   1   0   1   1   1   0   0   1   1   2   0   1   1   1   2   0   0   1   0   1   2   2   2   0   1   2   1   2
 MK-3-8                 2   2   0   2   0   0   0   2   1   2   2   1   1   0   1   0   2   1   1   1   1   2   2   1   2   0   1   1   0   0   1   0   1   0   0   1   1   2   1   1   2   1   2   1   1   1   1   0   1   1   0   0   1   1   1   1   2   1   2   1   1   2   1   0   0   2   0   1   2   0   0   0   1   1   1   0   0   1   1   1   2   1   1   1   0   1   1   1   2   2   0   0   0   1   2   2   1   2   0   1   1   0   2   2   2   0   1   0   2   2   2   1   1   0   0   1   1   0   2   2   1   2   2   0   1   0   0   0   1   0   1   2   1   1   0   1   2   2   1   0   1   0   2   1   0   0   1   1   2   2   1   2   1   1   1   2   1   1   2   1   1   1   2   1   1   1   1   2   2   0   1   1   1   0   1   0   1   1   0   1   1   2   1   1   1   1   2   0   0   1   0   1   2   2   2   0   1   2   1   2
 MK-3-9                 2   2   0   2   1   0   0   1   1   1   2   1   1   1   1   0   2   1   1   1   1   2   2   1   2   0   1   1   0   1   0   0   1   1   0   1   2   2   1   2   2   1   2   1   1   1   0   0   1   1   0   0   1   1   2   1   2   1   1   1   1   2   1   0   0   1   0   1   2   1   0   0   1   1   2   1   0   1   1   1   1   1   1   1   0   1   1   1   2   2   0   1   0   1   1   2   1   2   0   1   1   0   2   2   2   0   1   0   2   2   2   1   1   1   0   1   1   0   2   2   0   2   2   0   1   0   0   0   1   1   1   2   1   0   0   1   2   1   0   0   1   0   1   1   1   0   2   1   2   2   1   2   1   1   1   2   1   1   1   1   1   1   2   1   1   1   1   2   2   0   1   1   2   0   1   0   1   1   0   0   1   2   1   2   1   0   1   0   1   2   0   1   2   1   2   0   1   2   1   2
 MK-3-10                2   2   0   2   1   0   1   2   1   2   2   1   2   1   1   0   2   1   1   1   1   2   2   1   2   0   1   1   1   0   0   0   1   1   0   0   2   2   0   1   2   1   2   1   1   2   0   0   1   1   0   0   1   1   2   1   1   0   1   1   1   2   1   0   0   2   0   1   2   1   0   0   0   1   2   1   0   2   1   1   1   1   1   1   1   1   1   1   2   2   0   2   0   1   1   2   0   0   0   1   1   0   2   1   2   0   1   0   1   2   2   1   1   0   0   1   1   0   2   2   0   2   2   1   1   0   0   0   2   1   1   2   2   0   0   1   2   1   1   0   0   0   1   1   1   1   1   1   1   2   1   1   1   2   0   2   2   1   1   1   1   1   2   1   1   1   0   2   2   1   1   1   2   1   1   0   1   1   0   0   1   2   1   2   1   0   1   1   1   2   0   1   2   0   2   0   2   2   1   2
 MK-3-11                1   1   0   2   1   1   1   2   1   2   2   1   2   1   1   0   2   1   1   1   0   1   2   1   2   0   2   1   1   0   0   0   1   1   0   0   2   2   0   1   2   1   2   1   2   2   0   1   1   1   0   0   1   1   1   1   1   1   2   1   1   2   2   0   0   2   0   1   2   1   0   0   0   1   2   1   1   2   1   1   1   1   1   1   1   1   1   1   2   2   0   2   0   1   1   2   0   0   0   1   1   0   2   1   2   0   2   0   1   0   2   1   1   1   0   2   2   0   2   2   1   2   2   1   1   0   1   0   2   1   0   1   2   0   0   1   2   1   1   0   0   0   1   1   1   1   0   2   1   1   0   1   0   2   1   2   2   1   0   1   2   1   2   0   1   0   0   1   2   1   1   1   1   1   2   0   1   1   0   0   1   2   1   2   1   0   1   1   1   2   0   1   2   0   2   0   2   2   0   2
 MK-3-12                1   1   1   2   1   1   1   2   1   2   2   1   2   1   1   0   2   0   1   1   0   1   2   2   2   0   2   1   1   0   0   2   1   1   0   0   2   2   0   1   2   0   2   1   2   2   0   1   0   1   0   0   1   1   1   1   1   1   2   1   1   1   1   0   0   2   0   1   2   1   0   0   0   1   2   1   2   2   1   1   1   1   1   1   1   1   1   1   2   1   0   2   0   1   1   2   1   0   0   0   1   0   1   0   1   0   2   0   1   0   2   0   1   1   0   2   2   0   2   1   1   2   1   1   0   0   1   0   1   1   0   1   2   1   0   1   2   2   1   0   0   0   1   1   1   1   1   2   1   2   0   1   0   2   1   2   1   1   0   1   1   2   2   1   1   0   0   0   2   1   1   1   1   1   2   0   2   1   0   0   1   1   1   1   1   0   1   1   1   2   0   1   1   0   2   0   2   1   0   1
 MK-3-13                1   1   2   2   1   1   1   2   1   2   2   1   2   1   1   1   2   1   1   1   0   1   2   2   1   0   2   1   1   0   0   2   1   1   0   1   2   2   0   1   2   0   2   1   2   1   1   0   0   1   0   0   1   1   1   1   1   1   1   1   1   1   0   0   0   1   0   1   2   1   0   0   0   0   2   1   2   2   1   1   1   1   1   1   1   1   1   1   2   1   0   1   0   1   1   2   1   0   0   0   1   0   1   0   1   1   2   1   1   0   2   1   1   1   0   2   2   0   2   1   1   2   1   1   0   0   1   0   1   1   1   1   2   1   0   1   2   2   1   1   0   0   1   1   2   1   1   1   1   2   0   1   0   2   2   2   1   2   1   1   1   2   2   1   1   1   0   1   2   1   1   1   1   1   2   0   2   1   0   0   1   2   1   1   1   0   1   1   1   2   1   1   1   0   2   0   2   1   0   1
 MK-3-14                1   1   2   2   1   1   1   2   1   2   2   1   2   1   1   1   2   1   1   2   0   1   2   2   1   0   2   1   1   0   1   2   1   1   0   1   2   2   0   1   1   0   2   0   2   1   1   0   0   1   1   0   1   1   1   1   1   1   1   1   1   1   0   0   1   1   0   1   2   1   0   0   1   0   2   1   1   2   1   1   1   1   1   1   1   1   1   0   2   1   0   1   0   1   1   1   1   0   0   0   1   0   1   0   2   1   2   1   1   1   2   0   1   1   1   1   2   0   2   1   0   1   1   1   0   1   1   0   1   0   1   1   2   1   0   1   2   1   1   1   0   0   1   1   2   1   1   2   1   2   1   1   0   1   2   2   1   2   1   1   1   2   2   1   1   1   1   1   2   1   1   2   1   2   2   1   2   1   0   1   1   2   1   1   1   0   1   1   2   2   1   0   1   0   2   1   2   1   0   1
 MK-3-15                1   0   2   2   1   1   1   2   1   2   2   1   2   1   2   0   2   1   1   2   0   1   2   2   1   0   2   1   1   0   1   2   1   1   0   1   2   2   0   1   1   0   2   0   2   1   1   0   0   1   0   0   1   1   2   1   1   2   1   1   2   1   0   0   2   1   1   1   2   1   0   1   1   0   2   1   1   2   1   1   1   1   1   2   1   2   1   0   2   1   0   1   0   2   1   1   1   1   0   0   1   0   1   0   1   1   2   1   2   1   1   0   1   1   1   1   2   1   2   1   0   1   1   1   0   2   1   0   1   0   1   1   2   1   1   1   2   1   2   1   1   0   1   1   2   1   1   2   0   1   1   1   0   1   2   2   1   2   1   1   1   2   2   1   1   0   1   1   2   1   1   2   1   2   0   1   2   1   0   1   1   2   1   1   1   0   1   1   2   2   1   0   1   0   2   1   2   1   0   1
 MK-3-16                1   0   2   2   1   1   1   2   1   1   1   1   2   1   2   0   2   1   1   2   0   1   1   2   1   0   2   2   1   0   1   2   1   1   0   1   2   2   0   1   1   0   2   1   2   1   1   0   0   1   0   0   0   1   2   1   1   1   1   2   1   0   0   0   2   1   1   2   2   1   0   1   1   0   2   1   1   1   1   1   1   1   1   1   1   2   1   0   2   1   0   2   0   2   1   1   1   1   0   0   1   0   1   0   1   1   2   2   2   1   1   0   2   2   1   1   2   1   2   1   0   2   1   1   1   2   0   1   1   0   1   1   2   1   1   0   2   1   2   1   1   0   1   1   1   2   1   2   0   1   1   1   0   1   2   2   1   2   1   1   1   2   2   1   1   0   1   1   2   2   1   2   1   2   0   2   1   1   0   1   1   2   1   1   1   1   1   1   2   2   2   0   1   0   2   1   2   1   0   1
 MK-4-1                 1   0   2   2   0   0   1   1   1   1   0   1   1   1   2   0   1   1   1   1   1   0   0   1   1   1   2   1   1   2   2   0   1   1   0   2   0   1   0   2   2   1   1   1   1   1   1   0   1   2   2   2   2   1   2   1   1   2   1   1   0   2   1   1   2   1   2   0   1   1   2   1   0   0   0   1   1   1   1   0   1   0   1   1   2   0   1   1   1   2   2   0   0   2   1   0   1   1   1   1   1   1   1   2   0   1   1   1   1   0   1   2   0   1   0   2   0   1   0   0   1   0   1   1   1   1   1   1   1   1   0   0   0   0   2   2   1   1   1   1   2   1   2   1   2   0   2   0   1   1   1   2   1   0   1   2   1   0   1   1   0   1   1   1   0   0   2   1   1   0   1   2   1   2   0   1   2   1   0   2   2   1   2   1   1   0   1   1   1   1   0   0   1   1   0   1   1   1   2   2
 MK-4-2                 1   0   2   1   0   0   1   2   2   0   0   1   1   1   2   0   1   1   1   1   1   0   0   1   1   1   1   1   1   1   2   0   1   2   1   2   0   1   0   1   2   1   1   1   1   1   1   1   1   2   2   2   2   1   2   1   0   2   1   1   1   2   2   1   2   1   2   0   1   1   2   1   0   0   0   1   2   1   1   0   1   0   1   1   2   1   1   1   1   2   2   0   0   2   1   0   1   0   1   1   1   1   2   2   0   2   1   1   1   0   1   2   0   1   0   2   0   1   0   0   1   0   1   1   1   1   1   1   1   1   0   0   1   0   2   2   1   1   1   1   2   1   2   1   2   0   2   1   1   1   1   2   1   0   1   2   1   0   1   1   1   1   2   1   1   0   2   1   1   0   1   2   1   2   0   1   2   0   0   2   2   1   2   2   1   0   1   1   1   1   0   0   1   1   0   1   1   2   1   1
 MK-4-3                 1   0   2   1   0   0   1   2   2   0   0   1   1   1   1   0   1   1   1   1   1   0   0   1   1   1   1   1   1   1   2   0   2   1   1   2   1   1   0   1   2   1   1   1   1   1   1   1   1   2   1   2   2   1   1   1   0   2   1   1   2   2   1   1   2   1   2   0   1   1   2   0   1   0   0   1   2   1   1   0   1   0   1   1   2   1   1   1   1   1   2   1   0   2   1   0   1   0   1   1   1   0   2   2   1   2   1   1   0   1   1   2   0   1   0   2   1   1   1   0   1   0   1   2   1   0   1   1   1   0   0   0   1   0   2   2   1   1   0   1   2   0   2   1   2   0   1   1   1   1   2   2   1   0   1   2   1   0   0   1   1   1   2   1   2   0   2   1   1   0   1   2   1   2   0   1   2   0   0   2   2   1   2   2   1   1   1   0   1   1   0   0   1   1   0   1   1   2   1   1
 MK-4-4                 1   0   2   1   0   0   1   1   1   1   0   1   1   2   1   0   1   1   1   1   1   0   0   2   2   1   1   1   1   1   2   0   1   2   0   2   1   1   0   1   2   1   2   1   1   1   1   2   1   2   1   1   2   1   1   1   0   2   1   1   1   2   1   2   2   1   2   0   1   1   2   0   0   0   0   1   1   1   1   0   0   0   1   1   2   1   1   1   1   1   2   1   0   2   1   1   1   0   0   0   1   0   2   2   1   2   1   0   1   1   1   2   0   1   0   2   1   1   1   0   1   0   1   2   1   0   1   0   1   0   1   0   2   0   2   2   1   2   0   0   2   0   2   2   2   1   1   1   1   1   1   2   1   1   1   2   0   1   0   1   1   1   1   1   2   0   2   1   1   1   1   1   1   2   0   1   2   1   0   2   2   1   2   2   1   1   1   0   1   1   0   0   1   1   0   1   1   2   0   1
 MK-4-5                 1   0   1   2   1   0   1   1   1   1   0   1   1   2   1   0   1   1   1   1   1   0   0   2   2   1   1   0   1   1   1   0   1   1   0   2   1   1   0   1   1   1   1   1   1   1   2   2   1   2   1   2   1   2   1   2   0   2   1   0   1   2   1   2   1   1   1   0   1   1   2   0   0   0   0   1   0   1   1   0   0   1   0   1   2   1   1   1   1   1   2   1   0   2   1   1   1   0   0   0   1   0   2   2   2   2   1   0   1   1   1   2   0   1   0   2   1   1   1   0   1   0   1   1   0   0   0   0   1   0   1   0   2   0   1   2   0   2   0   0   2   1   2   2   2   2   1   2   1   1   1   2   1   1   1   2   1   1   0   1   0   0   2   1   2   0   2   1   2   1   1   1   2   1   0   1   2   1   0   2   2   1   2   2   1   2   1   0   1   0   0   0   1   1   0   2   0   2   0   1
 MK-4-6                 1   0   1   2   1   0   1   1   1   1   0   1   1   2   1   0   1   1   1   1   1   0   0   2   2   1   0   0   1   1   0   1   1   1   0   2   1   2   0   1   1   1   0   1   1   1   2   0   1   2   1   2   1   2   1   2   0   2   1   0   1   2   1   2   1   1   1   0   1   0   2   1   1   1   0   1   0   1   1   0   0   1   0   1   2   1   1   1   1   0   2   1   0   2   1   1   1   0   0   0   1   0   2   1   2   2   1   0   2   1   2   2   0   1   0   2   1   1   2   0   1   0   1   1   0   0   0   0   1   0   1   1   1   0   1   2   0   1   0   0   2   1   2   2   2   2   1   2   1   1   2   2   1   1   1   1   1   1   0   0   0   0   2   0   2   1   2   1   2   1   0   0   2   1   0   1   2   1   0   2   2   1   2   2   1   2   0   0   1   0   0   0   1   1   0   2   0   2   1   1
 MK-4-7                 1   0   1   1   1   0   1   1   1   1   0   1   1   2   1   0   1   1   1   1   1   0   0   2   2   1   0   0   1   1   0   1   0   1   0   2   1   2   0   0   1   1   0   1   1   1   2   0   1   2   1   2   1   2   1   2   0   2   1   0   1   2   1   2   1   1   1   0   1   0   2   1   0   1   0   1   0   1   1   0   0   1   0   1   2   1   1   1   1   0   2   1   0   2   1   1   1   0   1   0   1   0   2   0   2   2   1   0   2   0   2   2   0   1   0   2   2   1   2   0   1   1   0   1   0   0   0   0   1   0   0   1   1   0   1   2   1   1   1   0   2   1   2   2   2   2   1   2   1   1   2   2   1   2   2   0   1   1   0   1   0   1   2   0   2   1   2   1   2   1   0   0   0   1   0   1   2   1   0   2   2   1   1   2   1   2   0   0   1   1   0   0   1   1   0   2   1   2   2   1
 MK-4-8                 0   0   0   1   1   0   0   1   1   1   0   1   1   2   1   0   1   1   1   1   1   0   0   2   1   1   0   1   1   2   1   1   1   1   0   2   1   2   0   0   1   0   0   1   1   1   2   0   1   2   1   2   1   2   1   2   0   1   1   1   1   1   1   2   1   1   1   1   1   0   2   1   0   1   1   1   0   0   1   0   0   1   0   1   1   1   1   1   1   0   1   1   0   2   1   1   0   0   1   0   1   0   2   0   2   2   1   0   2   0   2   1   0   1   0   2   2   1   2   1   1   1   0   0   0   0   0   0   1   0   0   1   1   0   1   2   2   1   1   1   2   2   1   2   2   2   2   2   1   0   2   1   0   2   1   2   1   1   0   1   0   1   1   0   2   1   2   1   2   1   0   0   1   1   0   0   2   1   0   2   1   1   1   2   1   2   0   1   1   1   0   1   0   1   0   2   1   2   2   1
 MK-4-9                 0   0   0   1   1   0   0   1   1   1   0   1   1   1   1   1   1   1   1   0   1   0   0   1   1   1   0   1   1   2   1   1   1   1   0   2   1   2   1   0   0   0   0   1   1   2   2   0   1   1   1   2   1   2   0   2   0   1   1   1   1   1   1   2   1   0   1   2   1   0   2   0   0   1   1   1   0   0   1   0   0   1   0   1   1   2   1   1   1   0   1   1   0   2   0   1   0   0   2   0   1   0   2   1   2   1   1   0   2   1   2   1   1   1   0   2   2   2   1   1   1   1   0   0   0   0   0   0   1   0   0   1   1   0   1   2   2   1   1   1   2   2   1   1   2   2   2   2   1   0   2   1   0   2   2   2   1   1   0   0   1   1   1   0   2   1   1   1   2   1   0   0   2   1   0   0   2   1   0   2   1   1   1   1   1   2   0   1   0   1   0   1   0   1   0   2   1   2   2   2
 MK-4-10                0   0   1   1   1   0   1   1   1   1   0   1   1   1   1   2   1   0   1   1   1   0   0   1   2   1   0   1   1   2   1   2   1   1   0   1   1   2   1   0   0   0   0   1   1   2   2   0   1   1   1   2   1   2   0   2   0   1   1   1   1   1   1   2   1   1   1   2   1   0   2   0   1   1   1   1   1   0   1   0   0   1   0   1   1   2   0   2   1   0   1   1   0   2   1   1   1   0   2   1   1   1   2   1   2   1   1   0   2   1   1   1   1   0   1   2   2   1   2   1   1   1   1   1   0   0   0   1   1   0   0   1   1   0   1   2   2   0   1   1   2   2   0   1   2   2   1   2   2   0   2   1   0   1   2   2   1   2   0   0   0   1   1   0   2   0   1   1   2   1   0   0   2   1   0   0   2   2   2   1   2   1   1   2   1   2   0   1   0   1   0   2   0   1   0   2   1   2   2   2
 MK-4-11                0   0   1   1   1   0   1   1   1   1   0   1   1   0   1   2   1   0   1   1   1   1   0   1   2   1   1   1   1   1   1   2   1   0   0   1   1   2   1   0   0   0   0   1   0   2   1   0   1   1   1   2   1   2   0   1   1   2   1   1   1   1   2   2   1   1   1   2   1   1   2   0   1   1   1   0   0   0   1   0   0   1   0   1   1   1   0   2   1   0   1   1   0   2   1   1   1   0   2   2   1   1   2   1   2   1   1   0   1   1   1   1   1   0   1   2   2   1   2   1   1   0   1   1   0   0   0   1   1   1   0   2   0   0   1   2   2   0   1   2   2   2   0   1   2   2   1   2   2   0   2   1   1   1   2   2   1   2   0   1   0   1   1   0   2   0   1   1   1   0   0   0   2   1   0   0   2   2   2   1   2   1   0   2   1   2   0   1   0   2   0   2   0   1   0   2   1   1   2   2
 MK-4-12                0   0   1   1   1   0   1   1   1   0   0   1   1   1   2   2   1   1   1   1   1   1   0   1   2   1   1   1   2   1   1   2   0   0   0   1   1   2   1   1   0   0   0   1   0   1   1   0   1   2   1   2   1   1   1   1   1   1   1   0   1   2   2   2   1   1   1   2   1   0   2   1   1   2   1   0   0   0   1   1   1   1   0   1   1   1   0   2   0   0   1   1   0   2   1   0   1   1   2   2   1   1   2   1   2   1   1   0   1   1   0   1   1   0   1   2   2   1   2   1   1   1   1   0   1   0   0   1   1   2   0   1   1   1   1   2   2   0   1   2   1   2   0   1   2   1   0   1   2   0   2   1   1   1   1   2   1   1   0   1   0   1   1   0   2   0   1   1   1   0   0   0   2   1   0   0   2   2   1   1   2   1   0   2   1   2   0   1   0   2   0   2   0   1   0   2   0   1   2   2
 MK-4-13                0   0   0   1   1   0   1   1   1   1   0   1   0   1   2   2   1   0   1   1   1   2   1   1   2   0   0   1   1   1   1   2   0   0   0   1   1   1   1   1   0   1   0   2   0   1   1   0   1   2   1   2   1   1   2   1   1   1   1   0   1   2   2   2   2   1   1   2   1   1   2   1   1   2   1   0   1   0   1   1   1   1   0   1   2   1   0   1   0   0   1   1   0   2   1   1   1   1   2   2   1   1   2   1   2   1   1   1   1   1   1   0   1   0   1   2   2   1   2   1   1   1   1   0   1   0   0   1   1   2   0   1   1   2   1   2   2   0   1   2   1   2   0   1   2   1   0   1   2   0   2   1   1   1   1   2   1   1   1   1   0   1   1   0   1   1   1   1   1   0   1   0   2   2   0   0   2   2   1   1   2   1   0   2   2   2   0   1   0   2   0   2   0   1   0   2   0   1   2   2
 MK-4-14                0   0   1   1   1   1   1   0   1   1   1   1   1   1   1   2   0   0   2   1   1   2   1   1   2   0   0   1   1   1   1   2   0   0   0   1   1   1   1   1   0   0   0   2   0   1   0   0   1   2   0   2   1   1   2   1   1   1   1   0   1   1   2   2   2   1   1   1   1   0   2   1   1   2   1   0   1   0   1   1   0   1   1   1   2   1   0   1   1   0   1   1   0   2   1   0   1   1   1   2   1   1   1   2   0   1   1   1   1   1   1   0   1   0   1   2   2   1   2   0   1   1   1   0   1   1   0   2   2   1   0   1   2   2   1   2   2   0   1   2   0   2   0   2   1   1   0   1   2   0   2   1   1   1   1   2   1   1   2   1   0   1   1   0   1   2   1   1   2   0   1   0   1   2   0   0   2   2   1   1   2   1   0   2   2   2   1   1   0   2   0   2   0   1   0   2   0   1   2   2
 MK-4-15                1   0   1   1   1   1   1   0   0   1   1   1   1   1   2   2   0   0   2   1   1   2   2   1   2   0   0   1   1   1   1   2   1   0   0   1   1   1   1   1   0   0   0   2   0   0   1   0   1   1   1   1   1   1   1   1   2   1   1   0   1   1   2   2   1   1   1   1   1   0   2   1   1   2   1   1   1   0   1   1   1   1   1   1   2   1   0   1   1   0   1   1   0   1   1   0   2   1   1   2   1   1   1   2   1   0   0   2   1   0   1   0   2   0   1   2   2   1   2   1   1   1   0   0   1   1   0   2   1   1   1   0   2   2   1   1   2   0   1   2   1   1   0   1   1   1   0   1   2   0   2   1   1   2   1   2   1   1   2   1   0   0   1   1   1   2   1   2   2   1   1   0   1   2   0   0   2   1   0   1   2   1   2   2   2   2   1   1   0   2   0   2   1   1   1   2   0   1   2   2
 MK-4-16                2   0   1   1   0   1   1   0   1   0   1   1   1   1   2   1   1   0   2   1   1   2   2   1   2   1   0   2   0   1   0   2   1   1   1   1   1   1   2   1   0   1   0   2   0   0   1   0   1   1   0   1   0   2   1   1   2   1   2   0   0   0   2   1   1   1   1   1   2   0   2   2   1   2   1   1   1   0   1   1   1   1   0   1   1   1   0   1   1   1   1   1   0   1   1   0   2   2   1   1   1   1   1   2   1   1   0   2   1   0   1   1   2   1   1   2   2   1   2   1   1   2   0   0   1   1   1   2   1   1   1   0   2   2   1   1   1   0   1   2   1   2   0   1   1   1   0   1   2   0   2   1   0   1   1   2   1   0   2   1   0   0   1   1   1   2   1   2   1   1   1   0   1   2   0   1   2   1   0   1   2   1   2   2   1   0   1   1   0   1   1   2   1   1   1   1   0   1   2   2
 MK-5-1                 1   1   1   1   1   1   1   1   1   0   1   0   1   0   0   2   1   2   2   0   2   1   0   1   1   1   0   1   1   2   1   1   1   2   1   0   0   1   2   2   1   2   1   2   1   1   2   0   2   1   0   0   0   1   0   2   1   1   1   1   1   1   0   1   0   1   1   0   1   1   1   0   0   1   0   1   1   2   1   0   2   2   0   1   2   2   1   2   0   1   1   1   1   1   1   0   1   1   1   1   2   1   0   1   2   1   1   2   1   1   2   1   1   1   1   1   1   1   1   2   0   2   2   1   1   0   2   2   0   1   1   2   1   1   2   1   0   0   2   1   0   2   1   1   1   2   1   0   1   2   0   2   2   2   2   1   1   1   2   2   0   1   1   0   1   0   1   0   1   1   2   1   1   1   0   1   2   0   0   1   1   1   0   2   1   1   1   1   1   1   1   0   0   1   0   0   1   1   0   1
 MK-5-2                 1   1   1   1   1   1   1   2   1   0   2   0   1   0   0   2   1   2   2   0   2   1   0   1   1   1   0   1   1   2   1   1   1   1   1   0   1   1   1   2   1   2   1   2   0   1   2   0   1   1   0   0   0   1   1   2   1   0   1   1   1   1   0   1   0   1   1   0   1   1   2   1   0   1   0   1   1   2   1   0   2   2   1   1   1   2   1   2   0   1   1   1   1   1   2   0   1   1   1   1   1   2   0   1   2   1   0   2   1   1   2   0   0   1   1   0   1   2   1   1   0   2   2   1   2   0   2   2   0   1   0   2   1   1   2   1   0   0   1   1   1   2   2   1   1   2   2   0   1   1   0   2   2   1   2   0   1   1   2   2   0   2   1   0   1   1   1   0   1   1   2   1   0   1   1   2   2   0   0   1   1   2   0   2   1   1   1   1   1   1   1   0   0   1   0   0   1   1   1   1
 MK-5-3                 1   1   1   1   1   1   1   2   1   0   2   0   1   0   0   1   1   2   1   1   2   1   0   1   1   1   0   2   1   2   1   1   1   0   1   0   1   1   1   2   1   2   1   2   1   1   2   0   1   1   0   0   0   1   1   2   1   0   1   1   1   1   0   1   1   0   1   0   1   2   2   1   0   1   0   1   0   2   1   0   2   2   1   2   1   2   1   2   0   1   1   1   2   1   2   0   1   1   1   0   1   2   0   1   2   1   0   2   0   1   2   0   1   1   0   0   1   2   1   1   1   1   2   1   2   0   2   2   0   1   0   2   1   1   2   1   0   0   1   1   1   2   2   0   1   2   2   1   1   1   0   2   1   1   2   0   0   1   1   2   0   2   1   0   1   0   1   0   1   1   2   1   0   0   1   2   2   0   1   2   1   2   0   2   1   1   1   1   1   1   1   0   0   1   0   0   1   1   1   1
 MK-5-4                 1   1   1   2   2   2   1   2   1   1   2   0   1   0   0   1   0   2   1   0   2   1   0   1   1   1   0   1   1   2   1   1   1   0   1   0   1   1   1   2   1   2   1   2   1   1   2   1   1   1   0   0   0   1   1   2   1   1   1   1   1   1   0   1   0   0   1   0   1   2   2   1   1   1   1   1   0   2   1   0   2   2   1   1   1   1   1   2   0   1   1   2   1   1   2   0   0   0   2   0   1   2   0   1   2   1   1   2   0   1   1   1   1   1   0   0   1   2   1   1   1   1   2   1   2   0   2   1   0   1   0   1   1   1   2   1   1   0   1   2   1   2   2   0   1   2   2   1   1   1   1   2   1   1   2   0   1   1   1   1   0   2   1   0   1   0   1   1   1   0   1   1   0   0   1   2   2   0   1   2   1   2   0   2   1   0   1   1   1   1   1   0   0   1   1   0   1   1   1   2
 MK-5-5                 1   1   1   2   2   1   1   2   1   1   2   0   1   0   0   1   0   1   1   1   2   0   0   1   1   1   1   1   1   1   1   0   1   0   1   0   1   2   1   2   1   1   1   2   1   0   2   1   1   2   0   0   0   1   2   2   2   2   1   1   1   2   1   1   0   0   1   0   1   2   2   1   1   1   1   1   1   2   0   0   1   2   1   2   1   1   1   2   0   2   2   2   1   1   2   1   0   0   2   0   1   2   0   1   1   1   1   2   0   1   1   1   1   0   0   0   1   2   1   1   1   1   2   1   1   0   1   1   0   1   0   1   1   0   2   1   1   0   1   2   1   2   2   0   0   2   2   1   1   1   2   2   1   0   2   0   1   1   1   2   0   2   1   0   1   0   1   2   1   0   1   1   0   0   1   2   1   1   1   2   1   2   0   2   1   0   1   1   1   2   1   1   0   1   1   0   1   1   1   2
 MK-5-6                 1   1   1   1   2   1   1   2   1   1   2   0   1   0   2   1   0   1   1   1   2   1   0   1   1   1   0   1   1   1   1   0   2   0   2   0   1   1   2   2   1   1   1   1   1   1   1   1   0   2   0   1   0   1   2   2   2   1   1   1   1   1   1   1   0   0   1   0   1   2   2   1   1   1   1   1   1   2   0   0   1   2   1   2   1   1   1   2   0   2   2   2   1   1   2   1   0   0   2   1   1   2   0   1   1   1   1   2   0   1   1   0   1   0   0   1   1   2   1   1   1   1   2   1   1   0   1   1   0   1   0   1   1   0   2   1   2   1   1   2   1   1   2   0   1   2   2   1   2   1   2   2   1   0   2   0   1   0   2   2   2   2   1   1   1   0   1   2   1   0   1   1   0   0   1   2   1   1   0   2   2   2   0   2   1   0   1   1   1   2   1   1   0   0   0   0   1   2   1   1
 MK-5-7                 1   1   1   1   1   1   0   2   1   1   2   0   1   1   2   1   0   1   1   1   1   1   0   1   1   1   0   1   1   0   1   0   2   0   2   0   1   1   2   2   1   1   1   1   1   0   1   1   0   2   0   1   0   1   2   2   1   1   1   1   1   1   1   1   0   0   1   0   0   2   2   1   1   1   0   0   1   2   0   1   2   0   2   2   1   1   1   2   0   2   2   2   1   1   1   1   0   1   2   0   1   1   0   1   0   1   1   2   0   1   1   0   1   0   1   1   0   2   1   1   1   1   1   1   1   1   1   1   0   1   0   1   1   0   2   1   2   1   1   2   2   1   2   0   1   2   2   1   2   1   2   2   1   0   1   0   1   0   2   2   2   2   1   0   1   0   1   2   1   0   1   1   0   0   1   1   1   1   0   2   1   2   1   2   1   0   1   1   1   2   1   1   0   0   0   0   1   2   1   1
 MK-5-8                 1   1   1   1   1   1   0   2   1   1   2   0   2   2   2   1   0   1   1   1   1   1   0   0   2   2   0   1   1   0   2   0   2   0   2   0   1   1   2   2   0   1   0   1   1   0   1   0   0   2   0   0   1   1   2   2   1   1   1   1   1   1   1   1   0   0   1   0   0   2   2   1   1   1   2   0   1   2   1   2   1   0   0   2   1   1   1   1   0   2   2   2   1   1   1   1   0   1   2   0   1   1   1   1   0   1   1   2   0   1   1   0   1   0   1   1   1   2   2   1   1   2   1   1   1   1   1   1   0   1   0   1   0   0   2   1   2   1   1   2   1   1   2   0   1   2   1   1   1   1   2   2   1   0   1   0   1   0   2   1   1   2   1   0   1   1   1   2   1   0   1   1   0   0   1   1   1   1   0   2   1   2   1   2   1   0   1   2   2   2   0   1   0   0   0   0   1   2   1   1
 MK-5-9                 1   1   1   2   1   2   1   2   1   1   2   0   2   1   1   1   0   1   1   1   1   1   0   0   2   2   0   1   1   0   2   2   2   0   2   0   1   1   2   2   0   1   0   1   1   0   1   1   0   2   0   0   2   1   2   2   0   2   1   1   1   1   1   1   0   1   1   0   0   2   2   1   1   1   2   0   1   2   1   2   1   0   0   2   1   1   1   1   0   2   2   1   1   1   1   1   0   1   2   1   1   1   1   2   0   0   0   1   1   1   0   0   1   0   1   1   1   2   2   1   1   2   0   1   0   1   1   1   0   1   0   1   0   0   2   1   1   0   1   2   2   1   2   0   2   2   1   1   1   1   2   1   1   0   2   0   1   1   2   1   1   2   1   0   1   1   0   2   1   0   1   1   0   0   1   1   0   1   0   2   0   2   1   2   1   0   1   2   2   2   0   1   1   0   0   0   1   1   1   1
 MK-5-10                0   1   1   2   1   2   1   2   1   1   2   0   1   1   1   1   0   1   1   1   1   1   0   0   1   2   1   1   1   0   2   2   2   0   2   0   1   1   1   2   0   1   0   1   1   0   0   2   0   2   0   0   2   1   1   1   0   2   1   1   0   1   0   1   0   2   1   0   0   2   2   1   1   1   2   0   1   2   2   2   1   0   0   1   1   2   1   1   1   2   2   1   1   1   1   1   0   0   1   1   1   1   2   1   0   0   0   1   1   1   0   0   1   0   1   1   1   2   2   1   1   2   0   0   0   1   1   1   0   1   0   1   1   0   2   1   1   0   1   2   2   1   2   0   1   2   1   1   0   1   2   1   1   0   1   0   1   1   1   1   1   2   1   0   1   1   0   2   1   1   1   1   0   0   1   1   0   2   0   2   0   2   1   2   1   1   1   1   2   2   0   0   1   0   0   0   0   1   1   0
 MK-5-11                0   2   1   2   1   1   1   2   1   1   2   1   1   1   1   2   0   2   1   1   1   1   0   0   1   2   1   1   1   0   2   1   2   0   2   1   1   1   1   2   0   0   0   1   1   0   1   2   0   2   0   0   2   2   1   0   0   2   1   0   0   1   0   1   0   2   1   0   0   2   2   1   1   0   2   0   1   2   1   2   1   0   0   1   1   2   0   0   0   2   2   1   1   1   1   1   0   1   1   0   1   1   2   1   1   0   0   1   1   1   0   0   1   1   1   1   1   2   0   1   1   2   0   0   0   1   2   1   0   2   0   1   0   0   2   1   1   0   1   2   2   1   2   0   1   2   1   1   0   1   2   1   1   0   1   0   1   1   1   1   2   2   1   0   1   2   0   2   1   1   1   1   1   0   1   0   1   2   0   2   0   2   0   1   2   1   0   1   2   1   1   0   1   0   0   0   0   1   1   0
 MK-5-12                0   2   1   2   0   1   1   2   1   1   2   1   1   1   1   2   0   1   1   1   1   0   0   0   1   2   2   1   1   0   2   1   2   0   2   1   1   0   1   1   0   0   0   1   1   0   1   2   0   2   0   0   2   2   1   1   0   2   1   1   0   0   0   1   1   2   1   0   0   2   2   1   1   0   2   1   1   1   1   2   1   0   0   1   1   2   0   0   0   2   1   1   0   1   2   1   1   1   1   0   1   1   2   1   1   0   1   1   1   1   0   0   2   1   1   1   1   2   0   0   1   2   0   0   1   2   2   1   0   2   0   1   0   0   2   1   2   0   1   2   2   1   2   0   1   2   1   0   0   2   2   1   1   0   1   0   1   1   1   1   2   2   1   0   1   1   0   2   1   1   1   1   1   0   1   0   1   2   1   2   0   2   0   1   2   1   0   1   2   0   1   0   0   0   0   0   0   1   1   0
 MK-5-13                1   2   1   2   0   1   2   2   1   1   2   1   1   1   1   2   0   1   1   1   1   0   0   0   0   2   2   1   1   0   2   1   2   0   2   1   1   1   1   1   0   1   1   1   1   0   1   2   0   2   0   0   2   2   1   1   0   2   1   1   0   0   0   1   1   2   1   1   0   1   2   1   1   1   2   2   2   1   1   1   1   0   0   1   1   1   0   0   0   2   1   0   0   1   2   1   1   2   1   0   1   1   1   1   0   0   2   2   0   1   0   0   2   2   1   1   1   2   0   1   1   2   0   0   1   2   2   1   0   2   0   1   1   0   2   2   2   0   1   2   2   0   2   0   1   2   1   1   0   2   2   1   0   0   1   0   1   1   1   1   2   2   1   0   1   1   0   2   1   1   1   0   1   0   1   0   1   2   1   2   1   2   0   2   2   1   0   1   2   0   1   1   0   0   0   0   0   1   1   0
 MK-5-14                1   1   2   2   0   1   1   2   1   1   2   1   1   1   2   2   0   2   1   1   1   0   0   1   0   1   2   1   1   0   2   1   1   0   2   1   1   1   1   1   1   1   1   0   1   0   1   2   0   2   0   0   2   1   1   1   0   2   2   1   0   0   0   1   1   2   1   0   0   1   2   1   1   1   2   1   2   1   0   1   1   0   0   2   1   1   0   1   0   2   1   1   0   1   1   1   1   2   1   0   1   1   1   1   0   0   2   2   0   1   0   0   1   2   1   1   1   2   0   1   1   2   0   0   1   2   2   1   0   2   0   1   1   1   2   2   2   1   1   2   2   0   2   1   1   2   1   1   0   1   2   1   0   1   2   0   1   1   2   1   1   2   1   0   1   1   0   2   1   1   1   0   1   1   1   0   1   2   1   2   0   2   0   2   2   2   0   1   2   0   1   1   0   0   1   0   1   1   0   0
 MK-5-15                1   1   2   1   0   1   1   1   1   1   2   0   1   2   1   2   0   2   1   1   1   0   0   1   0   0   2   1   1   1   2   1   1   0   2   1   1   1   1   1   2   1   0   0   1   0   1   2   0   1   0   0   2   2   1   0   0   1   2   2   1   0   0   1   1   2   1   0   0   0   2   1   1   1   2   1   2   1   0   1   1   0   0   2   1   0   0   1   0   2   1   1   0   1   1   1   1   2   1   0   0   1   1   2   0   0   2   2   0   1   0   1   1   1   1   1   1   2   1   0   1   2   0   0   1   2   0   1   1   2   1   1   1   1   2   2   1   2   1   2   2   0   2   1   0   2   2   1   0   1   2   1   0   1   2   0   1   2   2   1   0   2   1   0   1   1   0   2   1   1   1   0   0   2   0   0   1   2   1   2   0   1   0   1   2   2   0   1   2   0   2   1   0   0   1   0   1   1   0   0
 MK-5-16                1   1   1   1   1   1   2   1   1   1   2   0   1   2   1   2   0   2   1   2   1   0   0   0   0   1   0   0   1   1   2   0   1   0   2   1   1   1   0   1   1   0   0   0   1   0   0   2   0   1   0   0   1   2   1   0   0   1   2   1   2   1   1   1   1   2   1   0   1   0   1   1   1   1   1   1   1   1   0   1   1   0   0   2   1   1   0   2   0   2   1   1   0   1   1   1   1   2   0   0   0   1   1   2   0   0   2   2   0   1   0   1   1   1   1   1   2   2   1   0   2   2   0   0   0   2   0   1   1   2   1   1   1   1   2   2   1   2   2   2   2   0   2   1   0   1   2   1   1   1   2   1   1   0   2   1   1   2   2   2   0   2   1   1   1   1   1   2   1   1   1   0   0   2   0   0   2   2   1   2   0   0   0   1   1   2   0   1   2   0   1   1   0   0   1   0   1   1   0   0
 MK-6-1                 1   1   1   0   1   0   0   1   1   0   1   1   1   2   0   1   1   1   1   1   2   1   2   1   0   1   2   1   1   0   1   2   1   1   1   1   2   1   1   2   1   2   0   1   0   1   0   2   1   1   1   1   1   1   1   0   1   1   0   1   1   1   0   2   2   2   1   0   2   1   0   1   2   1   2   2   2   2   1   2   1   1   0   1   2   1   2   2   2   0   2   1   2   1   2   1   1   1   2   0   1   2   1   2   0   1   1   1   1   2   1   2   2   1   0   0   1   1   2   0   2   0   1   1   2   1   2   1   2   1   0   1   2   2   0   1   0   2   1   0   0   1   1   2   1   2   2   0   1   1   0   2   1   1   0   1   0   2   2   1   1   0   1   0   1   2   0   0   1   1   0   1   1   2   1   0   2   1   0   1   1   0   2   1   0   1   2   2   1   1   1   0   2   0   1   0   2   2   2   0
 MK-6-2                 1   1   1   0   0   0   0   1   1   0   1   2   2   2   0   1   0   1   1   1   2   1   2   2   0   1   1   1   1   0   1   2   1   1   1   0   2   1   1   2   0   2   0   1   0   1   0   2   1   1   1   2   1   1   1   0   1   1   0   1   1   1   0   2   1   2   1   0   2   1   0   1   2   0   2   2   2   1   1   1   1   1   0   1   2   0   2   2   2   0   2   1   2   1   2   1   1   1   2   0   1   2   1   2   0   1   1   1   1   2   1   2   2   1   1   0   1   1   2   0   2   0   1   1   2   1   2   1   2   1   0   1   2   1   0   1   0   2   1   0   0   1   1   1   1   2   2   0   1   1   0   2   1   1   0   1   1   2   2   1   0   0   1   0   1   2   0   0   1   2   1   1   1   2   0   0   2   1   0   0   2   0   2   1   0   1   2   2   1   0   1   0   2   0   1   0   1   2   1   0
 MK-6-3                 2   2   2   0   0   0   1   1   1   0   1   2   2   2   0   1   0   1   0   2   2   1   2   2   0   1   1   1   0   0   1   2   2   1   1   0   2   1   1   2   0   2   0   1   0   0   0   1   1   1   1   2   2   1   1   0   1   1   1   1   1   1   0   2   1   2   0   0   2   1   1   1   2   0   2   2   2   1   1   1   1   1   0   1   1   0   2   2   1   0   1   1   2   1   2   1   0   1   2   0   1   1   0   2   0   1   1   1   1   2   1   2   2   0   1   1   1   0   2   0   2   0   1   0   2   1   2   1   2   0   1   0   2   1   0   1   0   2   1   0   0   1   1   0   1   2   2   0   1   1   0   2   0   1   0   1   1   2   2   1   0   1   0   1   2   1   0   0   1   1   1   1   1   2   0   1   2   1   0   0   1   1   1   1   0   1   2   2   2   0   1   0   2   1   1   0   1   2   1   1
 MK-6-4                 2   2   2   1   0   1   1   1   1   0   1   2   1   1   0   1   0   1   0   2   2   1   2   2   0   1   1   1   0   0   1   2   2   1   1   0   2   1   0   1   0   2   1   1   0   1   1   1   1   1   1   2   1   1   2   0   0   1   1   1   1   1   0   2   1   2   0   1   2   1   1   1   1   0   1   2   1   1   0   1   1   1   1   1   1   0   2   2   1   1   1   1   2   2   2   1   0   1   2   0   1   1   1   1   0   1   2   1   1   2   1   1   2   1   1   1   1   1   2   0   2   0   1   0   2   1   2   1   2   0   1   0   1   1   0   1   0   2   1   0   0   1   2   0   1   2   1   0   2   1   0   2   0   1   0   1   1   2   2   0   0   1   1   1   2   1   0   0   1   1   0   1   1   1   0   1   2   1   0   0   2   1   1   1   1   1   2   2   2   0   1   0   2   1   1   1   0   2   1   1
 MK-6-5                 2   2   2   0   0   1   1   1   1   0   2   2   1   1   0   1   1   0   0   2   2   1   2   2   1   1   1   2   0   1   1   2   2   1   1   0   2   1   0   1   0   2   1   1   0   2   1   1   1   0   1   2   1   0   2   0   0   1   1   1   1   1   0   2   0   2   0   1   2   1   1   0   1   0   1   2   1   1   1   1   1   1   1   1   1   0   2   2   1   1   1   1   2   1   2   1   1   1   2   0   1   1   1   1   0   1   2   1   1   2   1   1   2   1   1   1   1   1   1   0   1   1   1   0   2   1   2   2   2   0   1   1   1   1   1   1   0   2   1   0   0   1   2   0   1   2   1   0   2   1   0   2   1   0   0   1   1   2   1   0   0   1   1   1   2   1   0   0   1   1   0   1   0   1   0   1   2   1   0   0   2   1   1   2   1   1   2   1   2   0   1   0   2   1   1   1   0   2   1   1
 MK-6-6                 2   2   2   0   0   1   1   1   1   0   2   2   1   1   0   2   2   0   1   2   2   1   2   1   1   1   1   2   0   1   1   2   2   1   1   0   2   1   0   1   1   2   1   1   0   2   1   1   1   0   1   2   1   0   2   1   0   1   2   1   1   1   0   1   1   2   0   1   2   1   1   0   1   0   1   2   1   1   0   1   1   1   2   1   1   0   2   2   1   1   1   1   2   1   2   1   2   1   2   0   1   1   1   2   0   1   2   1   1   1   0   1   2   1   1   1   1   0   1   0   1   0   1   0   2   2   1   2   2   0   1   1   0   1   0   1   0   1   1   0   0   1   2   0   1   2   1   0   2   1   0   2   1   1   0   1   1   2   1   0   0   1   1   2   2   1   0   0   1   1   0   1   1   1   0   1   2   1   0   0   2   1   1   2   1   2   2   1   2   0   1   0   2   1   1   1   0   2   2   2
 MK-6-7                 2   1   2   0   0   1   1   1   1   2   2   2   1   1   0   2   1   0   0   2   2   1   2   2   1   1   0   2   1   1   1   2   2   2   1   0   1   1   0   1   1   2   1   2   0   2   1   1   1   0   1   2   1   0   2   1   0   2   2   1   1   1   0   1   1   2   0   1   2   1   1   2   1   0   1   2   1   1   0   1   1   1   2   1   1   0   2   2   1   1   1   1   2   1   1   1   2   2   2   0   1   1   0   2   0   1   2   0   1   1   1   1   2   1   0   1   1   0   1   0   1   0   1   0   1   2   1   2   2   0   1   1   0   1   0   1   0   1   1   0   0   2   2   1   1   1   1   0   2   1   2   2   1   0   0   2   1   2   1   0   1   1   1   2   2   1   0   0   1   1   1   1   1   1   0   1   2   2   0   0   1   2   1   2   1   2   2   1   2   1   1   0   2   1   2   1   0   2   2   2
 MK-6-8                 1   1   2   0   0   1   1   1   0   2   2   2   1   1   0   2   1   0   0   2   2   1   2   2   1   1   1   2   1   1   1   2   2   2   1   0   2   1   1   0   1   2   1   2   0   2   0   2   0   0   1   1   0   0   2   1   0   2   2   1   1   1   0   1   1   1   2   1   2   1   0   2   1   0   1   2   1   1   0   1   1   1   2   1   2   0   2   2   2   1   1   0   2   1   1   1   2   1   2   0   1   1   0   2   1   1   2   0   1   2   1   1   2   1   0   2   1   0   1   1   1   0   1   0   1   1   1   2   2   0   1   1   0   1   0   1   0   1   2   0   0   1   2   2   1   1   1   0   2   0   2   2   1   1   0   2   1   2   1   0   1   1   1   2   1   1   0   1   1   1   1   1   1   1   0   1   2   1   0   1   1   1   1   2   1   2   2   1   2   1   1   0   1   0   2   1   2   1   2   2
 MK-6-9                 1   1   2   0   0   1   1   1   0   2   1   2   1   1   0   1   1   0   0   2   2   1   1   1   1   1   1   2   2   1   1   2   2   2   1   0   2   1   1   0   1   0   1   2   0   2   1   2   1   1   1   2   0   0   1   1   1   2   1   1   1   1   0   1   1   1   2   2   1   1   0   2   1   0   1   2   1   1   0   0   1   1   2   1   2   0   1   2   1   1   2   0   2   2   1   1   2   1   2   1   1   1   0   2   1   1   2   0   1   2   1   1   2   1   0   0   1   0   2   2   1   0   1   1   1   2   1   2   2   1   2   1   0   1   1   1   0   1   2   0   0   1   2   2   1   1   1   0   1   0   2   2   1   1   0   2   1   1   1   0   1   1   1   1   1   1   0   1   0   0   2   2   1   2   0   1   2   1   0   1   2   1   0   2   1   2   2   2   2   1   2   0   1   0   2   1   2   1   2   2
 MK-6-10                1   0   2   0   0   1   1   1   0   1   1   2   1   1   0   1   0   0   0   2   2   1   1   1   1   1   1   2   2   1   0   2   2   1   1   0   2   1   1   0   2   0   1   2   0   2   1   2   1   0   1   1   0   0   1   1   1   2   2   1   1   1   0   1   1   1   2   2   1   1   0   2   1   0   1   2   1   1   0   1   1   1   2   1   2   0   1   2   2   1   2   0   2   2   1   1   2   1   2   1   1   2   0   2   1   1   2   0   1   2   1   1   2   1   1   0   1   1   2   2   1   0   1   1   1   2   1   2   1   1   2   1   0   1   1   1   0   1   2   0   0   1   2   2   1   1   1   0   1   0   2   1   1   1   0   2   1   1   1   0   1   1   1   1   1   1   0   0   0   0   2   1   1   2   0   1   2   1   0   1   2   1   0   2   1   2   2   2   2   2   1   0   0   0   1   1   2   1   2   2
 MK-6-11                0   0   2   0   0   1   2   1   0   0   0   2   2   1   0   1   1   0   0   1   1   1   1   1   2   1   1   2   1   1   0   2   2   1   1   0   2   1   1   0   2   0   1   2   0   2   1   2   1   2   1   1   0   0   1   1   1   2   2   1   1   1   0   1   1   1   2   2   2   1   0   1   0   0   1   1   1   1   0   1   2   1   1   1   2   0   1   2   2   1   1   0   2   2   1   1   2   1   2   1   1   2   0   2   0   1   2   1   2   2   1   1   2   1   1   0   1   1   2   2   1   1   1   1   1   2   2   2   1   1   2   1   0   1   1   1   0   1   2   0   0   1   2   2   1   1   1   0   1   1   1   1   1   1   0   2   1   1   1   0   2   1   1   1   1   1   0   1   1   0   1   1   1   2   0   2   2   1   0   1   1   1   0   2   1   2   2   2   2   2   1   0   1   0   1   1   2   2   1   2
 MK-6-12                0   1   1   0   0   1   1   0   0   0   0   2   1   1   0   1   0   0   1   2   2   1   1   1   2   2   1   2   1   1   0   2   2   1   1   0   2   1   1   0   2   0   1   2   0   1   2   2   1   2   1   1   0   0   1   1   1   1   1   1   1   0   1   1   1   1   2   2   2   1   0   1   0   0   1   1   1   1   0   1   2   1   1   1   2   0   1   1   0   1   1   0   2   2   1   1   1   1   2   1   2   2   0   2   0   1   2   2   2   2   1   1   2   1   1   0   1   1   2   2   1   0   1   1   1   2   2   2   1   1   1   1   0   1   1   1   0   1   2   1   0   1   2   1   1   1   1   2   1   1   1   1   1   1   0   2   1   1   1   0   2   1   1   1   1   1   0   1   1   0   1   1   0   2   0   2   1   0   0   1   0   1   1   2   1   2   2   2   2   1   1   0   1   0   1   1   1   2   1   2
 MK-6-13                1   2   1   1   0   1   0   0   0   0   0   2   1   2   0   1   0   0   1   1   1   1   1   1   2   1   1   2   1   0   0   2   2   1   2   0   2   1   2   0   2   0   1   2   0   1   2   2   1   2   1   1   0   0   1   1   1   1   1   1   0   0   1   1   1   1   2   2   2   1   0   1   0   0   1   0   1   1   0   1   2   1   0   1   2   0   2   1   0   1   1   0   2   2   1   1   1   1   1   1   1   1   0   2   0   1   2   2   2   2   1   1   2   1   1   0   1   1   2   2   1   0   1   1   1   1   2   2   1   1   1   1   0   0   1   1   0   1   1   1   0   1   2   1   1   2   1   2   2   1   1   0   1   1   0   2   1   2   1   0   2   1   1   1   2   2   0   1   1   0   1   1   1   1   0   2   1   0   0   1   0   1   1   2   1   0   2   2   2   1   1   0   1   0   1   1   2   2   1   2
 MK-6-14                1   2   1   1   1   2   1   0   1   1   0   2   1   2   0   1   0   2   1   2   1   1   1   0   1   1   1   2   1   0   0   2   2   1   2   0   2   1   2   0   2   0   1   2   0   1   2   2   1   2   2   1   0   0   0   1   1   1   1   1   0   0   1   1   2   1   2   2   1   0   0   1   0   0   1   0   2   1   0   1   2   1   0   1   2   0   2   0   0   1   1   0   2   2   1   2   1   0   1   1   1   1   0   2   1   1   2   2   2   2   0   0   1   2   1   0   1   1   1   2   1   1   1   1   1   1   2   1   2   1   0   1   0   0   1   1   0   1   1   0   1   1   2   1   2   2   1   2   1   1   1   0   1   1   0   2   0   2   1   0   2   1   1   0   2   2   0   0   1   0   1   1   0   1   0   2   1   0   0   1   0   1   1   1   1   0   2   2   1   1   1   0   0   1   1   1   2   2   1   2
 MK-6-15                1   2   2   1   1   2   1   0   1   1   0   2   1   1   0   1   1   2   1   2   1   0   1   0   1   1   2   2   2   0   0   2   1   1   2   0   1   1   2   0   2   0   1   2   0   1   2   2   1   1   2   1   0   0   0   1   1   1   1   1   0   0   1   1   2   1   2   2   1   0   1   1   0   0   1   0   2   2   1   1   2   1   0   1   2   0   2   0   0   1   0   0   2   2   1   2   1   0   1   1   2   1   0   2   1   1   1   2   2   1   0   0   1   1   1   0   0   1   1   2   1   1   1   0   1   1   2   1   2   1   1   1   0   0   1   1   0   1   1   0   1   2   2   1   2   2   1   1   0   1   0   0   2   1   0   2   0   2   1   0   2   1   1   0   2   2   0   0   1   0   1   2   0   1   0   2   1   0   1   1   0   1   0   2   1   0   2   2   1   1   2   0   0   1   1   1   2   2   2   2
 MK-6-16                1   2   2   1   1   1   2   1   1   1   0   2   2   1   0   1   0   2   1   2   1   0   1   0   1   1   2   2   2   0   1   2   1   1   2   0   1   0   2   0   2   0   2   1   0   1   2   2   0   1   2   2   1   0   0   2   1   2   1   1   0   0   1   1   2   1   2   2   1   1   1   1   0   0   1   0   2   2   1   1   2   1   1   0   1   0   2   0   0   1   1   0   2   2   0   2   2   0   1   1   2   1   0   2   1   1   1   1   2   0   0   0   2   1   1   1   0   1   2   2   2   0   1   0   1   1   2   0   2   0   1   1   0   0   1   1   0   1   1   0   1   2   2   2   2   2   1   1   0   1   0   0   2   1   0   2   0   2   1   0   2   1   1   0   2   2   0   0   1   0   1   2   1   1   0   2   2   1   0   1   0   1   0   1   1   0   2   1   1   1   2   1   0   2   1   2   2   2   2   2
 
!****************************************** Phenotypic Data **********************************************************
!-100.0 is resevred for missing phenotype
SimulatedTrait1        12.0782   11.4975    8.5485    9.4351   11.7278    9.7681   10.9111    9.2488   11.0448    8.8978   11.5202    8.8903    8.5207    8.4954    9.6095    8.9673    9.3949    8.5695   10.1787    9.2496   11.3657   10.4077    9.4008   10.2571    9.8134    9.7930   11.0772   11.9156    8.0737    9.2050    9.4672   10.2392    9.8868    9.4039   10.2503   10.1509   10.5348    9.1280   10.4759    9.9451    9.4458   10.0865    9.3338    9.7983   10.6918   10.7035   11.3552   10.3753   10.2154   10.9317    9.8776    8.5574    9.6259   10.9180   10.0378    9.1648    9.8649   10.0035    9.4081   11.0696    9.3257    9.2797   10.5105   10.4686    8.6200    8.4612    8.9784    8.1463    9.6617   10.4452   10.7186    9.4012    9.6631   10.2357    9.9714   10.1339    9.0295    8.8093    9.4952    8.6651   11.3088    8.8744    9.2499   10.6414    9.4999    8.6709    9.9594    9.5316   10.1138   10.4592    9.7257   10.0125   10.2514    9.8553   10.1183    9.1028   10.9694   10.5440    9.8522   11.2674   10.7754   10.6744   10.9493    9.5039    8.5431    9.3092   10.7755   12.3803   10.4177   11.9923    9.5216    9.1476   10.1323   10.6892   10.0032    8.7870   11.0940    9.9860   10.1877   10.1164   11.1099   10.8197    9.0640    9.5599    9.9008    9.6398    9.4728    9.9500    9.7226   10.3375    9.7300   10.0757    8.5258   10.1417   11.5536    9.9498    9.0188    9.2592    9.7856   10.6023    9.8299   10.7235    9.5731   11.8895    9.7501    9.4040    9.8307   10.0688    9.1375    9.1663    9.0050   11.6755   11.0616   10.3479   11.1071    8.0923   10.6177    8.7393    9.4807    9.5681   10.9640    9.3199    9.0674   10.5299   10.8766   10.3425   10.6267    8.5246   10.3148   10.6579    9.9141    9.9369    9.7560   10.4723   11.5223    9.0812    8.4751   10.5273    9.4964   10.0885   10.4248    9.9210   10.9036    9.9295   11.0515    9.6526   10.1453   10.2400   10.2974    8.9303    8.6458    9.0470   10.7218   10.7786    9.7130   10.8981    8.8773    9.1050   10.4327   10.3783
 
