# Supplementary material for: Inclusive Composite Interval Mapping of QTL by Environment Interactions in Biparental Populations
Source: PLoS One. 2015 Jul 10;10(7):e0132414. doi: 10.1371/journal.pone.0132414 (PMC4498613; doi:10.1371/journal.pone.0132414)
Supplement: S2 File — (ZIP) [file pone.0132414.s002.zip › F2 population/e=1/run_00141.met]

!**********************Note: lines staring with "!" are remarks and will be ignored in the program********************
!*********************************General Information**********************************
!Assuming F1 = P1 x P2, populations available in QTL IciMapping are: 
!  1, P1BC1F1 = P1 x F1, the first backcrossing where P1 is used as the recurrent parent;
!  2, P2BC1F1 = P2 x F1, the first backcrossing where P2 is used as the recurrent parent;
!  3, F1DH, F1-derived doubled haploids; 
!  4, RIL or F1RIL, recombination inbred lines through the repeated selfing of F1;
!  5, P1BC1RIL, recombination inbred lines through the repeated selfing of P1BC1F1;
!  6, P2BC1RIL, recombination inbred lines through the repeated selfing of P2BC1F1;
!  7, F2, the selfing generation of F1;
!  8, F3, the selfing generation of F2;
!  9, P1BC2F1, the second backcrossing where P1 is used as the recurrent parent; 
! 10, P2BC2F1, the second backcrossing where P2 is used as the recurrent parent;
! 11, P1BC2RIL, recombination inred lines through the repeated selfing of P1BC2F1; 
! 12, P2BC2RIL, recombination inred lines through the repeated selfing of P2BC2F1; 
! 13, P1BC1F2, the selfing generation of P1BC1F1; 
! 14, P2BC1F2, the selfing generation of P2BC1F1; 
! 15, P1BC2F2, the selfing generation of P1BC2F1; 
! 16, P2BC2F2, the selfing generation of P2BC2F1; 
! 17, P1BC1DH, P1BC1F1-derived doubled haploids; 
! 18, P2BC1DH, P2BC1F1-derived doubled haploids; 
! 19, P1BC2DH, P1BC2F1-derived doubled haploids; 
! 20, P2BC2DH, P2BC2F1-derived doubled haploids; 
   7      !Mapping Population (see remarks above)
   2      !Mapping Function (1 for Kosambi; 2 for Haldane; 3 for Morgan)
   2      !Marker Space Type (1 for intervals; 2 for positions)
   1      !Marker Space Unit(1 for centiMorgans; 2 for Morgan)
   6      !Number of Chromosomes (or Linkage Groups)
 200      !Size of the mapping population
   1      !Number of environments
 
!***************************************** Chromosomes and Linkage Maps **********************************************
!Chromosome                 NumMarkers
-CH1                        16
-CH2                        16
-CH3                        16
-CH4                        16
-CH5                        16
-CH6                        16
!Linkage map (Marker name followed by position or the interval length)
 MK-1-1                1     0.000
 MK-1-2                1    10.000
 MK-1-3                1    20.000
 MK-1-4                1    30.000
 MK-1-5                1    40.000
 MK-1-6                1    50.000
 MK-1-7                1    60.000
 MK-1-8                1    70.000
 MK-1-9                1    80.000
 MK-1-10               1    90.000
 MK-1-11               1   100.000
 MK-1-12               1   110.000
 MK-1-13               1   120.000
 MK-1-14               1   130.000
 MK-1-15               1   140.000
 MK-1-16               1   150.000
 MK-2-1                2     0.000
 MK-2-2                2    10.000
 MK-2-3                2    20.000
 MK-2-4                2    30.000
 MK-2-5                2    40.000
 MK-2-6                2    50.000
 MK-2-7                2    60.000
 MK-2-8                2    70.000
 MK-2-9                2    80.000
 MK-2-10               2    90.000
 MK-2-11               2   100.000
 MK-2-12               2   110.000
 MK-2-13               2   120.000
 MK-2-14               2   130.000
 MK-2-15               2   140.000
 MK-2-16               2   150.000
 MK-3-1                3     0.000
 MK-3-2                3    10.000
 MK-3-3                3    20.000
 MK-3-4                3    30.000
 MK-3-5                3    40.000
 MK-3-6                3    50.000
 MK-3-7                3    60.000
 MK-3-8                3    70.000
 MK-3-9                3    80.000
 MK-3-10               3    90.000
 MK-3-11               3   100.000
 MK-3-12               3   110.000
 MK-3-13               3   120.000
 MK-3-14               3   130.000
 MK-3-15               3   140.000
 MK-3-16               3   150.000
 MK-4-1                4     0.000
 MK-4-2                4    10.000
 MK-4-3                4    20.000
 MK-4-4                4    30.000
 MK-4-5                4    40.000
 MK-4-6                4    50.000
 MK-4-7                4    60.000
 MK-4-8                4    70.000
 MK-4-9                4    80.000
 MK-4-10               4    90.000
 MK-4-11               4   100.000
 MK-4-12               4   110.000
 MK-4-13               4   120.000
 MK-4-14               4   130.000
 MK-4-15               4   140.000
 MK-4-16               4   150.000
 MK-5-1                5     0.000
 MK-5-2                5    10.000
 MK-5-3                5    20.000
 MK-5-4                5    30.000
 MK-5-5                5    40.000
 MK-5-6                5    50.000
 MK-5-7                5    60.000
 MK-5-8                5    70.000
 MK-5-9                5    80.000
 MK-5-10               5    90.000
 MK-5-11               5   100.000
 MK-5-12               5   110.000
 MK-5-13               5   120.000
 MK-5-14               5   130.000
 MK-5-15               5   140.000
 MK-5-16               5   150.000
 MK-6-1                6     0.000
 MK-6-2                6    10.000
 MK-6-3                6    20.000
 MK-6-4                6    30.000
 MK-6-5                6    40.000
 MK-6-6                6    50.000
 MK-6-7                6    60.000
 MK-6-8                6    70.000
 MK-6-9                6    80.000
 MK-6-10               6    90.000
 MK-6-11               6   100.000
 MK-6-12               6   110.000
 MK-6-13               6   120.000
 MK-6-14               6   130.000
 MK-6-15               6   140.000
 MK-6-16               6   150.000
!*********************************** Marker Types ********************************************************************
!Co-dominant marker: When heterozygote F1 is present, P1 is coded as 2, F1 is coded as 1, and P2 is coded as 0; Otherwise, P1 is coded as 2, and P2 is coded as 0. 
!Dominant marker: When heterozygote F1 is present, P1 and F1 are coded as 12, and P2 is coded as 0; Otherwise, P1 is coded as 2, and P2 is coded as 0.  
!Recessive markers: When heterozygote F1 is present, P1 is coded as 2, and F1 and P2 are coded as 10; Otherwise, P1 is coded as 2, and P2 is coded as 0. 
!Missing marker is coded as -1. 
 MK-1-1                 0   2   1   1   2   1   1   1   2   1   1   1   1   0   2   1   1   2   0   2   1   0   2   1   1   2   1   1   1   2   0   1   2   0   2   0   0   1   1   0   1   0   0   2   2   1   1   1   1   0   1   1   0   2   1   1   2   0   2   1   0   2   1   0   0   0   0   2   1   2   1   1   2   0   1   1   0   1   1   1   0   1   0   1   1   1   2   0   0   2   2   0   2   1   0   0   1   1   1   0   1   1   2   1   0   1   0   2   0   1   1   1   0   2   0   1   2   2   0   2   0   1   1   0   1   1   1   1   2   2   0   0   1   2   1   0   2   0   1   1   0   0   1   1   1   1   1   0   2   1   2   1   2   2   2   0   1   1   1   2   2   1   0   2   1   1   2   1   1   1   1   1   1   1   2   2   1   1   1   0   1   1   2   2   0   1   1   0   1   2   0   1   0   0   1   2   1   1   1   1
 MK-1-2                 0   2   1   2   2   1   1   1   1   1   1   1   0   0   2   1   1   2   0   2   1   0   2   0   2   2   1   1   1   2   0   1   2   0   2   0   0   1   1   0   1   1   1   2   2   1   1   1   1   0   1   1   0   1   1   2   2   0   2   1   0   2   1   0   0   0   0   1   2   2   0   1   2   0   1   1   1   1   1   1   0   1   0   1   1   1   1   0   0   1   2   0   2   2   0   0   1   1   1   0   1   0   2   1   0   1   0   2   1   1   1   1   0   2   0   1   2   2   0   2   0   1   2   1   1   1   1   1   2   2   0   0   1   2   1   0   2   0   1   2   0   0   1   2   1   1   1   0   2   1   2   1   2   2   2   0   1   2   1   2   2   1   0   2   1   1   2   1   1   1   1   1   0   1   1   1   1   1   1   0   0   1   2   2   0   1   1   0   1   1   0   1   0   0   1   1   1   1   1   1
 MK-1-3                 0   2   1   2   1   1   1   1   0   1   1   1   0   0   2   1   1   2   0   2   2   0   1   0   2   1   2   1   1   2   0   1   1   0   2   0   0   1   1   0   1   1   1   1   2   1   1   1   1   0   1   1   0   2   1   2   2   0   2   1   0   1   2   0   0   1   0   1   1   1   1   1   2   1   1   2   0   1   1   1   0   1   0   0   1   1   2   0   0   1   2   1   2   2   0   1   2   1   1   0   0   0   2   1   0   1   0   2   1   2   1   1   0   2   0   1   2   2   0   2   1   2   2   1   1   1   1   1   2   1   0   0   0   2   1   0   2   0   2   2   1   0   1   2   0   0   0   0   2   1   1   1   2   2   2   1   1   1   1   2   1   0   0   2   1   1   2   1   0   1   1   1   0   1   1   1   1   1   1   0   1   1   1   2   1   1   1   0   0   1   0   1   0   0   1   1   1   1   1   1
 MK-1-4                 0   1   2   1   1   1   1   1   0   1   2   1   0   1   2   0   2   2   0   2   2   0   1   0   2   1   2   1   1   2   0   1   1   0   2   0   0   1   1   1   0   1   1   1   2   1   1   1   1   1   1   1   1   2   1   2   2   0   2   2   0   1   1   1   0   1   0   1   1   1   1   1   2   1   1   2   0   2   1   1   0   1   0   0   1   1   2   0   0   1   2   1   1   1   0   2   2   1   1   0   0   1   1   1   0   1   1   2   1   1   1   1   1   2   0   1   2   2   0   2   1   2   2   1   1   0   1   1   1   1   0   0   1   2   1   0   2   0   2   2   2   0   1   1   1   1   0   0   2   0   1   1   2   2   2   1   1   0   1   2   1   0   0   2   1   0   2   1   0   1   1   1   0   1   2   1   1   1   1   0   1   0   1   2   1   1   0   1   0   1   0   1   1   0   1   1   1   1   1   0
 MK-1-5                 0   1   2   0   1   1   1   1   0   0   2   1   0   2   2   0   2   2   0   1   1   0   1   0   2   1   2   1   1   2   0   1   2   0   2   0   0   1   2   1   0   2   1   1   1   1   1   1   0   1   2   1   1   2   1   2   2   0   2   2   0   1   1   1   0   1   0   1   1   1   1   1   2   1   1   2   0   2   1   2   0   1   1   0   1   1   2   0   0   1   2   2   1   0   0   2   2   1   1   0   0   0   1   1   1   1   0   2   1   1   1   1   1   2   0   1   2   1   1   1   1   2   1   1   1   1   1   1   1   1   1   0   0   2   1   1   2   0   2   2   2   1   1   1   1   1   0   1   1   0   1   1   2   2   1   2   1   1   1   1   1   0   0   2   1   1   2   1   0   1   1   1   0   1   2   1   1   1   0   1   1   0   1   2   2   2   0   0   0   1   0   1   1   0   1   0   1   1   1   0
 MK-1-6                 0   1   2   0   1   1   1   1   0   0   2   1   0   2   2   0   1   1   1   1   1   0   1   0   2   1   2   1   1   2   0   1   2   0   2   1   0   1   2   1   0   1   1   2   1   0   1   1   1   1   2   1   1   2   1   2   2   1   1   2   0   1   1   0   0   0   1   1   1   0   1   2   2   1   0   2   0   1   1   2   1   1   2   0   1   1   2   0   0   1   2   2   1   0   0   2   2   1   1   0   0   0   1   1   1   1   0   2   1   1   1   1   1   2   0   1   2   1   0   1   1   2   1   1   1   1   1   0   1   1   1   0   0   2   1   1   2   0   2   2   2   1   1   1   1   1   0   1   1   0   2   1   1   2   1   2   1   2   1   1   1   0   0   2   1   1   2   2   0   1   1   1   0   0   2   1   1   1   0   1   1   1   1   1   2   2   0   0   0   2   0   1   2   0   1   1   1   1   2   0
 MK-1-7                 0   1   2   0   0   1   1   1   0   0   2   1   1   2   2   0   0   1   1   0   1   0   2   0   2   0   2   1   1   2   0   1   2   0   1   2   0   2   2   1   0   1   1   1   1   0   2   1   1   1   2   1   0   2   0   1   2   1   1   1   0   1   1   0   0   0   2   1   1   0   1   2   2   1   0   1   0   1   1   1   1   1   1   0   1   1   2   0   0   1   2   2   2   0   0   2   2   1   0   0   0   0   2   1   1   1   0   1   1   2   1   1   1   2   0   1   1   1   0   2   1   2   1   1   1   1   1   0   2   1   1   0   0   2   1   1   2   0   2   1   2   1   1   1   1   2   0   1   1   0   2   1   1   2   1   2   1   1   1   0   1   0   0   2   1   1   2   1   0   1   1   1   0   1   2   0   1   1   0   1   1   1   1   1   2   2   0   0   0   2   0   1   2   0   2   0   1   1   2   0
 MK-1-8                 1   0   2   0   0   1   1   1   1   0   2   1   1   2   2   1   0   2   1   0   1   0   1   0   2   1   2   1   1   2   0   1   1   0   1   2   0   2   1   1   0   1   1   0   1   0   2   1   1   2   2   1   0   2   1   1   2   1   1   1   0   1   1   0   0   0   2   1   1   0   2   2   1   1   0   1   0   1   1   1   1   1   1   0   1   2   2   1   0   0   2   2   2   0   0   2   2   1   0   1   0   0   2   0   2   1   0   1   1   1   2   1   1   2   0   1   0   1   0   2   1   2   1   1   1   1   2   0   1   1   1   0   0   2   0   0   2   0   2   1   2   1   1   1   1   2   0   1   1   1   2   1   1   1   1   2   1   1   1   0   1   0   1   1   1   1   2   1   0   1   0   1   0   1   2   0   1   1   0   1   2   1   1   1   2   2   0   1   1   1   0   1   1   0   2   0   1   0   1   1
 MK-1-9                 2   0   2   0   0   1   1   1   1   0   1   1   1   2   2   1   0   2   1   0   1   1   1   0   2   1   2   1   1   2   0   1   1   0   0   2   0   2   1   0   0   1   1   0   1   0   2   1   1   2   2   1   0   1   1   1   2   1   2   1   1   1   1   0   0   0   2   1   1   0   1   2   1   1   0   1   0   1   1   1   1   1   1   0   1   1   2   1   1   1   2   2   2   0   0   2   2   1   1   1   0   0   1   0   2   1   0   1   1   1   2   1   1   1   0   1   0   0   0   2   1   2   1   1   1   1   2   0   2   1   1   0   0   2   1   0   2   0   2   1   2   1   1   1   1   2   1   1   1   1   2   0   1   1   1   2   1   1   1   0   1   0   1   1   1   1   2   1   0   1   0   1   0   1   2   0   1   1   1   0   1   1   1   1   2   0   0   1   1   1   0   1   1   0   2   0   1   1   1   1
 MK-1-10                2   0   2   1   0   1   1   1   1   0   1   1   1   0   1   1   0   2   1   0   1   1   1   0   2   1   2   2   1   2   0   1   1   0   0   2   0   1   1   0   0   1   1   0   1   0   2   1   1   2   2   1   0   1   1   1   2   1   1   2   0   1   0   1   0   0   2   1   1   1   0   2   0   1   0   1   0   1   1   1   2   1   1   0   1   1   2   1   0   2   1   2   1   0   0   2   1   1   1   1   0   1   0   1   2   1   0   2   1   1   2   1   1   1   1   1   0   1   1   1   0   2   0   1   1   1   2   0   2   1   0   0   1   2   1   1   2   0   1   1   2   0   1   1   1   2   0   1   1   1   2   0   1   1   1   2   0   1   1   0   1   0   1   1   0   1   1   2   0   1   0   1   1   1   1   0   1   1   1   0   1   0   1   1   2   0   0   1   1   1   0   0   1   0   1   0   1   1   2   1
 MK-1-11                2   1   1   1   0   2   1   1   1   0   1   1   1   0   1   1   0   0   1   0   1   1   1   0   2   1   2   2   1   2   1   1   0   2   0   2   0   0   1   0   0   1   1   0   1   0   2   1   1   2   2   1   0   2   0   2   2   1   1   2   0   1   0   0   0   1   2   1   1   2   1   2   0   1   0   2   0   2   1   2   2   1   1   0   1   1   2   1   0   2   1   2   1   0   0   2   1   1   1   1   0   1   0   1   2   1   0   2   1   1   2   1   1   2   1   1   0   1   1   1   0   2   0   1   1   1   2   0   2   1   0   0   1   2   1   1   2   0   1   1   2   0   1   1   1   2   0   1   1   1   2   0   1   1   0   2   0   1   1   2   1   0   1   1   0   1   1   2   0   1   0   0   1   2   1   0   1   1   1   1   1   0   1   1   2   1   0   1   1   1   0   2   1   0   1   0   0   0   2   1
 MK-1-12                2   0   1   1   0   2   1   2   2   0   2   1   1   0   1   1   0   0   1   0   1   1   1   0   2   1   2   2   1   2   1   1   0   2   0   2   0   0   1   0   1   1   1   0   1   0   2   0   1   2   2   1   0   2   0   2   2   1   1   2   0   1   0   0   0   1   2   1   1   1   1   2   0   1   0   2   0   2   1   1   2   1   1   1   1   1   1   1   0   2   1   2   1   0   0   2   1   1   1   1   0   2   0   1   1   1   0   2   1   1   2   1   1   2   1   1   0   1   1   1   0   2   0   1   0   1   2   0   2   1   0   0   1   2   1   1   2   0   1   1   1   0   1   1   1   2   0   1   1   1   0   1   1   1   0   2   0   1   1   2   1   0   1   1   1   1   1   2   0   1   0   0   1   2   1   0   1   2   1   0   1   1   0   1   2   1   1   1   1   1   0   1   1   0   1   0   0   0   2   1
 MK-1-13                2   0   1   1   0   2   1   2   2   0   2   1   2   0   1   1   0   0   1   0   1   1   0   0   1   1   2   2   1   2   1   1   0   2   0   2   0   0   2   0   1   0   1   0   1   1   2   0   1   2   2   1   0   2   0   2   1   1   1   0   1   1   0   1   0   1   2   0   1   1   1   2   1   2   0   2   0   2   1   1   2   1   1   1   1   1   1   1   0   2   1   2   0   0   0   2   1   1   1   1   0   2   0   2   1   1   0   2   1   1   2   1   1   0   1   1   0   1   1   1   0   2   0   1   0   1   1   0   2   1   1   1   1   2   1   1   2   0   1   0   0   1   1   1   1   2   0   0   1   1   0   2   1   1   0   2   0   0   1   2   1   0   1   1   1   1   1   2   0   1   0   1   1   2   2   0   1   2   1   0   1   1   0   2   2   1   1   1   1   1   1   1   1   0   1   0   0   0   2   1
 MK-1-14                2   0   1   0   0   2   1   1   2   0   2   1   2   0   1   1   0   0   1   0   1   1   0   0   1   1   2   2   1   2   1   1   0   2   0   1   0   0   1   0   2   0   1   0   1   1   2   0   1   2   2   2   0   1   0   0   1   1   1   0   1   2   0   1   0   1   2   0   1   1   1   2   1   1   0   2   0   2   1   1   2   1   1   1   1   1   1   1   0   2   1   2   1   0   0   2   1   1   1   1   0   2   0   2   1   1   0   2   2   1   1   1   1   0   1   1   0   1   2   1   0   1   0   1   0   1   1   1   2   1   2   1   1   2   1   1   2   0   1   0   1   0   1   1   1   2   0   0   1   2   0   2   1   1   0   2   0   0   1   1   1   0   1   1   1   0   1   2   1   1   0   0   1   2   2   1   1   2   1   0   2   1   0   2   0   1   1   1   1   1   1   1   2   0   1   0   0   0   2   1
 MK-1-15                2   0   1   1   0   2   0   0   1   0   1   1   2   0   1   1   0   0   1   1   0   1   0   0   0   1   2   2   1   2   2   1   0   2   0   1   0   0   1   0   2   0   1   0   1   1   2   0   1   1   2   1   1   1   0   0   1   1   1   0   1   2   0   1   0   1   2   0   2   1   1   2   1   1   1   2   0   2   2   1   2   1   1   1   1   1   1   1   0   2   1   2   1   0   0   2   1   1   1   1   0   2   0   1   2   1   0   2   2   1   1   1   1   0   1   1   0   1   2   0   0   1   0   1   0   1   1   1   2   2   2   1   1   2   1   1   2   0   1   0   1   1   1   1   1   2   0   0   1   2   0   2   1   1   0   2   1   0   0   1   1   0   1   1   1   0   1   2   1   1   1   1   1   1   2   1   0   1   1   0   2   1   0   2   0   1   1   1   1   1   1   1   2   0   1   1   0   1   2   0
 MK-1-16                2   0   1   2   0   2   0   0   1   1   1   0   2   0   1   1   0   1   1   2   0   1   0   0   1   1   2   2   1   2   2   2   0   2   1   0   0   0   1   1   2   0   1   0   1   1   2   0   1   1   2   0   1   1   0   0   1   1   0   0   1   2   0   2   1   1   2   0   2   1   1   2   1   1   0   1   0   1   2   1   2   1   0   1   1   1   1   1   0   2   1   2   1   0   0   1   1   1   1   2   0   2   1   1   2   1   0   1   2   1   1   2   1   0   1   1   2   1   1   0   0   1   0   1   0   1   1   1   1   2   1   2   1   2   1   0   2   0   0   0   1   0   1   1   1   2   0   1   1   1   0   2   1   1   0   2   1   0   0   1   1   0   1   1   1   0   1   2   1   1   1   1   1   0   1   0   0   1   1   0   2   1   0   2   0   1   1   1   1   1   2   1   2   0   1   0   1   1   2   0
 MK-2-1                 0   1   2   1   2   0   0   1   2   2   0   0   0   1   2   0   2   1   1   2   2   2   1   1   2   2   1   1   1   2   2   0   0   1   1   1   1   0   1   0   1   1   1   2   1   1   1   1   2   2   1   1   0   1   0   1   1   2   2   0   0   1   0   0   2   0   1   2   2   1   0   0   2   1   1   2   0   0   2   2   2   2   1   2   1   0   1   1   0   1   0   2   0   0   1   2   0   2   0   0   1   1   1   0   1   1   0   1   1   2   2   0   0   1   1   1   2   1   1   2   0   0   1   2   1   1   1   1   2   1   2   0   1   2   1   1   2   0   1   0   1   1   1   1   1   1   0   1   0   0   2   0   2   1   1   1   2   1   1   2   0   1   1   0   0   2   2   1   2   1   0   2   1   0   1   2   1   2   0   0   0   1   1   0   1   2   0   1   2   0   1   1   0   1   0   1   1   2   2   0
 MK-2-2                 0   1   2   1   2   0   1   1   2   2   1   0   0   2   2   0   1   0   1   2   2   2   1   1   2   2   1   1   2   1   2   0   0   1   1   1   1   0   1   0   1   1   1   2   1   1   1   1   2   2   1   1   0   2   0   1   1   2   2   0   0   1   0   2   1   0   1   2   1   1   0   1   2   1   1   1   1   1   1   2   2   2   0   2   1   0   1   1   0   1   0   2   0   0   1   2   0   2   0   0   0   1   1   0   1   1   0   2   0   1   2   0   0   1   1   0   2   1   1   2   0   0   1   2   1   1   1   1   2   1   2   0   1   2   1   1   2   0   1   0   1   1   2   2   1   1   1   1   0   0   2   0   2   1   1   1   1   1   1   2   0   1   1   0   0   1   2   1   2   1   0   2   1   0   1   2   1   2   0   0   0   1   1   0   1   1   1   1   2   0   1   1   1   1   0   2   2   2   2   0
 MK-2-3                 0   1   1   1   2   0   1   1   2   2   1   0   0   2   2   1   1   0   1   2   2   2   1   1   1   2   1   1   1   1   1   0   0   1   1   1   1   0   1   0   1   1   2   1   2   1   1   1   2   1   1   1   0   2   0   1   1   2   2   0   1   1   0   2   1   0   1   2   1   1   0   0   2   1   1   1   1   2   1   2   1   1   1   2   1   1   1   1   0   1   0   2   0   0   1   2   0   2   1   0   0   1   1   0   2   1   0   2   0   1   2   0   0   1   1   0   2   1   1   1   0   0   2   2   1   1   1   1   2   1   2   0   1   2   1   1   2   0   1   0   1   1   2   2   1   1   1   1   0   0   2   0   2   1   1   1   2   1   1   2   0   1   1   0   0   0   2   1   2   1   0   2   1   0   1   2   2   2   0   0   0   2   0   0   1   1   1   1   2   0   1   1   1   0   0   2   2   2   2   0
 MK-2-4                 0   1   1   1   2   1   1   1   1   2   1   0   0   1   2   1   1   0   1   1   2   2   1   1   1   1   1   1   1   2   1   0   0   1   1   1   1   0   0   0   1   1   0   1   2   2   1   1   2   1   1   1   0   1   0   1   1   2   1   0   1   1   0   2   1   0   1   2   1   1   0   0   2   2   1   1   2   2   2   2   1   1   1   2   1   1   2   1   0   1   0   1   0   0   1   2   0   2   1   1   0   1   1   0   2   2   0   2   0   1   1   0   0   1   1   1   2   1   1   2   0   0   2   2   1   1   1   1   2   1   1   0   0   2   1   1   2   0   1   0   1   2   2   2   1   1   1   1   0   0   2   1   2   2   1   1   2   1   1   2   0   1   1   0   0   0   2   1   2   1   0   2   1   0   1   2   1   2   1   1   0   1   0   1   1   1   1   1   2   0   1   1   1   0   1   2   2   2   2   0
 MK-2-5                 0   1   2   0   1   1   1   1   1   2   1   0   0   1   2   1   1   0   1   1   2   2   1   1   1   1   1   1   1   2   1   1   0   1   1   1   0   0   0   0   1   1   0   1   2   2   1   1   2   1   1   1   1   1   0   1   1   2   1   0   1   1   0   2   1   1   1   2   0   1   0   0   2   2   1   1   2   2   2   2   1   2   1   1   1   1   2   1   0   1   1   1   1   0   1   2   0   2   1   1   0   1   1   1   2   2   0   1   0   1   1   0   0   2   1   1   2   1   1   2   0   0   2   1   2   1   1   1   2   1   2   0   0   2   1   2   2   0   1   0   1   2   2   2   1   1   1   1   1   0   0   1   1   2   1   1   2   1   2   2   0   1   1   0   1   0   1   1   2   1   0   2   1   0   1   1   1   2   1   1   0   1   0   1   1   1   1   1   2   0   1   1   1   0   0   2   2   0   2   0
 MK-2-6                 0   0   2   0   1   1   2   1   1   2   1   0   0   1   2   1   2   1   1   1   2   2   2   1   1   1   1   1   1   2   0   1   0   1   1   2   1   0   0   0   2   1   0   1   2   2   0   1   2   1   1   1   1   1   0   1   1   2   2   0   1   1   1   2   1   0   0   2   0   1   0   0   2   1   1   0   2   2   2   2   1   2   1   1   1   1   1   2   0   1   1   1   0   0   1   2   0   2   1   1   0   1   1   1   2   2   0   1   1   1   1   0   2   1   1   1   2   0   1   2   0   1   2   1   1   1   1   1   2   1   2   0   0   2   1   2   1   0   1   0   1   2   2   1   1   1   1   1   1   0   0   1   0   1   1   1   2   0   2   2   0   1   1   0   2   0   1   0   2   1   0   2   1   0   1   1   2   2   1   2   1   1   0   1   1   1   1   1   2   0   2   1   1   0   0   2   2   0   2   0
 MK-2-7                 1   0   2   0   1   1   2   1   1   2   1   0   1   1   2   1   1   1   1   1   2   2   2   1   1   1   1   1   1   2   0   1   0   1   1   1   2   0   1   0   1   1   0   0   2   2   0   1   2   1   1   1   1   1   0   1   1   2   2   0   1   1   1   2   1   0   0   2   0   1   1   0   1   1   1   0   2   2   2   2   1   2   0   1   1   1   0   2   1   1   0   1   0   0   1   1   1   2   1   0   0   1   1   1   2   2   0   1   1   0   1   0   2   1   1   2   2   0   2   2   0   1   2   1   1   1   1   1   1   1   2   0   0   2   1   2   1   1   1   0   1   2   2   1   1   0   1   1   1   0   0   1   0   1   1   0   2   1   2   1   0   1   1   0   1   1   1   0   2   1   0   2   1   0   1   1   2   2   0   2   1   1   0   1   1   0   1   1   2   0   2   1   1   0   0   2   2   0   2   1
 MK-2-8                 2   0   2   1   1   2   2   1   1   2   1   0   2   1   2   1   1   1   1   1   2   2   2   2   1   1   1   1   1   2   0   1   0   1   1   1   2   0   1   0   1   1   0   0   1   2   0   1   2   1   1   1   0   1   0   1   0   2   1   0   1   1   1   1   1   0   0   2   0   1   1   0   1   1   1   0   2   2   2   2   1   2   0   1   1   1   0   2   1   1   0   1   0   0   1   0   1   2   1   0   0   1   0   1   2   2   0   0   1   1   1   1   2   1   1   2   2   0   2   2   0   1   1   1   1   1   1   1   1   1   2   0   0   1   1   2   1   1   1   0   2   2   2   0   1   1   1   1   1   0   0   2   0   1   1   0   2   1   2   1   0   1   1   0   2   1   1   0   1   1   0   1   1   0   1   1   2   2   0   2   2   1   0   1   1   0   2   1   1   0   2   1   1   0   0   2   1   0   2   1
 MK-2-9                 2   1   2   1   1   2   1   1   1   2   1   0   2   0   2   1   1   1   1   1   2   2   2   2   1   1   1   1   1   1   0   1   0   1   1   1   2   0   1   0   1   1   0   0   2   1   0   1   1   1   1   1   0   1   0   1   0   1   1   0   1   1   1   2   1   0   0   2   0   1   1   1   1   0   1   0   0   2   2   1   1   2   0   1   1   1   0   2   0   1   0   1   0   0   2   0   1   1   0   0   0   1   1   1   2   2   0   0   1   0   0   1   1   1   1   2   2   0   2   2   0   1   2   2   1   0   1   1   0   1   2   1   0   1   1   1   1   1   1   0   2   2   2   0   1   1   1   1   1   0   0   1   0   1   1   1   1   1   2   1   0   1   1   0   2   1   1   0   1   1   0   1   1   0   1   1   2   2   0   2   2   1   0   1   1   0   2   1   1   0   2   1   1   0   0   2   1   0   2   1
 MK-2-10                2   1   2   1   1   2   1   2   0   2   1   1   2   1   2   1   1   1   1   1   1   1   2   2   2   1   1   1   1   1   0   1   0   1   2   1   2   0   1   0   0   1   0   0   2   1   0   1   1   1   1   2   0   1   0   1   0   1   1   0   1   1   1   2   2   0   0   1   1   1   1   1   1   0   1   0   0   1   2   1   1   2   0   1   1   0   0   2   1   1   0   2   0   0   2   0   1   1   0   0   0   0   1   1   2   2   0   0   1   0   0   1   1   1   2   2   2   0   2   2   0   1   2   2   1   0   1   1   0   1   2   1   0   1   1   1   1   1   1   0   2   2   1   0   1   1   1   1   2   0   0   1   0   1   1   1   1   0   2   1   0   1   1   0   2   1   1   0   1   1   0   1   1   0   1   1   2   2   0   2   1   1   0   2   1   0   1   1   1   0   2   0   1   0   0   2   1   0   1   1
 MK-2-11                2   1   2   1   0   2   1   2   0   2   1   1   2   1   2   1   2   1   1   1   1   1   1   1   2   1   1   1   1   1   0   1   0   2   2   1   2   0   2   0   0   1   0   0   2   1   0   1   0   1   1   1   0   1   0   1   0   1   1   0   1   1   0   2   2   0   0   0   2   1   0   1   1   1   1   0   0   1   2   1   1   2   1   1   1   0   0   2   1   1   0   2   0   0   2   0   1   1   0   0   0   1   1   1   1   2   0   0   1   0   0   1   1   1   2   2   2   1   2   2   0   1   2   1   1   0   1   0   0   1   2   1   0   1   1   1   1   1   1   1   1   2   1   1   1   1   1   0   2   0   0   1   1   1   0   1   1   0   2   2   0   1   0   0   2   1   1   0   1   1   0   1   1   0   0   1   2   2   0   2   1   1   0   2   1   0   1   1   1   0   2   0   1   0   0   2   1   0   1   1
 MK-2-12                1   1   2   1   0   1   1   2   0   2   1   2   2   1   2   1   2   1   1   1   1   1   1   1   1   1   1   1   1   1   1   1   0   2   2   2   1   0   1   0   0   0   0   0   2   1   1   1   0   1   1   1   0   1   0   1   0   1   0   0   1   1   1   2   2   0   0   0   2   1   0   1   1   0   1   0   0   1   2   1   1   1   1   1   1   0   0   1   1   1   0   1   0   0   2   0   2   1   0   0   0   1   1   1   1   2   1   0   1   0   0   1   1   1   2   2   2   1   2   2   0   1   2   1   1   0   1   0   1   1   2   1   0   1   1   1   1   1   1   1   1   2   1   1   1   1   1   0   2   0   0   1   1   1   0   1   1   0   1   2   0   0   0   1   1   2   2   1   1   1   0   2   1   0   0   1   2   2   0   1   1   1   0   2   0   1   1   1   1   0   2   0   2   0   0   2   1   1   1   1
 MK-2-13                1   1   2   1   0   1   1   2   0   2   1   2   2   1   2   1   2   1   1   1   1   1   1   1   1   1   0   1   1   1   1   1   0   2   2   2   1   0   1   1   0   0   0   0   2   0   1   1   0   1   1   1   0   1   1   1   0   1   0   0   1   1   2   2   2   0   0   0   2   1   0   0   0   0   2   0   0   2   2   1   0   1   1   1   1   0   0   1   2   1   0   1   0   0   2   0   2   1   0   0   0   1   1   1   1   2   1   0   1   0   1   1   1   1   2   2   1   1   2   2   1   1   2   1   2   0   2   0   1   1   1   0   0   1   1   1   2   1   2   1   1   2   1   1   1   1   0   0   2   0   0   1   1   1   1   1   1   0   1   1   0   0   0   0   0   2   2   1   1   1   0   2   1   0   1   1   1   2   0   1   1   1   0   2   0   2   0   1   1   0   2   0   2   0   1   0   1   1   1   2
 MK-2-14                1   0   2   1   0   0   1   1   1   1   1   2   2   1   2   1   2   1   1   1   1   1   1   0   1   1   0   0   1   1   1   1   1   2   2   2   1   0   1   1   0   0   0   0   2   0   1   1   1   1   1   1   0   1   1   1   0   1   0   0   1   1   2   2   2   1   0   0   1   1   0   0   0   0   2   0   0   2   2   1   0   1   1   1   1   0   1   1   2   1   0   1   1   0   2   0   2   1   0   0   0   1   1   1   0   2   2   0   2   0   1   1   1   1   2   2   1   1   1   2   1   1   2   1   2   0   2   0   1   1   1   0   0   1   1   1   2   1   2   1   2   2   1   1   1   1   0   0   2   0   0   1   1   1   1   1   1   0   2   0   0   0   0   0   0   2   2   2   1   1   0   2   1   0   1   1   2   2   0   0   1   1   0   1   0   2   0   1   1   0   2   1   2   0   1   0   1   1   1   2
 MK-2-15                1   0   2   1   0   1   1   2   1   1   2   2   1   1   2   0   2   1   1   2   1   0   1   0   2   2   1   0   1   1   2   1   1   2   2   2   0   0   1   1   1   0   1   0   2   1   1   1   1   1   1   1   0   2   2   1   0   1   0   0   1   1   2   2   2   2   0   0   1   1   0   0   0   1   2   0   0   2   2   1   0   1   1   1   1   1   1   1   2   1   1   1   2   0   2   0   2   1   0   0   0   1   1   1   1   1   2   0   2   0   0   1   1   0   1   2   1   1   1   0   1   1   2   1   2   0   1   0   1   1   0   0   0   1   1   1   2   0   2   1   2   2   1   1   1   1   0   0   2   0   0   1   1   1   1   1   1   0   2   0   1   0   0   0   1   2   1   1   1   1   0   2   1   0   1   0   2   2   0   0   1   1   0   1   0   2   0   1   1   1   2   0   2   0   1   0   1   1   1   2
 MK-2-16                1   0   2   0   0   1   1   2   1   1   2   2   1   1   2   0   1   2   1   1   1   0   1   1   2   2   1   0   1   0   2   1   1   2   2   2   0   1   1   1   0   0   2   0   1   1   1   1   1   1   1   2   0   2   2   1   0   2   0   1   1   1   0   2   2   2   0   0   1   1   0   0   0   1   2   0   0   2   2   1   0   1   1   1   0   1   1   1   2   2   1   1   1   0   2   0   2   1   1   1   0   1   1   1   2   1   2   0   2   0   0   1   0   1   1   1   1   1   1   0   2   2   1   1   1   0   1   0   1   1   1   0   0   0   0   1   2   0   2   1   2   2   1   0   1   1   1   0   2   0   0   1   1   1   1   1   1   0   2   2   1   0   0   0   1   2   1   0   1   1   0   2   1   1   1   0   2   2   0   1   1   1   0   0   0   2   0   1   1   1   1   1   2   0   1   0   1   1   0   2
 MK-3-1                 1   1   1   1   1   1   0   2   1   2   0   2   0   0   0   1   1   1   1   1   1   2   0   1   2   2   2   1   1   2   2   0   1   1   2   1   1   1   2   2   1   2   1   1   1   2   1   1   0   1   2   0   1   2   1   1   1   0   0   1   1   1   0   0   1   0   1   1   2   1   0   1   1   1   0   2   1   2   2   1   1   1   0   1   1   1   0   1   1   1   1   1   2   0   2   2   2   1   1   0   1   2   0   0   1   1   1   0   0   2   1   0   0   0   0   1   0   2   2   2   1   0   2   2   2   2   1   0   1   0   2   2   1   1   2   1   2   1   1   1   0   1   0   0   1   0   0   2   0   0   0   0   1   1   1   0   1   0   2   0   0   1   0   0   1   1   0   0   1   1   2   1   0   1   2   1   1   1   1   1   1   2   1   1   0   1   1   1   0   1   0   1   1   1   0   1   1   1   0   2
 MK-3-2                 1   1   0   1   1   1   0   2   1   2   0   2   0   0   0   2   1   1   1   0   1   1   1   1   2   2   2   1   1   1   1   0   1   2   2   1   1   1   1   1   2   1   1   1   1   2   1   0   1   1   2   1   1   2   2   1   1   0   0   0   2   0   1   1   1   1   1   1   2   1   0   1   1   1   0   2   1   2   2   2   1   1   0   1   1   1   0   1   0   1   0   1   2   0   1   2   2   1   1   1   1   2   0   1   1   1   1   1   0   2   1   0   0   0   0   1   0   0   1   2   1   0   2   2   2   2   1   1   1   1   2   2   1   1   2   1   1   1   1   1   1   2   1   0   1   0   1   2   0   1   1   0   1   0   1   0   1   0   2   0   0   1   0   0   1   1   2   0   1   1   1   1   0   1   2   1   1   1   1   1   1   2   1   1   0   1   1   1   0   1   0   1   1   1   0   1   0   1   0   2
 MK-3-3                 1   1   0   1   1   1   1   2   1   2   1   1   0   0   0   2   1   1   1   0   1   2   1   1   1   2   2   1   1   1   1   1   1   2   2   1   1   1   1   1   2   2   1   0   2   2   1   2   1   1   2   2   1   2   1   1   2   0   0   1   2   0   1   1   1   1   1   2   1   1   0   2   1   1   0   2   1   2   2   2   1   1   0   1   1   2   0   1   1   1   0   1   2   0   1   2   2   1   1   0   1   2   0   1   1   1   1   1   1   2   1   0   0   0   1   1   0   0   1   2   1   0   2   2   2   2   1   1   1   1   2   2   2   2   1   1   1   1   1   1   1   1   1   0   2   0   1   2   0   1   2   1   1   0   0   0   1   0   2   0   0   1   0   0   1   1   2   0   1   1   1   1   0   1   2   1   2   1   1   1   1   2   1   1   0   1   1   1   1   2   0   1   2   1   0   1   0   0   0   2
 MK-3-4                 1   0   1   1   1   0   1   2   2   2   1   1   0   1   0   2   1   1   0   0   1   2   1   1   1   2   1   1   1   1   1   1   1   2   2   0   1   1   1   1   2   2   2   0   2   2   1   2   1   1   2   1   1   2   1   1   1   1   1   1   2   0   1   1   1   1   1   2   1   1   0   2   1   1   0   2   0   2   2   2   1   1   0   1   1   2   0   1   1   0   0   1   2   0   1   1   2   1   1   0   1   2   0   1   1   1   1   1   2   1   1   0   0   0   1   1   0   1   1   2   1   0   1   1   2   2   1   1   1   1   2   2   2   1   1   0   1   1   1   1   1   1   2   1   2   0   1   2   0   1   2   1   2   1   0   0   1   0   1   0   0   0   0   0   1   0   2   0   1   1   1   1   0   1   2   1   2   0   1   1   1   2   1   1   0   1   1   1   0   2   0   1   2   1   0   0   0   0   0   2
 MK-3-5                 1   0   1   1   2   0   1   2   2   2   1   2   1   2   0   2   1   1   0   0   1   2   1   1   1   2   1   1   1   1   1   1   0   2   2   0   0   1   1   1   2   2   2   1   2   2   1   2   1   1   2   1   1   2   1   1   2   1   1   1   2   0   1   2   1   1   1   2   1   1   1   2   1   1   1   2   0   1   2   2   1   1   0   1   1   2   0   1   0   0   1   1   2   0   1   1   2   1   1   0   1   2   1   1   1   1   1   1   2   1   1   0   0   0   1   1   1   1   1   2   1   0   2   1   2   2   1   1   0   2   2   2   2   1   1   0   1   1   1   1   1   0   2   0   2   1   1   2   0   0   2   1   2   1   0   0   1   0   1   0   0   0   0   1   1   0   2   2   1   1   1   0   0   1   2   1   2   0   1   1   1   2   1   1   0   1   1   1   0   2   1   1   2   1   0   0   0   0   0   2
 MK-3-6                 1   0   1   1   2   0   1   2   2   2   1   1   1   2   0   2   1   1   1   0   1   1   1   2   1   2   1   1   1   2   1   1   1   2   2   0   0   1   0   1   2   2   2   1   2   2   1   2   1   1   1   1   1   2   1   0   2   1   1   1   2   0   1   1   1   1   1   2   1   0   1   2   1   1   1   2   0   1   2   2   1   1   0   1   1   1   1   1   1   0   1   0   2   0   1   1   2   1   1   0   1   2   1   1   1   1   1   1   2   1   1   0   0   0   2   1   1   1   1   2   1   0   2   1   2   1   1   1   0   2   2   2   2   1   1   0   2   1   0   1   1   0   1   0   2   1   1   2   1   0   2   0   2   1   0   1   1   0   1   0   0   1   0   0   0   0   2   2   1   1   1   1   0   1   2   0   2   0   1   0   1   2   1   1   1   1   0   1   0   2   1   1   2   1   0   0   0   1   0   2
 MK-3-7                 1   0   1   1   1   0   1   2   1   2   1   2   1   2   0   2   1   1   1   0   1   1   1   1   1   2   1   1   1   2   1   1   1   2   2   0   0   1   0   1   2   2   2   1   2   2   1   2   1   1   1   1   1   1   1   0   2   0   1   1   2   1   1   0   1   1   1   2   1   0   0   2   1   1   1   2   0   1   1   1   1   1   0   1   1   0   1   0   1   0   1   0   1   0   1   1   1   1   1   0   0   2   1   1   1   1   1   1   1   0   0   0   0   0   2   1   0   1   1   2   1   0   2   1   2   1   1   1   0   2   2   2   2   1   1   0   2   1   0   1   1   0   1   0   2   1   1   2   1   0   2   0   2   1   0   1   1   1   1   0   1   1   0   0   0   1   2   2   1   1   1   1   0   1   2   0   2   0   1   0   2   2   1   0   1   1   1   0   0   2   1   1   2   1   0   0   0   1   1   2
 MK-3-8                 1   0   1   0   1   0   1   2   1   1   1   2   2   2   0   2   1   1   1   0   1   1   1   1   1   2   1   1   1   2   1   1   1   2   2   0   0   1   0   1   1   1   2   1   2   2   1   2   2   1   1   1   1   1   1   0   1   0   1   1   2   1   1   1   1   1   1   2   1   0   0   2   1   1   1   2   0   1   0   1   1   1   0   1   1   1   1   0   1   0   1   0   1   0   1   1   1   1   1   0   1   1   1   1   1   1   1   1   1   0   0   0   0   0   2   1   0   2   1   2   1   0   2   1   2   1   1   1   0   0   2   2   2   2   1   0   2   1   0   1   1   0   1   0   2   1   1   2   0   0   2   1   1   2   0   1   1   1   1   1   2   1   0   0   0   1   2   1   1   1   1   0   1   1   2   0   2   1   1   0   1   2   0   1   1   1   0   2   0   2   1   1   2   1   0   0   0   1   1   2
 MK-3-9                 1   0   2   0   1   0   0   2   1   1   1   1   1   2   1   2   1   1   1   1   1   1   1   1   1   2   2   1   1   0   1   1   1   2   2   0   0   1   0   1   0   1   2   0   2   2   1   2   1   1   1   1   1   1   1   0   1   0   1   1   2   1   1   1   1   2   1   1   0   0   1   2   2   1   1   1   0   1   0   2   1   1   0   1   1   1   1   0   0   1   1   0   1   1   1   1   1   1   1   2   1   1   1   1   0   1   1   1   1   0   0   0   0   1   2   1   0   2   1   2   2   0   2   1   2   1   1   1   0   1   2   2   1   2   1   0   2   1   0   1   1   0   1   0   2   1   1   2   0   0   1   1   1   2   1   1   1   1   1   1   2   1   1   1   0   1   2   1   1   1   1   0   1   1   2   0   2   1   1   1   1   2   0   0   1   1   0   2   1   2   1   1   2   1   2   0   0   1   0   2
 MK-3-10                1   1   2   0   1   0   0   2   1   0   1   0   1   2   1   2   2   1   2   1   1   1   1   1   1   2   2   1   1   0   1   1   1   2   2   0   0   0   0   1   0   1   2   1   2   2   2   2   1   1   1   1   1   1   1   0   1   0   1   1   2   1   1   1   2   2   1   1   0   0   1   2   2   1   1   1   0   1   0   2   1   1   0   1   1   0   1   0   1   1   1   0   1   0   2   2   1   1   1   1   1   1   1   1   0   2   2   1   2   0   0   0   0   1   2   1   0   1   1   2   2   0   2   2   2   1   1   1   1   1   2   2   1   2   1   0   2   1   0   1   1   0   1   0   2   2   1   2   1   0   1   1   1   2   1   1   1   1   2   0   2   1   1   1   0   0   2   1   2   1   1   0   1   1   2   1   1   1   1   1   1   2   0   1   1   1   0   2   1   2   1   1   1   1   2   0   0   1   0   2
 MK-3-11                1   1   2   1   1   0   0   2   1   0   1   1   1   1   1   2   2   1   2   1   1   1   1   1   1   2   1   1   1   0   1   1   1   2   1   0   1   0   0   1   0   1   2   1   2   2   2   2   1   2   1   1   1   1   1   0   1   0   1   1   2   1   1   1   2   1   1   1   0   0   1   2   2   1   1   1   0   1   0   2   1   1   0   1   1   0   1   0   1   2   1   0   1   0   2   2   1   2   1   1   1   1   1   1   0   2   2   1   2   0   0   0   0   1   2   1   0   1   0   2   2   0   2   2   2   1   1   1   1   2   2   2   1   2   0   1   2   1   0   1   1   0   1   0   2   2   1   2   1   0   1   1   1   2   1   1   2   1   2   0   2   1   1   1   0   0   2   1   2   1   1   0   2   1   2   1   1   0   1   1   1   1   0   1   1   1   1   2   1   2   1   1   1   1   2   0   0   1   0   2
 MK-3-12                1   1   2   2   1   0   0   1   1   0   1   1   1   1   1   2   2   1   1   2   1   0   1   1   1   2   1   1   1   0   1   0   1   2   2   1   1   0   0   1   1   1   2   1   2   2   2   2   1   2   1   1   1   1   1   0   1   0   1   1   2   1   1   1   2   1   1   1   0   2   1   1   2   2   1   1   0   1   0   2   1   1   0   1   1   0   1   2   1   2   1   0   1   1   2   1   1   2   1   2   1   1   1   1   0   2   2   1   2   0   1   0   0   2   2   1   0   1   0   2   2   0   2   2   2   2   1   1   0   1   2   1   1   2   0   1   2   1   0   1   1   1   1   0   2   2   1   2   1   0   1   1   0   2   1   1   2   1   2   0   2   2   1   1   1   0   2   1   2   1   1   1   2   1   2   0   1   0   1   1   1   1   1   1   1   1   1   2   1   2   1   1   1   1   2   0   1   1   0   2
 MK-3-13                1   1   2   2   2   1   0   1   1   0   1   1   1   1   1   2   1   1   1   2   1   0   2   1   1   2   1   1   1   0   1   0   0   2   1   1   1   0   0   1   1   1   2   2   2   1   2   2   2   2   1   1   1   1   1   0   1   0   1   1   2   1   1   2   2   1   1   1   2   2   1   0   2   2   1   0   0   1   0   1   1   1   1   1   1   1   1   2   2   1   1   1   1   1   2   1   1   2   0   2   1   1   1   1   0   2   2   1   2   0   2   0   1   2   2   1   0   1   0   2   1   0   1   2   2   1   1   1   0   2   2   1   1   2   0   1   2   1   0   2   1   1   1   0   2   2   1   2   1   1   1   1   0   2   1   1   2   1   2   0   2   2   1   0   1   0   2   2   2   1   0   1   2   1   2   0   1   0   1   1   1   1   2   1   1   1   1   2   1   2   1   1   0   0   2   0   1   1   0   2
 MK-3-14                1   1   2   1   2   1   0   1   1   0   1   1   1   1   1   1   1   1   0   2   1   0   2   1   1   1   2   0   1   0   1   0   0   1   1   1   1   0   0   2   1   1   2   2   2   1   2   2   2   1   1   1   1   2   2   0   1   0   1   1   2   1   1   2   2   1   1   1   2   2   1   0   2   2   1   0   0   1   0   1   1   1   1   2   1   1   1   1   1   1   1   1   1   1   2   1   1   2   0   2   1   1   1   0   0   1   2   1   2   0   1   0   1   2   2   1   2   1   0   2   1   0   1   2   2   2   1   1   0   1   2   1   2   2   0   1   2   1   1   1   1   1   1   0   2   1   1   2   1   1   1   1   0   2   1   2   2   1   2   0   2   2   1   1   1   0   2   2   2   1   0   2   2   1   2   1   1   0   1   1   1   1   2   1   1   1   1   2   2   2   1   1   0   1   2   0   1   1   0   2
 MK-3-15                1   1   2   0   2   1   0   1   1   0   2   1   2   1   1   1   1   1   0   2   1   0   2   1   1   1   2   0   1   0   1   0   0   1   1   1   1   1   0   2   1   1   2   2   2   0   2   2   1   1   1   1   1   2   2   0   1   0   2   1   2   1   1   1   2   1   1   1   2   2   2   0   2   2   0   0   0   1   0   1   1   2   1   2   1   1   1   1   1   1   1   1   1   1   1   1   1   1   1   2   1   1   0   0   0   1   2   1   2   0   0   0   0   1   1   1   0   0   0   2   1   0   1   2   2   2   1   1   0   2   1   1   1   2   1   1   2   1   1   1   2   2   1   0   2   1   1   1   1   1   1   1   0   2   1   1   2   1   2   0   2   2   1   1   1   0   2   2   2   1   0   2   1   1   1   1   1   0   1   1   2   2   2   1   1   2   0   2   1   1   1   1   0   1   2   0   2   1   0   2
 MK-3-16                1   1   2   0   2   1   0   1   1   0   2   2   2   0   2   0   1   1   0   2   1   0   2   0   1   1   2   0   1   0   1   0   0   2   1   0   1   1   1   1   1   0   2   2   2   1   2   2   0   1   1   1   1   2   2   0   1   0   2   1   2   1   1   1   2   1   1   1   2   2   2   0   1   1   0   1   1   1   1   1   1   2   1   2   1   1   1   1   1   1   1   1   1   0   1   1   1   1   1   2   1   1   0   0   0   1   2   1   2   0   0   0   0   1   1   0   0   0   0   1   1   0   1   2   2   1   1   0   1   2   1   1   1   2   1   1   1   1   1   1   2   2   1   0   2   1   0   1   1   1   1   1   1   1   1   1   2   1   2   1   1   2   1   2   1   0   2   2   2   1   1   2   2   1   1   1   1   0   0   1   2   1   2   2   1   2   0   2   1   1   1   1   0   1   2   0   2   1   0   2
 MK-4-1                 0   1   1   1   0   1   2   0   1   1   1   1   2   0   0   2   1   1   1   2   0   1   2   1   1   1   1   0   1   1   0   0   1   0   0   1   1   2   1   0   1   1   0   0   2   1   0   0   1   0   2   1   1   0   1   2   1   0   1   1   1   1   1   1   0   1   2   2   2   1   1   2   1   1   2   0   1   1   0   0   1   1   0   2   0   1   0   1   0   0   2   1   0   1   2   0   1   1   2   2   1   1   0   1   2   1   2   0   0   1   1   0   1   2   1   2   1   0   1   2   0   1   1   1   2   1   1   1   1   1   2   2   2   1   1   0   1   1   1   1   1   1   1   1   2   2   1   2   1   1   2   0   1   1   1   1   0   1   0   1   1   1   0   0   1   0   1   0   0   2   0   1   1   1   1   1   0   0   1   1   1   2   1   1   0   1   0   1   0   0   2   1   2   0   0   0   2   1   0   0
 MK-4-2                 0   1   1   1   0   1   2   0   1   1   1   0   2   0   0   2   2   1   1   2   0   1   2   1   1   1   1   0   1   1   0   0   1   0   0   1   2   1   1   0   1   1   0   0   2   2   0   0   1   0   2   1   1   0   1   2   1   0   1   2   1   1   1   1   0   1   2   2   1   1   1   1   1   1   2   0   1   1   0   0   1   1   0   2   0   2   0   1   0   0   1   1   1   1   2   0   1   1   2   2   1   1   0   2   2   1   2   0   0   1   2   0   1   2   1   2   1   0   1   2   0   1   1   1   2   1   2   1   1   1   2   2   2   1   1   0   1   1   1   1   1   1   1   0   2   1   1   1   0   1   2   0   1   1   1   0   0   1   0   1   1   1   0   0   1   1   1   0   0   2   2   1   1   1   1   1   0   1   1   1   1   2   1   1   0   1   0   1   0   0   1   1   2   0   0   0   1   1   0   0
 MK-4-3                 1   1   1   1   0   1   2   0   1   1   1   0   2   0   0   2   2   1   2   2   1   1   2   1   1   1   1   0   1   1   1   0   0   0   0   1   1   1   1   0   1   1   1   0   2   2   0   1   1   0   2   2   1   0   1   2   2   0   1   1   1   1   2   1   1   2   2   2   1   1   1   1   1   1   2   0   0   1   0   0   1   1   0   2   0   2   0   0   0   0   1   1   1   1   2   1   1   1   1   2   1   1   0   2   2   2   1   1   1   1   2   0   1   2   1   2   1   0   1   1   0   1   1   1   1   2   2   1   1   2   2   2   2   1   0   0   1   1   1   1   1   1   1   1   2   1   1   1   0   1   2   1   1   1   1   0   0   1   2   1   1   1   0   0   1   1   1   0   0   2   2   1   1   1   1   1   0   0   1   0   1   2   1   0   0   1   1   1   0   0   1   1   2   0   1   0   1   1   0   0
 MK-4-4                 1   1   1   1   0   1   2   0   0   1   1   0   1   1   0   2   1   1   2   2   1   1   2   1   0   1   1   0   1   1   1   0   0   0   0   1   1   1   1   1   1   1   1   0   1   1   0   1   1   0   2   2   1   0   1   2   2   0   1   1   1   0   2   1   1   1   1   1   1   1   1   0   1   1   2   0   1   1   1   0   1   2   0   2   0   2   0   0   0   0   1   1   0   1   2   1   1   1   0   2   1   1   0   2   2   2   1   2   1   1   2   0   1   2   1   2   1   0   1   2   0   1   1   2   1   1   2   1   1   1   2   2   2   1   1   1   1   1   1   0   1   1   2   1   2   1   1   2   0   0   1   2   1   1   2   0   0   1   2   1   1   1   0   0   1   1   2   0   0   2   2   1   1   1   0   1   0   0   1   0   1   2   1   0   0   1   1   1   0   0   1   1   2   0   2   0   1   1   0   0
 MK-4-5                 1   1   2   2   0   1   2   0   0   2   2   1   1   0   0   2   1   1   0   2   1   1   2   1   0   1   1   0   1   1   1   0   0   0   0   1   1   1   1   1   2   1   1   0   1   1   0   1   1   2   2   2   1   1   1   1   2   0   1   1   1   0   1   1   1   1   1   0   1   1   1   0   1   1   1   0   1   1   1   0   1   2   0   2   1   2   0   0   0   1   1   0   0   1   1   1   1   1   0   2   1   1   0   2   2   2   1   1   1   1   2   0   1   2   1   2   1   0   1   1   0   0   1   2   1   2   2   1   0   1   2   1   1   1   1   1   1   1   1   1   1   0   2   1   2   1   1   2   1   0   1   2   1   1   1   0   0   1   2   1   2   1   0   0   1   1   2   0   0   1   2   1   1   0   0   1   0   0   1   0   1   2   2   1   0   1   1   1   0   0   1   1   2   1   2   1   1   1   0   0
 MK-4-6                 2   1   2   2   0   1   2   0   0   2   2   2   0   0   0   2   1   1   0   2   1   1   2   1   0   1   0   0   1   1   1   0   1   0   0   1   1   1   1   1   2   1   1   0   1   1   0   1   1   2   2   2   1   2   1   1   2   0   1   2   1   0   1   1   1   1   1   0   1   1   1   0   1   1   2   0   1   0   1   0   1   2   0   2   2   1   0   0   0   1   1   0   0   1   1   1   2   1   0   2   1   0   0   2   1   1   1   0   1   0   2   0   1   2   1   2   1   0   2   1   0   0   2   2   1   2   2   1   0   1   2   1   2   1   2   1   2   1   2   1   2   0   2   1   2   0   1   1   1   0   1   2   1   1   2   0   1   1   2   2   2   0   0   0   1   1   2   0   0   1   1   1   1   0   0   1   0   0   0   0   1   2   2   1   0   1   1   1   0   1   1   1   2   0   2   1   1   1   0   0
 MK-4-7                 2   2   1   2   0   1   1   0   0   1   2   2   0   1   0   2   1   2   0   2   2   1   0   1   0   1   0   0   1   1   1   1   1   1   1   1   2   1   1   1   2   1   1   0   1   1   0   1   1   2   2   2   1   2   1   1   2   1   0   2   1   0   1   1   1   1   1   0   1   0   1   0   1   1   1   0   1   1   1   0   1   2   0   2   1   1   0   0   0   1   1   0   0   1   1   1   2   1   0   2   1   0   0   2   1   1   1   0   0   0   1   0   1   2   2   2   1   1   2   1   0   0   2   2   1   2   2   1   0   1   0   1   2   1   2   1   2   2   1   1   1   0   2   1   2   0   1   2   1   1   1   2   1   1   2   0   1   1   2   2   2   0   0   0   1   0   2   1   0   1   1   1   1   0   0   1   0   0   0   0   1   1   2   1   0   2   1   1   2   1   1   1   2   0   2   1   1   1   0   0
 MK-4-8                 2   2   1   2   1   1   1   0   0   1   2   2   0   1   0   2   1   2   0   2   2   1   1   1   0   1   1   1   1   1   1   1   1   2   1   0   2   1   1   2   2   1   1   0   1   1   0   1   1   1   2   2   1   2   1   2   2   1   0   1   2   0   1   1   1   1   1   1   1   0   1   0   1   1   1   1   1   1   1   0   1   2   1   2   1   1   0   0   1   1   2   0   0   1   1   1   2   1   1   1   1   1   0   2   1   1   1   0   0   1   1   1   1   1   2   1   1   1   2   1   0   0   2   1   1   2   2   1   0   1   1   1   2   2   2   1   2   2   1   1   1   0   2   1   2   0   1   2   1   1   1   0   1   1   2   0   1   1   2   1   2   1   1   0   1   1   2   1   0   1   1   1   1   0   0   1   0   0   0   0   1   1   2   1   0   2   1   0   2   1   1   1   2   0   2   1   1   1   0   0
 MK-4-9                 2   2   1   1   1   1   1   0   0   1   2   2   1   1   0   2   2   2   0   2   2   1   1   1   1   1   1   1   1   1   1   1   1   2   1   0   1   1   1   2   1   1   1   0   1   1   0   1   1   1   2   1   1   2   1   2   2   1   0   1   1   0   1   1   1   1   2   1   2   0   1   0   1   1   1   1   1   2   1   0   1   2   1   2   1   1   0   0   1   1   1   0   0   1   1   0   2   1   1   1   1   1   0   2   1   1   1   0   1   1   1   1   1   0   2   1   1   1   2   1   0   0   2   1   1   2   2   0   0   1   1   1   1   2   2   2   2   2   1   1   1   1   1   0   2   0   2   2   0   1   1   1   1   1   2   1   1   1   2   1   2   1   0   0   1   1   1   1   0   1   1   1   1   0   0   1   1   1   0   0   1   1   2   0   0   2   1   0   2   1   1   1   2   1   2   1   1   1   0   0
 MK-4-10                1   2   1   1   1   1   1   0   1   1   2   2   1   1   0   1   2   2   0   2   2   1   1   0   1   0   1   1   1   1   2   1   2   2   1   1   1   1   2   2   0   1   1   0   1   1   1   1   1   1   2   1   1   2   1   1   2   1   0   0   1   0   1   1   1   1   2   1   2   0   1   1   1   1   1   1   1   1   1   1   1   2   1   2   1   1   0   0   1   1   1   0   0   1   1   0   1   1   1   1   1   2   0   2   1   1   1   0   1   1   1   2   1   0   1   1   1   1   2   1   1   0   2   1   1   2   2   1   0   1   0   1   0   2   2   2   2   2   0   1   1   1   1   1   2   0   2   2   1   1   1   1   0   1   2   1   1   1   2   1   2   1   1   1   1   1   1   1   0   1   1   1   1   0   0   1   1   1   0   0   1   0   0   0   0   2   1   1   2   0   1   1   2   1   2   1   1   1   0   1
 MK-4-11                1   2   1   1   1   1   1   0   1   1   1   2   1   1   0   1   2   2   0   2   2   1   1   1   1   0   1   1   2   1   1   1   2   2   1   1   1   2   2   1   0   0   1   0   1   1   2   1   1   1   2   1   1   2   1   1   2   1   1   0   1   0   1   1   1   1   2   1   2   0   1   1   1   2   1   0   1   1   1   1   1   2   2   1   1   1   0   0   1   1   1   0   0   1   2   0   1   2   1   1   2   2   1   2   1   1   1   1   1   1   1   1   1   0   1   0   1   0   2   1   1   0   2   1   2   2   2   1   0   1   0   1   0   2   2   2   1   2   0   1   2   1   1   1   2   0   2   2   1   2   1   1   0   1   2   1   1   2   2   1   2   1   1   1   1   1   1   0   0   1   1   1   1   0   0   1   1   1   0   0   1   1   0   0   0   2   2   1   2   0   1   1   2   1   1   1   2   1   0   1
 MK-4-12                0   2   0   1   1   1   1   0   2   1   0   2   1   2   0   2   2   2   0   2   2   1   1   0   1   0   2   1   1   1   1   1   2   2   1   1   1   2   2   1   0   0   1   0   1   1   1   1   1   1   2   1   1   2   0   2   2   2   1   0   1   0   1   1   1   1   2   1   2   0   1   1   1   2   1   0   1   1   1   1   1   2   2   0   1   1   0   0   1   1   1   0   0   1   2   0   1   2   0   1   2   2   1   2   0   1   1   2   1   1   1   1   1   1   1   0   1   0   2   2   1   0   2   1   2   2   2   1   0   1   0   1   0   2   1   2   1   2   0   2   1   1   1   1   2   0   2   2   1   2   1   2   0   1   1   1   1   1   2   1   2   1   1   1   1   1   1   0   0   1   1   1   1   0   1   1   1   1   0   1   1   1   0   0   0   2   1   1   2   0   1   1   2   1   1   1   1   1   0   1
 MK-4-13                1   2   0   1   1   1   1   0   2   1   1   2   1   2   0   1   1   2   1   2   2   1   1   0   1   0   2   1   1   1   1   1   1   2   1   1   1   2   2   1   0   0   1   0   0   1   1   1   1   1   1   1   0   2   0   2   2   2   0   0   1   0   1   1   1   1   1   2   2   0   2   2   2   2   1   0   1   1   1   1   1   2   1   0   1   2   0   1   1   1   1   1   0   1   2   0   2   2   0   1   2   2   0   2   0   1   1   2   1   1   1   0   1   1   2   0   1   0   1   1   1   0   2   1   2   2   2   1   0   0   1   1   0   2   2   2   1   2   0   2   1   1   1   1   1   1   2   2   1   1   0   2   0   1   0   1   1   1   2   1   2   1   1   1   2   1   1   0   0   2   1   1   1   1   1   1   1   1   0   1   1   1   1   0   0   2   1   1   2   1   1   0   2   1   1   1   1   1   0   1
 MK-4-14                1   2   0   1   1   1   1   0   2   1   1   1   1   2   0   1   1   1   1   2   2   2   1   1   1   0   2   1   1   1   1   1   1   2   1   2   1   2   2   1   0   0   1   2   0   1   1   1   1   1   1   1   0   2   0   2   2   2   0   0   1   0   1   1   1   1   1   1   1   0   2   2   2   2   1   1   1   1   0   1   1   2   1   0   1   0   0   1   1   1   1   0   0   1   2   0   2   1   0   1   2   2   0   1   0   1   1   2   0   1   1   0   1   1   2   0   1   0   1   1   1   0   2   1   2   2   1   1   0   0   1   2   0   2   2   1   1   2   0   0   1   1   1   1   1   1   1   2   1   1   0   2   0   1   0   1   1   1   1   1   2   1   0   2   1   1   1   0   0   2   1   1   1   0   1   1   1   1   1   0   1   1   1   0   0   1   1   1   1   1   0   0   2   1   1   1   1   1   0   0
 MK-4-15                1   2   2   1   1   1   1   0   2   0   2   1   1   2   0   1   1   1   1   2   2   1   1   1   1   0   1   1   1   1   1   1   1   2   1   2   1   2   1   0   0   0   1   1   0   0   1   1   1   1   1   1   0   2   0   2   2   2   1   0   1   2   1   1   1   2   1   1   1   0   2   2   2   2   2   1   1   1   0   2   1   2   1   0   1   0   0   1   2   0   2   0   0   1   2   0   1   1   0   1   1   2   0   1   0   2   1   2   1   0   1   0   1   0   2   0   1   0   1   1   1   0   2   1   1   2   1   1   0   0   1   2   0   2   2   1   1   2   0   0   1   1   1   1   2   1   2   2   1   1   0   2   1   1   0   0   0   1   1   1   2   1   0   2   1   1   0   0   0   2   1   1   1   0   1   1   1   1   1   1   1   1   1   1   0   1   1   1   1   1   1   0   2   0   1   2   0   2   0   0
 MK-4-16                1   2   2   1   1   1   1   0   2   1   2   2   1   1   0   1   1   1   1   2   2   1   1   1   0   0   0   1   1   1   1   0   2   2   1   2   1   2   1   1   0   0   1   1   0   1   1   1   1   1   1   1   0   2   0   2   2   2   1   0   1   2   1   1   1   1   1   1   1   0   2   2   2   2   2   0   1   1   0   2   1   1   1   0   1   0   0   1   2   0   2   0   1   1   1   1   1   1   0   1   1   2   1   1   0   2   1   1   1   1   1   1   1   1   2   0   1   0   1   2   1   0   2   1   0   1   1   1   0   0   1   2   0   2   2   1   1   2   0   1   1   1   1   1   2   1   2   2   1   1   0   2   1   1   0   0   0   1   1   1   1   0   0   2   0   1   0   0   0   2   1   1   1   0   1   1   2   1   1   1   1   0   0   1   1   1   1   1   1   1   1   1   2   0   1   2   0   1   1   1
 MK-5-1                 2   1   1   1   1   2   0   1   1   1   1   0   0   2   1   1   1   2   2   1   1   1   1   1   1   0   1   1   1   0   1   1   2   2   0   1   0   1   1   0   1   0   1   1   1   2   1   1   2   0   0   1   1   1   0   1   2   2   0   0   0   0   0   2   0   1   1   1   1   0   0   0   1   0   1   0   1   1   1   1   2   0   2   1   2   2   1   1   0   2   0   1   1   0   1   1   1   1   0   0   1   1   1   2   0   0   0   1   1   2   1   2   1   0   1   0   0   1   2   0   2   1   2   2   1   1   0   0   0   1   2   1   1   0   0   1   1   0   2   0   0   1   0   2   2   1   1   0   0   0   2   1   0   1   0   1   0   1   1   1   0   1   1   1   2   2   1   2   2   0   1   1   1   0   0   2   0   2   1   1   1   1   2   0   0   2   1   2   2   1   2   1   1   2   1   1   1   1   0   1
 MK-5-2                 2   0   1   1   0   2   0   1   1   0   1   0   0   2   1   2   1   1   1   1   0   1   1   2   1   0   1   2   1   0   1   1   2   2   0   2   0   1   1   0   1   1   1   2   1   2   1   1   1   0   0   1   0   2   0   1   1   1   0   0   1   1   0   1   0   1   1   1   1   0   0   0   0   0   1   0   1   1   2   1   2   1   1   1   2   2   1   1   1   2   0   2   1   0   1   0   1   0   0   1   2   1   1   1   0   1   0   1   0   2   0   1   1   0   1   0   0   2   2   0   2   1   2   2   0   1   0   0   0   1   2   1   1   0   0   1   1   0   2   0   0   1   0   2   2   1   0   0   0   0   1   2   1   2   0   1   0   1   2   1   0   1   1   1   2   1   1   2   2   0   1   1   0   0   0   2   0   2   1   1   0   1   1   0   0   2   1   2   2   1   2   1   1   2   1   1   1   1   1   1
 MK-5-3                 2   0   1   1   0   1   0   1   1   1   1   0   1   2   1   2   1   1   1   1   0   1   1   2   0   0   0   2   1   0   0   1   2   1   1   1   1   2   1   0   1   2   1   2   0   2   1   2   1   0   0   1   0   2   1   1   1   1   0   0   2   1   0   1   0   0   1   1   1   0   0   0   1   0   1   0   2   1   2   2   2   2   1   1   1   2   0   1   1   2   0   2   1   0   1   0   1   0   0   1   2   1   1   1   0   1   0   1   0   2   0   1   1   0   1   1   0   1   2   0   1   1   2   2   0   1   0   0   0   1   2   1   0   0   0   1   0   0   2   0   0   1   0   2   2   1   0   0   0   0   1   2   1   1   0   1   0   1   2   1   0   1   0   2   2   1   1   2   2   1   1   1   0   0   0   1   0   2   1   0   0   1   1   0   0   2   2   1   2   1   2   1   1   2   0   1   1   1   1   1
 MK-5-4                 2   0   1   0   0   1   0   1   2   1   0   0   1   2   1   1   1   1   1   0   0   1   1   1   0   0   1   2   0   0   0   2   2   1   1   1   1   2   1   0   1   2   0   2   1   2   1   2   1   0   0   1   1   1   1   1   1   1   0   1   2   1   0   2   0   0   1   2   1   0   0   0   0   0   2   0   2   2   1   2   1   2   1   1   1   2   0   1   1   2   0   2   1   0   1   0   1   0   0   1   2   0   1   1   0   0   0   1   0   2   0   1   0   0   1   0   0   1   1   0   1   1   0   2   0   1   0   0   0   1   2   1   0   0   1   1   1   0   2   0   1   2   1   2   2   1   1   0   0   1   1   2   1   1   0   1   0   1   2   1   1   1   0   1   2   1   1   2   2   1   1   1   0   0   0   1   0   2   1   0   0   1   1   0   0   2   2   1   2   1   2   1   2   2   0   1   1   1   1   1
 MK-5-5                 2   0   1   0   0   1   0   1   2   1   0   0   1   2   1   2   1   1   1   0   0   1   0   1   0   0   1   2   1   0   2   2   2   1   1   1   1   2   1   1   1   2   0   2   2   2   1   1   1   0   1   1   1   1   1   1   0   1   0   1   2   1   0   1   0   0   1   2   1   0   0   0   0   0   2   0   2   2   1   2   0   2   2   1   1   2   0   1   0   2   0   2   1   0   1   1   1   0   0   0   2   0   1   2   0   0   0   1   0   2   0   1   0   0   1   0   0   1   1   0   1   1   0   2   0   1   0   1   0   0   2   1   0   0   1   1   1   0   2   1   1   2   1   1   2   1   1   1   0   1   1   2   1   1   0   1   0   1   2   0   1   2   0   1   2   1   1   2   2   2   1   2   0   0   0   1   0   2   1   0   0   1   1   0   0   2   2   1   2   1   2   1   1   2   1   1   1   0   1   1
 MK-5-6                 2   1   0   0   0   0   0   1   2   0   0   0   0   1   1   2   1   1   1   0   0   2   2   1   0   0   1   2   1   0   2   2   2   1   1   1   1   2   1   1   1   2   0   2   2   2   1   1   1   0   1   1   1   1   2   1   0   1   0   1   2   1   0   1   0   0   1   2   1   0   0   0   0   0   2   1   2   2   1   2   2   1   2   1   0   2   0   1   1   2   0   2   1   0   1   1   1   0   0   0   2   1   1   2   0   0   0   1   0   2   0   1   0   1   2   0   0   1   1   0   1   1   0   2   0   1   0   1   0   0   2   1   0   0   1   1   1   0   2   0   1   1   1   1   2   0   1   1   0   1   1   2   1   1   0   1   0   1   1   0   1   2   2   1   2   1   1   2   2   2   1   1   0   0   0   1   0   1   1   0   1   1   1   0   0   2   2   1   2   1   2   1   2   2   1   1   0   0   0   2
 MK-5-7                 2   1   1   2   0   0   0   0   2   0   0   0   0   1   1   1   1   1   2   0   0   2   1   1   0   0   1   2   1   0   1   1   2   1   1   1   1   2   1   1   1   2   1   2   2   2   1   1   1   1   1   1   1   2   2   1   0   1   1   1   2   1   0   1   0   0   1   2   1   0   0   0   0   0   1   1   2   1   1   2   2   1   2   1   0   2   0   0   1   2   0   2   1   0   1   1   1   1   0   0   1   1   2   2   0   0   0   1   1   2   0   1   0   0   2   0   0   1   1   0   1   1   0   2   0   1   0   1   1   1   1   1   1   0   1   0   1   0   2   0   0   0   1   1   2   0   1   1   0   1   1   2   0   0   0   1   0   1   1   1   1   1   2   1   2   1   1   2   2   2   1   1   0   0   0   1   0   1   0   1   1   1   1   0   0   2   2   1   2   1   2   1   2   2   1   1   1   0   0   2
 MK-5-8                 2   1   1   2   0   0   0   0   1   0   1   0   1   1   1   1   1   0   2   0   0   2   1   1   0   0   1   2   1   1   1   1   2   1   1   1   0   2   1   1   1   2   1   2   2   2   0   1   1   1   2   1   1   1   2   1   0   1   1   1   2   1   0   1   0   0   2   2   1   1   0   1   0   0   1   1   2   1   1   2   2   1   2   1   0   2   0   0   1   2   1   2   1   0   1   1   2   1   0   0   1   1   2   2   0   0   0   1   1   2   1   1   0   1   1   1   1   1   1   0   1   1   0   2   1   2   1   1   1   1   1   1   0   0   1   1   1   0   2   0   0   0   1   1   2   0   1   1   0   1   1   1   0   0   0   1   0   1   0   1   1   1   2   1   2   2   1   2   2   2   1   1   0   1   0   1   0   2   0   2   1   1   1   1   0   1   2   1   2   1   2   1   2   2   1   1   1   0   0   2
 MK-5-9                 2   1   1   2   0   0   1   2   1   0   1   0   1   2   2   1   1   0   2   1   0   2   1   1   0   0   1   2   1   1   1   1   2   1   1   1   0   2   1   1   1   2   1   2   2   2   1   1   1   1   2   1   0   1   2   1   0   1   1   1   2   1   1   1   1   0   2   1   1   1   0   1   1   0   1   0   2   1   1   2   1   1   2   1   1   2   0   0   1   1   1   1   1   1   1   1   2   1   1   0   1   1   2   2   0   0   0   1   1   2   1   1   0   1   1   1   0   1   1   0   1   1   0   1   1   2   1   1   1   1   2   2   0   0   1   1   1   0   2   0   0   0   1   1   2   0   2   1   0   1   2   1   0   0   0   1   0   2   0   1   1   1   2   2   2   2   2   2   2   2   1   1   1   1   0   1   1   2   0   2   0   1   1   2   0   1   2   1   2   1   2   2   2   2   1   1   0   0   0   2
 MK-5-10                2   1   1   2   0   0   2   2   1   0   0   0   1   2   1   1   1   0   1   1   0   2   1   1   0   0   1   1   1   2   1   1   2   1   2   1   0   1   1   1   1   2   1   2   1   2   1   1   1   1   1   2   1   2   2   1   1   1   1   0   2   1   1   1   1   0   1   1   1   1   0   1   1   0   1   0   2   1   1   2   1   1   2   1   1   2   0   0   1   1   2   1   1   1   1   2   2   1   1   0   1   1   2   1   0   0   0   1   1   2   1   1   0   1   1   1   1   1   0   0   1   1   0   1   1   2   1   2   1   1   2   2   0   0   0   0   1   0   2   0   0   1   1   1   2   0   2   1   0   0   2   1   0   0   0   1   0   2   0   1   0   1   2   2   2   2   2   2   2   2   1   1   2   2   1   0   1   2   0   1   0   1   1   2   0   2   1   1   2   1   2   1   2   2   1   1   0   0   0   1
 MK-5-11                2   1   1   2   0   0   2   2   1   1   0   1   1   2   1   1   1   0   1   1   0   2   1   2   0   1   0   1   2   2   1   1   2   1   2   0   0   0   1   1   1   1   1   2   1   1   1   0   0   1   1   2   1   2   2   1   1   0   1   0   2   1   1   1   1   0   1   1   1   1   0   1   1   0   2   0   2   1   1   2   1   1   2   1   1   2   0   0   1   1   2   1   1   1   1   2   1   1   1   0   1   2   2   1   0   0   0   1   1   2   1   1   0   1   1   1   1   1   0   0   1   1   0   1   1   2   1   2   1   1   1   2   0   0   0   1   1   0   2   0   1   1   1   1   2   0   2   1   0   0   2   1   0   1   0   1   0   2   0   1   0   1   2   2   2   2   1   2   2   2   1   0   2   1   1   0   1   2   0   1   1   1   1   1   0   2   1   1   2   1   2   1   2   2   1   1   1   0   1   1
 MK-5-12                2   1   0   2   0   0   2   2   1   0   1   1   1   2   1   1   1   0   1   1   0   2   1   2   0   1   0   1   2   2   1   1   2   1   2   0   0   0   1   1   1   1   1   2   1   1   0   0   0   1   1   2   1   2   2   1   1   0   1   0   2   1   1   2   1   0   2   0   1   1   0   1   1   0   1   1   2   1   1   2   1   1   2   1   0   1   0   0   1   1   2   1   1   1   1   1   1   1   1   1   0   2   1   1   0   0   0   1   1   2   1   1   0   1   1   2   1   1   1   1   1   1   0   1   1   2   1   2   1   1   1   2   0   1   0   1   1   0   2   0   1   1   0   0   1   1   2   1   0   0   1   1   0   1   0   1   0   2   0   1   0   1   1   2   2   2   1   2   2   1   0   1   1   1   1   1   0   2   0   1   1   0   1   1   0   2   1   1   2   1   2   1   2   2   1   1   1   0   1   1
 MK-5-13                0   1   0   2   0   0   2   1   1   0   1   1   1   0   1   1   1   0   1   1   0   2   1   0   0   2   0   1   2   2   1   1   1   1   1   0   0   0   0   1   2   0   0   2   1   0   0   0   0   1   0   2   1   2   2   0   1   0   1   0   2   1   1   1   1   0   2   0   1   1   0   1   1   0   1   1   2   1   1   2   1   1   2   1   0   1   0   1   1   1   2   0   2   2   1   1   1   2   1   1   1   2   1   1   0   0   1   1   1   2   1   1   0   1   1   2   1   1   1   1   1   1   0   2   1   1   1   2   1   1   0   2   0   1   1   1   1   0   2   2   1   1   0   1   1   1   2   1   0   0   1   0   2   0   0   1   0   2   0   0   0   1   1   2   2   2   1   2   2   1   0   1   1   1   1   1   0   2   1   1   1   0   2   1   0   2   2   1   2   1   2   1   2   2   1   2   0   0   1   1
 MK-5-14                0   1   0   2   0   0   2   1   1   1   1   1   1   0   1   1   1   0   1   1   1   2   1   0   0   2   0   1   2   2   1   1   2   1   2   0   0   0   1   1   2   0   0   2   2   0   0   0   0   1   0   2   1   2   1   1   1   0   1   0   2   1   1   1   1   0   2   0   1   1   0   1   1   0   1   1   2   1   1   2   2   1   2   0   0   2   0   1   1   1   2   0   2   2   1   0   1   2   1   1   1   2   0   0   0   0   1   1   1   2   1   1   1   1   1   2   1   1   1   1   1   1   0   2   1   1   1   2   0   1   0   2   0   1   1   1   1   0   2   1   1   0   0   1   0   2   2   1   0   1   1   1   1   1   1   1   0   2   1   0   0   2   1   2   2   2   1   2   2   1   0   1   1   1   1   1   0   2   1   1   1   0   2   1   0   2   1   1   2   1   2   1   1   2   1   2   0   0   1   1
 MK-5-15                0   1   0   2   0   1   1   1   1   1   1   1   1   0   1   1   1   0   1   1   0   2   1   0   0   2   1   1   2   2   1   1   2   1   2   0   1   0   2   1   1   0   0   1   2   0   0   1   0   1   0   2   1   2   1   1   1   0   1   1   2   1   2   1   1   0   2   0   1   1   1   1   1   1   1   1   2   1   1   1   2   1   1   0   0   2   1   1   1   1   2   1   2   2   1   0   1   2   1   1   1   2   0   0   0   0   2   1   1   2   1   1   1   1   1   2   1   1   1   1   1   1   0   2   0   1   1   2   0   1   0   2   0   1   2   1   1   0   2   1   1   0   0   0   0   2   2   1   0   1   1   1   2   0   1   1   1   2   1   0   0   2   0   2   2   2   2   2   2   1   0   1   1   1   1   1   0   2   1   1   1   0   2   1   0   1   1   1   2   1   2   1   1   2   1   2   0   0   1   1
 MK-5-16                0   1   0   2   0   1   1   1   1   0   1   1   1   0   1   1   0   0   1   1   0   2   1   1   0   2   1   1   2   2   1   1   2   1   2   1   1   0   2   1   1   1   0   1   1   1   0   1   0   0   0   1   2   2   1   1   1   0   0   1   1   1   1   1   2   0   2   0   1   1   2   1   1   1   1   1   1   1   1   1   2   1   1   0   0   2   1   1   1   1   2   1   2   2   1   0   1   2   1   1   1   2   0   0   0   0   2   1   1   1   0   1   1   1   1   2   1   1   1   1   1   1   0   2   1   1   2   2   1   1   0   2   0   1   2   1   1   1   2   1   1   0   0   0   0   2   1   1   0   1   1   2   2   0   1   1   1   2   1   0   0   2   0   1   2   2   2   2   2   1   0   1   1   1   1   1   0   1   1   0   1   0   1   1   0   1   1   1   2   1   2   1   1   2   1   2   0   0   1   1
 MK-6-1                 1   1   0   1   0   1   2   1   1   2   1   1   2   1   1   2   1   2   1   1   1   1   2   1   0   2   1   0   2   0   1   1   1   2   0   1   2   1   1   0   0   1   1   0   1   2   1   2   0   2   0   1   2   2   0   2   1   2   1   2   2   0   1   2   1   1   1   1   1   1   0   0   2   0   1   0   0   0   1   0   0   2   0   1   1   1   1   2   0   0   2   1   0   1   1   1   1   0   1   1   1   1   0   1   1   1   1   2   1   1   1   1   1   1   1   2   1   2   1   2   2   1   0   0   0   1   0   2   0   2   1   0   0   2   2   0   1   1   0   1   2   1   0   0   0   1   1   1   0   2   1   2   1   2   0   1   1   1   1   0   1   1   1   1   0   0   0   1   2   1   1   1   1   2   1   1   0   1   0   1   1   1   2   2   1   0   1   1   1   1   1   1   1   2   1   1   1   0   1   0
 MK-6-2                 1   1   0   1   0   1   2   2   1   2   1   1   2   1   1   1   1   2   1   1   1   1   2   1   0   2   1   0   2   0   1   1   2   2   0   1   2   1   2   0   0   1   1   1   1   2   1   2   0   2   0   1   2   2   0   2   2   1   1   2   2   2   1   2   1   1   1   1   1   0   0   1   2   0   1   0   0   0   1   0   0   2   0   1   1   0   0   2   0   0   2   0   0   1   1   1   1   0   1   1   1   1   0   0   1   1   1   2   1   1   1   1   1   1   2   2   1   2   1   2   2   1   0   0   1   1   0   1   0   2   1   1   1   2   2   0   2   0   0   1   2   1   2   0   0   1   1   1   0   1   1   1   1   2   0   1   1   1   1   0   1   0   1   1   0   0   0   2   2   1   1   1   1   2   1   1   0   1   0   1   1   0   2   2   1   0   0   1   1   1   1   0   1   1   1   1   1   0   1   0
 MK-6-3                 1   1   0   1   0   1   2   2   1   2   2   1   2   1   1   1   1   1   1   1   1   0   2   1   0   2   1   0   2   0   1   1   2   2   0   0   2   1   2   0   0   1   1   1   0   2   2   2   1   1   0   1   2   2   1   2   2   1   1   1   2   2   1   2   0   1   1   1   1   0   1   1   2   0   1   0   0   0   1   0   0   2   0   2   1   0   0   2   0   0   2   0   0   1   1   1   0   0   1   2   1   1   0   0   1   1   1   2   1   1   1   1   1   0   2   2   0   2   1   2   1   2   0   0   1   1   0   1   0   2   1   1   1   2   1   0   2   0   1   1   1   1   2   1   1   1   2   1   1   1   1   1   1   2   0   1   1   1   1   0   1   1   1   1   0   0   1   2   2   1   1   1   1   2   1   1   0   0   0   1   1   0   2   2   2   1   1   1   2   2   0   0   1   1   1   1   1   0   0   0
 MK-6-4                 1   1   0   1   0   1   2   2   1   2   2   1   2   1   1   1   1   1   1   1   1   0   2   1   0   2   1   1   2   0   1   1   2   2   0   0   2   1   2   0   1   1   1   1   0   2   2   2   1   1   1   2   1   2   1   2   2   1   1   1   1   2   1   2   1   1   1   1   0   1   1   1   2   0   2   0   0   0   1   0   0   2   0   2   1   0   0   2   0   0   2   0   0   1   1   1   0   0   1   2   1   1   0   0   0   1   1   2   1   1   1   1   1   0   1   2   1   0   1   2   1   2   0   0   1   1   0   1   0   2   1   1   1   2   1   0   2   0   1   1   1   1   2   1   1   1   2   1   1   1   1   2   1   2   0   0   1   1   1   0   1   1   1   2   0   0   1   2   2   1   2   1   1   2   1   1   0   0   0   1   1   0   2   2   2   1   1   1   1   2   0   1   2   1   1   1   1   0   1   0
 MK-6-5                 1   1   0   0   0   1   1   2   1   1   2   1   2   1   1   1   1   2   2   1   1   1   2   1   0   2   0   0   1   1   1   1   2   2   0   1   2   1   2   0   1   1   1   2   0   2   2   2   1   1   1   2   1   2   1   2   2   1   1   1   1   1   1   2   1   1   0   1   0   1   1   1   2   0   2   0   1   1   1   0   0   2   0   2   2   0   0   2   1   1   2   0   0   1   1   1   0   0   1   1   1   1   0   0   1   1   1   1   1   0   1   0   1   0   2   2   1   0   1   2   1   2   0   0   1   0   0   1   0   2   1   1   1   2   1   0   2   0   1   0   1   1   2   1   1   1   2   1   0   1   1   2   1   2   0   0   1   1   1   1   0   1   1   2   0   0   1   2   2   0   2   1   1   2   1   1   0   1   0   1   1   0   2   2   2   1   1   1   1   2   0   1   2   1   1   1   1   0   1   0
 MK-6-6                 1   1   0   1   1   1   1   2   1   0   2   1   2   1   1   1   1   2   2   0   2   1   2   1   1   2   0   0   1   1   1   1   1   2   0   1   1   1   1   2   1   1   1   1   0   2   2   2   1   1   1   0   1   2   0   2   2   2   0   1   2   1   1   2   2   1   0   2   0   1   1   1   2   0   2   0   1   1   1   0   0   2   0   2   1   0   1   2   2   0   2   0   1   1   1   0   0   1   1   1   1   1   0   0   1   2   1   0   1   0   1   0   1   0   1   2   1   1   1   2   1   2   1   0   1   0   2   1   0   2   1   1   1   2   1   0   1   1   1   0   1   1   2   1   1   1   2   1   0   1   1   1   0   2   0   0   1   1   1   1   0   1   1   2   1   1   1   0   2   0   2   1   1   2   2   1   0   1   0   1   1   0   2   2   2   1   1   1   1   2   0   1   2   1   1   1   0   0   2   0
 MK-6-7                 1   1   1   1   1   1   1   2   1   0   2   1   2   2   1   1   1   2   2   0   2   1   2   1   1   2   0   1   1   1   1   1   0   1   0   1   1   1   0   2   1   1   1   1   0   2   2   2   1   1   1   1   1   1   1   2   2   2   0   1   2   1   0   2   2   1   0   2   0   1   1   1   1   0   2   1   1   1   1   0   0   1   0   2   1   0   1   2   2   0   2   0   1   1   1   0   1   1   1   1   1   1   0   0   0   2   1   1   1   0   1   0   1   0   1   0   1   1   1   2   1   2   1   1   1   0   2   0   1   2   1   1   1   2   1   0   1   1   1   0   1   1   2   1   1   1   2   1   0   1   1   1   0   2   0   1   1   1   1   0   0   1   1   2   1   2   0   0   2   0   2   1   1   2   2   1   1   1   0   1   1   0   2   2   2   1   1   1   1   0   0   1   2   0   1   1   0   0   2   0
 MK-6-8                 1   1   1   1   1   1   1   2   1   1   1   1   2   2   0   1   1   2   2   0   1   1   2   1   1   2   0   0   1   1   1   1   0   1   0   1   1   1   0   2   1   1   1   1   0   2   1   2   1   1   1   1   0   1   1   2   2   2   0   1   2   1   0   2   1   0   1   1   2   1   1   1   2   2   2   1   1   1   1   0   0   1   0   2   1   0   1   2   1   0   2   0   1   1   1   1   1   1   1   1   1   1   1   1   0   2   1   1   1   0   0   0   1   0   1   0   1   1   1   2   1   1   1   1   1   0   2   0   2   2   1   1   1   2   1   1   1   2   1   0   1   1   1   1   1   1   2   1   0   1   1   1   0   2   0   1   1   1   1   0   0   0   1   2   1   2   0   0   1   0   2   1   1   2   2   1   1   1   0   1   1   0   2   2   2   1   1   1   0   0   0   1   2   0   1   2   0   0   2   1
 MK-6-9                 1   1   1   1   1   1   1   2   1   1   1   1   2   2   0   1   2   2   2   0   1   1   2   1   1   2   0   0   1   1   2   1   0   1   0   1   1   1   0   2   1   1   1   1   0   2   1   2   0   2   1   1   2   1   1   2   1   2   0   1   2   1   0   2   1   0   1   2   1   1   1   1   2   2   1   2   1   1   1   0   0   1   1   2   1   0   1   2   1   0   2   0   1   1   0   2   1   1   1   1   1   1   1   1   0   2   2   1   0   0   0   0   1   0   1   0   1   0   1   2   1   2   1   0   1   0   2   0   2   2   1   1   1   2   1   1   1   2   1   0   1   1   1   1   1   1   1   0   0   1   1   0   0   2   0   1   0   1   1   0   1   0   1   1   1   2   0   0   1   0   2   1   1   2   2   1   1   1   1   1   1   0   1   1   2   1   1   1   0   0   0   1   2   0   1   2   1   0   2   0
 MK-6-10                1   1   1   1   1   1   1   2   1   1   1   0   1   2   0   1   2   0   2   0   1   1   2   1   0   2   0   0   2   1   2   1   0   1   1   1   1   2   0   2   1   1   1   0   0   2   1   2   0   2   1   1   0   1   1   2   1   2   1   1   2   1   0   2   1   0   1   2   0   1   1   1   1   1   1   2   1   1   1   0   1   1   1   2   1   0   1   2   1   0   1   0   1   1   1   2   1   1   1   1   1   2   1   1   0   2   2   1   0   1   0   1   0   0   1   1   1   1   2   2   1   1   1   0   1   0   2   0   2   2   1   2   1   2   1   2   1   1   2   0   1   1   1   1   1   2   2   1   0   1   2   0   0   1   0   1   0   1   2   0   1   0   1   1   0   1   1   1   1   0   1   1   1   2   2   1   1   1   1   0   1   0   2   2   2   1   1   1   1   1   0   1   2   1   1   2   1   1   2   0
 MK-6-11                1   1   1   1   1   2   1   2   1   1   1   1   0   1   1   1   1   1   2   0   2   1   2   1   0   2   0   1   2   1   2   0   0   1   1   1   2   2   0   2   1   1   1   0   1   2   1   2   0   1   1   1   0   1   2   2   1   2   1   1   2   1   0   2   1   0   1   2   1   1   1   2   1   1   1   2   1   1   1   0   1   1   1   2   2   1   0   2   1   1   1   0   1   1   1   2   1   0   1   1   1   2   1   1   0   2   2   1   1   1   0   1   0   0   1   1   0   0   2   1   1   1   1   0   1   1   2   0   2   2   0   2   1   2   1   2   1   1   2   0   1   1   1   1   1   2   2   0   0   1   2   1   0   1   0   1   0   1   2   0   1   0   1   1   0   1   1   1   2   0   0   1   1   1   2   1   1   0   1   1   1   0   2   2   2   1   1   2   1   1   0   1   2   1   1   1   1   1   2   0
 MK-6-12                1   1   1   1   1   2   1   2   1   1   1   2   0   1   2   1   1   1   2   0   2   1   2   1   0   2   0   1   1   0   2   1   0   1   0   1   2   0   1   1   1   1   0   0   1   1   1   2   0   1   1   1   0   2   2   2   1   2   1   1   2   1   1   2   1   0   1   2   1   1   1   2   2   1   1   2   1   1   1   0   1   1   1   2   2   2   0   2   1   1   1   1   1   1   1   2   1   0   1   1   1   2   1   1   0   2   2   2   1   1   0   1   0   0   1   0   0   0   2   1   2   1   1   0   1   1   2   0   2   2   1   2   1   2   1   2   2   1   2   0   1   1   2   1   1   2   2   0   1   1   1   1   0   2   0   1   0   1   2   0   1   0   1   1   0   2   2   1   2   0   0   1   1   1   2   1   1   0   1   1   1   0   1   2   2   1   1   2   1   1   0   2   2   1   1   1   1   2   2   1
 MK-6-13                1   1   0   2   1   1   1   2   0   1   1   2   1   1   1   1   1   1   2   0   2   1   1   1   0   2   0   1   0   0   2   2   0   1   0   1   2   0   0   1   1   1   0   0   1   1   1   2   1   1   1   1   1   2   2   2   1   2   1   1   2   1   1   1   2   0   1   1   1   1   1   2   2   1   1   2   1   1   1   0   1   1   1   2   1   2   1   2   1   2   1   1   2   1   1   2   0   0   1   1   2   2   1   1   0   2   2   2   1   1   0   1   1   0   1   0   0   1   2   1   2   1   1   0   1   1   1   0   1   2   1   2   1   2   1   1   2   1   2   0   1   1   2   1   1   2   2   0   1   1   2   1   0   1   0   1   0   1   2   0   1   0   1   1   1   1   2   1   2   0   0   1   1   1   2   1   1   0   1   1   1   0   2   1   2   1   1   2   1   1   0   1   1   1   2   2   1   2   2   1
 MK-6-14                1   1   0   2   1   1   1   2   1   0   2   1   1   2   1   1   1   1   2   0   2   1   1   1   0   2   0   1   1   0   2   2   0   1   0   1   2   0   1   1   1   1   0   0   1   1   1   2   1   1   1   1   1   2   1   2   0   2   2   1   2   0   1   1   2   1   2   1   1   1   1   2   1   1   0   1   1   0   1   0   0   1   1   2   1   1   1   2   1   2   1   1   2   1   1   2   0   0   2   1   2   2   1   1   1   2   2   0   2   0   0   2   0   0   1   0   0   1   2   1   2   1   1   0   1   1   1   0   1   2   1   2   1   2   1   1   2   2   2   0   1   1   2   1   1   0   2   0   1   1   1   1   0   1   0   2   1   2   2   0   1   0   0   1   1   1   2   1   2   0   0   1   1   1   2   2   1   0   1   1   1   0   2   1   2   0   1   2   2   2   0   1   1   1   2   2   1   2   2   1
 MK-6-15                1   1   0   2   1   0   1   2   1   0   2   1   1   1   1   1   1   1   2   0   2   1   1   1   0   2   0   1   1   0   2   2   0   1   0   1   0   0   1   1   1   1   0   0   0   1   1   1   1   1   1   1   1   2   2   1   0   2   2   1   2   0   2   1   2   1   2   1   1   0   0   2   1   1   0   1   1   1   1   1   1   1   1   2   1   1   1   2   1   2   1   1   2   0   1   2   0   0   2   2   2   2   2   1   1   2   1   0   2   0   0   2   0   1   0   0   0   0   2   1   1   1   0   0   1   1   2   0   1   1   1   2   1   2   1   1   2   2   2   1   1   0   2   1   1   0   2   0   1   1   2   1   1   1   0   2   2   1   2   1   1   0   0   1   1   1   2   1   2   0   0   1   1   1   2   2   1   0   1   1   1   0   1   1   2   0   1   2   2   2   1   1   1   1   2   1   1   2   2   1
 MK-6-16                1   1   0   1   1   1   1   2   0   0   2   1   1   1   0   0   0   1   1   1   1   1   2   1   0   2   0   1   1   0   2   2   0   1   0   2   0   1   1   1   1   1   0   0   1   1   1   1   1   1   1   1   1   2   1   0   0   2   2   1   2   0   2   1   2   0   2   1   1   0   0   1   2   1   0   1   1   1   1   1   1   1   1   1   2   1   1   2   1   2   1   1   2   0   1   2   1   1   1   1   2   2   2   1   1   2   1   1   2   0   0   2   0   2   0   0   0   0   1   1   1   1   0   0   1   1   2   1   1   1   1   2   1   1   1   1   2   2   2   2   1   0   2   1   1   0   2   0   1   2   2   1   1   1   0   2   2   1   2   1   1   0   0   1   0   1   2   1   2   0   0   1   1   1   2   2   1   0   1   1   1   0   2   1   2   1   1   2   2   2   1   0   2   1   2   2   1   2   2   1
 
!****************************************** Phenotypic Data **********************************************************
!-100.0 is resevred for missing phenotype
SimulatedTrait1        10.8883   10.4555   10.4353    8.4840    9.7125    8.8844    9.5331    9.6592    8.0756    8.9424   10.1919    8.9040    9.6595    9.1990    8.4238    9.4086    8.0248   10.0759    9.3840   10.2449    8.9473    9.7414   10.4342    9.0070   10.9089    9.6106   11.3051   10.3078    9.0691   10.5427    9.0862   10.1153   11.0506   10.7295    9.1352    9.6732    8.2686   10.9264    9.7479   11.0678    9.1890    9.3536   10.6592   10.0296    9.9074   10.0615    9.3307   11.0235    8.5053    8.5249    7.4420   11.9132   10.2499   10.2924    5.8708   11.9888   10.9309   10.5192    9.7061   10.7889   11.1415   11.4280   10.7014   11.9120   10.1519    9.0205    8.4534    8.9176    7.1209    9.5899   10.5966   10.0463    9.5802    9.9781   11.3577    9.4155    9.7090   10.3381   10.3950    9.1392    9.8617    9.9218    8.8582   10.6655    9.3076   10.5319   10.3885   10.3575    9.8085   10.9888   10.4806   12.0101   10.5357    9.5157    8.7848   10.9907    9.7941    9.3317   10.8598    8.3675    9.3791   10.0145    9.0633    9.8557    7.7804   11.1595    9.0951   10.8899   10.9716    9.8994   10.4281   10.3906   10.7468   11.9149    9.9243   11.3151    9.6876   11.6158    9.9532    8.2786    9.2711   10.4412   11.1658   11.7150   11.3043   10.1174    8.5222   10.0937   10.9685   11.7355    8.3080   10.2309    9.7777    9.8038    8.5025    9.0844   10.0214    9.6868    9.5377   11.3528    9.8957    9.9374   11.6025    7.3355   10.2816    8.1958   11.0907    9.3277    9.5811    9.1091   10.6133    9.4223    8.6340    9.4756   10.6585    9.4155    9.4027    9.8588    9.3745   10.2579    8.9150    9.4038    9.1064   10.7170   10.6010    9.3724   11.4109   10.4665   10.1018   11.2807    9.1548   10.0005    9.9968    9.7433   10.6447    8.3716   10.0057    8.2172    8.9110    8.6830    9.7731   10.6138    8.7588   12.1331    9.7253   10.1868   11.8126   10.1079   10.9861    9.9427    9.8223   10.2044    9.5800   11.9010    9.9464   10.7953   10.6584   10.4757   10.0055   10.7606
 
