# Supplementary material for: Inclusive Composite Interval Mapping of QTL by Environment Interactions in Biparental Populations
Source: PLoS One. 2015 Jul 10;10(7):e0132414. doi: 10.1371/journal.pone.0132414 (PMC4498613; doi:10.1371/journal.pone.0132414)
Supplement: S2 File — (ZIP) [file pone.0132414.s002.zip › F2 population/e=1/run_00142.met]

!**********************Note: lines staring with "!" are remarks and will be ignored in the program********************
!*********************************General Information**********************************
!Assuming F1 = P1 x P2, populations available in QTL IciMapping are: 
!  1, P1BC1F1 = P1 x F1, the first backcrossing where P1 is used as the recurrent parent;
!  2, P2BC1F1 = P2 x F1, the first backcrossing where P2 is used as the recurrent parent;
!  3, F1DH, F1-derived doubled haploids; 
!  4, RIL or F1RIL, recombination inbred lines through the repeated selfing of F1;
!  5, P1BC1RIL, recombination inbred lines through the repeated selfing of P1BC1F1;
!  6, P2BC1RIL, recombination inbred lines through the repeated selfing of P2BC1F1;
!  7, F2, the selfing generation of F1;
!  8, F3, the selfing generation of F2;
!  9, P1BC2F1, the second backcrossing where P1 is used as the recurrent parent; 
! 10, P2BC2F1, the second backcrossing where P2 is used as the recurrent parent;
! 11, P1BC2RIL, recombination inred lines through the repeated selfing of P1BC2F1; 
! 12, P2BC2RIL, recombination inred lines through the repeated selfing of P2BC2F1; 
! 13, P1BC1F2, the selfing generation of P1BC1F1; 
! 14, P2BC1F2, the selfing generation of P2BC1F1; 
! 15, P1BC2F2, the selfing generation of P1BC2F1; 
! 16, P2BC2F2, the selfing generation of P2BC2F1; 
! 17, P1BC1DH, P1BC1F1-derived doubled haploids; 
! 18, P2BC1DH, P2BC1F1-derived doubled haploids; 
! 19, P1BC2DH, P1BC2F1-derived doubled haploids; 
! 20, P2BC2DH, P2BC2F1-derived doubled haploids; 
   7      !Mapping Population (see remarks above)
   2      !Mapping Function (1 for Kosambi; 2 for Haldane; 3 for Morgan)
   2      !Marker Space Type (1 for intervals; 2 for positions)
   1      !Marker Space Unit(1 for centiMorgans; 2 for Morgan)
   6      !Number of Chromosomes (or Linkage Groups)
 200      !Size of the mapping population
   1      !Number of environments
 
!***************************************** Chromosomes and Linkage Maps **********************************************
!Chromosome                 NumMarkers
-CH1                        16
-CH2                        16
-CH3                        16
-CH4                        16
-CH5                        16
-CH6                        16
!Linkage map (Marker name followed by position or the interval length)
 MK-1-1                1     0.000
 MK-1-2                1    10.000
 MK-1-3                1    20.000
 MK-1-4                1    30.000
 MK-1-5                1    40.000
 MK-1-6                1    50.000
 MK-1-7                1    60.000
 MK-1-8                1    70.000
 MK-1-9                1    80.000
 MK-1-10               1    90.000
 MK-1-11               1   100.000
 MK-1-12               1   110.000
 MK-1-13               1   120.000
 MK-1-14               1   130.000
 MK-1-15               1   140.000
 MK-1-16               1   150.000
 MK-2-1                2     0.000
 MK-2-2                2    10.000
 MK-2-3                2    20.000
 MK-2-4                2    30.000
 MK-2-5                2    40.000
 MK-2-6                2    50.000
 MK-2-7                2    60.000
 MK-2-8                2    70.000
 MK-2-9                2    80.000
 MK-2-10               2    90.000
 MK-2-11               2   100.000
 MK-2-12               2   110.000
 MK-2-13               2   120.000
 MK-2-14               2   130.000
 MK-2-15               2   140.000
 MK-2-16               2   150.000
 MK-3-1                3     0.000
 MK-3-2                3    10.000
 MK-3-3                3    20.000
 MK-3-4                3    30.000
 MK-3-5                3    40.000
 MK-3-6                3    50.000
 MK-3-7                3    60.000
 MK-3-8                3    70.000
 MK-3-9                3    80.000
 MK-3-10               3    90.000
 MK-3-11               3   100.000
 MK-3-12               3   110.000
 MK-3-13               3   120.000
 MK-3-14               3   130.000
 MK-3-15               3   140.000
 MK-3-16               3   150.000
 MK-4-1                4     0.000
 MK-4-2                4    10.000
 MK-4-3                4    20.000
 MK-4-4                4    30.000
 MK-4-5                4    40.000
 MK-4-6                4    50.000
 MK-4-7                4    60.000
 MK-4-8                4    70.000
 MK-4-9                4    80.000
 MK-4-10               4    90.000
 MK-4-11               4   100.000
 MK-4-12               4   110.000
 MK-4-13               4   120.000
 MK-4-14               4   130.000
 MK-4-15               4   140.000
 MK-4-16               4   150.000
 MK-5-1                5     0.000
 MK-5-2                5    10.000
 MK-5-3                5    20.000
 MK-5-4                5    30.000
 MK-5-5                5    40.000
 MK-5-6                5    50.000
 MK-5-7                5    60.000
 MK-5-8                5    70.000
 MK-5-9                5    80.000
 MK-5-10               5    90.000
 MK-5-11               5   100.000
 MK-5-12               5   110.000
 MK-5-13               5   120.000
 MK-5-14               5   130.000
 MK-5-15               5   140.000
 MK-5-16               5   150.000
 MK-6-1                6     0.000
 MK-6-2                6    10.000
 MK-6-3                6    20.000
 MK-6-4                6    30.000
 MK-6-5                6    40.000
 MK-6-6                6    50.000
 MK-6-7                6    60.000
 MK-6-8                6    70.000
 MK-6-9                6    80.000
 MK-6-10               6    90.000
 MK-6-11               6   100.000
 MK-6-12               6   110.000
 MK-6-13               6   120.000
 MK-6-14               6   130.000
 MK-6-15               6   140.000
 MK-6-16               6   150.000
!*********************************** Marker Types ********************************************************************
!Co-dominant marker: When heterozygote F1 is present, P1 is coded as 2, F1 is coded as 1, and P2 is coded as 0; Otherwise, P1 is coded as 2, and P2 is coded as 0. 
!Dominant marker: When heterozygote F1 is present, P1 and F1 are coded as 12, and P2 is coded as 0; Otherwise, P1 is coded as 2, and P2 is coded as 0.  
!Recessive markers: When heterozygote F1 is present, P1 is coded as 2, and F1 and P2 are coded as 10; Otherwise, P1 is coded as 2, and P2 is coded as 0. 
!Missing marker is coded as -1. 
 MK-1-1                 0   2   0   1   2   1   1   2   0   0   0   0   1   2   0   1   0   2   1   1   1   0   1   1   2   0   1   2   1   1   1   2   1   1   2   0   1   2   1   1   2   2   2   1   1   0   0   1   1   0   2   1   0   1   1   1   1   1   2   2   1   2   1   1   2   1   1   2   1   0   2   2   2   0   1   0   0   1   0   2   0   1   2   1   2   1   2   1   0   1   1   1   0   2   1   2   1   2   0   1   1   1   0   1   1   1   2   0   1   1   2   1   1   1   1   2   2   1   2   1   0   1   2   2   1   1   1   1   1   1   0   2   2   1   0   1   1   2   2   0   1   2   1   1   2   1   2   1   1   2   0   1   0   2   2   1   2   2   0   1   1   1   0   1   0   1   1   1   0   2   1   1   1   1   1   1   1   1   1   1   1   1   1   2   1   0   2   1   2   1   1   1   0   1   1   0   1   1   2   1
 MK-1-2                 0   2   0   1   2   1   1   2   1   0   0   0   1   1   0   1   0   1   0   1   1   0   1   1   2   1   1   2   1   1   1   2   1   2   2   0   1   2   1   1   2   2   2   1   1   0   0   1   1   0   2   1   0   1   1   1   1   1   2   2   0   2   1   1   2   1   1   2   2   1   2   2   2   0   1   0   0   1   0   2   0   1   2   1   2   1   2   1   0   1   1   2   0   2   1   2   2   1   1   1   1   0   0   1   1   1   2   0   0   1   2   1   1   1   1   2   2   1   2   1   0   1   2   2   1   1   1   1   1   1   0   2   2   1   1   1   1   2   2   0   1   1   0   1   2   1   2   1   0   1   0   1   0   1   2   1   2   2   0   1   1   1   0   1   0   1   0   1   0   1   1   1   1   1   1   1   1   1   1   1   1   1   2   2   1   0   2   1   2   1   1   2   0   1   1   0   1   1   2   1
 MK-1-3                 0   2   1   0   2   1   2   2   1   0   1   0   1   1   0   1   0   1   0   1   1   0   1   1   2   1   1   2   1   1   0   2   1   2   2   1   1   2   1   1   2   2   2   1   1   0   0   1   1   1   1   1   0   0   1   1   1   1   2   2   0   2   2   1   1   1   1   2   2   0   2   2   1   0   1   1   0   1   1   2   0   1   2   1   1   0   2   1   0   2   1   2   0   2   1   2   2   2   1   1   2   0   0   1   1   1   1   0   0   1   2   1   1   1   1   1   2   1   2   1   0   1   2   2   2   1   1   1   0   1   1   2   2   1   1   1   1   2   1   0   1   1   0   1   2   1   2   2   0   1   0   1   0   1   2   1   2   2   1   1   1   1   0   1   1   0   1   0   0   1   1   1   1   1   1   0   0   1   1   0   1   2   2   2   1   0   0   1   2   1   1   2   0   1   1   0   1   1   2   1
 MK-1-4                 0   2   1   1   2   1   2   2   1   1   1   0   1   2   0   1   1   1   0   1   1   0   1   1   2   1   1   2   1   1   1   1   2   2   2   1   1   2   2   1   2   1   1   2   0   0   0   1   1   1   1   1   0   0   2   1   1   1   2   2   0   1   1   2   1   0   2   2   2   0   2   2   2   0   1   1   0   1   1   2   0   1   2   1   1   0   2   1   1   1   1   2   1   2   0   2   2   2   1   1   2   0   0   1   1   0   1   0   0   1   1   2   1   1   1   2   2   1   2   1   0   1   2   2   1   1   1   1   0   2   1   2   2   1   1   1   1   2   1   0   0   1   0   1   2   1   1   2   0   1   0   1   0   2   2   1   1   2   1   2   1   1   0   1   1   0   1   0   0   1   1   1   1   1   1   0   0   1   1   1   1   2   1   2   0   0   0   1   2   1   1   2   0   1   1   0   0   1   2   1
 MK-1-5                 0   2   2   1   2   1   1   2   1   1   1   1   1   2   1   1   1   1   0   1   1   0   1   1   2   1   1   2   1   1   2   2   2   2   2   1   1   2   2   1   1   1   1   1   1   0   0   2   1   1   1   1   0   1   1   1   1   0   2   2   0   1   1   2   1   0   2   2   2   0   2   2   2   1   1   1   0   1   1   2   0   1   2   1   1   0   2   1   1   1   1   1   0   1   0   2   1   2   2   1   2   1   0   1   1   0   1   1   0   0   1   2   1   0   1   1   1   0   2   1   0   1   2   1   1   1   1   1   0   2   1   2   1   1   2   2   1   2   1   1   0   1   1   2   2   1   1   2   1   1   0   1   0   2   2   2   1   2   1   2   1   1   1   2   2   0   1   1   0   0   2   1   1   1   1   0   0   0   1   1   1   2   2   2   0   0   0   1   1   1   1   2   0   1   1   0   0   0   2   2
 MK-1-6                 0   2   2   1   2   1   0   2   1   1   1   2   1   1   1   1   1   1   0   1   1   0   1   1   2   1   1   2   2   1   2   2   2   1   2   1   1   2   2   2   1   1   1   1   1   1   1   2   1   1   1   1   0   1   1   1   1   0   2   2   0   1   2   2   1   0   2   2   2   0   2   2   1   1   1   1   0   1   1   2   0   1   2   1   1   0   2   2   1   1   1   1   0   1   0   2   1   2   2   1   2   1   1   1   1   0   1   1   0   0   2   2   1   0   1   1   2   0   2   1   0   1   2   1   1   1   0   2   0   2   1   2   1   1   2   2   1   2   1   2   0   2   1   2   1   1   1   2   2   1   1   1   0   1   2   2   1   1   1   2   1   1   1   2   2   0   1   1   0   1   2   1   1   1   1   0   0   0   1   1   1   1   2   2   0   0   0   1   1   1   1   2   1   1   1   0   0   0   1   2
 MK-1-7                 0   2   1   1   2   1   0   2   1   1   1   2   1   1   1   1   1   0   0   1   1   1   1   1   2   1   1   2   2   1   2   1   2   2   1   1   1   2   0   2   1   1   1   1   0   1   1   2   0   1   2   0   1   1   1   1   1   0   2   2   0   1   2   2   1   0   2   2   2   1   2   2   1   1   1   1   0   2   1   2   0   1   2   0   2   0   2   2   1   1   1   1   0   1   1   2   1   2   2   0   2   1   1   1   1   0   2   0   0   0   2   2   1   0   0   1   1   0   2   0   0   1   2   1   1   1   0   2   0   1   1   2   1   1   2   2   1   2   0   2   0   2   1   2   1   1   2   2   2   1   1   0   0   1   2   2   1   1   1   2   1   1   1   2   2   0   1   1   0   1   2   1   1   1   1   0   0   0   1   1   0   1   2   2   0   0   0   1   1   1   1   2   1   1   1   0   0   0   1   2
 MK-1-8                 1   1   1   1   2   1   0   2   1   1   1   1   1   0   1   1   1   0   0   1   1   0   1   1   2   1   1   2   2   0   2   1   2   2   1   2   1   2   0   1   1   1   1   1   0   0   1   2   0   1   2   0   2   1   1   2   1   0   2   2   0   1   1   2   1   0   2   1   2   1   2   1   1   1   1   2   0   1   1   2   0   1   0   0   2   0   2   2   1   1   1   1   0   1   1   2   1   2   2   0   1   1   1   1   1   1   2   0   0   0   2   2   1   0   0   1   1   0   2   1   0   1   2   1   1   1   0   1   0   1   1   2   2   1   2   2   1   2   0   2   0   1   2   1   1   1   2   2   2   1   1   0   0   1   2   2   1   1   1   2   1   1   1   1   2   0   1   1   0   1   2   1   0   1   1   0   0   0   1   1   0   1   2   1   0   0   0   1   1   1   0   1   2   2   1   0   0   0   1   2
 MK-1-9                 1   1   2   1   2   1   0   2   1   1   1   1   1   0   1   1   2   1   0   1   1   0   1   2   2   1   2   1   2   0   1   1   2   2   1   2   1   2   1   1   0   1   1   0   0   0   1   2   0   1   1   0   2   1   0   2   0   0   2   2   0   1   1   2   1   0   2   1   2   1   1   1   1   1   0   2   0   0   1   2   0   1   0   0   1   1   2   2   1   1   1   1   1   1   1   1   1   2   2   0   1   1   1   1   1   1   2   0   0   0   1   2   1   0   1   1   1   0   2   2   0   1   2   2   0   2   1   1   0   1   2   2   2   1   2   1   1   2   0   2   0   1   1   0   0   1   2   2   2   1   0   0   0   1   2   2   1   1   1   1   0   1   1   2   2   0   1   1   0   1   2   1   0   0   1   0   0   1   1   1   0   1   2   1   0   0   0   1   1   1   0   1   1   1   1   0   0   0   1   2
 MK-1-10                1   1   2   1   2   1   0   2   1   1   1   1   1   0   1   1   2   1   0   1   1   0   1   1   2   1   2   1   2   0   1   1   2   2   0   2   1   2   1   1   1   1   1   1   0   0   1   2   0   1   1   0   1   1   0   2   0   0   2   2   0   1   1   1   0   0   1   1   2   1   1   1   1   1   0   1   1   0   2   2   0   2   1   0   1   1   2   2   2   1   2   1   1   1   1   1   2   1   2   0   1   1   1   1   0   1   1   1   0   0   1   2   1   0   1   1   1   0   2   2   0   1   2   2   0   2   1   1   0   1   1   1   2   1   2   1   0   2   1   2   0   1   1   1   0   1   2   2   2   1   0   0   0   1   2   2   1   1   1   1   0   1   1   2   1   0   2   1   0   1   2   1   0   0   1   0   0   1   1   1   0   1   2   1   0   0   0   1   1   1   0   1   1   1   0   1   0   0   1   2
 MK-1-11                1   1   2   0   1   1   0   1   1   1   0   2   0   0   0   1   2   0   0   1   0   0   1   1   2   1   2   1   2   0   1   1   2   1   0   2   2   2   1   0   1   1   1   1   0   0   1   2   1   1   1   0   1   1   0   2   1   1   2   2   0   1   1   1   0   0   1   1   2   2   0   0   1   1   0   1   1   0   2   2   1   2   1   0   1   1   2   2   2   1   1   1   0   1   1   1   1   1   1   0   1   2   1   1   0   1   1   1   0   1   1   1   1   0   1   1   1   0   1   2   0   0   1   2   0   1   1   1   1   1   2   1   2   1   2   1   0   2   1   2   0   1   0   1   0   1   2   2   2   1   0   0   0   2   2   2   1   1   1   2   0   1   2   2   2   0   1   1   1   1   2   1   0   0   1   0   0   1   1   1   1   1   2   1   0   0   1   1   1   0   0   1   1   1   1   1   0   0   1   2
 MK-1-12                1   1   2   0   1   1   0   2   1   1   0   2   0   1   1   1   2   0   0   1   0   0   1   1   2   1   2   1   2   0   0   1   1   1   0   2   1   2   2   0   1   1   1   1   0   0   1   2   1   1   1   0   1   1   0   2   1   1   2   2   0   1   1   1   0   0   1   1   1   2   0   0   1   1   0   1   1   0   2   2   1   2   1   1   1   1   1   2   2   1   1   0   0   0   1   1   1   0   1   0   2   2   1   1   0   1   1   1   0   1   2   1   1   1   1   1   1   1   0   2   0   0   1   2   0   1   2   1   1   1   2   1   2   1   2   1   0   2   0   2   0   1   1   1   0   1   2   2   2   1   0   0   1   1   2   2   1   1   1   2   1   1   2   2   2   0   1   1   0   1   2   1   0   0   1   1   0   0   2   1   1   1   2   1   0   0   1   1   1   1   1   2   1   1   1   0   0   0   1   2
 MK-1-13                1   0   2   0   1   1   0   1   1   1   0   2   1   1   1   1   2   0   0   1   0   0   1   1   2   1   2   1   1   0   0   0   1   1   1   2   1   2   2   0   1   1   2   1   0   0   1   2   1   1   1   1   1   0   0   2   1   1   2   1   1   0   1   1   0   1   1   1   1   2   0   0   1   1   0   1   1   0   2   2   1   1   0   1   1   1   1   2   2   1   1   0   0   0   1   1   1   0   1   0   2   2   1   0   0   1   2   1   0   0   2   1   1   1   1   1   0   1   0   1   0   0   1   0   0   0   1   1   1   1   2   1   1   1   2   1   0   2   0   2   1   0   1   1   0   1   2   2   2   1   0   1   2   1   2   2   1   1   1   2   1   1   2   2   2   0   1   1   0   1   2   1   0   2   2   1   1   0   2   2   1   1   2   1   0   0   2   1   1   1   1   2   2   1   0   0   1   0   1   1
 MK-1-14                1   0   2   0   1   1   0   1   1   1   0   2   1   1   1   1   2   1   1   1   0   0   1   1   2   1   2   1   1   0   0   1   1   1   1   2   2   2   2   0   1   1   2   1   0   0   1   2   1   1   0   1   1   0   1   2   0   1   2   1   1   0   1   1   0   1   1   1   1   2   1   0   1   1   0   1   1   0   1   2   1   1   0   1   1   1   1   2   2   1   0   0   0   0   1   1   1   1   1   0   2   1   1   0   0   1   2   1   0   0   2   1   2   1   2   1   1   1   1   1   0   1   1   0   0   0   1   0   1   1   1   1   1   1   2   1   0   2   0   2   1   0   2   1   1   2   1   2   2   1   0   1   2   1   2   2   1   1   1   2   1   1   1   2   2   0   1   1   0   1   2   0   0   2   2   1   2   0   2   2   1   1   2   1   0   0   1   2   1   1   1   2   2   2   0   0   1   0   1   1
 MK-1-15                1   0   2   0   1   1   0   1   1   1   0   2   1   1   1   1   1   1   1   1   0   0   1   0   2   1   2   1   1   0   0   1   1   1   1   2   0   2   2   1   1   1   2   1   0   0   1   1   1   1   1   1   2   0   1   1   0   1   2   2   1   0   1   1   1   1   1   0   1   2   1   0   1   1   1   0   2   0   1   1   1   1   0   1   1   2   1   1   2   1   0   0   0   0   1   1   1   2   1   0   2   1   1   0   0   1   2   1   1   0   2   1   2   1   2   1   1   1   0   1   1   1   1   1   0   0   1   0   1   1   1   1   1   1   2   1   0   2   1   2   1   0   2   1   1   2   1   2   2   1   0   1   2   1   2   2   1   1   1   2   1   1   1   2   2   1   0   1   0   0   1   0   0   2   2   1   2   0   2   2   1   1   2   1   0   0   1   2   2   1   1   2   2   2   1   0   1   0   1   1
 MK-1-16                1   0   2   0   1   1   0   1   0   1   0   2   1   1   1   1   1   1   1   1   1   0   1   0   2   1   2   1   1   0   0   1   1   1   1   2   1   2   2   1   0   1   2   1   0   0   1   1   1   1   1   1   2   0   1   1   0   1   2   2   1   0   2   1   1   1   1   0   1   2   1   0   1   1   1   0   2   0   1   1   1   0   0   1   2   1   1   1   2   1   0   0   0   1   1   1   1   2   1   1   2   1   1   0   1   1   1   0   0   0   2   1   2   1   1   1   1   1   1   1   1   1   1   1   0   0   1   1   2   1   1   1   1   1   1   1   0   2   1   2   1   0   2   1   2   2   1   2   2   1   0   1   2   1   2   2   1   1   1   2   1   2   2   2   2   1   0   1   0   0   2   1   0   2   2   1   1   1   1   2   0   1   2   1   0   0   1   2   2   2   1   2   2   2   1   0   1   0   1   2
 MK-2-1                 1   0   0   1   1   2   1   1   2   1   1   1   1   2   0   1   1   1   1   0   1   1   1   1   0   1   1   2   1   1   2   0   0   0   1   2   2   2   1   1   1   0   2   2   1   2   0   1   1   0   2   2   1   1   1   2   1   1   1   1   0   1   2   2   1   1   0   2   2   1   1   1   1   0   1   1   0   1   1   1   2   0   0   2   1   1   1   2   0   0   1   2   1   1   1   1   2   1   1   1   2   0   2   1   1   1   1   2   1   1   0   0   2   1   1   2   1   2   0   1   1   1   1   2   1   2   2   2   2   0   2   2   2   1   1   1   1   1   1   2   1   1   2   0   2   2   1   1   2   0   0   1   1   1   2   0   1   2   1   1   1   0   2   1   1   1   1   1   1   1   0   0   1   2   1   0   1   2   0   1   1   1   0   1   1   2   1   2   1   1   0   1   2   1   1   1   1   1   0   1
 MK-2-2                 1   0   0   0   1   1   1   1   1   1   1   1   1   2   0   1   1   1   1   0   1   1   1   0   0   2   2   2   1   1   2   0   1   0   1   2   2   2   1   0   1   0   2   2   1   2   0   1   1   0   2   2   2   1   1   2   1   1   1   1   1   1   2   2   1   1   0   2   2   1   1   1   1   0   1   1   0   1   1   1   2   0   1   2   1   0   1   2   0   0   1   2   0   1   1   1   2   1   2   1   2   1   2   1   1   1   1   2   1   1   0   1   2   1   1   2   1   2   0   1   1   1   1   0   1   2   2   2   2   0   2   2   2   1   1   1   1   1   1   2   1   1   2   0   2   1   1   1   2   0   0   1   1   1   1   0   1   2   0   1   1   0   2   1   1   0   1   1   1   1   0   1   1   2   1   0   1   2   1   1   1   1   0   1   0   2   1   2   0   1   0   1   2   1   1   1   1   1   0   1
 MK-2-3                 1   0   0   0   1   1   2   0   1   1   1   1   1   1   0   1   1   1   0   0   1   0   1   1   0   2   1   2   1   1   2   0   2   0   2   2   2   2   1   0   1   0   2   2   1   2   0   1   1   0   2   2   1   1   1   2   1   1   0   2   1   1   2   2   1   1   0   2   2   1   1   1   1   0   1   1   0   1   1   1   1   0   1   2   1   0   1   2   0   1   1   2   1   1   1   1   2   1   1   1   2   1   2   1   1   1   0   2   1   1   0   1   2   1   1   1   2   1   0   1   1   0   1   1   1   1   2   2   2   0   2   2   2   1   0   2   1   1   1   2   1   1   2   0   1   1   0   1   1   0   0   1   1   1   1   0   1   1   0   1   1   0   2   1   1   0   1   1   1   1   0   1   2   1   1   1   1   2   1   2   1   1   1   1   1   2   1   1   0   1   0   1   2   1   0   1   1   1   0   1
 MK-2-4                 1   0   0   0   1   2   2   1   0   2   0   1   1   1   0   1   1   1   0   0   1   0   2   1   0   2   1   1   1   1   1   1   2   0   1   2   2   2   1   0   1   0   2   1   1   2   1   1   1   1   2   2   1   1   1   2   1   1   0   1   1   1   2   1   1   1   1   2   2   1   1   1   0   0   1   1   0   1   1   1   1   0   1   2   1   0   1   1   0   1   1   2   1   1   1   1   2   1   1   2   2   2   2   1   1   1   0   2   1   1   0   1   2   1   1   1   2   1   0   1   1   0   1   1   1   1   1   2   2   0   1   1   2   1   0   1   0   0   1   2   1   0   1   0   1   0   0   1   1   1   0   2   1   1   2   0   0   0   0   1   1   1   2   1   1   0   1   1   1   1   0   1   2   1   1   1   1   2   2   2   1   2   2   0   1   2   1   1   0   1   0   1   2   1   0   1   1   1   0   1
 MK-2-5                 1   0   1   0   1   1   2   0   0   2   0   2   0   1   0   1   1   1   1   0   0   0   2   1   0   2   1   1   0   1   1   0   2   1   1   1   2   2   1   0   0   0   2   0   1   2   1   1   1   1   2   2   1   1   1   2   0   1   0   1   1   1   2   0   1   1   1   1   2   1   1   1   0   0   1   1   0   1   1   0   1   0   0   2   1   0   1   1   0   1   2   2   1   1   1   1   2   1   1   2   2   2   2   1   1   1   0   1   0   0   1   1   2   1   1   1   2   1   0   1   1   0   2   1   1   1   1   1   2   1   1   1   2   1   0   1   0   0   1   1   1   0   1   1   1   0   0   0   1   1   0   1   1   1   2   0   0   0   0   2   1   1   2   0   1   1   2   1   2   1   0   1   2   0   1   1   1   2   2   2   1   2   2   0   1   1   0   1   0   1   0   1   2   1   0   1   1   0   0   1
 MK-2-6                 1   0   1   0   1   1   2   0   0   2   0   2   0   1   0   1   1   1   1   0   0   0   2   1   0   2   1   1   0   1   1   1   2   1   1   1   2   2   1   0   1   0   1   0   1   2   1   1   1   1   2   2   2   1   0   2   0   1   0   1   1   1   2   0   1   1   1   1   2   2   1   1   0   1   1   1   0   1   1   1   1   0   0   2   1   1   1   1   0   1   2   2   1   0   1   1   2   1   2   2   2   2   2   1   1   1   0   1   0   0   1   1   2   1   1   1   2   1   0   2   0   0   2   1   1   2   1   1   2   1   1   1   2   1   0   2   0   1   1   1   0   0   1   1   1   0   0   1   1   1   0   1   1   1   2   0   0   0   0   1   1   1   1   0   0   1   2   1   2   1   0   1   2   0   1   1   1   2   2   2   1   2   1   1   1   1   0   2   0   1   0   1   2   1   0   1   1   0   0   1
 MK-2-7                 1   0   1   0   1   1   0   0   0   2   1   2   0   1   0   1   1   1   1   1   0   0   2   1   1   2   1   1   0   1   0   1   2   1   1   1   2   2   1   1   1   0   1   0   0   1   1   1   1   0   1   2   2   1   0   2   0   1   0   1   2   1   1   0   1   0   1   1   2   2   2   1   0   1   1   1   0   1   1   1   2   0   0   1   1   1   0   1   0   2   2   2   0   1   1   0   2   1   2   2   2   2   2   2   2   1   0   1   0   0   1   1   1   1   1   2   0   1   0   2   0   0   2   1   1   2   1   1   1   1   0   1   2   1   0   2   0   1   1   1   0   0   1   1   1   0   1   1   1   1   0   1   1   1   2   0   0   0   0   1   1   1   1   0   0   2   2   1   1   1   2   1   1   0   1   1   1   2   1   2   1   2   1   1   2   1   1   2   0   1   0   0   2   1   1   1   1   0   0   1
 MK-2-8                 1   0   1   0   1   1   0   0   0   1   1   1   0   1   0   1   1   1   1   1   0   0   2   1   1   2   0   1   0   1   0   1   2   1   1   1   2   2   1   1   1   0   1   1   0   1   1   2   1   0   1   2   2   1   1   2   0   1   0   1   2   1   1   0   1   0   1   1   2   2   2   1   0   1   0   0   0   1   1   1   1   0   0   1   1   1   1   1   0   2   2   2   0   1   1   0   2   1   2   1   2   2   2   1   2   0   0   1   0   0   1   2   2   1   1   2   1   1   0   2   0   0   2   1   1   2   1   1   1   1   0   2   2   1   0   2   0   0   1   2   0   0   0   1   1   0   1   1   1   1   0   1   1   1   0   0   0   0   0   1   1   1   1   0   0   2   2   1   1   1   2   1   1   1   2   2   1   2   1   2   1   2   1   1   1   1   1   2   1   1   0   0   2   1   1   1   1   0   0   0
 MK-2-9                 2   0   1   0   1   2   0   1   1   1   1   1   0   2   0   1   1   1   1   1   0   0   2   1   1   2   0   1   0   0   0   1   2   1   0   1   2   2   1   0   1   1   1   1   0   1   1   2   1   0   1   2   2   1   1   2   0   1   0   1   2   1   1   0   1   0   1   2   2   1   2   0   0   1   0   0   0   1   1   0   1   0   0   1   1   1   1   1   0   2   2   2   0   1   1   1   2   1   2   1   2   2   2   0   2   0   0   1   0   0   1   2   2   1   1   2   0   1   0   2   0   0   2   1   1   2   1   1   1   1   0   2   2   1   0   2   0   0   0   2   0   0   0   1   0   0   1   2   1   1   0   1   2   1   0   0   0   0   0   2   1   1   1   0   0   2   2   0   1   1   2   1   1   1   1   1   1   2   1   2   1   2   1   1   1   1   1   2   1   1   0   0   2   1   1   1   1   0   0   1
 MK-2-10                2   0   1   0   0   1   0   1   2   0   1   1   1   2   0   1   1   1   1   1   0   0   2   1   1   2   0   1   0   0   0   1   2   1   0   1   1   2   1   0   1   0   1   0   1   1   1   2   1   0   1   2   2   1   1   2   1   1   0   2   2   1   1   0   1   0   1   2   2   1   1   0   0   2   0   0   0   1   1   1   0   0   1   1   0   1   1   1   0   2   2   2   0   1   1   0   2   1   2   1   2   1   2   1   2   0   0   1   0   0   2   2   2   0   1   2   0   1   0   2   0   0   1   1   1   2   1   1   0   1   0   2   2   1   0   2   0   0   0   2   0   0   0   1   0   0   1   2   2   1   0   1   2   1   0   1   1   0   0   1   1   1   1   0   1   2   2   0   1   2   2   1   1   1   2   0   1   2   1   2   1   2   1   1   1   1   1   2   1   1   0   0   2   1   1   1   2   1   0   1
 MK-2-11                2   0   1   0   0   1   0   1   2   1   1   0   1   2   0   1   1   0   1   1   0   0   2   2   1   2   1   0   0   0   1   1   2   1   0   1   1   2   2   0   1   0   1   0   1   1   1   2   1   0   1   2   2   1   1   2   1   1   1   1   2   2   1   0   1   0   1   1   2   1   1   0   0   1   0   0   0   1   1   1   0   0   1   1   1   1   1   1   0   1   1   2   0   0   1   0   2   1   2   1   2   1   2   1   2   0   1   1   0   0   2   2   2   0   0   2   0   1   1   2   1   1   1   1   1   2   1   1   1   0   1   2   1   1   0   2   0   0   0   2   0   0   0   1   0   0   1   2   2   1   0   2   2   1   0   1   1   0   1   1   0   2   1   0   1   2   1   0   1   1   2   0   1   1   2   0   2   2   1   1   1   2   1   1   2   1   0   1   1   1   1   0   1   1   1   1   2   1   0   1
 MK-2-12                2   1   1   0   1   1   0   1   2   2   1   0   1   2   0   1   1   0   1   1   0   0   2   2   1   1   1   0   0   0   1   1   2   1   0   1   0   1   2   0   1   1   1   1   2   1   1   2   1   1   1   2   2   1   1   1   2   1   1   1   2   2   1   0   1   0   1   1   2   2   0   0   0   1   0   0   1   1   1   1   0   1   1   1   1   1   1   1   0   1   1   2   1   1   1   1   2   1   2   1   2   0   2   1   2   0   2   1   0   1   1   2   2   0   0   2   0   1   1   2   1   1   1   1   1   2   1   1   0   0   1   2   1   1   1   2   0   0   0   2   0   0   0   0   0   1   1   2   2   1   0   2   2   1   0   1   1   0   2   1   0   1   1   0   1   2   1   0   1   0   2   0   1   1   1   1   1   2   1   0   1   2   1   1   2   1   0   1   1   1   1   0   1   0   1   1   2   1   0   1
 MK-2-13                2   1   1   0   1   1   0   1   2   2   1   0   1   2   0   0   1   0   0   2   0   0   1   2   2   1   1   0   0   1   1   1   2   1   1   2   0   0   2   0   1   1   0   1   2   1   1   2   1   1   1   2   2   1   0   1   2   0   1   1   2   2   1   0   1   0   1   1   2   2   0   0   0   1   0   0   1   1   2   2   0   1   1   2   1   1   1   2   0   1   1   2   1   1   1   0   1   1   1   0   2   0   2   2   2   1   2   1   0   1   2   2   2   0   0   2   1   1   1   1   1   1   1   2   1   2   1   1   0   1   1   2   1   1   1   2   1   0   0   1   1   0   0   0   0   1   1   2   2   1   1   0   2   1   0   1   1   0   1   1   0   1   1   0   0   2   1   0   1   0   2   1   1   1   2   1   1   2   1   0   1   2   1   1   2   1   0   1   1   1   1   0   1   0   1   1   2   1   0   1
 MK-2-14                2   1   1   0   0   1   0   1   2   2   1   0   1   2   0   0   1   0   0   2   1   0   1   2   2   1   1   0   0   1   1   1   2   1   1   1   0   0   2   0   1   1   0   1   2   1   0   2   1   0   0   2   2   1   0   1   2   0   1   1   2   1   0   0   1   0   1   1   2   2   1   0   0   1   1   0   1   1   2   2   0   1   0   2   1   1   1   2   1   1   1   1   1   1   1   0   1   1   1   0   2   0   2   2   2   1   2   1   0   1   2   2   2   0   0   2   1   1   2   1   1   2   1   2   1   2   1   1   0   1   1   2   1   1   1   2   1   0   1   1   1   1   0   1   0   1   0   2   1   1   1   0   2   2   0   1   1   0   1   1   0   1   1   0   1   2   1   0   1   1   2   1   1   0   2   1   0   2   1   0   1   2   1   2   2   2   0   0   1   0   1   1   1   0   1   1   1   1   0   1
 MK-2-15                2   1   1   0   0   1   0   1   2   2   2   0   1   1   0   0   1   2   1   1   1   2   0   1   2   0   1   1   0   0   1   1   2   1   2   1   0   0   1   0   1   0   0   0   2   1   1   1   1   0   1   1   2   1   0   1   1   0   1   0   2   1   0   0   1   0   0   1   1   1   1   0   0   1   1   0   0   1   2   2   0   1   0   2   1   1   1   2   1   2   1   1   1   1   1   0   1   1   2   0   2   0   2   2   2   1   2   1   1   1   2   2   2   0   0   2   1   1   2   1   0   2   1   2   1   0   1   1   0   1   0   2   1   2   1   0   1   0   1   1   0   1   0   1   0   1   0   1   0   1   1   0   2   2   0   1   1   0   1   2   0   1   2   0   0   2   1   0   1   1   2   1   1   0   2   2   0   2   1   0   1   2   1   1   2   2   0   0   1   0   1   1   1   0   1   0   0   1   0   1
 MK-2-16                2   1   1   0   1   1   0   1   2   1   2   0   2   1   0   0   1   2   1   1   1   2   0   2   2   0   1   1   0   0   1   1   2   1   2   1   1   0   1   1   1   0   0   0   2   1   1   1   1   0   1   1   1   1   1   1   1   0   1   0   2   2   0   0   1   1   0   1   0   1   1   0   1   1   1   1   0   1   1   1   0   1   0   2   1   1   1   1   0   2   1   0   0   1   1   0   1   1   1   0   2   0   2   2   2   1   2   1   1   1   1   2   2   0   0   2   1   1   2   1   0   2   1   2   1   1   1   2   0   2   0   2   1   2   1   0   1   0   1   1   0   0   0   1   0   1   0   2   0   1   1   0   2   1   0   0   1   0   1   2   0   1   2   0   0   0   2   1   1   1   2   1   1   0   2   1   0   2   1   1   1   2   1   1   2   2   0   0   1   0   1   1   1   0   1   0   0   1   0   1
 MK-3-1                 2   1   1   1   1   1   1   0   0   1   0   1   1   1   2   0   2   1   2   0   1   2   0   1   1   1   1   0   1   1   1   2   0   0   1   2   0   0   1   1   0   1   2   1   2   0   2   0   0   1   1   0   1   0   1   0   1   1   0   2   0   1   2   2   2   1   0   1   1   0   1   0   2   0   1   1   0   2   1   2   1   1   2   1   1   1   1   0   2   1   2   0   0   0   1   0   1   2   2   2   0   1   2   0   1   0   2   0   1   1   0   1   1   1   1   1   1   0   0   1   1   1   2   2   1   1   1   1   1   0   2   0   0   2   0   2   1   2   1   0   1   1   0   0   2   0   1   2   1   1   2   0   1   0   1   1   1   2   2   1   1   1   2   1   0   1   0   1   0   0   1   2   1   1   0   1   1   1   1   0   1   0   2   1   1   0   1   2   1   2   1   0   2   0   1   1   2   1   2   1
 MK-3-2                 1   1   1   1   1   1   1   0   0   1   1   1   1   1   2   0   2   2   2   1   1   2   0   1   1   1   1   0   1   0   1   2   0   0   1   2   1   0   1   1   0   1   2   1   2   1   2   0   0   1   1   1   1   0   1   0   0   1   0   2   0   1   2   2   2   1   0   1   1   0   2   0   2   1   1   1   0   2   1   2   1   1   2   1   1   1   1   0   1   1   2   0   0   0   1   0   1   1   1   2   0   2   2   0   1   0   2   0   2   1   0   1   1   1   1   1   0   0   0   1   1   2   2   1   2   1   1   1   1   0   2   1   0   2   0   2   1   2   2   0   1   1   0   0   1   1   1   2   1   1   2   0   1   0   1   1   1   2   2   1   1   1   2   1   0   1   0   1   0   0   1   1   0   1   1   1   1   1   1   0   1   0   2   1   1   1   1   2   1   1   2   0   2   0   1   1   2   1   2   1
 MK-3-3                 1   1   1   1   1   1   1   0   0   1   1   1   1   1   2   0   1   2   2   1   1   2   0   2   1   2   1   0   0   1   1   2   1   1   1   2   1   0   0   1   1   2   2   0   2   1   2   1   0   1   1   1   1   1   1   0   0   1   0   2   0   0   2   2   1   1   1   2   1   0   2   0   2   1   1   1   0   1   1   2   1   1   2   2   1   1   1   0   1   1   2   0   0   0   2   0   1   1   1   2   0   2   2   0   1   2   2   0   2   1   1   1   2   1   1   1   0   0   1   1   1   2   2   1   1   1   1   1   1   0   2   0   0   2   0   2   1   2   2   0   1   2   0   1   1   1   1   2   1   1   2   0   1   1   1   1   1   1   2   2   1   1   2   1   0   1   0   1   1   1   1   1   0   1   0   1   1   1   1   0   0   0   2   1   1   1   1   2   1   1   2   0   2   0   2   1   2   1   2   1
 MK-3-4                 1   1   1   2   1   1   1   0   1   1   1   1   2   1   2   0   1   2   2   1   2   2   0   2   1   2   1   0   0   1   1   2   1   1   1   2   1   0   0   1   1   2   2   0   2   1   1   1   0   1   1   1   1   1   1   0   1   1   0   2   0   0   1   2   1   1   1   2   1   0   2   1   2   1   2   1   1   1   1   2   1   1   2   2   1   1   1   0   2   1   2   0   0   0   2   0   1   0   1   2   1   2   2   1   1   2   1   0   2   1   1   1   2   1   0   1   0   0   1   1   2   1   2   1   0   1   1   1   2   0   1   0   0   2   0   2   1   2   2   0   1   2   0   1   1   1   1   2   1   2   2   0   1   1   1   1   1   1   2   2   1   1   2   1   1   1   0   1   1   1   1   1   1   1   0   1   1   1   1   0   0   0   2   1   1   1   2   2   1   1   2   0   1   0   2   1   1   1   2   1
 MK-3-5                 1   2   1   2   1   1   1   0   1   1   1   1   2   1   2   0   1   1   2   1   2   1   1   2   0   1   1   1   0   1   1   2   1   1   1   2   1   0   1   1   1   2   2   0   2   1   1   1   0   1   1   1   2   1   0   0   1   1   1   2   1   0   0   1   1   1   1   2   1   0   2   1   2   1   1   1   1   1   1   2   1   0   2   2   1   1   1   0   2   1   1   1   0   0   2   0   1   1   2   2   1   2   2   1   1   2   2   0   2   1   1   1   2   1   0   1   0   0   1   1   2   1   2   1   0   1   1   1   2   0   1   0   0   2   1   2   1   2   2   0   1   2   0   2   1   1   1   2   0   1   1   0   2   2   0   1   0   1   2   1   0   1   2   1   1   0   1   2   1   2   1   0   1   1   0   1   1   1   1   1   0   1   2   1   1   1   2   2   1   1   2   0   1   0   2   1   1   1   2   1
 MK-3-6                 1   2   0   2   1   0   2   0   0   1   2   1   2   1   2   0   1   1   2   1   2   1   2   0   0   1   1   1   0   1   1   2   0   1   1   2   1   0   1   1   1   2   2   2   1   1   0   1   0   1   1   1   2   1   0   0   1   2   2   2   1   0   0   0   1   1   1   2   1   0   2   0   2   1   0   1   1   1   1   2   1   0   2   1   2   1   1   0   2   1   1   1   0   1   2   0   1   1   2   2   1   1   2   1   1   2   2   0   2   1   1   1   2   1   1   1   0   0   1   1   1   1   2   1   0   1   1   1   2   0   1   0   0   2   0   1   1   2   2   0   1   2   0   2   1   1   1   1   0   1   1   0   2   2   0   1   0   1   1   1   0   1   2   1   1   0   1   1   1   2   1   0   1   1   0   1   1   1   1   0   0   0   2   1   2   1   2   2   0   1   2   0   1   1   2   1   1   2   2   1
 MK-3-7                 1   1   0   2   1   0   2   0   1   0   2   0   1   1   1   0   1   1   2   1   2   1   2   0   0   1   1   1   1   1   1   2   0   2   1   2   1   1   1   1   1   2   2   2   0   1   0   1   0   1   1   1   1   0   0   0   1   2   2   2   1   0   0   0   1   1   0   2   1   0   2   0   2   1   0   1   2   0   0   2   1   0   2   1   2   1   1   0   2   2   0   0   0   1   1   0   1   0   2   2   1   1   2   0   1   2   1   0   2   1   2   1   1   1   0   1   0   0   1   1   1   2   1   1   0   1   1   1   2   0   1   0   0   2   0   1   1   2   2   0   1   2   0   2   1   1   1   1   0   1   1   0   2   1   0   1   0   1   1   1   1   1   2   1   0   1   1   1   1   2   1   0   1   1   1   2   1   1   1   0   0   0   1   1   2   1   2   2   0   1   2   0   1   1   2   1   0   2   2   0
 MK-3-8                 1   1   0   2   1   1   1   0   1   0   2   0   1   1   1   0   1   1   2   1   2   1   2   0   1   1   1   1   1   1   1   2   0   2   1   2   1   1   1   1   2   2   2   2   0   1   0   1   0   1   1   1   1   1   0   1   1   2   2   2   1   0   0   1   1   1   0   1   0   0   2   1   2   2   0   1   2   0   0   2   1   0   2   0   2   1   1   0   2   2   0   1   0   1   1   0   0   0   2   2   1   1   1   0   1   1   1   0   1   1   2   1   1   1   1   1   0   0   1   0   1   2   1   1   0   2   0   1   1   0   1   1   0   2   0   1   1   2   1   0   1   2   0   2   1   1   1   1   0   1   1   1   2   1   0   2   0   1   1   1   1   0   2   1   2   1   1   0   1   1   1   0   1   1   2   1   0   1   1   0   0   0   2   1   2   1   2   2   0   1   2   0   1   1   1   1   0   2   2   0
 MK-3-9                 1   1   0   2   1   1   1   0   1   0   2   1   0   2   0   0   1   1   2   1   2   1   2   0   1   1   1   2   1   2   2   2   1   2   1   2   1   2   1   1   2   2   2   2   0   1   2   2   0   1   1   1   1   1   0   1   1   2   2   2   1   0   1   1   1   1   0   1   0   0   2   1   1   1   0   1   2   0   0   2   1   0   2   0   2   2   1   0   2   2   0   1   0   1   1   0   0   0   2   2   1   1   1   1   1   1   2   0   1   2   2   1   1   1   2   1   1   0   2   1   1   2   1   1   0   2   0   1   1   0   1   1   0   1   0   1   1   2   1   0   1   2   0   2   1   0   1   1   0   1   1   1   2   1   0   2   1   1   1   1   1   0   2   1   2   1   1   0   1   1   1   0   1   1   1   1   0   1   1   0   1   1   2   1   1   1   1   2   0   1   1   0   1   1   1   1   0   2   2   0
 MK-3-10                1   1   0   1   1   1   1   0   2   0   1   1   0   2   1   0   1   1   2   1   2   1   2   1   1   1   1   2   1   2   2   2   1   2   1   2   1   2   1   1   2   2   2   1   0   0   2   2   0   1   1   1   1   1   0   1   1   2   2   2   1   0   1   1   0   1   0   1   0   1   2   0   1   1   1   1   2   1   0   2   1   0   2   0   2   2   1   0   2   2   0   1   0   0   1   0   1   0   2   2   2   2   1   1   1   1   2   0   1   1   1   1   1   1   2   1   1   0   2   1   1   2   1   1   0   2   0   0   1   1   1   1   0   1   1   1   0   2   1   0   1   1   0   2   1   0   1   2   0   1   2   1   2   1   1   2   1   1   2   2   1   0   2   0   2   1   1   0   1   1   1   0   1   1   1   1   0   1   1   0   1   1   2   1   1   1   0   2   0   0   0   0   0   1   1   2   0   2   0   0
 MK-3-11                1   1   2   1   1   1   0   0   1   0   1   1   0   2   1   0   1   1   1   1   1   1   2   1   1   2   0   1   0   2   1   2   0   2   1   2   1   2   1   1   2   2   2   0   0   0   2   1   0   1   1   1   1   1   0   1   1   2   1   2   1   1   1   2   0   1   0   1   0   1   2   1   1   2   1   1   2   1   0   2   0   0   2   0   2   2   2   0   2   2   0   1   0   0   1   1   1   0   2   1   2   1   1   1   1   1   2   0   1   0   1   1   1   2   2   1   1   0   2   1   1   2   1   1   0   2   1   0   1   1   1   0   1   1   1   1   0   2   1   0   1   1   0   2   1   1   1   2   0   1   2   1   2   1   1   2   1   1   2   2   1   0   2   0   2   1   0   1   1   1   1   0   1   1   1   1   0   1   1   0   1   1   2   1   1   1   0   1   1   1   1   0   0   1   2   2   0   2   1   0
 MK-3-12                1   1   2   1   1   1   0   0   1   0   1   1   0   1   1   1   1   1   1   1   1   0   2   1   1   1   1   2   1   2   1   2   1   1   1   2   1   2   1   1   2   2   1   0   0   1   2   1   0   2   1   1   1   1   0   1   2   1   2   2   1   1   2   0   0   1   0   1   0   1   2   1   1   2   1   1   2   1   0   2   0   0   2   0   1   2   2   0   2   2   0   1   0   0   0   1   1   0   2   1   1   0   0   1   1   2   2   0   1   0   2   1   1   2   2   1   0   0   2   1   1   2   1   2   0   2   1   1   1   1   1   0   1   1   1   1   0   2   1   0   1   1   0   2   1   1   1   2   0   1   1   1   2   0   1   2   1   1   2   1   1   0   1   0   2   1   0   1   1   0   1   0   0   0   1   2   0   1   1   1   1   1   2   1   1   1   0   1   1   1   0   0   0   1   1   2   0   2   1   0
 MK-3-13                1   1   2   1   1   1   0   0   1   0   1   1   0   1   1   1   1   1   1   1   1   0   2   0   2   1   2   2   1   2   1   2   1   1   1   1   0   1   1   1   2   1   1   0   0   1   1   1   0   2   1   1   0   2   0   1   2   0   2   2   1   1   2   0   1   1   0   1   0   1   2   1   1   2   1   1   2   1   0   2   0   0   2   0   1   2   2   0   2   2   0   0   0   1   0   1   1   0   2   1   2   0   0   1   1   2   2   0   1   0   1   1   1   2   2   1   0   0   2   0   1   2   1   2   1   2   2   1   2   1   1   0   1   1   1   1   0   2   1   0   1   0   0   2   0   1   0   1   0   2   2   0   2   0   1   2   2   1   2   1   1   0   1   1   2   1   0   1   1   1   1   0   0   0   1   2   0   1   2   1   1   1   2   1   2   1   0   1   1   1   1   0   0   2   1   2   0   2   1   1
 MK-3-14                1   1   2   0   0   1   0   0   1   0   1   1   0   2   1   1   1   1   1   0   1   0   2   0   1   2   2   2   1   2   1   2   1   1   1   0   1   1   1   1   2   1   1   0   0   1   1   1   0   2   1   0   0   2   0   1   2   0   1   2   0   0   1   0   1   1   0   1   0   1   2   1   1   2   1   1   2   1   0   2   0   0   2   1   1   2   2   1   2   2   0   0   0   1   0   1   0   0   2   0   2   0   0   1   1   2   2   0   1   0   1   1   1   2   2   1   0   1   2   0   1   2   1   2   1   2   2   1   2   0   0   0   1   1   1   1   1   2   1   0   1   1   0   2   0   1   0   0   1   2   2   0   2   0   1   1   2   0   2   1   1   0   1   1   2   1   1   1   1   1   2   0   0   0   1   2   1   1   2   1   1   1   2   1   2   1   0   1   1   1   0   0   0   2   1   2   1   1   1   1
 MK-3-15                1   1   2   0   1   0   0   0   1   0   1   1   0   2   0   1   1   1   0   0   0   0   1   0   0   2   2   2   1   2   1   2   1   1   2   1   1   0   1   1   2   1   0   0   0   1   1   1   0   2   1   0   1   1   0   1   2   0   1   2   0   0   1   0   2   1   0   1   0   0   2   1   1   2   1   0   2   2   0   2   0   0   1   1   1   1   2   1   2   2   0   1   1   1   0   1   0   0   1   0   2   0   0   1   2   2   2   1   1   0   1   1   1   2   2   2   1   1   2   0   0   2   1   2   1   2   1   1   2   0   0   0   1   1   1   1   1   2   1   0   1   1   0   2   0   1   0   0   0   2   2   0   2   1   1   2   2   0   2   1   1   0   0   1   2   1   1   1   1   0   1   0   0   0   2   2   1   1   1   1   1   1   2   1   2   2   1   1   1   1   0   0   0   2   1   2   1   1   2   1
 MK-3-16                1   1   2   0   1   0   1   0   1   0   1   1   0   1   0   1   1   1   0   0   0   0   1   0   0   2   2   2   1   2   1   1   1   1   2   1   1   0   1   1   1   1   0   0   0   1   2   1   1   2   1   1   1   1   0   1   2   0   1   2   0   0   1   0   2   1   0   0   0   0   2   0   1   2   0   1   2   2   0   2   0   0   1   1   1   1   2   1   2   2   0   1   1   1   0   1   0   0   1   1   2   0   1   1   2   2   2   0   1   1   0   1   1   1   2   1   1   1   2   0   0   1   1   2   1   2   1   1   2   0   0   0   0   2   1   1   1   2   0   0   1   1   0   2   0   1   1   0   0   2   2   0   2   1   0   1   2   0   2   1   1   0   0   1   2   1   1   0   1   0   1   1   0   0   2   2   1   1   2   1   2   1   2   1   2   2   2   2   1   1   0   1   0   2   1   2   1   1   1   1
 MK-4-1                 1   0   1   2   1   2   1   1   1   1   1   2   2   1   2   1   1   1   2   1   1   0   0   1   0   1   0   1   1   1   1   2   2   1   1   1   1   2   2   0   2   1   0   2   1   2   1   0   1   0   1   1   0   0   2   1   1   0   1   1   2   1   2   2   1   2   1   2   1   1   2   2   1   1   1   2   0   1   2   1   2   1   0   1   2   2   1   1   1   2   1   1   2   1   1   0   1   1   0   1   1   1   2   2   2   2   2   1   1   2   1   1   0   0   0   0   2   2   2   1   1   0   2   1   1   0   0   1   1   0   1   2   1   1   0   1   1   1   2   0   1   1   2   0   1   2   1   2   1   2   2   0   2   1   2   0   0   0   0   1   2   1   1   0   2   0   1   0   1   1   1   2   0   2   1   1   0   2   1   1   0   0   1   0   1   1   2   0   1   1   0   1   1   1   0   1   1   1   0   0
 MK-4-2                 1   0   1   2   1   2   1   1   1   2   1   2   2   1   2   1   1   1   1   1   1   0   0   0   0   1   0   1   1   1   1   2   2   1   1   1   1   2   2   0   2   1   0   2   1   2   1   1   1   0   1   1   0   0   2   2   1   0   1   0   1   1   2   2   1   1   1   2   1   1   2   2   1   1   1   2   0   0   2   1   1   1   0   1   1   1   1   1   1   2   1   1   1   1   0   0   1   2   1   1   1   1   2   2   2   2   2   1   1   2   1   2   0   0   0   0   2   2   2   0   1   0   2   0   1   0   0   1   1   0   1   2   1   1   0   1   1   2   2   0   1   1   2   1   1   1   1   1   1   2   2   0   2   1   2   0   0   0   0   1   1   1   2   1   2   0   1   0   1   1   2   2   0   2   1   1   0   2   2   1   0   1   1   0   1   1   2   1   1   0   0   1   1   1   0   1   1   1   0   0
 MK-4-3                 1   0   1   2   1   2   1   1   1   2   0   2   2   0   1   1   1   1   1   1   2   1   0   0   0   1   0   1   1   1   1   2   2   1   1   2   1   2   2   1   2   1   1   2   1   1   0   2   1   0   1   0   0   0   2   1   1   0   1   0   1   1   2   2   1   1   1   2   1   1   2   1   1   1   1   2   0   0   2   1   1   1   1   1   1   1   1   1   1   2   1   1   2   1   0   1   0   2   1   1   0   1   2   2   2   1   2   1   0   2   1   2   1   0   0   0   2   2   0   0   1   1   1   1   1   0   0   1   1   0   2   2   1   2   0   1   1   2   2   0   1   1   2   1   1   2   1   1   1   2   2   0   1   1   2   0   0   0   0   1   1   1   2   1   2   0   1   0   1   1   2   2   0   2   1   1   0   2   2   1   0   2   1   0   1   2   2   1   1   0   0   2   1   1   0   1   1   1   0   0
 MK-4-4                 1   0   1   2   0   2   1   1   1   2   0   2   1   0   2   1   1   1   0   1   1   1   2   0   0   1   0   1   0   1   0   2   1   2   1   2   1   2   2   1   1   1   1   2   2   1   0   2   1   0   1   0   0   0   2   2   1   0   1   0   1   1   2   2   1   2   1   2   0   1   2   2   1   1   1   2   0   1   2   1   1   0   1   1   1   1   1   1   1   2   1   1   2   1   0   0   0   2   1   2   0   1   2   1   2   1   2   2   0   2   0   2   1   0   0   0   2   2   0   0   1   1   0   1   1   0   0   1   1   0   2   2   1   2   0   1   0   2   2   0   0   1   2   1   1   2   1   1   2   1   2   0   1   1   2   0   0   0   1   1   0   1   2   1   2   0   1   0   1   1   1   2   1   1   1   1   0   2   2   1   0   2   1   0   1   2   2   1   1   0   0   2   1   1   0   1   1   2   0   0
 MK-4-5                 1   0   1   2   0   2   1   1   1   2   2   2   1   0   2   1   1   1   0   1   1   1   2   0   0   1   0   1   0   1   1   2   1   2   1   2   1   1   2   1   1   1   1   1   2   1   0   2   1   1   1   0   1   0   2   2   1   0   1   0   1   0   2   2   1   2   1   2   0   1   2   1   1   1   2   1   0   1   2   1   2   0   1   1   2   0   1   1   1   2   1   0   2   1   0   0   1   2   1   2   0   1   2   1   2   1   2   2   0   2   0   2   1   0   0   0   1   2   0   0   1   1   1   1   1   0   1   1   1   1   2   2   1   2   0   2   0   2   2   0   0   1   2   1   1   2   1   1   2   2   2   0   1   2   2   0   0   0   1   1   0   1   1   1   2   0   1   0   1   1   1   2   1   1   1   0   0   2   2   1   0   2   1   0   1   2   2   0   1   0   0   2   1   1   0   1   1   2   0   0
 MK-4-6                 1   0   1   2   0   1   2   1   1   2   2   2   1   0   1   1   1   1   0   2   1   0   2   0   0   1   0   1   2   1   1   2   2   2   1   2   1   1   2   2   1   2   1   1   2   2   0   2   0   0   1   0   1   0   2   2   1   1   1   1   1   0   2   1   1   2   1   2   0   2   0   2   1   0   2   1   0   2   2   1   1   0   1   1   2   0   1   1   1   1   1   1   2   1   2   0   2   2   1   2   0   1   2   1   2   1   2   2   0   2   0   2   0   0   0   0   1   2   0   0   2   1   1   1   1   0   1   1   1   1   1   2   1   2   2   2   0   1   2   0   1   1   2   1   1   2   1   1   2   2   2   1   1   2   2   0   1   0   0   0   0   1   1   1   2   0   2   0   1   1   1   2   1   1   1   0   0   2   2   1   0   1   1   0   1   2   2   0   2   0   0   2   0   1   1   1   1   2   1   0
 MK-4-7                 1   0   1   2   0   1   1   1   1   2   2   2   1   0   1   1   0   0   0   2   1   0   2   0   0   1   0   1   1   1   1   1   2   2   1   2   1   1   2   1   1   2   0   1   2   2   1   2   0   0   1   1   1   0   2   2   1   0   1   1   1   0   2   2   1   2   0   2   0   1   0   2   1   1   1   1   0   2   1   1   1   0   1   1   1   0   1   1   1   1   1   1   2   1   2   0   1   2   1   1   0   1   2   1   2   1   2   1   0   1   0   2   0   0   0   1   1   2   0   0   2   1   1   1   1   0   1   0   1   0   1   2   1   2   1   2   0   1   2   0   1   1   2   1   1   2   2   1   2   2   1   1   1   2   2   0   1   0   0   1   0   1   1   1   2   0   1   0   1   1   1   2   1   1   1   0   0   2   2   1   0   1   0   0   1   2   2   0   2   0   1   1   1   1   1   1   1   2   1   0
 MK-4-8                 1   0   1   2   1   1   1   2   1   2   1   2   1   0   2   1   0   1   0   2   0   0   2   0   0   1   0   1   1   1   1   2   2   2   1   2   1   1   2   1   1   2   0   1   2   2   1   2   0   2   2   1   1   0   2   2   1   0   1   2   1   0   2   2   1   2   1   1   0   1   1   2   1   1   1   1   0   2   1   2   1   1   1   1   1   1   1   1   1   1   1   1   2   1   2   1   1   2   1   1   0   1   2   1   2   0   2   2   1   1   0   1   0   0   0   1   1   1   0   1   2   1   1   1   1   0   1   0   2   0   1   2   1   2   1   2   1   1   2   0   1   1   1   1   1   2   2   1   2   2   1   1   1   2   2   0   0   2   0   0   0   1   1   1   1   0   2   1   1   1   2   2   1   1   1   1   0   2   2   1   0   1   0   0   1   2   1   0   2   0   0   1   1   1   1   1   1   2   1   1
 MK-4-9                 1   0   0   1   1   1   1   1   1   2   1   2   0   0   2   2   0   1   0   2   0   1   2   0   0   1   1   1   1   1   1   2   1   2   1   1   1   1   2   1   1   2   0   1   2   1   1   2   0   2   2   1   1   0   1   2   1   0   1   2   2   1   1   2   1   2   1   1   0   1   2   2   1   0   1   1   0   2   2   2   0   1   1   1   2   2   1   2   1   1   1   0   2   1   2   0   1   2   0   1   0   1   2   2   2   0   1   2   1   1   0   1   0   0   0   1   1   1   0   2   2   1   1   0   1   0   1   0   2   0   1   2   1   2   1   2   2   1   2   0   2   1   1   2   1   1   2   1   2   1   1   1   1   1   2   0   0   2   1   0   0   1   1   0   1   0   2   0   1   1   2   2   1   1   1   1   0   2   2   1   0   1   0   0   1   2   1   0   2   0   0   0   1   1   2   0   1   1   1   1
 MK-4-10                1   0   0   2   1   1   1   2   1   2   1   2   0   0   2   2   1   1   0   2   0   1   2   0   0   1   0   1   1   1   1   1   1   2   1   1   1   1   2   1   1   2   0   1   1   1   1   2   0   1   2   1   2   0   1   2   1   1   2   1   2   1   1   2   1   2   1   1   0   1   2   1   1   1   1   1   0   2   2   2   0   1   1   0   2   2   1   2   1   1   1   0   2   1   2   1   1   1   0   0   1   1   2   2   0   1   1   2   1   1   0   2   0   0   0   1   1   1   0   2   2   1   0   0   1   0   1   0   1   1   1   1   1   2   1   2   2   1   2   1   2   1   1   1   1   1   2   1   1   1   0   1   1   1   2   0   0   2   1   0   0   1   1   0   1   0   2   0   1   1   2   1   1   1   1   1   1   2   2   0   0   1   1   0   1   2   1   1   2   0   0   0   1   1   2   0   1   1   1   2
 MK-4-11                1   0   0   2   1   0   0   2   1   2   1   2   0   0   1   2   2   1   0   1   1   2   2   0   0   1   0   1   1   1   1   1   1   2   0   1   1   1   2   1   1   1   0   1   1   1   1   1   1   0   2   1   2   0   1   2   1   1   2   1   2   2   1   2   1   2   1   0   0   1   2   0   1   1   1   1   1   2   1   2   0   1   1   0   1   2   2   2   1   1   1   0   2   2   2   1   1   1   0   0   1   0   2   2   0   1   1   2   0   1   0   2   0   0   0   0   1   2   1   2   2   1   0   0   2   0   1   1   1   1   1   1   2   2   1   2   2   1   2   1   2   0   2   0   1   1   2   2   1   1   0   1   1   2   2   0   0   2   1   0   0   0   1   0   1   0   1   0   1   2   2   1   1   1   1   1   1   1   2   1   0   1   1   0   0   2   1   1   2   0   0   0   0   1   2   0   0   1   0   1
 MK-4-12                0   0   0   2   1   0   0   2   1   2   1   2   0   0   1   2   2   0   0   1   1   2   2   0   0   1   0   1   1   0   1   1   1   2   0   1   1   1   2   1   1   1   1   1   1   1   1   1   1   0   1   1   2   0   1   2   1   1   2   1   2   2   1   2   2   2   1   0   0   1   1   0   1   1   1   1   1   2   2   2   0   2   1   0   1   2   2   1   1   1   1   0   2   2   1   1   1   1   0   0   1   0   2   2   0   1   2   2   1   1   0   2   0   0   0   0   1   1   1   2   2   1   0   0   2   0   1   1   1   2   0   2   2   2   1   2   1   1   2   1   2   0   1   0   1   0   2   2   1   1   0   1   1   2   1   0   0   2   1   0   0   1   1   0   1   0   1   0   0   2   1   0   1   1   1   1   1   1   2   1   0   1   1   0   0   2   1   1   2   2   0   0   1   1   1   0   1   1   0   2
 MK-4-13                0   0   0   2   2   0   0   2   1   1   1   2   0   0   1   2   2   0   0   0   1   2   2   0   1   1   0   1   1   0   2   1   1   2   0   1   1   1   2   1   1   2   1   1   0   1   1   0   0   0   1   1   2   1   1   2   1   1   2   2   2   2   1   2   2   1   1   0   0   1   1   0   1   1   1   1   1   2   2   2   0   2   1   0   0   2   2   1   1   1   1   0   2   2   0   0   1   1   0   1   1   0   2   1   0   1   2   2   1   1   1   2   0   0   0   0   1   1   1   2   2   1   0   0   2   0   1   1   1   2   0   2   2   2   1   1   1   0   2   1   2   0   1   0   1   2   1   2   1   1   0   1   1   2   1   0   0   2   1   1   0   1   1   0   1   0   0   0   0   2   1   0   1   2   1   1   1   1   1   1   1   2   2   0   0   2   1   1   2   2   0   0   1   1   1   0   1   1   1   2
 MK-4-14                0   0   0   2   2   0   0   2   2   1   1   2   0   0   1   1   1   0   1   1   2   2   2   0   1   1   0   1   1   0   1   1   1   2   1   1   1   1   2   1   1   2   1   0   1   1   1   1   0   1   1   1   1   1   1   2   1   1   1   2   2   2   2   2   2   1   1   0   0   2   1   0   2   1   1   1   1   2   2   2   0   2   1   0   1   1   2   1   1   1   1   0   2   2   0   1   0   1   0   0   1   0   2   1   0   1   2   2   1   1   0   2   0   2   0   1   1   1   2   2   2   0   1   0   2   0   1   1   1   2   0   2   2   2   1   1   2   0   2   1   1   0   1   0   1   2   2   2   1   1   0   1   1   2   1   0   0   0   1   1   0   1   1   0   2   0   0   0   0   1   1   0   1   2   1   1   1   1   1   0   2   2   2   0   0   2   1   1   2   2   0   1   1   1   1   0   1   1   1   2
 MK-4-15                0   0   1   2   2   0   0   2   0   1   1   2   1   0   1   1   1   0   1   1   2   1   2   0   1   1   0   1   1   0   1   0   1   2   1   1   1   2   1   1   1   2   1   0   1   0   1   1   0   1   1   1   1   1   2   2   1   2   1   2   2   2   1   2   2   1   1   0   0   2   1   1   2   1   1   0   1   1   2   2   0   2   1   1   1   1   1   1   1   1   1   1   2   2   1   1   0   1   0   0   1   0   2   1   0   1   2   2   0   2   1   2   0   2   0   1   1   1   2   2   2   0   0   2   2   0   0   1   1   1   0   2   2   1   0   1   2   0   2   1   1   0   1   0   1   2   1   2   1   1   0   1   1   2   1   0   0   0   1   1   0   1   1   1   1   0   0   0   0   1   1   0   1   2   1   0   1   1   1   0   2   2   2   0   1   2   0   1   2   1   0   1   1   1   1   0   2   1   1   2
 MK-4-16                0   0   0   2   2   0   1   2   0   1   1   2   1   0   1   1   1   0   1   1   2   1   2   0   1   1   1   1   1   1   2   0   1   2   1   0   1   1   1   1   1   2   1   0   2   1   2   1   0   2   1   1   1   1   1   1   1   2   1   2   1   2   2   1   2   1   1   0   0   2   1   1   2   2   1   0   2   0   2   1   0   2   1   1   1   1   1   1   1   1   1   0   2   2   2   1   0   1   0   0   1   0   2   1   0   1   2   1   0   2   2   2   0   1   0   1   1   1   2   2   2   0   0   1   2   1   0   1   1   1   0   2   2   1   1   1   2   0   2   0   1   0   1   0   0   1   2   2   1   1   1   1   1   2   1   1   0   0   1   1   0   2   1   1   1   0   1   1   0   2   1   0   1   2   1   0   1   1   1   0   2   2   1   0   1   2   0   1   2   0   0   1   1   1   0   0   1   1   1   2
 MK-5-1                 1   1   1   0   1   2   0   1   1   1   1   1   1   2   2   1   1   0   1   1   2   2   2   2   1   0   0   2   1   0   1   1   0   0   0   0   1   0   1   1   1   1   1   2   1   1   1   0   2   1   0   1   0   1   1   0   2   1   1   1   0   1   2   2   1   0   2   0   0   1   1   1   0   2   0   1   1   1   1   2   0   1   2   1   1   1   1   1   0   1   0   1   2   0   1   0   2   1   0   2   0   0   2   0   1   1   1   1   1   1   0   1   1   1   1   1   2   1   1   1   1   2   1   2   0   2   2   1   1   1   1   1   1   1   2   0   2   0   2   0   1   1   1   1   1   2   0   0   2   2   2   1   1   0   0   1   1   2   0   1   1   2   1   1   1   2   1   2   0   2   1   1   1   2   1   1   0   2   1   0   1   2   2   2   2   0   2   2   2   0   0   1   1   1   1   2   2   0   0   1
 MK-5-2                 1   1   1   0   1   2   0   2   1   1   1   0   1   1   2   0   0   1   1   1   2   2   2   2   1   1   0   2   1   0   1   2   0   0   0   0   1   0   1   1   1   1   1   1   1   1   1   0   2   1   0   1   0   1   1   0   2   1   1   1   1   1   2   2   1   0   2   1   0   0   1   1   0   1   0   0   2   1   1   1   1   1   2   1   1   1   1   1   1   1   0   1   2   1   1   0   2   1   0   2   0   0   2   0   1   1   0   1   1   1   0   1   1   2   2   1   2   1   1   2   1   2   1   2   0   2   2   1   1   1   1   1   1   1   2   0   0   0   2   0   1   1   0   1   1   2   0   0   2   1   2   1   1   0   0   1   1   2   1   1   1   1   1   1   1   2   2   2   1   2   1   0   1   2   1   2   0   1   1   0   1   2   2   2   2   0   2   2   2   0   0   1   1   1   1   1   2   1   1   1
 MK-5-3                 1   1   1   0   1   2   1   1   1   0   0   0   2   1   2   1   0   1   1   1   2   2   2   1   1   1   0   2   1   0   1   1   0   0   1   0   1   1   1   1   1   1   1   1   0   1   1   0   2   1   0   1   0   1   1   0   2   1   2   1   1   1   2   2   1   0   2   1   0   0   1   1   0   1   0   0   2   1   1   1   1   1   2   1   2   1   1   1   1   1   0   1   2   1   1   0   1   1   0   2   0   0   2   0   1   1   1   1   1   1   0   1   1   2   2   1   2   1   1   2   1   2   1   2   1   2   1   1   0   1   1   1   1   1   2   0   0   0   2   0   1   1   0   1   1   2   0   0   2   1   1   1   1   2   0   1   1   2   1   0   1   1   1   1   1   2   2   2   0   2   1   1   1   2   1   2   0   1   1   1   1   2   1   2   1   1   2   2   2   1   1   1   2   1   1   0   2   0   1   1
 MK-5-4                 1   1   2   1   0   2   1   2   1   0   0   0   2   1   2   1   0   1   1   1   2   2   2   1   1   1   0   2   2   0   1   2   0   0   1   1   2   1   1   1   0   1   1   1   1   1   1   0   2   1   1   2   2   1   1   1   1   1   2   1   1   1   2   2   1   0   2   1   0   0   1   1   0   1   0   0   2   1   1   1   1   0   2   1   2   1   1   1   1   1   1   1   2   1   1   0   0   1   0   2   0   0   2   1   1   1   1   2   1   2   1   1   1   2   2   1   2   2   1   1   1   2   1   2   1   1   1   1   0   1   1   1   1   1   2   1   0   0   1   0   1   1   0   1   1   2   1   0   1   1   1   1   1   1   0   1   1   2   1   0   1   1   1   1   1   2   2   2   0   2   1   1   1   2   1   2   0   1   1   1   1   2   1   1   1   1   2   2   2   1   1   0   2   1   1   1   2   1   1   1
 MK-5-5                 1   1   2   0   0   2   1   2   1   0   0   0   2   1   1   1   0   1   0   1   2   2   2   1   1   0   0   2   2   0   1   2   0   0   1   1   2   1   1   2   0   1   1   1   1   1   1   0   2   2   1   2   2   1   1   1   1   1   1   0   1   1   2   2   1   0   2   1   0   0   1   1   0   1   0   0   2   1   1   1   1   0   2   1   2   1   1   1   1   1   1   0   2   1   1   1   1   1   1   2   0   0   2   1   1   1   1   1   0   2   1   1   1   1   2   1   2   2   0   0   1   1   1   2   1   2   1   0   1   1   1   0   1   2   2   0   0   0   1   0   1   0   0   0   1   1   0   0   1   1   1   2   2   0   0   1   1   2   1   1   1   1   1   0   1   1   2   2   0   2   1   1   0   2   1   2   0   1   1   1   2   2   1   0   1   1   2   2   2   1   1   0   0   0   1   1   2   1   1   1
 MK-5-6                 1   1   2   0   0   2   1   2   1   0   0   0   2   1   1   1   0   0   0   2   2   2   2   1   1   0   1   2   2   1   1   1   0   0   0   2   1   0   1   2   0   1   1   1   0   2   1   0   2   2   1   1   2   1   1   2   1   1   1   1   1   1   2   2   1   0   2   1   0   1   1   1   0   1   0   0   2   1   1   1   1   1   1   1   2   1   2   0   1   1   1   0   1   0   1   1   1   0   1   2   0   0   2   2   1   1   1   1   0   2   1   1   0   1   2   1   2   2   0   1   1   1   1   2   1   2   0   0   1   0   1   0   1   2   2   0   0   0   1   0   1   0   0   1   1   0   0   0   1   1   1   2   2   0   0   1   0   1   1   0   1   0   1   0   1   0   2   1   0   2   1   1   0   2   1   2   0   0   1   1   2   2   1   0   1   1   2   2   1   1   1   0   0   1   1   2   2   1   1   1
 MK-5-7                 1   1   2   1   0   2   1   2   1   0   0   0   2   2   1   1   0   0   1   2   2   2   2   1   1   0   2   2   2   1   1   1   0   0   0   1   1   0   1   1   0   1   1   1   1   2   1   0   2   2   1   1   2   1   1   2   1   1   1   1   1   1   2   2   1   0   2   1   0   1   2   0   0   1   0   0   2   1   2   1   1   1   1   1   2   1   2   0   1   1   1   1   1   0   1   1   1   0   1   1   0   0   2   1   1   1   1   1   0   2   2   1   0   1   2   1   2   1   2   1   1   1   2   2   1   2   0   0   1   0   1   0   1   1   2   0   0   1   1   0   1   0   0   1   1   0   0   0   1   1   1   2   2   0   0   1   0   1   1   1   1   0   1   0   1   0   2   1   0   2   1   1   0   2   1   2   1   0   1   1   2   1   1   0   1   1   2   2   1   1   1   0   0   1   2   2   2   1   1   1
 MK-5-8                 2   1   2   1   0   2   1   2   1   0   0   0   2   1   1   1   1   0   1   2   1   2   2   1   1   0   2   2   2   1   1   1   0   0   0   1   1   0   1   2   0   1   1   1   1   1   1   1   1   2   1   1   2   1   1   2   1   1   1   1   0   1   2   2   1   0   2   1   0   2   2   0   0   1   0   0   2   1   2   1   1   1   1   1   2   1   1   1   1   1   1   1   1   0   1   1   1   0   1   1   1   0   2   0   1   0   1   1   1   2   2   2   0   1   2   1   2   1   1   2   1   2   2   1   1   2   0   0   1   0   1   0   1   1   2   0   0   1   1   0   1   0   0   1   1   0   1   0   1   0   1   2   2   0   0   0   0   1   1   1   2   0   1   0   1   0   2   1   0   2   2   1   0   2   1   2   0   0   1   2   2   1   1   0   0   1   2   2   1   1   1   2   0   2   2   2   2   1   1   1
 MK-5-9                 2   1   2   1   0   1   1   2   1   0   0   1   2   1   1   1   1   0   1   2   1   2   1   1   1   0   2   2   2   1   1   1   0   0   0   1   1   0   1   1   1   1   1   1   1   2   0   1   0   2   1   1   2   1   1   2   1   1   1   1   0   1   2   2   1   0   2   1   0   2   2   1   0   1   0   0   2   1   2   2   0   1   1   1   2   1   2   1   1   1   1   1   1   0   1   1   1   0   2   1   1   0   2   0   1   0   1   1   1   2   2   2   0   1   2   1   2   1   1   1   1   1   1   1   1   2   0   0   1   0   1   0   1   1   2   0   0   1   2   0   1   0   0   1   1   0   1   0   2   0   1   2   1   0   1   0   1   1   1   1   2   0   1   0   1   0   2   2   0   1   2   1   1   2   1   2   1   0   1   2   2   1   1   1   0   1   2   2   1   1   1   2   0   2   1   1   2   1   2   0
 MK-5-10                2   2   2   1   0   1   0   2   1   0   0   1   2   1   1   1   1   0   1   1   1   2   1   1   1   0   2   2   2   1   1   1   1   1   0   1   1   0   1   1   0   1   1   1   1   2   0   1   1   2   1   0   2   1   1   1   1   1   2   1   0   1   2   2   1   0   2   1   1   2   2   0   0   1   0   1   2   0   2   2   0   0   1   2   2   1   2   0   1   1   1   1   1   0   1   1   1   0   2   1   1   0   2   0   1   0   1   1   1   1   2   2   0   1   2   1   2   1   1   1   1   1   1   1   2   2   0   0   0   0   2   0   1   1   1   0   0   2   2   1   1   0   0   1   1   0   1   0   2   0   1   2   0   0   1   0   2   1   0   1   2   0   1   1   1   0   2   2   0   1   2   2   1   2   2   2   1   0   1   2   1   1   2   1   0   1   1   2   1   1   1   2   0   2   2   1   1   2   2   0
 MK-5-11                2   2   1   1   0   2   1   2   1   0   0   1   1   2   0   1   1   0   1   1   1   2   1   1   1   0   2   2   2   1   0   1   1   1   2   1   1   0   0   1   1   1   1   1   1   2   0   1   1   1   1   0   2   1   1   1   1   1   2   1   0   1   2   2   2   0   2   2   1   2   2   0   0   1   1   2   2   1   2   2   0   0   1   2   2   0   2   1   1   1   1   2   1   0   1   1   2   0   1   1   1   1   2   0   1   0   1   0   1   1   2   2   0   1   2   2   2   1   1   1   1   1   1   0   2   2   0   1   0   0   1   0   1   1   1   0   0   2   2   1   1   0   0   1   1   0   0   1   2   0   1   2   0   1   0   1   2   1   0   1   1   0   0   1   1   0   2   2   0   1   2   2   1   2   2   2   1   0   1   1   1   1   2   1   0   1   1   1   2   1   1   1   0   2   2   1   1   2   2   0
 MK-5-12                2   2   1   0   0   2   1   1   1   0   0   1   1   2   1   1   1   0   1   2   1   2   1   2   1   0   2   2   1   1   0   1   1   1   2   2   0   1   0   1   2   1   1   2   1   2   0   1   1   0   1   0   2   2   1   1   1   2   2   2   0   1   1   2   2   0   2   2   1   1   2   0   1   1   1   2   2   1   2   1   0   0   0   2   2   1   2   1   2   1   1   2   2   0   1   2   2   0   1   2   1   1   1   0   1   0   1   1   0   1   2   2   0   1   1   2   2   1   1   1   1   1   1   0   1   2   1   1   0   0   1   0   1   1   2   0   0   2   2   1   1   0   0   1   1   0   0   2   2   0   0   1   0   1   0   1   2   1   0   1   1   0   0   1   1   0   2   2   0   1   1   2   2   2   1   2   1   0   1   1   2   0   2   1   0   1   1   1   2   1   1   1   0   1   2   1   1   2   2   0
 MK-5-13                2   2   1   1   0   2   1   1   1   1   1   1   2   2   1   1   1   0   1   2   1   2   2   2   1   0   2   2   1   1   0   1   1   1   1   2   0   2   0   1   2   0   1   2   1   2   0   0   1   0   1   0   2   2   2   1   1   2   1   1   0   1   1   1   2   0   2   2   1   1   2   1   1   2   1   2   1   1   2   1   0   1   0   2   2   1   2   1   2   1   1   2   2   0   1   2   2   0   1   2   1   1   1   1   1   0   1   1   0   1   2   2   0   1   1   1   2   2   1   1   1   1   1   0   1   2   1   1   0   0   1   0   1   0   2   0   0   2   2   0   1   1   0   1   1   0   0   2   2   0   0   1   0   1   0   1   2   1   0   1   1   0   1   1   1   0   1   2   0   1   1   2   2   2   1   2   2   1   1   1   2   0   2   1   0   0   1   1   2   0   1   1   0   0   1   1   1   2   2   0
 MK-5-14                2   2   1   1   2   1   0   0   1   1   1   1   2   2   2   1   1   0   0   2   1   2   2   2   1   1   1   2   1   0   0   1   1   1   2   2   0   1   0   0   2   1   1   2   1   2   0   1   1   0   1   0   2   1   2   2   1   2   1   1   0   0   1   2   2   0   2   2   1   1   2   2   0   2   1   2   1   0   1   1   0   1   0   2   2   1   2   1   1   1   1   1   2   0   1   2   2   0   1   2   1   1   1   1   1   0   1   1   1   1   2   2   0   1   1   1   2   2   0   1   1   1   1   0   1   2   2   1   0   0   1   1   0   0   2   0   0   2   1   0   1   1   0   0   1   0   0   2   2   0   0   1   1   1   0   1   2   1   0   1   1   0   1   1   0   0   1   2   1   1   1   2   2   2   1   2   2   1   1   1   1   0   2   1   0   0   1   1   2   0   2   1   0   0   1   1   1   2   2   0
 MK-5-15                1   2   2   1   1   1   0   1   1   1   1   1   2   2   2   1   1   1   0   2   2   2   2   1   1   1   1   2   1   1   0   1   1   1   1   2   0   1   0   0   2   1   1   2   1   1   0   1   1   1   1   0   2   0   2   2   1   2   1   2   0   0   2   1   1   0   2   1   1   1   2   2   0   1   1   1   1   0   1   1   0   2   1   2   2   1   2   1   1   1   1   1   2   0   1   1   2   0   1   2   1   1   1   1   1   0   1   1   1   1   2   2   0   1   1   1   2   2   0   0   1   1   1   0   1   2   2   1   0   0   1   1   0   0   2   0   0   2   1   0   1   1   0   0   0   0   0   2   2   0   2   2   0   2   0   1   2   1   0   1   2   0   1   1   0   0   1   2   1   1   1   1   2   2   1   2   2   1   1   0   1   1   2   0   0   0   1   1   2   0   2   1   0   0   1   1   1   2   2   0
 MK-5-16                1   2   2   1   1   1   0   1   1   1   1   1   1   2   1   1   1   1   0   2   1   2   2   2   1   1   2   2   1   1   0   1   1   1   1   1   0   1   0   0   2   1   1   2   1   1   0   1   1   0   0   0   2   0   2   2   1   2   1   2   1   0   1   1   1   1   0   1   1   1   2   2   0   1   1   1   1   0   1   0   0   2   1   2   2   1   2   0   1   1   1   1   2   0   1   0   2   0   1   2   1   1   1   2   0   0   1   1   1   1   2   2   0   1   1   1   2   2   0   0   1   1   0   0   1   2   2   1   0   0   1   1   0   0   2   0   0   2   1   0   1   1   1   1   0   0   0   2   2   0   2   2   2   1   1   1   2   1   0   1   2   0   1   1   0   0   1   0   1   1   1   0   1   2   1   2   2   1   1   1   1   0   2   0   0   0   1   1   2   0   1   1   0   0   1   0   1   2   2   0
 MK-6-1                 1   0   1   1   0   0   1   1   1   0   1   1   1   0   2   0   1   0   2   2   1   1   1   1   1   0   1   0   1   1   1   2   1   2   1   1   1   1   1   1   0   1   1   0   1   1   1   2   1   1   1   0   1   1   1   1   2   0   0   0   1   2   1   1   1   2   2   2   2   0   0   1   2   1   1   0   1   0   2   1   0   0   2   0   1   0   2   1   1   0   0   2   1   2   0   2   1   2   0   1   1   2   0   2   0   1   0   2   2   1   1   1   2   1   2   0   1   2   0   0   1   0   0   1   1   1   1   0   2   2   1   1   0   1   1   1   2   1   2   1   0   1   1   1   1   1   0   2   1   0   1   1   0   1   0   1   1   0   1   0   2   0   1   1   2   2   2   0   2   1   1   1   0   1   2   1   1   2   0   0   2   1   1   0   1   0   1   2   1   2   1   0   1   1   1   2   1   2   0   1
 MK-6-2                 0   1   1   1   1   0   1   1   2   0   2   1   1   0   1   0   1   1   2   2   1   1   1   0   1   0   0   0   1   1   1   2   1   2   1   1   1   1   1   1   1   1   0   0   1   2   1   2   1   2   1   0   1   1   1   1   2   1   0   0   1   2   1   1   2   1   2   2   2   0   1   2   2   1   1   0   1   0   1   1   1   0   2   0   2   1   2   1   1   0   0   2   1   2   0   2   1   1   0   0   0   2   0   1   0   1   1   1   1   1   1   1   2   1   2   0   1   1   1   1   1   1   0   1   1   1   1   0   2   2   1   2   1   1   1   1   1   1   2   1   0   1   1   1   1   1   1   2   1   0   1   1   0   1   0   1   2   0   1   1   2   0   1   1   2   2   2   1   2   1   1   1   1   1   2   1   1   2   0   0   2   0   0   1   1   1   1   2   1   2   1   0   1   1   2   2   1   0   0   1
 MK-6-3                 0   1   1   1   0   0   1   1   2   0   2   1   1   0   1   1   1   1   2   2   1   0   0   0   1   0   1   0   1   0   1   1   1   2   2   1   1   1   1   2   1   1   0   0   1   2   1   1   1   2   1   0   1   1   1   1   1   1   0   0   1   2   1   1   2   1   2   2   2   0   1   2   2   1   1   0   2   0   1   1   1   0   2   0   1   1   2   1   0   0   0   1   1   2   0   1   0   1   0   1   0   2   0   1   0   1   1   1   1   1   1   1   2   1   2   0   1   1   1   2   1   1   0   1   1   1   1   0   2   2   1   2   1   1   1   1   1   1   2   1   0   1   1   1   2   1   1   2   1   1   1   1   0   1   0   1   2   0   1   1   2   0   1   1   2   2   2   1   2   0   1   1   1   1   2   1   1   2   1   0   2   0   1   1   1   1   1   2   1   2   2   0   1   1   2   2   0   2   1   1
 MK-6-4                 0   0   1   1   1   0   1   0   1   0   2   1   1   0   1   1   1   1   2   2   1   0   0   0   1   0   1   1   2   0   1   1   1   2   2   1   0   0   1   2   1   1   0   0   1   2   1   1   1   2   2   0   1   2   1   1   1   1   0   0   1   2   1   1   1   1   2   2   2   0   1   2   1   1   2   0   2   0   1   1   1   0   2   0   1   1   2   1   0   0   0   1   1   2   0   1   0   1   0   1   0   2   0   2   0   1   0   1   1   2   1   1   2   1   1   0   1   1   1   2   1   1   0   2   1   1   1   0   2   2   1   2   1   1   2   1   1   1   2   2   0   1   1   1   2   1   1   2   1   2   1   1   0   1   0   1   2   0   1   0   2   0   1   1   2   2   2   2   1   0   1   2   1   1   2   1   1   2   1   0   2   1   1   1   1   1   1   2   1   2   2   0   1   0   1   2   0   2   1   1
 MK-6-5                 0   0   1   2   1   0   1   1   2   0   2   0   1   0   1   1   1   1   2   2   1   0   0   0   1   0   1   1   2   0   2   1   1   2   1   1   1   0   1   1   0   1   0   0   1   2   1   2   1   2   2   0   0   2   1   1   1   1   1   1   1   1   1   1   1   1   2   2   2   0   1   2   1   1   2   0   2   0   2   1   1   0   2   0   2   0   1   1   0   0   0   1   1   1   0   2   0   1   1   1   0   2   0   2   0   1   0   1   1   2   1   1   2   1   0   0   1   2   1   2   0   1   0   2   1   1   1   0   1   2   1   2   0   1   2   1   1   1   2   1   0   1   1   1   2   1   1   2   1   2   1   1   0   1   0   1   2   0   1   0   2   0   1   1   2   2   2   2   1   0   1   2   1   1   2   2   1   2   1   0   2   1   1   1   1   1   1   1   1   2   2   0   1   0   1   2   0   2   1   1
 MK-6-6                 0   0   1   2   1   0   1   2   1   0   1   1   1   0   1   1   1   1   2   2   0   0   0   0   1   0   2   1   2   0   2   1   1   2   1   1   1   0   1   1   0   1   0   0   2   2   1   2   1   2   2   0   0   2   1   1   1   1   2   1   1   1   1   1   1   1   2   2   2   0   1   2   1   1   1   0   2   0   1   1   1   0   2   0   2   0   1   1   0   0   0   1   1   1   0   2   1   1   1   1   0   1   0   2   0   1   0   1   1   2   1   1   2   2   1   0   1   1   2   2   0   1   0   2   1   1   2   0   1   2   1   2   0   1   1   2   1   1   1   1   0   1   1   1   2   1   1   2   1   1   1   1   0   1   1   1   2   0   1   0   1   0   1   1   2   2   2   1   1   0   1   1   1   1   1   2   1   2   1   0   2   1   1   1   1   1   1   1   1   1   2   0   1   0   2   2   0   2   1   1
 MK-6-7                 1   0   1   2   1   0   1   2   2   0   1   1   1   1   0   1   1   1   2   2   0   0   0   0   1   0   2   1   2   0   2   1   1   2   0   1   1   0   1   0   0   2   1   0   2   1   0   2   1   2   2   0   0   2   1   1   1   1   1   1   0   1   1   1   1   1   1   2   2   0   1   2   1   2   1   0   1   1   1   1   1   0   1   0   2   0   1   1   0   0   0   0   1   1   0   2   1   0   1   1   0   1   0   2   1   1   0   1   1   2   1   1   1   1   0   0   1   1   2   2   0   1   0   2   1   1   2   0   1   2   1   2   0   0   2   2   1   1   0   1   0   1   1   0   2   1   2   2   0   1   1   1   0   2   1   0   2   0   1   0   1   0   0   2   2   2   2   1   1   1   1   1   0   1   1   1   1   2   1   0   1   0   2   1   1   1   1   1   1   1   2   1   1   1   2   2   0   2   1   1
 MK-6-8                 1   1   1   2   1   0   2   2   2   0   1   1   0   1   0   1   1   1   2   1   0   1   0   0   1   0   2   1   1   1   2   1   1   2   0   1   1   0   1   0   0   2   1   0   2   1   0   2   1   2   2   1   0   2   1   1   1   1   1   1   0   1   1   1   1   1   1   2   2   0   1   1   1   2   1   1   1   1   1   0   1   0   1   0   2   0   1   1   0   0   0   0   1   1   0   2   1   0   1   2   0   1   0   1   0   1   0   1   1   2   1   1   1   1   0   0   1   1   2   2   0   1   1   2   1   1   2   0   1   1   2   2   0   0   2   2   1   1   0   1   0   1   1   0   2   2   2   2   0   1   2   1   1   2   2   1   2   0   0   0   0   0   0   2   2   1   2   0   0   1   1   0   1   1   1   1   1   2   1   1   1   0   2   1   1   1   1   1   0   1   2   1   1   1   2   1   0   2   1   1
 MK-6-9                 0   1   2   2   1   0   2   2   2   0   1   1   0   1   0   0   1   1   2   1   0   1   0   0   2   0   2   1   1   1   2   1   1   2   0   1   1   0   1   0   0   2   1   0   2   1   1   2   1   2   2   1   0   2   2   1   1   0   1   1   0   2   1   1   0   1   1   2   2   0   1   1   1   1   1   1   1   2   1   0   1   0   1   0   2   0   1   1   0   0   0   0   1   1   0   2   1   0   1   1   1   1   0   1   0   1   0   1   0   2   1   1   1   2   0   0   1   1   2   2   0   2   1   1   1   1   2   0   2   1   2   2   0   0   1   2   1   1   0   1   0   1   1   1   2   2   1   2   1   2   2   1   0   2   2   2   2   0   0   0   0   0   1   2   1   1   2   0   0   1   1   0   0   1   1   1   1   2   1   1   1   1   2   1   1   0   1   1   1   1   2   1   1   0   2   1   0   2   1   1
 MK-6-10                0   2   2   2   1   0   2   1   2   0   2   1   0   1   0   0   1   1   2   1   0   2   1   1   2   0   2   1   1   2   1   1   1   2   1   1   1   0   2   0   0   2   1   1   2   1   1   2   2   2   2   1   0   2   2   1   1   0   2   1   0   2   1   1   0   2   1   2   2   1   1   2   2   1   1   1   1   2   0   0   1   0   0   0   2   0   0   1   0   0   0   0   1   1   0   2   1   0   1   1   0   1   0   1   1   2   0   1   0   2   1   1   0   2   0   0   1   1   2   2   0   2   2   1   1   1   2   0   2   0   1   2   1   0   1   2   0   0   0   1   0   0   1   0   1   2   2   2   1   2   2   1   0   2   1   2   2   0   1   0   0   0   1   2   2   0   2   0   0   1   1   0   0   1   1   1   1   1   1   1   1   1   1   2   1   0   1   1   1   1   2   1   1   1   2   2   0   2   2   1
 MK-6-11                0   1   2   1   1   0   2   1   2   0   2   1   0   1   1   0   0   1   2   1   0   2   2   1   2   1   2   1   1   2   1   1   1   2   1   1   1   1   2   0   1   2   2   1   1   1   2   2   2   2   2   2   0   2   2   1   1   0   1   1   0   2   1   0   0   2   1   1   2   1   1   2   2   1   1   1   1   2   0   0   1   0   1   1   1   0   1   1   1   0   0   0   1   1   0   2   1   1   1   1   0   1   0   1   2   1   0   1   0   2   1   2   0   1   0   0   1   1   2   2   0   2   1   2   1   1   2   0   2   0   1   2   1   0   1   2   1   0   0   1   1   0   1   0   1   1   2   2   1   2   2   0   0   2   1   2   2   0   0   0   0   0   1   2   2   0   2   1   0   0   1   0   0   1   1   1   1   1   1   2   1   1   1   2   1   0   1   0   1   1   2   1   1   1   1   2   0   2   2   1
 MK-6-12                0   1   2   1   1   0   2   1   2   0   2   1   0   1   0   0   0   0   1   1   0   2   2   1   2   1   2   1   1   1   1   1   0   2   1   1   1   1   2   0   1   2   2   1   1   1   2   2   2   2   1   2   1   2   2   2   1   0   1   1   0   1   1   0   1   2   1   1   2   1   1   2   2   1   1   1   1   2   1   0   1   0   1   1   1   1   1   1   1   0   0   1   1   0   0   2   1   1   1   1   0   1   0   1   2   1   0   1   0   2   1   2   0   1   0   0   1   0   2   1   1   2   0   1   1   1   2   1   1   0   1   2   1   0   1   2   1   0   0   1   1   1   1   0   1   1   2   2   1   2   2   1   0   2   1   2   2   1   0   1   0   0   1   2   1   0   2   1   0   0   1   0   0   1   1   1   1   1   1   2   1   1   1   2   1   1   1   0   1   1   2   1   2   0   1   2   0   1   2   2
 MK-6-13                0   1   2   1   0   0   2   1   2   0   2   1   0   1   0   0   0   0   2   1   0   2   2   1   2   1   2   2   0   2   1   1   0   2   1   1   1   1   2   0   2   2   2   1   2   1   2   2   2   1   2   2   0   2   2   2   1   0   1   1   0   1   1   0   1   2   1   1   2   1   0   2   2   1   0   1   1   0   1   0   1   0   1   1   1   1   1   1   1   0   0   1   1   0   0   2   1   2   1   1   0   1   1   1   2   1   0   1   0   2   1   2   0   1   0   0   1   0   2   2   1   2   0   1   1   1   2   0   1   0   1   2   2   0   1   2   1   0   0   1   1   1   1   0   1   1   2   2   1   2   1   0   0   2   1   2   2   1   0   0   0   0   1   2   1   0   2   1   0   0   1   1   0   1   2   1   1   0   1   2   1   1   1   2   0   1   1   0   1   1   2   1   1   0   2   2   0   2   2   2
 MK-6-14                0   1   1   2   1   0   2   1   2   0   2   1   0   0   0   0   0   0   1   1   0   2   2   1   2   1   2   2   1   1   1   0   1   2   1   1   1   1   2   0   1   2   2   1   2   1   2   2   2   1   2   2   0   2   2   2   1   0   2   2   1   1   1   0   1   2   1   1   2   1   0   2   1   1   0   1   1   0   1   0   2   1   1   1   0   1   2   1   1   1   0   1   1   0   0   2   1   2   2   2   0   1   1   1   1   1   0   1   1   1   1   2   0   1   0   0   1   0   2   2   1   2   0   1   0   0   2   1   1   0   1   2   1   1   1   2   1   0   0   1   1   1   1   0   0   1   2   2   0   2   1   1   0   1   1   2   1   1   1   0   0   0   1   2   2   1   2   1   0   0   1   1   0   1   2   1   1   0   1   2   0   1   1   2   0   1   1   1   1   1   1   1   1   0   2   2   1   2   2   2
 MK-6-15                0   2   0   1   0   0   1   1   2   0   2   1   0   0   0   0   1   1   2   1   0   2   2   2   2   1   1   1   1   1   1   0   1   2   1   1   0   1   2   0   1   1   1   1   2   2   1   2   2   1   2   2   0   1   2   2   1   0   2   2   1   1   1   0   1   2   1   1   2   1   0   2   1   1   0   1   1   0   2   1   2   1   0   1   0   1   2   1   1   1   0   2   1   0   1   2   1   1   2   1   0   1   1   1   1   1   0   1   1   1   1   2   0   0   0   0   1   0   2   2   1   2   1   1   0   0   1   1   1   0   0   2   1   1   1   2   1   0   1   0   1   1   1   0   0   2   2   2   0   2   1   2   0   1   1   2   1   1   1   1   0   0   1   1   2   1   2   1   0   0   1   1   0   1   2   0   1   1   1   2   0   1   1   2   0   2   1   1   1   1   1   1   0   0   2   1   1   2   2   2
 MK-6-16                0   1   0   0   0   0   1   2   2   1   2   1   0   0   1   1   1   2   2   1   0   2   2   2   2   1   1   0   1   1   0   0   0   2   1   1   0   1   2   0   1   1   1   1   2   2   1   2   2   1   2   2   0   1   2   2   2   1   2   2   1   1   1   1   1   2   1   1   2   1   1   1   1   1   1   1   1   0   2   1   1   1   0   1   0   1   2   1   1   1   0   2   1   0   1   1   1   1   2   1   0   1   2   2   1   1   0   1   1   1   1   2   1   0   0   1   0   1   1   2   1   1   1   1   0   0   2   1   1   0   1   2   1   1   1   2   1   0   1   0   1   1   1   0   0   2   2   1   0   2   1   2   0   1   1   2   1   2   2   1   0   0   1   1   2   1   2   1   0   0   1   1   0   1   2   0   2   1   1   2   1   0   2   2   1   1   0   1   1   1   2   1   0   0   2   0   1   2   2   2
 
!****************************************** Phenotypic Data **********************************************************
!-100.0 is resevred for missing phenotype
SimulatedTrait1        11.0399   10.5166   10.9845   10.1171    9.2574    9.5906    9.9294    9.8543    9.3242    9.6085    9.1270    9.8721    9.3248    9.8358    9.9695    9.6972    9.9631    9.9421    9.6302   10.2854    9.9097    9.8437   11.5235    9.3070   12.3562    8.8595   11.0213   12.8448   10.5501   12.0785   11.0322    9.0907   10.0200   10.7979   10.4571   10.6980    8.7527   11.3015   10.5772    8.2069   12.5507    9.0474    9.3681    9.5414    7.0568    8.9867    9.6969    9.9986    9.8843    9.9234   10.5444   10.3143    8.5245    9.7617   10.1525    9.0265   12.0265    9.4314    9.9992    9.5952    9.5673    9.0837   10.0139    9.2413   10.0226    9.2866   10.6785   11.3730    9.5766    8.6824   12.1656    9.1523    9.6547    8.5868    8.1164   11.1136   10.5246    9.8857    9.4395   10.3330   10.7375   10.7360   11.7231   11.0174   11.4080   10.8807    9.8230    9.9842    9.8854   10.8819   10.8404    9.9491    9.3486    9.9885    8.5556   12.0642   11.0743    9.2222   10.0432   11.2478    9.0232    7.8283    9.1270    8.8007    9.8406    9.1279   10.1969   10.7899   10.7533    9.5123    9.9371   11.1762    8.9800    9.4430   10.1734    9.0508   10.1215   10.8188   10.0207    7.8657   10.5878   10.4358   11.1458   10.6526    8.9789    9.5203   10.1929    8.9267    9.7484    9.0632   11.6594   10.3935   11.6467   10.1171    9.2953   10.6379   10.2960    8.6415   10.0157   10.1224    9.6937    9.3423   10.0194   10.8743   11.5135    9.9958    7.9864   10.3311    8.5603    9.8144    9.9132   10.7070   10.1230   10.8984   10.3639    8.8496   12.5814    9.7261    9.6136    9.1517    8.5359   10.2046   10.6029    9.4105   10.8062    9.6950   10.6859   10.0266   10.9290   10.5455   12.0174   10.8435    8.7908   11.5913    8.6910    9.8553    8.9153    9.5476   10.0056   10.6077    9.2606   10.5285   10.7390   10.0278    9.5783   10.8557   11.8881    9.6007    9.9610    9.8111   10.7932    9.4852   10.9290    8.6881   10.0695   11.1692   10.7615    9.4063   10.5934   10.9603
 
