# Supplementary material for: Inclusive Composite Interval Mapping of QTL by Environment Interactions in Biparental Populations
Source: PLoS One. 2015 Jul 10;10(7):e0132414. doi: 10.1371/journal.pone.0132414 (PMC4498613; doi:10.1371/journal.pone.0132414)
Supplement: S2 File — (ZIP) [file pone.0132414.s002.zip › F2 population/e=1/run_00143.met]

!**********************Note: lines staring with "!" are remarks and will be ignored in the program********************
!*********************************General Information**********************************
!Assuming F1 = P1 x P2, populations available in QTL IciMapping are: 
!  1, P1BC1F1 = P1 x F1, the first backcrossing where P1 is used as the recurrent parent;
!  2, P2BC1F1 = P2 x F1, the first backcrossing where P2 is used as the recurrent parent;
!  3, F1DH, F1-derived doubled haploids; 
!  4, RIL or F1RIL, recombination inbred lines through the repeated selfing of F1;
!  5, P1BC1RIL, recombination inbred lines through the repeated selfing of P1BC1F1;
!  6, P2BC1RIL, recombination inbred lines through the repeated selfing of P2BC1F1;
!  7, F2, the selfing generation of F1;
!  8, F3, the selfing generation of F2;
!  9, P1BC2F1, the second backcrossing where P1 is used as the recurrent parent; 
! 10, P2BC2F1, the second backcrossing where P2 is used as the recurrent parent;
! 11, P1BC2RIL, recombination inred lines through the repeated selfing of P1BC2F1; 
! 12, P2BC2RIL, recombination inred lines through the repeated selfing of P2BC2F1; 
! 13, P1BC1F2, the selfing generation of P1BC1F1; 
! 14, P2BC1F2, the selfing generation of P2BC1F1; 
! 15, P1BC2F2, the selfing generation of P1BC2F1; 
! 16, P2BC2F2, the selfing generation of P2BC2F1; 
! 17, P1BC1DH, P1BC1F1-derived doubled haploids; 
! 18, P2BC1DH, P2BC1F1-derived doubled haploids; 
! 19, P1BC2DH, P1BC2F1-derived doubled haploids; 
! 20, P2BC2DH, P2BC2F1-derived doubled haploids; 
   7      !Mapping Population (see remarks above)
   2      !Mapping Function (1 for Kosambi; 2 for Haldane; 3 for Morgan)
   2      !Marker Space Type (1 for intervals; 2 for positions)
   1      !Marker Space Unit(1 for centiMorgans; 2 for Morgan)
   6      !Number of Chromosomes (or Linkage Groups)
 200      !Size of the mapping population
   1      !Number of environments
 
!***************************************** Chromosomes and Linkage Maps **********************************************
!Chromosome                 NumMarkers
-CH1                        16
-CH2                        16
-CH3                        16
-CH4                        16
-CH5                        16
-CH6                        16
!Linkage map (Marker name followed by position or the interval length)
 MK-1-1                1     0.000
 MK-1-2                1    10.000
 MK-1-3                1    20.000
 MK-1-4                1    30.000
 MK-1-5                1    40.000
 MK-1-6                1    50.000
 MK-1-7                1    60.000
 MK-1-8                1    70.000
 MK-1-9                1    80.000
 MK-1-10               1    90.000
 MK-1-11               1   100.000
 MK-1-12               1   110.000
 MK-1-13               1   120.000
 MK-1-14               1   130.000
 MK-1-15               1   140.000
 MK-1-16               1   150.000
 MK-2-1                2     0.000
 MK-2-2                2    10.000
 MK-2-3                2    20.000
 MK-2-4                2    30.000
 MK-2-5                2    40.000
 MK-2-6                2    50.000
 MK-2-7                2    60.000
 MK-2-8                2    70.000
 MK-2-9                2    80.000
 MK-2-10               2    90.000
 MK-2-11               2   100.000
 MK-2-12               2   110.000
 MK-2-13               2   120.000
 MK-2-14               2   130.000
 MK-2-15               2   140.000
 MK-2-16               2   150.000
 MK-3-1                3     0.000
 MK-3-2                3    10.000
 MK-3-3                3    20.000
 MK-3-4                3    30.000
 MK-3-5                3    40.000
 MK-3-6                3    50.000
 MK-3-7                3    60.000
 MK-3-8                3    70.000
 MK-3-9                3    80.000
 MK-3-10               3    90.000
 MK-3-11               3   100.000
 MK-3-12               3   110.000
 MK-3-13               3   120.000
 MK-3-14               3   130.000
 MK-3-15               3   140.000
 MK-3-16               3   150.000
 MK-4-1                4     0.000
 MK-4-2                4    10.000
 MK-4-3                4    20.000
 MK-4-4                4    30.000
 MK-4-5                4    40.000
 MK-4-6                4    50.000
 MK-4-7                4    60.000
 MK-4-8                4    70.000
 MK-4-9                4    80.000
 MK-4-10               4    90.000
 MK-4-11               4   100.000
 MK-4-12               4   110.000
 MK-4-13               4   120.000
 MK-4-14               4   130.000
 MK-4-15               4   140.000
 MK-4-16               4   150.000
 MK-5-1                5     0.000
 MK-5-2                5    10.000
 MK-5-3                5    20.000
 MK-5-4                5    30.000
 MK-5-5                5    40.000
 MK-5-6                5    50.000
 MK-5-7                5    60.000
 MK-5-8                5    70.000
 MK-5-9                5    80.000
 MK-5-10               5    90.000
 MK-5-11               5   100.000
 MK-5-12               5   110.000
 MK-5-13               5   120.000
 MK-5-14               5   130.000
 MK-5-15               5   140.000
 MK-5-16               5   150.000
 MK-6-1                6     0.000
 MK-6-2                6    10.000
 MK-6-3                6    20.000
 MK-6-4                6    30.000
 MK-6-5                6    40.000
 MK-6-6                6    50.000
 MK-6-7                6    60.000
 MK-6-8                6    70.000
 MK-6-9                6    80.000
 MK-6-10               6    90.000
 MK-6-11               6   100.000
 MK-6-12               6   110.000
 MK-6-13               6   120.000
 MK-6-14               6   130.000
 MK-6-15               6   140.000
 MK-6-16               6   150.000
!*********************************** Marker Types ********************************************************************
!Co-dominant marker: When heterozygote F1 is present, P1 is coded as 2, F1 is coded as 1, and P2 is coded as 0; Otherwise, P1 is coded as 2, and P2 is coded as 0. 
!Dominant marker: When heterozygote F1 is present, P1 and F1 are coded as 12, and P2 is coded as 0; Otherwise, P1 is coded as 2, and P2 is coded as 0.  
!Recessive markers: When heterozygote F1 is present, P1 is coded as 2, and F1 and P2 are coded as 10; Otherwise, P1 is coded as 2, and P2 is coded as 0. 
!Missing marker is coded as -1. 
 MK-1-1                 1   1   1   2   1   1   0   1   1   1   0   1   1   1   1   0   1   2   1   0   2   2   2   2   1   2   0   1   0   2   1   1   0   1   1   1   1   2   1   2   1   0   0   0   2   0   2   0   0   2   1   1   1   1   2   1   1   1   2   1   1   1   1   2   2   0   0   0   2   2   2   0   1   1   1   1   1   0   2   0   2   0   1   2   0   1   1   1   1   2   2   1   2   1   1   0   2   1   1   1   1   0   2   0   1   2   2   1   1   0   1   1   0   0   2   2   1   1   0   1   0   0   1   1   0   1   1   0   1   1   1   1   1   0   1   1   1   0   1   2   1   2   2   2   0   1   1   1   1   0   1   2   1   0   0   2   2   0   0   1   0   0   2   1   0   1   1   0   0   1   1   1   1   1   1   0   2   1   0   0   1   1   2   2   0   1   1   0   1   1   2   1   1   1   1   1   1   1   0   1
 MK-1-2                 0   1   1   1   1   1   0   1   0   1   0   1   1   1   1   0   1   2   1   0   1   2   1   2   1   1   1   1   0   2   1   2   0   1   1   1   2   2   1   1   0   0   0   0   2   0   2   0   0   2   1   1   1   1   2   1   1   1   1   1   1   1   1   1   2   1   0   1   2   1   2   0   1   1   2   1   1   1   2   0   2   1   1   2   0   2   1   1   1   2   2   1   2   1   1   0   2   1   1   1   2   0   2   0   2   2   2   1   1   0   1   1   0   1   2   2   1   1   1   1   0   1   2   1   0   0   1   1   2   1   2   1   1   0   1   1   1   0   1   2   0   2   2   2   0   1   0   1   1   0   2   1   2   1   0   2   2   0   0   1   1   0   2   1   0   1   1   0   0   1   1   1   1   0   1   0   2   1   0   0   1   1   2   2   0   1   0   0   1   1   2   1   0   1   1   0   1   1   0   1
 MK-1-3                 1   1   1   1   1   1   0   1   0   1   0   1   1   1   1   0   1   2   0   0   1   2   1   2   1   1   1   1   0   1   1   2   0   1   1   1   1   2   1   1   0   1   0   1   2   0   2   0   0   2   1   1   1   2   2   1   2   1   1   1   1   2   1   1   1   1   0   1   2   0   2   0   0   1   1   1   1   1   1   2   2   1   1   2   0   2   1   1   1   2   2   1   2   1   2   1   2   1   1   1   2   0   2   0   2   2   1   1   2   0   1   2   0   1   2   2   1   1   0   1   0   2   2   1   0   0   1   1   2   1   2   1   1   0   0   1   1   0   1   2   1   2   2   1   0   1   1   1   1   0   2   0   2   1   0   2   2   0   1   1   1   0   1   1   0   1   1   0   0   1   1   1   1   0   2   0   2   1   1   0   1   1   2   1   1   1   0   0   1   1   2   1   0   1   1   0   2   1   0   1
 MK-1-4                 1   1   1   1   1   1   1   1   0   2   0   1   1   1   1   0   0   2   0   0   1   2   1   2   0   1   1   1   0   2   1   2   0   0   1   1   1   2   1   1   0   1   0   1   2   1   2   0   0   2   1   1   1   1   2   1   2   2   1   1   1   2   1   1   1   2   0   1   2   1   2   0   0   1   1   0   1   2   1   2   2   1   2   2   0   2   1   1   2   2   2   1   2   1   1   1   2   1   1   1   1   0   1   1   2   1   1   1   2   0   1   2   0   1   1   2   1   1   1   2   0   2   2   1   1   0   1   1   1   1   1   1   1   0   0   1   1   0   1   2   0   1   2   1   0   1   2   1   1   0   2   0   2   1   1   2   2   0   1   1   1   0   1   1   0   1   2   0   0   1   1   1   2   1   2   1   2   1   1   0   1   2   1   1   1   2   0   0   1   1   2   1   0   1   1   0   2   1   0   1
 MK-1-5                 0   1   1   1   1   1   1   1   0   1   0   1   1   1   1   0   0   2   1   0   2   2   1   2   0   1   1   1   0   2   1   2   0   0   1   1   1   2   1   2   0   1   0   1   2   1   2   1   0   2   1   0   1   1   2   1   2   2   1   1   1   1   1   1   1   2   1   1   2   1   2   0   0   1   1   0   1   2   1   2   2   1   2   2   0   1   1   1   2   2   2   1   2   1   1   1   2   1   2   1   1   1   2   1   2   1   1   1   2   0   0   2   0   1   1   1   1   1   1   1   0   1   1   1   1   1   0   1   1   1   2   1   1   0   1   1   1   0   1   2   0   1   1   1   0   2   2   1   1   0   2   1   2   1   2   2   2   0   1   1   1   1   1   2   0   1   2   0   0   1   1   1   2   0   2   1   2   1   0   0   1   2   1   1   1   2   0   0   1   1   2   1   0   1   1   0   2   1   0   1
 MK-1-6                 1   1   1   1   1   1   1   2   0   2   0   2   1   0   1   0   0   1   1   0   2   2   1   1   0   0   1   1   0   2   1   2   0   0   1   1   0   2   1   1   0   1   0   1   2   1   2   1   0   2   1   0   1   1   2   1   1   2   1   1   1   1   1   1   2   2   1   1   2   1   2   1   0   1   2   0   1   2   1   1   2   1   2   2   0   1   0   1   2   2   2   1   2   2   2   1   1   1   1   1   1   1   2   2   1   1   2   1   1   0   0   2   0   1   1   1   1   2   1   1   0   1   1   1   1   1   0   1   1   0   2   1   1   0   1   1   1   0   0   2   1   1   1   1   0   2   2   1   1   0   2   1   2   1   1   2   2   1   1   1   1   1   1   2   0   0   2   0   1   1   1   2   2   0   2   1   2   2   0   0   1   2   0   1   1   2   0   0   1   0   2   1   1   0   2   0   2   1   0   1
 MK-1-7                 1   1   1   1   1   1   1   2   0   2   0   2   1   0   1   0   1   1   1   0   2   1   1   1   0   1   2   2   0   2   0   2   0   0   1   1   0   2   1   1   0   0   0   1   2   1   2   1   0   2   1   1   1   0   1   1   0   2   1   2   1   1   0   2   2   1   1   0   1   1   2   1   1   1   2   0   1   2   0   1   2   1   2   2   0   1   0   0   2   2   2   1   2   2   2   1   1   1   1   0   1   1   2   2   1   1   2   1   1   0   0   1   0   1   2   1   2   2   1   1   1   1   1   1   1   1   1   1   1   0   1   2   1   0   1   1   1   0   1   2   1   1   1   1   1   2   2   1   0   0   2   1   1   1   1   2   1   0   1   1   1   1   1   2   0   1   2   1   1   1   1   1   2   0   2   1   2   2   1   0   1   2   0   1   1   2   1   0   1   0   2   1   1   0   2   0   2   1   0   2
 MK-1-8                 0   0   1   1   1   1   1   2   0   2   1   1   1   0   1   0   1   1   1   0   2   1   1   1   0   1   1   1   1   2   0   2   0   0   1   2   1   2   1   1   0   0   0   1   2   1   2   1   0   2   1   1   1   0   1   1   1   2   1   2   2   0   0   2   2   2   1   1   1   2   2   1   1   1   1   0   1   2   0   1   2   0   2   2   0   1   0   1   1   2   2   1   2   2   2   1   1   1   1   0   1   1   2   2   1   1   2   1   1   0   0   1   0   1   2   1   2   2   1   1   1   1   1   1   2   1   1   1   1   0   1   1   1   0   1   1   1   0   1   0   1   1   1   2   1   2   2   2   0   0   2   0   1   1   1   2   1   0   0   2   1   1   2   1   0   2   2   1   1   1   2   0   2   1   2   2   2   1   0   0   1   0   0   1   1   2   1   0   1   0   2   1   1   0   2   0   2   0   0   2
 MK-1-9                 0   0   1   0   1   1   1   2   0   2   0   1   0   0   1   0   1   2   1   0   2   1   0   1   0   1   1   1   1   2   0   2   0   0   1   1   1   2   1   2   0   1   0   1   1   1   2   1   1   2   1   1   1   0   0   1   1   1   1   2   1   1   0   1   1   2   1   1   1   2   2   2   1   1   1   0   1   2   1   1   2   0   2   2   1   1   0   1   1   2   2   1   2   2   1   1   1   1   1   0   2   1   2   2   1   1   2   1   1   0   0   1   0   1   2   1   2   1   1   1   0   1   1   0   2   1   2   2   1   0   0   1   1   0   2   1   1   0   1   0   1   1   1   1   1   2   2   2   0   0   2   0   1   1   1   2   1   1   0   2   1   1   2   1   0   2   2   1   0   2   2   1   2   1   2   2   2   1   0   0   1   0   1   1   1   1   1   0   1   0   2   1   2   0   2   0   2   0   0   2
 MK-1-10                0   0   1   1   1   1   1   2   0   2   0   1   0   0   1   0   2   2   1   1   2   1   0   1   1   1   2   1   2   2   0   1   0   0   1   0   1   2   1   2   0   1   0   1   1   1   2   1   1   2   1   1   1   0   0   1   1   2   1   2   1   0   0   1   0   2   1   2   1   2   2   2   1   0   1   0   1   2   2   1   2   0   1   2   1   1   1   1   1   2   1   1   1   2   1   0   1   1   0   0   1   1   2   1   1   1   2   1   1   1   0   2   0   1   1   0   2   2   1   1   1   1   1   0   1   1   2   2   1   0   0   1   1   0   2   1   1   0   1   1   1   1   0   1   2   2   2   1   0   1   2   0   1   1   1   1   1   1   1   2   1   1   2   1   0   2   1   1   0   2   2   1   2   1   2   2   1   0   0   0   1   0   1   1   1   1   1   0   1   0   2   1   2   0   2   0   2   0   0   2
 MK-1-11                0   0   1   2   1   1   0   2   0   2   0   1   0   0   1   0   2   2   1   1   2   1   0   1   1   1   2   1   2   1   0   1   0   0   1   0   1   1   1   2   0   1   1   1   1   0   2   1   1   2   1   1   1   1   0   1   1   2   1   2   1   0   0   1   0   1   2   1   1   1   0   2   1   0   1   0   1   2   2   1   2   0   0   2   1   1   1   1   2   2   1   1   0   2   1   1   1   1   0   0   1   1   2   2   1   1   2   1   1   1   0   2   0   1   0   0   2   2   1   1   1   1   1   0   1   2   2   2   1   0   0   0   1   0   2   1   1   0   1   1   1   0   1   1   1   2   1   1   0   1   2   1   1   1   1   1   1   1   1   2   1   0   2   1   0   2   1   1   0   2   2   1   2   1   2   2   1   0   0   0   0   0   1   1   1   0   1   1   1   0   2   1   2   0   2   0   2   0   0   2
 MK-1-12                1   0   1   1   0   2   1   2   0   2   0   1   0   0   1   0   2   1   1   1   2   1   0   0   1   1   1   1   1   1   1   1   0   0   1   0   1   1   1   2   1   1   1   1   1   0   2   1   1   2   1   1   1   1   0   2   1   2   1   2   1   0   0   1   1   1   2   1   1   1   0   2   1   0   1   0   1   1   2   1   2   0   0   2   1   1   1   1   2   2   1   0   0   1   1   1   1   1   0   0   1   1   2   2   2   1   2   1   0   1   0   2   0   1   0   0   1   2   2   1   1   1   1   0   1   2   2   2   1   0   0   0   1   0   2   1   1   0   0   1   0   0   1   1   1   2   1   1   0   1   2   2   1   1   1   1   1   1   1   1   0   0   2   0   0   1   2   1   0   2   1   1   2   1   2   2   1   0   0   0   1   0   1   1   1   0   2   1   1   0   2   1   2   0   2   0   2   0   0   2
 MK-1-13                1   1   1   2   0   2   1   2   0   2   0   1   0   0   1   0   2   1   1   1   2   1   0   0   0   1   1   1   1   1   1   2   0   0   1   0   1   1   1   2   1   1   1   1   1   0   2   1   1   2   1   1   1   1   1   2   1   2   1   0   1   0   0   1   1   0   2   1   1   2   0   2   1   0   1   1   1   1   2   0   2   1   1   2   1   1   1   0   2   2   1   0   0   1   0   1   1   0   0   1   1   1   2   1   1   0   2   1   0   1   1   2   1   1   0   0   2   2   2   1   1   1   1   0   1   1   1   1   1   0   0   0   1   1   2   1   2   0   0   1   0   0   2   1   1   1   1   1   0   1   2   2   0   2   1   1   1   1   1   1   0   0   2   0   0   1   2   1   0   2   1   1   2   1   2   2   1   0   0   0   1   0   2   0   2   0   2   1   1   0   2   1   2   0   2   0   2   1   0   2
 MK-1-14                1   1   1   2   0   1   1   2   0   2   0   1   0   1   1   0   2   1   1   1   2   1   1   0   1   1   1   1   1   0   0   2   0   0   1   1   1   2   1   2   1   1   0   1   2   0   2   0   1   2   1   1   1   1   1   2   1   1   1   1   1   0   1   2   1   0   2   1   1   2   0   2   1   0   1   1   1   1   1   0   2   1   1   2   1   1   1   0   1   2   1   0   0   2   1   1   1   0   0   0   1   1   2   1   1   1   2   1   0   2   1   2   2   1   0   0   2   2   2   0   1   1   1   0   1   1   1   1   0   1   1   0   1   2   1   1   2   1   0   1   0   0   2   1   1   0   1   1   0   1   2   2   0   2   1   1   1   1   1   1   0   0   2   0   0   1   2   1   0   2   0   1   2   1   2   2   1   0   0   1   2   1   2   0   2   0   2   1   1   0   2   1   2   0   2   0   1   1   1   2
 MK-1-15                0   1   1   1   0   1   0   2   0   2   0   2   1   1   1   1   1   1   1   1   2   1   1   0   1   1   1   0   1   0   0   2   0   0   2   1   1   0   1   1   1   1   0   2   2   0   2   0   1   1   1   1   0   1   0   2   1   1   2   1   1   1   1   1   1   1   2   1   1   2   0   2   1   0   1   1   1   1   1   0   2   1   1   2   1   1   1   2   1   2   1   0   0   2   1   1   1   1   0   0   1   0   2   1   1   1   2   1   1   2   1   1   2   1   0   1   2   1   2   0   1   1   2   0   1   1   1   2   1   0   1   0   1   2   1   1   1   0   0   1   1   0   2   1   1   0   1   2   0   1   2   2   0   2   1   1   1   0   1   1   0   0   2   0   0   2   1   1   0   2   0   1   2   1   1   1   1   0   0   1   2   1   2   0   2   0   2   0   1   0   2   1   2   0   2   1   1   1   1   1
 MK-1-16                0   1   1   1   2   1   0   2   0   2   0   1   1   1   1   1   1   1   1   0   2   1   1   0   0   1   1   0   1   0   1   2   0   0   2   1   2   0   2   1   1   1   0   2   1   0   2   0   1   1   1   2   0   1   0   2   1   2   2   1   1   1   1   1   1   1   2   1   1   2   0   1   1   0   1   1   1   1   1   0   2   1   1   2   1   1   1   2   2   2   1   0   0   1   1   1   1   1   0   0   1   0   2   1   1   1   2   1   1   2   1   1   2   0   1   1   2   1   2   0   1   1   2   0   1   1   2   2   1   0   1   0   1   2   1   1   1   0   0   0   1   0   2   1   2   1   1   2   0   1   2   2   0   1   1   1   2   0   1   1   0   0   2   0   1   2   2   1   0   2   1   1   2   1   2   1   1   1   0   1   2   2   2   0   2   0   2   0   1   0   2   1   2   1   2   1   1   0   1   1
 MK-2-1                 1   0   2   1   1   1   2   0   1   1   0   1   0   1   0   2   0   1   2   1   2   1   2   1   2   0   1   2   2   1   0   1   1   1   1   1   0   0   1   1   1   0   1   0   0   0   2   2   1   2   1   1   1   1   2   2   1   1   1   1   2   0   0   2   0   0   2   1   1   2   0   2   2   2   1   1   1   2   1   0   0   1   2   1   2   0   1   1   2   1   1   0   2   0   0   1   0   1   1   2   1   2   0   1   0   1   1   0   0   1   1   2   2   0   2   1   1   0   2   1   2   0   2   2   0   0   0   0   2   1   0   1   0   0   1   0   0   0   1   1   0   2   1   0   1   0   0   2   1   1   1   2   2   1   2   0   1   0   1   1   0   0   1   1   1   2   2   1   2   1   2   0   2   2   0   1   1   1   1   1   1   0   2   1   0   1   1   0   0   0   1   1   1   0   1   2   1   1   1   2
 MK-2-2                 1   0   2   1   1   1   2   0   2   1   0   1   0   0   1   1   1   1   2   1   2   1   2   1   2   0   0   2   2   2   0   2   1   1   1   2   0   0   1   1   0   0   1   0   0   0   2   2   1   1   1   1   1   1   2   1   1   1   1   1   2   0   0   2   0   0   1   1   1   2   0   2   2   2   1   1   0   2   1   0   0   1   2   1   1   0   1   1   1   1   1   0   2   0   0   1   0   1   1   2   1   2   1   1   0   1   1   1   0   2   1   2   1   0   1   1   1   0   2   1   2   0   2   1   0   0   0   0   2   0   1   1   0   0   1   0   0   0   1   1   0   2   1   0   1   0   0   1   1   1   1   2   2   0   2   0   1   0   1   1   0   0   0   0   1   1   2   1   1   2   1   0   2   2   0   1   1   1   1   1   0   0   2   1   0   1   1   0   0   0   1   1   1   0   1   2   0   1   2   2
 MK-2-3                 1   0   2   2   1   1   2   0   2   1   0   1   1   0   1   0   1   0   2   1   1   0   2   1   2   0   1   2   2   1   1   2   1   1   1   2   0   1   1   0   0   0   2   1   0   0   2   2   1   1   1   1   1   1   2   1   1   1   0   1   2   0   0   2   0   0   1   1   1   2   0   2   2   2   1   1   0   2   1   0   0   1   2   1   0   0   1   1   1   1   2   0   1   0   0   1   0   1   0   2   1   2   0   1   0   2   1   1   1   2   0   1   0   0   1   1   1   0   2   1   2   0   2   1   0   1   1   0   1   1   1   1   0   0   1   0   0   0   1   0   1   2   1   0   1   0   0   1   1   1   1   2   2   1   1   0   1   0   1   1   0   0   1   0   1   1   1   1   1   1   1   0   2   2   0   0   1   1   1   1   1   0   2   1   0   1   1   0   0   0   1   1   0   0   1   1   0   1   2   2
 MK-2-4                 1   0   1   2   1   1   2   0   2   1   0   1   1   1   2   0   1   0   2   1   1   0   0   1   2   0   1   2   1   1   1   2   1   1   1   1   1   1   1   0   0   1   2   1   0   0   2   2   1   1   2   1   0   0   2   1   1   1   0   1   1   1   0   2   0   0   1   1   1   1   1   2   1   2   1   1   0   1   1   0   0   1   2   0   0   0   2   2   1   2   2   0   2   0   0   1   0   1   0   2   1   2   0   0   0   2   1   1   1   2   0   1   0   0   1   1   0   0   2   1   2   0   2   1   0   1   1   0   2   2   1   1   0   0   1   0   1   0   1   0   1   2   1   1   1   0   0   1   2   1   1   2   2   1   1   1   1   0   1   1   0   0   1   0   1   1   2   1   1   0   1   0   1   1   0   1   1   1   1   1   1   0   2   1   0   1   1   0   1   1   1   1   0   0   1   1   0   2   2   2
 MK-2-5                 1   0   1   2   1   1   2   1   2   1   0   1   1   1   2   0   1   0   1   1   1   0   0   1   2   0   1   2   1   1   0   2   1   1   1   1   1   1   1   0   0   1   1   2   0   0   2   2   1   1   1   1   0   0   2   1   2   2   0   0   0   1   0   2   0   1   2   1   1   2   1   1   1   2   1   1   0   1   2   0   0   1   2   0   0   0   2   2   1   2   2   1   2   0   0   2   0   1   0   1   1   1   0   0   0   2   1   1   1   2   0   1   0   0   1   1   0   0   0   1   2   0   1   1   0   1   1   0   2   1   1   1   0   0   0   0   0   0   1   0   1   1   1   1   2   0   0   1   2   1   1   2   2   2   1   1   0   0   1   1   1   0   1   0   1   1   1   1   1   0   1   0   2   1   0   1   1   1   1   1   1   0   2   1   0   1   1   1   1   2   1   1   0   0   1   1   0   1   1   2
 MK-2-6                 1   0   1   2   1   1   2   1   1   1   0   1   1   1   2   0   1   0   1   1   1   0   0   1   2   0   1   2   1   0   0   2   1   1   1   1   1   1   1   0   0   1   1   1   0   0   2   2   1   1   1   1   0   0   2   1   2   2   0   1   0   1   0   2   0   1   2   2   1   2   0   1   2   2   2   0   0   1   2   0   0   1   2   1   0   0   2   2   0   2   2   0   2   0   0   1   0   1   0   1   1   1   0   1   0   1   1   1   1   2   1   1   0   0   1   1   0   0   0   1   2   0   2   1   0   0   1   0   2   1   1   1   1   0   0   0   0   0   1   0   1   1   1   1   2   0   0   1   2   1   1   2   2   2   1   1   0   0   1   1   1   0   1   0   1   1   1   2   0   0   2   0   2   1   0   1   1   1   1   1   1   0   2   1   0   1   1   1   1   2   1   1   0   0   2   1   0   0   1   2
 MK-2-7                 1   0   1   2   1   1   2   1   1   0   0   1   1   1   2   0   1   0   2   1   2   0   0   2   2   0   1   2   1   0   0   1   1   1   0   1   2   2   1   0   0   1   1   1   0   0   2   2   1   1   1   1   0   0   2   1   2   2   1   1   0   1   0   2   1   1   2   2   2   2   0   1   2   2   2   0   0   1   2   0   0   1   2   0   0   0   2   1   0   2   1   0   2   0   0   1   0   1   0   1   1   1   0   1   0   2   1   1   1   2   1   1   0   0   1   1   0   0   0   1   2   0   2   1   0   0   0   0   2   1   1   1   0   0   0   0   0   0   1   2   1   1   1   1   2   0   0   1   2   1   0   2   2   1   1   1   0   0   0   1   1   0   1   1   1   1   0   2   0   0   2   2   1   1   0   1   0   1   1   0   1   0   2   1   0   1   1   1   1   2   0   1   0   1   1   1   0   0   1   2
 MK-2-8                 1   1   1   2   1   1   2   1   1   0   0   1   1   1   2   0   1   0   2   1   1   0   0   2   2   1   1   2   1   0   1   1   1   1   0   1   1   1   1   1   0   1   1   1   0   0   1   2   0   1   1   1   0   0   2   0   2   2   1   2   0   1   0   2   0   0   1   2   2   2   1   0   1   2   1   0   0   1   2   0   0   1   1   0   0   1   1   1   0   2   1   0   2   0   0   1   1   1   1   1   1   1   0   1   0   2   1   1   1   1   0   1   0   1   1   1   1   0   0   2   2   1   2   1   0   0   0   0   2   1   1   1   0   0   1   0   0   1   1   2   1   1   1   1   2   0   0   1   2   1   0   2   1   1   0   1   0   0   0   1   1   0   1   1   0   1   0   2   1   0   2   2   1   1   0   1   0   1   1   0   1   0   2   1   1   1   1   1   0   1   1   1   0   1   1   1   0   0   1   2
 MK-2-9                 1   1   1   2   1   0   2   1   1   0   0   1   1   1   2   0   1   0   1   1   1   0   0   2   2   1   1   2   1   0   1   0   1   1   1   1   1   1   1   1   0   1   1   1   0   0   1   1   0   1   1   1   0   1   2   1   2   2   1   2   1   1   0   1   0   0   1   2   2   2   1   0   2   2   1   0   0   1   2   0   0   1   1   1   0   1   0   1   1   2   1   0   2   0   1   1   1   1   1   1   2   1   0   1   0   2   1   1   1   1   0   1   0   2   0   1   1   0   0   2   2   1   2   1   0   0   0   1   2   1   1   1   1   0   1   0   0   1   1   2   1   1   1   0   2   1   1   1   2   1   0   2   1   1   0   0   0   0   0   1   1   0   2   1   0   1   1   2   1   1   2   2   1   1   0   1   0   1   1   0   1   0   2   1   1   2   1   2   0   1   1   1   0   1   1   1   0   0   1   2
 MK-2-10                1   1   1   2   1   1   2   1   0   1   0   1   1   1   2   0   1   0   0   1   0   0   0   2   1   1   1   2   1   2   1   0   2   1   1   1   1   1   2   0   0   1   1   1   0   0   1   1   0   1   1   1   0   1   2   1   2   2   1   2   1   1   0   1   1   0   0   2   2   2   1   0   2   2   1   0   0   1   2   1   0   1   1   1   1   0   0   1   1   2   0   0   2   0   1   1   1   1   2   1   1   1   0   2   0   2   1   1   1   1   0   1   0   2   0   1   1   0   0   2   2   1   2   1   0   0   0   0   2   1   2   1   1   1   1   0   1   1   0   2   2   1   1   0   2   1   0   1   2   1   0   2   0   1   0   0   0   1   0   1   1   0   2   1   0   1   1   2   1   1   2   2   1   1   0   1   0   1   1   0   1   0   2   0   1   2   1   2   0   1   1   1   0   1   1   1   0   1   1   2
 MK-2-11                1   2   1   2   1   2   2   1   0   1   0   1   1   1   1   0   1   0   0   2   0   0   0   2   2   0   1   2   1   2   1   0   2   1   1   1   0   1   2   0   0   1   1   1   0   0   1   1   0   1   1   1   0   2   2   1   2   2   1   2   1   1   0   1   1   0   0   2   2   1   2   0   2   2   1   1   2   0   2   1   0   1   1   1   1   0   1   1   1   2   0   0   2   0   1   1   1   0   2   0   1   1   1   2   0   2   1   1   1   1   1   2   0   2   0   1   1   0   0   2   2   1   2   1   0   0   0   0   2   1   2   0   1   1   1   0   1   1   0   2   1   1   1   0   2   0   0   1   2   1   0   1   1   1   0   0   0   1   0   2   1   0   2   1   0   1   1   2   1   1   2   2   1   1   0   2   0   1   1   0   1   0   2   1   0   1   1   2   0   1   1   1   0   1   1   1   0   0   1   1
 MK-2-12                1   2   1   2   1   2   2   1   0   1   0   1   1   1   1   0   1   1   1   2   0   0   0   1   2   0   1   2   1   2   1   0   2   1   1   1   0   1   2   0   0   1   1   1   0   0   1   1   0   1   1   1   0   2   2   1   2   2   1   2   1   1   0   0   1   0   0   2   2   1   1   0   2   1   2   2   2   0   2   1   1   0   1   1   1   0   1   2   2   1   1   1   2   0   1   1   1   0   2   0   1   1   1   2   0   2   1   1   1   1   1   2   0   1   0   1   1   1   0   2   2   2   2   2   0   0   0   0   2   1   2   0   1   1   1   0   1   0   0   2   1   1   1   0   1   0   0   1   1   1   0   1   1   1   0   0   0   1   0   2   1   1   2   0   0   1   2   2   1   1   2   1   1   1   0   2   0   2   1   0   1   0   2   0   0   1   2   2   0   1   1   1   0   1   2   1   0   0   2   2
 MK-2-13                1   2   1   1   1   2   2   1   0   1   0   1   1   1   2   0   1   1   1   2   0   0   0   1   2   0   1   2   1   1   1   0   2   1   1   1   0   1   2   1   0   1   0   1   0   0   1   1   0   1   1   1   1   2   2   1   2   2   1   2   1   1   0   0   1   0   0   2   2   1   1   0   2   1   2   2   2   0   2   1   1   0   0   1   1   0   1   2   2   1   2   1   2   0   1   1   0   0   2   0   1   1   2   2   0   2   1   0   1   1   1   2   1   1   0   1   1   2   0   2   2   2   2   2   0   0   1   0   2   1   1   0   0   2   0   0   2   0   0   2   0   1   1   0   1   0   0   0   1   1   0   1   1   1   0   0   0   1   0   1   1   1   1   0   0   1   2   1   1   1   1   1   1   1   0   1   0   2   1   0   1   0   2   0   0   1   2   2   1   1   1   1   0   2   2   1   0   0   2   2
 MK-2-14                1   2   1   1   1   1   1   1   1   2   0   0   1   0   2   0   1   1   1   1   1   0   0   1   1   0   0   2   1   2   0   0   2   1   2   0   0   1   2   1   0   1   0   1   1   1   1   0   0   1   1   2   1   2   1   0   1   2   2   2   1   1   0   0   1   0   0   2   2   1   0   0   2   1   2   2   2   0   2   2   1   0   1   1   1   0   1   2   1   1   2   1   0   1   1   1   0   0   2   0   1   1   1   2   0   1   2   0   1   1   1   2   1   1   1   0   1   2   0   1   2   2   1   2   0   0   1   0   0   2   0   0   0   2   0   0   2   0   0   2   0   1   1   0   1   0   0   0   2   1   0   1   0   1   0   0   0   0   0   1   1   1   1   0   0   1   1   2   1   1   1   1   1   1   0   1   0   2   1   0   1   0   2   0   0   1   2   2   1   0   1   1   1   2   2   2   0   0   2   2
 MK-2-15                1   2   1   1   1   0   1   1   1   2   0   1   1   0   1   0   1   2   1   2   1   0   1   1   1   0   0   2   1   1   1   0   1   1   2   0   0   0   2   1   0   1   0   1   1   0   1   0   0   1   1   2   1   2   2   0   2   2   2   2   0   1   1   0   1   0   0   2   2   1   1   1   2   1   2   2   2   0   2   2   1   0   1   1   1   0   1   2   1   1   2   1   0   1   1   1   1   0   2   0   0   1   2   2   0   1   2   0   0   1   1   2   0   1   1   0   0   1   0   1   2   2   2   2   0   0   1   0   0   2   1   1   0   2   0   0   2   0   0   1   0   1   1   0   1   0   0   0   2   1   0   1   0   1   0   0   0   0   0   1   1   1   1   1   0   1   1   2   1   1   2   1   2   1   0   1   0   2   1   0   2   0   2   0   0   1   2   1   1   0   1   1   1   2   1   1   0   0   1   2
 MK-2-16                1   2   1   0   1   1   1   0   1   2   0   1   1   0   1   0   1   2   1   2   1   0   1   1   1   0   0   2   2   1   1   1   1   1   2   1   0   0   2   1   0   1   1   1   1   1   1   0   0   1   1   2   1   2   2   0   1   2   2   2   0   1   1   0   1   0   0   2   2   1   1   1   1   1   2   2   2   0   2   2   1   0   1   1   1   0   1   2   1   1   2   1   0   1   2   1   1   0   1   0   0   1   2   2   0   1   2   0   0   1   1   2   0   1   1   0   0   1   1   1   1   2   1   2   0   1   1   0   0   1   1   1   0   2   0   1   2   0   2   1   1   1   1   0   1   0   0   0   2   1   0   1   1   1   0   0   1   1   0   1   1   0   1   0   0   1   1   2   1   1   2   1   2   1   0   1   2   2   1   0   2   0   2   0   0   1   1   1   1   0   1   2   1   2   1   0   0   0   1   2
 MK-3-1                 0   2   1   2   1   2   0   1   1   0   1   1   1   2   1   0   1   0   0   1   2   1   0   1   2   1   0   0   0   0   1   2   0   1   0   2   0   1   2   0   1   2   1   1   0   0   1   1   2   1   1   1   1   1   1   1   1   0   0   2   2   1   1   2   0   1   1   1   0   1   2   2   1   2   1   2   2   0   1   1   1   1   1   1   1   1   1   0   1   1   1   1   0   2   1   2   2   1   1   1   1   1   2   1   1   1   1   1   1   2   0   1   1   1   1   2   0   1   1   0   1   2   1   1   0   1   0   0   0   0   1   1   1   1   2   2   2   1   1   1   2   1   1   1   2   1   2   1   0   2   1   1   1   0   0   1   0   1   1   1   1   1   1   0   0   1   2   1   2   2   2   1   1   1   0   0   1   0   2   1   2   0   2   1   2   1   0   0   1   0   2   1   1   2   2   1   1   2   1   1
 MK-3-2                 1   2   1   1   1   2   0   1   0   0   1   1   1   2   1   0   1   0   0   0   2   1   0   1   2   2   0   0   0   0   2   2   0   1   0   2   0   1   2   0   0   2   1   1   0   0   1   1   2   1   1   1   1   1   2   1   0   0   0   2   2   0   1   2   0   0   1   1   0   1   1   2   1   1   2   2   2   0   1   1   1   0   1   1   1   1   1   0   1   1   1   1   0   2   1   2   1   1   1   1   1   1   2   1   1   1   1   1   1   2   0   1   1   1   1   2   1   1   1   0   2   1   1   1   0   1   0   0   0   0   1   1   1   1   2   2   2   1   1   2   2   1   1   1   2   1   2   1   0   2   1   0   1   0   0   1   1   1   1   1   1   1   2   0   0   2   1   1   2   2   2   1   1   1   0   0   1   0   2   1   2   0   2   1   2   1   0   0   1   0   2   1   1   2   2   1   1   2   0   1
 MK-3-3                 1   1   1   2   1   2   0   1   1   0   2   1   1   2   2   0   1   0   0   0   2   1   0   1   2   2   0   0   0   1   1   2   1   1   0   2   0   0   2   0   0   2   1   1   1   1   1   1   2   2   1   1   1   1   2   2   1   0   1   2   2   0   1   2   0   1   1   1   0   1   0   2   2   1   2   2   2   0   1   1   2   1   2   1   1   1   1   0   1   0   1   1   0   2   1   2   1   1   2   1   1   1   2   1   1   1   1   0   1   2   0   2   1   0   1   2   1   1   1   0   2   1   1   1   0   1   0   0   1   0   1   1   1   1   2   2   2   1   1   2   2   1   2   2   2   1   2   1   1   2   1   0   1   0   0   1   1   1   1   1   1   0   2   2   0   2   1   1   2   2   2   0   2   1   0   1   1   0   2   1   2   0   2   1   2   1   0   0   0   0   1   1   0   1   1   1   1   1   0   1
 MK-3-4                 1   2   1   2   1   2   1   1   1   0   2   1   1   2   2   0   1   0   1   0   2   1   0   1   2   1   0   0   1   2   1   2   0   1   2   2   0   0   2   1   0   2   1   1   1   1   1   1   2   1   1   1   1   1   2   2   1   0   1   2   2   0   1   2   0   1   0   2   0   1   1   2   2   1   1   1   2   0   1   1   2   2   2   1   1   1   1   1   0   0   1   1   0   2   2   1   1   0   2   1   1   0   2   1   1   1   2   0   2   1   0   2   0   0   1   2   1   0   1   0   2   1   1   2   0   1   0   1   1   0   1   1   1   1   1   2   2   1   1   0   1   2   2   2   1   1   2   1   1   2   1   1   1   0   0   1   0   1   2   1   0   0   2   2   0   2   1   1   1   1   1   0   1   1   1   1   1   0   2   1   2   0   2   1   2   1   0   0   0   0   1   0   0   1   1   1   2   1   0   1
 MK-3-5                 1   2   2   2   1   2   1   1   1   1   2   1   1   2   2   1   1   0   1   0   1   1   1   1   2   1   0   0   1   2   1   1   0   0   2   2   0   0   2   2   0   2   1   1   1   1   1   1   2   1   1   1   1   0   2   2   1   0   1   2   1   1   1   2   0   1   0   1   0   1   1   1   2   1   0   1   2   0   1   1   2   2   1   1   1   1   1   1   0   0   1   1   1   2   2   1   1   0   2   0   1   0   2   2   1   1   2   1   2   1   0   2   0   0   1   0   1   0   1   1   2   1   2   2   0   1   0   1   1   1   2   1   1   2   1   2   2   1   1   0   1   2   1   1   0   1   2   1   1   2   1   1   1   0   2   1   0   1   2   1   0   1   2   2   2   2   1   0   1   2   1   0   1   2   1   1   1   0   2   1   2   0   1   1   1   1   1   0   0   0   1   0   0   1   1   2   2   1   0   2
 MK-3-6                 0   1   2   2   1   2   1   1   1   2   2   1   0   2   2   1   1   1   1   0   1   1   2   1   1   1   0   0   1   2   1   1   0   1   2   2   0   0   2   1   0   2   1   1   1   1   0   1   2   1   1   1   0   0   2   2   1   0   1   2   1   1   1   2   1   1   0   1   0   1   2   1   2   1   0   1   2   0   1   1   1   2   1   1   0   0   1   1   0   0   1   1   1   2   2   1   1   0   2   0   1   0   2   1   1   1   2   1   2   1   0   2   1   0   1   0   1   0   1   1   2   1   2   2   0   1   0   1   2   1   2   1   1   2   1   1   2   1   1   1   1   2   1   1   0   2   2   1   0   1   1   1   1   0   2   1   0   1   2   1   0   1   2   2   1   2   1   0   1   2   1   0   1   2   1   2   1   0   2   1   2   0   1   2   1   1   1   0   0   0   1   1   0   0   1   2   2   0   0   2
 MK-3-7                 0   1   2   2   1   2   2   1   2   1   2   1   0   2   2   1   1   0   0   0   1   1   2   2   1   1   0   0   1   2   2   1   1   1   2   1   0   0   2   2   0   2   1   1   1   2   0   1   2   1   1   1   0   0   2   2   1   0   1   2   1   1   1   2   1   1   0   1   0   1   2   1   2   2   1   0   1   1   0   1   1   1   1   1   1   0   1   0   0   0   1   1   1   2   2   1   1   0   2   1   1   0   2   1   1   1   2   1   2   1   1   2   1   0   1   1   1   0   1   1   2   2   2   2   0   1   0   1   2   1   2   2   1   2   1   0   2   0   2   1   1   2   1   1   0   2   2   1   0   1   1   1   2   0   2   0   0   1   2   1   1   1   1   2   1   1   1   1   1   2   1   0   1   2   0   2   1   0   2   1   2   0   1   2   1   2   1   1   0   0   1   1   0   0   1   2   2   0   0   1
 MK-3-8                 1   1   2   2   2   1   1   1   2   2   1   1   0   2   2   1   1   1   0   0   2   1   1   2   1   1   0   0   1   2   1   1   1   1   2   1   0   0   2   2   0   2   1   1   1   1   0   1   1   1   1   0   1   1   2   2   1   0   1   2   1   0   1   2   1   1   0   1   0   0   2   1   2   1   1   0   1   1   0   1   1   1   1   1   1   0   1   0   0   0   1   1   1   1   2   1   1   0   1   0   1   1   2   1   1   1   2   1   1   1   2   1   1   0   2   2   1   0   1   1   2   2   2   1   0   1   0   1   2   1   2   2   1   2   1   0   2   0   2   1   0   2   1   1   0   2   2   0   0   1   1   1   2   0   2   0   1   1   2   1   1   2   1   2   1   1   1   1   0   2   1   0   1   2   0   2   1   0   2   1   2   0   2   2   1   1   1   1   0   0   1   1   1   0   1   2   2   0   0   1
 MK-3-9                 1   1   2   2   2   1   1   1   1   2   1   1   0   2   2   1   1   1   0   0   2   1   1   2   1   1   1   0   1   2   1   1   1   1   2   1   0   0   2   2   0   2   1   1   1   1   0   1   1   1   1   0   2   1   1   2   1   1   1   2   1   0   1   2   1   1   2   1   0   0   2   0   2   1   1   1   1   0   0   1   1   0   0   1   1   0   1   0   1   0   0   1   2   2   2   2   1   0   1   0   0   2   2   1   1   1   1   1   2   1   2   1   1   1   1   2   1   0   1   1   2   2   0   1   0   1   0   2   2   1   2   2   1   2   1   0   1   0   2   1   1   2   1   1   0   2   2   0   0   1   0   0   2   0   2   0   0   0   2   0   1   1   1   2   1   1   1   1   0   1   2   0   0   2   0   1   2   0   2   1   2   1   2   2   1   0   1   1   0   0   1   0   1   1   2   2   2   0   1   1
 MK-3-10                1   1   1   2   2   1   1   0   2   2   1   0   0   2   2   2   1   1   0   0   2   0   1   2   1   1   1   0   1   2   1   1   1   1   2   1   0   0   2   1   1   2   2   1   0   1   0   1   1   1   1   1   2   1   0   2   0   1   1   2   1   0   1   2   1   1   2   1   0   0   1   0   2   1   1   1   1   2   0   1   1   0   0   1   1   0   1   0   1   1   0   0   2   2   2   2   0   1   1   0   1   1   2   1   1   2   1   1   2   1   2   0   1   1   1   2   2   0   2   1   2   2   0   1   0   1   0   1   2   1   2   2   1   2   1   0   1   0   2   1   1   2   1   1   0   2   2   0   1   1   0   0   2   1   2   0   0   0   2   0   1   0   1   2   1   2   1   1   0   1   2   0   0   2   0   1   2   0   2   2   2   1   2   2   1   0   1   1   0   1   1   0   1   0   2   2   2   0   1   1
 MK-3-11                1   1   2   2   2   1   1   1   2   2   1   0   0   2   2   1   1   1   0   1   2   0   1   2   1   2   1   0   1   2   1   1   1   1   2   1   0   0   2   1   1   2   2   1   0   1   0   0   1   0   1   2   2   1   0   2   0   1   1   2   1   0   1   2   1   1   2   2   0   0   1   0   1   1   1   1   1   2   0   1   0   0   1   1   1   0   1   0   0   1   0   0   2   2   2   2   0   1   1   0   1   1   2   1   1   2   1   0   1   0   2   0   1   1   1   2   1   0   2   1   2   2   0   1   0   1   0   1   1   1   2   2   1   2   1   1   1   0   2   2   1   2   1   1   0   2   2   0   1   0   0   1   1   1   2   0   1   0   2   0   1   0   1   1   1   2   0   2   0   1   1   0   0   1   1   0   1   1   1   1   2   1   1   2   1   0   2   1   0   1   1   0   1   0   2   2   2   0   1   1
 MK-3-12                1   1   2   2   2   1   1   0   1   2   1   1   0   1   1   1   0   2   0   1   2   1   1   1   1   2   0   0   1   2   1   1   1   1   2   1   1   0   1   1   1   2   2   1   0   1   0   1   1   0   1   2   2   1   0   2   0   1   1   2   1   0   1   2   0   2   2   2   0   1   1   0   1   1   1   1   1   2   0   1   0   1   1   0   1   0   1   0   0   0   0   0   2   1   2   2   0   1   1   0   1   1   2   1   1   2   1   0   1   0   2   0   1   1   1   2   1   0   2   0   2   2   0   2   0   1   0   1   1   1   2   2   1   2   0   1   0   0   2   1   2   2   1   2   0   2   2   1   1   0   0   1   0   1   2   0   1   1   2   0   1   0   1   1   0   1   0   2   1   0   1   0   1   1   2   0   2   1   2   1   2   2   1   2   1   0   2   1   0   1   1   0   1   0   2   2   1   0   1   1
 MK-3-13                1   1   1   2   2   0   1   0   1   1   1   1   0   1   1   1   0   2   1   1   2   1   1   1   1   2   0   0   1   1   1   1   1   1   2   1   1   0   1   1   2   2   2   1   0   1   0   1   0   1   1   2   2   1   1   2   0   2   1   2   1   0   1   2   0   2   2   2   0   1   1   0   1   1   0   1   1   2   0   1   1   1   1   0   0   0   1   0   0   0   0   0   2   1   2   2   0   1   1   1   1   1   2   1   1   2   1   0   1   0   2   1   1   2   1   1   1   0   1   1   2   2   0   1   0   1   2   1   1   1   2   2   1   2   0   1   0   0   2   1   2   2   1   2   0   2   2   1   1   0   0   1   0   0   2   0   1   1   2   0   1   1   1   1   0   1   0   2   1   0   1   0   1   1   2   0   2   1   2   1   2   2   1   2   1   1   2   1   1   1   2   0   1   1   2   2   1   1   1   1
 MK-3-14                1   1   1   1   1   0   1   0   1   1   1   1   0   1   1   1   0   2   1   1   2   1   1   1   1   2   0   0   1   1   1   1   1   1   2   1   2   0   1   1   2   2   2   1   0   1   1   1   0   1   1   0   2   1   1   2   1   2   0   2   1   0   1   2   0   2   2   2   0   1   2   0   1   1   0   1   1   2   0   1   1   1   1   0   1   0   1   0   0   0   0   0   2   1   2   2   0   0   1   2   1   1   2   0   2   2   1   0   1   0   2   0   1   2   1   1   0   0   1   1   2   2   0   1   1   1   2   1   0   1   2   1   1   2   0   0   0   0   2   1   2   2   1   2   0   1   2   1   1   0   0   1   0   0   1   0   1   1   2   0   1   1   1   1   0   0   0   2   1   0   1   1   1   1   2   1   2   1   2   0   2   2   1   2   1   1   2   1   1   1   2   0   1   1   2   2   1   1   1   1
 MK-3-15                1   2   1   1   1   0   1   0   1   1   2   1   1   2   1   1   0   2   1   2   1   0   1   0   2   2   0   0   1   1   1   1   1   1   2   2   2   0   0   1   2   2   2   1   0   1   1   1   0   1   1   0   2   1   1   2   1   2   0   2   0   0   1   2   0   2   2   2   0   1   2   0   1   1   0   1   1   2   0   1   1   1   1   0   1   0   1   0   0   0   1   0   1   1   2   2   0   0   1   2   1   2   2   0   2   2   1   0   1   0   2   2   1   2   1   1   1   0   1   1   2   2   0   1   1   1   2   0   0   0   2   1   1   2   0   0   0   0   2   1   2   2   1   2   0   1   1   1   1   0   0   1   0   0   1   0   1   1   2   1   1   1   1   2   1   0   1   2   1   0   1   0   1   1   2   1   2   1   2   0   2   1   1   2   1   0   2   1   1   0   2   0   0   1   2   2   1   1   1   1
 MK-3-16                1   2   1   1   1   1   1   0   1   1   2   1   1   2   1   1   0   2   1   2   2   0   1   0   2   2   0   0   1   1   1   0   0   1   2   2   2   0   0   1   2   2   2   1   0   1   1   0   0   1   1   0   1   1   1   2   0   1   0   2   0   0   1   2   0   1   2   2   0   1   2   1   0   0   1   1   1   0   0   1   1   1   1   0   1   0   1   0   0   0   2   0   1   1   2   2   0   0   2   2   2   2   1   1   1   2   1   0   1   1   2   2   1   2   1   1   2   0   1   1   2   2   0   1   1   1   2   0   0   0   2   1   0   1   0   0   1   0   2   1   2   2   1   2   0   1   1   1   1   0   0   1   0   1   1   1   1   1   1   1   1   1   1   2   1   0   1   2   1   0   1   0   1   1   2   1   2   1   2   0   2   1   1   2   2   0   2   1   1   0   2   1   0   1   2   2   0   1   1   1
 MK-4-1                 1   2   0   2   0   2   1   0   1   0   1   1   2   1   0   1   2   1   2   0   1   1   1   2   2   1   2   2   2   1   1   1   0   1   1   1   0   2   2   2   2   2   1   2   0   1   0   1   1   2   1   0   1   2   1   2   1   1   2   1   2   2   1   0   1   1   1   0   1   2   2   1   0   0   1   0   1   1   0   1   0   1   1   0   2   0   2   1   1   0   1   1   1   1   2   2   1   1   1   1   2   1   1   0   0   0   1   1   2   2   0   1   2   1   1   0   0   1   0   0   2   1   2   0   1   0   2   1   2   0   1   2   1   2   0   1   0   0   1   1   1   1   2   1   2   1   0   1   1   2   1   2   0   1   0   1   0   2   0   1   0   1   1   0   0   2   1   0   1   1   1   0   2   1   1   1   1   1   1   0   0   1   1   0   2   0   1   1   1   2   0   1   0   0   1   0   1   1   2   2
 MK-4-2                 1   2   0   2   0   2   1   0   1   0   1   0   2   1   0   2   2   1   2   1   1   0   1   2   2   1   2   2   2   1   2   2   0   0   0   1   1   2   1   2   1   0   1   2   0   1   0   1   2   2   1   1   1   2   1   1   1   1   2   1   2   2   1   0   2   0   1   0   1   2   2   1   0   0   2   0   1   1   0   1   0   1   1   0   2   0   2   1   1   0   1   1   1   1   2   1   1   1   1   1   2   1   1   0   1   0   1   1   2   2   0   2   2   1   1   0   0   1   1   1   1   1   2   0   1   0   2   1   2   0   1   2   0   2   1   1   0   0   1   1   1   2   2   1   2   1   0   0   0   2   1   2   0   2   1   1   0   2   0   1   0   2   1   1   1   1   1   0   1   1   1   0   2   2   1   1   1   1   1   0   0   1   1   0   2   0   1   1   1   0   0   1   0   0   1   1   1   1   2   2
 MK-4-3                 1   0   0   2   0   2   1   0   1   0   1   0   1   1   0   1   2   1   2   1   1   0   2   2   2   1   2   2   1   1   2   2   0   1   0   0   1   2   1   2   1   1   1   2   1   1   0   1   1   2   0   1   1   2   1   1   1   1   2   2   2   2   1   0   1   0   2   1   2   0   2   1   0   0   2   0   1   1   1   1   0   1   2   0   2   0   2   1   1   0   1   1   2   1   2   1   1   0   1   1   2   2   0   1   1   0   1   1   2   1   0   2   2   1   1   0   0   1   1   1   1   2   1   0   1   0   2   1   2   0   1   2   0   2   1   1   0   0   1   1   0   2   2   1   2   1   0   0   0   2   1   2   0   2   1   2   0   2   1   1   0   2   0   1   1   1   1   1   1   0   1   0   2   2   0   1   1   1   1   1   0   1   1   0   1   0   1   1   2   0   0   1   0   0   1   1   1   1   2   2
 MK-4-4                 1   0   0   2   0   2   1   1   1   0   1   1   1   0   1   1   2   1   2   1   1   0   2   2   2   1   2   2   1   1   1   1   0   1   0   0   1   2   1   2   1   1   1   1   1   1   0   1   1   2   0   1   1   1   1   1   2   1   2   2   2   2   1   0   1   0   2   1   2   0   1   1   0   1   2   0   1   1   1   2   0   1   2   0   1   0   2   1   1   0   1   1   2   1   2   2   0   1   1   2   1   2   0   1   1   0   1   1   2   0   0   1   2   1   2   0   0   1   1   1   1   2   1   0   1   0   1   2   2   0   1   2   0   2   1   1   0   0   1   1   0   2   1   1   2   2   0   1   1   2   1   2   0   2   1   2   0   1   1   1   1   1   0   1   1   1   1   2   1   0   2   2   0   2   0   1   1   1   1   1   0   2   1   1   1   0   1   0   2   0   0   1   0   0   1   2   1   1   2   2
 MK-4-5                 1   0   0   2   0   2   1   1   1   1   2   1   1   0   2   1   2   1   2   1   1   0   2   2   2   1   2   2   1   2   1   1   0   1   0   0   1   2   1   2   0   1   1   0   1   1   0   1   1   2   1   1   1   1   1   0   2   1   2   2   2   2   2   0   1   0   2   1   1   0   1   1   0   1   2   0   1   1   1   2   0   0   2   0   1   0   2   0   1   1   1   1   1   1   2   2   0   1   1   2   0   2   0   1   2   0   1   1   2   1   0   1   2   1   2   0   0   1   0   1   1   2   1   0   0   0   1   2   2   0   1   2   0   2   2   2   0   0   1   1   1   1   1   1   2   2   0   1   1   1   1   2   0   2   2   2   1   1   1   1   1   1   0   1   0   1   1   1   2   0   2   2   0   2   0   1   1   1   1   1   1   1   1   1   1   0   1   0   2   0   1   1   1   0   1   2   1   1   2   1
 MK-4-6                 1   0   0   2   0   1   1   1   1   1   2   1   1   0   2   1   2   1   2   1   1   1   2   2   2   1   2   1   1   2   1   1   0   1   1   0   1   2   2   2   1   1   0   1   1   1   0   1   1   1   1   1   1   1   1   0   2   1   1   2   2   2   2   0   1   0   2   0   1   0   2   1   0   1   2   1   1   1   1   2   0   1   2   0   1   0   2   0   0   1   1   1   1   1   2   2   0   1   1   2   0   2   0   1   1   0   1   1   2   1   0   1   2   1   2   0   0   1   0   0   1   2   1   0   0   0   1   2   2   0   0   2   0   1   2   2   0   1   1   1   2   1   1   1   2   2   0   1   1   0   1   2   0   2   2   2   1   1   0   1   1   1   0   1   0   1   0   1   2   0   2   2   0   2   0   1   1   2   1   1   1   1   0   1   1   1   1   0   2   0   1   1   1   0   1   2   1   1   2   1
 MK-4-7                 1   0   0   2   0   1   1   1   1   1   2   1   1   0   2   0   2   1   2   2   0   1   2   2   2   1   2   1   1   1   0   1   0   1   1   0   1   2   2   2   1   1   0   1   1   1   0   1   1   1   1   1   1   1   0   0   1   1   1   2   1   2   2   0   2   0   2   0   1   0   1   1   1   2   2   1   1   1   1   2   0   1   1   0   1   0   2   0   0   1   1   1   1   1   2   2   0   1   1   2   0   2   0   1   1   0   1   1   2   1   0   1   2   1   2   0   0   1   0   1   2   2   1   0   1   0   1   2   2   0   0   2   0   1   2   2   0   1   1   2   2   1   1   2   2   1   0   1   0   0   1   2   1   2   2   2   2   1   0   1   1   1   1   1   0   1   0   2   2   0   2   2   0   2   0   1   1   2   2   1   1   1   1   0   1   1   1   0   2   0   1   1   1   0   1   2   0   1   2   1
 MK-4-8                 1   0   0   1   0   1   2   1   0   1   2   1   1   0   2   0   2   1   1   2   1   1   2   0   2   1   1   1   1   1   0   1   0   1   1   0   1   2   1   2   1   1   1   1   1   1   2   1   1   1   1   1   0   1   0   0   1   1   1   2   2   2   2   0   2   0   2   0   1   0   1   1   1   2   2   1   1   2   1   2   0   1   2   0   1   0   2   0   0   1   1   1   1   1   2   2   0   1   1   2   0   2   0   1   1   0   1   1   2   1   1   1   2   1   2   0   0   1   0   1   2   2   1   0   1   0   2   0   2   0   0   2   0   1   2   1   0   1   1   2   2   1   1   2   2   1   0   1   0   0   1   1   1   2   2   2   2   0   0   1   1   1   1   1   0   1   0   2   2   1   2   2   0   2   0   1   1   2   1   1   1   1   1   1   1   1   1   0   2   1   1   1   1   0   1   2   0   1   1   1
 MK-4-9                 1   0   0   0   0   1   1   1   0   0   2   1   1   0   1   0   2   1   1   1   1   2   2   0   2   1   2   2   1   1   0   1   0   2   1   0   1   2   2   2   1   1   1   1   1   1   2   1   1   1   1   1   0   1   0   0   1   1   1   2   2   2   2   0   2   0   2   0   1   1   2   1   1   2   2   1   1   1   1   2   0   1   2   0   2   0   2   0   0   1   1   1   1   0   2   2   0   2   1   2   0   2   0   1   1   1   1   1   2   1   1   1   2   1   2   0   0   1   0   1   2   1   1   1   1   0   2   0   2   0   0   1   0   1   2   2   0   1   1   2   2   1   1   2   2   1   0   1   0   0   1   1   1   2   2   2   2   0   0   1   1   1   1   1   0   1   0   2   2   1   2   1   0   1   1   1   2   2   1   1   1   1   1   1   1   1   1   0   1   1   1   1   1   0   1   2   0   1   1   1
 MK-4-10                1   0   1   0   0   0   1   1   0   0   2   1   1   0   1   0   2   1   0   1   1   2   2   0   2   0   2   2   1   1   0   1   0   2   1   1   1   2   2   2   1   1   1   0   1   1   1   1   1   1   1   1   1   1   0   0   0   1   1   2   2   2   2   0   1   0   2   0   1   1   2   1   1   2   2   1   2   1   1   2   0   1   2   0   1   0   2   1   1   1   1   1   1   0   2   2   1   2   0   2   0   2   0   0   1   1   1   0   2   1   1   1   2   1   2   1   1   1   0   1   1   1   1   1   1   0   2   0   2   0   0   1   0   1   2   2   0   0   1   2   2   2   1   2   2   1   0   1   1   0   1   1   1   1   2   2   2   0   0   1   1   1   1   1   0   1   1   2   2   2   2   1   0   0   1   1   1   2   1   0   1   1   1   1   1   1   2   0   1   2   2   1   2   0   2   2   1   1   1   1
 MK-4-11                0   0   2   0   0   1   1   2   0   0   2   1   1   0   1   0   2   1   0   1   2   2   2   0   2   0   2   1   1   1   0   1   0   1   1   1   1   2   2   2   1   1   1   1   1   1   1   1   1   1   1   0   2   1   1   0   0   1   1   2   1   2   2   0   2   0   2   0   1   0   1   2   1   1   2   1   2   1   1   2   0   1   2   0   1   0   2   1   1   1   2   1   1   1   2   2   1   2   0   2   0   2   1   1   1   1   2   0   2   1   1   1   2   1   1   2   1   1   0   1   2   1   1   1   1   1   2   0   1   1   0   1   0   1   2   2   0   0   1   2   2   2   1   2   2   1   0   1   1   1   1   1   1   1   2   2   2   0   0   1   1   1   1   1   1   1   1   2   2   1   2   2   0   0   1   1   0   2   1   0   0   1   1   1   1   1   2   0   1   2   2   1   2   0   2   2   1   1   1   1
 MK-4-12                0   0   2   0   0   1   1   2   0   0   2   1   1   1   0   0   2   1   0   1   2   2   2   0   1   0   2   1   1   1   0   1   0   1   0   1   1   2   2   2   1   1   1   2   1   1   2   1   1   1   1   0   2   1   1   0   0   1   1   2   2   2   2   0   2   0   2   0   1   0   0   1   0   1   2   1   1   1   1   2   1   1   2   1   1   0   2   1   1   1   2   1   1   1   2   2   1   1   0   2   0   1   1   1   1   1   2   0   2   2   1   1   2   1   1   2   1   1   1   1   2   1   2   1   1   1   2   0   1   1   0   0   0   1   2   1   0   1   1   2   2   2   1   2   2   1   1   2   1   1   1   1   1   1   2   2   2   0   0   1   1   0   1   1   1   1   0   2   2   1   2   2   0   1   1   1   0   1   1   1   0   1   1   0   0   1   2   0   1   2   2   1   2   0   1   2   1   1   1   1
 MK-4-13                0   0   2   0   1   2   1   2   0   0   2   1   1   1   0   0   2   0   1   1   2   2   2   0   0   0   1   2   1   1   0   0   1   1   1   1   1   2   2   1   1   1   1   2   0   1   2   1   1   1   1   0   1   1   1   0   0   1   1   2   2   2   2   0   2   1   2   0   2   0   1   1   0   1   2   1   1   1   1   2   1   1   1   1   1   0   2   1   1   1   2   1   1   2   2   2   1   1   0   1   0   1   1   1   1   1   2   0   2   2   1   0   1   1   1   2   1   0   1   1   1   1   1   1   1   1   1   0   1   1   0   2   0   1   2   2   0   1   1   2   1   2   2   2   2   2   1   2   1   1   1   2   1   1   2   1   2   1   1   1   1   0   0   1   1   1   1   2   2   2   1   2   0   1   1   1   0   1   1   1   0   1   1   0   0   2   2   0   1   2   2   1   2   0   1   2   1   1   1   1
 MK-4-14                0   0   2   0   1   2   1   2   1   0   2   0   1   1   1   0   2   0   1   1   2   2   2   0   0   0   1   2   1   1   0   0   1   0   1   1   1   1   2   1   1   1   1   2   1   1   2   1   1   1   1   0   1   0   1   0   0   2   1   2   2   2   2   0   1   1   0   0   2   1   1   1   0   1   1   1   1   1   1   2   1   1   0   1   1   0   2   1   0   1   2   1   1   2   2   2   1   0   0   0   0   1   1   1   1   0   2   0   2   2   1   0   1   0   1   2   1   1   1   1   1   1   1   1   1   1   1   0   1   1   0   1   0   1   2   2   0   1   1   2   1   2   2   2   2   2   1   2   0   1   1   2   1   1   2   1   2   1   1   1   0   0   0   2   1   1   1   2   2   2   1   2   0   1   1   1   0   1   2   1   0   0   1   0   0   1   2   0   1   2   2   1   1   0   1   2   1   1   1   1
 MK-4-15                0   0   2   1   2   1   1   2   1   1   2   0   0   1   1   1   2   0   1   1   2   2   2   0   0   0   1   2   1   1   1   0   1   0   1   1   1   0   2   1   1   1   1   2   1   2   2   2   2   0   1   0   1   0   0   0   0   2   1   2   2   1   2   0   1   1   1   0   2   1   1   1   0   1   1   1   1   1   2   2   1   1   0   1   1   0   2   1   0   1   1   2   1   2   2   2   1   0   0   0   0   1   1   1   2   0   2   0   2   1   1   0   1   0   1   2   1   1   1   2   1   1   2   2   1   1   2   1   1   1   0   1   0   1   2   1   0   1   1   2   1   2   2   1   2   2   1   2   0   1   1   2   1   1   2   1   2   1   1   1   0   0   1   2   1   1   2   2   2   2   1   2   0   2   1   0   0   1   1   1   0   1   1   0   0   0   2   0   1   2   2   1   1   0   1   1   1   0   1   1
 MK-4-16                0   0   2   1   2   2   1   2   1   1   2   0   0   1   1   1   2   1   2   1   2   2   2   0   1   0   1   2   1   1   1   0   1   0   1   1   1   0   2   1   1   1   1   2   1   2   2   2   2   0   1   0   1   1   0   0   0   2   2   1   2   1   0   0   2   1   1   0   2   1   1   1   0   1   1   1   1   0   2   2   1   1   0   1   1   0   1   0   1   2   1   2   1   1   1   2   1   0   0   0   0   1   1   2   2   0   2   0   2   0   1   0   1   0   0   2   1   0   1   2   2   1   2   2   1   1   1   1   1   1   1   1   0   0   2   1   0   1   1   2   0   2   2   1   2   2   0   2   0   1   2   1   0   1   2   1   1   1   1   1   1   0   1   2   1   1   2   2   2   2   1   2   0   2   1   0   1   1   1   1   0   2   1   0   0   0   2   1   1   1   2   0   1   0   1   0   1   0   1   1
 MK-5-1                 2   2   2   0   1   2   1   1   1   0   1   0   2   0   0   1   1   1   2   1   2   1   1   1   2   1   0   2   1   1   0   1   1   0   1   0   2   2   0   1   2   2   1   1   1   1   2   2   1   1   2   2   0   0   1   2   1   1   1   1   1   1   1   1   2   0   1   1   2   1   0   2   1   1   2   1   2   1   1   1   1   2   0   1   1   1   0   1   1   1   0   2   2   0   2   1   1   1   1   0   2   2   2   0   1   1   1   1   1   0   0   0   0   1   2   1   0   1   0   0   1   1   1   1   1   2   1   2   1   2   2   1   0   0   0   1   1   2   0   0   1   2   1   2   1   2   2   2   1   1   0   2   2   0   1   1   1   0   0   1   2   2   1   1   2   1   2   2   1   1   1   2   2   1   0   0   1   1   0   1   1   1   1   0   1   1   2   2   0   2   1   1   0   1   1   1   1   0   1   1
 MK-5-2                 2   2   2   0   2   2   1   1   1   0   1   0   1   0   0   1   1   1   2   1   2   1   1   1   2   1   0   2   0   1   1   1   1   0   1   0   2   2   0   1   2   2   1   1   1   1   1   2   1   1   2   2   0   0   1   2   1   1   1   1   1   1   2   1   2   0   1   1   2   1   0   2   1   1   1   1   2   1   1   1   1   2   0   1   1   1   1   1   1   2   0   2   2   0   2   1   1   1   1   0   2   2   2   0   1   2   1   1   1   0   0   0   0   1   2   1   0   0   0   0   1   1   1   1   2   2   1   1   1   1   2   1   1   0   1   1   1   1   0   0   1   2   1   2   1   2   2   2   1   1   1   1   2   0   0   2   2   0   0   2   2   1   1   1   2   1   2   1   1   1   1   1   2   1   1   0   1   1   0   1   1   1   2   0   1   1   2   2   0   1   1   1   0   1   1   1   1   0   0   1
 MK-5-3                 2   2   2   0   2   2   2   1   1   0   1   0   1   0   1   1   1   1   2   1   1   1   2   1   2   0   0   2   0   1   1   2   2   0   1   1   2   1   0   1   2   2   1   1   1   1   1   2   1   1   2   2   0   0   1   2   1   0   2   1   1   1   1   1   2   0   1   1   2   1   0   1   2   1   1   1   2   1   1   1   1   2   0   1   1   1   1   1   1   1   0   2   2   1   2   1   1   1   1   0   2   2   2   0   1   2   1   1   1   1   0   0   0   1   2   1   0   0   0   0   1   1   1   2   2   2   1   1   1   0   2   1   1   0   1   1   2   0   0   0   1   2   1   2   1   2   1   2   1   1   1   1   2   0   0   2   2   0   0   2   2   1   2   1   2   1   2   1   1   1   1   1   2   0   1   0   1   0   0   0   1   0   2   0   1   1   2   2   1   1   0   1   0   1   1   1   2   0   1   1
 MK-5-4                 1   2   2   0   1   2   2   2   1   0   1   0   1   0   0   2   1   1   2   0   1   1   2   1   2   0   0   1   1   1   1   2   1   0   1   1   2   1   0   1   2   2   1   2   2   1   1   2   1   1   2   2   0   0   1   2   1   0   1   2   2   1   1   1   1   1   1   1   2   1   0   1   2   1   1   2   2   1   1   1   1   2   1   1   1   1   1   1   1   1   1   1   1   1   2   1   1   1   0   0   2   1   2   0   2   1   2   1   1   1   1   0   0   1   2   1   0   0   0   0   1   2   1   2   2   1   1   1   1   1   2   1   1   0   2   1   1   0   1   1   1   2   1   1   1   1   1   2   1   1   1   1   2   0   1   1   1   1   0   2   2   1   2   1   2   1   2   1   1   1   1   1   2   0   1   0   1   0   0   0   1   0   2   0   1   1   2   2   1   1   0   1   0   1   1   1   2   1   1   1
 MK-5-5                 1   2   2   0   0   2   2   2   1   0   1   0   1   0   0   2   1   1   1   1   1   1   2   1   1   0   0   0   1   1   1   2   2   0   1   1   2   1   0   1   2   2   0   2   2   1   1   2   1   1   2   2   0   0   1   1   1   0   1   2   1   1   1   1   1   1   1   1   2   0   0   1   2   1   1   2   2   1   0   1   1   2   1   1   1   1   1   0   1   1   1   1   1   0   1   1   1   2   1   1   2   1   2   0   2   1   2   1   1   2   1   0   0   1   2   1   0   0   0   0   1   1   0   2   2   1   1   1   1   1   1   0   1   0   2   1   1   0   1   0   1   2   1   1   1   1   1   2   1   1   1   1   2   0   1   1   1   1   0   2   2   1   1   1   2   1   2   2   2   1   1   1   2   1   1   0   1   1   0   1   2   0   2   0   1   1   2   2   2   2   0   1   1   1   1   1   2   1   1   2
 MK-5-6                 2   2   2   0   1   2   2   2   1   0   1   0   1   0   1   2   1   1   1   1   1   1   2   1   1   1   1   0   1   1   1   1   2   0   1   1   2   1   0   1   2   2   0   2   2   1   1   2   1   1   2   2   0   0   2   1   1   1   1   2   1   1   1   2   1   1   1   1   1   0   0   1   2   2   1   2   2   1   0   1   1   2   1   0   0   1   2   0   1   2   1   1   1   1   1   1   1   1   1   1   1   1   2   0   1   1   2   1   1   2   1   0   0   1   2   1   0   0   0   0   1   1   1   2   2   1   1   1   2   0   1   0   1   1   2   1   1   0   0   0   2   2   1   1   1   1   1   2   1   2   1   1   1   0   1   1   1   0   1   2   1   1   1   1   2   1   2   2   2   1   1   2   1   1   1   0   2   1   0   0   2   0   2   0   1   1   2   2   1   2   0   1   1   0   1   1   2   1   1   2
 MK-5-7                 2   2   2   0   1   2   2   2   1   0   1   2   1   0   1   2   1   1   2   1   1   1   1   2   1   1   1   0   1   1   1   1   2   0   1   2   2   1   0   1   2   2   0   2   2   1   1   1   0   1   2   1   0   0   1   1   1   2   1   2   1   1   1   2   1   2   1   1   1   0   0   1   2   2   1   2   2   1   0   2   0   2   1   0   0   1   2   0   1   2   1   0   1   2   1   1   1   2   1   1   1   1   2   0   2   1   2   1   1   2   1   0   1   1   2   1   0   0   0   0   1   1   1   2   2   1   1   2   1   0   2   0   1   1   2   1   1   0   0   0   2   1   1   1   1   1   0   2   0   1   1   1   1   0   0   0   1   0   2   2   1   1   0   1   2   2   2   1   2   1   1   2   1   1   1   0   2   1   0   0   2   0   2   0   1   1   2   2   1   1   0   1   1   0   0   1   2   1   1   2
 MK-5-8                 2   1   2   0   1   2   2   2   1   1   1   2   0   0   1   2   1   0   2   1   1   1   1   2   1   1   1   0   1   1   1   2   2   0   1   2   2   1   0   0   2   2   1   2   2   1   0   1   0   0   1   1   0   0   1   2   1   2   1   2   1   1   2   2   1   2   1   1   1   0   1   1   2   2   1   2   2   0   0   2   1   2   1   0   1   1   2   0   1   2   1   0   1   2   1   2   1   2   1   1   0   1   2   0   1   1   2   1   1   2   1   0   1   1   2   1   0   0   0   0   1   1   1   2   2   0   0   2   1   1   2   0   1   1   2   1   1   0   0   0   2   1   1   1   1   1   1   1   1   1   1   1   1   0   0   0   1   0   2   1   1   1   0   1   2   2   2   1   2   0   1   1   1   2   1   0   2   0   0   0   2   0   2   0   1   1   2   2   1   1   0   1   1   0   1   1   2   1   1   1
 MK-5-9                 2   0   2   0   1   1   2   1   1   1   1   2   0   0   1   2   1   0   2   1   2   1   1   2   1   1   2   0   1   1   1   2   1   1   1   2   1   1   0   0   0   2   1   2   2   1   1   0   0   1   0   1   0   0   1   2   1   2   1   2   1   1   2   2   1   2   1   1   1   0   1   1   2   2   1   2   2   1   0   0   2   2   1   0   1   0   2   0   1   2   1   0   1   2   1   2   1   2   1   1   1   1   2   0   0   1   2   2   1   2   1   0   1   1   2   1   0   0   0   1   1   1   1   2   2   0   0   2   1   1   2   1   1   1   2   1   1   0   0   0   2   1   1   0   1   1   2   2   1   2   1   1   1   0   0   0   1   0   2   1   0   1   0   1   2   1   1   1   2   0   1   1   1   2   1   0   1   0   0   0   1   0   2   1   1   0   2   1   0   1   0   0   1   1   0   1   2   1   1   2
 MK-5-10                1   1   2   0   1   1   2   1   1   1   2   2   0   0   1   2   1   1   2   1   2   0   1   2   1   1   1   1   0   1   1   2   1   1   1   2   2   2   0   1   0   2   1   2   1   1   1   0   0   1   0   1   0   0   1   2   1   2   1   2   2   0   2   1   1   1   0   1   1   1   1   1   2   2   1   1   2   1   2   0   2   2   1   1   1   0   2   0   1   2   0   0   1   2   1   2   1   2   1   1   1   2   2   0   0   1   2   2   1   2   1   1   1   1   2   1   0   0   0   0   1   1   1   2   2   0   0   2   1   0   2   1   1   1   2   0   1   1   0   0   1   1   0   1   0   1   2   2   1   2   1   1   1   0   0   0   1   1   2   1   0   1   0   1   2   1   1   1   2   0   1   0   0   2   1   0   1   0   0   0   1   0   1   1   1   0   1   1   0   1   1   1   1   1   0   1   1   1   1   1
 MK-5-11                1   1   2   0   2   1   2   2   2   1   2   1   0   0   1   2   1   1   1   1   2   0   1   2   1   1   1   0   0   1   1   2   1   0   1   2   2   1   1   1   0   2   1   2   1   1   1   0   0   1   0   1   0   0   1   2   1   2   1   2   2   0   2   1   1   2   0   1   1   1   1   1   2   2   1   1   2   1   2   0   0   0   1   1   1   0   1   0   1   2   0   0   1   2   1   1   1   2   1   1   1   2   2   0   0   1   2   2   1   2   1   1   1   1   2   1   0   0   0   0   1   1   1   2   2   0   1   2   1   0   2   1   0   1   2   1   1   1   0   1   2   1   0   1   0   1   2   2   2   2   1   2   1   1   0   0   0   1   2   2   0   1   0   1   2   1   1   1   1   0   1   0   0   2   1   0   1   0   1   0   1   0   1   1   1   0   1   1   0   1   2   1   0   1   0   1   0   2   2   1
 MK-5-12                1   2   1   1   2   1   2   2   2   1   2   1   0   1   1   2   1   0   1   1   2   0   1   2   1   1   1   0   0   1   0   2   2   0   1   1   2   1   2   0   0   1   1   2   1   1   1   0   1   1   0   1   0   0   1   2   1   2   1   2   2   0   2   1   2   2   0   2   1   1   1   1   2   2   1   1   2   1   2   0   0   0   1   1   1   0   1   0   1   2   0   0   1   1   1   1   1   1   2   1   1   2   1   0   0   1   2   2   2   2   1   1   1   2   1   1   0   1   0   0   1   1   1   2   2   0   0   2   1   0   2   2   0   1   2   0   2   1   0   1   2   1   0   1   0   1   2   2   2   2   1   2   1   1   0   1   0   0   2   1   1   0   1   0   2   1   0   1   0   0   1   1   0   2   1   0   0   0   1   0   1   1   0   1   1   0   2   1   0   1   2   1   0   1   0   1   0   2   1   1
 MK-5-13                2   2   1   2   1   1   2   2   2   1   2   1   0   1   2   2   1   1   1   2   0   0   1   2   1   1   1   0   1   1   0   2   2   0   1   1   1   2   2   0   0   1   1   2   1   1   2   0   0   1   1   1   0   1   1   1   0   2   1   2   2   0   2   1   2   0   0   2   1   1   0   1   2   1   1   1   1   1   2   0   0   0   1   0   0   0   1   0   1   1   0   0   1   1   1   2   1   2   2   1   1   2   1   0   0   1   2   2   2   2   1   1   1   2   1   2   1   1   0   1   1   1   0   2   2   1   0   2   1   0   2   2   1   1   2   0   2   1   0   1   2   1   0   1   0   1   2   1   2   2   1   1   1   1   0   1   0   0   1   0   1   0   1   0   2   1   0   1   0   0   0   1   1   2   1   0   0   1   1   0   1   1   1   0   1   0   1   1   0   1   2   1   0   1   0   2   0   2   1   1
 MK-5-14                2   2   1   2   1   0   2   2   2   1   2   2   0   1   2   2   1   0   1   2   0   0   1   2   1   1   1   0   1   1   0   2   2   0   1   1   1   1   2   0   0   1   1   2   2   1   2   0   0   1   1   1   0   1   1   1   0   2   1   2   2   0   2   1   2   0   0   2   1   1   0   0   2   1   1   1   1   1   1   0   2   0   1   0   0   0   1   0   1   1   0   0   1   1   2   2   1   2   2   2   1   2   1   0   0   1   1   2   1   2   1   1   1   2   0   2   1   1   0   1   1   1   1   2   2   0   0   2   2   0   2   2   1   1   2   1   1   1   0   1   1   1   1   1   0   1   2   0   2   2   1   1   1   1   0   1   0   0   1   1   0   0   2   0   2   1   0   1   0   0   2   1   1   2   1   0   0   2   1   0   1   1   1   1   1   0   1   1   1   1   2   1   0   2   0   2   0   2   1   1
 MK-5-15                2   2   1   1   1   1   2   2   2   1   2   2   0   0   2   2   1   0   1   1   0   0   1   2   1   1   1   0   1   1   0   2   2   0   1   1   1   1   1   0   1   1   1   2   1   1   2   0   0   1   1   1   0   1   1   1   0   2   1   2   2   0   2   1   2   1   0   2   1   1   0   0   2   1   1   2   2   1   1   0   2   0   1   0   0   1   1   1   1   0   0   0   1   1   2   2   1   2   2   2   1   2   0   0   0   1   1   2   1   2   1   1   1   2   0   2   0   1   0   1   1   0   1   2   2   0   0   2   2   0   2   0   1   0   2   1   1   1   0   2   1   1   1   1   0   1   1   0   2   2   1   1   1   2   0   1   0   0   1   1   0   0   2   1   2   1   0   1   1   0   2   1   2   2   1   1   0   2   1   0   1   1   1   1   1   0   1   1   0   1   2   1   1   2   0   2   0   2   1   1
 MK-5-16                2   1   1   1   1   1   1   0   2   1   2   2   0   0   2   1   1   1   1   1   0   0   1   2   1   1   1   0   1   1   0   2   2   0   1   1   1   1   1   0   1   1   0   2   0   1   2   0   0   1   1   1   0   1   1   1   0   1   1   2   1   0   1   2   2   1   0   2   1   1   0   1   2   1   1   2   1   1   1   0   1   0   1   0   0   1   1   1   1   0   0   0   1   0   2   2   1   2   1   2   0   2   0   0   0   1   1   2   1   2   1   1   1   2   0   1   0   1   0   1   1   0   1   1   2   0   0   1   1   0   2   0   1   0   2   2   1   1   1   2   1   1   1   1   0   1   1   0   1   1   1   1   1   2   0   1   0   0   1   0   0   0   2   1   1   0   2   1   1   1   2   1   1   1   0   1   0   1   2   0   2   1   1   2   1   0   1   1   0   1   2   0   1   2   0   2   0   2   1   1
 MK-6-1                 1   1   1   1   0   1   1   1   1   0   1   1   1   0   1   2   2   2   2   2   1   1   0   1   2   1   2   0   0   0   0   2   2   2   1   2   1   1   0   2   1   1   1   2   0   1   2   1   2   2   1   2   1   2   1   1   0   0   0   1   0   1   1   2   1   1   1   1   2   1   1   2   2   1   2   2   1   2   1   1   1   0   2   1   1   1   1   1   1   1   1   1   1   0   0   1   2   1   1   1   2   2   0   2   0   2   1   0   0   1   1   0   0   1   1   1   1   2   1   1   1   2   1   2   1   1   2   2   1   1   0   1   0   2   0   0   0   0   1   0   1   1   1   2   1   2   1   0   1   1   1   0   1   0   2   1   2   2   1   0   0   1   0   0   0   2   0   1   0   0   0   1   2   2   1   0   1   2   0   1   0   0   0   1   0   1   0   2   0   2   0   2   0   1   2   2   1   1   2   2
 MK-6-2                 1   1   1   1   0   2   1   1   1   0   1   2   0   0   1   2   1   1   2   1   1   2   0   1   2   2   1   0   0   0   0   2   2   2   0   2   1   1   0   2   1   1   1   2   0   1   2   1   2   2   2   2   1   2   1   1   0   0   0   1   1   1   1   1   1   2   1   1   2   1   1   2   2   1   1   2   1   2   1   1   1   0   2   1   1   1   2   1   1   1   1   1   2   0   1   1   1   1   1   1   2   2   0   2   0   2   1   0   0   1   1   0   0   1   1   1   1   2   1   1   1   2   2   1   0   1   1   1   1   1   0   1   0   1   0   0   0   0   1   0   1   1   1   1   2   2   1   0   1   1   1   0   1   0   2   2   2   1   1   1   0   1   0   0   0   2   0   2   0   0   0   1   2   1   1   0   1   2   1   1   0   0   0   1   0   1   0   2   0   2   0   2   0   1   2   2   1   2   2   2
 MK-6-3                 1   1   1   1   0   1   1   1   1   0   1   2   1   0   1   2   1   1   2   1   1   1   1   1   2   2   1   0   0   0   0   2   2   2   0   1   1   1   0   2   1   1   1   0   0   1   1   1   2   1   2   2   1   1   1   1   0   1   0   2   1   1   1   1   1   2   1   1   2   1   1   2   1   1   1   1   1   2   1   1   1   0   2   1   1   1   1   1   1   2   1   2   2   0   1   1   1   1   0   1   2   1   1   2   0   1   1   0   0   1   1   0   0   1   1   1   1   2   2   1   1   2   2   0   0   1   1   1   1   1   0   1   0   1   0   0   0   0   0   0   1   1   1   2   2   2   1   0   1   1   1   0   1   1   1   0   1   2   0   1   1   1   0   0   0   2   0   2   1   0   0   1   2   0   1   0   1   1   1   0   2   0   0   1   0   1   0   2   0   2   0   2   0   1   2   2   1   2   2   2
 MK-6-4                 1   2   0   1   0   1   1   1   2   0   1   2   1   1   1   2   1   1   2   1   1   1   1   1   2   2   1   0   0   0   0   2   1   2   0   1   0   1   0   1   1   1   1   0   0   1   1   0   1   2   2   2   2   1   1   1   0   1   0   2   1   1   1   0   1   1   1   1   2   1   1   2   1   1   0   1   2   2   1   1   1   0   2   1   1   1   1   1   1   2   2   2   2   1   0   1   1   0   0   1   2   0   1   2   0   2   1   0   0   1   1   1   0   1   1   1   1   2   1   1   1   2   1   1   0   1   1   1   1   1   0   1   0   1   0   0   0   0   0   0   2   1   1   2   2   1   2   1   1   1   1   0   1   1   1   0   1   2   0   1   1   1   0   0   0   2   1   1   1   0   1   2   2   0   2   0   1   1   1   0   2   0   0   1   2   1   0   1   0   1   0   2   0   2   2   2   1   2   2   2
 MK-6-5                 1   2   0   1   0   1   1   1   1   0   1   2   1   1   0   2   1   1   2   2   1   1   1   1   2   2   1   0   0   0   0   2   1   2   0   1   0   2   0   1   1   1   1   0   1   1   1   0   1   2   2   2   2   1   1   1   0   0   1   2   1   1   1   1   1   1   1   0   2   1   1   2   1   1   0   1   2   2   0   1   1   0   2   1   1   1   1   2   2   2   2   2   2   1   1   1   1   0   0   1   2   0   1   2   0   2   1   0   1   1   1   0   0   1   1   1   0   1   1   1   1   2   1   1   0   1   1   0   1   1   1   1   0   1   0   0   0   0   0   0   2   1   1   2   2   1   1   1   1   1   1   0   2   1   1   0   1   2   0   1   2   1   0   0   0   2   1   1   1   0   1   2   2   1   2   0   2   1   1   0   1   0   0   1   2   0   0   1   0   2   0   1   0   2   2   2   1   2   2   2
 MK-6-6                 0   1   0   1   1   1   1   0   1   0   2   2   1   1   0   1   1   1   1   2   1   1   1   2   2   2   1   0   1   0   0   2   1   2   0   1   0   1   0   1   2   1   1   0   1   1   1   1   1   2   1   2   2   1   1   1   0   0   1   2   0   2   1   1   1   1   1   0   2   1   1   2   1   1   0   1   1   2   0   2   1   2   2   1   1   2   2   2   1   1   2   2   2   1   1   1   0   0   1   2   2   0   1   2   0   1   0   0   1   1   1   0   0   1   1   1   0   1   1   1   1   2   1   1   0   1   1   0   2   0   1   2   0   0   0   1   0   0   1   0   2   1   1   2   2   1   1   1   1   1   1   0   2   1   0   0   1   2   0   1   2   1   0   0   0   1   1   0   1   0   1   2   2   2   2   1   2   1   1   0   1   0   0   1   2   0   0   1   0   2   0   0   0   2   2   2   1   2   2   2
 MK-6-7                 0   2   0   1   1   0   1   0   1   0   2   1   1   1   1   1   1   1   1   2   0   1   1   2   1   2   0   0   1   1   0   2   0   2   1   1   0   1   0   1   2   1   1   0   1   1   1   1   1   2   1   2   2   1   1   1   0   0   1   2   0   2   1   1   1   1   2   0   2   2   0   1   1   1   1   1   2   1   0   2   1   1   1   1   0   2   2   1   1   1   2   1   2   1   1   1   1   0   1   2   2   1   1   2   1   1   0   1   1   0   1   0   0   0   1   2   0   1   2   0   0   2   1   1   1   1   1   1   2   0   1   2   1   0   0   1   0   0   1   0   2   1   2   2   2   1   1   1   1   1   1   0   2   1   0   1   2   1   1   1   2   1   0   0   0   1   1   0   1   1   1   1   1   2   2   1   2   1   1   0   2   0   0   1   2   1   0   1   1   2   1   0   0   2   1   2   1   2   2   2
 MK-6-8                 0   2   1   1   1   0   1   0   1   0   2   1   1   1   1   1   1   1   1   1   0   1   1   2   1   2   0   0   1   1   1   1   0   2   1   1   0   0   0   1   2   1   1   1   1   0   1   1   2   2   1   2   2   2   1   0   0   0   1   2   1   2   1   1   0   1   1   0   2   2   1   0   1   0   2   0   2   1   0   2   1   1   1   1   0   2   1   1   1   1   2   1   2   1   0   1   1   0   1   2   2   1   1   2   1   1   0   1   1   0   1   0   0   0   1   1   0   2   2   0   0   1   0   1   1   1   1   0   2   0   1   2   1   0   0   1   1   1   1   0   2   1   2   2   2   1   1   1   1   0   1   2   1   1   0   1   2   1   1   1   1   1   0   0   1   1   1   0   1   1   1   1   0   2   2   1   1   1   1   0   2   0   0   1   1   1   0   1   1   2   1   1   1   2   0   2   1   2   2   2
 MK-6-9                 0   2   1   1   1   0   1   0   1   1   2   1   1   1   1   1   1   1   1   1   0   1   1   2   1   2   0   0   1   1   1   1   1   2   1   1   0   0   0   1   2   1   1   1   1   0   1   0   2   2   2   2   1   2   1   0   1   0   1   2   1   1   2   1   0   1   1   0   2   2   1   0   2   0   1   0   2   1   1   2   1   1   1   1   0   2   1   1   1   1   2   1   2   1   0   1   1   0   2   2   2   1   1   2   0   1   0   1   1   0   1   0   1   0   1   1   0   2   2   0   0   1   1   1   1   2   2   0   2   0   1   2   1   0   1   1   1   1   1   0   2   1   1   1   1   1   1   1   1   0   1   1   1   1   0   2   2   1   1   1   1   1   1   0   1   1   1   0   1   2   0   1   1   2   1   1   1   0   0   0   2   0   0   2   1   0   0   1   1   2   0   1   1   1   0   2   1   2   2   2
 MK-6-10                0   2   1   0   1   0   1   0   1   1   2   1   2   2   1   1   1   1   0   1   0   1   1   1   1   2   2   1   1   1   1   1   2   2   1   1   1   0   0   2   2   1   1   1   2   0   1   1   1   2   1   2   1   2   1   0   1   1   1   2   1   2   2   1   0   1   2   0   2   2   1   0   2   0   1   0   2   1   1   2   1   1   2   1   1   2   1   1   1   2   0   1   2   1   0   1   2   0   2   2   2   1   1   2   0   1   0   1   1   0   1   0   1   0   2   1   0   2   1   0   0   1   1   1   1   2   1   0   2   1   1   2   1   0   1   1   1   1   0   0   2   1   1   1   1   1   2   2   2   0   1   1   1   1   0   2   2   1   1   1   1   1   1   0   1   1   1   1   2   2   0   1   1   2   1   1   2   0   0   0   2   0   1   2   1   0   0   1   1   2   0   0   1   1   0   2   1   1   2   2
 MK-6-11                0   2   2   0   1   0   2   1   1   1   2   2   2   2   1   1   1   1   1   1   0   1   1   1   1   2   1   2   1   1   2   1   2   2   1   2   1   0   0   1   2   1   1   1   2   0   1   1   1   2   1   2   1   2   1   1   1   1   1   2   1   2   2   1   0   2   2   0   2   2   0   0   2   0   2   0   1   1   1   1   2   1   2   1   1   1   2   2   1   2   0   1   2   1   0   2   2   0   2   2   2   1   1   2   0   1   1   1   1   0   1   1   1   0   2   1   0   2   1   0   0   2   1   0   1   2   1   0   2   1   1   2   1   0   1   1   1   2   0   0   2   1   2   2   1   1   1   2   2   0   1   1   1   1   0   1   2   1   1   1   1   0   2   1   1   1   1   1   1   2   0   1   1   2   1   1   2   0   0   0   2   0   1   1   2   1   0   1   1   2   0   2   1   1   0   2   0   1   2   2
 MK-6-12                0   1   2   0   1   0   2   1   1   1   2   2   2   2   1   1   1   1   1   1   0   1   1   0   1   2   1   2   1   1   1   1   2   1   1   2   1   0   0   1   2   1   1   2   2   0   1   1   1   2   1   2   1   1   1   1   1   1   1   2   2   2   2   2   0   2   2   0   2   2   0   0   2   0   2   1   1   1   1   1   2   1   2   1   1   1   2   2   1   2   0   1   1   1   0   2   2   0   2   1   1   1   1   2   0   1   1   1   2   0   1   1   1   0   2   1   1   2   1   0   1   2   1   0   1   2   1   0   2   1   0   2   1   0   0   1   1   2   1   0   2   1   2   2   1   1   1   2   2   0   1   1   1   1   0   2   2   1   1   1   1   0   2   2   1   0   1   1   1   2   0   1   1   2   1   0   1   0   0   1   2   0   1   1   2   1   0   1   1   2   0   2   1   1   0   2   1   1   2   2
 MK-6-13                0   1   1   0   1   0   2   1   0   1   1   2   2   2   1   1   1   1   1   1   0   1   1   0   1   1   1   1   1   1   1   1   2   1   1   2   1   0   0   2   2   1   1   2   2   0   1   2   1   2   1   2   1   1   1   1   1   1   1   1   2   2   2   2   0   1   2   0   2   2   0   0   2   0   2   1   1   1   2   1   2   1   1   1   0   1   2   2   1   2   0   1   1   1   0   2   2   0   0   0   2   1   1   2   0   1   1   1   2   0   1   1   0   0   1   1   1   1   1   0   1   2   1   0   1   1   1   1   2   1   0   2   1   1   0   1   1   2   1   0   1   1   2   1   1   1   1   2   2   0   1   1   1   0   1   2   0   2   1   1   1   0   2   2   1   0   1   1   1   2   0   1   1   2   2   1   2   0   0   1   2   0   1   1   2   1   1   2   1   2   0   2   1   1   1   2   1   1   2   2
 MK-6-14                0   1   1   0   1   0   2   1   1   1   1   2   2   2   1   1   0   1   0   1   0   1   1   0   1   1   1   1   1   2   1   1   2   1   1   2   1   0   0   2   2   1   1   2   2   0   1   2   0   1   1   2   1   1   1   1   1   1   1   1   1   2   1   2   0   2   1   0   1   2   0   0   2   1   2   1   0   0   2   1   1   1   1   0   0   1   2   2   1   2   0   1   1   1   0   1   2   0   0   0   2   1   1   2   1   1   1   1   2   0   1   1   0   1   1   1   1   1   1   0   1   2   1   0   1   1   1   1   2   0   0   2   1   1   0   1   2   2   1   1   1   1   2   1   1   1   0   2   2   0   1   1   1   0   1   2   0   2   2   2   1   0   2   2   1   1   0   1   1   2   0   2   1   2   2   1   2   1   0   1   2   0   1   1   2   1   1   2   0   2   0   2   1   0   1   2   1   0   2   1
 MK-6-15                1   1   1   0   1   0   2   1   1   1   1   2   1   2   1   1   0   1   0   1   0   1   0   1   1   1   1   1   1   2   1   1   2   1   1   2   1   1   0   1   2   1   1   2   2   0   2   2   0   1   1   2   0   1   1   1   1   1   1   1   1   2   2   2   0   2   1   0   2   2   0   0   1   0   1   1   0   0   1   1   1   1   1   0   0   1   1   2   1   1   0   1   1   1   0   1   2   0   0   1   2   1   1   2   1   1   1   1   2   0   1   1   0   0   1   1   1   1   1   0   1   2   1   0   1   1   1   1   2   0   0   1   1   2   0   1   2   2   1   1   1   1   2   1   0   1   1   2   2   0   1   1   1   0   0   2   0   2   2   2   1   0   2   2   1   0   1   1   1   2   0   2   2   2   2   1   1   1   0   1   2   0   1   1   0   1   1   1   1   2   0   2   1   0   1   2   1   0   2   1
 MK-6-16                1   1   1   0   1   0   1   1   1   1   1   2   1   2   1   1   0   2   0   1   0   1   0   1   1   1   1   1   1   2   1   1   2   1   0   2   1   1   0   2   1   1   1   1   2   1   2   2   0   2   1   0   1   1   1   1   1   1   0   1   1   2   2   2   1   1   1   0   1   1   0   0   1   0   1   1   0   0   1   1   0   1   1   1   1   1   1   2   1   0   0   1   1   2   0   1   2   0   1   1   2   0   1   1   1   0   1   1   2   0   1   1   0   0   0   1   2   1   2   0   2   2   1   0   1   1   1   1   1   0   0   0   1   2   0   1   2   1   1   1   1   1   2   1   0   1   0   2   2   0   1   1   0   0   0   2   0   2   2   2   0   1   2   2   1   0   1   0   1   2   0   2   2   2   2   1   1   1   0   1   1   1   0   1   0   2   1   1   1   2   0   2   1   0   1   2   1   1   1   1
 
!****************************************** Phenotypic Data **********************************************************
!-100.0 is resevred for missing phenotype
SimulatedTrait1         8.4175    9.5840   11.5714    8.3967   10.1076   11.0016   10.4175    9.0671   10.4969    9.0696    8.7948    9.8117    9.9676    9.7019   10.7367    9.6846    8.3216   11.2344   10.7527    8.1933   10.1858   10.5254   10.4868   12.7142   11.5039    9.4931   10.8542    8.2030    9.1755    8.8665    9.0467   10.3623   11.7250   10.4772   10.2336    9.9571    9.9212    9.4457   10.2588    8.8451   10.8817   10.2689   10.2809    8.2121   10.4122    9.2698   10.0270    9.5532    7.9606    9.4836    9.3563   10.8558   12.4678    9.8281   10.4849   11.0745    8.2788    8.9755   10.7605   10.3098    9.4305    7.8162    9.2787   10.7086    9.6647   10.0294   11.0650    9.1819    9.7332   11.3154    8.5109    9.4215    9.2137    9.3694   11.1187    8.7046    8.8501   12.2288   13.3077    9.2206    9.3437   10.2000   11.2794   10.4066    9.1241    8.8968   10.8916    9.4341   10.8892   10.3298   10.9885   10.5588   13.5602    9.6433    7.7195    9.4929   10.0921   11.9897    9.7372    9.7044   10.9879    9.8153   10.4446   10.1196    8.9417    8.7930    9.3078   12.2163   11.0380    9.4731    9.0581    9.8969   10.0007    8.8173   10.1533   10.2279   10.8756   10.4146    9.9463    9.7794    9.5258    8.8031    9.1756   12.3690   10.0625    9.7092   10.8802    8.9084    9.4061   11.3077    8.8816   10.5530   11.6714    9.6895   11.9058   10.6905   10.9708   10.4694    8.6536   10.9953   10.7270   10.6550    9.7523    9.2123    8.7357    8.4463   11.0052   11.7011    8.9662   11.6344    9.6776    8.9240   11.0945   11.5820   11.0765    9.8278   10.1462    9.7542   10.3160    8.6859   10.4404   12.8098    9.8124   10.6097    6.9718   10.5375    8.0202   11.1484    9.3281   10.2403    7.5677    9.6741    8.9060    9.9776   11.1501   10.8299    9.2979    8.9450    9.5900    7.9462    8.6488   10.1465    8.9590   10.8393   11.2369    9.1051   10.0721   10.9755    9.4627   12.2195   11.0522   10.6776    9.4496   11.0141   10.8676    9.0628   10.0678   10.3691    9.8059   11.0049
 
