# Supplementary material for: Inclusive Composite Interval Mapping of QTL by Environment Interactions in Biparental Populations
Source: PLoS One. 2015 Jul 10;10(7):e0132414. doi: 10.1371/journal.pone.0132414 (PMC4498613; doi:10.1371/journal.pone.0132414)
Supplement: S2 File — (ZIP) [file pone.0132414.s002.zip › F2 population/e=1/run_00144.met]

!**********************Note: lines staring with "!" are remarks and will be ignored in the program********************
!*********************************General Information**********************************
!Assuming F1 = P1 x P2, populations available in QTL IciMapping are: 
!  1, P1BC1F1 = P1 x F1, the first backcrossing where P1 is used as the recurrent parent;
!  2, P2BC1F1 = P2 x F1, the first backcrossing where P2 is used as the recurrent parent;
!  3, F1DH, F1-derived doubled haploids; 
!  4, RIL or F1RIL, recombination inbred lines through the repeated selfing of F1;
!  5, P1BC1RIL, recombination inbred lines through the repeated selfing of P1BC1F1;
!  6, P2BC1RIL, recombination inbred lines through the repeated selfing of P2BC1F1;
!  7, F2, the selfing generation of F1;
!  8, F3, the selfing generation of F2;
!  9, P1BC2F1, the second backcrossing where P1 is used as the recurrent parent; 
! 10, P2BC2F1, the second backcrossing where P2 is used as the recurrent parent;
! 11, P1BC2RIL, recombination inred lines through the repeated selfing of P1BC2F1; 
! 12, P2BC2RIL, recombination inred lines through the repeated selfing of P2BC2F1; 
! 13, P1BC1F2, the selfing generation of P1BC1F1; 
! 14, P2BC1F2, the selfing generation of P2BC1F1; 
! 15, P1BC2F2, the selfing generation of P1BC2F1; 
! 16, P2BC2F2, the selfing generation of P2BC2F1; 
! 17, P1BC1DH, P1BC1F1-derived doubled haploids; 
! 18, P2BC1DH, P2BC1F1-derived doubled haploids; 
! 19, P1BC2DH, P1BC2F1-derived doubled haploids; 
! 20, P2BC2DH, P2BC2F1-derived doubled haploids; 
   7      !Mapping Population (see remarks above)
   2      !Mapping Function (1 for Kosambi; 2 for Haldane; 3 for Morgan)
   2      !Marker Space Type (1 for intervals; 2 for positions)
   1      !Marker Space Unit(1 for centiMorgans; 2 for Morgan)
   6      !Number of Chromosomes (or Linkage Groups)
 200      !Size of the mapping population
   1      !Number of environments
 
!***************************************** Chromosomes and Linkage Maps **********************************************
!Chromosome                 NumMarkers
-CH1                        16
-CH2                        16
-CH3                        16
-CH4                        16
-CH5                        16
-CH6                        16
!Linkage map (Marker name followed by position or the interval length)
 MK-1-1                1     0.000
 MK-1-2                1    10.000
 MK-1-3                1    20.000
 MK-1-4                1    30.000
 MK-1-5                1    40.000
 MK-1-6                1    50.000
 MK-1-7                1    60.000
 MK-1-8                1    70.000
 MK-1-9                1    80.000
 MK-1-10               1    90.000
 MK-1-11               1   100.000
 MK-1-12               1   110.000
 MK-1-13               1   120.000
 MK-1-14               1   130.000
 MK-1-15               1   140.000
 MK-1-16               1   150.000
 MK-2-1                2     0.000
 MK-2-2                2    10.000
 MK-2-3                2    20.000
 MK-2-4                2    30.000
 MK-2-5                2    40.000
 MK-2-6                2    50.000
 MK-2-7                2    60.000
 MK-2-8                2    70.000
 MK-2-9                2    80.000
 MK-2-10               2    90.000
 MK-2-11               2   100.000
 MK-2-12               2   110.000
 MK-2-13               2   120.000
 MK-2-14               2   130.000
 MK-2-15               2   140.000
 MK-2-16               2   150.000
 MK-3-1                3     0.000
 MK-3-2                3    10.000
 MK-3-3                3    20.000
 MK-3-4                3    30.000
 MK-3-5                3    40.000
 MK-3-6                3    50.000
 MK-3-7                3    60.000
 MK-3-8                3    70.000
 MK-3-9                3    80.000
 MK-3-10               3    90.000
 MK-3-11               3   100.000
 MK-3-12               3   110.000
 MK-3-13               3   120.000
 MK-3-14               3   130.000
 MK-3-15               3   140.000
 MK-3-16               3   150.000
 MK-4-1                4     0.000
 MK-4-2                4    10.000
 MK-4-3                4    20.000
 MK-4-4                4    30.000
 MK-4-5                4    40.000
 MK-4-6                4    50.000
 MK-4-7                4    60.000
 MK-4-8                4    70.000
 MK-4-9                4    80.000
 MK-4-10               4    90.000
 MK-4-11               4   100.000
 MK-4-12               4   110.000
 MK-4-13               4   120.000
 MK-4-14               4   130.000
 MK-4-15               4   140.000
 MK-4-16               4   150.000
 MK-5-1                5     0.000
 MK-5-2                5    10.000
 MK-5-3                5    20.000
 MK-5-4                5    30.000
 MK-5-5                5    40.000
 MK-5-6                5    50.000
 MK-5-7                5    60.000
 MK-5-8                5    70.000
 MK-5-9                5    80.000
 MK-5-10               5    90.000
 MK-5-11               5   100.000
 MK-5-12               5   110.000
 MK-5-13               5   120.000
 MK-5-14               5   130.000
 MK-5-15               5   140.000
 MK-5-16               5   150.000
 MK-6-1                6     0.000
 MK-6-2                6    10.000
 MK-6-3                6    20.000
 MK-6-4                6    30.000
 MK-6-5                6    40.000
 MK-6-6                6    50.000
 MK-6-7                6    60.000
 MK-6-8                6    70.000
 MK-6-9                6    80.000
 MK-6-10               6    90.000
 MK-6-11               6   100.000
 MK-6-12               6   110.000
 MK-6-13               6   120.000
 MK-6-14               6   130.000
 MK-6-15               6   140.000
 MK-6-16               6   150.000
!*********************************** Marker Types ********************************************************************
!Co-dominant marker: When heterozygote F1 is present, P1 is coded as 2, F1 is coded as 1, and P2 is coded as 0; Otherwise, P1 is coded as 2, and P2 is coded as 0. 
!Dominant marker: When heterozygote F1 is present, P1 and F1 are coded as 12, and P2 is coded as 0; Otherwise, P1 is coded as 2, and P2 is coded as 0.  
!Recessive markers: When heterozygote F1 is present, P1 is coded as 2, and F1 and P2 are coded as 10; Otherwise, P1 is coded as 2, and P2 is coded as 0. 
!Missing marker is coded as -1. 
 MK-1-1                 1   2   1   0   1   1   2   2   0   1   1   1   1   1   2   1   1   1   1   1   1   1   2   1   2   0   2   0   1   1   1   2   1   0   1   0   0   1   2   2   1   0   1   1   1   2   1   2   1   1   1   1   2   0   2   2   1   1   0   2   1   1   1   1   2   2   2   0   1   0   1   1   1   1   2   0   1   2   1   1   0   1   2   1   1   1   1   1   1   0   0   1   0   1   2   1   0   0   1   2   2   1   1   0   0   1   1   1   0   1   1   1   1   1   2   2   1   2   0   0   2   2   1   2   1   1   1   1   1   0   0   1   0   1   1   2   1   1   1   1   1   1   0   2   1   1   1   2   0   2   1   1   1   2   1   2   0   2   2   1   1   1   1   0   1   0   1   2   1   1   1   2   0   1   1   1   0   1   1   1   1   1   2   0   2   2   1   1   2   1   1   0   1   2   1   1   0   2   1   0
 MK-1-2                 2   2   1   0   1   1   1   1   0   0   1   1   1   1   1   1   0   1   1   0   1   2   2   1   2   0   2   1   1   1   1   2   1   1   1   0   0   1   1   2   1   0   1   1   1   2   0   2   1   1   0   1   2   0   2   2   1   1   0   1   1   1   1   1   2   2   2   0   1   0   1   2   1   1   2   0   1   2   1   1   0   1   2   1   1   2   1   1   1   0   0   1   0   2   2   1   1   1   1   2   2   1   1   0   0   1   1   0   0   1   1   1   1   1   2   2   1   2   0   0   2   2   1   2   1   1   1   1   0   0   0   2   0   1   1   2   2   2   1   1   1   2   0   2   1   1   1   2   0   2   1   1   1   2   2   2   1   2   2   1   1   1   1   0   1   0   2   2   1   2   1   2   0   1   0   1   0   1   2   1   1   1   1   0   2   2   1   1   2   1   1   0   1   2   1   0   0   2   1   0
 MK-1-3                 2   2   2   0   1   1   1   0   2   1   1   1   1   1   1   1   0   1   1   1   1   2   2   1   2   0   2   1   1   1   1   2   2   1   1   0   0   1   1   2   0   0   1   1   1   1   1   2   1   1   0   2   2   1   2   2   1   1   0   1   1   0   1   1   2   2   2   0   0   0   1   2   1   1   2   0   1   2   1   1   0   1   2   1   1   2   1   1   1   0   0   1   0   2   2   1   1   1   1   2   1   1   1   0   1   0   1   1   0   1   0   0   1   0   2   2   1   1   0   0   2   2   1   1   0   1   1   1   0   1   0   2   1   1   1   2   1   2   1   1   1   1   0   2   1   1   1   2   0   2   1   1   1   2   1   2   1   2   2   1   1   1   1   0   1   0   2   2   1   2   1   2   0   1   0   1   0   1   2   1   1   1   1   1   2   2   0   1   2   1   1   1   1   0   1   0   1   1   1   0
 MK-1-4                 2   2   2   0   1   1   1   0   2   1   2   1   1   1   1   1   0   0   1   1   1   2   2   1   2   0   2   1   1   1   1   2   2   1   1   0   1   1   1   2   0   0   1   2   1   1   1   2   1   1   1   2   2   1   2   2   2   1   0   1   1   0   1   1   2   1   2   1   0   0   1   2   1   1   1   1   1   2   1   1   1   1   2   1   1   2   2   1   0   0   0   1   0   2   2   0   1   1   1   2   2   1   1   0   2   0   0   1   0   1   0   0   1   0   2   2   2   1   1   0   2   0   1   1   0   1   1   1   0   1   0   2   2   1   1   2   1   1   1   1   1   1   1   1   0   1   1   2   0   2   1   1   1   2   1   2   1   2   2   0   1   0   1   0   1   0   2   2   1   2   0   1   0   1   0   0   0   1   1   1   1   1   1   0   2   2   1   1   2   1   1   1   1   0   0   0   1   1   2   0
 MK-1-5                 2   2   2   0   1   1   1   1   1   1   2   1   0   1   1   1   1   0   1   2   1   2   1   1   2   1   2   1   1   1   1   2   2   1   1   0   1   1   1   2   0   0   2   2   1   1   1   1   2   1   1   1   2   1   2   2   2   1   0   1   1   0   1   1   2   1   2   1   0   0   2   2   2   2   1   1   1   2   0   1   0   1   2   1   1   2   0   1   0   0   0   0   0   2   2   1   1   2   1   1   2   1   1   0   2   0   0   2   0   1   0   0   1   0   2   2   2   0   1   0   2   0   1   1   0   1   1   1   0   1   0   2   2   1   1   2   1   1   1   1   1   1   1   1   0   1   1   2   0   0   2   1   1   2   1   2   1   2   2   0   1   1   0   0   1   0   1   2   1   2   1   1   0   1   0   0   0   1   1   2   1   1   1   0   2   2   1   1   2   0   2   1   1   0   2   0   0   0   1   0
 MK-1-6                 2   2   1   0   0   1   1   1   0   0   2   1   0   1   1   2   2   0   1   1   1   2   1   1   2   1   2   1   2   1   1   2   2   1   1   0   1   1   2   2   1   0   2   2   1   1   1   0   2   1   1   1   2   1   2   2   2   0   0   2   1   1   1   1   2   1   2   1   0   0   2   1   2   2   1   1   1   2   0   1   0   1   1   1   1   2   0   1   0   0   0   0   0   2   2   0   1   1   1   1   2   1   0   1   1   0   1   2   0   1   1   0   1   0   2   2   2   0   1   0   2   0   1   1   0   1   1   1   0   1   0   2   2   1   1   2   1   1   1   0   1   1   0   1   0   1   1   2   1   0   2   1   1   2   2   2   1   2   1   1   1   1   0   0   1   0   1   2   2   2   1   1   0   1   0   0   0   1   1   2   1   1   1   0   2   2   1   2   2   1   2   1   1   1   2   0   0   0   1   0
 MK-1-7                 2   2   1   0   0   1   1   1   0   0   2   2   0   1   1   2   2   1   2   1   1   0   1   2   2   1   1   1   2   1   1   2   2   1   1   0   1   1   1   2   1   0   1   2   1   1   1   0   2   1   2   1   2   1   2   2   1   0   0   2   1   1   1   1   2   1   2   1   0   0   1   2   2   2   1   2   1   1   1   1   0   2   1   1   0   2   0   2   0   0   1   1   0   2   2   0   2   1   2   1   2   1   1   1   1   0   2   2   0   1   1   0   1   0   2   1   2   0   1   0   2   0   2   1   0   1   1   2   0   1   0   2   2   1   1   1   1   1   1   0   0   1   1   1   0   1   1   2   1   0   2   1   1   2   2   2   1   2   1   1   1   1   0   0   1   0   1   2   1   2   0   1   0   1   0   0   0   1   1   2   1   1   1   0   2   1   1   2   2   1   1   1   1   1   1   0   0   0   1   0
 MK-1-8                 2   2   1   1   0   1   1   1   0   0   2   2   0   0   1   2   2   1   1   1   2   0   1   2   2   0   2   1   2   1   1   1   2   1   1   0   1   1   0   1   1   0   1   2   0   1   1   1   2   1   2   1   1   0   1   2   1   0   0   1   1   1   1   2   2   1   2   1   1   0   1   2   2   2   1   2   1   1   1   1   1   2   2   1   0   2   0   2   0   0   1   1   0   1   2   0   2   1   2   1   1   1   0   1   1   0   2   2   0   2   2   0   1   1   1   1   2   0   1   0   2   0   2   1   1   1   1   2   0   1   1   2   2   1   0   1   0   1   1   0   0   1   1   1   0   1   1   2   1   0   2   1   1   1   2   2   1   2   1   1   1   1   0   0   1   0   2   1   1   2   1   1   0   1   0   0   0   1   1   2   1   1   1   0   2   1   2   2   2   1   1   1   1   1   0   0   0   0   2   0
 MK-1-9                 2   2   0   1   0   1   1   1   0   1   2   2   0   0   1   2   2   1   1   1   2   0   2   2   0   0   2   1   2   1   1   2   2   0   1   0   1   1   0   1   2   0   2   1   0   1   1   1   2   1   2   1   2   0   0   1   1   0   0   0   1   1   1   2   2   1   1   1   1   1   2   2   1   1   1   1   1   1   1   1   1   2   2   1   1   2   0   1   0   0   1   1   0   1   2   0   1   1   2   1   2   1   0   1   1   0   2   1   1   1   1   1   0   1   2   1   2   0   2   0   2   1   2   1   0   1   1   2   0   1   2   2   2   1   0   1   0   1   1   0   0   1   1   1   0   0   1   2   1   0   2   1   0   1   2   2   1   2   1   1   1   1   0   0   1   0   1   2   1   2   1   1   0   1   1   1   0   1   2   2   1   1   1   0   2   0   2   1   2   1   1   1   1   1   0   0   0   0   2   0
 MK-1-10                2   1   0   1   0   1   1   1   0   1   1   2   0   0   1   2   1   1   2   1   2   1   2   2   0   0   2   1   2   1   1   2   2   0   1   0   2   1   0   1   1   0   2   1   0   1   2   2   2   1   2   1   2   0   0   1   1   0   1   0   1   1   1   2   1   1   1   1   1   1   2   2   1   1   1   1   1   0   1   1   1   2   2   1   1   2   0   1   0   0   0   1   0   1   2   0   1   1   2   1   2   1   0   1   1   0   2   1   1   1   1   2   0   1   2   1   2   0   2   0   2   1   2   1   0   1   1   2   0   1   2   2   2   1   0   1   0   1   1   0   0   1   1   1   0   0   1   2   1   1   2   1   0   1   2   1   1   2   1   1   1   1   0   0   1   0   2   2   1   2   1   1   0   1   1   1   0   1   2   2   1   1   1   0   2   1   2   1   2   1   1   1   0   1   0   0   0   0   2   0
 MK-1-11                2   1   1   1   0   1   0   2   0   1   1   2   1   0   1   2   1   0   2   1   2   1   2   2   1   1   2   1   2   1   1   2   2   0   1   0   1   0   1   1   1   0   2   1   0   2   2   2   2   1   2   0   2   0   0   2   1   0   1   1   2   2   1   2   1   1   1   1   1   1   2   2   1   1   1   1   1   0   1   1   2   2   2   1   0   2   0   0   0   0   0   1   1   1   2   0   0   1   2   1   2   1   0   1   1   0   1   1   1   1   1   2   0   1   2   1   2   0   1   0   2   1   2   2   0   1   1   2   0   0   2   2   1   1   0   1   1   1   1   0   0   1   1   1   1   1   1   2   1   2   2   1   0   1   2   1   1   2   1   2   1   2   0   0   2   0   2   1   1   2   1   1   1   1   1   1   0   1   2   2   1   1   1   1   2   1   2   1   2   1   2   1   0   1   0   0   1   1   2   1
 MK-1-12                1   1   1   1   0   1   0   2   0   1   1   2   1   1   2   1   1   0   2   1   2   1   2   2   1   1   2   1   2   1   1   2   2   0   1   0   1   1   1   1   1   0   2   1   1   1   1   2   2   1   2   0   2   0   0   2   1   0   1   1   2   2   1   1   1   1   1   0   1   1   0   1   2   1   1   1   1   0   1   1   2   2   2   1   0   2   0   1   1   0   0   0   0   1   2   1   0   1   2   1   2   1   0   1   1   0   0   1   1   1   1   2   0   1   2   2   2   0   1   0   2   1   2   2   0   1   1   1   0   0   1   2   1   2   0   1   1   1   0   0   0   1   1   1   1   2   1   2   1   2   2   0   0   1   2   1   1   2   1   2   1   2   1   0   2   1   2   1   1   1   2   1   1   2   1   1   0   1   2   2   1   1   1   1   1   1   2   1   2   1   0   1   0   2   0   0   1   1   2   1
 MK-1-13                1   1   0   1   0   1   1   2   0   1   1   1   1   1   2   1   1   0   1   1   1   1   2   2   1   1   2   1   2   0   1   2   1   1   1   0   1   1   1   1   1   1   2   2   1   1   1   1   2   1   1   0   2   1   0   2   1   0   1   1   2   2   1   1   1   1   2   1   1   1   0   1   2   2   0   1   1   0   1   1   2   2   2   2   0   1   1   1   1   0   0   0   0   1   2   1   0   1   1   1   2   1   0   1   1   0   0   1   1   1   1   2   0   1   2   1   2   0   1   0   1   1   2   2   0   1   1   1   0   0   1   2   1   2   0   1   1   1   0   0   0   1   2   0   1   2   1   1   1   1   2   0   0   1   2   1   1   0   1   2   1   2   1   0   2   1   1   1   1   1   2   0   1   2   1   1   0   1   2   2   1   1   0   1   1   1   2   1   2   1   0   1   0   2   1   0   1   1   2   2
 MK-1-14                1   1   0   1   0   1   0   1   1   1   1   1   1   2   2   1   1   0   1   1   1   1   2   2   1   1   1   1   2   0   1   2   0   1   1   0   1   1   1   1   1   1   1   2   0   1   0   1   2   1   1   1   2   1   0   2   0   0   0   1   2   2   1   1   1   1   2   1   1   1   0   1   2   2   0   1   1   0   1   1   2   2   2   2   0   1   1   1   2   0   0   0   0   1   2   1   0   1   0   1   2   1   0   1   1   0   0   1   1   1   2   2   0   1   2   1   1   0   1   0   2   1   2   2   0   1   1   1   1   0   1   2   1   2   0   1   1   1   0   0   1   1   1   0   1   2   1   1   1   1   2   0   0   1   1   1   1   0   1   2   0   2   1   0   2   1   1   1   1   1   2   1   1   1   2   2   0   1   1   2   1   1   0   1   0   1   2   1   2   1   0   1   0   2   1   0   1   2   2   2
 MK-1-15                1   1   0   1   0   1   0   1   1   1   0   0   1   2   2   1   1   0   1   1   1   1   1   2   1   1   1   1   2   0   1   1   0   1   2   0   2   1   1   1   1   2   1   2   0   1   0   1   2   1   1   1   1   1   0   2   0   0   0   0   2   2   0   2   1   1   2   1   0   2   0   1   2   2   0   1   1   0   1   1   2   2   2   2   0   1   1   1   2   0   0   0   0   1   2   1   1   1   0   1   2   1   0   1   1   0   0   1   1   1   2   2   1   1   2   0   1   0   1   0   2   1   2   1   0   1   1   1   1   0   2   2   1   2   0   0   2   1   0   1   1   1   1   1   1   2   1   1   1   1   2   0   0   1   1   1   2   0   1   2   0   2   1   0   2   0   1   0   1   1   2   1   2   0   0   2   0   1   1   2   1   1   0   1   0   1   2   1   2   1   0   1   0   2   1   1   1   1   2   2
 MK-1-16                1   1   0   1   0   1   1   2   1   0   0   0   1   2   2   1   1   0   1   2   1   1   1   2   1   1   1   1   2   0   1   1   0   2   2   0   2   1   1   1   1   2   1   2   0   1   0   1   2   1   0   2   1   1   0   2   0   1   0   0   1   2   0   2   1   2   2   1   0   2   0   1   2   1   0   1   1   0   1   1   2   2   2   2   0   1   1   1   2   0   0   0   0   1   2   1   1   1   0   1   2   1   0   1   1   0   0   2   1   1   1   2   1   1   2   0   1   0   1   0   2   1   2   1   1   1   1   1   1   0   2   2   1   2   0   0   2   1   1   1   2   1   1   1   1   2   1   1   1   1   2   0   0   1   1   1   2   0   1   2   0   1   1   0   2   0   1   0   1   2   2   1   2   0   0   1   0   1   1   2   1   1   0   1   0   1   2   2   2   1   1   1   0   2   1   1   1   1   2   1
 MK-2-1                 2   1   1   1   1   1   0   1   2   1   1   2   0   1   0   1   0   2   1   0   1   2   0   1   2   1   2   1   1   0   1   1   0   2   1   1   2   1   1   2   0   0   1   1   0   1   2   1   1   1   1   1   2   0   1   0   1   1   1   0   2   1   1   1   0   2   1   0   1   1   1   2   0   1   0   1   2   0   2   2   1   1   1   1   2   1   1   1   1   1   1   2   1   0   0   2   0   1   1   1   1   1   1   0   1   1   0   1   0   1   1   1   2   0   2   1   0   1   1   1   1   1   2   1   2   0   2   0   1   2   1   1   2   1   1   1   0   0   1   1   2   0   0   2   1   0   2   0   1   1   1   0   2   1   2   1   2   2   1   0   2   1   1   1   0   1   2   1   1   2   1   0   0   2   1   1   1   2   2   0   0   1   1   2   2   1   2   1   1   1   1   0   0   1   0   1   1   2   2   0
 MK-2-2                 2   1   1   1   1   1   0   1   2   1   1   1   0   2   1   1   1   2   1   0   1   2   0   1   2   1   1   2   1   0   1   1   0   2   1   0   2   1   1   2   0   0   1   0   1   1   2   1   1   1   1   1   2   0   0   0   1   1   1   0   2   1   1   1   0   2   0   0   1   1   1   2   0   1   0   1   2   0   2   2   1   1   1   0   2   1   1   1   2   1   1   1   1   0   0   2   0   1   1   1   1   1   1   0   1   2   0   1   0   1   1   1   2   0   1   1   0   1   1   0   1   1   2   1   1   0   1   0   1   2   1   1   2   0   1   1   0   0   1   0   2   0   0   2   1   0   2   1   0   1   1   0   2   0   2   1   2   2   1   1   2   1   1   1   0   1   2   1   1   2   1   0   0   2   1   1   1   2   2   0   0   1   1   2   2   1   2   1   1   1   1   1   0   1   1   1   1   2   2   1
 MK-2-3                 2   1   1   1   1   1   1   1   2   1   1   1   0   2   0   1   1   2   1   0   1   2   0   1   2   1   1   2   1   0   1   2   0   2   2   0   2   1   1   2   0   0   1   1   1   1   1   1   0   1   1   1   2   0   1   0   1   1   1   1   1   1   1   1   0   2   0   0   0   1   1   2   0   1   0   1   2   1   2   2   1   1   1   0   1   1   0   1   2   1   1   1   1   0   0   2   0   1   1   1   1   1   1   0   1   2   0   1   0   1   1   1   2   0   1   1   0   1   1   0   1   2   2   0   1   0   2   0   1   2   1   1   2   0   1   1   0   0   0   0   2   0   0   2   1   1   2   1   0   1   2   0   2   0   2   1   2   2   1   1   2   1   1   2   0   2   2   1   1   2   1   0   0   2   1   1   1   2   2   0   0   1   1   2   2   1   2   1   1   1   1   1   0   1   1   1   1   2   2   1
 MK-2-4                 1   1   1   1   1   0   1   1   2   1   1   1   0   2   1   1   1   2   1   0   1   2   0   1   2   1   1   2   1   0   1   2   0   2   2   0   2   2   1   2   0   0   1   2   1   1   1   2   0   1   1   1   2   0   1   0   1   1   1   1   1   1   1   1   0   2   0   0   0   1   0   2   0   2   1   0   2   1   2   1   0   1   1   0   1   0   0   0   2   1   1   1   1   0   0   2   0   1   1   1   1   1   0   0   1   2   0   1   0   1   2   1   2   1   1   1   0   1   2   0   0   1   1   0   1   0   2   0   1   2   1   1   2   0   1   1   0   0   0   0   2   1   0   2   1   1   1   1   2   1   2   0   2   0   2   0   2   2   1   1   2   0   2   2   0   1   2   1   1   2   1   0   0   2   1   1   2   2   2   0   1   1   0   2   2   2   2   1   1   1   1   1   0   0   1   1   0   2   1   1
 MK-2-5                 1   1   1   1   1   0   1   1   2   1   1   1   0   2   1   1   2   2   1   0   1   2   0   1   2   1   1   2   2   0   1   2   0   2   2   0   1   2   1   2   0   0   1   1   1   1   1   2   0   1   1   1   2   0   0   0   1   2   1   1   1   1   1   1   1   2   0   0   0   1   0   2   0   2   0   0   2   1   2   2   1   2   1   0   1   0   0   1   2   1   1   1   1   0   0   2   0   2   1   1   1   1   0   0   2   2   0   1   0   1   2   2   2   0   1   1   0   1   2   0   0   1   1   1   1   0   2   0   1   2   1   1   1   1   1   1   0   0   1   0   2   1   0   2   0   1   0   1   2   1   2   0   1   0   2   0   2   2   1   1   1   0   1   2   0   1   2   1   1   2   1   0   0   2   1   2   2   2   2   0   1   1   0   2   2   2   2   1   0   1   1   1   0   0   0   1   0   2   1   1
 MK-2-6                 1   1   1   1   1   0   2   1   2   1   1   1   0   1   1   1   2   2   1   0   1   2   0   1   1   0   1   2   2   0   1   2   0   2   2   1   1   2   1   1   0   1   2   1   1   1   1   2   1   1   1   1   2   0   0   0   1   2   1   1   1   1   0   1   1   0   0   0   1   2   1   2   0   2   0   0   2   1   1   2   1   1   1   0   1   1   0   2   2   1   1   1   1   0   0   1   1   2   1   1   1   2   1   0   2   1   0   1   0   0   2   2   2   1   1   1   1   1   2   0   0   1   1   1   1   0   2   0   1   2   1   1   2   1   1   1   0   0   1   0   1   2   1   2   0   2   0   1   2   1   2   0   1   1   2   0   2   1   1   1   2   0   1   1   0   0   2   1   1   2   1   0   1   2   1   1   2   2   2   0   1   1   0   2   1   2   2   1   0   1   1   1   0   1   1   0   0   1   1   1
 MK-2-7                 1   2   1   1   1   0   2   1   2   1   1   1   0   1   1   1   2   2   1   0   1   2   0   1   1   0   1   2   2   1   2   2   0   2   2   1   0   2   1   1   1   2   2   1   1   2   1   1   1   1   1   1   2   1   1   0   1   1   2   1   2   1   0   1   1   0   1   0   2   1   1   2   0   2   0   0   2   1   1   2   1   1   0   1   1   1   0   2   2   1   1   1   1   0   0   1   1   2   1   1   1   2   1   0   2   1   0   1   0   1   2   2   2   1   1   1   2   1   2   0   0   1   2   1   1   0   2   2   1   2   1   1   2   1   1   1   0   0   1   1   1   2   1   1   0   1   0   0   2   1   2   0   1   2   1   0   2   1   1   1   2   0   1   1   0   0   2   1   0   2   1   1   1   2   1   1   2   1   2   0   1   1   0   1   1   1   2   1   1   1   1   1   0   1   1   2   0   1   1   1
 MK-2-8                 1   2   0   1   1   0   2   0   1   1   1   1   0   1   1   1   2   1   1   0   1   2   1   1   1   0   0   2   2   1   2   2   1   1   2   1   0   2   1   1   1   2   2   1   1   2   1   1   1   1   2   1   1   0   1   0   1   2   2   1   2   1   2   1   0   0   1   0   2   1   2   2   0   2   1   1   1   1   1   2   0   1   1   0   1   1   0   0   2   1   1   1   1   0   2   1   1   2   1   1   1   2   1   0   2   0   0   1   1   1   1   2   2   1   1   1   2   1   1   0   0   1   2   1   1   0   2   2   1   1   1   1   2   1   1   0   1   0   0   1   1   2   1   1   0   1   0   0   1   1   2   0   1   2   2   0   2   1   1   1   1   0   1   1   0   0   2   1   0   2   1   1   2   2   1   1   2   1   2   0   1   1   0   1   1   1   1   1   1   2   1   1   0   2   1   2   0   1   1   1
 MK-2-9                 1   2   0   1   0   0   2   0   1   2   1   1   0   1   1   1   1   1   1   0   2   2   1   1   1   0   0   2   2   2   2   2   1   1   2   1   0   1   1   1   1   2   2   1   1   1   2   1   1   1   2   1   1   0   1   0   0   1   1   1   2   1   2   1   0   0   1   0   2   1   2   2   0   2   2   1   1   1   1   2   0   1   1   0   1   1   0   0   2   1   1   1   1   0   2   1   1   2   1   1   1   2   1   1   2   0   0   1   1   1   2   2   2   1   1   1   2   1   1   0   0   1   1   1   1   0   1   2   0   1   1   1   2   1   1   0   1   1   1   1   1   2   1   1   0   1   0   0   1   1   1   0   1   2   2   0   2   1   1   1   1   0   1   1   0   0   2   1   0   2   0   1   2   2   1   2   2   1   2   0   1   1   0   1   2   1   1   1   1   2   1   1   0   2   1   2   0   1   0   1
 MK-2-10                0   2   1   1   0   0   2   0   1   2   2   1   0   1   0   1   1   1   1   0   2   2   1   1   1   0   1   1   2   2   2   2   2   1   1   1   0   1   1   0   1   2   2   1   2   1   2   0   1   1   1   1   1   0   1   0   0   1   1   1   2   1   2   1   1   0   1   0   2   1   2   2   0   2   2   1   1   2   1   2   0   1   1   0   0   1   0   0   2   1   1   1   0   0   2   1   1   2   1   1   1   2   1   1   2   1   0   1   1   1   2   2   2   1   0   1   2   2   0   1   0   1   1   1   1   1   1   1   0   0   2   1   2   1   1   0   1   2   1   1   1   2   0   2   0   1   0   0   1   1   1   0   2   2   2   0   2   1   1   1   1   0   2   1   0   0   0   1   0   2   0   1   2   1   1   2   2   1   2   0   1   1   0   1   2   1   1   1   2   1   1   1   1   2   1   2   0   1   0   1
 MK-2-11                0   2   1   1   0   0   2   0   1   0   2   0   0   1   1   1   1   0   1   0   2   2   1   1   1   0   1   2   2   2   1   1   2   1   1   1   0   0   1   0   2   2   1   0   2   1   2   0   1   0   1   1   1   0   1   0   0   1   1   1   1   1   1   1   1   0   1   0   2   1   2   2   0   2   2   2   2   2   0   2   0   2   1   0   0   2   1   0   2   2   1   2   0   1   2   1   1   2   1   1   1   2   1   1   2   1   0   1   1   1   2   2   2   1   1   1   2   2   1   1   0   1   1   2   0   1   1   1   0   0   2   0   2   1   2   0   1   2   1   1   1   2   0   1   0   1   0   1   1   1   1   0   1   2   1   0   1   1   1   0   1   0   1   1   0   0   0   1   0   2   0   1   2   1   1   2   2   1   2   0   1   1   0   1   2   1   2   1   2   1   1   1   1   2   1   2   0   1   0   1
 MK-2-12                1   2   0   0   0   0   2   1   2   1   2   0   0   1   1   1   1   0   1   1   2   2   1   1   0   0   1   2   2   2   1   0   2   0   1   1   0   0   1   0   2   2   1   1   2   1   1   0   1   1   1   1   1   0   1   0   0   0   1   1   1   1   1   2   1   0   2   0   2   1   1   2   0   2   2   2   2   1   0   1   1   2   0   0   0   2   1   0   0   2   1   2   0   1   2   1   2   2   1   1   1   2   1   1   2   1   0   2   1   1   2   2   2   1   1   1   2   2   1   1   1   1   0   2   0   1   1   1   1   0   2   0   1   1   2   1   0   2   1   1   1   2   0   1   0   1   0   2   1   1   1   0   1   2   1   0   1   1   1   0   1   0   1   1   1   0   0   2   0   2   0   1   1   1   1   1   2   1   2   0   1   1   0   1   2   2   2   1   1   1   1   1   2   2   1   2   2   1   1   1
 MK-2-13                1   1   0   0   0   1   2   1   2   1   2   0   0   1   0   2   1   0   1   1   2   2   1   1   0   0   1   2   2   2   1   0   2   0   1   1   0   0   1   0   2   2   1   1   2   1   1   0   1   1   1   1   1   0   1   0   0   1   1   1   0   1   1   2   2   1   1   0   2   1   1   2   0   2   1   2   2   0   0   1   1   2   1   0   0   2   1   0   0   2   1   2   0   1   2   2   2   2   1   1   1   2   1   1   1   1   0   2   1   2   1   2   2   1   1   0   2   2   1   1   1   1   1   2   0   1   2   1   1   0   2   0   1   1   2   1   0   2   2   1   1   2   0   2   0   0   0   1   1   0   2   1   1   2   1   0   1   1   1   0   1   0   1   1   2   1   0   2   0   2   0   1   1   1   0   1   2   1   1   0   1   1   0   1   2   2   2   1   1   1   0   1   2   2   0   0   2   1   1   1
 MK-2-14                1   1   0   0   0   1   2   1   2   1   2   0   0   1   0   2   1   0   1   0   1   2   1   1   0   0   1   2   2   1   1   0   2   1   1   1   0   0   0   1   2   2   1   1   2   1   1   0   1   1   1   0   2   1   1   0   0   1   2   1   0   1   2   2   2   1   1   0   2   1   1   2   0   2   1   2   1   0   0   1   1   2   1   0   0   2   2   0   0   2   1   0   0   1   2   2   1   1   1   0   0   2   1   0   1   1   1   2   1   2   1   1   2   1   1   0   2   2   2   1   1   1   2   2   0   1   2   1   1   0   2   0   1   1   1   1   0   2   2   1   1   1   0   2   0   0   0   1   0   0   2   1   2   1   1   0   2   1   0   0   1   0   1   1   1   2   1   1   1   2   0   1   1   1   0   1   2   1   2   0   1   1   0   1   2   2   2   1   1   2   0   1   2   2   0   0   2   1   1   1
 MK-2-15                1   1   0   0   0   1   2   1   2   0   2   0   0   1   0   2   1   0   1   0   1   2   1   2   0   0   1   1   2   1   1   0   2   1   1   1   1   0   0   1   2   1   1   1   1   1   1   0   1   1   2   1   2   0   1   0   0   1   1   1   0   1   2   2   2   1   1   0   2   1   1   2   0   2   1   2   1   0   0   1   1   2   1   1   0   2   2   2   0   1   2   0   0   1   2   2   0   1   1   0   0   2   1   0   0   1   0   1   1   2   1   1   2   1   1   0   1   2   2   1   1   1   2   1   0   1   2   1   1   0   2   0   1   1   1   2   0   2   2   1   1   1   0   0   0   0   0   1   0   0   2   0   1   1   1   1   2   1   1   0   1   0   1   1   0   1   1   0   1   1   0   1   1   1   0   1   2   1   2   0   1   1   0   0   2   2   2   1   0   2   1   1   2   2   0   0   2   1   1   1
 MK-2-16                0   1   0   1   0   1   2   1   2   1   2   1   0   1   0   2   1   0   2   0   1   2   1   2   0   0   0   2   2   1   1   0   2   2   1   1   1   0   0   1   2   1   1   1   1   1   1   0   1   1   2   1   2   1   1   0   0   1   1   1   0   0   2   2   2   0   1   0   2   1   0   2   1   2   1   2   2   0   0   1   1   2   1   1   1   1   2   2   1   1   2   0   1   1   2   2   0   1   0   0   0   2   1   0   0   1   1   1   1   2   1   1   2   1   1   0   1   2   2   1   1   1   2   1   0   1   2   1   0   0   2   0   1   1   1   1   0   2   2   1   1   0   0   0   0   0   0   1   0   0   2   0   1   1   1   1   2   1   1   1   1   1   1   1   0   1   1   0   0   1   0   1   1   1   1   1   2   1   2   1   1   1   1   0   2   2   1   1   0   2   1   1   2   1   1   0   2   1   1   2
 MK-3-1                 1   0   0   0   2   1   1   2   2   1   1   1   1   1   0   0   2   0   2   0   1   1   2   2   0   2   1   1   1   2   1   2   1   2   1   2   0   0   1   2   2   2   1   1   1   0   1   2   2   1   1   0   2   2   0   0   1   0   1   0   1   2   1   0   2   0   2   0   2   0   2   2   0   2   1   1   1   2   1   1   1   2   0   1   1   0   0   2   1   2   1   1   0   2   0   1   2   1   0   1   0   0   2   1   1   0   2   1   1   0   1   1   1   2   0   2   2   0   2   1   1   1   1   1   1   1   0   2   1   2   1   1   2   2   1   2   1   1   1   1   0   0   2   2   2   1   1   2   0   0   1   2   2   1   2   2   2   1   2   2   1   1   1   1   1   2   2   1   1   1   2   1   0   2   2   1   1   2   1   1   1   0   1   2   0   0   1   2   0   1   2   0   1   2   2   2   1   2   1   1
 MK-3-2                 1   0   0   0   1   0   0   1   2   0   1   1   1   1   0   0   1   1   2   0   1   1   1   2   0   1   1   1   1   2   1   2   1   2   1   2   0   0   1   1   2   2   1   1   0   0   1   2   2   1   1   0   2   2   0   0   1   0   2   0   1   2   1   1   2   0   2   1   2   1   2   2   1   1   0   0   1   2   1   1   1   2   0   1   1   0   0   2   1   2   1   1   0   2   0   1   2   1   0   1   0   0   2   1   1   1   2   1   1   1   1   1   1   1   0   2   2   0   2   1   1   0   1   2   1   1   0   2   1   2   1   2   2   2   1   2   1   1   2   1   0   0   2   2   2   1   1   1   0   0   1   2   1   0   2   2   2   1   1   2   1   1   1   1   1   2   2   1   1   1   2   1   0   2   2   1   1   1   1   1   0   0   1   2   1   0   1   2   0   1   2   0   1   2   2   2   1   2   1   1
 MK-3-3                 1   0   0   0   1   0   0   1   2   0   1   2   1   1   0   1   1   1   2   1   1   1   1   1   1   1   1   1   1   2   1   2   1   2   0   2   0   0   1   2   2   2   1   1   0   0   2   2   1   1   1   0   2   2   0   0   1   0   2   1   1   2   1   1   2   1   1   1   2   1   2   2   2   2   0   0   1   1   1   1   1   2   0   1   2   0   0   2   1   2   1   1   0   1   0   0   1   1   0   2   0   1   1   2   1   1   1   1   1   1   1   1   0   1   0   2   2   1   2   1   0   0   1   2   1   1   0   2   0   2   1   2   2   2   1   2   1   1   2   2   0   0   2   2   2   1   0   1   0   1   1   2   0   0   2   2   2   1   1   2   1   1   1   2   1   2   2   2   1   1   2   1   0   2   2   1   1   1   1   1   0   1   1   2   1   0   1   2   0   1   2   0   1   2   2   2   1   2   1   1
 MK-3-4                 1   0   0   0   1   2   0   1   2   0   1   2   1   1   0   1   1   1   2   1   1   1   1   0   1   1   1   1   2   2   1   2   0   1   1   2   0   0   1   1   2   1   1   1   0   0   2   2   1   2   2   0   2   2   0   0   1   1   2   1   1   2   1   1   1   1   2   1   2   1   2   2   2   2   0   1   2   1   1   1   1   2   0   1   2   0   0   1   1   2   1   2   0   1   0   0   1   1   0   2   0   0   1   2   1   1   1   1   1   1   1   1   0   1   0   2   2   1   2   1   0   0   1   1   2   1   0   2   0   1   1   2   2   2   0   2   1   1   2   1   0   0   2   2   2   1   0   1   0   1   0   2   0   0   2   2   2   1   1   2   1   1   0   2   1   2   1   2   1   1   2   1   0   1   2   1   1   1   1   1   0   1   2   2   1   0   1   2   0   1   2   1   1   2   2   2   1   1   1   1
 MK-3-5                 0   0   0   0   1   2   0   1   2   0   0   2   1   2   0   1   1   1   2   1   1   1   1   1   1   1   1   2   2   2   1   2   0   1   1   1   1   0   1   2   2   1   1   1   0   0   2   2   1   2   2   1   2   2   0   0   1   1   2   1   1   2   1   1   1   1   2   1   2   1   1   2   2   2   1   1   2   1   1   1   1   2   0   1   2   1   0   1   1   2   1   2   0   1   0   0   1   1   0   2   0   0   1   2   1   1   1   1   1   1   1   1   1   2   0   2   2   1   2   1   0   0   1   1   2   1   0   2   0   1   1   2   2   2   0   2   1   1   2   1   0   0   2   1   2   1   0   1   0   1   0   2   0   1   1   2   2   1   1   1   1   1   0   2   1   1   1   2   1   1   2   1   1   1   2   1   2   2   1   1   0   1   1   2   2   1   1   2   0   1   2   1   1   2   2   2   1   1   1   1
 MK-3-6                 0   0   0   0   1   2   0   1   2   0   0   2   1   2   0   1   0   1   2   1   1   1   1   1   1   1   1   2   2   2   1   2   0   1   1   1   1   1   1   2   2   1   1   1   1   0   2   2   0   2   2   1   2   1   1   0   1   1   2   0   1   2   2   1   2   1   2   1   2   1   1   2   2   2   1   1   2   1   1   0   1   1   0   1   2   0   1   1   1   2   1   2   1   1   0   0   1   1   0   2   1   0   1   2   1   1   1   1   1   1   1   1   1   2   1   2   2   1   2   1   0   0   1   1   2   2   1   1   0   1   1   1   2   2   0   2   0   0   1   1   0   0   2   2   2   1   0   1   0   1   2   2   0   1   0   2   2   1   1   1   1   1   0   2   1   1   1   2   1   1   2   0   1   1   1   1   2   2   0   1   0   1   1   2   2   1   1   2   0   1   1   1   0   2   2   2   1   1   1   1
 MK-3-7                 0   0   0   0   0   2   0   1   2   0   0   2   1   2   0   1   1   1   2   1   1   1   1   0   1   1   1   2   2   2   1   2   0   1   2   1   1   1   1   2   2   1   2   1   1   0   2   2   0   2   2   1   2   1   1   0   1   2   2   0   1   1   2   1   2   1   2   1   2   1   0   2   2   2   1   1   2   1   1   0   1   1   0   1   2   1   1   1   1   2   1   1   1   1   0   0   1   1   0   2   1   1   1   2   2   1   1   1   1   1   1   2   1   1   0   2   2   1   2   1   1   0   1   1   0   1   1   1   0   1   0   1   2   2   0   2   0   0   1   1   0   0   2   2   2   1   1   1   0   1   2   2   0   1   0   2   2   1   1   0   1   0   0   2   1   0   1   1   1   1   2   0   1   1   1   1   2   1   0   1   0   1   0   2   2   1   0   2   0   1   1   1   1   2   1   2   1   1   1   1
 MK-3-8                 0   0   0   0   0   2   1   1   2   0   0   2   2   2   0   1   1   0   2   2   1   1   1   0   1   1   1   2   2   2   1   1   1   1   2   1   1   1   1   2   1   1   2   1   1   1   2   2   0   2   2   0   2   2   1   0   1   2   2   0   2   1   1   1   2   2   1   1   2   2   0   2   2   2   1   1   1   1   0   0   1   1   0   1   2   1   0   1   1   2   1   1   0   1   0   0   0   1   0   1   1   1   2   2   2   1   1   1   2   1   1   2   1   1   0   2   2   1   2   1   1   0   2   1   0   0   0   1   0   1   1   1   2   2   1   2   0   1   1   0   0   0   2   2   2   1   1   1   0   1   2   2   0   2   0   2   1   1   1   0   1   2   0   2   1   0   1   1   0   1   2   1   1   1   1   1   2   1   0   1   0   0   0   2   2   1   0   2   0   2   1   1   1   2   1   0   1   0   1   1
 MK-3-9                 1   0   0   0   0   2   1   1   2   0   0   2   2   2   0   0   1   1   2   2   1   1   1   0   0   1   1   2   1   2   1   1   1   2   1   1   1   1   1   2   1   1   2   1   1   1   2   1   0   1   1   0   2   2   1   0   1   2   1   1   2   1   1   1   2   2   1   1   2   2   1   2   2   2   1   1   1   1   1   0   2   1   0   1   2   1   0   1   1   2   1   1   1   1   1   0   0   1   0   1   1   1   2   2   2   1   1   1   2   2   2   2   1   1   0   1   2   1   2   2   1   0   2   0   1   0   0   2   1   1   1   2   2   1   1   2   0   2   1   0   0   0   2   2   2   1   0   0   0   2   2   2   0   2   0   1   1   1   1   0   1   2   1   2   1   0   1   1   1   1   2   1   1   1   1   1   2   1   0   1   0   0   0   2   2   2   0   2   0   2   1   1   1   2   1   0   1   0   1   1
 MK-3-10                1   1   0   0   0   2   1   1   2   1   0   2   2   2   1   0   0   1   1   2   0   1   1   0   0   1   1   2   1   2   1   1   1   1   1   2   1   1   1   2   1   1   2   1   0   1   2   1   0   1   1   0   2   2   1   0   1   1   1   1   2   1   1   1   2   2   1   1   2   2   1   1   2   2   1   2   1   1   1   0   2   0   0   1   2   1   0   0   1   2   1   1   1   1   1   0   0   1   0   1   1   1   2   2   1   1   1   1   1   2   2   2   1   0   0   1   1   1   2   2   1   0   2   0   1   0   0   2   1   1   0   2   2   1   1   2   1   2   1   0   2   0   2   2   2   1   0   0   0   2   2   2   1   2   1   0   1   1   1   0   1   2   2   2   2   0   1   2   1   1   2   1   1   1   1   1   2   1   0   1   1   1   0   2   1   2   0   2   0   2   1   1   1   2   1   0   1   0   1   1
 MK-3-11                0   1   0   0   1   2   1   1   2   1   0   1   2   2   0   0   0   1   1   2   2   2   0   2   1   0   2   2   2   2   2   1   2   1   1   2   1   1   1   2   0   1   2   1   0   1   2   1   0   2   1   0   2   2   1   0   1   1   1   1   2   1   1   1   1   0   1   1   2   2   1   1   2   2   1   2   1   0   2   1   2   0   0   0   2   1   0   0   1   2   1   2   0   1   1   1   0   1   0   1   1   1   1   2   1   1   1   1   1   2   2   2   1   0   1   1   1   1   2   2   2   0   2   0   1   0   0   1   1   0   0   2   2   1   1   2   1   2   1   0   2   1   2   2   2   2   0   1   1   2   2   1   1   2   2   0   2   1   1   0   1   2   2   2   2   1   1   2   1   1   2   1   1   1   1   1   1   1   0   1   1   1   2   2   1   2   0   2   0   2   1   1   1   2   1   0   1   1   1   2
 MK-3-12                0   0   0   0   2   2   1   1   2   1   0   1   2   2   0   0   0   1   0   2   2   1   0   2   1   0   2   2   2   2   2   1   2   1   1   2   1   1   1   2   0   1   2   1   0   1   2   1   0   2   1   1   2   1   1   0   1   1   1   1   1   1   1   0   1   0   1   2   2   1   1   1   2   2   1   2   1   0   1   1   2   0   0   0   2   1   0   0   1   2   1   2   1   0   1   0   0   1   0   0   1   1   1   2   1   1   1   1   1   2   1   2   1   0   0   1   1   1   1   1   1   0   2   0   0   0   0   1   1   0   0   2   2   1   1   2   1   2   0   0   2   1   2   2   2   2   0   0   1   1   2   1   1   2   2   0   2   1   1   2   1   2   2   2   1   1   1   1   1   1   2   0   1   1   1   2   0   1   0   1   1   1   1   2   1   2   0   2   0   2   1   1   1   2   1   1   1   1   1   2
 MK-3-13                0   0   1   0   2   2   1   1   2   1   0   2   2   2   0   0   0   1   0   2   2   1   0   2   1   0   2   2   2   2   2   1   2   0   1   2   1   1   0   2   0   1   2   1   0   1   2   1   1   2   1   1   2   1   1   1   1   1   1   1   1   1   1   1   1   0   1   2   2   1   1   1   2   2   1   2   1   0   1   2   2   0   0   1   2   2   0   0   2   1   1   2   1   0   1   0   0   1   0   0   1   0   1   2   1   1   1   1   0   2   1   2   1   1   0   1   1   2   1   0   1   1   2   1   1   1   0   2   1   0   0   2   1   1   1   2   1   2   0   1   2   2   1   2   2   2   0   0   1   1   2   1   1   2   2   0   2   1   1   2   1   2   2   2   1   1   1   2   1   1   2   0   1   1   1   2   0   1   1   1   2   1   1   1   2   2   0   2   1   2   1   2   1   2   1   1   1   1   1   1
 MK-3-14                0   0   1   1   2   2   1   1   2   1   0   1   2   1   1   0   0   1   0   2   2   1   0   2   1   0   2   1   2   2   2   1   2   1   1   2   2   1   0   2   1   1   2   1   1   1   2   1   1   2   2   1   2   2   1   1   1   0   1   1   1   1   1   0   0   0   1   2   2   1   1   1   1   2   1   2   1   0   1   2   2   0   0   0   1   2   0   0   2   1   1   2   1   0   1   1   0   1   0   0   1   1   1   2   1   2   0   1   0   2   1   1   1   0   0   1   1   2   1   0   0   1   2   1   1   0   0   2   2   0   0   2   1   1   1   2   1   1   0   2   2   2   1   2   2   1   0   0   1   2   2   1   1   2   2   1   2   1   1   2   2   2   1   2   1   1   1   2   0   1   2   0   1   1   1   2   0   1   1   1   2   1   1   2   1   2   0   2   1   2   1   2   1   2   2   1   1   1   2   1
 MK-3-15                1   0   1   1   2   2   1   1   2   0   0   1   2   1   1   1   0   1   1   2   2   1   0   2   1   0   2   1   2   2   2   1   2   1   1   2   2   1   0   2   1   0   2   1   1   1   2   1   1   1   2   1   2   2   1   1   1   0   2   1   2   1   1   0   0   0   1   2   2   1   1   2   0   2   1   2   1   0   1   2   1   0   0   0   1   2   0   0   2   1   2   1   1   1   1   1   0   1   0   1   1   1   1   1   1   2   0   1   0   2   1   1   1   1   0   1   0   1   1   0   0   1   1   1   1   0   0   2   2   0   0   1   1   1   1   2   1   1   0   2   2   2   1   2   2   2   1   1   1   2   2   1   1   2   2   0   1   1   1   2   2   2   1   2   1   0   1   1   1   1   2   0   1   1   1   2   0   1   1   1   2   1   1   2   2   2   0   2   1   1   1   2   1   2   1   2   0   1   1   1
 MK-3-16                0   0   1   1   1   2   1   1   2   0   0   1   2   1   1   1   0   1   2   2   2   1   0   2   1   0   2   1   1   2   2   1   2   1   1   2   2   1   0   1   0   0   2   1   0   1   2   2   1   1   2   1   2   2   1   1   1   0   2   1   2   1   1   0   0   0   1   2   2   2   1   2   0   2   1   2   1   1   1   2   2   0   0   1   1   2   0   0   2   1   1   1   1   1   2   1   0   1   0   1   1   1   1   1   2   2   1   1   0   2   2   1   1   1   0   1   0   1   0   0   1   1   1   1   1   2   1   2   2   0   0   1   1   1   1   2   1   1   1   2   2   1   1   1   2   2   1   1   1   1   2   1   1   2   2   0   1   1   1   2   2   2   1   2   1   0   1   1   2   1   2   0   1   1   1   1   0   1   1   1   2   0   1   2   2   2   0   2   1   1   1   2   1   2   1   2   0   1   1   1
 MK-4-1                 1   1   2   1   1   0   1   1   1   0   1   1   0   2   2   1   1   2   1   1   2   1   0   0   1   1   0   2   2   2   1   2   1   2   1   2   1   0   1   1   0   1   0   2   1   0   2   1   2   0   1   2   1   1   1   2   1   2   0   1   1   2   2   2   2   1   2   1   2   0   1   0   1   1   2   1   1   1   2   2   1   1   0   2   1   1   1   1   2   1   2   1   2   1   1   1   1   1   1   1   2   1   1   0   1   1   1   1   2   1   0   1   2   1   0   1   0   1   1   0   2   0   1   2   0   1   1   1   0   0   2   0   2   2   0   2   0   0   1   0   1   1   1   0   1   0   1   2   2   1   1   1   0   1   0   2   2   1   1   2   1   1   2   0   1   0   0   1   2   0   0   2   1   2   1   0   1   2   0   1   1   1   1   1   1   1   1   2   1   2   0   1   1   1   0   2   1   1   0   1
 MK-4-2                 0   1   2   0   1   0   1   1   1   0   2   1   0   2   2   1   0   2   2   1   1   1   1   0   1   1   0   2   1   2   1   2   1   2   0   2   1   0   1   1   1   1   0   2   1   1   1   1   2   1   1   2   2   2   1   2   1   2   0   1   2   2   2   2   2   1   2   1   2   0   1   0   1   1   2   1   1   1   2   2   2   2   0   2   2   1   1   1   2   1   1   1   2   2   0   1   0   1   1   1   2   1   0   0   1   1   1   1   2   1   0   1   2   1   0   0   0   1   1   1   2   0   1   2   1   1   1   1   1   1   1   0   2   2   1   2   0   0   1   1   1   0   1   1   1   0   1   1   2   1   1   1   0   1   0   2   2   1   1   2   1   0   2   1   1   0   0   1   2   0   0   2   1   2   1   0   1   2   0   1   1   1   1   1   1   1   1   2   1   2   0   2   1   1   0   2   2   1   0   1
 MK-4-3                 0   1   2   0   0   0   1   0   2   0   2   1   0   2   1   1   0   2   2   1   1   1   1   0   1   1   0   2   0   2   1   2   1   2   0   2   1   1   1   1   1   1   0   2   0   1   1   1   2   1   1   1   2   2   1   2   1   2   0   0   1   2   1   2   2   1   2   1   2   0   1   1   1   1   1   2   1   1   2   2   2   2   0   2   2   2   1   1   2   1   1   1   2   2   0   2   0   0   1   2   2   1   0   0   1   2   1   1   2   2   0   2   2   1   1   0   1   1   1   0   2   1   1   1   1   1   0   1   0   1   1   0   2   2   0   2   0   0   1   1   1   0   1   1   2   0   1   1   2   1   1   1   1   1   0   2   2   2   1   2   1   0   1   1   1   1   0   2   2   1   1   2   1   2   1   0   0   1   0   1   2   1   1   1   1   1   0   2   1   1   0   2   1   1   0   2   2   0   0   1
 MK-4-4                 0   1   2   0   0   0   1   0   2   0   1   1   0   2   1   2   0   2   2   1   1   0   1   0   1   1   0   1   0   2   1   2   1   2   0   2   1   0   1   1   1   1   0   2   0   0   1   1   2   1   1   1   2   2   1   2   1   2   1   1   1   2   1   2   1   2   2   1   2   0   1   1   1   1   1   2   1   1   2   1   2   2   0   1   2   2   1   1   2   1   1   0   2   2   1   1   0   0   1   2   1   1   0   0   0   2   1   0   2   2   1   2   2   1   1   0   1   1   1   1   2   1   2   1   1   1   0   1   0   1   1   0   1   2   1   2   0   0   1   1   1   1   1   1   2   0   2   1   1   1   1   1   1   1   1   1   2   2   1   2   1   0   0   1   1   1   1   2   2   1   1   2   1   2   1   0   0   0   0   2   2   1   1   1   1   1   0   2   1   0   0   2   1   1   0   2   2   0   1   1
 MK-4-5                 0   1   1   0   1   0   1   0   2   0   1   1   0   2   1   2   0   2   1   1   1   0   1   0   2   2   0   1   1   2   1   2   1   1   0   2   1   0   1   1   1   1   0   1   0   1   1   1   2   1   1   1   2   2   1   2   1   1   1   1   1   1   1   2   1   2   2   1   1   0   1   1   1   1   0   2   1   1   2   1   2   2   0   1   1   2   1   1   2   1   1   1   2   2   1   1   0   0   1   2   2   1   0   0   0   0   1   0   2   2   1   2   1   1   1   0   1   1   1   1   2   1   2   1   1   1   0   1   0   1   2   0   0   2   0   2   0   0   1   0   1   1   0   1   2   0   2   1   1   1   1   1   1   1   1   1   2   2   1   2   1   0   0   1   1   1   1   2   2   1   1   2   1   2   1   0   0   0   2   2   2   1   1   1   1   1   1   2   1   1   0   2   1   1   0   2   1   0   1   1
 MK-4-6                 0   1   1   0   1   0   1   1   2   0   1   1   0   2   1   2   0   2   0   1   1   0   1   0   2   2   0   1   1   2   1   1   1   1   1   2   2   0   1   1   1   1   0   1   0   0   1   1   1   1   1   1   1   2   1   1   1   2   1   1   1   2   1   2   2   2   1   1   1   0   1   1   1   0   0   1   1   1   2   1   2   2   0   1   1   2   2   1   2   2   2   1   2   1   1   1   0   1   1   1   2   1   0   0   0   0   1   0   2   2   1   1   1   1   1   0   1   1   1   1   2   0   2   1   1   1   0   1   0   1   2   0   0   1   1   2   0   0   1   0   1   2   0   1   2   0   2   1   1   1   1   1   1   1   1   1   2   2   1   2   1   0   0   1   1   1   1   2   2   1   1   2   1   2   1   0   1   0   2   1   2   1   1   1   1   1   1   2   1   1   0   1   1   1   0   1   1   0   1   1
 MK-4-7                 0   1   1   1   1   0   1   1   1   0   1   1   0   2   1   2   0   2   1   1   1   0   1   0   2   1   0   1   1   2   1   1   1   0   1   2   1   0   1   1   1   1   0   1   0   0   1   1   1   1   1   1   1   2   1   2   1   2   1   1   1   1   1   1   2   2   1   0   1   0   0   1   2   1   1   1   1   1   1   1   1   2   0   0   1   1   2   1   1   2   2   2   1   2   1   1   0   1   1   1   2   1   0   1   0   0   1   0   2   1   0   1   1   2   1   0   1   1   1   1   2   0   2   1   1   1   0   1   1   1   2   0   0   1   1   2   0   0   1   0   2   2   1   1   2   0   2   1   1   1   1   1   1   1   1   1   2   2   1   2   1   0   0   1   1   1   1   2   2   1   1   2   1   2   1   0   1   0   2   1   2   1   1   1   1   1   1   2   0   1   1   1   1   2   0   1   1   0   1   0
 MK-4-8                 1   1   1   1   1   0   2   1   1   0   1   0   0   0   1   2   0   2   2   1   1   0   1   1   2   1   1   1   1   1   2   1   1   0   1   2   1   0   2   2   1   1   0   2   0   0   1   1   0   1   1   1   1   1   1   2   0   2   1   1   1   1   2   1   1   2   1   1   1   0   0   1   1   1   1   1   1   1   1   1   1   2   0   0   1   1   2   1   0   1   2   2   1   2   1   1   0   1   2   1   2   2   0   1   0   0   1   0   1   0   1   1   1   2   1   0   1   1   1   1   2   0   2   1   1   1   0   1   1   1   2   0   0   1   1   2   1   0   1   0   2   2   1   1   2   0   2   2   1   1   1   1   1   0   1   1   2   2   1   2   1   0   0   0   1   1   2   2   2   1   1   2   1   2   1   0   2   0   2   1   2   1   1   1   1   1   1   2   0   2   1   1   1   2   1   1   1   0   1   0
 MK-4-9                 1   1   1   2   0   0   2   1   1   0   1   0   0   0   0   1   0   2   2   1   1   0   1   0   2   1   1   1   1   1   2   0   1   1   1   2   1   0   1   2   1   1   0   2   0   0   1   1   1   0   1   1   1   1   1   2   0   2   1   1   1   1   2   0   1   2   1   0   1   0   0   1   1   1   1   1   1   1   1   1   1   2   0   0   0   1   2   1   0   1   2   1   1   2   1   1   0   1   2   1   2   2   0   1   1   0   1   0   1   0   1   1   1   2   1   0   1   2   2   1   2   0   2   1   2   1   0   0   1   2   2   0   1   1   1   1   1   0   1   0   2   2   1   1   2   0   2   2   1   1   0   1   1   1   1   1   2   1   1   1   1   0   0   0   1   1   2   2   2   1   1   2   1   1   1   0   2   0   2   1   1   2   1   1   2   1   1   2   1   2   1   1   1   2   1   2   1   0   1   0
 MK-4-10                1   1   1   1   1   0   2   1   1   0   1   0   0   1   0   1   0   2   1   1   1   0   1   0   2   1   1   1   0   1   1   1   1   1   1   2   1   1   1   2   1   1   0   2   0   0   0   0   1   0   2   1   1   1   1   2   1   2   1   0   1   1   2   0   1   2   1   0   1   0   0   1   1   1   1   1   1   1   1   0   1   2   0   0   0   1   2   1   0   1   2   1   1   2   1   1   1   2   2   2   2   2   0   1   1   0   1   0   1   0   1   1   1   1   1   0   1   2   2   1   2   0   2   1   2   1   0   1   1   2   2   0   1   2   1   1   0   0   1   1   2   2   2   1   2   0   2   2   1   1   0   1   1   1   1   1   2   1   1   1   1   0   0   0   1   1   2   2   2   2   1   1   1   1   1   0   2   0   1   1   1   2   1   1   2   1   1   2   2   2   1   1   1   1   1   2   1   0   1   0
 MK-4-11                1   1   1   1   0   0   2   1   1   0   1   0   1   1   0   1   0   2   1   1   1   0   0   0   2   0   2   1   0   1   1   1   1   1   1   2   1   1   1   1   1   1   1   1   0   0   0   1   0   0   1   1   1   0   1   2   1   2   1   0   1   1   2   0   1   2   2   0   1   0   0   1   1   1   1   1   1   1   1   0   1   2   0   1   0   2   1   1   0   1   2   1   1   2   1   1   1   2   2   2   2   2   0   1   1   0   1   0   1   0   1   1   1   1   1   0   1   2   2   1   1   0   1   1   2   2   0   1   1   1   2   1   1   2   2   1   0   0   1   1   2   2   2   1   2   1   2   2   1   1   0   1   1   1   1   1   2   1   1   1   1   0   0   0   1   1   1   2   2   1   1   1   1   1   2   0   1   0   1   1   2   1   1   1   2   1   1   2   2   2   1   1   1   1   1   2   0   0   1   0
 MK-4-12                2   1   1   1   0   0   2   1   1   0   1   0   1   1   0   1   0   2   1   0   1   0   0   0   2   1   2   1   0   2   1   1   1   1   0   2   0   1   1   1   1   1   1   1   0   0   0   1   0   0   1   1   1   0   1   2   1   1   1   1   1   2   2   0   1   2   1   0   1   0   0   1   2   1   1   2   1   1   1   0   1   2   0   1   0   2   1   1   1   1   2   1   1   2   1   1   1   2   2   2   2   2   0   1   1   0   1   0   1   0   1   1   1   2   1   0   1   2   2   1   1   1   1   1   2   2   0   1   1   1   2   1   1   2   2   0   1   0   1   1   2   2   2   2   2   1   2   1   1   1   0   1   1   1   1   1   0   2   1   2   1   0   0   0   2   1   1   2   2   1   1   1   1   1   1   0   1   0   1   1   2   1   1   1   2   1   1   2   2   2   0   2   0   1   1   2   0   0   1   0
 MK-4-13                2   2   1   1   0   0   2   2   2   0   1   0   1   0   0   2   0   2   1   0   1   1   1   1   2   1   2   1   1   2   1   1   0   1   0   2   0   1   1   1   1   1   1   1   1   0   0   1   0   0   1   1   2   1   1   2   1   1   1   1   1   2   2   0   1   1   1   0   1   0   0   1   2   1   1   2   2   1   1   0   1   2   0   0   0   2   0   1   1   1   2   1   1   1   1   1   1   2   2   2   1   2   0   1   1   1   1   0   1   0   1   1   1   2   1   0   1   2   2   1   1   1   1   1   2   2   0   1   1   2   2   1   0   2   2   0   1   0   1   1   2   2   2   2   2   1   2   1   1   1   0   2   2   0   1   1   0   2   1   1   1   0   1   1   2   1   1   2   2   1   1   1   2   1   1   1   0   0   2   1   2   1   1   1   2   1   1   2   1   1   2   2   0   2   1   2   0   1   1   0
 MK-4-14                2   2   1   1   1   0   2   2   2   0   1   0   0   0   1   2   0   2   1   0   0   1   1   1   2   1   2   1   1   2   1   1   0   1   1   2   0   1   1   2   2   1   0   1   1   0   1   2   0   0   1   1   2   1   2   2   1   1   1   1   1   2   1   0   1   1   1   0   1   0   0   1   2   1   2   2   2   1   1   0   2   2   0   0   0   2   0   2   1   1   2   1   1   1   1   1   1   2   2   1   1   2   0   2   1   1   1   0   1   0   1   1   0   0   1   0   1   2   2   1   0   1   1   0   1   2   0   0   1   2   2   1   0   0   1   0   1   0   0   1   1   2   2   2   2   1   2   1   1   1   0   2   1   0   1   1   0   2   1   1   2   0   1   1   2   1   1   2   2   1   1   1   2   1   0   1   2   1   1   1   1   1   2   1   2   2   1   2   1   1   2   2   0   1   1   2   0   1   1   1
 MK-4-15                2   2   1   1   1   0   2   2   2   0   1   0   0   0   1   2   0   2   1   0   0   1   1   1   2   1   2   1   1   2   1   1   0   1   1   2   0   2   1   2   2   1   0   1   1   0   2   2   0   0   1   1   1   1   2   2   1   1   1   1   1   2   1   0   1   1   1   0   1   0   0   1   2   1   2   2   2   1   1   0   2   2   1   1   0   2   0   1   1   1   2   1   1   1   1   1   1   2   2   0   1   1   0   2   1   1   1   0   1   0   1   1   1   0   1   1   1   1   2   1   0   1   1   0   1   2   0   0   1   2   2   1   0   0   1   1   1   0   0   2   1   1   2   2   2   0   2   1   1   1   0   2   1   1   1   1   0   2   1   1   1   0   1   1   1   1   0   2   2   1   1   1   2   1   0   1   2   1   1   1   1   1   2   1   2   2   1   2   1   1   2   1   0   2   1   1   0   1   2   1
 MK-4-16                2   2   0   1   1   0   2   2   2   0   1   0   0   0   1   2   0   1   1   0   0   2   1   1   2   0   2   1   1   2   1   1   0   1   1   2   0   2   1   2   2   1   0   1   1   1   2   2   0   0   1   1   1   1   2   2   1   1   1   1   1   2   1   0   1   1   1   0   1   0   0   1   1   1   1   1   2   1   1   0   2   2   1   1   0   2   0   1   2   1   2   1   2   0   1   1   1   1   2   0   1   1   1   2   1   1   1   0   1   0   1   1   1   0   1   1   1   1   2   1   0   1   1   0   1   2   0   0   0   1   2   2   1   0   1   1   1   0   0   2   1   1   2   1   2   0   2   1   1   1   0   2   1   1   1   1   0   2   1   1   1   0   1   2   1   1   0   2   2   1   0   1   2   1   0   1   2   1   1   1   1   1   2   1   2   2   1   2   1   1   1   1   0   2   2   1   0   1   2   1
 MK-5-1                 0   1   0   0   2   2   2   1   0   0   1   0   1   1   1   1   1   0   2   2   1   2   1   1   2   0   1   1   2   2   0   2   2   1   2   0   2   1   1   1   1   1   1   1   2   1   0   1   1   0   2   0   0   1   1   1   0   1   0   1   2   2   2   1   1   2   1   1   1   1   1   0   1   1   1   1   2   0   2   2   0   1   0   1   1   1   1   1   2   0   1   0   0   1   1   2   1   2   2   1   0   0   2   2   1   1   1   1   2   2   1   1   1   2   0   1   0   1   2   0   2   1   1   2   2   1   1   1   1   2   0   1   2   1   1   0   2   2   0   0   0   1   1   2   0   1   0   1   1   0   0   1   2   1   2   2   0   0   0   1   0   2   0   1   1   1   0   1   0   1   2   1   1   1   1   2   2   0   1   1   1   0   1   2   2   2   1   1   0   1   1   2   1   2   0   2   2   1   1   2
 MK-5-2                 0   1   1   0   2   2   2   1   1   0   1   0   1   1   1   1   1   1   2   2   1   2   1   1   2   0   1   1   2   2   0   2   2   1   2   1   2   1   1   1   2   1   1   1   2   0   0   1   1   0   2   0   0   1   1   2   0   2   0   2   2   1   2   0   1   2   1   2   0   1   2   0   1   1   1   1   2   1   2   2   0   1   0   1   1   1   1   1   2   0   1   0   0   1   1   2   1   2   2   1   0   0   2   2   1   1   1   1   2   2   1   1   2   2   1   2   0   1   2   0   2   2   1   2   2   1   1   1   1   2   0   1   2   1   1   0   2   1   0   0   0   1   1   2   0   1   0   1   1   0   1   1   2   2   2   2   1   2   0   1   1   2   0   1   1   1   0   0   0   1   2   1   2   1   1   2   2   0   1   1   1   1   1   2   1   2   1   1   0   1   1   2   1   2   0   2   2   1   1   2
 MK-5-3                 0   1   1   0   2   2   2   1   1   0   1   0   1   2   1   1   1   1   2   2   1   2   1   2   2   0   1   2   2   2   0   2   2   1   2   1   2   1   1   1   2   1   1   1   2   0   0   1   1   0   2   0   0   0   1   2   1   2   1   1   2   1   2   0   2   2   1   2   0   1   2   0   1   1   1   1   2   1   2   2   2   1   0   2   1   1   1   2   0   1   1   0   0   1   2   2   1   2   1   1   0   1   1   2   1   1   1   1   2   2   1   1   1   2   1   2   0   1   1   0   2   1   1   2   2   1   1   2   2   2   0   1   2   1   0   0   1   1   0   0   0   1   1   2   0   1   0   2   1   1   1   1   2   2   2   2   2   2   0   0   1   2   0   1   1   1   0   0   2   1   2   1   2   1   1   2   2   0   1   1   1   1   1   2   1   1   1   1   0   1   1   1   1   2   0   2   1   1   1   2
 MK-5-4                 0   1   2   0   2   1   2   1   1   0   1   0   1   2   1   1   1   1   2   2   1   2   1   2   2   0   1   2   2   1   0   2   2   1   2   1   2   1   1   1   2   1   1   1   2   1   1   1   1   0   2   1   0   0   1   2   1   1   1   1   2   1   1   0   2   2   1   2   0   1   2   0   1   1   1   1   2   1   2   1   2   1   0   2   1   0   1   2   0   1   1   0   0   1   2   1   1   2   1   1   0   1   1   1   1   1   1   1   2   2   2   1   1   2   1   2   0   1   1   0   2   1   1   2   2   1   1   2   2   2   0   1   1   1   0   0   1   1   0   0   0   1   1   2   0   2   0   2   1   1   2   1   2   2   2   2   2   2   0   0   1   2   0   1   1   1   0   0   1   1   2   1   2   1   1   2   1   1   1   1   1   1   1   2   1   1   1   1   0   1   0   1   1   2   0   2   1   1   1   2
 MK-5-5                 0   1   2   0   2   1   2   1   1   0   1   0   1   2   1   1   1   1   2   2   1   2   2   2   2   0   1   2   2   1   0   2   1   1   2   1   2   1   1   1   2   1   1   0   2   1   1   1   1   1   2   2   0   0   1   1   1   2   2   1   2   1   1   0   2   0   1   1   0   1   2   0   1   1   1   1   1   1   2   1   2   1   1   2   0   1   1   2   0   1   0   0   0   0   2   1   2   2   1   1   0   1   2   2   1   1   1   1   2   2   2   1   1   2   1   2   0   2   1   0   2   1   1   2   2   1   1   2   2   2   0   0   1   2   0   0   1   1   1   0   0   1   0   1   0   2   0   2   1   1   2   0   2   2   2   1   2   2   0   0   1   2   1   0   1   1   0   0   2   2   1   1   2   1   0   2   1   1   2   1   2   1   1   2   1   1   1   1   0   2   0   2   1   2   1   2   0   2   1   2
 MK-5-6                 1   1   2   0   2   2   2   1   1   0   1   0   1   2   1   1   1   2   2   2   1   1   2   2   1   0   1   2   2   1   0   1   1   1   2   1   2   1   1   0   0   1   2   0   2   0   1   1   1   1   2   2   0   0   0   1   1   2   2   1   2   1   0   0   2   0   1   2   0   2   1   0   0   1   1   1   1   1   2   1   2   1   1   2   0   1   1   1   1   1   1   0   0   1   2   1   2   2   1   0   0   2   2   2   1   1   1   1   2   2   2   1   1   1   1   2   1   2   1   1   2   1   2   1   1   1   1   2   2   2   0   1   1   2   0   0   1   1   1   0   0   1   0   2   0   2   0   2   1   1   1   0   2   2   1   0   2   2   0   0   0   2   1   0   1   1   0   0   2   2   1   1   1   1   0   1   1   1   2   1   2   1   2   1   1   0   1   1   0   2   1   2   1   2   1   1   0   2   1   1
 MK-5-7                 1   1   2   0   2   2   2   1   1   1   1   0   1   2   1   1   1   2   1   2   1   1   2   2   1   0   1   2   2   1   0   1   1   1   1   1   1   1   1   1   0   1   2   0   2   0   1   1   1   1   2   2   0   1   0   1   1   2   1   1   2   1   0   0   1   1   0   2   1   2   1   0   0   1   1   1   1   0   2   1   1   1   1   2   0   1   1   1   1   1   1   1   0   2   2   1   2   2   1   1   0   2   2   2   1   1   1   1   2   1   2   1   1   1   1   1   1   0   1   1   2   2   2   1   1   1   1   2   1   2   0   1   1   2   0   0   2   1   1   0   0   1   0   2   0   2   0   2   1   1   0   1   2   2   1   0   2   2   0   0   0   2   1   0   1   2   0   0   2   2   1   0   1   1   0   1   1   1   2   1   2   1   2   1   0   0   1   2   0   2   1   2   2   2   1   1   1   2   1   1
 MK-5-8                 1   2   2   0   2   2   2   1   1   1   1   0   0   2   1   1   1   2   1   2   1   1   2   2   1   0   1   1   2   1   0   1   1   1   1   1   1   1   1   1   0   0   1   0   2   1   0   1   1   1   2   2   0   1   0   1   1   2   1   1   1   1   0   0   1   1   0   2   1   2   1   0   0   1   1   1   1   0   2   1   1   1   1   1   0   1   1   1   1   1   1   2   0   1   2   1   2   2   1   1   0   2   2   2   1   1   1   1   2   1   1   1   1   2   1   1   1   0   1   2   1   2   2   1   1   1   0   2   2   2   1   1   1   2   0   1   2   2   1   0   0   1   0   2   0   2   0   2   1   1   0   1   2   2   1   0   2   2   0   1   1   2   1   0   1   2   0   0   2   2   1   1   0   2   0   1   0   1   2   1   2   1   2   1   0   1   1   2   1   2   1   1   2   2   1   1   1   2   1   1
 MK-5-9                 1   1   2   1   2   2   1   1   1   1   1   0   2   2   2   1   1   2   1   2   1   0   2   2   0   0   2   1   2   1   0   1   1   1   1   2   1   1   1   0   0   1   1   1   2   0   0   1   1   1   2   2   0   1   0   1   1   2   1   0   2   1   0   0   1   2   0   2   1   2   1   0   0   1   1   1   1   0   2   1   1   1   1   1   1   1   1   1   2   0   1   2   0   1   2   1   2   2   1   1   0   2   2   2   0   1   1   2   2   1   1   0   1   2   1   1   1   0   2   1   1   2   2   1   0   1   0   2   2   2   1   2   1   2   0   1   1   2   1   0   1   1   0   2   1   1   0   2   1   1   0   1   2   1   0   1   2   2   0   1   1   2   1   0   1   2   0   0   2   2   2   1   0   2   2   1   0   0   2   1   2   1   1   0   0   1   1   2   1   2   2   1   2   1   1   1   0   1   1   1
 MK-5-10                1   1   2   1   1   1   1   1   1   1   1   0   2   1   2   1   1   2   1   2   1   0   2   2   0   0   2   1   2   2   0   1   1   1   0   1   1   1   1   1   0   1   1   1   1   0   0   0   1   1   2   2   1   2   0   1   2   2   1   0   2   2   0   1   1   2   0   2   1   2   1   0   0   1   1   1   1   0   2   1   1   1   1   1   1   1   0   1   2   0   1   2   0   0   1   1   2   2   0   1   0   2   2   2   1   1   1   2   2   1   2   0   0   2   1   0   1   0   2   1   1   2   2   1   0   1   0   2   1   2   1   2   1   2   1   1   2   1   1   0   2   1   0   2   1   2   1   1   1   1   1   1   1   1   1   1   1   2   0   1   2   2   2   0   1   0   1   0   2   2   2   1   0   2   2   1   0   1   2   1   2   1   1   0   0   0   1   2   1   2   2   1   2   1   0   0   1   1   1   0
 MK-5-11                1   1   1   0   1   1   0   1   2   0   1   0   2   1   2   1   1   1   1   2   1   0   1   1   1   0   1   0   2   1   0   1   1   1   0   1   1   1   1   0   0   1   1   1   1   1   0   0   1   1   2   1   1   2   0   1   2   2   1   0   2   1   1   0   1   1   0   1   0   2   1   0   0   1   1   1   1   0   2   1   1   1   1   1   1   0   1   1   2   0   1   2   0   1   1   1   2   2   0   1   0   2   2   2   1   1   1   1   2   1   2   0   0   2   1   0   1   0   2   1   1   2   2   1   0   1   0   2   1   2   1   1   2   2   1   1   2   1   1   0   2   1   1   2   1   1   1   1   1   1   1   1   2   2   1   1   1   2   0   1   2   2   2   0   1   0   1   1   1   2   2   2   0   2   2   1   0   1   2   1   2   2   1   1   0   0   1   2   1   2   2   1   2   1   0   0   1   1   1   0
 MK-5-12                1   1   2   1   1   1   1   1   2   0   0   0   2   1   2   1   1   0   1   1   1   0   1   1   1   0   0   0   2   0   0   1   1   1   0   1   1   1   1   1   0   0   1   1   1   1   0   0   1   1   2   2   0   2   0   1   1   2   2   1   2   1   1   0   1   1   1   1   1   2   1   0   0   1   1   1   1   0   2   1   1   1   1   2   1   0   1   1   2   1   1   2   0   1   2   1   2   2   0   1   0   2   2   2   2   1   1   1   2   1   2   1   1   1   1   0   1   1   2   1   1   2   2   1   1   1   0   1   1   2   1   1   2   2   1   1   2   1   1   0   2   1   1   2   1   1   1   1   1   1   1   1   2   2   1   0   1   2   0   2   2   2   2   0   1   1   1   1   0   2   2   1   0   2   2   1   0   1   2   1   2   2   1   1   0   0   2   2   1   2   2   1   2   0   2   0   1   2   1   0
 MK-5-13                1   1   1   1   1   2   1   1   2   0   0   0   2   1   1   1   1   0   1   1   2   0   1   0   1   0   0   0   2   0   1   1   1   1   0   1   1   1   1   1   1   0   1   1   1   1   1   0   2   1   2   2   0   2   0   1   1   2   2   1   2   1   1   0   1   1   0   1   1   2   1   0   1   1   1   1   1   0   2   1   1   1   1   1   1   0   1   1   2   1   1   2   0   2   2   1   2   2   0   1   0   2   2   1   1   1   1   1   2   2   2   1   1   1   1   1   1   1   2   1   2   2   2   0   2   1   1   1   1   1   1   2   2   1   1   1   2   0   1   0   2   2   1   2   1   1   1   1   1   1   1   2   2   2   2   0   1   2   0   1   2   2   2   0   1   1   0   0   0   2   2   1   0   2   2   2   0   1   2   1   2   2   1   1   0   2   2   2   1   2   2   1   2   0   2   0   1   2   0   0
 MK-5-14                2   0   1   1   1   2   1   1   2   0   0   0   2   1   1   1   1   0   1   1   2   0   1   1   1   0   0   0   2   0   1   2   1   1   0   1   1   1   1   1   1   0   1   1   1   1   2   0   2   1   2   2   0   2   0   1   0   2   2   1   2   0   1   0   1   0   0   1   2   2   1   0   1   0   1   0   1   0   2   1   1   1   1   1   1   0   1   1   2   1   1   2   0   2   1   1   2   1   0   1   0   2   2   1   1   1   0   1   2   2   2   1   2   1   1   1   1   1   2   0   2   2   2   0   2   1   1   1   1   1   2   2   1   1   1   1   2   0   1   0   2   2   1   2   1   1   1   0   1   2   1   2   2   2   2   0   1   2   0   1   2   2   2   0   0   1   0   0   0   1   2   1   0   1   2   2   0   1   2   2   2   2   1   2   0   2   2   2   1   1   2   0   2   0   2   1   0   2   0   0
 MK-5-15                1   0   1   1   2   2   1   1   2   0   0   0   2   0   0   1   1   1   1   1   2   0   2   1   1   0   0   0   2   0   1   2   1   1   0   1   1   1   1   1   1   0   0   1   1   1   2   0   2   1   1   2   0   2   0   1   0   2   2   1   2   0   1   0   1   0   0   2   2   1   1   0   1   0   1   0   1   1   2   1   1   1   1   2   1   0   1   1   2   1   1   0   1   2   1   1   2   1   1   1   1   2   2   1   1   0   0   0   2   2   2   1   2   1   1   0   1   1   2   0   2   2   2   0   2   0   1   2   1   1   2   2   1   1   1   1   1   1   1   1   2   2   1   2   1   1   1   0   1   2   0   2   2   2   2   0   1   2   0   1   1   2   2   0   0   1   0   0   0   1   2   1   0   2   2   2   0   1   2   1   2   2   1   1   1   2   2   1   1   1   2   0   2   0   2   2   1   2   0   1
 MK-5-16                1   0   1   1   1   2   1   1   1   0   0   0   2   1   2   1   1   1   1   2   2   0   2   2   1   0   1   0   2   0   1   2   1   1   0   1   1   2   1   1   1   0   0   1   1   0   2   0   2   1   1   1   0   1   0   1   0   2   1   1   2   1   1   0   1   0   0   1   2   1   1   1   1   0   2   0   1   0   1   1   1   1   1   2   1   0   1   1   2   1   1   0   1   1   2   1   2   1   1   1   1   2   2   1   1   1   0   0   2   2   2   0   2   1   1   0   1   1   2   1   2   2   2   0   1   0   1   2   2   2   2   2   1   1   1   1   1   1   1   1   2   2   1   2   1   1   1   0   2   2   0   2   2   2   2   0   1   2   0   1   1   2   2   0   0   1   0   0   1   0   2   1   1   1   0   2   0   1   2   1   1   0   1   1   1   2   2   2   1   1   1   0   2   0   1   2   2   1   0   1
 MK-6-1                 1   1   0   1   1   2   1   1   1   0   1   0   1   1   1   1   1   1   1   1   1   0   0   1   1   0   2   1   1   0   0   0   2   1   2   2   1   2   0   1   0   2   2   1   1   1   2   1   1   0   1   0   1   2   0   0   1   2   2   0   2   1   1   0   2   1   2   1   1   1   0   1   1   1   1   2   1   2   1   1   1   0   0   1   2   0   1   1   0   2   2   1   1   0   0   2   2   0   2   0   0   0   0   2   0   1   1   1   2   1   1   2   1   1   0   0   2   1   2   1   1   1   0   1   2   2   2   1   1   0   2   0   2   1   1   1   1   2   0   2   1   1   1   1   0   2   2   1   2   1   1   0   0   1   1   1   0   2   0   0   1   1   1   2   0   1   2   1   2   2   1   2   0   2   0   1   0   1   1   1   0   0   0   1   1   1   2   1   2   1   2   1   1   0   1   1   0   0   0   1
 MK-6-2                 1   1   0   1   1   2   1   1   0   0   1   0   1   1   1   2   2   1   1   1   1   1   0   1   1   1   2   1   1   0   1   0   2   1   2   2   1   1   0   1   0   2   2   1   0   2   2   1   1   1   2   0   1   1   0   0   1   2   2   0   1   1   1   0   2   1   2   1   1   2   0   2   1   1   1   2   1   2   1   1   1   0   0   1   2   0   1   0   0   2   2   2   1   1   0   2   1   0   1   0   0   0   0   2   0   0   1   1   2   1   1   2   1   1   0   0   2   1   2   1   1   1   0   1   2   2   2   2   1   1   2   0   2   1   1   1   1   2   0   2   2   1   2   1   0   2   2   1   2   1   1   0   1   1   1   1   0   2   0   0   0   0   1   2   0   1   2   0   1   1   1   2   0   1   1   1   0   1   1   1   0   0   1   1   1   1   1   1   2   1   2   1   1   0   1   1   0   1   0   1
 MK-6-3                 1   1   1   1   1   2   1   1   0   0   1   0   1   1   1   0   2   1   1   1   0   1   0   0   1   1   2   1   1   0   1   0   2   1   2   1   1   1   0   1   0   2   2   1   0   2   1   1   1   1   2   1   1   1   0   0   1   2   0   0   0   2   1   0   2   1   2   2   0   2   1   2   2   1   1   2   1   1   1   1   0   1   0   1   1   0   1   0   0   1   2   2   1   1   0   2   1   0   1   0   0   0   1   1   1   0   1   1   1   1   1   2   1   1   0   1   2   0   2   1   1   1   0   1   2   2   2   2   1   1   2   0   2   1   1   1   0   2   0   2   2   2   2   1   1   2   2   1   2   1   1   0   1   1   1   1   0   2   0   0   0   0   1   2   0   1   2   0   1   1   0   2   0   0   1   1   0   1   1   1   0   0   1   1   1   1   1   1   2   1   1   1   1   0   1   1   0   1   0   1
 MK-6-4                 1   1   0   1   1   2   1   2   0   0   1   0   2   1   1   0   2   1   1   1   1   1   0   0   1   0   2   1   1   1   1   0   2   1   2   1   1   0   0   1   0   2   1   1   0   2   1   1   1   1   2   0   1   1   0   0   2   2   0   1   0   2   1   0   1   1   2   1   0   2   0   2   2   0   1   2   1   1   2   1   0   1   0   1   1   0   2   0   0   2   2   2   1   1   0   2   2   0   1   2   1   0   1   0   1   0   1   0   1   1   1   2   1   1   0   2   2   1   2   1   0   1   0   0   2   2   2   2   1   1   2   0   1   1   1   1   0   2   1   2   2   2   2   1   1   2   2   2   2   1   1   0   1   1   1   1   1   1   0   0   0   0   1   2   1   1   2   0   1   1   0   2   0   0   1   1   0   1   1   2   0   0   1   0   1   1   1   1   2   1   1   1   1   1   1   1   0   1   0   1
 MK-6-5                 1   1   0   1   1   2   1   2   1   0   1   0   2   1   1   0   2   1   1   1   2   1   0   0   1   1   2   1   1   1   1   0   2   2   2   1   1   0   1   1   0   2   1   1   0   2   1   1   1   1   2   0   1   1   1   0   2   2   0   0   0   2   0   0   1   1   2   1   0   1   1   2   2   0   1   1   1   1   2   1   0   1   0   1   0   0   2   0   1   1   2   2   1   1   0   2   1   0   1   2   1   0   1   0   1   1   1   0   1   1   0   2   1   1   0   2   2   1   2   1   0   1   0   0   1   2   2   2   2   1   2   0   1   1   1   1   0   1   1   2   2   2   2   2   1   2   2   2   2   0   2   0   1   1   1   1   1   0   0   0   0   0   1   2   1   1   1   0   1   1   0   2   0   0   1   1   0   1   1   2   0   0   1   0   1   1   1   1   1   1   1   1   1   1   1   1   0   1   0   1
 MK-6-6                 2   1   0   1   1   2   1   2   1   0   1   1   2   2   1   0   2   1   2   1   1   1   0   0   1   1   2   1   1   1   1   0   1   2   2   1   1   0   1   1   0   2   2   1   0   2   1   0   1   1   2   0   1   1   2   0   2   2   0   1   2   2   0   0   1   1   2   1   0   2   1   1   2   0   0   1   1   0   2   1   0   1   0   2   0   0   2   0   1   2   2   2   1   1   1   2   1   0   1   1   1   1   1   0   1   2   1   0   1   1   0   1   1   1   0   2   2   1   2   1   0   1   0   1   2   2   2   2   2   0   2   0   1   1   1   1   1   0   1   1   2   2   2   2   2   2   1   2   2   0   2   0   0   1   1   1   1   0   0   0   0   0   1   2   1   1   1   0   1   1   0   2   0   1   1   1   0   1   1   2   0   0   1   0   1   1   2   0   0   0   1   1   1   1   1   1   1   1   0   1
 MK-6-7                 2   1   0   1   0   1   1   2   1   0   1   2   2   2   1   0   2   1   2   1   1   1   0   0   1   1   2   1   1   1   1   0   1   2   1   1   1   0   1   0   0   2   2   1   0   2   1   0   1   1   2   0   1   1   2   1   2   2   0   1   2   2   1   1   0   1   1   1   0   2   1   1   1   0   0   1   1   0   2   1   1   1   0   2   0   0   2   1   1   2   2   2   2   1   1   2   0   1   1   1   1   1   1   0   1   1   1   0   2   0   0   1   1   1   0   2   2   1   2   2   0   1   0   1   1   2   1   2   2   0   2   0   1   2   1   1   1   0   1   1   2   2   2   1   2   2   1   2   2   0   2   0   0   1   1   1   0   0   0   0   1   0   1   1   1   1   1   0   1   0   0   1   0   0   1   1   0   1   1   2   1   0   1   0   1   1   2   0   0   0   1   1   1   1   1   1   2   1   0   1
 MK-6-8                 2   1   0   1   0   1   1   0   1   0   1   2   2   2   2   0   2   1   2   1   1   1   0   0   1   0   2   1   1   1   1   1   1   2   1   1   2   0   1   0   0   2   2   0   1   2   0   0   2   0   2   0   1   1   2   0   2   2   0   1   2   2   1   1   1   1   1   1   0   2   1   1   1   0   0   1   1   0   1   1   1   1   0   2   0   0   2   1   1   2   1   2   2   1   1   1   0   1   1   1   1   1   1   2   1   1   1   1   2   0   0   1   1   1   0   2   2   0   1   2   0   1   0   1   1   2   1   2   2   0   2   0   1   2   1   2   1   0   1   1   2   1   2   1   2   2   0   2   2   0   2   1   0   1   1   1   1   0   0   0   1   0   1   1   1   1   1   0   1   0   0   2   0   0   1   1   0   1   1   2   1   0   1   0   2   1   1   1   1   0   1   1   1   1   1   0   2   1   1   1
 MK-6-9                 2   1   0   1   0   1   0   1   1   0   1   2   2   1   2   0   1   1   2   1   1   0   0   0   1   0   1   1   1   1   1   0   1   2   1   1   2   0   2   0   1   1   2   0   2   2   0   0   2   0   2   0   0   1   2   0   2   2   0   0   2   1   2   1   1   1   1   0   0   2   1   1   1   0   1   1   2   0   1   1   1   1   1   2   0   0   2   0   1   1   1   2   2   1   0   1   0   1   1   1   1   1   1   2   1   1   1   1   2   1   0   1   0   1   0   2   2   0   1   2   0   1   0   1   1   2   1   2   2   1   2   0   0   2   1   2   0   0   1   2   2   1   2   1   1   2   0   2   2   0   2   1   0   1   1   0   1   0   0   0   1   1   1   1   1   1   1   0   1   0   0   2   1   0   1   1   0   1   1   1   1   1   1   0   1   1   1   1   1   0   1   1   1   1   1   0   2   2   1   1
 MK-6-10                1   1   0   1   1   0   0   1   1   0   1   2   2   1   2   1   1   1   1   1   1   1   0   0   0   0   1   1   1   1   1   0   2   2   1   1   2   0   1   0   1   1   1   0   2   2   0   1   2   0   2   0   0   1   2   0   2   2   0   0   1   1   2   1   1   1   1   0   0   2   1   1   1   0   1   1   2   0   1   1   1   1   1   2   0   2   2   0   1   1   1   2   2   1   0   1   0   1   1   1   1   2   2   2   1   1   1   1   2   2   0   1   0   1   1   2   2   1   1   2   0   1   1   1   1   2   1   1   2   2   2   1   0   2   1   2   1   1   1   1   1   2   2   1   1   2   0   2   2   0   2   1   0   1   1   0   1   0   0   0   1   1   1   1   1   1   1   0   1   0   1   2   1   0   1   1   0   1   0   1   1   1   1   0   1   1   1   2   1   0   1   0   1   1   1   0   2   2   1   1
 MK-6-11                1   1   0   1   1   0   0   0   1   0   1   2   2   0   2   2   1   1   2   1   1   2   0   0   0   1   1   1   1   1   1   0   2   1   1   1   2   0   1   1   1   1   1   0   2   2   0   1   2   0   2   1   0   0   2   0   2   2   0   0   1   1   2   1   1   1   1   1   0   2   1   1   1   1   1   0   2   0   1   1   1   0   1   2   0   2   2   0   1   1   1   1   2   1   0   1   0   0   1   1   1   2   2   2   1   1   1   1   2   1   0   1   0   1   0   2   2   0   1   2   0   1   0   1   1   2   1   2   2   2   1   1   0   2   1   2   1   1   1   1   1   1   2   1   1   2   1   2   2   0   2   1   0   1   1   0   1   0   0   0   0   1   1   1   1   1   1   0   2   0   1   2   1   0   1   1   0   1   0   1   1   1   1   0   1   2   1   2   0   1   2   0   1   1   2   0   1   2   1   1
 MK-6-12                0   1   0   1   1   0   0   0   1   1   1   2   2   0   2   2   1   1   2   1   1   2   0   0   0   1   1   1   1   1   1   0   2   1   1   1   2   0   1   2   1   1   2   0   2   2   0   1   2   0   2   1   0   0   2   0   2   2   0   0   2   1   1   1   1   1   1   1   1   2   1   1   0   1   1   0   1   0   0   1   1   0   0   2   0   2   2   1   1   1   1   0   1   0   0   1   1   0   1   1   1   2   2   1   1   1   2   1   2   1   0   1   1   1   1   1   2   1   1   1   1   1   0   1   1   2   2   2   2   2   1   1   0   2   1   2   1   1   1   0   2   0   1   1   1   2   1   2   2   0   2   1   1   1   1   0   1   0   0   0   1   1   1   1   1   1   2   0   2   0   1   2   1   0   1   1   0   1   1   1   1   1   1   0   1   2   1   2   0   1   2   1   1   1   2   1   1   2   1   1
 MK-6-13                0   1   1   1   1   1   0   0   1   1   1   2   1   0   2   2   1   1   2   1   1   1   0   0   0   1   1   2   1   1   1   0   2   1   1   1   1   1   1   2   0   1   2   0   2   2   0   1   2   0   2   1   0   0   2   1   2   2   0   0   1   1   1   2   1   1   1   1   1   2   1   1   0   1   1   1   1   1   0   1   1   0   0   2   0   2   2   2   1   1   2   0   1   0   0   1   1   0   1   1   2   2   2   2   1   0   2   1   1   1   1   1   1   1   1   1   2   1   1   1   1   1   0   2   0   2   2   2   1   1   1   2   0   1   1   2   1   1   1   1   2   0   1   1   1   1   1   2   2   0   2   1   1   1   1   0   1   0   0   1   1   1   0   1   1   1   2   0   2   1   1   2   1   0   1   1   0   0   1   1   1   2   1   0   1   2   1   2   0   2   2   1   0   1   2   1   1   1   1   1
 MK-6-14                0   1   2   1   1   1   0   0   1   1   1   2   1   0   2   2   1   0   2   1   1   0   1   0   0   0   2   1   1   0   1   0   2   0   1   1   1   1   1   2   0   1   1   0   2   2   0   1   2   0   2   1   0   1   2   1   2   0   0   0   1   1   2   2   1   0   1   1   2   2   1   0   0   1   0   1   1   1   0   1   1   0   0   2   0   2   2   2   1   1   1   0   1   0   0   1   1   0   1   1   2   2   2   2   1   1   2   1   1   1   1   1   1   1   0   1   2   1   1   1   2   0   0   1   1   2   2   1   1   1   1   1   0   1   1   1   1   0   1   1   1   0   1   1   1   1   1   2   2   0   1   1   1   1   1   0   1   0   0   1   1   2   0   1   0   1   2   0   2   1   1   2   1   0   1   1   0   1   1   1   1   2   1   0   1   2   1   1   0   1   2   1   0   1   1   2   1   1   1   1
 MK-6-15                0   1   2   1   1   1   0   0   1   1   1   2   1   0   2   2   1   0   1   1   1   0   1   0   0   0   1   1   1   1   0   0   2   0   2   1   1   2   1   2   1   1   1   0   2   2   1   1   2   0   2   1   0   1   2   1   1   0   0   0   2   1   1   2   1   0   1   1   2   2   1   0   1   1   0   1   1   1   0   1   0   0   0   2   0   1   2   2   1   1   1   0   1   1   1   2   0   0   1   1   2   2   2   2   1   1   2   2   1   1   1   1   0   1   0   1   2   1   1   1   2   0   0   1   1   2   1   1   1   1   1   2   0   0   1   1   1   0   1   1   1   1   1   0   1   1   1   2   2   1   1   1   1   1   1   0   2   0   0   0   1   2   1   1   0   2   1   0   1   1   1   2   1   0   1   0   0   1   1   1   1   2   1   0   1   2   2   1   0   1   2   1   0   1   1   1   0   0   1   1
 MK-6-16                0   1   2   1   1   1   0   0   1   1   1   2   1   0   2   1   1   2   0   1   1   0   0   0   0   0   2   1   1   2   0   0   1   2   2   1   1   2   0   2   1   1   1   0   2   2   1   0   2   0   1   1   0   1   2   1   1   0   0   1   1   2   2   2   2   0   1   1   2   2   1   0   1   1   0   1   1   1   0   1   0   0   0   2   0   1   2   2   1   1   1   0   1   1   1   2   0   0   1   2   2   2   2   2   1   1   2   2   1   1   1   1   1   1   0   1   2   1   0   1   2   0   0   1   1   2   1   1   1   1   1   2   1   1   1   2   1   1   2   1   1   1   1   0   1   1   1   2   2   2   0   1   0   1   1   0   1   0   0   1   1   2   1   1   1   1   1   0   1   1   1   1   0   0   2   0   0   1   2   1   1   2   0   0   1   2   2   1   2   1   2   1   0   1   1   1   1   1   1   2
 
!****************************************** Phenotypic Data **********************************************************
!-100.0 is resevred for missing phenotype
SimulatedTrait1         9.8766   10.0720    9.3043    8.8346   11.0344   11.6104   10.3216    9.5807   10.0538    8.6594   10.7651    9.8052   10.0001   11.4679   10.0547   10.2457   10.7122    9.7839   10.4515    8.5147   10.3194   10.5355   10.6511    8.4733    9.0553   11.3279    9.7130   10.5491    9.4500    9.9806    9.5198    9.9716    9.4609    8.6021   10.7868    9.0046   10.4270   11.5289    8.5886   10.2179   10.6489   10.1713    9.5178    9.2626   10.9348    9.6585   10.3369   10.7082    6.9751   10.6214    8.8143    9.9336   11.1407   10.5303   12.1123    9.0381   10.7215    9.7398   11.2686    9.3761    8.9910   10.4123    9.8643    8.2210   10.1154   10.9433   10.2340   11.0181    9.6974   11.9900    9.4194   11.1531    9.0166   10.1200    9.9272   10.8437    9.1667    9.4782   10.2260   10.5305    9.0327   11.5269   10.5894   10.2421   10.4569    9.3391    9.5346    9.3745    9.0684    9.0839    9.6662    9.7499   11.3065    8.8267   10.5924    9.1436    9.1262    9.9042   12.6539   10.7447   11.0479    8.4760    9.3515    9.9378    9.5948   11.3233    8.2102    8.2706    9.9695   10.0505   10.8920   10.1450    9.7437    9.5371   12.4625   10.2028   10.6852   10.3820   10.7066    9.7155    8.6242    9.0782   11.0376    8.8776    7.7983   10.6317    8.6042   11.1789   10.0042    9.7950   10.3272    8.3158   10.0678    9.1730   10.5149    9.2449   10.4504   10.1836   11.7901   10.3009    9.1625    9.9606   10.3716   10.8586    9.3246    9.9825   10.0098    9.5312   10.5162   10.7176    8.2716   10.2638    9.0399    9.2321   10.5205   10.8685    9.2764    9.7361   12.1053   10.9238   10.8281   10.9234    9.3033    9.7248    9.7726   10.0043   10.5173   11.2407    9.8128    9.9437    9.7488    9.4403    9.2535    9.3430   10.1544    9.5243   10.8064    8.2902   10.0606   10.5070    9.9283    9.1777   11.5913   10.7911   10.9828    8.5822    7.6266   10.2793   11.1589   10.0527   11.4882    9.6103   10.8337   10.4818   10.3862    8.8801   11.4339    9.9937   11.5798   11.2276
 
