# Supplementary material for: Inclusive Composite Interval Mapping of QTL by Environment Interactions in Biparental Populations
Source: PLoS One. 2015 Jul 10;10(7):e0132414. doi: 10.1371/journal.pone.0132414 (PMC4498613; doi:10.1371/journal.pone.0132414)
Supplement: S2 File — (ZIP) [file pone.0132414.s002.zip › F2 population/e=1/run_00145.met]

!**********************Note: lines staring with "!" are remarks and will be ignored in the program********************
!*********************************General Information**********************************
!Assuming F1 = P1 x P2, populations available in QTL IciMapping are: 
!  1, P1BC1F1 = P1 x F1, the first backcrossing where P1 is used as the recurrent parent;
!  2, P2BC1F1 = P2 x F1, the first backcrossing where P2 is used as the recurrent parent;
!  3, F1DH, F1-derived doubled haploids; 
!  4, RIL or F1RIL, recombination inbred lines through the repeated selfing of F1;
!  5, P1BC1RIL, recombination inbred lines through the repeated selfing of P1BC1F1;
!  6, P2BC1RIL, recombination inbred lines through the repeated selfing of P2BC1F1;
!  7, F2, the selfing generation of F1;
!  8, F3, the selfing generation of F2;
!  9, P1BC2F1, the second backcrossing where P1 is used as the recurrent parent; 
! 10, P2BC2F1, the second backcrossing where P2 is used as the recurrent parent;
! 11, P1BC2RIL, recombination inred lines through the repeated selfing of P1BC2F1; 
! 12, P2BC2RIL, recombination inred lines through the repeated selfing of P2BC2F1; 
! 13, P1BC1F2, the selfing generation of P1BC1F1; 
! 14, P2BC1F2, the selfing generation of P2BC1F1; 
! 15, P1BC2F2, the selfing generation of P1BC2F1; 
! 16, P2BC2F2, the selfing generation of P2BC2F1; 
! 17, P1BC1DH, P1BC1F1-derived doubled haploids; 
! 18, P2BC1DH, P2BC1F1-derived doubled haploids; 
! 19, P1BC2DH, P1BC2F1-derived doubled haploids; 
! 20, P2BC2DH, P2BC2F1-derived doubled haploids; 
   7      !Mapping Population (see remarks above)
   2      !Mapping Function (1 for Kosambi; 2 for Haldane; 3 for Morgan)
   2      !Marker Space Type (1 for intervals; 2 for positions)
   1      !Marker Space Unit(1 for centiMorgans; 2 for Morgan)
   6      !Number of Chromosomes (or Linkage Groups)
 200      !Size of the mapping population
   1      !Number of environments
 
!***************************************** Chromosomes and Linkage Maps **********************************************
!Chromosome                 NumMarkers
-CH1                        16
-CH2                        16
-CH3                        16
-CH4                        16
-CH5                        16
-CH6                        16
!Linkage map (Marker name followed by position or the interval length)
 MK-1-1                1     0.000
 MK-1-2                1    10.000
 MK-1-3                1    20.000
 MK-1-4                1    30.000
 MK-1-5                1    40.000
 MK-1-6                1    50.000
 MK-1-7                1    60.000
 MK-1-8                1    70.000
 MK-1-9                1    80.000
 MK-1-10               1    90.000
 MK-1-11               1   100.000
 MK-1-12               1   110.000
 MK-1-13               1   120.000
 MK-1-14               1   130.000
 MK-1-15               1   140.000
 MK-1-16               1   150.000
 MK-2-1                2     0.000
 MK-2-2                2    10.000
 MK-2-3                2    20.000
 MK-2-4                2    30.000
 MK-2-5                2    40.000
 MK-2-6                2    50.000
 MK-2-7                2    60.000
 MK-2-8                2    70.000
 MK-2-9                2    80.000
 MK-2-10               2    90.000
 MK-2-11               2   100.000
 MK-2-12               2   110.000
 MK-2-13               2   120.000
 MK-2-14               2   130.000
 MK-2-15               2   140.000
 MK-2-16               2   150.000
 MK-3-1                3     0.000
 MK-3-2                3    10.000
 MK-3-3                3    20.000
 MK-3-4                3    30.000
 MK-3-5                3    40.000
 MK-3-6                3    50.000
 MK-3-7                3    60.000
 MK-3-8                3    70.000
 MK-3-9                3    80.000
 MK-3-10               3    90.000
 MK-3-11               3   100.000
 MK-3-12               3   110.000
 MK-3-13               3   120.000
 MK-3-14               3   130.000
 MK-3-15               3   140.000
 MK-3-16               3   150.000
 MK-4-1                4     0.000
 MK-4-2                4    10.000
 MK-4-3                4    20.000
 MK-4-4                4    30.000
 MK-4-5                4    40.000
 MK-4-6                4    50.000
 MK-4-7                4    60.000
 MK-4-8                4    70.000
 MK-4-9                4    80.000
 MK-4-10               4    90.000
 MK-4-11               4   100.000
 MK-4-12               4   110.000
 MK-4-13               4   120.000
 MK-4-14               4   130.000
 MK-4-15               4   140.000
 MK-4-16               4   150.000
 MK-5-1                5     0.000
 MK-5-2                5    10.000
 MK-5-3                5    20.000
 MK-5-4                5    30.000
 MK-5-5                5    40.000
 MK-5-6                5    50.000
 MK-5-7                5    60.000
 MK-5-8                5    70.000
 MK-5-9                5    80.000
 MK-5-10               5    90.000
 MK-5-11               5   100.000
 MK-5-12               5   110.000
 MK-5-13               5   120.000
 MK-5-14               5   130.000
 MK-5-15               5   140.000
 MK-5-16               5   150.000
 MK-6-1                6     0.000
 MK-6-2                6    10.000
 MK-6-3                6    20.000
 MK-6-4                6    30.000
 MK-6-5                6    40.000
 MK-6-6                6    50.000
 MK-6-7                6    60.000
 MK-6-8                6    70.000
 MK-6-9                6    80.000
 MK-6-10               6    90.000
 MK-6-11               6   100.000
 MK-6-12               6   110.000
 MK-6-13               6   120.000
 MK-6-14               6   130.000
 MK-6-15               6   140.000
 MK-6-16               6   150.000
!*********************************** Marker Types ********************************************************************
!Co-dominant marker: When heterozygote F1 is present, P1 is coded as 2, F1 is coded as 1, and P2 is coded as 0; Otherwise, P1 is coded as 2, and P2 is coded as 0. 
!Dominant marker: When heterozygote F1 is present, P1 and F1 are coded as 12, and P2 is coded as 0; Otherwise, P1 is coded as 2, and P2 is coded as 0.  
!Recessive markers: When heterozygote F1 is present, P1 is coded as 2, and F1 and P2 are coded as 10; Otherwise, P1 is coded as 2, and P2 is coded as 0. 
!Missing marker is coded as -1. 
 MK-1-1                 2   1   1   1   1   2   0   2   0   1   2   1   1   2   2   1   2   1   1   1   1   2   0   0   0   0   1   1   2   1   1   0   0   2   1   0   2   1   2   0   1   1   0   0   2   2   1   1   1   1   2   1   1   1   2   0   0   0   2   1   1   1   1   0   1   1   0   1   2   1   1   2   1   0   2   0   1   1   2   0   0   0   1   1   1   2   1   1   0   2   1   1   1   2   2   2   0   2   2   0   1   1   1   1   2   1   2   1   0   2   2   0   2   0   1   2   1   2   1   1   1   0   2   1   1   1   1   1   0   1   1   1   0   1   1   1   0   0   1   2   1   0   1   0   0   1   1   2   2   1   2   0   1   0   2   0   0   1   1   0   1   2   0   2   1   0   1   1   1   1   0   2   1   0   1   1   0   2   2   0   1   2   1   2   1   0   0   0   2   1   1   1   1   1   2   2   2   2   1   0
 MK-1-2                 2   1   1   1   1   1   0   2   0   1   1   1   1   2   2   2   2   1   1   1   1   2   1   0   0   1   1   1   2   2   1   1   0   1   1   0   2   1   2   0   2   1   0   0   2   2   0   1   1   1   2   1   1   1   1   1   0   0   2   1   1   1   1   0   1   1   0   0   2   1   1   2   1   0   2   0   1   1   2   0   0   0   1   1   1   2   1   1   0   2   1   1   2   2   2   2   1   2   1   0   2   1   1   1   2   1   2   2   0   1   2   0   2   0   1   2   1   2   0   1   1   0   2   1   1   1   1   1   0   1   1   1   0   1   1   1   0   0   0   1   1   0   1   0   0   1   1   2   2   2   1   1   1   0   1   0   0   1   1   0   1   2   1   2   1   0   1   1   1   1   0   2   2   0   1   1   0   2   2   0   2   1   1   2   1   0   1   0   2   1   1   1   1   1   0   2   2   1   2   0
 MK-1-3                 2   1   1   1   0   1   0   1   1   1   1   1   1   2   2   1   1   1   1   1   1   2   1   0   0   1   1   1   2   2   1   1   0   1   1   0   2   1   2   0   0   1   0   0   1   2   0   1   1   1   2   0   1   1   0   1   1   0   2   1   1   1   1   0   1   1   0   0   2   0   1   2   1   0   2   1   1   1   2   0   0   0   1   0   2   2   1   1   0   2   1   1   1   2   2   2   1   1   1   0   2   1   1   2   1   1   2   2   0   1   2   0   2   1   1   2   1   1   0   1   1   0   2   1   1   1   1   1   0   1   1   1   0   1   1   1   1   1   0   1   1   0   1   0   0   1   1   2   2   2   1   1   1   0   1   0   0   1   1   0   1   2   1   2   1   1   1   1   0   1   1   1   2   0   1   1   0   2   2   0   2   2   1   2   1   0   1   0   2   1   1   1   2   1   0   2   2   1   2   1
 MK-1-4                 2   1   1   1   0   1   0   1   2   1   1   1   2   2   2   1   1   1   1   1   0   1   1   1   1   1   1   1   2   2   1   1   0   1   1   0   2   1   2   0   0   1   0   1   1   2   0   1   1   1   2   0   1   2   0   1   1   1   2   1   1   1   1   0   1   0   0   0   2   0   1   2   1   1   2   0   1   1   2   0   0   0   1   0   2   2   1   1   0   2   1   1   1   2   2   2   1   2   1   0   2   1   1   2   1   2   2   2   0   1   2   0   2   1   1   1   1   1   0   1   1   0   2   1   2   1   1   1   0   1   1   1   0   1   1   1   1   1   0   1   1   0   2   0   1   1   0   2   2   2   1   1   1   0   1   1   0   1   1   1   1   2   1   2   1   1   1   1   0   1   1   1   1   0   1   1   0   2   2   1   2   2   1   2   2   0   1   0   1   1   1   1   2   1   0   1   2   1   1   1
 MK-1-5                 1   1   1   1   0   1   0   1   1   1   2   1   2   2   2   0   1   1   1   1   0   1   1   1   1   1   1   1   2   2   2   1   0   1   1   0   2   1   2   0   0   1   0   1   2   1   0   1   1   2   2   0   1   2   1   1   1   1   2   1   1   1   1   1   1   0   0   1   2   0   1   1   1   1   1   0   1   1   2   0   0   0   1   1   1   2   1   1   1   2   1   1   1   2   2   2   1   1   0   1   1   1   1   2   2   2   1   2   0   1   2   0   2   1   1   1   1   1   0   1   1   0   2   0   2   1   2   1   0   1   1   1   0   1   0   0   1   1   1   1   1   0   2   0   1   1   0   2   2   2   1   1   0   0   1   1   0   1   1   2   1   2   1   2   1   1   1   1   0   1   1   1   2   1   1   1   1   2   2   1   2   2   2   2   1   0   1   0   1   1   1   1   2   1   0   1   2   1   1   2
 MK-1-6                 1   1   1   1   0   1   0   1   1   1   2   2   2   1   2   0   1   1   1   1   0   0   1   0   1   2   1   2   2   2   2   1   1   0   1   0   2   2   2   0   0   2   0   1   2   1   0   1   1   2   2   1   0   1   1   1   1   1   1   1   1   2   1   1   1   0   0   0   2   0   1   1   1   1   0   0   1   1   2   0   0   0   2   1   1   1   1   1   1   1   1   1   0   2   2   1   1   1   0   1   1   0   2   2   2   1   1   2   0   1   1   0   2   1   1   1   1   1   0   1   0   0   2   0   2   1   2   0   0   0   1   1   0   1   0   0   1   1   1   1   1   0   1   0   1   1   0   2   2   2   1   0   0   0   1   1   0   1   1   2   1   2   1   1   1   1   1   1   0   1   1   1   2   1   1   1   1   2   2   1   2   2   2   2   2   2   1   0   1   2   1   1   2   1   1   1   2   1   1   2
 MK-1-7                 1   1   1   2   0   1   0   1   0   2   1   1   2   1   2   0   1   2   1   1   0   0   0   0   1   1   2   2   1   2   1   1   2   0   1   1   2   0   1   0   0   2   0   2   0   1   0   1   1   2   2   1   0   1   1   1   1   1   1   1   1   2   0   1   1   0   0   0   2   0   1   1   1   1   0   0   1   1   2   0   0   1   2   1   1   1   1   0   1   1   1   1   0   1   2   1   1   1   0   1   1   0   2   2   2   1   1   2   0   1   1   0   1   1   1   0   1   1   0   1   0   0   2   0   2   1   2   0   0   1   2   1   0   1   1   0   1   1   1   1   1   1   1   0   1   1   0   2   2   2   1   0   0   1   1   1   0   1   1   2   1   2   1   1   0   2   1   1   1   2   1   1   2   1   2   1   1   2   2   1   2   2   2   2   2   2   1   0   1   2   1   2   2   1   1   1   2   1   1   1
 MK-1-8                 0   1   0   2   0   2   0   1   0   2   1   1   0   2   2   0   2   2   1   1   0   0   0   0   1   1   2   1   0   2   0   1   2   0   1   1   2   0   1   0   0   2   1   2   0   1   0   1   1   2   2   1   0   1   1   0   1   1   1   1   1   2   0   1   1   1   0   0   1   0   1   1   1   1   0   0   1   1   2   0   0   1   2   1   1   1   1   0   1   1   1   1   0   1   1   1   1   1   0   1   1   0   2   2   2   1   1   2   1   2   1   0   1   0   1   0   2   1   0   1   0   0   2   0   2   1   2   0   1   1   2   1   0   1   1   0   1   1   1   1   1   1   1   0   1   1   0   1   2   2   1   0   1   1   2   1   1   1   1   2   1   2   1   1   0   2   1   1   1   1   0   1   1   0   2   1   1   2   2   1   2   1   2   1   2   1   1   0   1   2   1   2   2   1   1   1   0   1   2   1
 MK-1-9                 0   1   0   2   0   2   0   1   0   1   1   1   0   2   2   0   2   2   1   1   0   1   0   0   1   1   2   1   0   2   0   1   2   0   1   1   2   0   1   0   0   2   1   2   0   1   0   1   1   2   2   1   0   1   1   0   1   1   1   1   1   2   0   0   1   2   0   1   1   0   1   2   1   1   0   0   0   1   2   0   0   1   2   1   1   1   0   0   1   1   1   1   0   1   1   1   1   0   1   1   1   0   2   2   2   0   1   2   1   2   1   0   1   0   1   0   2   1   0   1   0   0   2   0   2   1   1   0   1   1   2   2   0   1   0   0   1   1   1   1   1   2   1   1   1   1   1   0   2   2   1   0   1   1   2   2   1   1   1   2   1   2   1   1   0   2   1   1   1   1   0   1   1   0   2   1   1   2   2   1   2   1   1   0   2   1   1   0   1   2   1   2   2   1   1   1   1   2   1   1
 MK-1-10                0   1   0   2   0   1   0   1   0   1   1   1   1   2   2   0   2   2   2   1   0   0   1   0   0   1   2   0   0   2   0   1   2   1   1   1   2   0   0   0   1   2   1   2   0   1   0   2   1   2   1   0   0   1   0   0   0   1   1   1   1   2   1   0   1   2   0   0   1   0   2   2   1   1   0   0   0   0   2   0   1   2   1   1   1   1   1   0   1   1   1   1   0   1   1   0   1   0   1   1   1   0   2   2   2   1   0   2   1   2   1   0   1   1   1   0   2   1   0   1   0   0   1   1   2   1   0   0   0   1   2   1   0   1   0   0   1   0   1   1   1   1   1   1   1   1   1   0   2   2   1   1   0   1   2   2   1   1   1   2   1   2   1   1   0   2   1   2   1   1   0   1   1   1   2   1   1   2   2   1   2   1   1   0   2   0   0   0   1   1   1   1   2   1   1   1   1   1   1   1
 MK-1-11                0   1   1   2   1   1   0   1   0   1   1   1   1   1   2   0   1   2   1   1   0   0   1   0   0   1   2   0   0   1   0   1   2   0   1   1   2   0   0   0   1   2   1   2   0   1   0   2   1   2   1   0   0   1   0   0   1   1   1   1   1   2   1   0   1   2   1   0   1   1   1   2   1   0   0   0   0   1   2   0   1   2   1   1   2   1   1   1   1   1   1   1   0   0   1   0   1   0   2   1   1   0   1   1   1   1   0   2   0   2   0   0   1   1   1   0   2   1   0   1   0   0   1   1   2   1   0   0   0   1   2   1   0   0   0   0   2   0   1   1   1   1   1   1   2   1   1   0   2   1   1   1   0   1   2   2   1   1   1   2   1   1   1   1   1   2   2   2   1   2   0   1   1   1   1   2   1   1   2   1   1   1   1   0   2   0   1   0   1   2   1   1   2   2   1   2   1   1   2   2
 MK-1-12                0   2   1   2   1   1   0   1   0   1   2   2   1   2   2   1   1   1   1   1   0   0   0   0   0   0   2   0   0   2   0   1   0   0   0   2   2   0   0   0   2   2   1   2   1   1   0   2   0   2   1   0   0   1   0   0   2   1   1   1   1   2   1   0   1   2   1   0   1   1   1   2   1   0   0   1   0   1   2   0   1   2   1   2   2   2   1   1   1   1   1   1   0   0   1   0   1   1   2   1   1   0   0   1   1   1   0   2   0   2   0   0   1   1   1   0   2   1   0   1   0   1   1   1   1   1   0   0   0   2   2   1   0   0   0   0   2   0   1   1   1   0   2   1   2   1   1   0   2   2   1   1   0   1   1   1   1   1   1   2   1   1   1   1   2   2   2   2   1   2   0   1   2   2   1   2   1   1   2   1   1   1   1   1   1   0   1   0   1   2   1   1   2   2   1   2   1   1   2   2
 MK-1-13                1   2   1   2   1   1   0   1   0   2   2   1   1   2   2   1   1   1   1   1   0   0   0   0   0   0   2   0   0   2   0   1   0   0   0   2   2   0   0   0   1   2   1   2   1   1   0   2   0   1   1   0   0   1   0   0   2   2   1   0   2   2   2   1   1   1   1   0   1   1   2   2   1   0   0   1   0   1   2   0   1   2   1   2   2   2   1   1   1   1   1   1   0   0   1   1   0   1   2   1   0   0   0   1   2   2   0   1   0   2   0   1   1   1   1   0   2   0   0   1   0   1   1   1   1   1   0   0   0   2   2   1   1   1   0   0   2   0   0   2   1   0   2   1   2   0   2   1   1   1   1   1   0   1   1   1   2   1   1   2   1   1   1   1   2   1   1   2   1   2   0   1   1   2   1   2   1   1   1   1   2   1   1   1   1   0   2   0   0   2   1   1   2   1   1   2   1   1   2   2
 MK-1-14                1   2   1   2   1   1   0   1   0   1   2   1   1   2   1   1   1   1   1   1   0   0   0   0   0   0   2   0   0   2   0   1   0   0   0   2   2   0   0   0   1   2   1   2   1   1   0   2   0   1   1   0   1   0   0   0   2   2   1   0   2   2   1   0   1   1   1   0   2   2   2   2   1   0   0   1   0   1   1   1   1   2   0   1   2   2   1   1   1   1   1   2   1   0   1   1   1   1   2   0   1   0   0   1   1   2   1   1   0   2   0   1   1   1   1   0   2   0   0   1   0   1   1   1   2   1   0   0   1   2   2   1   1   1   0   0   2   0   1   2   1   0   2   1   2   1   2   1   1   2   2   1   0   1   1   1   2   1   2   2   0   1   1   1   2   1   1   1   1   2   1   1   1   1   1   2   1   1   1   1   1   1   1   1   1   0   2   0   0   2   1   1   2   1   2   2   1   1   2   2
 MK-1-15                1   2   1   2   1   1   0   1   0   1   2   1   2   2   1   1   1   1   1   1   1   0   1   0   0   0   2   0   0   2   0   1   0   0   0   2   1   1   1   0   1   2   1   2   1   1   0   2   0   1   1   0   1   0   1   0   2   2   1   0   2   2   1   0   1   1   1   0   2   2   2   2   1   0   0   1   0   1   1   1   1   2   1   1   2   2   1   1   1   1   1   1   1   0   1   2   2   0   2   0   1   0   1   1   1   1   0   0   1   2   0   1   1   0   1   0   2   0   0   1   0   1   1   1   2   1   0   1   1   1   2   1   1   1   1   0   2   0   1   2   1   0   2   1   2   1   2   1   1   2   2   1   1   1   1   1   2   1   2   1   0   1   1   2   2   1   1   1   1   2   1   1   1   1   1   2   1   1   1   2   1   1   2   1   1   0   2   0   1   2   1   1   2   1   2   2   1   1   2   2
 MK-1-16                1   2   1   2   1   2   1   0   0   1   1   1   2   1   1   1   1   2   0   1   0   0   1   0   0   0   2   1   0   2   1   1   0   1   0   2   1   1   2   0   1   1   1   2   0   1   0   2   0   1   1   0   1   0   1   0   2   1   1   0   2   2   1   0   1   0   1   0   2   2   2   1   1   0   0   1   0   1   1   1   1   2   1   1   2   2   1   1   2   1   1   1   2   1   1   2   2   0   2   0   1   0   1   1   1   1   0   0   1   2   0   1   1   0   1   0   2   0   0   1   0   1   1   1   2   1   0   1   0   1   1   0   1   1   1   0   2   0   0   2   1   0   2   0   2   1   2   1   1   1   2   2   2   1   2   1   2   1   2   1   0   1   1   2   2   1   1   1   1   2   1   1   2   1   2   2   1   1   1   1   0   1   2   1   1   0   2   1   1   1   1   1   2   1   2   2   1   1   1   2
 MK-2-1                 2   1   1   0   0   1   0   1   0   1   0   1   1   1   1   1   1   1   2   2   0   1   2   2   1   1   0   2   2   1   2   2   1   2   1   1   2   1   0   1   1   1   1   0   2   2   2   1   1   1   2   1   0   1   1   0   2   2   2   1   0   0   2   2   0   1   1   1   1   1   0   0   2   1   1   1   1   1   1   1   1   1   2   0   0   1   0   1   1   2   2   0   2   1   1   0   0   0   1   1   2   0   1   2   1   1   1   2   0   1   2   1   1   1   0   1   0   2   2   1   1   1   0   1   2   1   2   0   1   1   2   2   1   1   1   1   2   0   1   1   1   1   1   0   0   0   2   1   1   1   0   1   0   0   2   1   1   1   1   1   0   0   1   2   1   1   0   1   0   2   2   0   1   2   1   1   1   2   2   1   1   2   0   1   0   1   2   2   1   1   0   1   0   2   1   2   1   1   1   1
 MK-2-2                 2   2   1   0   0   1   0   1   0   1   0   1   1   2   1   1   1   1   2   2   0   1   2   2   0   0   1   2   2   1   1   2   1   2   1   2   2   1   1   1   1   0   1   0   1   2   1   1   1   1   1   2   0   0   1   0   2   2   2   2   0   0   2   2   1   1   1   1   1   1   0   1   2   1   1   1   1   2   1   1   1   2   1   1   0   1   0   1   1   2   2   0   2   1   1   0   1   0   0   1   2   0   1   2   1   1   0   2   0   1   1   2   1   1   1   1   0   2   2   1   1   1   0   1   2   1   2   1   1   1   2   2   1   1   1   2   2   0   0   1   1   1   1   0   0   1   2   1   1   1   0   1   0   0   2   1   1   1   1   1   1   0   2   2   1   1   0   1   0   2   2   0   1   2   1   1   2   2   2   1   1   2   0   1   0   2   2   2   1   1   1   1   1   2   2   1   1   1   1   1
 MK-2-3                 2   2   1   1   0   1   0   0   0   2   0   0   1   2   1   1   1   1   2   2   0   1   2   1   0   0   1   1   2   1   1   2   1   2   2   2   2   1   1   1   1   1   1   1   1   2   1   1   1   0   1   0   0   0   0   0   2   1   1   2   0   0   2   2   1   1   1   1   1   1   0   1   1   1   1   1   1   2   1   1   1   2   1   2   0   1   0   1   1   2   2   1   2   1   1   1   1   0   0   1   2   0   1   2   1   2   0   2   0   1   1   2   2   0   1   2   0   2   2   1   1   1   0   2   2   1   1   1   1   0   1   2   1   0   1   1   2   0   1   2   1   1   1   0   0   1   2   1   1   1   0   1   0   0   2   1   1   1   1   1   1   0   2   2   1   1   0   1   1   2   2   0   1   1   1   1   2   2   1   1   2   1   0   1   0   2   2   2   1   1   1   1   1   1   2   1   1   1   2   1
 MK-2-4                 1   2   1   1   0   1   1   0   0   2   0   0   2   2   1   2   1   1   2   2   0   1   2   1   0   0   1   1   2   1   1   2   0   2   2   2   1   1   1   1   1   1   0   1   1   1   1   1   1   0   0   0   0   0   0   0   2   1   2   2   0   0   1   2   1   1   1   0   1   1   0   0   1   1   1   1   1   2   0   1   1   2   2   2   0   1   0   1   1   1   2   1   2   1   1   1   1   0   0   1   2   0   1   2   1   2   0   2   0   2   1   2   2   0   1   2   0   2   2   2   1   0   0   2   2   1   1   0   1   0   1   2   2   1   1   1   2   0   1   2   1   2   1   0   0   1   2   2   1   1   0   1   0   0   1   1   1   0   0   1   1   0   2   2   1   1   0   1   0   2   2   0   1   1   1   1   2   2   1   1   2   0   2   1   1   1   2   1   1   1   1   1   1   1   2   1   1   1   2   1
 MK-2-5                 1   2   1   1   0   1   1   0   0   2   0   0   1   2   1   2   1   1   2   2   0   1   2   1   0   0   1   1   1   1   1   2   0   0   1   2   1   1   0   2   1   1   0   1   1   2   1   1   1   0   0   1   0   1   0   0   2   1   2   2   2   0   2   1   1   1   1   0   1   1   0   0   1   2   2   1   1   2   0   1   0   2   2   2   0   1   0   1   2   1   2   1   2   1   1   1   1   1   0   1   2   0   1   1   1   2   1   2   1   1   1   2   2   0   1   2   0   2   2   2   1   0   0   2   2   1   1   0   1   0   1   2   2   1   1   1   2   0   1   1   2   2   1   0   0   1   1   1   1   0   0   1   0   0   1   1   1   1   0   1   1   0   2   2   1   1   0   1   0   2   2   0   1   1   1   0   1   2   1   1   1   1   2   1   0   1   2   1   2   0   0   1   2   1   2   1   1   1   2   1
 MK-2-6                 1   2   1   1   1   2   1   0   0   2   0   0   1   0   1   2   1   1   2   2   0   1   2   1   0   0   2   1   0   1   1   2   1   0   1   2   1   1   0   2   2   1   2   1   1   1   1   1   1   0   0   1   0   1   0   0   2   1   2   2   1   0   2   1   1   0   0   0   1   0   1   1   1   2   2   1   1   1   0   1   0   2   2   1   1   1   0   1   1   1   2   2   2   1   1   2   2   1   0   0   2   0   1   1   1   1   1   2   1   1   1   2   2   1   1   2   1   2   2   2   1   0   0   2   2   1   1   0   1   0   2   2   2   1   1   1   2   0   0   1   2   2   1   0   0   1   1   1   1   0   1   1   0   0   0   1   1   1   0   1   1   0   2   1   1   1   0   1   0   2   2   0   1   1   1   1   2   2   1   1   0   1   2   1   0   1   1   2   2   0   1   1   2   1   2   1   1   1   2   1
 MK-2-7                 1   1   1   1   1   2   1   0   0   2   0   0   1   0   2   2   1   0   2   2   1   0   2   2   0   0   2   1   0   1   1   2   0   0   2   2   1   1   0   2   2   1   2   2   1   1   1   1   1   0   1   1   0   1   0   0   2   2   2   2   1   0   2   2   1   0   0   0   1   0   1   1   1   2   2   1   1   1   1   0   0   2   2   1   1   1   0   1   1   2   2   2   2   1   1   2   2   0   0   0   2   0   2   1   1   1   1   2   1   2   1   1   1   1   1   2   1   2   2   2   1   0   0   2   2   1   1   1   1   0   1   1   2   1   1   1   2   0   0   1   2   1   1   0   0   1   1   2   1   0   0   2   0   0   0   1   1   0   0   1   1   0   2   1   1   1   0   1   1   1   2   0   2   1   1   1   2   2   1   0   0   1   2   1   0   1   1   2   2   0   1   1   2   1   2   0   1   2   2   2
 MK-2-8                 0   1   1   1   1   2   1   0   0   2   0   1   1   0   1   2   1   1   2   2   1   0   2   2   1   0   2   1   0   1   1   2   0   0   2   2   1   1   0   2   2   1   2   2   1   2   1   1   0   0   1   1   0   1   1   0   2   2   2   2   1   0   2   2   1   0   1   1   1   0   1   1   1   2   1   1   1   1   1   0   1   2   2   1   1   1   0   1   2   1   2   2   1   1   0   2   2   0   0   0   1   0   2   1   1   1   1   2   1   2   1   1   1   2   1   2   1   2   2   2   1   0   0   2   2   0   1   1   1   0   1   2   2   1   2   1   1   0   0   1   2   1   1   0   0   1   1   2   1   0   1   2   0   0   1   0   1   0   0   1   0   0   2   1   1   0   0   2   1   1   2   0   2   2   1   2   1   2   1   0   0   1   1   2   0   1   1   1   2   0   1   0   2   1   1   0   0   2   2   2
 MK-2-9                 0   1   1   1   1   1   1   0   1   2   1   1   1   0   1   2   1   2   1   2   1   1   2   2   1   0   1   0   0   1   1   2   0   0   2   2   1   1   0   2   2   1   2   2   1   1   1   1   1   0   1   1   0   2   1   0   2   2   2   2   1   0   2   2   0   0   1   1   1   0   1   0   1   2   1   1   1   1   1   0   1   2   2   1   1   1   0   1   2   0   2   1   1   1   0   2   1   0   0   0   1   0   2   1   0   0   1   1   1   2   1   1   1   2   1   2   1   1   2   2   1   0   0   1   1   0   1   1   1   0   1   2   2   1   2   2   1   0   1   1   2   1   0   0   1   1   1   2   1   0   1   2   0   1   1   0   1   0   0   1   0   1   2   0   1   0   1   2   1   1   2   0   2   2   1   2   1   1   1   0   0   1   1   2   0   1   1   0   2   0   1   0   2   1   1   0   1   2   2   2
 MK-2-10                1   1   1   1   1   1   1   0   0   2   0   1   1   0   1   2   1   2   1   2   1   1   2   1   1   0   1   0   0   1   1   1   0   0   2   2   1   1   1   2   2   1   2   2   1   1   1   1   0   0   1   1   0   1   1   1   2   2   2   2   1   0   2   2   0   1   0   1   1   0   1   0   1   2   2   1   1   1   1   1   0   2   2   1   0   1   0   1   2   0   2   1   1   1   0   2   1   1   0   0   1   0   1   1   0   0   1   1   1   2   1   0   1   2   0   2   1   1   2   1   1   2   0   1   1   0   1   2   1   1   1   2   2   1   2   2   1   0   1   1   2   1   0   0   0   1   1   2   1   0   1   2   0   1   0   0   0   0   1   1   1   1   2   0   1   0   1   2   1   1   2   0   2   1   1   2   1   0   1   0   0   1   1   2   0   1   1   0   2   0   1   0   2   1   0   1   1   2   2   1
 MK-2-11                1   1   1   1   1   1   1   1   0   1   0   1   1   1   1   2   1   2   1   2   1   1   2   1   1   0   1   0   0   1   1   2   1   0   2   2   0   1   1   2   2   1   2   2   1   1   1   1   0   0   1   1   1   1   1   1   2   2   2   2   0   1   2   2   0   1   0   1   1   0   1   0   1   2   2   1   1   1   1   1   0   2   2   0   1   1   1   1   1   0   2   1   0   1   0   2   0   1   0   0   0   0   1   1   0   0   1   1   1   2   1   0   1   1   0   2   2   1   2   1   1   2   0   1   1   0   1   2   1   1   1   2   2   1   2   2   1   0   1   1   2   1   0   0   0   1   1   2   1   0   1   2   0   1   0   1   0   0   1   2   1   1   2   0   0   0   2   2   1   1   2   0   1   1   2   2   1   0   1   0   0   1   1   2   0   1   1   0   1   0   1   0   2   1   1   1   1   2   2   2
 MK-2-12                1   1   1   1   1   2   1   1   0   1   0   1   2   1   1   2   1   2   0   2   1   1   2   1   1   0   1   0   0   1   1   2   1   0   2   2   1   1   1   2   2   1   2   2   2   1   1   1   1   0   1   0   1   1   1   1   2   1   1   2   0   0   2   2   0   2   1   1   1   1   1   0   1   2   2   1   1   1   0   1   0   1   2   0   0   1   1   1   1   0   2   1   0   2   0   2   0   1   0   1   0   0   2   1   1   1   1   1   1   2   0   0   1   1   1   2   2   0   2   1   1   2   0   1   1   0   1   2   1   1   1   2   2   1   2   2   1   0   1   1   0   1   0   0   0   1   2   2   1   0   1   2   0   1   1   1   0   0   1   2   1   1   2   0   1   0   2   2   1   1   2   1   1   1   2   2   1   0   1   0   0   1   0   1   0   1   0   0   1   0   1   0   1   1   2   1   1   2   2   2
 MK-2-13                1   1   1   1   1   1   1   1   0   1   0   1   2   1   1   2   2   2   1   1   1   1   1   1   1   0   0   0   1   1   1   2   1   0   2   2   1   1   1   2   0   1   2   2   2   2   1   1   1   0   1   0   1   1   1   1   2   1   1   2   0   0   1   1   0   2   1   2   1   1   2   0   1   2   2   1   2   1   0   2   1   1   2   0   0   1   2   0   1   0   2   1   0   2   0   2   0   1   0   0   0   0   2   1   1   1   1   1   1   2   0   0   1   2   2   1   2   0   2   1   0   2   2   1   1   0   0   2   1   1   1   2   1   0   2   1   1   0   2   1   0   1   0   1   0   1   2   2   1   0   1   1   0   1   1   1   0   0   1   2   2   2   2   1   1   0   2   1   1   1   2   1   1   1   2   2   2   0   1   0   1   2   0   1   1   1   1   0   1   0   1   0   1   2   2   1   1   1   2   2
 MK-2-14                1   1   0   1   1   1   1   1   0   1   1   1   2   1   1   2   2   1   0   1   1   1   1   1   1   0   0   0   1   1   1   2   0   0   2   1   1   2   1   2   0   2   2   1   1   2   1   1   2   0   2   0   2   1   1   0   2   0   1   2   0   1   1   1   0   2   1   1   2   1   2   0   2   2   1   1   2   1   0   2   1   1   2   0   0   1   1   0   1   0   2   2   1   2   0   1   0   2   0   0   1   0   2   2   1   1   1   1   1   2   0   0   1   2   1   1   1   0   2   1   0   2   2   0   2   1   0   1   1   0   1   2   1   0   2   1   2   0   2   1   1   1   0   1   0   1   2   2   1   0   1   1   1   1   2   1   0   0   1   2   2   2   2   1   1   0   2   1   1   2   2   1   0   1   2   2   2   0   1   0   1   2   1   1   1   1   1   0   1   0   1   1   1   2   2   1   1   0   2   2
 MK-2-15                1   1   0   0   0   1   1   1   0   1   1   1   2   2   1   2   2   1   0   1   1   1   1   1   1   1   0   0   1   1   1   2   0   0   2   1   1   2   1   2   0   2   2   1   2   2   1   1   2   0   2   0   2   1   0   0   2   0   1   2   0   1   1   1   0   1   2   1   2   1   2   0   2   2   1   1   2   1   0   2   1   1   2   1   0   0   1   0   2   0   2   2   1   2   0   1   0   1   0   0   1   0   2   2   1   1   1   1   1   2   0   0   1   2   1   1   1   0   1   1   2   2   2   0   2   1   0   1   1   0   1   2   1   0   2   1   2   0   2   2   2   0   1   1   0   2   2   2   1   0   1   1   1   1   2   1   0   1   0   2   2   2   1   1   1   0   2   0   1   1   2   0   0   1   2   2   2   0   1   0   1   2   1   1   1   1   1   0   1   0   1   1   1   2   2   1   2   0   2   2
 MK-2-16                1   1   0   0   0   1   0   0   0   1   2   1   2   2   1   2   2   1   1   1   1   1   1   1   1   1   0   0   1   1   2   2   1   1   2   1   2   2   1   2   0   2   2   1   1   1   1   1   2   0   2   0   2   1   0   0   2   0   1   2   1   1   1   0   0   1   2   1   2   1   2   1   2   2   1   1   2   1   1   2   1   1   2   0   2   0   1   0   1   0   2   1   1   2   0   0   0   1   0   0   1   1   2   2   2   1   1   1   1   2   1   0   1   2   0   2   1   1   1   1   2   1   2   0   2   1   0   1   1   0   1   2   1   0   2   1   2   0   2   2   2   0   1   0   0   2   2   2   1   0   1   1   1   1   1   1   0   1   0   2   2   2   1   0   1   0   2   0   1   1   2   1   1   1   2   2   1   1   1   1   1   2   1   1   1   1   1   0   2   0   2   1   1   2   2   1   2   0   2   2
 MK-3-1                 1   1   0   2   0   2   2   2   0   1   1   1   1   2   1   1   0   1   2   2   1   1   1   0   2   2   1   1   1   0   1   2   0   2   2   2   1   1   2   1   2   2   2   1   2   2   1   1   0   1   2   2   1   2   1   1   1   1   2   2   0   2   0   2   1   1   0   0   1   0   1   1   0   0   0   1   2   2   2   2   1   0   0   1   2   2   1   1   1   1   1   0   0   0   0   0   1   1   1   0   1   1   1   1   2   0   0   1   1   2   2   1   1   0   1   0   1   2   1   2   2   0   0   0   1   0   1   2   1   1   2   1   0   1   0   1   0   2   1   2   0   1   0   1   2   0   0   0   1   1   0   0   0   0   2   1   0   0   1   1   1   1   2   1   0   1   2   2   1   0   1   1   2   1   2   1   0   1   1   2   0   0   1   0   1   1   2   1   1   2   1   2   1   1   2   1   2   1   0   1
 MK-3-2                 1   1   0   1   1   2   2   1   1   1   1   1   1   2   1   1   1   1   2   2   0   0   0   0   2   2   1   2   0   0   1   2   0   1   2   2   1   2   2   1   1   1   2   1   2   1   1   1   0   1   2   2   1   2   1   1   1   0   2   1   0   0   0   1   2   1   0   0   0   0   1   1   0   1   0   1   2   2   2   2   1   0   0   1   2   2   1   2   1   1   1   0   0   0   0   0   2   1   1   0   2   1   1   2   2   0   0   1   1   1   2   0   1   0   1   1   2   2   1   2   1   0   1   0   0   1   2   2   1   1   2   1   0   0   0   1   0   2   2   2   0   1   0   1   2   0   0   0   1   1   0   0   0   0   2   1   1   0   1   1   1   1   2   1   1   1   2   2   1   0   1   1   1   1   2   1   0   1   1   1   0   0   1   0   1   1   2   1   1   2   1   1   1   1   2   1   2   1   0   1
 MK-3-3                 0   2   0   1   1   2   2   1   1   1   1   0   1   2   0   1   1   1   2   2   0   0   1   0   2   2   0   2   0   0   1   2   0   0   2   1   1   2   2   1   1   1   2   1   1   1   2   1   0   1   2   1   1   1   1   1   1   0   2   1   1   1   2   2   2   1   0   0   0   0   0   1   0   1   0   1   1   2   2   2   1   0   0   1   2   2   2   1   1   1   1   1   1   1   0   0   2   1   2   0   1   1   1   2   2   0   0   1   1   2   2   0   1   0   1   1   1   2   1   2   0   0   1   0   0   2   2   2   1   1   2   1   0   1   0   1   0   2   2   2   0   2   1   1   2   0   0   0   1   1   0   1   0   0   2   1   1   0   1   1   1   1   2   1   1   1   2   2   1   0   1   1   1   1   2   1   0   1   1   1   1   0   1   0   1   2   1   1   2   2   1   1   1   1   1   1   2   1   0   0
 MK-3-4                 0   2   1   1   1   2   2   1   1   0   2   1   1   1   1   1   0   1   2   2   0   0   1   0   2   2   0   2   0   0   1   2   1   0   2   0   1   2   2   1   1   1   2   1   1   2   2   1   0   1   2   1   1   1   1   1   1   0   2   1   1   1   2   2   2   1   1   0   0   0   0   1   0   1   0   1   1   2   2   2   0   0   1   2   2   2   2   1   1   1   1   1   2   1   0   0   2   0   2   0   2   1   1   2   2   0   0   1   1   1   2   0   1   1   1   2   1   2   1   2   0   0   1   0   1   2   2   1   1   1   2   1   1   1   0   1   0   2   2   2   0   2   1   0   2   0   0   0   1   1   0   1   0   0   2   1   1   0   1   0   1   1   2   1   1   1   2   2   1   0   1   1   1   1   1   1   0   1   1   0   2   0   0   0   1   2   1   0   2   2   1   1   1   2   1   1   2   1   0   0
 MK-3-5                 0   2   1   1   1   2   2   1   1   0   2   1   1   1   1   1   0   1   2   2   0   0   1   0   1   2   0   2   0   0   1   2   1   0   1   0   1   2   2   1   1   1   2   1   1   2   2   1   0   1   2   1   1   1   0   1   1   0   2   1   0   1   2   2   2   1   1   1   0   0   0   1   1   1   0   1   1   2   2   1   0   0   1   2   1   1   2   1   1   1   1   1   2   1   0   0   2   0   2   0   1   1   1   2   2   0   1   1   1   1   2   1   1   1   1   2   1   2   1   2   0   1   1   0   1   2   0   1   2   1   2   1   0   1   0   1   0   2   1   2   1   2   1   0   2   0   2   0   1   1   1   1   0   0   2   1   1   0   1   1   1   1   2   1   1   1   2   2   1   0   1   1   1   1   1   2   1   1   1   0   2   0   1   0   1   1   1   0   2   1   1   1   1   2   0   1   2   1   0   1
 MK-3-6                 0   2   1   1   0   2   2   1   1   0   2   1   1   1   1   1   0   1   2   2   0   1   1   0   1   1   0   2   0   0   1   2   1   0   1   0   1   2   2   1   1   1   2   1   0   1   2   2   0   1   1   2   1   1   0   1   1   0   1   1   1   1   2   2   2   0   1   1   0   0   0   1   1   1   0   1   1   2   2   1   0   0   1   2   1   2   2   2   2   1   1   1   2   1   0   1   2   0   2   0   1   1   1   2   2   0   2   1   1   1   2   0   1   1   1   2   1   2   1   2   1   1   1   0   1   1   0   1   2   1   2   1   1   1   1   1   0   2   1   1   1   2   1   0   2   0   2   0   1   1   1   1   0   0   1   1   2   0   0   1   1   1   1   1   1   1   1   2   1   0   2   1   1   1   1   2   1   1   1   1   2   0   1   0   0   1   1   1   2   1   1   1   1   2   0   1   2   0   0   1
 MK-3-7                 0   2   1   1   0   2   2   1   1   0   2   1   1   1   1   0   0   1   1   2   0   1   2   1   1   1   0   1   0   0   1   2   1   0   1   1   0   2   2   1   1   1   2   1   0   1   2   2   0   0   1   2   1   0   0   0   1   0   1   1   1   2   2   1   1   0   1   1   1   0   0   1   1   1   0   1   1   2   2   1   0   0   1   2   2   2   2   2   2   1   1   1   1   1   0   1   2   0   1   0   1   1   1   2   2   0   2   2   0   1   2   0   1   1   1   2   0   2   1   1   1   1   1   0   1   1   0   1   2   1   2   1   1   0   1   1   0   2   1   1   1   2   1   0   2   0   2   0   1   1   1   0   0   0   1   2   2   0   1   1   1   1   0   1   2   1   2   1   1   0   2   1   1   2   0   2   1   1   1   1   0   1   1   1   0   1   1   1   2   1   0   1   1   2   0   0   2   0   0   1
 MK-3-8                 1   2   1   1   0   2   2   1   1   0   2   2   2   1   1   1   0   1   1   2   1   2   2   1   2   1   0   1   0   0   1   2   1   0   1   1   1   2   1   1   2   0   2   1   0   1   2   2   0   1   1   2   2   0   0   0   1   0   1   2   1   2   2   1   1   0   1   1   1   0   0   1   1   2   0   1   1   2   1   1   0   1   1   2   0   2   1   2   2   1   1   1   1   2   0   1   2   0   1   1   1   1   1   2   2   0   2   2   0   1   2   0   1   1   1   2   0   2   1   1   1   1   1   0   1   1   0   1   2   1   1   2   2   0   1   1   0   1   1   1   1   2   1   0   1   0   1   2   1   1   1   0   0   0   1   2   2   1   1   1   0   2   0   1   2   1   2   1   1   1   2   1   1   2   1   2   0   1   0   2   0   0   1   1   0   1   1   0   2   1   0   1   2   2   0   0   1   1   1   1
 MK-3-9                 1   2   1   1   0   2   2   1   1   0   1   2   2   1   1   1   0   1   1   2   1   2   2   1   2   1   0   1   1   0   1   2   1   0   1   0   1   2   1   1   2   0   2   0   0   1   2   1   0   1   1   2   2   0   0   0   2   0   1   2   1   2   2   1   1   0   1   1   1   0   0   1   1   2   0   2   1   1   2   1   0   1   1   1   1   2   1   2   2   1   2   1   0   2   0   0   2   0   1   1   1   1   1   2   2   1   1   2   0   1   2   0   1   0   1   2   1   2   1   1   1   1   1   0   1   1   0   1   1   1   2   2   2   0   1   1   0   0   1   1   0   2   1   0   1   0   1   2   1   1   1   0   0   0   2   2   1   1   1   0   0   2   0   1   2   1   2   1   1   1   2   1   1   2   1   2   0   1   0   2   0   0   1   1   0   1   1   0   1   1   0   1   2   2   0   0   1   1   1   1
 MK-3-10                1   1   1   1   0   2   2   2   1   0   1   2   2   1   1   1   0   1   1   2   1   1   2   1   2   1   0   1   1   0   1   2   1   0   1   0   1   2   1   1   2   0   2   0   1   1   2   2   0   0   1   2   2   0   0   1   2   1   1   2   1   2   2   0   1   0   2   1   1   0   0   1   0   2   0   2   1   1   2   1   1   1   1   1   1   2   1   2   2   0   2   1   0   2   0   1   2   0   1   2   1   1   0   2   1   0   1   1   0   1   2   0   1   0   2   2   2   2   1   1   1   0   1   0   2   1   0   1   1   1   2   2   2   0   1   1   0   0   1   1   0   1   1   0   1   0   2   2   1   1   1   0   0   0   2   2   1   1   1   0   0   2   0   0   2   0   2   1   1   0   1   1   2   2   1   2   0   1   0   2   0   1   1   1   0   1   1   0   1   1   0   1   2   2   0   0   1   1   1   1
 MK-3-11                1   1   1   1   2   2   2   2   2   0   1   2   2   2   1   1   0   0   1   2   1   1   2   1   2   2   0   0   1   0   1   2   1   0   1   0   1   2   1   2   1   0   2   0   1   1   0   2   0   0   1   2   2   0   0   1   1   1   1   2   1   2   2   1   1   0   1   1   1   0   0   2   0   2   0   2   2   1   2   1   1   1   2   1   1   2   2   2   2   0   2   1   1   2   0   2   2   0   1   2   1   1   0   2   1   0   1   0   0   2   2   0   1   0   2   1   2   2   1   0   1   0   1   0   2   1   0   1   1   2   2   1   2   0   0   1   0   0   1   1   1   1   1   0   1   0   2   2   1   0   1   0   0   0   2   2   1   1   1   0   0   2   1   0   2   0   2   1   1   0   1   1   2   1   0   2   1   1   0   2   1   2   2   1   0   1   1   0   1   1   0   0   2   2   0   0   0   1   1   1
 MK-3-12                1   2   1   1   2   2   2   2   2   0   1   2   2   2   1   1   0   0   1   2   1   1   1   1   2   2   0   1   0   0   1   1   1   0   1   0   1   2   1   2   1   0   2   0   1   1   0   1   1   0   2   2   2   1   0   1   1   1   1   1   1   2   1   1   1   0   1   1   2   0   0   2   0   2   0   2   1   1   2   1   1   1   2   1   1   1   1   2   2   0   2   1   1   2   2   2   2   0   1   2   1   1   0   2   1   0   1   0   0   1   2   1   1   0   2   1   2   2   0   0   1   0   1   0   2   1   0   1   1   1   2   1   2   0   0   1   0   1   1   1   1   1   0   1   0   0   1   1   1   0   1   0   0   1   2   2   1   1   1   0   2   2   1   0   1   1   1   1   1   0   1   1   1   1   0   1   1   1   0   1   1   2   2   1   1   1   1   0   1   1   0   0   2   2   0   0   0   1   1   1
 MK-3-13                1   1   2   1   2   2   2   2   1   0   1   2   2   2   1   1   0   0   1   2   1   1   1   1   2   2   1   1   0   0   1   1   1   0   1   0   1   2   1   2   2   0   2   0   1   2   0   1   0   1   2   2   2   1   1   1   1   1   2   1   1   2   1   1   1   0   2   1   2   0   0   2   0   1   0   2   1   1   2   1   1   1   2   1   1   1   2   2   1   1   2   0   1   2   2   2   2   0   1   2   1   1   0   2   1   1   1   0   0   1   2   1   1   0   2   1   2   1   0   0   1   0   1   0   2   1   0   0   1   1   2   1   2   0   1   1   0   1   1   1   1   1   0   1   0   1   1   1   1   1   1   1   0   1   2   2   1   1   1   1   2   2   1   0   1   1   1   1   1   1   1   1   1   0   0   1   1   1   0   2   1   2   2   0   0   1   1   0   2   1   1   2   2   2   0   0   0   1   1   1
 MK-3-14                0   1   2   1   1   1   2   2   1   0   1   1   2   2   1   1   1   0   0   2   1   1   1   1   2   2   1   1   0   1   1   1   1   0   1   1   1   2   1   1   2   1   2   0   2   1   0   1   0   1   2   1   1   1   0   1   1   1   2   1   1   2   1   1   0   0   2   1   2   0   0   1   0   1   0   2   1   1   1   2   1   1   1   1   1   1   2   2   1   1   2   0   1   2   1   2   1   0   1   2   1   2   0   2   0   1   2   0   1   1   2   1   1   0   1   1   2   0   1   0   1   1   0   0   2   1   1   0   2   1   2   0   2   0   2   1   0   1   1   1   1   1   0   1   0   2   1   1   1   1   1   1   0   1   1   2   1   1   1   1   2   2   1   0   1   1   1   1   1   1   1   1   1   0   0   0   1   1   0   2   1   2   2   0   1   0   1   0   2   1   1   2   2   2   0   0   0   1   1   0
 MK-3-15                0   1   2   1   1   1   2   2   1   0   1   2   2   2   1   1   1   2   0   2   1   0   1   1   2   2   0   1   0   1   1   1   1   1   1   1   1   2   1   1   2   1   2   0   2   1   0   1   1   2   2   1   2   1   0   1   1   1   1   1   1   2   1   1   0   0   2   1   2   0   1   1   0   1   0   2   2   0   1   2   1   1   1   0   1   1   1   1   1   1   2   1   1   1   1   2   1   0   1   2   1   2   2   1   0   1   2   1   1   1   1   1   1   0   1   0   2   0   1   0   0   1   0   0   2   1   1   0   2   1   2   0   2   0   1   1   0   1   1   1   1   1   0   1   0   2   1   1   1   1   2   1   0   2   1   2   2   1   1   1   2   2   2   1   0   1   0   1   1   2   1   1   1   0   0   1   1   0   0   1   1   1   1   0   0   0   1   0   2   1   1   2   1   2   0   0   0   1   1   1
 MK-3-16                0   1   2   1   1   1   2   2   1   0   1   2   2   2   1   1   1   2   0   2   1   0   1   1   1   2   0   0   0   1   1   1   1   1   1   2   1   2   1   1   2   1   2   0   2   1   1   2   1   2   1   1   2   0   0   1   1   0   1   1   1   2   1   1   0   0   2   1   2   1   1   1   0   1   0   2   1   0   1   1   2   1   1   0   1   1   1   1   1   1   2   1   1   1   1   2   2   1   1   2   1   2   2   1   1   1   2   1   1   1   1   1   1   0   1   0   2   0   1   0   0   1   0   0   2   1   1   0   2   1   2   0   2   0   1   1   0   1   1   1   1   1   0   1   0   1   0   1   1   1   2   1   0   2   1   2   2   1   1   0   2   2   2   1   0   2   0   2   1   2   2   1   0   1   0   1   1   1   0   0   1   1   1   0   0   0   0   0   0   1   1   2   1   2   0   0   0   1   1   1
 MK-4-1                 1   1   1   1   0   2   2   2   1   1   2   1   2   2   1   2   1   1   1   1   1   1   2   1   2   0   1   1   1   1   0   2   1   0   1   0   1   1   2   0   2   1   2   2   1   2   2   0   2   0   1   1   1   1   0   0   2   1   1   1   1   1   1   0   2   2   0   1   2   1   0   0   1   1   0   0   1   0   1   0   1   1   1   0   1   1   0   1   1   0   1   0   2   1   1   2   0   1   0   0   1   2   1   1   2   1   1   2   0   1   0   1   1   1   1   2   1   1   0   2   2   0   1   2   0   1   1   2   2   1   0   1   0   1   2   2   1   1   2   0   1   2   1   2   2   0   0   2   1   1   2   1   1   1   1   1   2   1   2   1   2   1   1   1   1   2   0   1   0   0   1   1   1   2   2   0   1   2   2   1   1   1   1   1   1   1   2   1   2   0   1   1   1   0   1   1   1   1   1   1
 MK-4-2                 1   1   2   2   1   2   2   2   1   1   2   1   2   2   1   1   1   2   1   1   1   1   2   1   2   0   1   0   1   1   0   2   0   0   1   0   1   1   2   0   2   1   2   1   1   1   2   0   2   0   1   0   1   1   0   0   2   1   1   1   1   1   1   0   2   2   1   1   2   1   0   0   1   1   1   0   1   1   1   0   1   0   2   0   1   2   0   1   1   0   1   0   2   1   1   2   0   1   0   1   1   1   2   1   2   1   1   2   0   1   0   2   1   1   1   2   1   1   0   2   2   0   1   2   1   1   1   2   2   1   0   2   0   1   1   1   1   1   2   0   1   2   1   1   2   0   0   1   2   1   2   1   2   1   1   1   2   0   2   1   2   1   1   1   0   2   0   1   0   0   1   1   1   2   2   0   1   2   1   1   1   1   1   2   1   1   2   0   2   0   1   1   1   0   1   1   1   1   1   1
 MK-4-3                 1   2   2   2   1   2   2   2   1   1   1   1   2   2   0   1   2   2   1   1   1   2   2   1   2   0   1   0   1   0   1   2   0   0   2   0   1   1   2   0   2   1   1   0   1   1   2   0   2   0   1   0   1   0   0   0   2   1   2   1   1   1   1   0   2   2   1   1   2   0   0   0   2   1   1   0   1   1   0   0   1   1   2   0   1   2   0   0   1   1   1   0   2   1   1   1   0   1   0   1   1   1   2   2   2   0   1   1   1   1   1   2   1   1   1   1   1   1   1   2   2   0   1   2   1   1   2   1   2   1   0   2   0   1   1   1   1   1   2   2   1   2   1   0   2   1   0   1   1   1   2   1   2   2   1   1   2   1   2   1   1   1   1   1   0   2   0   1   0   0   1   1   2   2   1   0   2   2   1   1   0   1   1   1   1   1   2   0   1   0   1   1   1   1   2   1   1   1   1   1
 MK-4-4                 0   2   2   2   1   2   2   2   1   1   1   1   2   2   0   1   1   2   1   1   1   2   2   1   2   1   1   0   1   0   0   2   0   1   2   0   0   1   2   1   2   1   1   0   1   0   2   1   2   0   1   1   1   0   0   0   1   1   2   1   1   1   1   0   2   1   1   1   1   0   0   0   2   1   1   1   0   1   0   0   1   1   1   0   1   2   0   0   1   1   1   0   2   1   2   1   0   1   0   1   1   1   2   1   2   0   1   1   1   1   1   1   1   1   2   1   2   1   1   2   2   0   1   2   1   1   2   1   2   0   0   2   0   1   1   1   1   1   2   2   1   2   1   0   2   1   1   1   1   1   2   0   2   2   1   1   2   1   2   1   1   1   1   1   0   2   0   1   1   0   1   1   1   2   1   0   2   2   1   1   0   1   1   1   1   1   2   0   1   0   1   1   1   1   2   1   1   1   1   1
 MK-4-5                 0   2   2   2   1   1   2   2   1   1   1   1   2   2   0   1   1   2   2   1   1   2   2   0   2   1   1   1   1   0   1   2   0   1   2   0   0   1   1   1   2   1   1   1   1   0   2   0   2   1   1   0   1   0   0   0   0   0   2   1   2   1   0   0   2   1   1   1   2   0   0   0   2   1   1   1   0   2   0   0   0   0   1   1   2   2   0   1   1   1   1   0   2   1   2   1   0   1   0   1   1   1   2   1   2   0   1   1   1   1   1   1   1   1   2   1   2   1   1   2   2   0   1   2   1   2   2   1   2   0   0   2   1   1   1   1   1   1   1   2   2   2   1   0   2   1   1   1   1   1   2   1   2   2   1   1   2   1   2   1   1   1   1   1   0   2   0   1   1   0   1   1   0   2   1   0   2   2   1   1   0   1   1   1   1   1   2   0   1   0   1   1   1   1   2   1   1   1   1   1
 MK-4-6                 0   1   2   2   2   1   2   2   1   1   1   1   2   2   0   0   1   2   1   0   1   2   2   0   1   1   1   1   2   0   1   2   0   1   2   0   0   1   1   2   2   1   1   1   2   1   1   0   2   1   1   0   1   0   0   1   1   0   2   1   2   1   0   0   0   1   2   1   2   0   0   0   2   1   1   0   0   2   1   0   0   0   1   1   1   2   0   1   1   1   1   0   1   1   2   1   0   1   0   1   1   1   2   1   2   0   1   1   1   1   1   1   1   1   1   1   2   1   1   2   1   0   0   2   1   2   2   1   2   1   0   2   1   1   1   1   1   1   1   1   2   2   1   0   2   2   0   0   1   2   2   1   2   2   1   1   2   1   2   0   2   0   1   2   1   2   0   1   2   1   2   1   0   2   1   1   2   2   1   2   0   1   1   1   1   1   1   0   1   0   1   1   1   1   2   1   1   1   1   1
 MK-4-7                 1   1   1   2   2   2   2   2   0   1   1   1   1   1   0   0   1   2   1   0   1   2   2   0   1   0   0   1   2   0   1   2   0   1   1   1   0   1   1   1   1   1   1   1   2   1   1   0   2   1   1   0   2   1   1   1   1   0   2   1   2   1   0   0   0   1   2   2   2   0   0   0   2   1   1   0   0   2   2   1   0   0   1   1   1   2   0   1   1   1   1   1   1   1   2   1   1   0   0   1   0   1   1   1   1   1   1   1   2   1   1   2   1   1   1   1   2   0   1   2   1   0   0   2   1   1   2   1   2   1   0   2   1   1   1   0   1   1   0   1   2   2   2   0   2   2   0   0   1   2   2   0   2   2   1   1   2   1   2   0   1   0   2   2   1   2   1   1   2   1   2   1   0   2   1   1   2   2   1   2   0   1   1   1   1   1   1   0   0   0   1   0   1   1   2   1   1   1   1   1
 MK-4-8                 1   1   1   2   2   2   2   1   0   0   1   1   0   0   0   0   1   2   1   0   1   2   2   0   1   0   0   1   2   1   1   2   0   1   1   1   0   1   1   1   0   0   1   1   2   1   1   0   2   1   1   0   2   1   1   1   1   0   2   1   2   1   0   0   0   1   2   1   2   0   0   0   2   1   1   0   0   2   2   1   0   0   1   1   1   1   0   0   2   1   1   1   1   0   2   1   1   0   0   1   0   0   1   1   1   1   0   2   2   1   1   2   1   1   1   1   1   0   1   2   1   0   1   2   1   1   1   1   2   1   0   2   1   1   1   0   0   1   0   1   2   1   2   0   2   2   0   0   1   2   2   0   2   2   1   1   2   1   1   1   1   0   2   2   1   2   1   1   2   1   2   1   0   2   1   1   2   2   1   2   0   1   1   1   0   1   1   0   0   0   1   0   0   1   2   1   1   1   1   2
 MK-4-9                 1   1   1   2   2   1   2   1   0   0   1   1   0   0   0   0   1   2   1   0   1   1   2   0   0   0   0   1   2   1   1   2   1   1   1   2   0   1   1   1   1   0   1   1   2   1   1   0   2   1   1   0   1   2   1   1   1   0   2   1   1   1   0   0   0   1   1   0   2   0   0   1   1   1   1   0   0   2   2   1   0   1   1   1   1   1   0   0   2   1   1   1   1   0   2   1   1   0   0   1   0   0   1   1   1   1   0   2   2   0   2   2   1   1   0   1   2   1   1   1   2   0   1   2   0   1   1   1   2   1   0   2   1   1   1   1   0   1   0   1   2   1   2   0   2   1   0   0   1   2   2   0   2   2   1   2   1   1   0   1   2   0   1   2   2   2   1   1   2   1   1   0   0   2   1   1   2   2   1   2   0   1   1   1   0   1   2   0   0   0   1   0   0   1   2   2   1   1   1   1
 MK-4-10                1   1   1   1   2   1   2   1   0   0   2   2   0   0   0   0   1   1   1   0   1   1   2   0   1   0   0   1   2   1   1   2   1   1   0   2   0   1   2   0   1   0   0   1   2   1   1   0   2   1   1   0   0   2   1   1   0   0   2   1   1   2   0   0   0   2   1   0   2   0   0   1   1   1   1   0   0   2   1   1   0   1   1   1   1   2   1   0   2   1   1   1   0   0   2   2   1   0   0   2   1   1   1   1   1   1   0   2   2   0   2   2   1   1   1   1   2   2   1   1   2   0   1   2   0   0   1   2   2   1   0   1   1   0   2   1   0   1   1   1   2   2   2   0   2   1   0   0   1   2   0   0   2   1   1   2   0   1   0   1   2   0   1   2   2   1   1   1   2   1   1   0   0   2   1   2   2   2   1   2   0   1   1   1   0   1   1   0   0   0   1   1   0   0   2   1   1   1   1   1
 MK-4-11                1   1   2   1   2   1   2   1   0   0   2   2   0   0   0   0   1   2   1   0   2   1   2   0   1   0   0   1   2   1   1   1   1   1   0   2   0   1   2   0   1   0   1   1   2   1   1   1   2   1   1   1   1   2   1   1   0   0   2   1   0   2   0   1   0   2   1   1   2   0   0   1   1   0   1   0   0   2   1   1   0   1   2   1   1   2   1   0   2   1   1   1   0   1   2   2   1   0   0   2   2   1   1   1   1   1   1   1   2   0   1   2   1   1   1   1   2   2   1   1   2   1   1   2   0   0   1   2   2   0   1   1   1   1   2   1   0   1   1   1   2   2   1   0   2   1   0   0   1   2   1   0   2   1   1   2   0   1   0   1   1   0   1   2   1   1   2   1   1   1   1   0   0   2   1   2   1   1   1   2   0   1   1   1   0   1   1   1   1   0   1   1   0   0   2   1   1   1   1   1
 MK-4-12                1   1   2   1   1   0   1   1   0   0   2   2   1   0   0   1   1   2   1   0   2   1   2   0   1   0   0   1   2   1   1   1   1   1   1   2   0   1   2   0   1   0   0   1   2   1   1   2   2   1   1   1   1   1   1   1   1   0   2   1   0   2   0   1   0   2   0   1   1   0   0   1   1   1   1   0   0   2   0   2   0   1   2   1   1   2   1   1   2   1   1   1   0   1   2   2   1   0   1   2   2   1   1   1   1   1   2   1   0   0   1   1   1   1   1   1   2   2   2   1   2   1   1   2   0   0   1   2   2   0   1   1   1   1   2   1   0   1   1   1   2   2   1   1   2   1   0   0   1   1   1   0   2   2   1   1   1   1   1   1   1   0   1   2   1   1   2   2   1   1   1   0   1   2   1   2   1   1   1   2   1   1   1   1   0   1   1   1   1   0   1   1   0   0   2   1   1   2   1   1
 MK-4-13                2   1   2   0   2   0   1   1   0   0   1   2   1   0   0   1   1   2   0   0   2   1   0   0   0   0   0   1   2   1   1   1   2   1   1   2   0   1   2   0   0   1   0   1   2   2   1   1   2   1   1   1   1   1   1   1   1   0   1   1   0   2   0   1   0   1   0   1   0   0   0   2   1   1   2   0   0   1   0   2   1   1   2   0   1   2   1   1   2   1   0   1   0   1   2   2   1   0   1   2   2   1   1   1   2   1   2   1   0   0   1   1   0   1   0   1   2   2   2   1   1   1   0   2   0   0   1   1   2   0   1   0   1   1   1   1   0   1   1   1   2   2   1   1   1   1   0   0   1   1   1   0   1   2   1   1   1   0   1   1   1   1   0   2   1   1   2   2   1   0   0   0   1   1   0   2   1   0   1   2   1   2   1   1   0   1   1   1   2   0   1   1   2   0   2   2   1   2   0   1
 MK-4-14                2   1   2   0   2   0   1   1   0   0   1   2   1   0   0   1   0   2   0   0   1   1   0   0   0   0   1   1   2   1   0   1   2   1   1   2   0   1   2   0   0   1   0   1   1   2   1   1   2   1   1   1   2   1   1   1   1   0   2   1   0   2   0   1   0   1   0   2   0   0   0   1   1   1   2   0   0   0   0   2   1   1   2   0   1   2   1   1   1   1   0   1   0   1   2   2   1   0   1   2   2   1   0   1   2   1   2   1   1   0   1   1   0   1   0   1   2   2   2   1   0   1   0   2   0   0   1   1   1   0   1   0   1   1   1   1   1   1   2   1   2   2   1   1   0   2   1   0   2   1   2   0   1   2   1   1   1   0   1   1   1   1   1   2   1   1   2   2   1   0   0   0   1   1   0   1   0   0   1   2   1   2   1   2   0   0   1   1   2   0   1   1   2   0   1   0   1   2   1   2
 MK-4-15                2   1   1   1   2   1   2   1   0   0   2   2   0   0   0   1   0   2   0   0   1   1   0   0   0   0   2   1   2   2   0   1   2   1   1   2   0   1   2   0   0   1   0   1   1   2   2   1   2   1   1   1   1   1   1   1   1   1   2   0   1   2   0   1   0   1   0   2   0   0   0   1   1   1   2   0   0   0   0   2   1   1   2   0   1   1   1   1   1   2   0   1   0   1   2   2   1   0   1   2   1   1   0   1   2   1   2   1   1   1   1   1   0   1   0   0   2   2   2   1   0   0   0   2   0   0   1   1   1   0   1   0   1   1   1   1   1   1   2   1   2   2   1   1   0   2   1   0   2   1   2   1   1   2   1   0   1   0   1   0   1   1   1   2   1   1   1   2   2   0   0   0   1   2   0   2   0   0   1   2   2   2   1   2   0   1   1   0   2   0   1   2   2   0   1   0   2   2   1   2
 MK-4-16                2   1   1   1   2   1   2   1   0   0   2   2   0   0   0   1   0   2   0   0   1   0   0   0   0   0   2   1   2   2   0   2   1   1   2   1   0   1   2   1   1   1   0   1   1   2   2   1   2   1   1   1   1   2   1   1   1   1   2   0   1   2   0   1   1   1   0   2   0   0   0   1   2   1   2   0   0   0   0   2   1   1   2   0   1   1   1   1   2   2   1   2   0   2   2   2   1   0   0   2   1   1   1   0   2   1   2   1   0   1   1   1   0   1   1   0   1   2   2   2   0   0   0   2   0   0   1   1   1   0   2   0   0   1   2   1   1   0   1   1   2   2   1   1   0   2   1   0   2   1   2   1   1   2   1   0   1   0   1   0   1   1   1   2   1   1   1   2   2   0   0   0   1   2   0   1   0   0   1   2   1   2   1   2   1   1   1   0   2   0   1   2   2   0   1   0   2   2   1   2
 MK-5-1                 1   1   1   2   1   2   2   1   2   2   2   1   2   2   2   1   1   1   2   2   2   1   0   1   2   1   1   0   0   1   1   1   1   1   1   1   2   1   2   1   2   1   0   1   1   1   2   2   1   2   1   0   1   2   1   0   1   0   1   1   1   2   1   0   1   1   2   1   0   1   2   2   0   1   0   2   0   1   1   1   1   2   1   0   2   1   2   0   2   1   2   2   0   0   2   0   1   1   1   0   0   1   0   1   1   2   2   1   1   2   0   1   2   1   2   1   1   1   1   2   2   0   1   0   1   1   0   1   0   0   1   2   1   2   2   1   1   0   1   1   1   1   1   1   2   1   1   1   1   0   1   0   2   1   1   1   1   0   2   2   1   2   1   1   0   2   1   2   2   1   1   2   1   1   1   0   0   1   1   1   2   2   2   2   0   1   1   0   0   2   2   1   2   1   2   2   0   0   2   1
 MK-5-2                 1   1   1   1   1   1   2   1   2   2   2   1   1   1   2   1   1   1   2   2   2   1   0   1   2   1   0   0   0   1   1   1   1   1   1   1   2   1   2   1   2   1   0   1   1   1   1   2   1   2   0   1   1   2   1   0   0   1   1   0   1   2   1   1   1   2   2   2   0   1   2   2   0   1   0   2   0   1   1   1   1   2   2   0   2   2   2   0   1   2   2   1   0   1   2   2   1   1   1   0   1   1   0   1   1   2   2   1   1   2   1   1   2   1   2   1   1   1   1   2   2   1   1   0   1   2   0   1   1   0   1   1   1   1   2   1   2   1   1   1   1   2   1   1   2   1   1   2   1   0   1   0   2   1   1   1   1   0   1   1   1   2   1   1   0   2   1   2   2   1   1   2   1   1   1   0   0   1   2   1   2   1   1   2   0   1   1   0   0   2   2   1   2   1   1   2   0   1   2   0
 MK-5-3                 2   0   1   1   1   1   2   1   1   2   2   1   0   0   2   0   1   1   2   2   2   1   0   0   2   1   0   0   0   1   1   1   2   1   1   1   2   1   2   1   2   1   0   1   1   0   1   2   1   2   1   1   1   1   2   0   1   1   2   0   1   2   1   1   1   2   2   2   0   1   2   2   0   1   0   2   0   1   2   1   1   2   2   0   2   2   2   0   1   1   2   1   1   1   2   1   1   1   1   0   1   1   1   1   1   2   2   1   1   2   1   1   1   1   2   1   1   1   1   1   2   1   1   0   2   2   0   1   1   0   1   1   0   1   2   1   1   1   1   0   1   2   1   1   2   1   1   2   1   0   1   0   2   1   1   1   2   0   2   1   1   2   1   0   0   2   1   2   2   1   1   2   1   1   1   0   0   1   2   1   2   1   1   2   0   1   1   0   1   2   2   1   2   2   1   2   1   1   2   0
 MK-5-4                 2   0   0   1   1   1   2   1   1   2   1   2   0   0   2   0   1   1   1   1   2   1   1   0   0   1   0   0   0   1   1   1   2   1   1   1   2   1   2   1   1   1   0   1   1   1   1   1   0   2   1   1   1   1   2   0   1   1   2   0   2   2   1   2   1   2   2   2   0   1   2   1   0   1   0   2   0   1   2   1   1   2   1   0   2   2   2   0   2   1   2   1   1   1   1   1   1   2   1   0   1   1   1   1   2   2   2   1   1   2   1   1   1   1   2   1   1   1   1   1   2   1   1   0   2   2   0   1   1   1   1   1   0   1   1   1   1   1   1   1   1   2   1   1   2   1   1   2   1   0   1   0   1   1   1   1   2   0   2   1   0   2   1   0   0   2   1   2   2   1   1   2   1   1   1   0   0   1   2   1   1   1   1   2   0   1   2   0   1   2   1   1   2   2   1   2   1   0   1   0
 MK-5-5                 2   0   0   1   1   1   2   1   1   2   1   2   0   0   1   0   1   1   1   1   2   1   1   0   0   1   0   0   0   1   1   1   2   1   1   1   2   1   1   1   1   0   0   1   2   1   1   1   0   1   1   1   1   1   2   0   1   1   2   0   2   2   1   2   1   1   2   2   0   1   2   1   0   1   0   2   0   1   2   1   1   2   1   1   2   1   1   0   2   1   2   1   1   2   1   2   2   2   1   0   1   1   1   1   2   2   2   1   1   1   1   1   1   1   2   1   1   1   1   1   2   1   1   0   1   1   0   1   1   1   1   1   0   1   1   1   1   1   1   2   2   2   1   1   2   2   1   2   1   0   1   0   1   1   1   1   2   0   2   1   0   2   1   1   0   2   2   2   2   1   1   1   1   1   1   1   1   1   2   1   1   1   1   2   0   1   2   0   1   2   1   1   2   2   1   1   0   0   1   0
 MK-5-6                 2   0   0   0   0   1   1   1   1   1   1   2   0   0   2   0   0   1   0   1   2   1   1   0   0   1   0   0   0   1   1   1   2   1   1   2   2   1   0   2   1   1   0   2   2   1   1   1   0   1   2   1   0   1   2   0   1   1   2   0   2   2   2   1   1   1   2   2   0   1   2   1   0   1   0   2   1   1   2   1   1   2   1   1   2   1   1   0   2   1   2   1   1   2   1   2   2   2   1   0   1   1   1   1   2   2   1   2   1   2   1   0   1   1   2   1   1   1   0   1   2   2   2   0   1   1   0   2   1   1   1   1   1   1   1   1   0   1   1   2   2   2   1   1   2   1   1   1   0   0   0   0   1   1   1   1   2   0   2   1   0   1   1   1   0   2   2   2   2   1   1   1   1   1   1   1   1   2   2   1   1   1   1   2   0   1   2   0   1   2   1   1   2   2   1   1   0   0   1   0
 MK-5-7                 2   0   0   0   1   1   1   1   1   1   2   2   0   0   2   0   0   1   0   2   1   1   1   1   1   1   0   0   0   1   2   0   2   1   1   1   2   1   0   1   1   1   0   2   1   1   1   1   0   1   1   1   0   1   2   0   1   1   1   1   2   2   2   1   1   1   2   2   0   1   1   1   0   2   0   2   1   0   2   2   1   2   1   1   1   1   1   0   2   1   2   0   1   2   1   2   2   2   0   1   2   1   1   1   1   2   1   1   1   1   1   0   1   1   2   2   0   1   0   1   2   2   2   0   1   1   0   2   1   1   1   1   1   1   1   1   0   1   1   2   2   2   1   1   2   0   1   2   1   0   0   0   1   1   1   1   2   0   2   1   0   1   1   1   0   1   1   1   2   1   1   1   1   1   1   1   1   2   2   1   1   1   1   2   0   2   2   0   1   2   1   1   2   2   1   1   1   0   1   0
 MK-5-8                 0   1   1   1   1   1   0   1   1   2   2   2   0   0   2   0   0   1   0   2   1   1   1   1   1   1   0   0   0   1   2   0   1   1   1   1   2   1   1   1   1   1   0   1   1   1   1   1   0   0   1   1   0   1   2   0   1   1   1   0   0   2   2   0   1   1   2   1   0   1   2   2   0   2   0   2   1   0   1   2   1   2   1   1   1   1   1   0   2   1   2   0   0   2   1   2   2   2   1   1   2   1   1   1   2   2   1   1   1   0   1   0   1   1   2   2   1   1   0   1   2   2   2   0   1   1   0   2   1   1   1   1   1   1   1   1   0   1   1   2   1   2   1   1   2   0   1   2   1   0   0   0   1   1   1   1   2   0   2   1   0   1   1   1   0   1   0   1   2   1   1   1   1   1   1   2   2   2   2   0   2   1   1   2   0   2   2   1   1   2   1   1   2   2   1   2   1   1   1   0
 MK-5-9                 0   0   1   1   1   1   1   1   1   2   2   1   0   0   2   1   0   2   0   2   1   1   0   1   1   0   0   0   0   1   2   0   1   1   1   1   2   1   1   1   2   1   0   1   1   1   1   1   0   1   1   2   0   2   2   1   2   1   1   0   0   2   2   0   1   1   2   1   0   1   2   2   0   2   0   2   1   0   1   1   1   2   1   1   1   1   1   0   2   1   2   0   0   2   1   2   2   2   0   1   2   1   1   0   2   2   1   1   1   0   1   0   1   1   2   2   1   0   0   1   2   1   1   1   1   1   0   2   2   1   1   1   2   1   1   1   0   0   2   2   0   2   1   1   0   0   1   2   1   0   0   0   1   1   1   1   2   0   2   1   0   1   1   1   0   1   0   1   2   1   1   0   1   2   1   1   2   2   1   0   1   0   1   2   0   2   1   1   1   2   0   1   2   2   1   2   1   1   1   0
 MK-5-10                0   0   1   1   1   1   1   1   1   2   2   1   0   0   2   1   0   2   0   2   1   1   0   1   2   0   0   0   1   1   1   0   1   1   1   0   2   1   1   1   2   1   0   0   1   2   1   1   0   1   1   2   0   2   2   1   2   1   1   0   0   2   1   0   1   0   1   1   0   1   2   2   0   2   0   2   1   0   1   1   1   2   2   2   1   1   1   0   2   1   1   0   0   2   1   1   2   2   0   0   2   0   0   0   1   2   1   0   1   0   1   1   1   1   2   2   1   0   0   1   2   1   1   1   1   1   0   1   2   0   1   1   1   1   0   1   0   0   2   2   0   2   1   1   0   0   1   2   1   0   0   2   1   1   1   1   2   0   2   1   0   1   1   1   0   1   1   1   2   1   1   0   0   2   1   1   2   2   1   0   1   0   1   1   2   1   1   1   1   1   0   1   2   1   1   2   0   1   1   0
 MK-5-11                0   0   1   1   1   2   1   1   1   2   2   1   0   0   2   1   0   2   0   2   1   1   0   1   2   0   0   0   1   1   1   0   1   1   1   0   2   1   1   1   2   1   1   0   1   2   1   1   0   0   1   2   0   2   2   1   2   1   1   0   0   2   2   0   1   2   1   1   0   2   2   2   0   2   0   1   1   0   1   1   1   2   2   2   1   1   1   0   2   1   1   0   0   2   1   1   1   2   0   0   2   0   0   0   1   1   0   0   1   1   1   1   1   2   2   2   1   0   0   1   2   1   1   0   1   1   1   1   2   0   1   1   1   1   0   1   0   0   1   2   1   2   2   2   0   0   1   1   1   0   0   2   1   1   1   1   2   0   2   1   0   1   1   1   1   1   1   1   2   1   1   0   0   1   1   1   2   2   1   0   0   1   1   1   2   1   1   1   0   1   0   1   2   1   1   2   0   1   1   0
 MK-5-12                0   0   1   1   1   2   1   1   1   1   1   1   0   0   2   1   0   2   0   2   1   1   0   0   2   0   1   1   1   1   1   0   0   1   1   0   2   1   1   1   2   1   1   0   1   2   0   1   0   1   1   2   0   2   1   0   2   1   1   0   0   2   2   0   1   1   2   1   0   2   2   2   0   1   0   1   0   0   1   1   1   2   2   2   1   0   1   0   2   2   1   0   0   2   1   1   0   2   0   1   2   1   0   0   1   1   0   0   1   1   2   1   1   2   2   2   1   0   0   1   2   1   1   0   1   1   1   1   2   0   1   1   0   1   1   0   0   0   1   2   1   1   2   1   0   0   1   1   1   0   0   2   1   1   1   2   2   0   2   1   0   1   1   1   1   1   1   1   2   1   1   1   0   1   1   1   2   2   1   0   2   0   1   1   2   1   1   1   0   1   1   1   2   1   1   2   2   1   1   0
 MK-5-13                0   0   0   0   1   2   1   1   1   2   1   2   0   1   2   1   0   2   0   1   1   1   0   1   2   0   1   1   1   0   1   0   0   1   1   0   2   1   1   1   1   1   1   0   1   2   1   1   0   1   1   0   0   1   0   0   2   1   1   0   0   2   2   0   1   1   2   1   0   2   2   1   0   1   0   1   0   0   1   1   1   2   2   2   1   1   1   0   2   1   1   0   0   2   0   1   0   2   0   1   2   2   1   0   1   1   0   1   1   1   1   1   1   2   1   2   1   1   0   1   2   1   1   0   0   1   1   2   2   0   0   1   0   1   1   0   0   0   1   2   1   1   2   1   0   0   1   1   1   0   0   1   1   1   1   1   2   0   2   1   0   1   1   1   2   1   1   1   1   1   0   2   1   1   1   1   2   2   1   0   2   0   1   1   2   1   1   1   0   0   1   1   1   1   1   2   2   1   2   0
 MK-5-14                0   0   0   0   2   2   1   2   1   2   1   2   0   1   2   1   0   2   0   1   1   1   0   1   2   0   1   2   1   0   1   1   0   1   1   0   2   2   1   1   1   1   1   0   1   2   1   1   0   1   1   0   0   1   0   1   2   0   0   0   0   1   2   0   1   1   1   1   1   2   1   1   0   1   0   1   0   0   1   1   1   0   2   2   1   1   1   0   2   1   1   0   0   2   0   1   0   2   0   1   1   2   1   0   2   2   1   0   1   1   1   2   1   2   1   0   1   1   0   1   2   1   1   1   1   1   0   2   2   0   0   1   0   0   0   0   0   0   1   2   1   1   2   1   0   0   0   1   1   0   2   1   1   1   1   1   2   0   1   1   0   1   1   1   2   1   1   2   1   1   1   1   1   1   1   1   2   2   1   0   2   0   1   1   2   1   1   1   0   0   1   1   1   2   1   2   1   1   2   1
 MK-5-15                0   0   0   0   2   2   1   2   1   2   1   1   0   1   2   1   1   2   0   1   1   1   0   1   2   0   1   2   1   0   1   1   0   1   1   0   2   2   1   1   1   1   2   0   1   2   1   1   1   1   1   0   0   1   0   1   2   0   1   0   0   1   2   1   1   0   1   1   1   2   1   1   0   1   0   0   0   0   1   1   1   0   2   2   1   1   1   0   1   1   1   0   0   2   1   1   0   2   0   1   1   2   1   0   2   1   0   0   2   1   1   2   1   2   1   0   1   0   2   1   2   1   1   1   1   1   0   2   2   0   0   1   0   0   0   0   1   0   2   2   1   1   2   1   0   0   1   2   1   0   2   1   1   1   1   1   2   0   1   0   0   0   1   1   1   1   2   2   1   1   1   1   1   2   0   1   2   2   1   0   2   0   1   1   2   1   1   1   0   0   1   1   1   2   1   2   1   1   2   1
 MK-5-16                1   1   1   1   2   2   1   2   1   2   2   1   0   1   2   1   1   2   0   1   2   2   0   1   2   0   1   2   1   0   1   1   1   1   1   0   2   2   1   1   1   1   2   0   1   2   1   1   1   1   1   0   1   0   0   1   2   0   1   1   0   1   2   1   1   0   1   1   1   2   1   1   0   1   0   0   0   0   1   2   2   1   2   2   1   1   1   0   0   1   1   0   0   2   1   1   0   1   0   1   1   1   1   0   2   1   0   0   2   0   0   2   2   2   1   0   1   0   2   1   2   0   1   0   1   1   0   2   1   0   1   1   1   0   0   0   1   1   2   2   1   1   2   1   0   0   1   1   1   0   2   1   1   1   1   1   0   1   1   0   1   0   1   1   0   1   2   2   1   1   1   1   1   2   0   1   1   2   1   0   2   0   1   0   2   1   1   1   0   0   1   1   0   2   1   2   1   1   2   1
 MK-6-1                 0   1   1   1   1   2   0   0   2   0   1   2   0   2   1   1   2   2   2   2   1   0   2   0   1   2   2   0   2   1   0   1   1   0   0   1   1   1   0   2   0   2   2   1   2   1   2   2   1   1   1   0   2   1   2   0   1   0   1   2   1   2   0   1   0   1   1   2   0   1   1   1   0   1   2   0   1   0   0   1   2   1   2   1   2   1   0   1   2   1   1   1   1   1   1   1   2   1   1   2   2   0   0   1   1   2   2   1   2   1   2   1   1   0   1   1   1   1   1   2   1   1   1   1   0   1   2   1   1   0   2   1   1   2   0   1   0   2   1   1   0   2   1   1   0   1   2   1   0   2   2   1   0   2   1   1   0   1   2   2   2   1   2   0   1   1   1   1   0   1   1   1   2   2   1   1   1   1   2   1   1   2   1   2   0   1   1   2   2   2   0   1   1   2   1   1   2   2   1   2
 MK-6-2                 0   1   1   1   1   2   0   0   2   0   1   2   0   2   1   1   2   2   2   2   1   1   2   0   2   1   2   0   2   1   0   1   1   0   0   1   1   1   1   2   0   2   2   1   2   0   1   2   1   1   1   0   2   2   1   0   1   0   1   2   1   2   0   1   1   1   1   2   0   1   1   1   0   1   2   0   1   1   0   1   1   1   2   1   2   0   0   1   2   1   1   1   1   0   2   0   2   1   1   2   2   0   0   1   1   2   2   2   2   1   2   1   1   0   1   1   1   1   1   2   1   1   1   1   0   1   2   1   1   0   2   0   2   2   0   1   0   1   1   1   0   2   1   0   1   1   2   0   0   2   2   1   0   2   1   1   0   1   2   2   2   1   2   0   0   1   2   1   0   1   1   1   1   2   1   2   0   1   2   1   1   2   0   2   0   2   1   2   2   2   0   1   1   2   0   1   2   2   1   2
 MK-6-3                 0   1   1   1   1   2   0   0   1   1   1   2   0   2   2   1   2   2   2   2   1   1   2   1   2   1   2   1   1   1   1   1   1   1   0   0   1   2   2   2   0   2   2   0   2   0   0   2   1   1   1   1   2   2   1   1   1   0   1   2   1   2   0   0   1   2   1   2   0   1   1   0   0   0   1   0   1   0   0   0   0   1   2   1   2   0   0   1   2   1   2   1   1   0   2   0   2   1   1   2   2   0   1   1   1   2   1   1   2   1   1   1   1   0   1   1   1   1   2   2   1   1   1   1   0   1   2   1   1   0   2   0   1   1   0   1   0   1   1   1   0   2   1   0   1   1   2   0   0   2   2   1   0   2   1   1   1   1   2   2   2   2   2   0   0   1   2   0   0   1   1   1   1   2   2   2   1   1   2   1   1   2   0   2   0   2   1   2   1   2   0   1   1   2   0   2   2   2   1   1
 MK-6-4                 0   1   1   1   1   1   0   0   1   1   1   2   1   2   1   2   2   2   1   2   1   1   2   1   2   1   1   1   1   1   1   2   1   0   0   0   1   2   1   2   0   1   2   1   1   0   0   2   1   1   1   1   1   2   1   1   2   0   2   2   1   2   1   1   1   2   1   2   0   2   0   0   0   1   1   0   1   0   0   1   0   0   2   1   2   0   0   1   2   1   2   1   1   1   1   0   2   1   1   1   2   0   1   0   1   2   1   1   2   1   1   1   1   1   1   1   1   1   2   1   0   1   2   1   0   2   1   2   1   0   2   0   2   1   0   1   0   1   1   1   0   2   1   0   0   1   2   0   0   2   2   0   0   2   1   1   1   1   2   2   2   2   2   0   1   2   1   0   0   1   1   1   1   2   1   2   1   1   2   1   1   2   0   2   0   2   0   2   1   2   0   1   1   2   0   2   2   2   1   1
 MK-6-5                 0   1   1   1   1   1   0   0   0   1   0   2   1   2   1   1   2   2   0   2   1   1   2   0   2   1   1   1   1   1   2   2   1   0   0   0   1   2   2   2   0   2   1   1   1   1   0   1   2   1   1   1   1   0   1   1   2   0   2   2   1   2   0   1   1   1   1   2   0   2   1   0   1   1   1   0   1   0   0   1   0   1   2   1   2   0   0   1   2   1   2   1   1   1   1   0   2   1   1   1   1   0   1   0   1   2   1   1   2   1   0   1   1   1   1   1   1   1   2   1   0   0   2   1   0   2   0   2   1   0   2   0   2   2   0   1   0   1   1   1   0   2   2   0   0   1   2   1   0   1   2   0   1   2   1   1   1   1   2   1   2   1   2   0   1   2   1   0   0   0   1   1   1   2   1   2   2   1   2   0   1   2   0   2   0   1   0   2   1   2   1   1   1   2   0   2   2   2   2   1
 MK-6-6                 0   1   1   1   1   1   0   0   0   1   0   1   0   2   0   2   2   2   0   2   1   1   2   1   2   0   1   1   1   1   2   2   1   0   0   0   1   1   2   1   0   2   1   1   1   1   1   1   2   1   1   1   1   0   1   1   2   0   2   2   0   2   0   1   2   1   1   2   0   1   2   0   1   1   1   0   1   0   0   1   0   1   2   1   2   0   0   1   1   1   2   1   1   1   1   0   2   1   1   1   1   0   1   0   1   2   0   2   2   1   0   1   1   1   1   2   1   2   2   1   0   0   2   1   0   2   0   2   1   0   2   0   2   2   0   1   0   1   1   1   0   2   2   0   0   1   2   1   0   1   2   1   1   2   1   2   1   1   1   1   2   1   2   0   1   2   1   0   0   0   1   1   1   2   1   2   2   0   1   0   1   2   0   2   1   1   0   2   1   2   1   2   2   2   1   2   2   1   2   1
 MK-6-7                 0   1   1   1   1   1   1   0   0   1   0   0   0   2   1   2   1   2   0   1   1   1   2   1   2   0   0   1   1   1   2   2   1   0   1   0   1   0   2   1   0   2   1   1   1   2   1   1   2   1   1   1   1   0   1   1   2   0   2   1   0   2   1   1   2   1   1   1   0   1   1   0   0   1   0   0   1   0   1   1   0   1   2   1   1   0   0   1   1   1   2   1   1   1   1   0   2   1   2   1   0   0   1   0   1   2   1   2   2   1   0   1   2   1   1   2   1   2   2   1   0   1   2   1   0   1   0   2   1   0   2   0   2   1   0   0   2   1   1   1   0   2   2   0   0   1   2   1   0   1   2   2   1   2   1   2   0   1   0   2   2   1   2   0   1   1   1   0   1   0   1   1   1   2   1   2   2   0   1   0   2   2   0   2   1   1   0   2   1   1   2   2   2   2   1   2   2   1   2   2
 MK-6-8                 0   1   1   1   1   1   0   0   0   1   1   1   1   1   1   2   0   2   0   1   1   1   2   1   2   1   0   1   1   1   1   0   1   0   2   0   1   0   2   1   0   2   1   1   1   2   1   1   2   1   1   1   1   0   1   2   2   0   2   1   0   2   1   1   1   1   1   2   0   1   1   1   0   0   1   0   1   0   1   1   0   1   2   1   1   0   0   1   1   2   2   1   0   1   0   0   2   2   1   1   0   0   0   2   1   2   1   2   2   1   0   1   2   1   1   2   0   2   2   0   0   1   1   1   0   1   0   2   1   0   1   1   2   1   0   0   2   1   1   1   0   2   1   0   0   1   2   1   0   1   2   2   1   2   1   2   0   1   0   2   2   1   2   1   2   1   1   0   1   0   0   0   1   1   2   1   2   0   1   1   2   2   0   2   1   1   0   2   1   1   2   2   2   2   1   1   2   0   2   2
 MK-6-9                 0   0   1   1   1   1   0   1   0   1   1   1   0   2   1   2   1   2   1   1   1   1   2   1   1   1   1   1   1   1   1   0   1   0   2   0   1   0   2   1   0   2   2   2   1   2   1   1   2   1   1   1   2   0   2   2   2   1   2   1   1   2   1   1   0   1   1   2   0   1   1   1   1   0   1   0   1   0   1   1   1   1   2   0   1   0   0   1   1   2   2   1   0   1   1   0   2   2   1   0   0   0   0   2   1   2   1   2   2   1   0   1   2   1   1   1   0   1   2   2   0   1   1   1   0   1   0   2   1   0   0   1   2   1   0   0   2   0   1   1   0   2   1   0   0   1   2   1   0   1   2   2   1   2   1   2   0   1   0   2   2   1   2   2   2   1   1   0   1   0   1   0   1   2   2   1   2   0   0   1   2   1   0   1   1   1   0   2   1   1   2   2   2   2   1   1   2   0   2   2
 MK-6-10                0   0   0   1   1   1   0   1   0   1   1   1   1   2   2   2   1   2   1   1   1   1   1   2   1   1   1   2   1   1   1   0   0   0   2   0   1   1   2   1   0   2   2   2   2   2   1   1   2   1   1   0   2   0   2   2   1   1   2   1   1   2   2   1   0   1   2   2   0   1   1   1   1   0   1   0   1   1   1   1   1   1   2   0   1   0   0   1   0   2   2   1   0   1   2   0   2   2   1   1   1   0   0   1   1   2   1   1   2   1   0   0   1   1   1   1   0   1   2   2   0   1   1   1   1   1   0   2   2   0   0   0   2   1   0   0   2   0   1   1   0   2   1   0   0   2   2   1   1   0   2   1   1   2   0   2   0   1   0   1   2   1   2   2   2   1   0   0   1   0   1   0   0   2   1   1   2   0   0   1   2   1   0   1   1   1   0   2   1   0   2   2   2   2   1   1   1   1   2   2
 MK-6-11                0   0   0   1   1   1   0   1   0   1   1   1   1   2   2   2   1   2   1   1   2   0   1   2   1   1   1   1   0   0   0   0   0   0   2   0   1   2   2   1   0   2   2   2   2   1   2   1   2   1   1   0   2   1   2   1   1   1   2   1   1   2   2   2   0   1   2   2   0   0   1   1   1   0   0   0   1   1   1   1   0   1   2   1   1   0   0   1   0   2   2   1   1   2   2   0   2   2   1   1   2   0   0   1   1   1   2   0   2   1   0   0   1   1   1   1   0   1   2   2   0   1   0   2   1   0   1   2   2   1   0   0   2   1   0   0   2   0   2   1   0   2   1   1   0   2   2   1   0   0   2   1   1   2   0   2   0   1   1   1   1   1   2   2   1   1   0   0   1   0   1   0   0   1   1   1   0   0   0   1   1   2   0   1   1   1   0   1   1   1   2   1   2   1   1   1   1   1   2   2
 MK-6-12                0   0   0   1   1   2   1   0   0   1   1   1   1   2   2   1   1   2   1   2   1   1   1   2   1   1   1   1   0   0   0   0   0   0   2   0   1   2   2   0   0   2   2   2   2   2   2   1   2   1   1   0   2   2   2   1   0   1   2   1   1   2   1   2   0   1   2   2   0   0   1   1   1   1   0   1   1   0   1   1   0   1   1   1   0   0   0   1   0   2   1   1   1   2   2   0   2   2   1   1   2   0   0   2   1   1   2   0   2   1   2   2   0   2   1   1   0   1   2   2   0   1   0   1   1   1   1   2   2   0   1   0   2   1   0   0   1   0   2   1   0   2   1   1   0   2   2   1   0   0   1   1   1   2   0   1   0   1   1   1   1   1   2   2   1   1   1   0   1   0   1   0   0   0   1   1   0   0   1   1   1   2   0   1   1   2   0   1   1   1   2   1   2   1   1   1   1   1   2   2
 MK-6-13                0   0   1   1   1   2   1   0   0   1   1   1   1   1   0   1   1   1   1   2   1   1   1   2   1   1   2   0   0   0   0   0   0   0   2   0   1   1   2   0   0   2   2   2   2   2   2   2   2   1   1   0   2   2   2   1   0   1   2   1   1   2   1   2   0   1   2   2   0   0   1   1   1   1   0   1   1   0   1   2   0   1   1   1   0   0   0   0   0   2   1   1   0   2   2   0   1   2   1   1   2   0   1   0   1   1   2   0   2   1   1   2   0   1   1   1   0   1   2   2   1   1   0   1   1   1   1   2   2   0   1   1   2   1   0   0   2   0   2   1   0   1   1   0   0   2   2   1   0   0   1   1   2   2   1   1   0   1   1   2   2   1   2   2   1   2   1   0   1   0   1   0   0   0   1   0   0   0   1   1   1   0   0   1   1   2   0   1   1   1   2   1   2   2   1   1   1   1   1   2
 MK-6-14                0   0   1   1   0   2   2   0   0   1   1   1   1   1   0   1   1   1   1   2   1   1   1   2   1   1   2   0   0   0   0   0   0   0   2   0   1   1   2   0   0   1   2   2   2   2   2   2   1   1   1   0   2   1   2   0   0   2   2   1   1   1   0   2   0   1   2   2   0   0   1   1   1   1   0   1   1   0   1   2   1   1   1   1   0   0   0   0   0   2   0   1   0   2   2   0   0   2   1   1   2   0   1   0   2   2   2   0   2   1   1   2   0   1   0   1   0   1   2   2   1   1   0   1   1   1   1   1   1   0   1   2   2   1   0   0   2   0   2   1   0   1   1   1   0   2   2   0   0   0   1   1   2   1   1   1   0   1   1   2   1   0   2   2   2   2   1   1   1   2   1   0   0   0   1   0   0   0   0   2   1   0   0   1   1   2   0   0   1   1   2   1   2   2   2   1   1   1   1   2
 MK-6-15                0   0   1   1   0   2   2   0   0   1   1   1   1   1   1   1   1   1   1   1   2   1   1   1   1   1   2   0   0   0   0   0   0   0   2   0   1   1   2   0   0   1   2   1   1   2   2   2   1   1   1   0   2   1   2   0   0   2   2   1   1   1   0   2   0   1   2   2   0   0   1   1   1   1   0   1   1   0   1   2   0   1   1   1   0   1   0   0   0   2   0   1   0   2   2   0   0   2   1   2   2   2   1   0   2   2   1   1   2   1   1   2   0   1   0   1   0   1   2   2   0   1   0   1   1   1   2   1   1   0   1   1   1   1   0   0   2   1   2   1   1   2   1   1   0   1   2   0   0   0   2   0   2   1   1   2   1   1   2   2   1   0   2   2   2   2   0   1   2   2   1   0   0   1   1   0   0   0   1   2   2   0   0   1   1   2   0   0   1   1   2   1   2   2   2   2   1   1   1   1
 MK-6-16                0   0   2   1   1   2   1   0   0   1   1   0   1   1   1   1   1   0   1   1   2   1   1   1   1   1   2   0   0   0   0   0   1   0   2   0   1   1   2   0   0   1   2   1   1   2   1   2   1   1   1   0   2   1   2   0   0   1   2   1   1   1   0   1   0   1   2   2   0   0   1   1   0   1   0   2   0   0   1   2   1   0   1   1   0   1   0   0   0   2   0   0   0   2   2   0   0   2   1   1   2   1   0   0   2   2   1   1   2   1   0   2   0   1   0   1   1   1   1   2   0   1   0   1   1   1   2   1   1   0   0   1   1   1   0   0   2   2   2   1   2   1   1   1   1   1   2   0   0   0   2   0   2   1   1   2   1   2   2   2   1   0   2   2   1   2   1   1   2   2   1   0   0   1   1   0   0   0   1   2   1   0   0   1   1   1   0   0   1   1   1   1   2   1   2   2   1   1   1   1
 
!****************************************** Phenotypic Data **********************************************************
!-100.0 is resevred for missing phenotype
SimulatedTrait1         9.9854    8.3602   10.3276    9.8278   11.3542   10.7562    7.9652    9.9193   12.0116    9.8144   10.7623   11.0177    8.8336    8.7872    9.8419    9.3343    9.6287   10.5178    9.8731   10.5044    9.8404   10.5085   10.9437    8.7477   11.1536    9.1571    9.3169   11.4176    8.3271   10.8314   10.7288    9.7110    9.9044    9.4650    9.7262    9.9871    9.6540    9.9453   10.3383    9.0453   10.6389   10.5970   10.3930   10.1637    9.2294   11.2237   10.5111   10.1950    7.2005    9.4854   10.9820    9.8776   10.5788   10.7113   12.3109    8.2079    9.2366    8.3690    9.5611    9.8549   10.9249    9.5898    9.1338   11.0929   10.8412   10.7192    9.4225    9.9351   10.4538    8.0983    9.8866   10.7519   10.5009    8.6440   11.2404    8.8960    9.5881    9.2465    9.9633    9.8918    8.5489   10.7560   10.9133   11.8945   11.3828    9.0085   11.2358    8.4536   10.3455    9.6153   10.3122    8.3567   10.7823   10.7694    9.7279    9.3409   11.7533   11.5215   12.3378    9.8418   11.1891   10.3332    9.2558   11.8308   11.4210   10.2827   10.4290    9.5123    9.6406    9.6781   10.8077   10.4489    9.2535    9.7286    9.5566   10.3311    8.3795    9.9087   10.4794    7.8694    8.2744    8.1232   12.0637    9.8796    8.7375    9.6076   10.0386    8.7013    9.7324   11.0043    9.9674    8.5446    9.3320   12.3105   12.0505   10.3701   11.6337   10.6660   11.0086   12.7759   10.2189    9.0102    9.7992    8.4282   11.0188   10.5150    8.0115    9.3803    9.5131   10.8157   11.2106    7.9094    9.1994    9.4326   11.3123   11.5133   11.3153    8.7882    9.0715    8.1649    9.6148   10.2021   10.0952    8.8357   10.8958    9.2632   10.2798    8.9097   10.0058    9.6263    9.3733    8.6233   11.9110    9.5322   10.6811   10.5105   10.2976    9.3965   10.3280   10.3609    9.0802   11.3345    8.9704    9.7453    9.2869   11.5667   10.4395   10.3986    9.6957    9.5889   10.8872   10.3771   10.1243    9.6985   11.0735    9.7053    8.6698    9.7074   10.6224    8.6442
 
