# Supplementary material for: Inclusive Composite Interval Mapping of QTL by Environment Interactions in Biparental Populations
Source: PLoS One. 2015 Jul 10;10(7):e0132414. doi: 10.1371/journal.pone.0132414 (PMC4498613; doi:10.1371/journal.pone.0132414)
Supplement: S2 File — (ZIP) [file pone.0132414.s002.zip › F2 population/e=1/run_00146.met]

!**********************Note: lines staring with "!" are remarks and will be ignored in the program********************
!*********************************General Information**********************************
!Assuming F1 = P1 x P2, populations available in QTL IciMapping are: 
!  1, P1BC1F1 = P1 x F1, the first backcrossing where P1 is used as the recurrent parent;
!  2, P2BC1F1 = P2 x F1, the first backcrossing where P2 is used as the recurrent parent;
!  3, F1DH, F1-derived doubled haploids; 
!  4, RIL or F1RIL, recombination inbred lines through the repeated selfing of F1;
!  5, P1BC1RIL, recombination inbred lines through the repeated selfing of P1BC1F1;
!  6, P2BC1RIL, recombination inbred lines through the repeated selfing of P2BC1F1;
!  7, F2, the selfing generation of F1;
!  8, F3, the selfing generation of F2;
!  9, P1BC2F1, the second backcrossing where P1 is used as the recurrent parent; 
! 10, P2BC2F1, the second backcrossing where P2 is used as the recurrent parent;
! 11, P1BC2RIL, recombination inred lines through the repeated selfing of P1BC2F1; 
! 12, P2BC2RIL, recombination inred lines through the repeated selfing of P2BC2F1; 
! 13, P1BC1F2, the selfing generation of P1BC1F1; 
! 14, P2BC1F2, the selfing generation of P2BC1F1; 
! 15, P1BC2F2, the selfing generation of P1BC2F1; 
! 16, P2BC2F2, the selfing generation of P2BC2F1; 
! 17, P1BC1DH, P1BC1F1-derived doubled haploids; 
! 18, P2BC1DH, P2BC1F1-derived doubled haploids; 
! 19, P1BC2DH, P1BC2F1-derived doubled haploids; 
! 20, P2BC2DH, P2BC2F1-derived doubled haploids; 
   7      !Mapping Population (see remarks above)
   2      !Mapping Function (1 for Kosambi; 2 for Haldane; 3 for Morgan)
   2      !Marker Space Type (1 for intervals; 2 for positions)
   1      !Marker Space Unit(1 for centiMorgans; 2 for Morgan)
   6      !Number of Chromosomes (or Linkage Groups)
 200      !Size of the mapping population
   1      !Number of environments
 
!***************************************** Chromosomes and Linkage Maps **********************************************
!Chromosome                 NumMarkers
-CH1                        16
-CH2                        16
-CH3                        16
-CH4                        16
-CH5                        16
-CH6                        16
!Linkage map (Marker name followed by position or the interval length)
 MK-1-1                1     0.000
 MK-1-2                1    10.000
 MK-1-3                1    20.000
 MK-1-4                1    30.000
 MK-1-5                1    40.000
 MK-1-6                1    50.000
 MK-1-7                1    60.000
 MK-1-8                1    70.000
 MK-1-9                1    80.000
 MK-1-10               1    90.000
 MK-1-11               1   100.000
 MK-1-12               1   110.000
 MK-1-13               1   120.000
 MK-1-14               1   130.000
 MK-1-15               1   140.000
 MK-1-16               1   150.000
 MK-2-1                2     0.000
 MK-2-2                2    10.000
 MK-2-3                2    20.000
 MK-2-4                2    30.000
 MK-2-5                2    40.000
 MK-2-6                2    50.000
 MK-2-7                2    60.000
 MK-2-8                2    70.000
 MK-2-9                2    80.000
 MK-2-10               2    90.000
 MK-2-11               2   100.000
 MK-2-12               2   110.000
 MK-2-13               2   120.000
 MK-2-14               2   130.000
 MK-2-15               2   140.000
 MK-2-16               2   150.000
 MK-3-1                3     0.000
 MK-3-2                3    10.000
 MK-3-3                3    20.000
 MK-3-4                3    30.000
 MK-3-5                3    40.000
 MK-3-6                3    50.000
 MK-3-7                3    60.000
 MK-3-8                3    70.000
 MK-3-9                3    80.000
 MK-3-10               3    90.000
 MK-3-11               3   100.000
 MK-3-12               3   110.000
 MK-3-13               3   120.000
 MK-3-14               3   130.000
 MK-3-15               3   140.000
 MK-3-16               3   150.000
 MK-4-1                4     0.000
 MK-4-2                4    10.000
 MK-4-3                4    20.000
 MK-4-4                4    30.000
 MK-4-5                4    40.000
 MK-4-6                4    50.000
 MK-4-7                4    60.000
 MK-4-8                4    70.000
 MK-4-9                4    80.000
 MK-4-10               4    90.000
 MK-4-11               4   100.000
 MK-4-12               4   110.000
 MK-4-13               4   120.000
 MK-4-14               4   130.000
 MK-4-15               4   140.000
 MK-4-16               4   150.000
 MK-5-1                5     0.000
 MK-5-2                5    10.000
 MK-5-3                5    20.000
 MK-5-4                5    30.000
 MK-5-5                5    40.000
 MK-5-6                5    50.000
 MK-5-7                5    60.000
 MK-5-8                5    70.000
 MK-5-9                5    80.000
 MK-5-10               5    90.000
 MK-5-11               5   100.000
 MK-5-12               5   110.000
 MK-5-13               5   120.000
 MK-5-14               5   130.000
 MK-5-15               5   140.000
 MK-5-16               5   150.000
 MK-6-1                6     0.000
 MK-6-2                6    10.000
 MK-6-3                6    20.000
 MK-6-4                6    30.000
 MK-6-5                6    40.000
 MK-6-6                6    50.000
 MK-6-7                6    60.000
 MK-6-8                6    70.000
 MK-6-9                6    80.000
 MK-6-10               6    90.000
 MK-6-11               6   100.000
 MK-6-12               6   110.000
 MK-6-13               6   120.000
 MK-6-14               6   130.000
 MK-6-15               6   140.000
 MK-6-16               6   150.000
!*********************************** Marker Types ********************************************************************
!Co-dominant marker: When heterozygote F1 is present, P1 is coded as 2, F1 is coded as 1, and P2 is coded as 0; Otherwise, P1 is coded as 2, and P2 is coded as 0. 
!Dominant marker: When heterozygote F1 is present, P1 and F1 are coded as 12, and P2 is coded as 0; Otherwise, P1 is coded as 2, and P2 is coded as 0.  
!Recessive markers: When heterozygote F1 is present, P1 is coded as 2, and F1 and P2 are coded as 10; Otherwise, P1 is coded as 2, and P2 is coded as 0. 
!Missing marker is coded as -1. 
 MK-1-1                 0   1   0   2   1   0   1   1   1   2   1   2   1   0   0   1   1   2   1   1   0   1   1   1   0   0   1   1   1   1   1   1   1   1   2   1   0   1   1   1   1   1   0   1   0   2   0   1   0   2   1   2   2   0   2   0   1   1   1   2   1   1   2   1   0   1   1   0   1   2   2   1   2   2   1   1   2   1   2   1   0   0   1   2   2   2   1   0   0   1   1   2   2   1   1   1   1   2   1   0   2   2   1   1   1   2   0   1   1   1   1   0   1   2   0   1   1   0   0   1   2   1   1   0   0   0   1   2   1   0   1   1   1   0   1   1   1   1   2   1   0   0   1   1   2   2   1   2   1   2   1   0   1   0   1   0   0   1   0   0   1   1   0   1   1   1   1   1   1   0   2   1   0   2   1   0   1   0   2   0   0   1   1   2   1   0   2   1   2   0   1   1   1   2   0   1   0   1   1   1
 MK-1-2                 0   0   0   2   1   1   1   1   1   1   1   2   1   0   1   1   1   2   2   1   0   1   1   1   0   0   1   2   1   1   0   1   1   0   2   0   0   0   1   0   2   1   0   1   0   2   0   1   0   2   1   2   2   0   1   0   1   1   1   2   1   1   2   1   0   1   1   0   1   2   2   2   2   2   1   1   2   2   2   1   0   0   1   2   2   2   2   0   1   1   0   2   2   0   1   1   2   2   2   0   1   2   1   1   1   2   0   1   1   1   2   0   1   2   0   1   1   1   0   1   2   1   1   0   0   0   1   2   1   2   1   1   1   0   1   1   1   1   2   2   0   0   1   1   2   2   1   2   1   2   1   0   1   0   1   0   0   2   0   0   2   2   1   1   1   1   1   1   1   0   2   1   0   2   1   0   1   1   2   0   0   2   1   2   0   1   1   1   2   1   1   1   1   2   0   0   0   1   1   0
 MK-1-3                 0   0   0   2   1   0   1   1   1   1   0   2   0   0   0   2   1   2   2   1   0   1   1   0   0   0   1   2   0   1   0   1   1   0   1   1   0   0   1   0   2   1   0   1   0   2   0   1   0   2   1   1   2   0   1   1   1   1   1   2   1   1   2   2   1   1   1   0   1   2   2   2   2   1   2   1   2   2   1   1   0   0   1   2   2   1   2   1   1   1   0   2   2   0   1   1   2   2   2   1   1   2   1   1   1   2   0   1   1   1   2   0   2   2   1   1   1   1   0   1   2   2   1   0   0   0   1   1   1   2   2   1   1   1   1   1   1   1   2   2   0   0   1   1   2   2   1   2   1   1   1   0   1   0   2   0   0   2   0   0   2   2   1   1   1   1   1   0   1   0   2   1   0   2   1   1   1   1   2   0   0   2   1   2   0   1   1   0   2   1   1   1   1   2   0   1   0   1   2   0
 MK-1-4                 1   0   0   1   1   0   0   1   1   1   1   2   1   0   0   2   1   1   2   1   1   1   0   0   0   0   1   2   0   1   0   1   1   0   1   1   0   0   1   0   2   1   0   1   1   1   0   1   0   2   0   1   2   0   2   2   1   1   1   2   1   0   2   2   1   1   1   0   1   1   2   2   2   1   2   1   2   2   1   1   0   0   1   2   2   1   2   1   1   1   0   2   2   1   1   1   2   2   2   0   1   2   0   1   1   2   0   1   1   1   2   0   2   2   1   1   1   1   0   2   2   2   1   0   0   1   1   0   1   2   2   1   0   1   1   1   1   1   2   2   0   1   1   1   1   1   1   2   1   1   1   0   1   0   2   0   0   2   0   0   2   2   1   1   2   1   1   0   1   0   2   1   0   2   1   1   1   1   2   0   0   2   0   2   0   0   1   0   0   1   1   1   2   1   0   1   0   1   1   0
 MK-1-5                 1   0   0   1   1   0   0   1   1   1   2   2   1   0   1   1   1   1   2   1   1   1   0   1   1   0   1   2   0   1   0   1   1   1   1   1   0   0   1   0   2   0   0   1   1   0   0   1   1   2   0   0   2   1   1   2   1   1   1   2   1   0   2   2   1   1   1   0   1   1   2   2   2   2   2   1   2   2   1   1   0   0   1   2   2   1   2   2   1   1   0   2   2   1   1   1   2   2   2   0   1   2   0   1   1   2   0   1   1   1   2   1   2   2   1   1   1   1   0   1   2   2   1   0   0   2   1   0   1   2   2   1   0   1   0   1   1   0   2   1   0   1   1   1   1   1   1   2   1   1   1   0   1   0   1   1   0   2   0   1   2   2   1   1   2   1   1   0   1   0   2   1   0   2   1   1   2   1   2   0   0   2   0   1   0   0   1   0   0   1   1   2   2   1   0   1   1   1   1   0
 MK-1-6                 1   0   0   1   1   1   1   0   1   1   2   1   1   1   1   1   2   1   2   1   2   1   1   1   0   0   1   2   0   2   0   1   1   1   1   1   0   0   1   0   2   0   0   0   1   0   0   0   0   2   0   1   2   0   0   2   1   1   1   2   0   0   2   2   1   1   1   1   1   1   2   2   2   2   2   1   2   2   1   1   0   0   1   2   2   1   2   2   1   1   0   2   2   1   1   1   2   1   2   0   1   2   0   1   1   1   0   0   1   1   2   1   2   2   1   1   1   1   0   1   2   2   1   0   0   2   1   0   1   2   2   1   0   1   0   1   1   0   2   1   0   1   1   1   1   1   1   1   1   1   2   0   0   0   1   1   0   2   1   1   1   2   2   1   2   1   1   0   1   1   2   1   0   2   1   1   1   0   2   0   0   2   0   1   0   0   1   0   0   1   1   2   2   1   0   1   1   1   1   0
 MK-1-7                 1   1   0   1   1   1   1   0   1   1   2   2   1   1   1   2   1   1   1   1   2   1   1   1   0   0   1   2   1   1   0   2   1   1   2   1   0   0   1   0   2   0   1   0   0   0   1   0   0   2   0   1   1   1   0   2   2   1   0   2   0   0   2   2   2   0   1   0   1   1   2   1   2   2   2   1   2   1   1   1   0   0   1   2   1   1   2   2   1   2   0   2   2   1   1   1   2   2   2   0   0   2   0   1   1   1   0   0   1   1   2   1   2   2   0   2   1   1   1   1   2   2   1   0   0   2   1   0   2   2   2   1   0   1   0   1   1   0   1   1   0   1   1   1   1   1   1   1   2   0   2   0   0   0   1   1   0   2   1   1   1   2   2   1   2   1   1   0   1   2   2   1   0   1   1   1   2   0   2   0   0   2   0   1   1   0   0   0   1   1   1   2   2   1   0   1   1   1   1   0
 MK-1-8                 1   1   0   1   1   1   1   0   0   1   2   2   1   1   0   2   1   1   1   1   2   1   1   1   0   0   2   2   1   1   0   2   1   1   2   1   0   1   1   0   2   0   1   0   0   0   1   0   0   2   0   1   1   1   1   2   2   1   0   1   0   0   1   2   1   1   1   0   1   1   2   1   1   2   2   1   2   2   1   1   0   0   0   2   1   1   2   2   2   2   0   2   2   1   1   1   2   2   2   0   0   1   0   1   1   1   0   0   1   1   2   1   2   2   0   2   1   1   1   2   2   1   1   0   0   1   1   0   2   2   2   1   0   0   0   0   1   0   1   1   0   1   2   1   1   2   1   1   2   0   2   0   0   0   1   1   1   2   1   0   1   1   2   1   2   1   1   1   1   2   1   1   1   1   1   1   2   1   1   0   0   2   0   1   0   0   0   1   1   1   1   2   1   1   0   1   1   1   2   0
 MK-1-9                 1   1   1   2   1   1   1   0   0   1   2   2   1   1   0   2   1   1   1   0   1   1   1   0   0   0   2   2   1   2   0   2   1   2   2   0   0   1   1   0   1   0   2   1   0   1   1   0   0   2   1   1   1   1   1   2   2   1   0   0   0   1   1   2   0   2   1   0   1   1   0   1   1   2   2   1   2   1   1   1   0   0   0   2   1   2   2   2   2   2   0   2   2   1   1   2   2   2   2   1   0   2   0   1   1   0   1   0   1   1   2   1   2   2   0   2   1   1   1   1   2   0   1   0   0   0   1   0   2   2   1   1   1   0   0   0   0   0   1   1   0   0   2   1   1   2   1   1   2   0   1   1   1   0   2   1   1   2   1   0   1   1   1   1   2   1   1   1   1   2   1   1   1   1   1   1   2   1   0   0   0   2   0   1   0   0   0   2   2   1   0   1   0   1   0   1   1   1   2   1
 MK-1-10                2   1   1   2   1   0   1   0   0   2   2   2   1   1   0   2   2   1   1   0   1   1   2   1   1   0   2   1   1   2   0   2   1   2   2   1   0   1   1   0   1   0   2   1   0   2   1   0   0   2   1   1   0   1   1   2   2   1   0   1   0   1   1   1   0   2   2   0   2   1   0   1   1   2   2   1   2   1   1   1   0   0   0   2   1   2   1   1   2   2   0   0   2   1   1   2   2   2   1   1   0   2   0   0   1   1   1   0   1   2   2   1   2   1   1   2   1   1   1   2   2   0   1   0   0   0   1   0   2   2   1   1   1   0   1   1   1   0   1   1   1   1   1   1   1   2   1   1   2   0   1   1   1   0   2   1   1   2   1   1   1   1   1   1   2   2   1   1   2   2   1   1   1   1   1   1   2   1   0   0   1   2   0   1   0   0   0   2   1   1   0   1   0   1   0   1   1   1   2   1
 MK-1-11                2   2   1   1   2   0   1   1   0   2   2   2   0   0   0   1   2   1   1   0   1   1   2   0   1   0   2   1   1   2   0   2   1   2   2   1   0   1   1   0   1   0   2   1   0   2   1   1   1   2   1   1   0   1   1   2   2   1   0   1   1   0   1   1   0   2   2   0   2   2   0   1   1   2   1   1   1   0   1   1   0   0   0   1   1   2   1   1   2   2   0   0   2   1   0   2   2   1   1   1   0   1   0   0   0   0   1   0   1   2   2   1   1   1   1   2   1   1   2   1   2   0   1   0   0   1   1   0   1   1   1   1   2   0   1   1   1   0   1   1   1   0   1   1   2   2   1   1   2   0   1   1   0   0   2   1   1   2   1   1   1   1   1   1   2   2   1   1   2   2   1   1   1   1   1   0   2   1   1   2   1   2   0   1   0   0   0   2   1   1   1   1   0   1   0   1   1   1   2   1
 MK-1-12                2   2   1   1   2   1   1   1   0   1   2   2   0   0   1   1   2   1   1   1   0   1   2   0   1   0   2   1   1   1   0   2   1   2   2   1   0   1   1   0   1   0   2   1   0   2   0   1   1   2   1   1   0   1   0   2   0   1   0   2   1   0   1   1   0   2   2   0   2   2   0   1   2   2   0   1   1   0   1   2   0   0   0   1   1   2   0   1   1   2   0   0   1   1   0   2   2   1   1   1   0   1   0   0   0   0   1   0   1   2   2   1   0   1   1   2   1   1   2   1   2   0   1   0   0   0   1   0   1   1   0   1   2   0   1   1   1   1   1   1   2   0   1   2   2   2   2   1   2   0   1   1   0   1   1   1   1   2   1   1   1   1   2   1   2   2   0   2   2   2   1   1   2   2   1   0   1   1   1   1   1   2   0   2   0   0   0   2   2   1   1   1   0   0   0   1   1   1   2   1
 MK-1-13                2   1   1   1   2   1   1   0   1   2   2   2   0   0   2   1   2   1   2   1   1   0   2   0   1   0   2   1   1   1   1   2   1   2   2   1   0   1   1   0   0   0   1   1   0   1   0   2   1   2   1   1   0   1   0   1   1   1   0   2   1   1   1   1   0   2   2   1   1   2   0   1   1   2   0   1   1   0   1   2   1   0   0   1   1   2   0   1   2   2   0   0   1   1   0   2   2   1   1   1   0   1   0   0   0   0   1   0   1   2   2   1   1   0   1   2   1   1   2   1   1   0   1   0   0   0   0   0   1   1   0   2   2   0   1   1   1   1   1   1   0   0   1   2   2   2   2   1   1   0   1   1   2   1   1   1   1   2   2   1   1   1   2   1   1   2   0   2   1   2   1   0   2   1   1   0   1   1   1   0   1   2   1   1   0   0   0   2   2   2   1   1   1   0   0   2   1   1   1   1
 MK-1-14                2   1   1   1   2   1   1   0   1   2   2   2   0   1   2   0   2   1   2   1   1   0   2   0   0   0   2   1   1   1   1   2   1   2   2   1   0   2   1   1   0   0   1   1   0   1   0   2   1   2   1   1   1   1   0   1   1   0   0   2   1   1   1   1   1   2   2   1   1   2   0   1   1   2   0   1   1   0   1   2   1   0   0   1   1   2   0   1   1   1   0   0   2   1   0   2   2   1   1   1   1   1   0   0   0   0   1   0   2   2   2   1   1   0   1   2   2   1   2   1   1   0   2   0   0   0   0   0   0   1   0   2   2   0   1   1   1   1   0   1   0   0   0   2   2   2   2   1   1   0   1   2   2   1   1   2   1   2   2   1   1   1   2   1   1   2   0   2   1   1   1   0   2   1   2   0   1   1   1   0   1   2   1   2   0   0   0   2   2   2   1   0   1   0   0   2   1   2   1   2
 MK-1-15                2   1   0   0   2   1   1   0   1   1   2   1   0   1   2   0   2   2   1   1   1   0   2   1   0   0   2   1   1   1   1   2   1   1   2   1   0   2   0   1   0   0   0   1   0   1   0   2   1   2   1   1   1   1   0   2   1   0   0   2   1   2   2   1   1   2   1   1   1   2   1   1   1   1   0   1   2   0   0   2   1   0   0   1   1   1   0   1   1   1   0   0   2   1   2   2   2   1   0   0   1   1   0   0   0   0   1   0   1   2   2   1   1   0   1   2   2   1   1   1   1   0   2   0   0   0   1   0   0   1   0   2   2   0   0   1   1   1   0   1   0   0   0   2   1   2   2   1   1   0   1   2   1   1   1   2   1   2   2   1   1   1   2   1   1   2   0   2   2   1   1   0   2   1   2   0   2   1   1   1   2   2   1   2   0   0   0   2   2   1   0   0   2   0   1   1   1   2   1   2
 MK-1-16                1   1   1   0   2   1   1   1   1   0   2   1   0   0   1   0   2   2   1   1   1   0   2   1   1   0   2   1   1   1   1   1   0   1   2   1   0   2   0   1   1   0   1   1   0   1   0   1   1   2   2   1   2   1   0   2   1   0   0   2   1   2   2   1   1   2   1   2   1   2   1   1   1   1   0   1   2   0   0   1   0   0   1   1   1   1   0   0   1   2   0   0   2   2   1   2   2   1   0   0   1   1   0   0   0   0   0   0   1   2   2   0   1   0   2   2   2   0   1   1   1   0   2   0   0   0   2   0   0   2   0   2   2   0   1   1   1   1   0   1   0   1   0   2   1   0   2   1   1   0   1   1   1   1   1   2   1   2   2   1   2   1   2   1   1   2   0   2   2   1   1   0   2   1   2   0   2   1   2   1   2   1   2   2   1   1   0   1   2   1   0   0   2   0   1   1   1   2   1   2
 MK-2-1                 0   1   2   1   1   1   0   0   0   1   1   0   1   1   1   1   1   1   2   0   1   1   1   1   0   2   0   1   0   1   0   1   2   0   1   2   2   1   1   2   0   2   1   0   1   0   0   2   1   2   2   1   1   1   0   1   2   2   2   1   1   1   1   2   0   1   2   2   1   0   0   0   2   1   1   1   2   2   2   2   0   2   2   1   2   0   0   0   1   2   1   1   1   2   1   1   1   2   0   2   2   1   2   0   0   1   1   1   1   1   2   0   1   1   1   0   1   0   1   0   1   1   2   2   2   1   2   0   1   2   1   1   0   2   2   1   2   0   1   2   1   1   0   1   1   1   1   2   2   2   1   1   2   1   0   2   1   0   2   1   2   2   1   1   1   1   0   2   1   1   1   0   1   1   0   2   1   1   2   1   1   0   2   1   1   2   2   1   2   2   1   1   1   1   1   2   2   1   0   0
 MK-2-2                 0   1   2   0   1   2   0   0   0   1   0   0   1   1   1   1   1   1   2   0   2   1   0   1   0   2   0   1   0   2   1   1   1   0   1   2   2   1   1   2   1   2   1   0   1   0   0   2   1   1   2   1   1   1   1   1   2   2   2   1   1   1   1   2   0   1   2   2   1   1   0   0   2   1   1   1   2   2   2   2   0   2   2   1   1   0   0   0   1   1   1   2   0   1   1   1   1   2   0   2   1   1   2   1   0   1   1   1   2   1   2   0   1   0   1   0   1   0   1   0   1   1   2   2   2   1   2   0   1   2   1   1   0   2   2   1   2   0   1   2   1   0   0   1   1   1   1   2   2   1   1   1   1   1   0   2   1   0   1   2   2   2   1   1   1   1   0   2   1   1   1   0   1   1   0   1   0   2   2   1   1   0   1   2   1   1   2   0   2   2   1   1   1   1   0   2   2   1   0   0
 MK-2-3                 0   1   2   0   1   2   1   0   0   1   0   1   1   1   1   1   2   1   2   0   2   1   0   1   0   2   1   1   1   2   1   0   1   0   0   2   2   0   1   2   1   2   1   0   1   0   0   2   1   1   2   2   1   1   1   2   2   2   2   0   1   1   1   2   0   1   2   2   1   1   0   0   2   1   1   1   2   2   2   2   1   2   2   2   1   0   1   0   1   1   2   2   1   1   1   2   1   2   0   2   1   1   2   1   0   1   1   1   2   1   2   0   0   0   2   0   1   0   1   0   1   1   2   2   2   1   2   0   2   1   1   1   0   2   2   1   2   0   1   1   0   0   0   1   1   1   1   2   1   1   2   1   1   1   0   1   1   0   1   1   2   1   1   1   1   1   1   1   1   1   1   0   1   0   0   1   0   2   2   1   1   0   1   1   1   1   1   0   2   2   1   1   1   0   0   2   2   0   0   1
 MK-2-4                 1   1   1   0   1   2   1   0   0   1   0   1   1   1   1   1   2   0   2   0   2   1   0   1   0   2   1   1   1   1   0   1   1   0   0   2   2   0   1   2   1   2   1   0   1   0   0   2   1   0   2   2   1   1   1   2   2   2   2   1   1   0   1   2   0   1   2   2   1   1   0   0   2   1   0   1   2   1   2   2   1   0   2   2   1   0   1   0   0   1   2   2   1   1   1   2   1   2   1   1   1   1   2   1   1   1   1   1   2   1   2   0   0   2   2   1   1   1   2   0   1   1   2   1   2   1   2   0   2   2   1   1   0   1   1   1   2   0   2   1   0   0   0   1   2   0   2   2   1   0   2   1   1   1   1   1   2   0   1   1   2   1   1   1   1   1   1   1   2   1   2   1   1   0   1   1   0   2   2   1   1   0   1   1   2   2   0   0   2   2   1   1   1   0   0   1   2   1   0   1
 MK-2-5                 1   0   1   0   1   2   1   0   0   1   1   1   1   2   1   1   2   0   2   0   2   1   0   1   0   2   1   1   1   1   0   1   1   0   0   2   2   0   1   2   1   2   1   0   1   1   0   2   1   0   2   2   1   1   1   1   2   2   2   1   2   1   2   2   0   2   1   2   1   1   0   0   2   0   0   2   2   0   2   2   1   1   2   2   1   0   1   0   0   1   2   1   1   1   1   2   1   2   2   1   2   1   2   1   0   1   1   1   2   2   2   1   0   2   2   1   1   1   2   0   1   1   2   1   2   1   2   1   2   2   0   1   0   1   1   0   1   0   1   1   0   0   0   1   2   0   2   2   1   1   1   1   1   1   1   1   2   0   1   1   2   1   1   1   0   1   1   1   2   1   2   1   1   0   1   1   0   2   2   1   1   0   1   1   2   2   0   0   2   2   1   1   1   0   1   1   2   2   0   1
 MK-2-6                 1   0   1   0   0   2   1   1   0   1   1   1   1   1   1   0   1   1   2   0   1   1   0   1   0   1   1   1   1   1   1   2   1   0   0   2   2   0   1   2   1   2   1   0   1   1   0   2   1   0   2   2   1   1   1   1   0   2   1   2   1   1   2   2   0   2   0   2   1   1   0   0   2   0   0   2   2   0   1   2   1   1   2   1   1   0   1   1   1   1   1   2   1   1   2   2   1   2   2   1   2   1   1   1   0   1   1   1   2   2   2   2   0   2   2   1   1   0   2   0   1   0   2   0   2   0   2   0   1   2   0   1   0   0   1   0   1   0   1   1   0   0   0   2   2   0   2   2   1   2   1   1   1   1   1   1   2   0   1   1   1   1   0   1   0   1   1   0   2   1   2   2   1   0   1   0   0   1   2   1   1   0   1   1   2   2   0   0   2   2   1   1   1   0   1   2   2   2   1   1
 MK-2-7                 1   0   1   0   0   1   1   1   0   1   1   1   1   1   1   0   1   1   2   0   1   1   0   2   0   0   0   1   1   1   1   2   0   1   0   2   2   1   0   2   1   2   2   0   1   1   0   1   1   0   2   2   1   1   1   1   0   2   1   1   0   1   1   2   1   2   0   2   1   1   1   0   2   0   0   2   2   0   1   2   1   1   2   1   0   0   1   1   1   1   1   1   1   1   2   2   1   2   1   1   2   1   2   1   1   1   1   1   1   1   2   2   1   2   1   1   1   1   2   0   1   0   2   0   2   0   2   1   1   1   1   1   0   0   1   0   1   0   1   1   0   0   0   1   1   1   1   2   1   2   1   1   2   0   2   1   2   0   1   2   1   0   0   1   0   1   1   0   1   2   2   2   1   1   0   0   0   1   2   1   1   0   1   0   2   1   2   0   2   1   1   2   1   0   1   1   2   1   1   1
 MK-2-8                 1   1   1   0   1   1   1   1   0   1   1   1   1   1   1   0   2   1   1   0   1   1   0   2   0   0   0   1   1   1   1   2   0   1   0   2   2   1   0   2   1   2   2   0   1   1   0   1   1   0   1   2   1   1   1   1   0   2   1   1   0   1   1   2   1   1   0   2   1   0   1   0   2   0   0   2   2   0   2   2   1   1   1   2   0   1   1   1   1   1   1   1   1   1   2   2   1   1   1   1   2   1   1   0   1   0   1   1   1   1   2   2   1   1   1   1   1   0   2   0   1   0   2   0   2   0   2   1   1   1   0   1   0   0   1   0   1   0   1   1   0   0   0   1   1   1   1   2   1   2   1   1   2   1   2   1   2   0   1   2   2   0   0   1   1   1   1   0   1   2   2   2   1   1   0   0   0   1   2   1   1   0   1   0   1   1   2   0   1   1   1   2   1   0   2   1   2   1   1   1
 MK-2-9                 1   1   1   0   1   1   1   1   0   1   2   1   2   1   1   0   2   2   2   0   1   1   0   2   1   0   0   1   2   0   1   2   0   2   0   2   2   1   0   2   1   2   2   0   1   1   0   1   2   0   1   2   2   1   1   1   0   2   1   2   1   1   1   1   1   1   0   2   1   1   0   1   2   0   1   2   2   1   2   2   1   2   1   2   0   1   1   1   1   1   1   1   1   1   1   2   1   1   1   1   2   1   1   0   1   0   1   1   1   1   2   2   1   1   1   1   1   0   2   0   1   1   2   0   1   0   2   1   2   1   0   1   0   0   1   0   1   0   1   1   0   0   1   1   1   1   1   2   1   2   1   1   2   2   1   1   0   1   0   1   1   0   0   1   1   1   1   0   1   1   1   2   1   1   0   0   0   1   2   1   1   0   1   1   1   1   2   0   1   1   1   2   1   1   2   2   2   1   1   1
 MK-2-10                1   1   1   0   1   1   1   1   0   1   2   1   2   1   1   0   2   2   2   0   1   1   0   2   1   0   1   1   2   1   2   2   0   2   0   2   2   1   0   2   1   1   2   1   1   1   0   1   2   1   1   2   1   1   1   1   0   2   1   2   1   1   1   1   1   0   0   2   1   1   1   1   1   0   1   2   2   1   2   2   1   2   1   2   0   1   1   1   1   1   1   1   1   1   1   2   1   1   1   1   2   0   0   0   1   0   1   1   1   2   2   2   0   1   1   1   1   0   2   0   1   0   2   1   1   0   1   1   2   1   0   0   0   0   2   0   1   0   1   1   0   0   1   1   1   1   1   2   0   2   1   1   2   2   1   1   0   1   0   1   1   0   0   1   1   2   0   0   0   1   2   2   1   1   1   0   0   1   1   1   1   0   2   1   0   1   2   0   1   1   1   2   1   1   2   2   1   1   1   1
 MK-2-11                1   2   1   0   1   0   1   1   0   1   2   1   2   2   1   1   2   2   2   0   1   1   0   2   1   0   1   1   0   1   2   2   0   2   0   2   2   1   0   2   1   1   2   1   2   2   0   1   2   1   1   2   1   1   1   1   0   2   1   2   2   2   2   1   1   0   0   2   1   1   1   1   1   0   1   2   2   0   2   2   1   2   1   2   0   1   1   1   1   1   1   1   1   0   1   2   0   1   1   1   2   0   1   0   2   0   1   1   1   2   2   2   0   2   1   1   1   0   2   0   1   0   2   1   2   0   1   1   2   0   0   0   0   0   2   0   1   0   1   1   0   0   1   1   1   0   1   2   1   2   1   1   2   2   1   0   0   1   0   1   1   1   1   1   1   2   1   0   0   1   2   0   1   0   1   0   0   1   1   0   0   0   2   0   0   1   2   0   1   1   1   2   1   1   1   2   0   1   1   1
 MK-2-12                1   2   1   0   0   1   1   1   0   1   2   0   2   2   1   1   2   2   2   1   1   0   0   2   1   0   0   1   0   1   1   2   0   2   0   2   2   1   1   2   0   1   0   1   2   1   1   1   0   1   1   2   1   2   1   1   1   2   1   2   2   2   2   1   1   0   0   2   2   2   1   1   1   0   1   2   1   1   2   2   1   2   0   2   0   1   1   1   1   1   1   1   1   0   1   1   0   1   2   1   2   1   0   0   2   0   0   1   1   2   2   2   0   1   1   1   0   1   2   0   1   0   2   1   1   0   1   1   2   0   0   0   0   0   1   1   1   0   1   0   1   0   1   2   1   0   1   2   0   2   1   0   2   2   1   0   0   1   0   1   1   1   1   1   0   0   1   0   0   1   2   0   1   0   1   0   0   1   1   0   1   0   1   0   0   1   1   0   1   0   1   2   1   2   1   2   0   1   1   1
 MK-2-13                1   2   1   0   0   1   1   1   0   1   2   0   2   2   1   1   2   1   1   1   2   1   0   1   1   0   0   1   0   1   0   2   0   1   0   1   1   1   1   2   0   1   0   1   2   1   2   1   0   1   1   2   1   1   1   1   1   2   1   2   1   2   2   1   1   0   0   2   2   2   0   1   1   0   1   2   1   0   2   2   1   2   0   2   0   1   1   1   1   1   1   1   1   0   1   1   0   1   2   2   2   1   0   0   2   1   1   0   1   2   2   2   0   1   0   1   0   1   2   0   1   0   2   1   1   0   1   1   2   0   0   0   0   1   0   1   2   0   1   0   1   0   1   2   0   0   1   2   1   2   1   0   2   2   1   0   0   1   0   1   1   0   1   1   0   0   0   0   0   1   2   0   1   0   1   0   0   1   1   0   0   0   0   0   0   1   1   0   1   0   1   2   1   2   1   2   0   0   1   1
 MK-2-14                1   2   1   0   0   1   1   1   0   1   2   0   2   2   1   2   2   2   1   2   2   1   0   1   1   0   0   2   1   1   0   2   0   1   0   0   1   1   1   1   0   1   0   1   1   1   2   1   0   1   1   2   1   1   1   1   1   2   1   2   1   2   2   1   1   0   0   2   2   2   0   1   1   0   1   1   1   0   2   2   2   1   0   2   0   1   1   1   1   1   1   2   1   0   1   1   0   1   2   2   2   1   0   1   2   1   1   1   1   2   2   2   0   1   0   1   1   2   2   0   1   0   2   2   1   1   1   0   2   1   0   0   0   1   0   1   2   0   1   0   1   1   1   2   0   0   1   2   1   2   2   0   2   1   1   1   0   0   1   1   1   0   1   1   0   0   1   1   1   2   2   0   1   0   1   1   0   2   1   0   0   1   1   0   0   1   2   0   1   0   1   1   1   2   1   2   0   1   2   0
 MK-2-15                1   2   1   0   0   1   1   0   1   0   2   0   2   2   1   2   2   1   1   2   2   1   0   0   1   0   0   2   1   1   0   2   0   1   0   0   0   2   1   1   0   2   0   1   1   1   1   1   1   2   0   2   1   1   1   1   1   2   1   1   1   2   2   1   1   0   0   2   2   2   0   0   1   0   1   1   1   0   2   2   2   1   1   2   0   1   1   1   1   1   2   2   1   0   1   1   0   1   2   2   1   1   0   1   1   1   1   0   1   0   0   2   2   1   0   0   1   2   2   1   1   0   2   2   1   1   1   0   2   1   0   0   1   1   2   1   2   0   1   0   1   1   1   2   0   0   1   1   1   2   2   0   2   1   0   2   0   0   1   1   1   0   0   1   0   1   1   0   1   1   2   0   1   0   1   1   0   2   1   0   1   1   1   0   0   1   2   1   1   0   1   1   0   2   1   2   0   1   2   0
 MK-2-16                1   2   1   0   1   1   1   0   1   0   2   0   2   2   1   2   1   1   1   1   0   1   0   0   2   0   0   2   1   1   0   2   0   0   0   0   1   1   1   1   0   2   0   1   1   1   1   1   1   2   0   2   1   1   1   1   1   1   1   1   1   2   2   1   1   0   1   2   1   2   0   1   1   0   1   2   0   0   1   1   2   1   1   2   0   1   1   1   1   1   2   2   1   0   0   1   0   1   2   2   1   1   1   1   1   1   1   0   2   0   1   2   2   0   0   0   2   2   2   1   1   0   2   2   1   0   1   0   2   1   0   0   1   1   1   1   0   1   1   1   1   1   1   2   0   0   1   1   1   2   2   0   2   1   0   2   0   0   1   1   1   1   0   1   0   1   1   1   1   1   2   0   1   0   1   1   0   2   2   1   1   1   1   0   1   1   1   1   1   0   1   1   0   2   1   2   0   1   2   0
 MK-3-1                 1   2   1   0   2   2   2   0   1   1   2   1   2   0   1   1   1   2   2   2   1   2   1   1   1   2   0   1   1   2   0   0   1   2   1   0   0   2   2   1   1   1   1   0   1   2   1   2   1   1   0   1   0   0   1   2   0   1   0   0   2   2   1   2   1   1   2   1   1   1   0   2   0   1   1   1   2   1   1   2   1   2   1   0   1   0   2   1   1   1   1   2   2   1   0   1   2   1   1   0   1   1   1   2   2   2   1   1   1   2   0   1   1   0   0   0   1   1   2   2   1   1   0   1   0   1   0   0   2   1   0   1   0   1   0   0   0   2   2   1   1   1   0   1   2   0   0   1   1   2   2   1   1   2   1   2   1   0   1   1   1   1   1   0   1   1   0   0   1   1   0   1   2   0   1   2   1   1   2   0   2   1   0   1   1   0   1   0   1   1   1   2   1   0   2   2   0   2   0   0
 MK-3-2                 1   1   1   0   2   2   2   0   1   1   1   1   1   0   1   1   1   2   1   2   1   2   1   1   1   1   0   1   1   2   0   1   1   2   1   0   0   2   2   1   1   1   1   0   1   1   1   2   1   1   0   1   0   0   1   2   0   1   0   1   2   2   1   2   1   1   2   1   1   1   0   2   0   1   1   1   2   1   1   2   1   1   1   1   1   0   2   0   1   1   1   2   2   1   1   0   1   1   2   0   1   1   1   2   2   2   0   1   1   2   0   1   1   1   0   0   0   1   2   2   0   1   0   1   0   1   0   0   2   1   0   1   0   2   0   0   1   1   1   2   1   1   0   1   2   0   0   1   1   2   1   1   1   2   1   2   1   1   2   1   1   1   1   1   1   1   1   0   1   1   0   1   2   1   1   1   2   1   2   1   2   1   0   1   1   0   1   0   1   1   1   2   1   0   2   2   0   2   0   0
 MK-3-3                 1   1   1   0   2   2   1   0   1   1   1   2   1   0   1   2   1   2   1   2   1   1   1   1   1   1   0   1   1   2   0   1   1   2   1   0   0   2   2   1   1   1   1   0   0   0   0   2   1   1   0   0   0   0   1   2   0   1   0   1   2   2   1   2   1   2   2   1   1   1   0   2   0   1   1   1   2   1   1   2   1   1   1   1   1   0   2   0   1   1   1   2   2   1   1   0   1   1   2   0   2   0   1   2   2   2   0   1   2   2   0   1   1   1   0   1   0   1   2   2   0   1   0   1   0   1   0   0   2   1   0   1   0   1   0   0   1   1   1   2   1   1   0   1   1   0   0   1   1   2   1   1   1   2   1   2   1   1   2   0   0   1   1   1   1   1   1   0   1   1   1   1   2   1   1   1   2   1   2   1   0   1   0   2   1   0   0   0   1   1   1   2   1   0   2   2   0   2   0   0
 MK-3-4                 1   1   0   0   2   2   1   0   1   1   1   1   1   0   0   2   1   2   1   2   1   2   1   1   2   1   0   1   0   2   1   1   1   2   1   0   0   2   2   1   1   1   0   0   0   0   0   2   1   1   0   1   0   0   1   2   0   1   0   0   1   1   2   2   1   2   2   1   1   1   0   1   0   1   2   1   2   1   1   2   0   1   1   1   2   0   2   0   1   1   1   2   2   1   1   0   1   1   1   0   1   0   1   2   2   1   0   1   2   2   0   2   0   0   0   1   0   1   2   2   0   1   0   1   1   1   0   0   1   2   0   1   1   1   0   0   1   1   1   1   1   1   0   0   1   0   0   1   1   2   1   2   1   1   1   2   0   1   1   0   0   1   0   1   1   1   1   0   2   0   1   1   2   1   1   0   2   1   1   1   0   1   0   2   0   1   0   1   1   1   1   1   1   0   2   2   0   2   0   0
 MK-3-5                 1   1   0   1   2   2   1   0   1   1   1   1   1   0   0   1   1   2   1   2   1   2   1   1   2   0   0   1   1   2   1   1   0   2   1   0   0   2   2   1   1   1   0   0   0   1   0   2   1   1   0   1   0   1   2   2   2   1   0   0   1   1   2   2   1   2   2   1   1   0   0   1   0   1   2   2   2   2   1   1   0   1   1   1   1   0   2   0   1   1   1   2   2   2   1   0   1   1   1   0   1   0   1   1   2   1   0   2   2   2   0   2   0   0   0   1   0   1   2   2   0   1   0   1   1   1   0   0   1   2   0   1   1   1   0   0   0   1   0   1   0   1   0   0   1   0   0   1   2   2   1   2   1   1   2   2   0   1   1   0   0   1   1   1   0   0   2   0   2   0   1   1   2   1   2   1   2   1   1   1   0   1   0   2   0   1   0   1   1   1   1   1   1   0   1   2   1   2   0   0
 MK-3-6                 1   1   0   1   1   2   1   0   1   2   1   1   1   0   0   1   1   2   1   2   1   2   1   1   2   0   0   1   1   1   1   1   0   2   1   0   0   2   1   1   0   1   0   0   0   1   0   2   1   1   1   0   1   1   2   1   1   1   0   0   1   1   2   1   1   2   2   0   1   0   0   1   0   1   2   2   2   2   1   1   0   1   1   1   1   1   1   0   2   2   1   2   2   1   1   0   1   0   1   0   1   1   1   1   2   1   0   2   1   2   0   2   0   0   1   1   0   1   1   2   2   1   0   1   1   1   0   1   1   2   0   1   1   1   0   0   0   1   0   0   0   0   0   0   2   0   1   1   2   2   1   2   1   1   2   2   0   1   1   0   0   1   1   1   0   0   2   0   2   0   1   1   2   1   2   1   2   1   1   1   0   1   0   2   0   1   0   2   0   1   1   1   1   0   1   2   1   2   0   0
 MK-3-7                 2   1   0   1   1   2   1   1   1   2   1   1   1   0   0   1   1   2   1   2   1   1   1   1   1   1   0   1   0   1   1   1   0   2   1   1   0   2   2   1   0   1   0   0   0   0   1   1   1   1   1   0   1   0   2   1   1   1   0   0   1   1   1   1   1   2   2   0   1   0   2   1   1   1   1   1   2   1   0   1   2   2   1   0   0   1   0   0   2   2   1   2   2   1   1   0   1   0   1   0   2   1   1   2   2   1   0   2   1   2   0   2   0   0   2   2   1   1   1   1   2   1   0   1   0   2   1   2   1   2   1   1   1   2   0   0   0   1   0   0   1   0   1   0   2   0   1   1   2   2   1   2   1   1   2   2   0   1   1   0   0   1   1   1   0   1   2   0   2   0   1   1   2   1   1   1   2   1   2   2   0   1   0   2   0   1   0   1   0   0   1   1   1   0   0   2   1   0   1   1
 MK-3-8                 2   1   1   2   0   2   2   0   1   2   1   1   1   0   0   1   1   2   1   2   1   2   1   1   1   1   1   1   0   1   1   1   0   1   1   1   0   2   2   0   0   2   0   0   0   1   1   1   1   1   1   1   1   2   1   1   2   1   0   0   1   1   1   1   0   1   2   0   1   0   2   1   1   1   1   1   2   1   0   1   1   2   1   0   0   1   0   0   2   1   1   2   2   1   1   1   1   0   1   0   2   1   1   2   2   1   0   2   0   2   0   2   0   0   2   2   1   0   0   1   2   2   0   1   0   2   1   2   1   2   1   0   1   2   0   0   1   1   0   0   1   0   1   0   2   0   2   1   2   2   1   2   1   2   1   1   0   2   1   0   0   0   1   1   0   1   2   1   2   0   1   1   2   1   1   1   2   1   1   2   0   1   0   1   0   1   0   1   0   1   1   1   1   0   0   2   1   0   1   0
 MK-3-9                 2   1   1   2   0   2   1   0   1   2   1   1   1   0   0   1   1   2   1   2   0   2   1   1   1   1   1   1   1   1   1   1   0   1   1   1   0   2   2   0   0   2   0   1   0   1   1   1   1   1   1   1   1   2   1   1   1   1   0   0   1   1   1   1   0   1   2   0   0   0   2   1   1   1   1   1   1   1   0   2   1   2   1   0   1   2   0   0   1   1   1   2   2   1   1   1   1   0   1   0   2   1   1   2   2   1   0   2   0   1   0   0   0   1   2   1   1   0   0   1   1   2   0   1   0   2   1   2   2   1   1   0   1   1   0   0   0   1   0   0   1   0   1   0   2   0   2   0   2   2   1   2   1   2   1   1   0   2   1   0   0   0   0   1   0   1   2   1   2   0   1   0   1   1   1   0   2   1   1   2   0   1   0   1   1   0   0   1   0   1   1   1   1   0   0   0   1   0   1   0
 MK-3-10                2   1   1   2   1   2   1   0   1   1   1   1   1   0   0   1   0   2   1   2   1   2   2   1   1   1   1   1   1   1   1   2   0   1   1   2   0   2   2   0   0   2   0   1   0   0   1   1   1   1   1   1   1   2   2   1   1   1   1   0   2   1   1   1   0   1   2   0   1   1   2   2   1   0   1   2   1   2   0   1   1   2   0   0   1   2   0   1   1   1   1   2   2   1   1   0   2   0   2   0   2   1   1   2   2   1   0   2   1   1   0   0   0   1   2   1   1   1   0   1   1   2   0   1   0   2   1   2   2   1   1   0   2   1   0   1   0   1   0   0   1   0   1   0   2   0   2   0   2   2   1   2   1   2   1   0   0   2   1   0   0   0   0   1   1   1   2   1   2   0   1   0   1   0   1   0   2   1   0   0   0   1   1   1   1   0   1   1   1   2   1   1   1   0   0   0   1   0   1   0
 MK-3-11                2   1   1   1   1   2   1   0   1   1   2   1   1   0   0   2   0   2   2   1   2   2   2   1   1   1   1   1   1   1   0   1   0   1   1   2   0   2   1   1   0   2   0   1   0   1   1   1   0   1   1   1   1   2   2   1   1   2   2   0   2   1   1   1   0   1   2   0   1   1   2   0   1   0   1   2   1   2   0   1   1   2   0   0   1   2   1   0   1   1   1   2   2   2   1   0   2   0   1   0   2   1   1   1   2   1   0   1   1   0   0   0   0   2   2   1   1   1   0   0   1   2   1   1   0   1   1   2   2   1   1   0   1   1   0   1   1   1   1   0   1   0   2   0   2   1   1   0   2   2   1   2   0   2   1   1   0   2   1   0   0   1   1   1   1   2   2   1   2   0   1   0   1   0   0   1   1   1   1   1   0   0   1   1   1   0   1   1   1   1   0   1   1   0   0   0   1   1   1   1
 MK-3-12                1   1   0   1   1   2   1   0   1   0   2   2   1   1   1   2   0   2   1   0   2   2   1   1   2   1   1   1   1   0   0   0   0   1   1   2   0   2   1   0   0   1   0   1   0   1   1   1   0   1   2   1   1   1   2   1   0   1   2   0   2   1   1   1   0   1   2   0   1   1   2   0   1   0   1   2   1   2   0   1   1   1   0   0   1   2   1   0   2   1   0   1   2   2   1   0   2   0   1   0   2   1   2   1   1   1   0   1   1   1   0   1   0   1   2   0   1   1   1   0   1   2   1   1   0   1   1   2   2   0   1   0   1   1   0   1   1   1   1   0   1   2   2   1   1   1   1   1   2   2   1   2   0   2   1   1   0   2   1   0   0   1   1   1   1   2   2   1   2   1   1   0   1   1   0   0   1   1   1   1   0   1   1   1   1   0   1   1   1   1   1   1   1   0   0   0   1   1   1   1
 MK-3-13                1   1   0   0   1   2   1   0   1   1   2   2   1   1   1   2   0   2   1   0   2   1   1   1   2   1   1   1   1   0   0   1   0   2   1   2   0   2   1   0   0   1   0   1   0   1   1   1   0   1   1   1   1   1   2   1   0   2   2   0   2   1   1   1   0   1   1   0   1   1   2   0   1   0   2   2   1   1   0   1   1   1   0   0   2   2   1   0   2   1   0   2   2   2   1   0   1   1   1   0   2   1   2   1   0   1   0   1   1   1   0   1   0   1   2   0   0   1   1   0   1   2   1   1   0   1   1   2   2   0   0   0   1   1   1   1   1   2   0   0   1   2   2   1   2   1   1   1   2   2   2   2   0   2   1   1   0   2   1   0   0   1   1   1   1   2   2   1   2   1   1   1   1   1   0   0   1   1   1   1   0   1   1   1   1   0   1   1   1   2   0   1   1   0   0   0   1   1   1   1
 MK-3-14                1   1   0   1   2   1   1   0   0   1   2   2   1   1   1   2   0   2   1   0   2   1   1   1   2   1   1   1   0   0   0   1   0   2   2   2   1   2   1   0   0   1   0   1   0   1   1   1   0   1   1   1   1   1   2   2   1   2   2   0   2   1   1   1   0   1   1   1   1   1   2   0   1   0   2   1   1   1   0   1   1   1   0   1   2   2   1   0   1   1   0   2   2   2   1   0   1   1   0   0   2   1   2   1   1   1   0   1   1   1   1   2   0   1   2   0   0   1   1   0   2   2   1   1   0   1   1   1   1   0   1   0   1   1   1   1   1   2   0   0   1   2   2   1   1   1   1   1   2   2   2   2   0   2   1   0   0   2   1   0   0   0   0   1   1   2   2   1   2   1   0   1   1   1   0   1   1   1   1   1   1   1   1   1   1   0   1   1   0   1   0   1   1   0   0   1   1   1   1   1
 MK-3-15                1   1   0   1   2   0   1   0   0   1   1   2   1   1   1   2   0   2   1   0   2   1   1   1   2   1   1   1   0   0   1   1   0   2   1   2   1   2   0   1   0   0   0   1   0   0   1   1   0   1   1   1   1   1   2   2   1   1   2   0   2   1   1   1   0   0   1   1   1   2   2   0   2   0   1   1   1   1   0   1   1   1   0   0   1   2   2   0   1   1   0   2   2   2   1   1   1   1   0   0   2   1   2   0   1   2   1   1   1   0   1   2   1   1   2   0   0   1   1   1   2   2   0   1   0   1   1   1   2   0   2   1   1   0   1   1   1   2   1   0   1   1   2   1   1   1   1   1   1   2   2   2   0   2   1   0   0   1   1   0   0   1   0   0   1   2   2   1   2   1   0   1   1   1   0   1   1   1   1   1   1   1   1   1   1   1   1   0   0   1   0   1   1   0   0   1   1   1   1   1
 MK-3-16                1   1   0   1   2   0   1   0   1   1   1   0   1   1   1   2   0   2   2   0   2   1   1   1   2   1   1   1   0   0   1   1   0   2   1   2   1   2   0   1   0   1   0   1   0   0   1   1   0   1   1   2   0   1   2   2   1   1   1   0   2   1   1   1   0   0   1   1   2   2   2   0   2   0   1   1   1   2   0   1   1   1   0   0   1   2   1   0   1   1   1   2   1   2   1   1   1   1   0   0   2   1   2   0   1   2   1   1   1   0   0   1   1   1   1   1   0   1   2   1   1   1   0   1   0   1   1   1   2   0   2   1   1   0   1   1   1   2   0   0   1   0   1   2   1   0   1   1   1   2   2   2   0   2   1   0   0   1   2   0   0   1   0   0   1   2   0   1   2   1   0   1   1   1   1   1   1   0   2   1   1   1   1   1   1   1   1   1   0   1   0   1   1   0   0   1   0   1   2   1
 MK-4-1                 2   2   2   1   1   2   0   2   2   2   0   2   2   2   0   1   2   1   2   0   0   2   2   1   2   0   2   1   2   1   1   1   2   1   0   1   1   0   1   1   1   2   1   0   1   1   1   1   1   1   1   1   0   0   1   2   1   2   1   1   0   0   0   0   2   1   0   0   1   1   0   1   0   1   1   2   1   1   0   1   1   1   2   1   0   1   2   1   2   0   1   2   0   1   1   1   1   1   1   1   0   1   1   0   2   1   2   1   0   0   1   1   1   1   1   1   1   1   1   0   1   2   0   0   1   2   2   1   1   0   0   1   0   2   1   1   0   0   0   1   1   0   1   1   1   1   0   0   2   0   0   2   1   1   2   1   1   2   0   0   1   0   0   0   1   0   1   2   2   0   1   1   1   2   2   0   0   2   2   1   1   0   0   1   1   1   1   1   0   1   1   2   1   0   1   1   2   0   1   0
 MK-4-2                 2   2   2   1   1   2   0   2   1   1   1   2   2   2   1   0   2   1   2   0   0   2   0   1   2   0   2   1   2   1   1   2   1   1   1   1   1   0   1   0   1   1   1   0   1   1   1   1   1   1   1   1   0   0   1   1   1   2   2   1   0   0   0   0   2   1   0   0   1   1   0   1   0   1   0   2   1   0   0   1   1   1   2   1   0   1   2   1   2   1   1   2   0   2   1   1   1   1   1   1   0   1   1   0   2   1   2   1   0   0   1   1   1   1   1   1   1   1   1   0   0   2   0   0   0   2   2   1   1   0   0   1   0   2   1   1   0   0   0   2   1   0   0   2   1   0   0   1   2   0   0   2   1   0   2   1   1   2   0   0   1   0   0   0   1   0   1   2   2   1   1   1   2   2   1   0   0   2   2   1   2   1   0   1   1   1   1   1   0   1   1   2   1   0   1   0   2   0   1   0
 MK-4-3                 2   2   2   1   1   2   0   2   1   1   1   2   1   1   0   0   2   1   0   0   0   2   0   1   2   0   2   1   1   1   1   2   1   0   1   1   1   0   1   0   1   1   1   0   2   1   2   2   1   2   1   1   0   1   1   1   1   1   2   2   0   0   0   0   2   1   0   0   1   1   0   1   0   1   0   2   0   0   0   1   1   1   2   1   0   1   2   1   2   1   1   2   0   2   1   1   1   1   2   1   0   1   1   0   2   2   2   1   0   0   1   1   1   1   2   1   1   2   1   0   0   2   0   0   0   1   2   1   1   0   0   1   0   2   2   2   0   1   0   2   1   1   0   2   0   0   0   1   2   0   0   2   1   0   2   1   0   2   0   0   1   1   0   0   0   1   0   2   1   1   1   1   2   2   1   0   0   2   2   0   1   1   1   1   1   1   1   1   0   1   1   2   1   1   0   0   2   0   1   0
 MK-4-4                 2   2   2   2   1   2   1   2   1   0   1   2   1   1   0   0   2   1   0   0   0   2   0   2   1   0   2   1   1   1   1   2   1   0   1   1   1   0   1   0   1   1   1   1   2   1   2   2   1   2   1   1   0   1   1   1   2   1   2   1   0   1   0   1   2   1   1   0   1   1   1   1   0   1   0   2   1   0   0   2   1   1   2   1   0   1   2   1   1   1   0   2   0   2   1   1   0   1   2   1   0   0   1   0   2   2   2   1   0   1   1   1   1   1   2   1   1   2   1   0   1   2   0   0   0   1   1   1   1   0   0   1   0   2   2   2   1   1   1   2   1   1   1   1   1   0   1   1   2   0   1   1   1   0   2   1   0   2   0   0   1   2   0   0   1   0   1   2   1   2   1   1   2   2   1   0   0   2   2   1   1   1   1   1   1   1   1   1   0   1   1   1   0   1   0   0   2   0   1   1
 MK-4-5                 1   2   0   2   1   2   1   2   1   0   1   2   1   2   0   0   1   1   0   0   0   2   0   2   1   0   2   1   2   1   1   2   0   0   1   1   1   0   2   0   1   1   1   1   2   1   1   2   0   2   1   1   0   1   0   0   1   1   2   1   0   1   0   1   2   1   1   0   1   1   1   1   0   1   0   1   1   0   0   2   1   2   1   1   0   1   2   1   1   1   0   2   0   2   0   1   0   1   2   1   1   0   1   0   1   2   2   1   0   2   1   1   2   1   2   1   1   2   1   0   1   2   1   0   0   1   1   1   1   0   0   1   0   2   2   2   1   1   1   2   1   1   1   0   1   2   1   1   2   0   1   1   1   0   1   1   0   2   1   0   1   2   1   1   1   0   2   1   1   2   1   0   2   2   1   0   0   2   2   1   1   1   1   0   1   1   1   1   0   1   1   1   0   1   1   0   1   1   1   1
 MK-4-6                 1   2   0   1   1   1   1   2   1   0   1   2   2   2   0   0   2   2   0   0   0   2   0   2   1   0   2   1   2   2   1   2   1   0   1   1   1   1   1   0   1   1   1   1   2   0   1   2   0   2   1   1   0   2   1   0   1   2   1   1   1   1   0   1   1   1   1   0   1   1   1   1   0   1   0   1   1   0   0   2   1   2   1   1   1   1   2   1   1   1   0   2   1   2   1   1   0   0   2   1   0   1   1   0   1   2   2   1   1   2   1   0   1   2   2   1   1   2   1   1   1   2   1   0   1   1   1   1   1   0   0   1   1   2   2   2   1   1   1   2   1   1   1   0   1   1   1   1   2   1   1   1   1   1   1   1   0   2   1   0   1   2   1   2   1   0   1   1   1   2   1   1   2   2   1   1   1   1   2   1   1   1   1   0   1   1   1   1   1   1   1   2   0   0   2   0   1   2   1   0
 MK-4-7                 1   2   0   2   1   0   1   2   1   0   1   2   2   2   0   0   2   2   0   0   1   2   0   2   1   0   2   2   2   2   1   2   1   0   1   1   2   1   1   0   1   1   1   2   1   1   1   2   0   2   1   1   0   1   0   0   1   2   1   1   1   1   0   1   1   1   2   0   1   1   1   1   0   0   0   1   1   1   0   2   1   2   1   1   1   1   2   1   1   2   1   2   1   2   1   1   0   0   2   1   0   1   1   0   1   2   2   1   1   1   1   0   0   2   2   1   1   1   1   2   1   2   1   1   1   1   1   2   1   1   0   1   1   2   2   2   1   1   1   2   1   1   0   0   1   1   1   1   2   1   1   1   1   1   1   1   0   2   1   0   0   2   2   1   1   0   1   1   1   2   1   0   2   2   1   2   1   1   0   1   1   1   1   0   1   1   1   2   1   1   1   1   1   0   2   0   1   2   1   0
 MK-4-8                 1   2   0   2   1   0   1   2   1   0   0   2   2   2   0   0   2   2   0   0   1   2   0   2   1   0   2   2   2   2   1   1   1   1   1   2   2   1   1   0   1   2   1   1   1   1   1   2   0   2   1   1   0   1   0   1   1   1   1   2   2   1   0   1   1   1   1   0   1   1   1   1   0   0   0   0   1   1   0   2   1   2   1   1   1   1   2   1   1   2   1   2   1   2   1   1   0   0   2   1   1   1   1   0   2   2   2   1   1   0   0   1   0   1   2   1   1   1   1   2   0   2   1   1   1   1   1   2   1   1   0   1   1   2   2   1   1   1   1   2   1   1   0   0   0   1   1   1   2   1   1   1   1   1   1   1   0   2   1   0   0   2   2   1   1   0   1   1   1   2   1   0   2   1   1   2   2   1   0   1   1   1   1   0   1   1   1   2   1   1   1   1   1   0   2   1   1   2   2   0
 MK-4-9                 1   2   0   2   1   1   1   2   1   1   0   2   2   2   0   0   1   2   0   0   1   2   0   2   1   0   2   2   2   2   1   1   1   1   1   2   2   1   1   0   1   2   1   1   1   1   1   2   0   2   1   1   0   1   0   1   1   0   1   1   1   1   0   1   0   0   1   1   1   1   1   1   0   0   0   0   1   1   0   2   1   2   1   1   1   1   1   1   2   2   1   2   1   2   2   1   0   0   2   1   1   0   0   0   1   2   2   1   1   0   0   1   0   2   2   1   1   1   1   2   0   1   1   1   0   2   1   2   1   1   1   1   1   1   2   1   1   1   1   2   1   1   0   0   1   1   1   1   2   1   1   1   1   1   1   1   0   1   1   0   0   2   2   1   1   0   1   1   2   2   1   0   2   1   1   2   2   1   1   1   1   1   1   0   1   1   1   2   0   1   1   1   1   0   2   1   1   2   2   1
 MK-4-10                1   2   0   2   1   0   1   1   1   0   0   0   1   2   0   1   1   2   0   0   1   2   0   2   1   0   2   2   2   2   1   0   1   2   1   2   1   1   1   0   0   2   1   1   1   1   1   2   0   1   1   1   0   1   0   1   1   1   1   1   1   1   0   1   0   0   1   1   1   1   0   1   1   1   0   0   1   1   0   2   1   2   1   2   1   1   1   0   2   2   1   2   1   2   1   1   1   1   2   1   1   1   0   0   1   1   2   1   1   1   0   0   0   2   2   1   0   1   0   2   1   1   1   1   0   2   1   1   1   2   1   2   2   1   2   2   1   1   1   2   1   1   0   0   0   1   1   1   2   1   1   1   2   1   1   2   1   1   1   0   1   2   2   1   1   0   1   1   2   2   1   0   2   1   1   2   2   1   1   1   1   0   1   0   2   0   1   2   0   1   1   0   1   0   2   1   2   2   2   1
 MK-4-11                1   2   0   2   1   0   1   1   2   1   1   0   0   2   0   1   1   2   0   0   1   1   0   2   1   0   2   2   2   1   1   0   1   1   1   2   1   1   1   0   1   2   2   1   1   1   1   2   0   1   0   1   0   1   0   1   1   1   1   1   1   2   0   1   0   0   1   1   1   1   0   1   2   1   0   0   1   0   0   2   1   2   1   2   1   1   1   0   2   2   1   2   2   2   1   2   1   1   2   1   2   1   0   0   1   1   2   1   1   1   0   0   0   2   2   1   0   1   0   2   0   1   1   1   0   2   2   1   0   2   1   1   2   1   2   1   1   1   1   2   1   1   1   0   0   1   1   1   2   1   1   2   2   1   1   2   1   1   0   0   1   2   0   1   1   0   2   1   2   1   1   0   2   0   1   2   1   1   1   1   1   0   1   0   1   0   1   2   0   1   1   0   1   0   2   1   2   2   2   1
 MK-4-12                1   1   0   1   1   0   1   1   2   1   0   0   1   2   0   1   2   2   0   0   1   0   0   1   1   1   2   2   2   1   0   1   1   2   2   1   1   0   1   0   1   1   2   1   1   1   1   2   1   1   0   1   0   0   0   1   1   1   2   0   1   2   0   1   0   0   0   1   1   1   1   1   2   1   0   0   2   0   0   2   1   1   0   1   1   1   1   0   2   2   1   2   2   2   1   2   0   1   2   1   1   1   0   0   1   1   2   1   1   0   1   0   1   2   2   1   1   1   0   2   0   1   2   1   0   2   2   1   0   2   1   1   2   2   2   2   2   0   1   2   1   1   1   0   0   0   1   1   1   2   2   2   2   1   1   1   1   1   0   0   1   2   0   1   1   1   1   1   2   1   1   0   2   0   0   0   1   1   1   1   1   0   1   0   1   0   0   2   0   1   1   0   1   0   2   1   2   1   2   1
 MK-4-13                1   1   0   1   1   0   1   2   2   1   1   0   1   2   0   1   1   2   0   0   1   0   0   0   1   1   2   2   2   1   0   0   1   1   2   1   1   0   1   1   1   1   2   1   1   1   0   2   1   1   0   2   0   0   0   1   1   1   2   0   1   2   0   1   0   0   0   1   1   1   1   0   2   1   0   0   2   0   1   1   1   1   0   2   1   1   1   0   1   2   1   2   2   2   1   1   0   1   2   1   1   2   0   0   1   0   2   1   1   1   1   0   2   2   1   1   1   1   1   2   0   1   1   1   1   2   2   1   0   2   1   1   2   2   2   2   2   0   1   2   1   1   1   0   1   0   1   1   1   2   2   2   2   1   1   1   2   0   0   0   1   2   0   1   1   1   1   1   2   1   1   0   1   0   0   0   1   1   1   1   1   0   1   0   0   0   0   2   0   1   1   0   1   0   2   1   2   1   1   1
 MK-4-14                1   2   0   1   1   0   2   1   2   1   1   0   1   2   0   1   1   2   0   0   1   0   0   0   1   1   1   2   2   1   0   0   1   0   2   1   1   1   1   2   1   1   2   1   1   1   0   2   1   1   0   2   0   1   0   1   1   1   2   1   1   2   0   1   0   0   1   1   0   1   1   0   2   1   0   0   2   0   1   1   1   1   0   2   1   1   1   0   1   2   0   1   2   1   1   0   0   0   2   1   1   2   0   1   1   0   2   1   2   1   2   0   2   2   1   1   1   1   1   2   1   1   0   2   1   2   2   1   0   2   1   1   2   1   1   2   2   0   1   1   1   0   1   0   1   0   1   1   1   2   2   2   2   1   2   1   1   0   0   0   1   2   0   1   1   1   2   1   2   1   1   0   0   0   0   0   1   1   1   1   1   1   1   0   0   0   1   2   0   1   1   1   1   0   2   1   2   1   1   2
 MK-4-15                0   0   0   1   1   0   2   1   1   2   2   0   1   2   0   1   1   2   0   1   1   0   0   0   1   1   1   2   2   2   0   1   1   0   2   2   1   1   1   2   2   1   2   1   1   1   0   2   2   1   1   2   0   1   1   1   1   1   2   1   1   2   0   1   0   0   1   1   0   1   0   1   1   1   0   0   2   0   1   1   1   1   0   2   1   1   1   1   0   2   1   1   2   1   2   0   0   0   1   1   2   2   0   1   1   1   2   1   2   1   1   0   2   2   1   2   1   2   1   2   1   1   0   2   0   2   2   1   0   2   1   2   2   1   1   1   2   2   1   1   2   0   1   0   1   1   1   1   1   2   1   1   2   1   2   1   1   0   0   0   1   2   0   1   0   1   1   0   2   1   1   1   0   1   0   0   1   1   2   1   1   2   1   0   0   0   1   2   0   1   1   1   1   0   1   1   2   1   0   2
 MK-4-16                0   0   0   1   2   0   2   1   1   2   2   0   1   1   0   0   1   2   0   1   1   0   0   0   1   2   0   2   2   2   0   1   1   1   2   1   1   1   1   1   2   1   2   1   1   0   0   2   2   1   0   2   0   1   1   1   1   2   2   1   2   2   0   1   0   1   1   2   0   1   0   1   1   1   1   0   2   1   1   1   1   0   0   2   2   0   1   1   0   1   1   1   1   1   2   0   0   1   2   2   2   2   0   1   1   1   1   1   1   1   2   0   2   2   1   2   1   2   1   2   1   2   0   2   1   2   2   1   0   2   1   2   2   1   1   1   2   2   2   1   2   0   1   0   1   2   0   1   1   2   1   1   1   1   2   1   1   0   0   0   1   2   0   1   1   1   1   0   2   1   1   1   0   1   0   0   0   2   2   1   1   2   1   1   0   0   1   2   0   1   1   1   1   0   1   1   2   0   0   2
 MK-5-1                 0   1   1   0   0   1   0   1   1   2   2   0   1   1   1   0   1   0   1   1   1   2   1   2   2   1   0   2   1   1   2   0   2   1   2   1   1   0   2   2   1   1   1   0   1   1   0   1   0   1   1   2   1   1   1   1   0   0   2   1   0   1   0   1   1   1   2   1   1   1   1   1   2   1   0   1   1   0   0   2   0   1   1   1   0   2   1   1   1   1   1   2   2   0   1   2   2   2   0   0   1   1   2   1   1   1   2   1   0   0   0   0   1   0   2   2   1   2   0   0   1   0   2   1   1   0   1   1   1   1   1   2   1   1   0   2   2   1   1   1   0   2   2   0   2   1   1   1   1   0   2   2   0   2   1   1   1   1   0   2   1   1   2   1   2   2   2   2   1   1   1   1   0   0   0   1   1   1   0   0   2   1   2   1   2   1   2   0   1   1   1   1   2   0   2   1   1   1   0   0
 MK-5-2                 1   0   2   0   0   1   0   1   1   2   2   1   1   1   2   1   1   0   1   0   1   2   1   1   1   1   1   2   1   1   1   0   2   1   1   1   1   0   2   2   1   1   1   0   1   1   0   0   0   1   1   2   1   1   1   1   0   0   2   1   0   1   0   1   1   1   2   1   1   1   1   1   2   0   0   1   1   1   0   2   1   1   1   1   0   2   1   1   1   1   1   1   1   0   1   2   2   2   0   0   1   1   2   0   2   1   1   1   0   0   1   0   1   1   2   2   1   2   0   1   1   0   1   1   1   0   1   1   2   1   1   2   1   0   1   2   2   1   1   1   0   1   2   0   2   1   0   0   2   0   2   2   0   2   1   1   1   1   0   1   1   1   2   1   2   2   2   2   1   1   1   1   0   0   0   1   1   1   0   0   2   1   2   1   2   1   2   0   1   1   1   0   2   0   1   1   1   1   0   0
 MK-5-3                 1   0   2   0   0   1   0   1   1   2   2   1   1   1   2   1   1   0   1   0   1   2   1   1   1   0   1   2   1   1   1   0   2   1   2   1   1   0   2   2   0   1   1   0   0   1   0   0   1   1   1   1   1   1   1   1   0   1   2   1   0   1   0   2   1   1   2   1   2   1   1   1   2   0   1   1   1   1   0   1   1   1   1   1   1   2   1   1   1   1   1   1   1   0   1   1   2   2   0   0   1   1   2   1   2   1   1   1   1   0   1   1   1   1   2   2   1   2   1   1   1   0   2   1   1   0   1   1   2   2   1   2   1   0   1   2   2   1   1   1   1   1   2   0   2   1   0   0   2   0   1   2   0   2   1   1   1   1   1   0   1   1   2   1   2   2   2   1   1   1   1   1   0   1   0   1   1   1   0   0   1   0   2   1   2   1   2   0   1   0   1   0   1   0   1   1   1   1   0   0
 MK-5-4                 1   0   2   0   0   1   0   1   1   2   2   1   0   1   2   1   1   0   1   0   2   1   1   0   2   0   1   2   1   1   1   0   1   0   2   1   1   0   2   2   0   1   1   1   0   1   0   0   1   1   1   1   1   1   1   1   0   1   2   1   0   2   0   2   1   1   2   1   2   1   1   1   2   0   1   1   1   1   0   1   1   1   1   1   0   2   1   1   1   1   1   1   0   0   1   1   1   2   0   0   1   1   2   1   2   1   1   1   1   1   2   0   2   1   1   2   1   2   1   1   1   0   2   0   1   0   1   1   2   1   1   2   1   0   1   1   2   1   0   1   1   1   2   0   2   0   0   1   2   0   1   2   0   2   1   1   1   2   0   0   1   1   2   1   2   2   1   1   1   1   1   1   0   2   0   1   1   1   0   0   1   0   2   1   1   1   2   1   1   0   2   0   1   0   1   1   1   2   0   0
 MK-5-5                 1   0   2   0   0   1   0   1   1   2   1   1   0   1   2   0   1   0   1   0   2   1   1   0   2   0   1   2   1   1   1   0   2   0   1   1   1   1   2   1   1   2   1   0   0   1   0   1   1   1   2   1   1   1   1   1   1   1   2   1   0   1   0   2   1   1   2   1   2   1   1   1   2   0   1   1   1   1   1   1   1   1   1   0   0   1   0   1   1   1   2   1   1   0   1   1   1   2   1   0   1   1   2   1   2   1   1   1   1   1   2   0   2   1   1   2   1   2   1   1   1   0   2   1   1   0   1   0   2   1   1   2   1   0   1   1   2   1   1   1   2   1   2   0   2   0   0   1   2   0   0   2   0   2   1   1   1   2   0   0   1   1   2   1   2   2   1   2   1   1   1   2   0   2   0   1   2   1   0   0   0   1   1   1   1   1   2   1   0   1   2   0   1   0   1   1   1   2   0   0
 MK-5-6                 1   1   2   0   0   1   0   1   1   1   1   0   0   1   2   0   1   0   0   0   2   1   1   0   2   0   1   2   1   1   1   0   2   0   0   1   1   1   2   1   0   2   1   0   0   1   0   0   1   1   2   1   2   1   1   1   2   1   2   1   1   1   1   2   0   1   2   1   2   1   1   2   2   0   1   1   1   1   1   2   1   1   1   0   1   1   0   1   2   2   2   1   1   0   1   1   1   2   1   0   2   1   2   2   2   1   1   2   1   1   2   0   2   1   0   1   1   2   1   0   1   0   2   2   1   0   0   0   2   0   1   2   1   0   1   1   2   1   1   1   2   1   2   0   2   1   0   0   2   1   0   2   2   1   1   1   1   2   0   0   1   1   2   1   0   2   1   2   1   1   1   2   0   2   1   1   2   1   0   0   0   1   1   1   0   1   1   1   0   1   2   0   1   0   1   1   1   2   0   0
 MK-5-7                 1   2   2   0   0   1   0   1   2   1   1   0   0   1   2   1   1   0   0   1   1   1   1   0   2   0   0   2   1   1   1   1   2   0   0   1   2   1   2   1   0   2   1   0   0   1   0   0   1   1   1   1   2   1   1   1   2   1   2   1   1   1   1   2   0   0   1   1   2   1   1   1   2   0   0   1   1   1   1   1   2   0   1   0   1   1   1   1   2   2   2   1   1   0   1   0   1   2   1   1   2   1   2   2   2   1   2   2   1   1   1   0   2   1   0   1   1   2   1   0   1   2   2   2   1   1   1   0   2   0   1   2   1   0   0   1   2   1   1   1   1   1   2   0   2   1   0   0   2   1   0   2   1   1   1   1   1   2   0   0   1   1   2   1   0   2   1   2   1   0   1   2   0   2   1   1   2   1   0   1   0   1   1   0   0   1   1   1   0   2   2   0   1   0   1   1   1   2   1   1
 MK-5-8                 2   2   2   1   0   1   0   1   2   1   1   1   0   0   2   2   1   1   0   1   1   1   1   1   2   0   1   2   1   1   2   1   2   0   0   2   1   1   1   1   0   2   1   0   0   1   0   1   1   1   1   1   1   1   1   1   2   1   2   1   1   1   1   2   0   1   1   1   2   1   0   0   2   0   1   1   1   1   1   1   1   0   1   0   1   1   1   1   2   2   2   1   1   0   1   1   1   2   1   0   2   0   2   2   2   1   2   2   1   1   1   0   2   1   0   0   2   2   1   0   1   2   2   2   0   0   1   0   2   0   1   2   1   0   0   1   2   1   1   1   2   1   1   0   2   1   1   0   2   1   1   2   2   0   0   1   1   2   0   0   2   1   1   1   0   2   1   2   1   0   1   1   0   1   1   2   2   1   0   1   1   0   1   1   0   1   1   1   0   2   2   0   1   0   1   1   2   1   1   2
 MK-5-9                 2   2   2   1   0   2   0   1   2   0   1   2   2   0   2   2   1   2   0   1   0   2   1   0   2   0   1   2   1   1   2   1   2   0   0   2   1   1   1   1   1   2   1   0   0   1   0   1   1   1   1   1   1   1   1   1   2   0   2   1   1   1   1   2   0   1   1   0   1   1   1   0   0   0   1   1   1   1   1   1   1   0   1   1   2   1   1   1   2   2   2   1   1   0   1   1   0   2   1   0   2   0   2   2   2   1   2   2   1   2   1   0   2   1   0   1   2   2   1   0   1   1   2   2   0   0   1   0   2   0   2   2   0   0   0   1   2   2   1   0   2   1   1   0   2   0   1   0   2   1   1   1   2   0   0   2   1   2   0   0   2   1   1   1   1   2   0   2   1   0   1   1   0   1   1   2   1   1   1   1   1   1   2   1   0   2   1   1   1   1   2   1   2   0   1   1   2   1   1   2
 MK-5-10                2   2   2   1   0   2   0   1   2   0   1   2   2   1   2   2   1   2   0   2   0   2   1   0   2   0   1   1   0   1   2   1   2   0   0   2   2   1   0   1   0   2   1   0   0   1   1   1   1   1   0   1   1   1   1   1   2   0   2   1   1   1   1   1   0   2   1   0   1   1   1   1   0   0   1   1   1   1   1   1   1   0   1   1   2   1   1   1   1   2   1   1   1   0   1   1   1   1   1   1   1   0   2   2   2   1   2   2   1   2   2   0   2   1   0   1   2   2   0   0   1   1   2   2   2   1   1   0   2   0   2   2   0   0   0   1   2   2   1   1   2   1   0   1   1   0   0   0   2   0   1   0   2   0   0   2   1   2   0   0   2   1   1   1   1   2   0   2   1   0   1   1   0   1   1   2   1   1   1   1   1   1   2   1   1   1   1   1   1   2   1   1   2   0   1   1   2   0   0   2
 MK-5-11                2   2   1   0   1   2   0   1   2   0   1   2   2   1   2   2   1   2   0   2   0   2   1   0   2   0   1   2   0   1   1   1   2   0   0   2   2   2   0   1   0   2   1   1   1   1   1   0   1   0   0   1   1   1   1   1   2   0   2   2   2   2   0   0   0   1   1   0   0   0   1   1   0   0   2   1   1   1   1   1   1   0   1   1   2   0   1   1   1   2   1   1   1   0   1   2   1   0   0   1   1   0   2   1   2   1   2   1   1   2   2   0   2   0   0   1   2   2   0   0   1   1   2   2   2   1   1   0   2   1   1   2   0   0   2   1   2   2   0   1   2   1   0   1   1   0   0   0   2   0   2   0   1   0   0   2   1   2   0   1   2   1   1   1   1   2   0   2   1   0   1   1   0   2   1   2   1   1   1   2   1   1   2   1   1   1   1   2   1   2   1   1   2   0   1   2   2   0   0   1
 MK-5-12                2   2   1   0   1   2   0   1   2   1   1   2   2   1   1   2   1   2   0   1   0   2   1   0   2   0   1   2   0   1   1   1   2   0   1   1   2   1   0   1   0   2   2   1   1   1   1   1   1   1   0   2   1   1   1   1   1   0   2   1   2   2   0   1   0   1   1   0   1   0   2   1   0   0   2   1   0   1   2   0   1   2   1   1   1   0   1   1   1   2   1   1   1   0   0   2   1   0   0   0   2   0   2   1   2   1   2   1   1   2   2   0   2   0   1   1   2   2   0   1   1   1   2   2   2   1   1   0   2   1   1   2   0   0   2   1   2   2   0   2   2   1   1   1   2   0   1   0   2   0   1   0   1   0   0   2   1   2   0   1   2   1   1   1   1   1   0   1   0   0   1   1   0   2   1   2   1   1   0   1   1   1   2   1   1   1   1   1   2   2   1   1   2   0   1   1   2   0   0   2
 MK-5-13                2   2   1   0   1   1   0   1   2   2   1   2   2   1   1   2   1   2   0   2   0   2   1   0   2   0   2   1   0   1   1   1   2   1   2   1   2   1   0   1   1   2   2   1   1   1   2   1   1   1   0   1   2   1   2   1   1   0   2   1   2   1   0   1   0   0   1   0   1   0   1   1   2   0   2   2   0   1   1   0   2   2   1   1   1   1   1   1   2   1   1   1   1   0   1   2   0   0   0   0   2   0   2   1   2   1   2   1   1   2   2   0   1   0   1   1   2   2   0   1   1   2   2   2   2   1   1   0   2   1   1   2   0   0   2   0   2   2   0   2   2   1   1   1   2   0   0   0   2   0   2   0   1   0   1   2   0   2   0   1   2   1   1   1   1   1   1   1   0   0   1   1   0   2   0   1   1   0   0   1   1   1   2   1   1   1   1   1   2   1   1   0   1   0   1   1   2   0   0   2
 MK-5-14                2   1   1   1   1   1   0   1   2   2   1   2   1   1   1   2   1   1   0   2   1   0   1   0   2   0   2   1   0   1   1   1   2   1   2   1   2   1   0   1   1   2   1   2   1   1   2   1   1   1   0   1   2   1   2   1   1   0   2   1   2   1   0   0   0   1   1   1   0   0   1   1   1   0   2   2   1   2   1   0   2   2   2   0   1   1   1   1   2   1   1   1   1   0   2   2   0   0   0   0   2   0   2   0   2   1   0   1   1   1   2   0   1   0   2   1   1   2   0   1   0   2   2   2   1   1   1   1   2   2   1   2   0   0   2   0   2   2   0   1   2   1   1   1   2   0   0   0   2   1   1   1   1   0   1   1   0   2   0   1   1   1   1   0   1   1   1   1   0   0   1   1   0   2   0   1   2   0   0   1   1   1   2   1   1   0   1   1   2   1   1   0   1   0   1   1   0   0   1   2
 MK-5-15                2   1   1   0   0   1   0   1   2   2   1   2   1   1   1   2   1   1   0   2   1   0   1   0   2   0   1   0   0   1   0   0   2   1   2   1   2   0   0   2   1   2   1   2   0   1   2   1   1   1   0   1   2   1   2   1   1   0   2   1   2   1   0   0   0   1   1   1   0   0   1   1   1   0   2   2   1   1   1   0   2   2   2   0   1   1   1   1   1   1   1   1   1   0   2   2   1   0   0   0   2   0   2   0   2   1   0   1   1   1   1   0   0   0   2   2   1   2   0   1   1   2   2   1   1   1   1   1   2   2   1   1   0   1   2   0   2   2   0   1   1   1   1   0   2   0   0   0   2   1   1   1   1   1   1   1   1   2   0   1   1   1   1   0   1   2   1   1   0   0   1   1   0   2   0   1   2   0   1   1   2   1   2   1   1   0   1   2   2   1   1   0   1   1   0   1   1   0   1   2
 MK-5-16                2   1   2   1   0   1   0   0   2   2   0   2   1   1   1   1   1   1   0   2   0   1   1   0   1   0   1   2   0   1   0   0   1   1   2   1   2   0   0   2   1   2   1   2   0   1   2   1   1   1   0   1   2   2   2   1   1   0   2   1   2   1   1   0   0   1   1   1   0   0   1   1   1   0   1   1   1   1   1   0   2   2   2   0   1   1   1   2   1   1   1   2   2   0   2   2   2   0   0   0   2   1   2   0   2   1   1   2   1   1   1   0   0   0   2   2   1   2   0   1   1   2   2   1   1   1   1   1   2   2   1   1   0   1   1   0   2   2   0   1   1   1   2   0   1   0   0   0   2   1   0   1   1   1   0   1   1   2   0   1   2   1   1   0   1   2   1   2   0   0   1   1   0   1   0   1   2   0   1   1   2   1   2   0   1   0   1   2   1   1   1   0   1   1   0   1   1   0   1   2
 MK-6-1                 2   0   1   2   0   2   1   0   1   2   0   1   0   1   2   2   0   0   2   0   2   1   0   1   1   1   2   1   1   0   1   2   2   1   0   1   1   0   1   2   2   1   1   1   2   1   2   1   0   1   0   1   1   1   0   2   1   0   0   1   1   0   1   0   1   1   2   2   0   0   2   1   2   2   1   1   1   2   1   0   1   1   0   0   1   1   1   1   0   1   0   2   0   2   2   1   0   2   0   1   0   2   0   1   0   0   1   2   1   1   1   1   1   1   2   2   0   2   0   0   1   1   0   2   0   1   1   2   1   2   2   1   1   2   1   1   1   1   0   1   2   0   1   1   1   2   1   0   2   1   1   1   1   1   0   1   2   1   1   1   0   0   1   1   1   2   2   2   1   1   2   1   1   1   2   2   1   1   2   1   1   1   1   2   0   2   2   1   1   2   2   0   0   1   1   2   1   2   1   1
 MK-6-2                 2   0   1   2   0   2   1   0   1   2   1   1   2   1   0   2   0   1   1   0   2   2   0   1   2   1   2   1   0   1   1   2   2   2   0   1   1   1   1   2   2   1   1   1   2   1   2   1   0   1   0   1   1   1   0   2   0   0   0   1   1   0   1   0   2   1   2   1   0   0   2   1   2   2   0   1   1   2   1   0   1   1   0   0   0   2   2   1   0   0   1   2   0   2   2   1   1   1   0   1   0   1   1   1   0   0   1   2   0   1   1   1   1   0   1   2   0   1   0   0   1   1   0   2   0   2   1   2   1   2   2   1   1   2   0   0   1   0   0   1   1   1   1   1   1   2   1   0   0   1   1   1   1   1   0   1   1   1   1   1   0   0   1   1   1   1   2   2   2   1   2   2   0   1   2   2   1   1   2   1   1   1   1   2   2   2   2   1   1   2   1   0   0   2   1   2   0   2   1   1
 MK-6-3                 1   0   0   2   0   1   1   0   1   2   1   1   1   1   0   2   0   1   0   0   2   2   0   0   1   1   2   1   0   1   1   2   2   1   0   2   1   1   1   2   2   2   1   1   1   1   2   1   0   1   0   1   1   0   1   1   1   0   0   1   1   0   0   0   1   1   2   1   0   0   2   1   2   2   0   1   1   2   1   1   1   1   0   0   1   1   1   1   1   1   1   2   0   1   2   1   1   1   0   1   0   1   1   1   0   0   1   2   0   1   2   1   1   1   1   2   0   0   0   0   1   1   0   2   0   1   1   2   1   2   2   0   1   2   1   0   1   0   0   1   1   1   1   1   1   2   1   1   2   1   1   1   1   1   0   1   1   1   1   2   0   0   1   1   1   1   2   2   2   1   1   2   0   1   2   2   1   1   1   1   1   2   1   2   2   2   2   1   1   2   1   0   0   2   1   2   0   2   1   1
 MK-6-4                 1   0   0   2   0   1   1   0   1   1   1   1   1   1   0   1   0   1   0   1   2   2   0   0   2   1   2   2   1   0   1   2   2   1   1   2   1   1   1   2   2   2   1   1   1   1   2   1   0   1   0   0   1   0   1   1   1   0   0   2   1   0   2   0   0   1   2   1   0   0   1   1   2   2   0   2   1   2   1   0   1   1   0   0   1   1   1   1   1   1   2   2   0   2   1   1   1   1   0   1   0   1   1   1   0   0   1   2   0   1   1   1   1   1   1   2   1   0   1   0   1   1   0   2   0   1   1   2   1   2   2   0   1   1   1   0   1   0   0   1   2   2   1   1   1   2   1   2   2   1   0   1   1   1   0   1   1   1   1   2   0   0   1   0   1   1   2   2   2   1   1   2   0   1   2   2   1   2   1   1   1   2   1   1   2   1   2   1   1   2   1   1   0   2   1   2   0   2   1   1
 MK-6-5                 1   0   0   2   0   1   0   0   1   2   1   1   1   1   1   1   0   1   0   1   2   2   0   0   2   1   2   2   1   1   1   2   2   1   1   2   1   1   1   2   2   2   1   1   1   1   1   1   0   1   0   0   1   0   1   1   1   1   0   1   1   0   2   0   1   1   2   1   0   0   1   2   2   1   1   2   1   2   1   1   1   1   0   0   1   0   1   1   1   1   2   1   0   1   1   1   1   2   1   1   0   1   1   0   0   0   1   2   1   1   1   1   0   1   2   2   2   0   1   0   1   1   1   2   0   1   1   2   1   1   2   0   1   1   1   0   0   0   0   1   2   2   1   0   1   1   1   2   1   0   0   0   2   1   0   1   1   1   1   2   0   0   1   0   1   1   2   2   2   1   0   1   0   2   2   2   1   1   0   1   1   2   1   1   2   1   1   1   1   1   1   1   0   1   1   2   0   2   0   1
 MK-6-6                 1   1   0   2   0   1   0   0   2   2   1   1   0   1   1   1   0   1   0   1   2   2   0   1   2   1   2   2   1   1   1   2   2   1   0   2   1   2   1   2   2   2   1   1   1   2   1   1   0   1   0   0   1   0   1   1   0   1   0   1   1   0   2   0   2   1   2   1   0   0   1   1   2   1   1   2   1   2   0   1   1   1   0   0   1   0   1   1   0   1   0   1   1   1   1   1   1   2   1   1   1   1   1   0   1   0   1   2   0   1   1   1   1   1   2   2   2   0   0   1   1   1   1   2   1   1   1   2   1   1   1   0   2   1   1   1   0   0   0   1   2   2   1   0   1   0   1   2   1   1   0   0   2   1   0   1   1   1   1   2   0   0   1   1   1   1   2   2   2   1   0   1   0   2   2   1   2   1   1   1   0   2   1   1   2   2   1   1   2   2   1   1   0   1   1   2   0   2   0   1
 MK-6-7                 1   1   0   2   0   1   0   0   2   2   1   1   0   1   1   1   0   1   0   1   2   2   0   1   2   1   2   1   0   1   1   2   2   1   0   2   1   2   0   2   2   2   0   1   1   2   0   1   1   1   0   0   1   0   2   1   1   1   1   1   1   0   2   0   2   1   2   1   0   1   1   0   2   2   1   2   1   2   1   2   1   0   1   0   1   0   1   0   1   1   0   1   1   1   1   1   1   2   1   1   1   1   1   0   1   0   1   2   0   0   1   1   1   1   1   2   2   0   0   2   1   1   1   2   1   1   0   2   1   1   1   0   2   1   1   1   0   0   0   1   2   2   1   1   1   0   1   2   1   1   0   0   2   1   0   1   1   1   1   2   0   0   1   1   1   1   2   2   2   1   1   1   0   2   2   1   2   2   1   1   0   2   1   1   2   1   1   0   2   2   1   1   0   1   2   2   0   2   0   1
 MK-6-8                 1   1   0   2   0   1   0   0   2   2   1   1   0   0   1   1   0   1   0   1   2   2   1   1   2   1   1   1   0   1   1   2   2   1   0   2   1   2   0   2   2   2   0   1   1   2   0   1   1   0   0   0   1   0   1   1   1   1   1   1   1   0   2   0   2   1   2   0   0   0   0   0   1   2   0   2   1   2   1   1   1   0   1   1   1   0   1   0   1   1   0   1   1   1   1   0   1   2   1   1   1   1   1   0   1   0   1   2   0   0   1   1   1   1   0   2   2   0   0   2   1   1   1   2   1   1   0   2   1   0   0   0   1   1   0   1   0   0   0   1   2   2   1   1   1   0   1   1   1   1   1   0   2   1   0   1   0   1   1   2   1   0   1   1   2   1   2   2   2   1   1   1   0   2   2   1   2   2   1   2   0   2   1   1   2   1   1   0   2   2   1   1   0   0   2   2   0   2   0   1
 MK-6-9                 1   1   0   1   1   1   0   0   2   1   1   1   0   0   1   1   2   0   0   1   2   2   1   1   2   1   1   1   0   1   1   2   2   1   0   2   1   1   0   2   2   2   0   1   1   2   1   1   1   0   0   1   1   0   1   1   1   1   1   1   0   0   2   0   2   1   2   0   0   0   0   0   1   2   0   1   1   1   0   1   2   0   2   1   1   0   1   0   1   1   0   1   1   1   1   0   1   2   1   0   1   1   1   0   1   0   1   2   1   0   1   1   1   2   0   1   2   0   0   2   1   1   0   2   1   2   0   2   2   0   0   1   2   1   1   1   1   0   1   1   2   1   1   1   1   0   1   1   1   1   1   0   2   1   1   1   1   2   1   2   1   0   1   0   1   1   2   1   0   1   1   1   0   2   1   1   2   1   1   2   0   1   1   1   1   1   2   0   2   2   1   1   0   0   1   2   0   2   0   1
 MK-6-10                0   1   0   1   0   2   0   1   1   1   0   1   0   0   2   1   2   0   0   1   2   1   1   1   2   1   1   1   0   1   1   2   2   1   0   2   1   1   0   2   1   2   0   1   1   2   1   1   1   0   1   1   1   1   1   1   1   1   1   1   0   1   2   0   2   1   2   1   0   1   0   0   1   2   0   0   1   1   0   1   2   0   2   1   1   0   1   1   0   2   0   1   1   1   1   0   1   1   1   0   1   1   1   0   1   1   1   2   1   0   0   1   2   2   0   1   2   0   0   2   1   2   0   2   1   2   1   2   2   1   0   2   2   1   1   1   0   0   1   1   2   1   1   1   1   0   1   0   1   2   1   0   2   1   2   1   1   2   1   2   2   0   1   0   1   1   2   1   0   0   0   1   1   2   1   1   2   1   1   1   0   1   0   1   1   1   2   1   2   1   1   1   1   1   1   1   0   2   0   1
 MK-6-11                0   1   0   1   2   2   0   1   1   1   0   0   0   0   1   1   1   0   0   1   2   1   1   1   2   1   1   1   0   1   1   2   2   1   0   2   1   1   1   2   1   2   1   2   2   1   1   1   1   0   1   1   1   1   1   1   1   2   1   1   0   1   2   1   2   1   2   1   1   0   0   0   2   2   0   0   1   1   0   1   2   0   2   1   1   1   0   1   1   1   0   1   1   1   1   0   1   1   1   0   1   0   1   0   1   1   2   2   1   1   0   1   1   2   0   1   2   0   1   2   1   2   0   2   0   2   1   2   1   1   0   2   1   0   0   1   0   0   2   1   1   1   0   1   0   1   0   1   0   2   1   0   2   1   2   1   1   2   2   2   2   0   1   0   1   1   1   2   0   0   0   1   1   2   2   1   2   2   1   1   0   1   1   1   1   1   2   1   2   0   2   1   1   1   1   1   1   2   0   1
 MK-6-12                1   1   1   2   2   2   0   0   1   1   1   0   0   1   1   1   1   0   0   2   1   1   1   1   2   1   2   1   0   1   1   1   1   1   0   2   1   1   2   2   1   2   1   2   2   1   1   1   0   1   0   2   1   0   1   1   1   2   1   2   1   1   2   1   1   1   0   1   1   0   0   0   2   2   0   0   1   1   0   1   2   0   2   1   0   1   0   2   1   1   0   1   1   1   1   0   1   1   1   0   1   0   1   0   2   1   2   2   1   0   0   1   1   2   0   1   2   0   1   2   1   2   0   0   0   2   1   1   1   1   0   2   1   1   0   1   1   0   2   1   2   1   0   1   1   1   0   1   0   1   1   0   2   1   2   0   1   2   2   2   2   0   1   0   0   1   2   1   0   0   0   1   1   2   2   1   1   1   1   1   0   1   1   0   1   1   2   1   2   0   1   1   1   1   1   1   1   1   1   1
 MK-6-13                1   2   1   2   2   2   0   0   1   1   1   0   0   1   1   1   1   0   0   1   1   2   1   1   2   1   2   1   0   0   1   1   1   1   0   2   2   1   2   1   1   2   1   1   2   1   1   1   0   0   0   1   1   0   1   1   1   1   1   2   1   1   2   1   1   1   1   1   2   0   0   0   2   2   0   0   1   1   0   1   2   1   2   1   0   1   0   2   1   1   0   0   1   1   1   1   1   1   1   1   1   0   1   0   2   1   2   1   1   1   0   1   1   2   0   1   2   0   1   2   1   2   0   0   0   2   1   2   1   2   0   2   1   1   0   1   0   0   2   1   2   1   0   1   1   1   1   1   0   1   1   0   2   1   2   1   2   2   2   2   2   0   1   0   1   2   2   1   0   1   0   1   1   2   2   1   1   0   1   1   0   1   1   0   0   1   2   1   2   0   1   1   1   1   2   1   1   1   2   1
 MK-6-14                1   2   1   2   2   2   0   0   1   0   1   0   0   1   1   1   1   1   1   2   1   2   1   1   2   1   2   1   0   1   1   1   1   1   1   1   2   1   1   1   2   2   1   1   2   1   0   1   1   0   0   1   1   0   1   1   1   1   1   1   1   1   2   1   1   1   1   1   1   1   1   1   1   2   0   0   1   1   1   1   2   1   2   1   0   1   0   2   1   1   0   0   1   1   1   1   2   1   1   1   1   0   1   0   2   2   2   1   1   1   1   1   1   2   1   1   2   0   2   2   1   2   0   0   0   2   1   2   1   2   0   1   1   2   0   0   1   0   2   1   2   0   0   2   1   1   1   1   1   1   2   0   2   2   2   1   2   2   2   2   2   0   1   0   1   2   2   2   0   1   0   1   1   2   2   1   0   0   2   1   0   1   1   1   0   1   2   1   2   0   1   1   1   1   2   1   1   1   2   1
 MK-6-15                2   2   1   2   2   2   1   0   2   0   1   0   0   1   1   1   0   1   1   2   1   2   1   1   2   1   2   1   0   1   1   1   1   1   1   1   2   1   1   2   1   2   1   1   1   1   0   1   1   0   1   0   1   0   1   1   1   1   1   1   1   1   2   1   2   1   2   1   1   1   1   1   1   2   0   1   1   1   1   2   2   1   2   1   0   1   0   0   1   1   0   0   0   1   1   0   2   1   1   1   1   1   1   0   2   1   2   1   1   0   1   1   1   1   1   1   0   0   2   2   1   2   0   1   0   2   1   1   1   2   0   1   1   2   0   1   1   0   2   1   2   1   0   2   1   1   1   1   1   1   1   0   2   1   2   1   2   2   2   1   2   0   0   0   2   2   2   2   0   1   0   1   1   1   2   1   0   0   2   1   0   1   1   1   0   1   2   1   2   0   0   2   1   1   2   1   1   1   1   1
 MK-6-16                2   2   1   2   1   1   1   0   2   0   0   1   0   1   0   1   1   1   1   2   1   2   1   2   2   1   2   1   0   1   2   1   2   1   1   1   1   1   0   1   1   2   1   1   1   1   0   1   1   0   1   0   1   0   1   1   1   1   1   0   1   1   1   0   1   1   2   1   1   1   1   1   1   2   0   1   1   0   1   2   2   1   1   1   0   1   0   0   1   1   0   1   0   1   1   1   1   1   0   0   1   2   1   0   2   1   2   1   1   0   1   1   1   0   2   1   0   0   2   2   1   2   0   1   1   2   1   1   1   2   0   0   0   1   0   1   1   1   2   2   2   1   0   2   1   0   1   1   0   1   1   1   2   1   2   1   1   2   2   0   2   0   0   0   2   2   2   1   1   1   0   1   1   1   2   1   1   0   1   1   0   1   2   1   0   0   2   1   2   2   0   2   2   1   2   1   1   2   1   1
 
!****************************************** Phenotypic Data **********************************************************
!-100.0 is resevred for missing phenotype
SimulatedTrait1         9.7709   10.9498   10.3335    8.4315   10.2004   12.1131    9.7206   10.7714   10.7215    8.9775    8.8019   11.3842   10.5316    9.3698   11.6007    7.9988    9.4949    9.5987   11.3421    9.9980    8.8244   10.7166    9.0137    9.7613   11.0564    8.3315   10.5176   10.5561   10.1706   10.4695    8.7930   10.8263    9.2968    8.6558   10.8359    9.3886    9.3534    9.6150    8.9489   10.8328    9.7910    9.9024   11.5251   10.2931   11.1239    9.6498    8.6912    9.8426    9.2271   10.6485   10.0731   11.1436   10.6388    9.9674    9.5254    9.0134   10.1988   10.7246   11.2624    9.9071    8.2361    9.9799   10.3908    9.3206    9.9346    9.8224   10.1003   10.6392   10.7522    9.3131   11.0587   10.3519    9.2173   10.0050    8.3159   10.0689    9.0780    9.1045   10.8450   10.0359    8.8650    9.3488   11.1479    9.6114    9.8611   10.3886    9.9701   10.2234   11.1167    9.1691    8.1651    9.9187    9.9954   10.5454    9.7436    9.8232    9.2566   10.2142    9.8839   10.0895   10.9122    9.7971   10.4605    9.4314    9.4376   11.3836   11.2772    9.1155   10.8486   12.4779    9.8405   10.7711    9.5154   10.2681    9.8155   10.1739   11.5295    9.0095    8.6563   10.6000   10.9316    9.0878   10.8188    8.8246    9.1187    8.8843   10.1823    9.8416    8.6389   10.0309   10.6778   10.4659    9.7675   11.6832    9.8669    9.5400    9.8882   10.2640   11.0324   12.3159   10.9238   10.2514   10.1954   12.5696    9.4330   11.0097   10.7347   10.5963   11.3151    9.8815    9.7318   11.4809    9.5327   11.3144   10.9184    9.3439   10.1155   10.8345    8.8022   11.6156   11.4110    9.4296   10.0175    8.0854   11.4203   10.2515   10.4986   10.0055   10.5368    9.4707   10.1854    9.4554    9.9234    9.5431    9.2644    9.1324   10.0772    9.4957    7.4632   10.4303    8.3016   10.0342   10.9210    9.5895    9.2391    8.6420   10.5349   10.5432   11.3061    9.9175   10.3610    9.1462    9.6492    9.7821   11.6941   10.0275    8.9917   10.0811    9.4059   10.1661
 
