# Supplementary material for: Inclusive Composite Interval Mapping of QTL by Environment Interactions in Biparental Populations
Source: PLoS One. 2015 Jul 10;10(7):e0132414. doi: 10.1371/journal.pone.0132414 (PMC4498613; doi:10.1371/journal.pone.0132414)
Supplement: S2 File — (ZIP) [file pone.0132414.s002.zip › F2 population/e=1/run_00147.met]

!**********************Note: lines staring with "!" are remarks and will be ignored in the program********************
!*********************************General Information**********************************
!Assuming F1 = P1 x P2, populations available in QTL IciMapping are: 
!  1, P1BC1F1 = P1 x F1, the first backcrossing where P1 is used as the recurrent parent;
!  2, P2BC1F1 = P2 x F1, the first backcrossing where P2 is used as the recurrent parent;
!  3, F1DH, F1-derived doubled haploids; 
!  4, RIL or F1RIL, recombination inbred lines through the repeated selfing of F1;
!  5, P1BC1RIL, recombination inbred lines through the repeated selfing of P1BC1F1;
!  6, P2BC1RIL, recombination inbred lines through the repeated selfing of P2BC1F1;
!  7, F2, the selfing generation of F1;
!  8, F3, the selfing generation of F2;
!  9, P1BC2F1, the second backcrossing where P1 is used as the recurrent parent; 
! 10, P2BC2F1, the second backcrossing where P2 is used as the recurrent parent;
! 11, P1BC2RIL, recombination inred lines through the repeated selfing of P1BC2F1; 
! 12, P2BC2RIL, recombination inred lines through the repeated selfing of P2BC2F1; 
! 13, P1BC1F2, the selfing generation of P1BC1F1; 
! 14, P2BC1F2, the selfing generation of P2BC1F1; 
! 15, P1BC2F2, the selfing generation of P1BC2F1; 
! 16, P2BC2F2, the selfing generation of P2BC2F1; 
! 17, P1BC1DH, P1BC1F1-derived doubled haploids; 
! 18, P2BC1DH, P2BC1F1-derived doubled haploids; 
! 19, P1BC2DH, P1BC2F1-derived doubled haploids; 
! 20, P2BC2DH, P2BC2F1-derived doubled haploids; 
   7      !Mapping Population (see remarks above)
   2      !Mapping Function (1 for Kosambi; 2 for Haldane; 3 for Morgan)
   2      !Marker Space Type (1 for intervals; 2 for positions)
   1      !Marker Space Unit(1 for centiMorgans; 2 for Morgan)
   6      !Number of Chromosomes (or Linkage Groups)
 200      !Size of the mapping population
   1      !Number of environments
 
!***************************************** Chromosomes and Linkage Maps **********************************************
!Chromosome                 NumMarkers
-CH1                        16
-CH2                        16
-CH3                        16
-CH4                        16
-CH5                        16
-CH6                        16
!Linkage map (Marker name followed by position or the interval length)
 MK-1-1                1     0.000
 MK-1-2                1    10.000
 MK-1-3                1    20.000
 MK-1-4                1    30.000
 MK-1-5                1    40.000
 MK-1-6                1    50.000
 MK-1-7                1    60.000
 MK-1-8                1    70.000
 MK-1-9                1    80.000
 MK-1-10               1    90.000
 MK-1-11               1   100.000
 MK-1-12               1   110.000
 MK-1-13               1   120.000
 MK-1-14               1   130.000
 MK-1-15               1   140.000
 MK-1-16               1   150.000
 MK-2-1                2     0.000
 MK-2-2                2    10.000
 MK-2-3                2    20.000
 MK-2-4                2    30.000
 MK-2-5                2    40.000
 MK-2-6                2    50.000
 MK-2-7                2    60.000
 MK-2-8                2    70.000
 MK-2-9                2    80.000
 MK-2-10               2    90.000
 MK-2-11               2   100.000
 MK-2-12               2   110.000
 MK-2-13               2   120.000
 MK-2-14               2   130.000
 MK-2-15               2   140.000
 MK-2-16               2   150.000
 MK-3-1                3     0.000
 MK-3-2                3    10.000
 MK-3-3                3    20.000
 MK-3-4                3    30.000
 MK-3-5                3    40.000
 MK-3-6                3    50.000
 MK-3-7                3    60.000
 MK-3-8                3    70.000
 MK-3-9                3    80.000
 MK-3-10               3    90.000
 MK-3-11               3   100.000
 MK-3-12               3   110.000
 MK-3-13               3   120.000
 MK-3-14               3   130.000
 MK-3-15               3   140.000
 MK-3-16               3   150.000
 MK-4-1                4     0.000
 MK-4-2                4    10.000
 MK-4-3                4    20.000
 MK-4-4                4    30.000
 MK-4-5                4    40.000
 MK-4-6                4    50.000
 MK-4-7                4    60.000
 MK-4-8                4    70.000
 MK-4-9                4    80.000
 MK-4-10               4    90.000
 MK-4-11               4   100.000
 MK-4-12               4   110.000
 MK-4-13               4   120.000
 MK-4-14               4   130.000
 MK-4-15               4   140.000
 MK-4-16               4   150.000
 MK-5-1                5     0.000
 MK-5-2                5    10.000
 MK-5-3                5    20.000
 MK-5-4                5    30.000
 MK-5-5                5    40.000
 MK-5-6                5    50.000
 MK-5-7                5    60.000
 MK-5-8                5    70.000
 MK-5-9                5    80.000
 MK-5-10               5    90.000
 MK-5-11               5   100.000
 MK-5-12               5   110.000
 MK-5-13               5   120.000
 MK-5-14               5   130.000
 MK-5-15               5   140.000
 MK-5-16               5   150.000
 MK-6-1                6     0.000
 MK-6-2                6    10.000
 MK-6-3                6    20.000
 MK-6-4                6    30.000
 MK-6-5                6    40.000
 MK-6-6                6    50.000
 MK-6-7                6    60.000
 MK-6-8                6    70.000
 MK-6-9                6    80.000
 MK-6-10               6    90.000
 MK-6-11               6   100.000
 MK-6-12               6   110.000
 MK-6-13               6   120.000
 MK-6-14               6   130.000
 MK-6-15               6   140.000
 MK-6-16               6   150.000
!*********************************** Marker Types ********************************************************************
!Co-dominant marker: When heterozygote F1 is present, P1 is coded as 2, F1 is coded as 1, and P2 is coded as 0; Otherwise, P1 is coded as 2, and P2 is coded as 0. 
!Dominant marker: When heterozygote F1 is present, P1 and F1 are coded as 12, and P2 is coded as 0; Otherwise, P1 is coded as 2, and P2 is coded as 0.  
!Recessive markers: When heterozygote F1 is present, P1 is coded as 2, and F1 and P2 are coded as 10; Otherwise, P1 is coded as 2, and P2 is coded as 0. 
!Missing marker is coded as -1. 
 MK-1-1                 1   1   0   2   1   1   1   2   0   1   1   2   0   1   2   1   1   0   2   1   0   0   1   2   0   0   1   0   1   0   1   1   2   1   0   1   1   1   1   1   1   0   1   1   1   1   1   0   1   1   1   1   1   1   0   0   1   0   1   1   1   1   1   1   1   2   1   2   0   2   1   1   1   0   1   1   0   1   1   1   1   1   1   0   1   2   0   1   1   1   1   0   0   2   1   2   1   0   1   1   1   1   1   0   1   1   1   1   0   2   0   1   2   2   1   1   1   0   1   1   0   0   1   1   0   1   1   2   1   1   2   2   2   2   1   1   1   2   0   1   1   1   0   1   1   0   1   2   0   1   1   1   1   1   1   0   2   2   0   1   2   1   0   1   0   1   2   0   1   1   1   1   2   2   1   1   2   1   0   0   1   0   2   0   0   2   0   0   2   1   0   0   1   0   1   2   0   1   0   1
 MK-1-2                 1   1   0   2   1   0   1   2   0   0   1   2   0   1   2   1   1   1   2   0   1   0   1   2   0   0   1   0   1   0   1   1   2   1   1   1   1   1   2   1   1   1   1   1   0   1   1   0   1   1   1   2   1   1   0   0   1   0   1   1   1   0   1   1   1   2   0   2   1   2   0   1   0   1   1   0   0   1   1   1   0   1   1   0   0   1   0   1   2   1   1   0   0   2   1   2   1   0   1   1   1   1   0   0   1   1   1   0   0   2   0   1   2   1   1   1   1   0   1   1   0   0   1   1   0   1   2   1   1   1   0   2   2   2   1   1   1   2   0   1   1   1   0   2   2   0   1   2   0   2   1   1   1   1   1   1   2   2   1   1   2   1   0   2   0   1   2   1   1   1   1   1   2   2   1   1   1   1   0   0   1   0   2   1   0   1   1   0   1   1   1   1   0   0   1   2   0   1   1   1
 MK-1-3                 1   1   0   2   0   0   1   1   0   0   1   2   0   0   2   1   1   1   1   0   1   0   1   2   0   0   2   0   1   0   1   1   2   0   0   1   1   1   1   1   1   1   1   1   0   1   1   0   1   1   1   2   1   1   0   0   1   0   1   2   2   0   1   1   1   1   0   2   1   2   0   1   0   1   1   0   0   1   1   1   0   1   1   0   0   2   0   1   2   1   1   0   0   2   1   2   1   0   1   1   1   1   0   0   1   1   1   0   0   2   0   1   2   1   0   1   1   0   1   1   0   1   1   0   0   1   2   1   1   1   0   2   1   2   1   1   1   2   0   1   2   1   0   2   2   0   0   2   1   2   1   1   1   1   1   1   2   1   0   1   2   1   0   2   0   1   2   1   1   1   1   1   2   2   1   1   1   1   0   0   1   0   2   1   1   1   2   1   1   1   1   1   0   0   1   2   0   2   2   1
 MK-1-4                 1   1   1   2   0   0   1   1   0   0   1   2   0   0   2   1   1   1   1   1   1   0   1   1   1   0   2   0   1   1   1   1   2   0   0   1   1   1   1   1   1   1   1   1   1   1   2   0   1   1   1   2   1   1   0   0   1   0   1   1   2   0   2   1   1   1   0   2   2   2   0   1   1   1   2   1   2   1   2   1   0   1   1   1   0   2   1   1   2   1   1   0   0   2   1   2   1   0   0   1   1   0   1   0   1   1   1   0   0   2   1   1   1   1   0   1   1   1   1   1   0   1   1   1   0   2   2   2   0   1   0   2   1   2   1   1   1   2   0   1   2   2   0   2   2   0   0   2   1   2   1   1   1   1   2   1   2   1   0   1   2   1   0   2   1   1   2   1   1   1   1   1   2   2   0   1   1   1   0   0   2   0   2   1   0   2   2   1   1   1   0   1   0   0   1   1   1   2   2   2
 MK-1-5                 1   1   1   2   0   0   1   1   0   0   1   2   0   0   2   1   1   1   0   1   1   0   1   1   1   0   1   1   1   1   1   1   2   0   0   1   0   1   1   1   1   1   1   1   1   2   2   0   1   1   2   2   1   2   0   0   1   0   0   1   2   0   1   1   0   1   0   2   2   2   0   1   1   1   2   1   2   1   1   1   0   1   1   1   0   2   1   1   2   1   1   1   0   2   2   2   1   0   1   1   1   0   1   1   0   1   1   1   0   2   1   1   0   1   0   1   1   1   1   0   0   1   0   1   0   2   2   2   0   1   0   2   1   2   1   0   1   2   0   1   2   2   0   1   2   0   0   2   1   2   0   1   1   1   2   1   2   1   0   0   2   1   0   2   0   1   2   1   1   1   1   1   2   2   0   1   1   1   0   0   2   0   1   1   0   2   2   1   1   2   0   1   0   1   1   1   1   2   2   2
 MK-1-6                 1   1   1   2   0   1   1   0   0   0   1   2   0   0   2   1   1   1   0   1   1   0   1   1   1   0   2   2   0   1   1   1   2   0   0   1   0   1   1   1   0   0   1   1   1   2   2   0   1   1   1   2   1   2   0   0   2   0   1   1   2   0   1   1   0   0   0   2   2   1   0   2   1   1   2   1   1   1   1   1   0   1   1   1   1   1   1   1   2   1   1   1   0   2   1   2   1   0   1   1   1   0   0   1   0   1   1   2   1   2   2   2   0   1   0   1   1   1   1   0   0   1   0   1   0   2   2   2   1   2   0   2   0   2   2   1   1   2   0   1   1   2   0   1   2   1   0   2   1   2   1   0   0   2   1   1   2   0   0   0   1   1   0   2   0   1   2   1   1   1   1   2   1   2   0   1   1   2   0   1   2   0   1   1   0   2   2   1   1   2   0   1   0   1   1   1   1   2   2   1
 MK-1-7                 1   1   1   2   0   1   1   0   0   0   1   2   0   0   2   1   1   1   0   1   1   0   1   1   2   1   2   2   0   1   1   2   1   0   0   1   0   1   1   2   0   0   1   1   1   0   2   0   1   1   1   2   2   1   1   0   2   0   1   1   2   1   2   0   1   0   0   2   2   1   0   2   1   1   2   1   1   2   1   1   0   1   1   1   1   2   1   1   1   1   1   0   0   2   1   2   1   0   1   1   1   0   0   0   0   1   0   2   1   2   2   1   0   1   0   1   1   1   1   0   1   1   0   1   0   1   2   1   1   1   0   2   1   2   2   0   1   1   0   1   1   2   0   1   2   1   0   2   1   2   1   0   1   1   1   1   2   0   0   0   1   1   0   2   1   1   2   1   1   1   2   2   1   1   1   1   1   2   0   1   2   0   1   1   1   2   2   1   1   1   0   1   0   1   1   1   1   2   2   2
 MK-1-8                 2   1   1   2   1   1   1   1   0   0   1   2   0   1   2   1   1   1   0   2   1   0   1   1   1   1   2   1   1   1   1   2   1   0   0   1   0   1   1   2   0   0   1   2   1   0   2   0   1   1   1   1   2   2   2   0   2   0   1   1   2   1   1   1   1   0   0   2   2   1   0   2   1   1   2   1   0   1   2   1   0   1   1   1   1   2   1   1   1   2   1   0   0   2   1   1   1   0   1   1   1   0   0   0   0   1   0   2   1   1   2   1   0   1   0   1   1   1   1   0   1   2   0   1   0   1   1   1   0   1   0   2   1   2   2   0   1   1   0   1   1   2   0   0   2   1   0   2   1   2   0   0   1   1   1   1   1   1   1   0   1   1   0   2   1   1   2   1   2   1   1   2   1   1   1   1   1   1   0   0   2   0   1   2   1   1   1   1   1   1   0   1   0   1   1   1   1   2   2   1
 MK-1-9                 1   1   1   2   1   1   1   1   1   1   1   2   0   0   2   1   2   0   1   1   1   0   1   1   1   1   2   1   1   1   1   2   1   1   0   1   0   1   1   2   0   1   1   1   1   0   2   0   0   2   1   1   2   1   2   0   2   1   1   1   2   0   0   1   1   0   0   2   2   1   0   1   1   1   2   0   0   1   2   1   1   1   1   2   1   2   0   1   1   0   1   1   1   2   0   1   1   0   1   1   1   0   0   0   0   1   0   2   2   1   2   1   0   1   0   1   2   1   2   1   1   2   1   1   0   1   1   1   0   1   0   2   1   2   2   0   1   1   0   1   1   2   0   0   2   1   0   2   1   2   0   0   0   1   1   1   1   2   0   0   1   1   0   1   1   1   0   1   2   1   1   2   1   1   1   1   1   1   0   0   2   0   1   2   1   2   1   1   1   1   2   1   0   1   1   0   0   2   2   1
 MK-1-10                1   1   0   2   0   1   1   1   1   1   1   2   1   2   2   1   2   1   1   1   1   0   1   1   1   1   2   1   1   1   1   1   1   1   1   1   1   1   1   2   0   1   1   1   1   0   2   0   1   2   1   1   2   1   2   0   2   1   2   1   2   0   0   0   1   1   0   2   2   1   0   1   1   1   2   0   0   1   2   1   1   1   1   2   1   2   2   1   1   0   1   1   0   2   0   0   1   1   1   1   1   0   0   0   0   1   1   2   2   1   2   1   0   1   0   1   2   1   1   1   1   2   1   1   0   1   0   1   0   1   0   2   2   1   2   0   2   1   1   1   1   2   0   0   2   1   0   1   1   2   0   0   0   1   1   1   1   2   0   1   1   1   0   1   1   1   0   1   1   0   1   2   2   1   1   1   0   1   0   0   2   0   1   2   1   2   1   2   1   1   1   1   0   1   1   0   0   2   2   0
 MK-1-11                1   1   0   2   0   0   1   1   1   1   1   2   2   2   2   1   2   1   1   1   1   0   1   1   1   1   2   1   1   1   1   1   1   1   1   1   1   1   1   2   1   1   1   0   1   0   2   0   1   1   1   1   2   1   2   0   2   1   2   1   1   0   0   0   1   1   0   2   2   1   0   1   1   1   1   0   0   1   2   1   1   1   1   2   1   2   2   1   0   0   1   1   0   2   1   0   1   2   1   0   1   0   0   0   0   1   1   2   2   1   2   1   0   0   0   1   1   1   1   1   1   2   1   1   0   1   0   2   0   1   0   2   2   1   2   0   2   1   1   1   1   2   1   1   2   1   0   1   1   2   1   0   0   1   1   1   1   2   1   1   1   1   0   1   1   1   1   2   1   0   1   1   2   1   1   1   0   1   0   0   2   0   0   2   1   2   1   2   1   1   1   0   0   2   1   0   0   2   2   0
 MK-1-12                2   1   0   1   1   0   1   1   1   1   1   2   2   2   2   1   2   0   1   1   1   0   2   1   1   1   2   1   1   1   1   1   0   1   1   1   1   1   1   2   1   1   1   0   1   0   1   0   1   1   1   1   2   1   2   1   2   1   2   1   2   0   0   0   1   1   0   2   2   1   0   1   1   1   1   0   0   2   1   1   2   1   2   2   1   2   2   1   0   1   1   1   0   2   1   1   1   2   1   1   1   0   0   0   0   2   1   1   2   1   2   1   0   0   1   1   2   1   1   1   2   2   1   1   0   0   1   2   1   1   0   2   2   1   2   0   2   1   1   1   1   2   1   1   2   2   0   1   1   1   1   1   0   1   1   2   1   1   0   1   1   1   0   1   1   1   1   2   1   0   0   1   2   2   1   1   0   1   0   0   2   0   0   2   1   2   1   2   1   1   1   0   0   1   1   0   0   2   2   0
 MK-1-13                2   1   0   1   1   0   1   1   1   1   1   2   2   2   2   1   1   1   1   1   2   0   2   0   1   1   2   1   2   1   0   1   0   1   2   1   1   1   0   2   1   1   1   0   1   1   1   1   1   1   1   1   2   0   1   1   2   1   1   1   2   0   0   0   1   1   0   2   2   1   0   1   1   1   1   0   0   2   0   0   2   1   2   1   2   2   1   1   0   1   1   1   0   1   1   1   1   2   1   2   1   0   1   1   0   1   0   1   2   1   1   1   1   0   0   1   2   1   1   1   2   2   0   1   1   0   1   2   1   2   1   2   2   1   2   0   2   1   2   1   1   2   1   1   2   2   0   1   2   1   1   1   0   1   2   2   1   1   1   2   1   1   0   1   1   1   1   1   1   1   0   2   2   2   1   1   0   0   0   0   2   0   0   2   1   2   1   2   0   1   1   0   0   1   0   0   0   1   2   1
 MK-1-14                2   1   0   1   1   0   1   1   2   1   1   2   2   2   2   1   1   0   1   1   2   0   2   0   1   0   2   1   2   1   0   1   0   1   2   1   1   2   0   2   1   1   0   0   0   1   0   2   1   1   1   1   1   0   2   1   2   1   1   1   2   0   0   0   1   1   1   2   2   1   0   0   2   1   1   0   1   2   0   0   2   1   2   1   2   2   1   2   0   1   1   2   0   1   1   1   1   2   1   2   1   0   1   1   0   2   0   1   1   1   1   1   1   1   1   1   2   1   2   1   2   2   1   1   1   0   1   1   1   2   1   2   1   1   2   0   2   1   2   0   1   0   0   1   2   2   0   1   2   1   1   1   1   1   2   2   1   2   2   2   1   1   1   2   1   1   1   0   1   1   0   2   2   1   1   1   0   0   0   0   0   0   0   2   0   2   0   2   0   1   1   0   1   2   0   0   1   2   1   1
 MK-1-15                2   1   0   2   1   0   1   1   2   1   1   2   1   2   2   1   1   1   1   1   1   0   2   0   1   0   2   1   0   1   0   1   0   1   2   1   1   2   0   2   1   1   1   2   0   1   1   2   2   1   1   1   1   0   2   2   2   1   1   0   2   0   0   0   1   1   1   1   2   0   0   0   2   0   1   0   1   2   0   0   2   1   2   1   1   2   1   2   0   1   1   1   0   1   1   2   1   2   2   2   1   0   1   0   0   2   1   1   1   1   1   1   1   1   2   1   2   1   1   1   2   2   2   1   1   0   1   1   1   2   1   2   1   1   2   0   2   1   1   0   1   1   0   1   2   2   0   1   1   1   1   1   1   1   2   1   1   2   1   2   0   1   2   2   1   1   1   1   1   1   0   2   2   1   1   1   0   0   0   0   0   0   1   2   1   2   0   1   0   1   1   0   1   2   1   0   1   2   1   1
 MK-1-16                2   1   1   2   1   0   1   1   2   1   2   2   1   2   2   1   1   2   1   1   1   0   2   0   0   1   2   1   0   1   0   1   0   1   1   2   1   2   0   2   1   2   1   2   0   1   1   2   2   1   1   1   1   0   2   2   2   1   1   0   2   0   0   1   0   1   1   1   2   0   0   0   2   0   1   1   1   2   0   1   2   1   2   0   1   2   1   2   0   1   0   1   0   1   1   1   1   2   2   2   1   1   1   0   1   0   1   1   1   1   0   2   0   1   2   1   1   1   1   1   1   2   2   0   1   0   1   1   0   1   1   2   1   1   2   0   2   1   0   0   1   1   0   2   2   2   1   2   1   2   1   1   1   1   1   0   0   2   1   1   0   1   2   2   1   1   0   1   1   1   0   2   2   1   1   1   0   0   0   0   0   0   2   2   1   2   0   1   1   1   1   0   1   1   2   1   1   2   1   1
 MK-2-1                 1   2   2   2   1   1   1   1   1   1   1   0   2   0   1   0   1   1   1   1   1   1   0   2   1   0   1   2   2   1   1   1   1   2   1   0   1   1   2   2   2   1   0   1   1   0   2   2   2   1   1   0   1   0   2   1   1   0   0   1   1   1   2   1   2   1   2   2   0   1   0   1   1   0   2   0   2   2   2   0   1   1   0   1   1   0   0   0   1   2   1   2   2   1   1   1   2   1   0   1   0   2   2   1   1   1   1   1   1   2   1   1   1   1   2   1   2   0   0   1   0   2   0   0   0   0   0   0   0   1   1   1   2   1   1   1   1   0   1   0   2   0   0   1   2   2   2   0   1   1   0   2   0   1   0   0   2   1   1   0   2   2   1   2   1   1   2   1   1   0   1   1   2   0   0   2   1   1   2   1   1   1   2   1   1   1   1   1   0   0   0   1   1   1   2   1   1   1   0   1
 MK-2-2                 1   2   1   1   1   1   1   1   2   1   1   0   1   0   1   0   1   1   1   1   1   1   0   2   0   0   0   2   2   1   0   1   1   2   2   0   1   1   2   2   2   1   0   0   1   0   2   2   1   1   1   0   1   0   2   1   2   1   0   1   1   1   2   1   2   2   2   2   0   1   0   1   1   2   2   0   2   2   2   0   1   1   0   1   1   0   0   0   1   2   1   2   2   1   1   1   2   0   0   1   0   2   2   1   1   1   1   1   1   2   0   1   1   1   2   1   1   1   0   1   1   2   1   0   0   0   0   0   0   0   2   2   2   0   1   1   1   0   1   0   2   0   1   1   2   1   1   0   1   1   0   2   0   1   0   0   1   0   1   0   2   2   1   2   1   1   2   1   1   0   1   1   2   0   0   2   2   1   2   1   1   0   2   1   1   1   1   2   0   0   0   1   2   1   2   0   1   0   1   1
 MK-2-3                 1   1   1   1   1   1   2   2   2   1   1   0   0   1   1   0   1   1   1   2   1   1   1   2   0   0   0   2   2   1   1   1   1   2   2   0   1   1   2   2   2   1   0   0   1   0   2   2   1   0   2   0   2   0   2   1   1   1   0   1   1   1   2   1   2   2   2   2   1   1   0   1   1   2   2   0   2   2   2   1   1   1   0   1   1   0   0   0   1   2   1   2   2   0   0   1   2   0   0   1   1   2   1   0   1   1   1   1   2   2   0   0   1   1   1   1   2   2   0   1   1   2   1   0   0   0   0   0   0   0   2   1   2   0   1   1   1   0   1   0   2   0   2   1   2   2   1   0   1   1   0   2   1   0   0   0   1   0   1   0   2   2   2   2   1   2   1   1   1   0   1   1   2   0   0   2   2   1   2   1   1   0   2   1   1   1   0   1   0   1   0   1   2   1   2   0   0   0   1   0
 MK-2-4                 0   0   1   1   1   1   2   2   2   1   1   0   0   1   1   0   1   1   1   2   1   1   1   2   0   1   0   2   2   1   1   1   1   2   2   0   1   1   2   2   2   1   0   0   1   0   2   1   1   0   2   0   2   0   2   1   1   1   0   1   1   1   2   1   2   2   2   2   1   1   0   1   1   1   2   0   2   2   2   1   1   0   0   1   1   1   0   0   1   2   2   2   1   0   1   1   2   0   0   0   0   2   1   0   1   2   0   1   1   1   1   0   1   1   1   1   1   2   0   2   1   2   1   0   1   0   0   0   0   0   2   1   2   0   1   1   2   0   1   1   2   0   2   1   2   2   1   0   0   1   0   2   1   0   0   0   1   0   1   0   2   2   2   2   1   2   1   1   1   0   0   1   2   1   0   2   2   1   2   1   1   0   2   1   1   2   0   1   0   1   0   1   2   1   2   1   2   0   1   0
 MK-2-5                 0   0   1   1   1   1   1   2   2   1   1   1   0   1   2   1   1   1   1   2   2   1   1   2   0   1   0   2   2   1   1   0   1   2   2   0   1   1   2   2   1   1   0   0   1   0   1   1   1   0   2   0   2   0   2   2   0   1   0   1   1   1   1   1   2   1   2   2   0   1   1   1   1   1   2   0   2   1   0   1   1   0   0   1   1   1   1   0   2   2   2   2   1   1   1   0   2   1   0   1   0   2   1   0   1   1   0   1   1   1   1   1   1   1   1   1   1   2   0   2   1   2   1   0   1   0   0   0   0   0   2   1   2   0   1   1   2   0   1   1   2   0   2   0   2   2   1   0   0   1   1   2   2   0   0   0   1   0   1   0   2   2   1   2   1   2   1   1   1   0   0   1   1   1   0   2   2   1   2   1   1   0   2   1   1   0   0   1   1   1   1   1   2   1   2   0   2   1   1   0
 MK-2-6                 0   0   0   1   1   1   1   2   2   1   1   1   0   1   2   1   1   1   1   2   2   1   1   2   0   1   0   2   2   1   1   0   1   2   2   0   1   1   2   2   1   1   0   0   1   1   1   1   2   0   2   0   1   1   2   2   1   1   1   1   1   1   1   1   2   0   2   2   0   0   2   1   1   1   1   0   2   1   0   1   2   0   0   2   1   1   1   0   1   2   2   2   1   1   1   0   2   2   0   1   0   2   2   0   1   1   1   1   0   0   1   1   1   1   1   1   1   2   0   1   1   1   1   0   1   0   0   0   0   1   2   1   2   0   1   1   2   0   1   1   2   1   2   0   2   2   1   1   0   1   1   2   1   0   0   1   1   0   1   0   2   2   1   2   1   2   2   1   1   0   0   1   1   0   1   2   2   2   2   1   1   0   2   0   0   0   1   1   1   0   1   1   2   1   2   0   2   1   1   0
 MK-2-7                 0   0   0   1   1   1   1   2   2   2   2   1   0   1   2   1   1   1   2   2   1   1   1   2   0   2   0   2   2   0   1   0   1   2   2   0   1   1   2   2   1   1   0   0   1   0   2   1   2   0   2   0   1   1   2   2   1   1   1   1   1   1   1   1   2   0   2   2   0   0   2   1   1   1   1   0   2   1   1   1   2   1   0   2   1   1   1   0   1   2   1   2   1   1   1   0   2   2   0   1   0   2   2   0   1   1   1   1   1   0   1   1   2   1   1   1   1   2   1   1   0   1   1   0   2   0   1   0   0   1   2   1   2   1   1   1   2   0   2   1   2   1   2   0   2   1   1   1   0   1   1   2   1   0   0   1   1   1   1   0   1   2   1   2   1   2   2   1   1   0   0   1   1   0   1   2   2   1   2   1   1   1   2   0   1   1   1   1   1   0   1   1   2   1   2   0   2   1   1   0
 MK-2-8                 1   0   0   1   1   1   1   2   2   2   2   1   0   1   2   1   1   1   2   2   1   0   1   2   0   1   0   2   2   0   1   0   1   2   1   0   0   1   2   2   1   1   0   0   1   0   2   1   2   0   2   1   2   0   2   1   1   1   1   1   1   1   1   1   2   0   2   2   1   1   2   1   2   1   1   0   1   2   1   1   2   1   0   1   1   1   2   0   0   2   1   2   1   1   2   0   2   2   1   1   0   2   2   0   1   1   1   1   2   0   1   2   2   1   1   1   1   2   1   1   0   1   1   0   2   0   1   0   0   1   2   1   2   0   0   0   2   0   2   1   1   1   2   0   1   1   1   1   0   1   1   1   1   0   0   1   1   1   1   0   1   2   1   2   1   2   2   1   1   0   1   1   1   0   1   2   2   1   2   1   0   1   1   1   1   1   1   1   1   0   1   1   2   1   2   0   2   1   1   1
 MK-2-9                 1   0   0   1   1   2   1   2   2   1   2   1   0   1   2   1   1   1   2   2   1   1   1   2   1   1   0   2   2   0   1   0   1   2   1   1   0   1   2   2   1   1   0   0   1   0   1   1   2   0   1   1   2   0   1   1   1   1   0   1   1   1   1   1   1   0   2   2   0   2   2   0   2   1   1   1   1   2   2   2   2   1   0   1   1   1   2   0   1   2   2   2   1   1   2   0   2   2   1   1   0   1   2   1   1   0   1   1   1   0   1   2   2   1   1   1   1   2   2   1   0   1   1   0   2   0   1   1   1   2   2   2   2   0   0   0   2   0   2   1   1   1   2   0   1   1   1   1   0   1   1   1   1   0   0   1   1   1   1   0   1   2   1   2   1   2   2   1   1   0   1   1   1   2   1   2   2   1   2   1   1   1   1   1   1   1   1   2   1   1   0   1   2   1   2   2   2   1   1   1
 MK-2-10                1   1   0   1   0   2   1   2   1   1   2   1   0   1   2   1   1   1   2   2   1   1   1   2   1   1   0   2   2   0   1   1   1   2   1   1   0   1   2   2   1   0   0   0   1   0   1   1   2   0   1   1   2   0   1   0   1   1   0   1   1   1   0   1   1   0   2   2   1   1   2   0   2   2   1   2   1   2   2   2   1   2   0   0   1   2   2   0   1   2   2   2   1   1   2   1   2   2   1   1   0   0   2   1   1   0   1   1   2   0   1   2   2   1   1   1   1   1   1   1   1   1   1   0   1   0   1   1   1   2   2   2   0   0   0   0   1   0   2   1   1   1   1   0   1   1   1   1   0   1   1   1   1   0   0   0   1   1   1   1   2   2   1   2   1   1   2   1   1   0   1   1   1   2   1   2   2   1   2   2   1   1   1   1   0   1   1   2   1   1   0   1   1   1   2   2   2   1   1   1
 MK-2-11                1   1   0   1   0   1   1   2   0   1   2   1   0   1   2   1   1   1   2   2   2   1   1   2   1   1   0   2   2   0   1   1   1   1   1   1   0   0   2   2   1   0   1   0   1   0   1   1   2   1   0   1   2   0   2   0   1   1   1   1   0   1   0   1   1   1   2   2   1   1   2   0   2   1   1   2   1   2   1   1   1   2   0   1   1   1   2   0   1   2   2   2   1   2   2   1   2   2   1   1   0   0   1   1   1   0   0   1   2   1   1   2   2   0   1   1   1   1   1   1   2   1   1   0   1   0   1   0   1   1   2   2   0   0   0   1   1   1   2   1   1   1   1   1   2   1   1   1   0   1   1   1   1   0   1   0   1   1   1   2   2   2   1   1   1   1   2   2   0   0   1   1   1   2   2   2   2   1   2   2   1   1   1   1   1   1   2   2   1   1   0   1   0   1   2   1   2   1   1   0
 MK-2-12                2   1   0   1   2   2   1   1   0   1   2   2   2   1   2   1   1   1   2   1   2   2   1   2   1   1   0   1   2   1   1   1   1   1   1   1   0   0   2   2   1   0   1   0   1   0   1   1   2   1   0   1   2   0   2   0   1   1   1   2   0   1   0   0   2   1   1   1   1   1   2   0   2   1   1   2   1   2   1   1   2   2   1   1   1   1   2   1   1   2   2   2   1   2   2   1   2   2   0   1   0   1   1   1   1   0   0   1   2   2   1   2   2   0   1   1   1   1   0   1   2   0   1   0   1   0   1   0   2   1   2   2   0   0   1   1   1   1   1   1   1   1   2   1   1   1   2   1   0   0   2   1   1   0   1   0   1   1   1   2   1   1   1   1   2   1   2   2   0   0   1   1   1   2   2   1   2   1   2   2   1   1   2   1   0   1   2   2   0   1   0   2   0   1   2   1   2   1   1   0
 MK-2-13                2   1   0   1   1   1   1   1   0   1   1   2   2   1   2   2   1   1   2   1   2   2   1   2   1   0   0   0   1   1   2   1   2   1   1   1   0   0   1   1   0   0   1   0   1   0   2   2   2   1   0   1   1   0   2   1   1   1   1   2   0   1   1   0   2   1   1   1   1   1   2   0   1   1   1   2   1   2   1   1   2   1   1   1   1   1   2   1   1   2   2   0   1   2   2   0   2   2   0   1   0   1   1   1   1   0   0   1   1   2   1   1   2   0   1   1   1   1   0   1   1   0   1   0   1   0   2   0   2   1   2   2   0   0   2   1   1   0   1   1   2   1   1   1   1   0   1   1   0   0   2   1   1   0   1   0   1   1   0   2   1   1   1   0   2   1   1   2   0   0   1   1   1   2   2   1   2   1   2   2   1   1   2   1   0   1   2   2   0   1   0   2   0   1   1   1   2   0   1   1
 MK-2-14                2   0   0   0   1   1   1   2   0   1   2   2   2   1   1   2   1   1   1   1   2   2   2   2   1   0   1   1   1   0   1   1   2   1   0   1   0   0   1   1   1   0   1   0   1   0   2   2   2   2   0   1   1   0   1   0   0   1   0   2   0   1   2   0   2   1   1   1   1   1   2   0   1   1   1   2   1   1   1   1   2   1   1   2   1   1   2   1   0   2   2   0   1   2   1   0   1   2   0   1   0   1   1   1   1   0   0   1   1   2   1   1   2   0   2   1   1   1   0   1   1   0   1   0   1   0   1   0   2   2   1   2   1   0   2   1   1   0   0   1   2   0   1   1   1   0   1   0   0   0   2   1   1   0   1   0   1   1   1   1   1   0   1   0   2   1   1   2   1   2   1   1   0   2   1   2   2   1   2   2   1   0   1   1   0   1   1   2   0   0   1   2   0   0   1   1   2   0   1   1
 MK-2-15                2   0   1   0   1   1   2   2   1   1   1   2   2   1   1   2   2   1   1   1   2   2   2   2   1   0   1   2   1   0   1   1   2   1   0   1   0   0   2   1   0   1   2   0   0   1   1   2   2   2   0   1   1   0   1   0   0   1   0   1   1   2   2   0   2   1   1   1   1   1   2   1   1   0   1   2   1   1   1   1   1   1   1   2   1   1   2   1   0   2   2   0   1   2   1   0   2   2   1   1   0   1   1   2   1   0   1   1   1   2   2   1   2   0   2   0   1   1   0   1   1   0   1   0   0   0   1   0   2   2   1   2   1   0   2   1   1   0   1   1   2   0   2   1   1   0   1   1   0   1   2   1   1   0   1   0   0   1   1   1   1   0   2   1   2   1   1   2   1   2   0   1   0   1   1   2   2   1   2   2   1   0   1   1   0   1   1   2   0   0   1   1   0   0   1   2   2   0   2   1
 MK-2-16                2   0   1   0   1   1   2   2   1   1   1   2   2   2   1   1   2   1   1   1   2   2   2   2   1   0   1   1   1   1   1   1   2   0   0   1   0   0   2   1   0   2   2   0   0   0   1   2   2   2   0   2   1   0   1   1   0   1   0   2   1   2   2   0   2   1   1   1   1   0   2   0   1   0   1   2   1   1   1   1   1   1   1   2   1   1   2   1   2   2   2   0   1   2   1   0   2   2   1   1   0   1   1   1   1   0   1   1   0   2   1   1   1   0   2   1   1   0   1   1   1   0   0   0   1   0   1   0   2   2   1   2   0   1   1   1   1   0   1   1   2   1   2   2   1   0   1   1   0   1   2   1   1   2   2   0   0   1   1   1   1   0   2   1   1   1   1   2   1   2   0   1   1   1   1   2   1   1   1   2   1   0   1   1   1   1   1   2   0   0   1   1   1   0   1   1   2   0   2   1
 MK-3-1                 2   0   0   1   2   2   0   2   0   1   0   0   0   2   2   1   1   0   0   1   0   0   1   1   2   0   0   2   2   0   1   2   1   0   1   1   1   0   2   1   2   2   1   1   0   0   2   2   1   1   2   1   1   0   1   1   1   1   0   2   0   2   1   2   1   1   2   2   2   1   1   2   1   0   0   0   1   0   2   1   0   1   0   1   0   0   2   1   0   1   1   2   2   1   0   1   2   1   0   1   0   2   0   1   1   0   1   1   2   1   1   0   0   1   1   1   0   0   2   1   0   2   1   1   2   0   1   1   0   2   2   1   1   2   1   1   1   1   2   0   1   1   0   1   0   1   2   2   1   1   1   2   2   2   1   1   1   1   0   1   1   1   2   0   1   1   1   1   1   2   1   1   1   1   0   1   2   1   0   1   2   0   2   2   2   1   1   1   2   1   1   0   1   0   2   1   0   1   2   1
 MK-3-2                 2   0   0   1   2   2   1   2   0   1   0   0   0   2   2   2   1   0   0   1   1   0   1   1   2   0   0   2   1   0   1   2   1   1   1   1   1   0   2   1   2   1   1   1   1   0   1   2   1   1   2   1   2   0   1   1   1   0   0   2   1   2   1   2   1   1   2   2   2   1   1   2   1   0   0   0   1   0   1   0   0   1   0   1   0   0   2   1   0   1   1   2   2   1   0   1   2   1   0   1   0   2   0   1   0   0   1   1   2   1   1   0   0   1   1   1   0   0   2   1   0   2   1   1   2   0   1   1   0   2   1   1   1   2   1   1   1   1   2   0   1   1   0   2   0   1   2   1   1   1   2   2   2   1   1   1   1   1   0   1   1   1   1   0   1   1   1   1   1   2   1   1   1   2   0   1   2   1   1   1   2   0   2   1   2   1   1   1   2   1   1   0   1   0   2   1   0   1   1   1
 MK-3-3                 2   0   0   1   2   2   1   2   0   1   0   1   0   2   2   2   1   0   1   1   1   0   1   1   2   0   0   2   1   0   0   2   0   1   1   1   1   0   2   1   1   1   1   0   1   0   2   1   1   2   2   1   1   0   1   1   1   0   0   2   1   2   1   2   1   1   2   2   2   1   1   1   1   0   0   0   1   0   1   0   1   1   0   1   1   0   1   0   0   1   1   2   2   1   0   1   1   1   0   1   0   2   0   1   0   0   1   2   1   1   1   0   0   1   1   1   0   0   2   1   0   2   1   1   2   0   1   0   0   2   1   1   1   2   2   1   1   1   2   0   1   0   0   2   0   1   2   2   1   1   2   2   2   2   1   2   1   1   0   1   0   1   1   0   1   1   1   1   1   2   1   1   1   2   0   1   2   0   2   1   2   0   2   1   2   1   1   0   2   1   1   0   1   0   2   1   1   1   0   1
 MK-3-4                 2   1   1   1   2   2   1   2   0   1   0   1   0   2   2   2   1   1   1   1   1   0   1   1   2   0   2   2   1   1   0   1   0   1   0   1   1   0   2   1   1   1   1   0   2   0   2   1   0   2   2   1   1   0   1   0   1   0   0   2   1   2   1   2   1   2   2   1   2   1   1   1   0   1   0   0   1   1   0   0   1   1   0   1   1   0   1   0   0   1   1   1   2   1   0   2   1   1   1   1   1   2   1   0   1   1   1   2   1   1   1   0   0   1   1   1   0   0   1   1   0   2   1   1   2   0   1   0   1   2   1   1   1   2   2   2   1   1   2   1   1   0   0   1   0   1   0   2   1   1   1   2   2   2   1   1   1   2   0   2   0   1   1   0   1   1   1   1   1   2   1   2   1   2   0   2   2   0   2   1   2   0   2   1   2   2   1   0   2   1   1   0   1   0   2   1   0   1   0   1
 MK-3-5                 2   1   1   1   1   2   0   2   0   1   0   1   0   2   2   2   1   1   1   1   1   0   1   1   1   0   2   2   1   1   2   2   0   0   0   1   0   0   2   1   1   1   1   0   2   0   2   1   0   2   2   1   1   1   1   0   1   0   0   2   1   2   1   2   1   2   2   1   2   1   1   1   0   1   0   0   1   1   0   1   1   1   0   1   1   0   1   0   0   1   1   1   1   1   0   2   1   1   1   1   1   2   1   1   1   1   2   2   0   1   1   1   0   1   1   1   0   0   2   1   0   2   1   1   2   1   1   0   1   2   1   1   1   2   2   2   1   1   2   1   1   0   0   1   0   1   0   2   1   1   2   2   1   2   1   1   1   2   1   2   0   1   1   0   0   0   1   1   1   2   1   2   1   2   0   2   2   0   2   1   2   0   2   1   1   2   1   0   2   1   1   1   1   0   2   0   0   1   0   1
 MK-3-6                 2   1   1   1   1   2   0   2   0   1   0   1   0   2   2   2   2   1   1   1   1   0   1   1   1   2   2   2   1   1   2   2   0   0   0   1   0   0   2   1   1   1   1   0   2   0   2   1   0   2   0   1   1   1   1   0   1   1   0   2   1   1   1   1   1   2   1   1   2   1   1   2   0   1   1   0   1   1   0   1   1   1   0   1   1   0   2   1   0   1   1   1   1   1   0   1   1   1   1   1   1   2   1   1   1   1   1   2   0   0   2   1   0   1   1   1   0   1   2   1   0   2   0   1   1   1   2   0   1   1   1   1   1   2   2   2   1   2   2   1   1   0   0   1   0   1   0   2   1   1   2   2   1   2   1   1   1   2   1   2   2   1   1   0   0   0   1   1   1   2   1   2   1   2   0   2   2   0   2   1   2   0   2   1   1   2   1   1   2   1   0   1   2   0   2   0   0   1   0   1
 MK-3-7                 2   1   1   1   1   2   0   2   0   1   0   1   0   2   2   2   2   1   1   0   1   0   1   1   1   2   2   2   1   1   2   1   0   0   0   1   0   0   2   1   1   1   2   0   2   0   2   1   1   2   0   1   2   1   1   0   1   1   1   1   0   1   1   1   1   2   1   1   1   1   1   2   0   1   0   0   2   1   0   1   1   1   0   1   1   1   2   1   0   1   1   1   1   1   0   1   1   1   1   1   1   2   1   1   1   1   1   2   0   1   1   1   0   1   1   1   1   1   2   1   0   2   0   0   1   2   2   0   1   2   1   0   1   2   2   2   0   1   2   1   1   0   0   1   1   1   0   2   1   0   2   2   0   2   1   1   1   2   1   2   1   2   1   1   1   0   1   1   1   2   1   2   1   2   0   1   1   0   2   1   2   0   2   1   1   2   0   1   2   1   0   1   1   1   2   0   1   1   0   1
 MK-3-8                 2   1   1   1   1   2   0   2   0   2   1   1   0   2   2   1   1   1   2   2   1   0   1   1   1   2   2   2   1   1   2   1   0   0   0   2   1   0   2   2   1   1   2   1   2   0   2   1   1   2   1   1   2   1   1   0   1   1   1   1   0   1   1   1   1   2   1   1   1   1   1   2   1   1   0   0   2   1   0   1   0   2   0   2   1   1   2   2   0   1   1   0   1   1   1   1   1   1   1   1   2   2   1   1   0   1   1   2   0   1   1   1   0   1   1   1   1   1   2   1   0   2   0   1   1   2   2   0   1   2   0   0   1   2   2   2   0   1   1   1   1   0   0   1   1   1   0   2   1   0   2   2   0   2   1   1   1   2   1   2   1   2   1   1   1   0   0   1   1   2   1   1   1   2   0   1   1   0   2   0   2   0   2   1   1   2   0   1   2   1   0   1   1   2   2   0   1   1   1   2
 MK-3-9                 2   1   1   1   1   2   0   2   0   2   1   2   0   2   2   1   1   1   2   1   1   0   1   1   1   2   2   2   1   1   2   1   0   0   0   2   1   1   2   2   1   0   1   1   2   0   2   1   1   2   1   1   2   0   1   1   0   1   1   1   1   1   1   1   1   2   1   1   1   1   1   2   1   1   0   0   2   2   0   0   0   2   0   2   2   2   2   2   1   1   2   0   1   1   1   0   1   1   1   2   2   2   0   1   1   1   1   2   0   1   1   1   0   2   1   1   0   2   2   1   0   0   0   1   1   2   2   0   1   2   0   1   1   2   1   2   0   1   1   1   1   0   1   0   1   1   1   2   1   0   2   2   0   2   1   2   1   2   2   2   1   2   1   1   1   0   0   1   1   2   1   1   1   2   0   1   1   0   2   0   2   1   2   1   1   1   0   1   2   1   0   1   1   2   2   1   1   1   1   2
 MK-3-10                2   1   1   1   1   2   0   2   0   2   1   2   0   2   2   1   1   1   2   1   0   0   1   1   2   2   2   2   1   0   2   1   0   0   0   2   0   1   2   1   1   0   1   1   2   0   2   1   1   2   1   1   1   0   1   1   1   1   0   1   1   1   1   0   1   2   0   0   1   2   1   2   1   1   0   0   2   2   0   2   1   2   1   2   1   2   0   2   1   1   2   0   1   0   1   0   1   1   1   2   2   2   0   1   1   1   1   2   0   1   1   0   0   2   1   1   0   1   2   1   0   0   0   1   1   2   2   0   2   2   0   1   2   2   1   2   0   1   1   1   1   0   1   1   1   1   1   2   1   0   2   2   2   1   1   2   1   2   2   2   1   1   1   2   1   0   0   2   0   1   1   1   1   2   0   1   1   0   2   0   1   1   1   1   1   1   0   1   2   0   0   1   1   2   1   1   1   1   1   2
 MK-3-11                2   1   1   2   1   2   0   1   0   2   1   2   0   2   2   1   1   2   2   2   0   0   1   1   2   2   1   2   1   0   1   1   1   0   0   2   0   1   2   1   1   0   1   1   2   1   2   1   1   2   0   1   1   0   1   0   0   1   0   1   1   1   1   0   0   2   0   0   1   2   1   2   1   1   0   0   2   2   0   2   1   2   1   2   2   2   0   2   1   1   2   0   1   0   1   0   1   1   1   2   1   1   1   1   1   1   0   2   1   1   2   0   0   2   1   1   0   1   2   1   1   0   0   1   1   2   2   0   2   1   0   1   2   1   1   2   0   1   1   1   1   0   1   1   1   2   1   2   1   1   2   2   2   1   1   2   1   2   2   1   1   1   1   2   1   0   0   1   0   1   1   1   1   2   0   1   2   0   2   0   1   1   1   1   1   1   1   1   2   0   0   1   1   2   1   0   1   1   1   1
 MK-3-12                2   1   1   2   1   2   1   1   0   2   2   2   0   1   2   1   2   2   1   2   0   0   1   1   2   2   1   2   1   0   1   1   1   1   0   2   0   1   2   2   1   0   1   1   2   1   2   1   1   2   1   1   1   0   0   0   1   1   0   0   1   1   1   0   0   2   0   0   1   2   1   2   0   0   0   1   2   2   1   2   1   2   2   2   2   2   0   2   1   1   2   0   1   0   1   0   1   1   1   2   1   1   1   1   1   1   0   2   1   1   1   0   0   2   1   1   2   1   1   1   0   0   0   1   1   2   2   0   2   1   0   1   2   1   1   2   0   2   1   1   1   2   1   1   1   2   1   2   1   1   2   2   2   1   1   2   1   2   2   1   1   1   1   2   1   0   1   1   0   1   1   2   0   2   0   0   2   0   2   0   1   1   1   1   0   1   1   1   2   0   0   1   2   2   1   0   1   2   2   1
 MK-3-13                1   1   1   2   1   1   1   1   0   2   2   2   0   1   2   1   1   1   2   2   0   0   1   1   2   1   0   2   1   0   1   1   2   1   0   2   1   1   2   2   2   0   0   1   1   1   2   1   1   2   1   1   0   0   0   0   2   1   0   1   0   1   1   1   1   2   0   1   2   1   1   1   0   1   0   1   2   2   2   2   1   2   2   2   1   2   1   2   1   1   2   0   1   0   1   0   1   1   1   2   1   1   1   1   1   1   1   2   1   1   1   0   0   2   1   2   2   1   1   1   0   1   0   1   1   2   2   0   2   1   1   1   1   1   0   2   0   2   1   1   1   2   1   1   1   2   1   2   1   1   2   2   2   1   1   2   0   2   2   1   1   1   1   2   0   0   1   1   0   1   1   1   0   2   0   0   1   1   2   0   1   1   1   1   0   1   1   1   1   0   0   1   1   2   1   0   1   2   2   1
 MK-3-14                0   1   1   2   2   1   1   1   0   2   2   1   0   1   2   1   1   0   2   2   0   0   1   1   2   1   1   2   0   0   1   1   2   1   1   2   1   1   1   2   2   0   0   1   1   1   1   1   1   2   2   1   0   1   0   0   2   0   0   1   0   1   1   1   1   1   0   1   2   1   1   1   0   1   0   1   2   2   2   2   1   1   1   2   1   1   1   2   1   2   2   0   1   1   1   0   2   1   1   2   1   1   1   1   1   1   1   2   2   1   1   1   0   2   1   2   1   1   1   2   1   1   0   0   2   2   1   0   2   1   0   2   1   1   1   2   1   2   1   1   1   2   1   1   1   2   1   2   0   1   2   1   1   1   1   2   1   2   2   1   1   1   1   2   0   0   0   1   0   1   1   1   0   2   0   0   2   1   2   1   1   1   1   1   0   1   1   1   1   0   0   1   1   1   1   0   1   2   2   1
 MK-3-15                0   2   1   2   1   1   1   1   0   2   1   1   1   1   2   1   1   0   1   2   0   0   1   1   2   1   1   2   1   1   1   1   2   1   1   2   0   1   1   2   2   0   1   2   1   2   1   1   1   2   2   1   0   1   0   0   2   0   0   1   0   1   1   1   1   0   0   1   2   1   2   1   0   1   0   0   2   1   1   1   1   1   1   2   1   1   1   2   1   2   1   0   1   1   1   0   2   0   1   2   1   1   1   1   1   1   1   1   2   1   0   1   0   2   2   2   1   1   1   2   1   2   0   0   2   2   1   0   2   1   1   2   1   1   0   2   1   2   1   1   1   2   1   1   1   2   1   2   0   1   2   1   1   1   1   2   1   2   1   1   1   1   1   2   0   1   0   1   0   1   1   1   0   2   0   0   1   1   2   1   1   1   1   1   0   1   1   1   1   0   0   1   1   2   0   0   1   1   2   1
 MK-3-16                0   2   1   2   1   1   1   1   0   2   1   1   0   1   2   1   1   0   1   2   0   0   1   1   2   1   1   2   1   0   0   2   1   1   2   2   1   1   1   1   2   0   1   2   1   2   1   1   1   2   2   1   0   0   0   0   2   0   0   1   0   1   1   1   1   0   1   1   2   1   2   1   0   1   0   1   2   1   1   0   1   1   0   1   1   1   1   2   1   2   0   1   0   1   1   0   2   0   1   2   0   1   1   0   1   1   1   0   2   0   0   2   0   2   2   1   1   1   1   2   1   2   0   0   2   2   1   0   2   1   2   2   1   2   0   1   1   2   1   1   0   0   1   1   2   0   2   2   0   1   1   1   1   1   2   2   1   2   1   1   1   1   1   2   1   1   0   1   0   1   1   2   0   2   0   0   1   1   1   1   0   0   1   2   0   1   1   1   1   0   0   1   1   2   0   0   1   0   2   1
 MK-4-1                 0   2   2   0   1   2   2   1   0   1   1   1   0   1   1   1   1   1   2   0   0   1   1   1   1   1   1   1   1   1   1   1   1   1   2   2   1   1   2   1   0   1   0   2   0   1   1   2   0   2   1   1   2   1   0   1   2   1   0   2   1   1   2   2   0   1   2   2   2   2   1   2   2   1   1   1   1   1   0   0   1   0   1   1   1   2   0   1   0   0   1   1   0   1   1   1   1   1   2   0   2   2   0   1   0   1   1   0   0   1   2   1   1   1   0   1   2   2   2   1   1   2   1   0   0   2   2   1   2   2   1   2   1   2   2   1   0   2   0   1   2   0   1   0   1   0   2   0   1   1   2   1   0   1   1   0   2   1   0   1   1   2   0   1   1   1   1   2   0   2   0   1   2   2   1   1   2   2   1   1   1   1   1   0   2   1   2   1   2   0   0   1   0   2   1   1   1   0   2   0
 MK-4-2                 0   2   2   0   1   2   2   1   0   1   1   1   0   1   1   1   1   1   2   0   0   1   1   1   2   1   1   1   1   1   1   1   2   1   2   2   1   1   2   1   0   2   0   2   0   1   0   1   0   1   1   1   2   1   0   1   1   1   0   2   1   2   0   2   0   1   2   2   1   2   1   2   2   1   1   1   1   1   1   1   1   0   1   1   1   2   1   1   0   0   1   1   0   1   1   1   1   1   2   0   2   1   0   1   0   1   1   0   0   1   2   1   1   1   0   2   2   2   2   1   1   1   1   0   0   2   2   1   1   2   1   2   1   2   1   1   0   2   0   0   1   1   0   0   1   0   1   0   1   1   2   1   1   2   1   0   1   1   1   1   1   1   0   1   0   1   2   2   0   2   0   1   2   2   1   1   1   2   1   1   2   1   1   0   2   2   2   1   2   0   0   1   1   2   1   1   1   0   2   0
 MK-4-3                 0   2   2   0   1   2   2   1   1   1   1   1   0   1   2   2   1   1   2   0   0   1   1   1   2   1   1   1   1   1   1   1   2   1   2   2   1   0   2   1   1   1   0   2   0   1   0   1   0   1   1   1   1   1   0   1   0   1   1   2   1   1   0   2   1   0   2   2   1   2   1   2   2   1   1   1   1   2   0   0   1   0   1   1   1   2   1   1   1   0   0   1   1   1   1   1   1   0   2   0   1   1   0   2   1   1   1   0   0   1   2   1   1   1   0   2   2   1   2   1   1   1   1   0   1   2   1   1   1   2   1   2   1   2   1   1   0   2   0   0   1   0   0   0   2   0   1   0   1   1   2   1   1   2   1   0   1   1   1   1   1   1   0   2   1   0   2   2   0   1   0   1   2   2   1   1   2   2   1   1   2   1   1   0   2   2   2   1   2   0   0   1   0   2   1   2   1   0   2   1
 MK-4-4                 1   2   2   0   1   2   2   1   1   1   1   1   0   1   2   2   1   1   1   1   0   1   1   1   2   0   1   1   1   1   1   1   2   1   2   2   1   0   1   1   1   1   0   2   1   1   0   1   0   1   1   1   1   1   1   1   0   1   1   1   1   1   1   2   1   0   2   2   1   2   0   2   2   1   1   1   2   2   0   1   1   0   0   1   1   2   1   2   1   0   0   1   1   1   1   1   1   2   2   1   1   1   0   2   1   0   1   0   0   1   2   1   1   1   0   1   2   1   2   1   1   1   1   1   1   2   1   1   1   2   1   2   2   2   1   1   0   2   0   0   1   0   2   0   2   0   1   1   1   1   2   1   1   2   2   0   1   1   2   2   1   1   0   2   0   0   2   2   0   1   0   1   2   2   1   1   1   2   1   1   2   1   1   1   2   2   1   1   2   0   0   0   0   1   1   2   1   1   2   1
 MK-4-5                 1   2   2   0   1   2   2   1   1   1   0   1   0   1   2   2   1   1   1   1   1   1   1   2   1   0   1   0   1   1   1   1   2   1   2   2   1   0   1   1   1   1   0   1   1   1   0   1   0   1   1   1   1   1   1   1   0   1   1   1   2   1   1   1   1   0   2   2   1   2   0   2   2   1   1   1   2   2   0   1   2   0   1   0   1   2   1   2   1   0   0   0   0   1   2   1   1   2   1   0   1   1   0   2   1   0   2   0   0   1   2   1   1   1   0   2   2   1   2   1   1   1   1   0   1   2   1   1   1   2   1   2   2   2   1   1   0   2   0   0   1   1   1   0   2   1   1   2   1   0   1   2   1   2   1   1   1   1   2   2   0   1   0   1   2   0   2   2   0   1   0   1   2   2   1   1   1   2   1   1   1   1   0   0   2   2   1   0   2   0   1   0   0   2   1   2   1   1   1   1
 MK-4-6                 1   2   2   0   2   2   1   1   1   1   0   1   1   1   2   2   1   1   1   1   1   0   1   1   1   0   1   0   1   1   1   1   2   1   2   1   1   0   1   0   2   1   0   1   1   1   0   1   0   1   1   1   1   1   1   1   0   1   1   1   2   1   0   2   1   0   2   1   1   2   0   2   1   2   1   1   2   2   0   1   2   1   0   0   1   2   1   2   1   0   0   0   0   1   2   1   1   2   1   0   1   1   0   2   1   0   2   0   0   1   2   1   1   1   0   2   2   1   2   1   1   1   1   0   0   2   1   1   1   2   1   1   1   2   1   2   1   2   0   0   1   2   1   0   1   1   1   2   1   0   2   2   0   0   1   1   1   1   2   2   0   0   1   1   2   0   1   2   0   1   0   1   2   2   1   1   1   2   1   1   1   1   0   0   2   2   1   0   2   0   1   1   0   2   2   2   1   1   0   1
 MK-4-7                 2   2   2   1   2   2   1   2   1   1   0   1   1   2   2   2   1   0   1   1   1   0   1   0   1   0   1   0   1   2   1   1   2   0   2   1   2   0   0   0   1   0   0   1   1   1   0   1   1   0   1   1   1   1   1   1   1   1   0   1   1   1   0   2   1   0   2   1   1   2   0   2   1   1   1   1   2   2   0   1   2   1   0   0   1   2   1   2   1   0   0   0   0   1   2   1   1   2   1   0   0   1   0   2   1   0   2   1   0   1   2   1   1   1   0   2   2   1   2   2   1   1   1   0   0   2   1   1   1   1   1   1   1   1   0   0   1   2   0   0   1   2   1   0   0   1   1   1   1   1   1   1   0   1   1   0   1   1   2   1   0   0   1   1   2   0   1   2   0   1   0   1   2   2   2   1   1   2   0   2   2   1   0   1   2   0   2   0   2   0   1   1   0   2   2   2   2   1   0   1
 MK-4-8                 2   2   2   1   2   2   1   2   0   1   0   1   1   2   1   2   1   0   1   1   1   1   1   1   1   0   2   0   1   2   1   1   1   0   2   1   1   0   0   1   1   0   0   2   1   1   0   1   1   1   1   0   2   1   1   1   1   1   0   0   1   1   0   2   1   1   2   1   1   1   0   2   1   0   1   1   2   2   1   2   2   1   0   1   1   2   1   2   1   0   0   0   0   0   2   1   1   2   2   0   0   1   1   2   1   0   2   2   1   1   2   1   1   1   2   2   2   1   2   2   1   1   1   0   0   2   1   1   0   1   1   0   1   1   0   0   1   2   0   0   1   2   1   0   0   1   2   1   1   1   2   1   0   1   2   0   2   0   2   1   1   0   1   1   2   0   1   2   1   0   0   1   2   2   2   1   2   2   0   2   2   2   1   1   2   0   2   0   2   2   1   0   0   2   2   2   2   1   1   1
 MK-4-9                 2   1   2   1   2   2   2   2   0   1   1   1   0   2   1   2   1   0   1   1   1   1   0   1   1   0   2   0   1   2   1   1   1   0   2   1   1   0   1   0   1   0   0   2   1   1   0   1   1   0   1   0   1   1   2   2   2   1   0   1   1   1   0   1   0   1   2   1   1   0   0   2   1   0   1   1   2   2   0   2   2   1   0   1   1   2   2   2   0   1   0   0   0   0   2   1   1   2   2   0   0   1   1   2   1   0   2   2   1   1   1   1   0   1   1   2   2   1   2   2   1   0   1   0   0   2   2   1   0   1   1   0   1   1   0   0   1   1   0   1   1   1   1   0   0   1   1   1   1   1   2   1   0   1   2   0   2   0   2   1   0   0   1   1   2   0   1   2   1   0   0   1   2   2   2   1   2   2   1   2   2   1   1   2   2   0   2   1   2   2   1   0   0   1   1   1   2   1   2   1
 MK-4-10                2   1   2   1   1   2   2   2   0   2   2   2   0   2   1   1   1   0   1   1   1   1   0   1   1   0   2   0   1   2   2   1   1   0   2   0   1   0   1   0   2   0   0   2   1   0   0   1   0   0   1   1   1   1   2   2   2   1   1   1   1   2   0   1   0   1   1   1   2   0   0   2   0   0   1   1   2   1   0   2   2   1   0   2   1   2   2   2   0   2   1   0   0   0   2   1   1   2   2   0   1   1   0   2   1   0   2   2   1   1   1   1   0   1   1   2   2   1   2   2   0   1   2   1   0   2   2   1   0   1   1   0   0   1   0   0   1   1   0   1   1   1   1   0   0   1   2   1   0   1   1   1   0   1   2   0   2   0   1   1   0   0   1   1   2   0   1   2   1   0   0   1   2   2   2   0   2   2   1   1   1   0   1   2   2   0   2   1   2   2   2   0   0   1   1   1   2   0   2   1
 MK-4-11                2   1   2   1   1   2   2   2   0   1   2   2   1   2   1   1   1   0   1   1   1   1   0   1   1   0   2   0   1   1   2   1   1   0   1   0   1   0   0   1   2   1   0   0   1   1   1   1   0   0   1   1   1   1   2   2   2   1   1   1   1   2   0   0   0   0   1   0   2   1   0   2   1   0   0   1   2   1   0   2   2   1   0   1   1   2   2   2   0   2   1   1   0   0   2   0   0   2   2   0   1   2   0   2   1   0   2   2   1   1   2   2   0   1   1   2   2   1   1   2   0   1   2   1   0   2   2   1   1   1   1   0   0   1   0   0   1   0   0   1   1   1   1   0   0   1   1   1   1   2   1   1   1   1   2   0   2   0   1   1   0   0   1   1   2   0   1   2   1   0   0   1   2   2   2   0   2   2   1   1   1   0   1   1   1   0   2   1   2   2   2   0   0   1   1   1   2   0   2   1
 MK-4-12                2   1   2   1   0   2   2   2   1   1   1   2   1   2   2   0   1   0   1   1   1   2   1   1   1   0   2   0   0   1   2   1   1   0   1   0   1   0   0   1   2   2   1   0   1   1   0   1   0   0   1   1   1   1   2   1   1   1   1   1   0   2   0   0   0   0   1   0   2   1   0   2   1   0   0   1   2   1   0   2   2   1   0   1   1   2   2   2   0   2   1   0   1   1   2   0   0   1   2   0   0   2   0   1   1   0   2   2   1   1   2   2   0   1   2   2   2   1   1   2   1   1   2   1   0   2   2   1   1   1   1   0   0   1   0   0   1   1   0   1   1   1   1   0   0   1   1   1   1   2   1   1   2   0   2   0   2   0   1   1   0   0   1   1   2   0   2   2   1   0   0   1   2   2   1   0   2   2   1   1   1   0   1   1   2   1   2   2   2   2   1   0   0   2   1   1   2   0   2   1
 MK-4-13                2   1   1   1   0   2   2   2   2   1   0   2   1   2   2   0   1   0   2   1   1   2   0   1   1   1   2   1   0   0   2   1   1   0   1   0   1   0   1   1   2   2   1   0   1   1   0   1   0   0   1   1   1   1   2   1   1   1   1   2   0   2   0   0   0   0   2   2   2   1   0   2   1   0   0   1   2   1   0   2   1   1   1   1   1   2   2   2   1   2   1   0   2   1   2   0   0   1   2   0   0   2   0   1   1   0   2   2   1   1   2   2   0   1   0   2   2   1   1   2   2   1   2   2   0   2   2   1   1   1   1   0   1   1   0   0   1   1   1   2   1   2   1   0   1   0   1   1   1   2   1   1   2   0   2   0   2   0   1   1   0   1   1   1   2   0   2   2   1   0   0   1   1   2   1   1   2   2   1   1   1   1   1   1   2   1   2   2   2   2   1   0   0   2   1   1   2   0   2   1
 MK-4-14                2   1   2   1   0   2   2   2   1   1   0   1   1   2   1   0   1   0   2   1   1   2   0   1   1   1   2   2   0   0   2   1   2   0   1   0   1   0   0   1   2   2   1   1   1   1   0   1   0   0   1   1   1   1   2   0   2   1   1   2   0   2   1   0   0   0   1   2   2   1   0   2   0   0   0   1   2   1   0   2   1   1   1   0   1   1   2   2   1   2   1   0   2   1   2   0   0   1   2   0   0   2   0   1   1   0   2   2   1   1   1   2   1   1   0   1   2   1   1   1   2   1   1   2   0   2   2   1   1   1   1   0   1   0   1   0   1   0   1   2   1   2   1   0   1   1   0   2   1   1   1   1   2   0   2   0   2   0   1   1   0   1   1   1   2   0   1   2   1   1   0   1   2   2   0   1   2   1   1   1   1   2   1   1   2   1   2   2   2   2   1   0   0   2   1   1   2   0   2   1
 MK-4-15                2   1   2   1   0   2   2   2   2   1   0   1   1   2   1   1   1   0   1   1   1   1   0   1   1   2   2   2   1   0   2   1   1   0   1   0   1   0   0   1   1   2   0   1   1   1   0   1   0   0   1   1   1   1   2   0   1   1   1   2   0   2   2   0   0   0   1   2   2   1   1   2   1   0   1   1   2   1   0   2   1   1   2   0   1   1   2   2   1   2   1   0   2   1   2   0   0   1   2   0   0   2   0   1   1   0   2   2   1   1   1   2   0   0   0   1   2   1   1   1   2   1   1   2   0   2   2   1   0   1   1   0   1   0   1   0   1   0   1   2   1   2   0   0   1   1   0   2   1   1   0   1   2   0   2   0   1   0   1   1   0   1   1   1   1   0   1   2   1   0   0   1   2   2   0   1   2   1   1   1   1   1   2   2   2   1   2   2   2   2   1   1   0   1   1   1   2   1   2   0
 MK-4-16                2   0   2   1   0   2   2   2   2   1   0   0   0   2   1   1   1   0   1   1   1   1   2   1   1   1   2   2   1   0   1   1   1   0   1   0   1   0   0   1   1   2   0   1   1   1   0   1   0   0   1   1   1   1   1   0   1   1   1   2   0   2   1   1   0   0   2   2   2   1   1   2   1   0   1   1   2   1   0   2   1   1   2   0   1   2   2   2   1   2   1   0   2   1   2   0   0   0   1   0   0   2   0   2   1   0   2   2   0   2   1   2   0   0   0   1   2   1   1   1   2   1   1   2   0   2   2   1   0   1   1   0   1   0   1   0   1   0   1   1   1   2   0   0   0   1   0   2   1   1   0   0   2   0   2   0   0   0   0   1   0   0   0   1   1   0   1   2   1   0   0   1   2   2   0   1   1   1   1   1   1   2   2   2   2   1   2   2   1   2   1   1   0   0   1   1   2   1   1   0
 MK-5-1                 1   0   1   2   1   1   1   0   1   1   2   2   2   1   1   0   0   1   1   0   1   1   2   0   0   0   1   1   1   2   2   0   1   1   2   0   2   1   1   1   1   2   1   1   0   0   0   2   1   0   1   0   2   1   0   2   2   2   2   1   1   1   0   1   2   2   0   0   2   0   1   0   1   1   1   1   1   0   1   1   1   1   1   1   1   0   2   1   2   1   1   0   2   2   2   1   0   0   2   0   2   1   2   1   1   1   0   2   1   0   1   1   0   1   1   2   1   1   0   1   0   0   1   1   1   2   2   1   2   1   2   1   1   0   2   1   1   1   1   2   2   0   1   2   2   1   1   1   2   1   0   2   1   1   2   0   1   1   1   1   0   1   0   1   1   1   2   0   0   0   1   1   0   2   0   1   1   1   1   1   2   2   1   2   1   1   1   0   1   1   1   2   1   1   0   1   2   1   1   1
 MK-5-2                 1   0   2   2   1   2   1   0   1   1   2   1   2   1   1   0   0   1   1   1   1   1   1   0   0   0   1   1   1   2   2   0   1   1   2   0   2   0   1   1   1   2   0   1   1   0   0   2   0   0   1   0   2   1   0   2   2   1   2   2   1   0   0   1   2   2   0   0   2   0   1   2   0   1   1   1   1   0   1   1   1   1   1   1   1   0   2   1   2   2   2   1   2   2   2   1   0   0   2   1   2   1   2   1   0   1   1   2   2   0   1   1   0   1   1   2   1   1   0   2   0   0   0   1   1   2   2   1   1   1   2   1   1   0   2   1   1   2   1   2   1   0   1   2   1   1   1   1   1   1   0   2   1   1   2   0   1   1   1   1   0   1   0   1   1   1   2   1   0   0   1   1   0   2   0   1   1   1   1   1   2   2   1   2   1   1   1   0   1   1   0   2   1   1   0   1   1   1   1   1
 MK-5-3                 1   0   1   2   1   1   1   0   1   1   2   1   1   1   1   0   0   0   1   1   1   1   1   0   0   0   2   1   0   2   1   0   1   0   2   0   2   0   1   1   1   2   0   1   1   0   0   2   0   0   1   0   2   1   0   2   2   1   1   2   1   0   0   0   2   2   0   1   2   0   2   2   1   1   2   1   0   0   1   1   1   0   1   1   1   0   2   1   2   2   2   1   2   1   2   1   0   0   2   1   2   1   2   2   0   1   1   2   2   0   0   1   0   1   1   1   1   1   0   2   0   0   1   1   2   1   1   1   2   1   2   1   1   0   2   0   1   2   1   2   1   0   1   2   1   1   1   1   1   1   0   2   1   1   2   0   1   1   1   0   0   1   0   2   1   0   2   2   0   0   0   1   0   2   0   1   1   1   2   1   2   2   1   2   1   1   1   1   1   1   0   2   1   1   0   1   1   1   0   1
 MK-5-4                 1   0   1   2   2   1   1   0   1   2   2   2   1   1   1   0   1   0   1   1   1   1   1   0   0   0   2   1   1   1   1   0   1   0   2   0   2   1   1   1   1   2   0   1   1   1   0   2   0   0   1   0   2   1   1   2   1   1   1   2   0   0   1   0   2   2   1   1   2   1   2   2   1   2   2   1   1   0   0   1   1   0   0   1   1   0   2   1   2   2   2   1   2   2   2   0   0   1   2   1   2   1   2   2   0   1   1   2   2   0   1   1   0   1   1   1   2   0   0   1   0   0   1   1   2   0   1   1   2   1   2   0   1   0   2   0   2   0   1   1   1   0   1   2   1   1   1   1   0   1   1   2   1   1   2   0   1   1   1   0   1   1   0   1   1   0   2   1   0   0   0   1   1   2   0   1   1   0   1   0   2   2   1   2   1   1   2   1   1   1   0   1   1   0   0   1   1   1   0   1
 MK-5-5                 1   0   1   2   2   1   1   0   2   2   2   2   1   1   0   1   1   0   1   1   1   1   1   0   0   1   2   1   2   1   0   0   1   0   2   1   2   1   1   1   1   2   0   1   1   1   0   2   0   0   2   0   1   1   1   2   1   1   1   2   0   0   1   0   1   2   0   0   2   1   2   2   1   2   2   0   1   1   0   2   2   1   2   1   2   0   1   1   2   2   2   1   2   2   2   0   0   1   2   1   2   1   2   2   0   1   2   2   2   0   1   1   0   1   1   0   2   0   0   1   0   0   0   1   2   0   1   1   2   1   2   0   1   0   2   1   2   0   1   1   1   1   1   2   1   1   1   1   1   2   1   2   1   1   2   0   1   1   1   0   0   1   0   1   1   0   2   1   0   1   1   1   1   2   1   1   1   0   1   0   2   2   1   2   1   1   2   1   1   2   0   1   1   0   0   1   1   1   0   1
 MK-5-6                 1   0   1   2   2   1   1   0   2   1   2   2   1   1   0   1   0   0   1   1   1   1   1   0   0   0   2   1   2   1   0   0   1   0   2   0   2   1   0   1   1   2   1   1   1   1   0   2   0   0   2   0   1   1   1   2   0   1   1   2   1   1   1   0   1   2   1   0   2   1   2   2   1   1   2   0   2   1   0   2   2   1   2   0   2   0   1   1   2   2   2   1   1   2   2   0   0   1   2   1   1   0   2   2   0   0   2   2   2   0   1   0   0   1   1   0   2   0   0   0   0   1   0   1   2   0   1   1   2   1   2   0   1   0   1   1   2   0   1   1   2   1   1   2   1   1   1   1   1   2   1   1   2   1   2   0   1   1   1   0   0   1   0   1   1   0   2   1   0   1   1   1   1   2   1   1   1   0   0   0   2   2   2   2   0   1   2   0   1   2   0   1   1   0   0   2   1   1   0   1
 MK-5-7                 0   0   1   1   2   1   1   0   2   1   2   2   0   1   0   1   0   0   0   0   0   1   1   0   0   0   1   1   2   1   0   0   2   0   2   0   2   1   0   1   1   2   1   1   1   2   0   2   1   0   2   0   1   1   1   2   0   0   1   2   1   1   2   1   0   2   1   1   1   2   2   2   0   1   2   0   1   1   1   1   2   1   2   0   2   0   1   2   2   2   2   0   0   2   2   0   0   2   2   1   2   0   1   1   0   1   2   2   1   0   1   1   0   1   1   0   2   0   0   0   0   1   0   1   2   0   1   1   2   1   2   0   1   0   1   2   2   0   1   1   1   1   2   2   2   1   1   1   1   2   1   2   1   1   1   0   1   1   0   0   0   1   1   1   1   1   2   1   0   1   1   1   0   2   1   0   1   0   1   0   2   2   2   2   0   1   2   0   1   2   0   1   1   0   0   2   1   1   0   1
 MK-5-8                 0   0   1   1   2   2   1   0   2   2   1   2   0   1   0   1   0   1   0   0   0   1   1   0   0   0   1   1   2   1   0   0   2   0   2   0   2   1   0   1   0   2   1   1   1   2   1   2   0   0   2   0   1   1   1   2   0   0   1   2   1   1   1   1   0   2   1   1   1   1   2   2   0   1   2   0   1   2   0   1   2   1   2   0   2   0   1   2   2   2   2   0   0   2   2   0   0   2   1   1   2   0   1   1   0   0   2   2   1   0   1   1   0   1   1   1   1   0   0   0   0   1   1   1   2   1   1   0   2   0   2   0   1   0   1   2   1   0   2   1   1   1   2   2   2   1   1   1   1   1   1   2   1   1   1   0   1   2   0   1   0   1   1   1   1   1   1   1   0   1   1   1   0   2   1   0   1   0   1   0   2   2   1   2   1   1   1   0   2   2   0   1   1   0   0   2   1   1   0   0
 MK-5-9                 0   0   1   1   2   2   1   1   2   1   1   1   0   1   0   1   0   1   0   0   0   1   1   0   0   0   1   1   2   1   0   0   2   0   1   0   2   1   0   1   1   2   1   1   0   1   1   2   0   1   2   0   2   1   1   1   1   0   1   2   1   1   2   1   1   1   1   0   0   1   2   2   2   1   1   1   1   2   1   1   1   1   2   1   2   0   1   2   2   2   1   0   1   2   2   0   0   1   1   1   2   0   1   1   1   1   2   2   1   0   1   1   1   1   1   1   1   0   0   0   0   1   0   1   2   1   1   0   0   0   2   0   1   1   0   2   1   1   2   1   1   1   2   2   2   1   2   1   1   1   1   2   1   1   1   0   1   2   0   1   0   1   1   1   1   1   1   0   0   1   1   2   0   2   1   1   1   0   1   0   2   2   1   2   1   2   1   0   1   2   0   1   1   0   0   2   1   1   0   0
 MK-5-10                0   0   1   0   1   2   1   1   1   0   1   0   0   1   0   0   0   1   0   0   0   1   1   0   1   1   1   1   1   1   0   0   1   1   1   0   2   1   0   1   1   2   1   1   2   0   1   2   0   2   2   0   1   1   1   1   1   0   1   2   1   1   2   0   1   0   1   0   0   1   1   2   2   1   1   1   1   2   1   1   1   1   2   1   2   0   1   2   2   2   1   0   1   2   2   0   1   2   1   1   2   0   1   1   1   1   0   2   1   0   1   2   1   1   1   1   1   1   0   0   0   1   0   1   2   0   1   0   0   0   1   0   1   1   0   2   0   2   1   0   1   1   1   2   1   1   1   2   1   1   1   2   1   1   0   0   1   2   0   1   0   1   1   1   1   1   1   1   0   1   1   2   1   2   1   0   1   0   1   0   2   2   1   1   1   2   1   0   1   2   1   0   1   0   0   2   1   1   0   0
 MK-5-11                0   0   1   0   1   2   1   1   1   1   1   0   0   2   0   1   0   1   0   0   0   1   1   0   1   1   1   1   1   1   1   0   1   1   1   0   0   1   0   2   1   2   1   1   2   0   1   2   0   2   1   0   1   1   1   0   1   0   1   2   1   1   2   0   1   0   1   0   1   1   2   2   2   1   1   0   1   1   1   1   1   1   2   1   0   1   1   2   2   2   1   0   1   2   1   0   1   2   1   1   1   0   1   1   1   2   0   2   1   0   2   1   1   2   0   1   1   1   0   1   0   1   0   1   1   0   1   0   0   0   1   0   1   1   0   1   1   1   1   1   1   1   1   2   1   0   1   2   1   1   1   2   0   2   0   0   1   1   0   1   1   1   1   1   1   0   0   2   0   0   1   2   1   1   1   0   0   0   1   0   2   2   1   1   1   2   1   0   1   2   1   0   1   0   0   2   1   1   0   0
 MK-5-12                0   0   1   1   1   2   1   2   0   0   1   1   0   2   0   1   0   1   0   0   0   1   1   0   1   0   0   1   1   1   1   0   1   1   1   1   1   1   0   2   1   1   1   1   2   0   1   2   0   1   1   0   0   2   2   0   0   0   1   2   1   1   2   0   1   1   1   0   1   1   2   2   2   1   1   0   1   1   1   1   1   1   2   1   0   1   1   2   2   2   1   0   1   2   1   1   2   2   1   1   1   0   1   1   2   1   0   2   1   0   2   1   1   2   0   1   1   1   1   1   1   1   0   0   1   0   1   0   0   0   1   0   1   1   0   1   1   2   1   1   1   1   1   2   1   0   0   1   1   1   1   2   0   2   0   0   0   1   0   1   1   1   0   0   1   0   0   1   0   0   0   2   2   0   1   1   0   0   2   1   2   2   0   0   1   2   1   0   1   2   2   0   1   0   0   2   1   1   0   0
 MK-5-13                0   0   0   1   1   2   1   2   1   0   1   1   0   2   1   1   0   1   1   0   0   0   1   0   1   0   0   1   0   1   0   0   1   0   1   1   1   1   0   2   1   1   2   1   1   0   1   1   0   1   1   0   0   2   1   0   1   0   1   1   1   1   2   1   1   2   0   0   1   1   2   2   2   2   0   0   1   1   1   1   1   1   1   1   0   1   0   2   2   2   1   0   1   2   1   1   2   2   1   1   1   0   1   1   0   1   1   1   1   1   2   1   1   2   0   1   2   1   1   1   1   1   0   0   2   0   1   1   0   0   2   0   2   1   0   1   1   2   1   1   0   1   1   2   1   0   0   1   1   2   1   2   0   2   0   0   0   1   0   1   1   2   1   0   1   0   0   1   0   0   0   2   2   0   1   1   0   1   1   0   1   2   0   0   0   2   1   0   1   2   2   0   1   1   0   2   2   1   0   0
 MK-5-14                0   0   1   2   1   2   1   2   1   1   2   1   0   1   1   1   0   1   1   0   0   0   1   0   1   0   0   1   0   1   0   0   1   0   1   1   1   1   0   2   1   2   1   2   1   0   1   2   0   1   1   0   0   2   1   1   1   0   2   1   1   1   1   1   1   2   0   0   2   1   2   2   2   1   0   0   1   1   1   1   1   1   1   1   1   1   0   2   2   2   1   0   1   2   1   1   2   2   1   2   1   0   1   1   0   1   1   1   1   1   2   2   1   2   1   1   1   1   1   1   1   1   1   1   2   0   1   0   0   0   2   0   2   1   0   0   1   2   1   1   0   2   1   2   1   0   0   1   1   2   1   2   0   2   0   0   1   2   0   1   1   2   1   0   2   0   0   1   0   0   0   1   2   1   1   1   1   1   1   0   1   1   0   0   0   1   1   1   1   1   2   1   1   1   1   2   2   1   0   0
 MK-5-15                1   0   1   2   1   2   1   1   1   0   2   1   0   1   1   1   1   1   1   0   0   1   1   0   1   0   1   2   0   1   1   0   1   0   2   1   1   1   0   2   1   2   1   1   1   0   1   2   0   1   1   1   0   2   1   1   1   0   2   1   1   1   0   2   1   2   0   0   2   2   2   1   2   1   0   0   0   1   1   1   1   0   1   1   1   1   0   2   2   2   1   0   1   2   1   1   1   2   1   2   2   0   1   2   0   0   1   1   1   1   2   2   1   2   1   1   0   0   1   0   1   1   1   1   2   0   0   0   0   1   2   0   2   1   0   0   1   2   1   1   0   2   1   2   0   0   0   1   1   2   2   2   1   2   0   0   1   2   0   1   1   2   2   0   2   0   0   1   0   0   1   1   2   1   1   1   1   1   1   0   1   1   0   0   0   1   2   1   1   1   1   1   2   1   1   2   2   0   0   0
 MK-5-16                1   0   0   1   1   2   1   1   0   0   2   1   0   2   2   1   1   1   1   0   0   1   1   0   1   0   1   2   0   1   1   0   0   0   0   1   2   1   0   2   1   2   1   1   1   0   1   1   0   1   1   1   0   1   1   0   1   0   2   1   1   1   0   2   1   2   1   0   2   2   2   2   2   1   1   1   0   1   1   2   1   0   1   1   1   1   0   2   1   2   1   0   1   2   1   1   1   2   1   1   2   1   1   2   0   1   0   0   1   1   1   2   0   2   1   1   0   1   2   0   1   1   1   1   1   1   0   0   0   1   2   0   1   1   0   0   1   2   1   1   0   2   1   2   0   0   1   1   1   1   2   2   1   1   0   1   1   2   0   1   1   2   2   0   2   0   0   1   0   0   1   1   2   1   2   2   1   1   1   0   1   1   0   0   0   1   2   1   1   1   1   1   2   1   1   1   2   0   0   0
 MK-6-1                 1   1   0   1   0   1   0   1   0   0   0   1   0   0   1   0   1   0   1   1   1   1   1   0   1   1   1   1   1   2   0   1   0   1   1   0   1   1   1   1   1   2   1   1   1   1   0   0   2   1   1   2   1   0   1   2   0   1   1   1   1   2   1   1   1   2   1   1   2   1   2   2   0   1   1   2   1   1   1   1   1   1   1   1   1   2   0   2   1   1   0   1   1   2   1   0   2   2   2   1   2   0   0   1   0   0   2   0   1   1   0   0   1   1   1   1   1   2   1   1   2   1   1   1   2   1   0   1   1   1   1   0   1   1   1   2   2   2   2   1   1   1   1   2   1   2   1   2   0   0   1   1   1   1   1   1   1   1   0   1   1   1   1   1   1   1   2   0   1   1   1   2   2   1   1   0   0   2   2   1   1   0   0   1   1   0   0   1   0   1   1   1   1   1   1   1   1   1   2   0
 MK-6-2                 1   1   0   2   0   1   0   1   0   0   0   1   0   0   1   0   1   0   1   1   1   1   1   1   1   1   0   2   0   2   2   1   1   2   1   0   1   1   1   1   1   2   1   1   1   1   0   0   2   1   1   1   2   0   1   2   0   1   1   1   1   2   1   1   1   2   1   0   2   1   1   2   0   1   1   2   1   1   1   1   2   1   1   1   1   2   0   2   1   1   1   2   1   2   1   0   1   1   2   0   2   0   0   1   0   0   1   0   1   1   1   1   1   1   1   1   1   2   1   2   2   1   1   1   2   1   0   1   1   1   1   1   1   1   1   2   2   2   2   1   1   1   1   2   1   1   1   2   0   1   0   1   1   1   0   1   1   1   0   1   1   1   0   1   1   1   2   0   1   1   1   2   2   1   1   0   0   2   2   1   1   0   0   1   1   0   0   0   0   1   1   1   2   1   0   1   1   2   0   0
 MK-6-3                 1   2   0   1   0   1   0   2   0   0   0   1   0   1   1   0   1   0   1   1   1   1   1   2   1   1   0   2   0   2   2   1   1   2   1   0   1   1   1   1   1   2   2   1   1   1   0   0   2   1   1   1   1   0   1   2   1   1   1   1   1   2   1   0   2   2   1   0   2   1   1   2   0   1   1   2   1   1   1   1   2   1   1   1   1   1   0   2   2   0   1   2   1   2   1   1   1   1   1   0   2   1   0   1   2   0   1   0   1   0   1   1   1   1   1   1   1   2   0   2   1   1   0   1   2   1   0   1   1   1   1   1   1   1   1   2   2   2   2   1   2   1   1   2   1   0   1   2   0   1   0   1   0   1   0   1   0   1   0   2   1   1   0   1   1   1   2   0   1   1   1   2   2   1   1   0   0   2   1   2   1   0   0   1   1   0   0   0   1   1   1   0   1   2   0   1   1   2   0   1
 MK-6-4                 1   1   1   0   0   2   0   2   1   0   0   2   0   1   1   0   1   0   1   1   0   0   1   2   1   1   0   2   0   2   2   1   1   2   2   0   1   1   1   1   1   2   2   0   0   1   1   0   2   1   2   1   1   0   1   2   1   1   1   1   1   2   1   0   2   1   1   0   2   1   0   2   1   1   1   2   1   1   1   1   1   1   1   2   0   1   1   1   2   0   1   2   1   2   2   1   1   1   1   0   2   1   0   1   2   0   1   0   1   1   1   1   1   2   2   2   1   1   0   2   1   1   1   1   2   1   0   1   1   1   1   1   0   1   1   2   1   2   2   2   2   1   1   2   1   0   1   2   1   1   0   1   1   0   0   2   0   1   0   2   1   1   0   1   1   1   1   2   1   1   1   1   2   1   1   0   0   2   1   2   1   0   0   1   1   0   0   0   1   1   1   0   1   2   0   1   1   2   0   1
 MK-6-5                 1   1   1   1   0   2   0   2   2   1   0   2   0   1   1   0   1   0   1   1   0   1   0   2   1   2   0   2   0   2   2   1   1   2   2   0   1   1   1   1   1   2   2   0   0   1   1   0   2   1   2   1   1   0   1   2   1   1   2   1   1   2   0   0   2   2   2   0   2   0   0   2   1   1   2   1   1   1   1   1   1   1   1   2   0   1   1   1   2   2   1   2   1   2   2   1   2   1   1   0   2   1   0   0   2   0   2   0   1   1   2   2   1   2   1   2   1   1   1   2   1   2   1   0   2   1   1   0   1   1   1   1   0   1   1   2   2   2   2   2   1   1   2   2   1   0   2   2   1   1   0   0   1   0   0   2   0   1   0   1   1   1   0   1   1   1   1   2   1   0   1   1   2   1   2   0   0   2   1   2   1   1   0   1   1   0   1   0   1   1   1   0   0   2   1   0   1   2   0   1
 MK-6-6                 1   1   1   1   0   2   0   2   2   1   0   2   0   1   1   0   1   0   1   0   0   1   0   2   1   2   0   2   0   2   2   1   0   1   2   0   1   1   1   1   1   2   2   0   1   0   0   0   1   1   2   1   1   0   0   2   1   1   2   2   1   2   0   0   2   2   2   1   2   0   1   2   1   1   2   1   1   1   1   1   1   1   1   2   0   1   0   1   2   2   1   2   1   2   2   1   2   1   1   0   2   0   0   0   2   0   2   0   1   2   2   2   1   2   1   2   1   1   1   2   1   2   1   0   1   1   1   1   2   1   1   1   0   1   1   2   2   2   2   2   1   1   1   2   1   0   2   2   1   1   0   0   1   0   1   2   0   1   0   1   1   1   0   1   1   1   1   1   1   0   1   2   2   1   2   0   0   2   1   2   1   1   0   1   1   0   1   0   0   1   1   0   0   2   0   1   2   2   0   1
 MK-6-7                 1   1   0   1   0   1   0   2   2   0   0   2   0   1   1   0   1   0   1   0   0   0   0   1   1   2   0   1   0   2   2   1   0   1   2   0   1   1   1   0   1   1   2   0   1   0   0   0   1   1   2   1   1   0   0   1   0   0   2   2   1   2   0   0   2   2   2   1   2   1   1   2   1   1   2   1   1   2   1   2   1   1   1   1   0   1   0   2   2   2   1   2   1   2   2   0   2   1   0   1   2   0   0   1   2   0   2   0   1   2   2   2   1   2   1   2   1   1   1   2   1   2   1   0   1   1   0   1   2   1   1   2   0   1   1   2   2   2   2   2   1   1   1   2   1   0   2   2   1   1   0   0   1   1   0   2   1   1   0   1   1   1   0   2   2   1   1   1   0   0   1   2   1   2   1   0   0   2   0   2   1   0   1   1   1   0   1   0   0   1   1   0   1   2   0   2   2   2   0   1
 MK-6-8                 1   1   0   1   0   0   0   1   2   1   0   2   1   1   1   0   1   0   1   0   0   0   0   2   1   2   0   1   0   2   2   1   0   2   2   0   1   1   1   0   1   2   2   1   1   0   0   0   1   1   2   0   1   1   0   2   0   0   2   2   1   2   0   0   1   2   2   1   2   1   2   2   1   1   1   1   1   2   1   2   1   1   1   1   0   1   0   2   2   2   1   2   1   1   2   0   2   1   1   1   2   0   1   2   2   0   2   0   1   2   1   2   2   2   1   2   1   1   1   2   2   2   1   1   1   1   1   2   2   1   1   2   0   1   1   2   2   2   2   2   1   1   1   1   1   0   2   1   1   0   1   1   1   1   0   2   1   1   0   1   1   1   0   1   1   1   1   1   1   0   1   2   1   2   1   0   0   1   0   2   1   0   1   1   1   0   1   0   0   1   1   0   1   1   0   2   2   1   0   1
 MK-6-9                 1   2   0   1   0   1   0   1   1   1   0   2   0   0   1   0   1   0   1   0   0   1   0   1   1   2   0   0   0   2   1   1   0   2   2   1   1   1   1   0   1   1   2   1   1   0   1   0   2   1   2   0   1   1   0   1   0   0   1   2   1   1   0   1   1   1   1   1   2   1   1   2   2   1   1   2   1   2   1   2   1   1   1   0   1   1   0   2   2   2   1   2   1   1   2   0   2   1   1   1   2   0   2   2   2   0   2   0   1   2   0   2   2   2   1   2   2   1   1   2   2   2   1   1   1   1   1   2   2   1   1   2   0   1   1   2   2   1   1   2   1   1   1   1   1   0   2   1   1   0   1   2   1   1   0   1   1   1   0   1   1   1   0   1   1   1   1   1   1   0   1   2   1   2   1   0   1   1   0   2   1   1   1   1   0   0   1   0   0   1   1   0   2   0   0   2   2   1   1   1
 MK-6-10                1   2   0   1   1   1   0   1   1   1   0   1   0   0   2   0   1   0   1   0   0   1   0   1   1   2   0   0   1   2   1   1   0   2   1   1   1   1   2   1   1   1   2   0   1   0   1   1   1   1   2   0   1   1   0   1   0   0   1   2   1   1   1   1   2   1   1   1   2   1   1   2   2   1   1   2   1   2   1   2   1   1   2   0   1   0   0   2   1   2   1   2   1   1   2   1   2   1   1   1   2   1   2   2   1   0   2   0   2   2   1   2   2   2   1   2   2   1   0   1   1   2   1   1   1   1   1   2   2   1   1   2   0   1   1   1   2   1   1   1   1   1   1   2   1   0   1   1   1   0   2   2   1   1   0   1   2   1   0   1   2   1   0   2   1   1   1   0   1   1   1   2   1   2   1   1   1   1   0   2   0   0   1   1   0   0   1   0   1   1   1   1   2   1   1   1   2   1   1   2
 MK-6-11                1   2   1   1   1   1   0   1   1   1   1   1   0   0   2   0   1   1   2   0   0   1   0   1   1   2   0   0   2   0   1   1   1   2   0   2   1   1   2   1   1   1   2   0   1   0   1   1   2   1   1   1   1   1   0   1   0   0   1   2   1   1   1   0   2   2   1   1   2   1   1   0   2   1   1   2   1   2   1   2   1   1   2   1   1   0   1   2   1   2   1   2   1   1   2   0   2   1   1   1   2   0   2   2   1   0   2   0   2   2   1   2   2   2   0   2   2   1   0   1   1   2   1   1   1   1   1   2   2   1   1   1   1   1   1   0   1   1   1   1   1   1   0   2   1   0   1   1   0   0   2   2   1   0   0   1   1   1   1   1   2   2   0   2   1   1   1   0   1   1   1   2   2   2   1   1   1   1   0   2   0   0   1   1   1   0   1   1   1   1   1   1   2   1   1   1   2   1   2   2
 MK-6-12                1   2   1   1   0   1   0   1   1   1   1   0   0   0   2   0   1   2   2   0   0   1   0   1   1   2   0   0   2   2   1   1   1   2   0   2   1   1   2   1   1   1   2   0   0   0   1   1   1   1   1   1   1   1   0   1   0   0   1   2   2   1   1   0   2   2   1   1   2   1   0   0   2   1   1   2   1   2   1   2   0   1   2   1   1   0   2   2   1   2   1   2   1   2   2   0   1   1   1   1   2   0   2   2   1   0   2   0   2   1   1   1   1   1   0   2   2   1   0   1   1   2   1   0   1   1   1   2   2   1   1   1   1   1   1   0   1   0   1   0   1   1   0   2   1   0   1   1   0   1   2   2   1   0   1   1   1   1   1   1   1   2   0   2   1   1   2   0   1   1   1   1   2   2   1   2   1   1   0   2   0   0   1   2   1   0   0   1   1   1   1   1   2   1   1   1   2   1   2   2
 MK-6-13                1   2   1   1   0   1   0   1   2   1   1   0   0   0   2   0   1   1   2   1   1   1   0   1   1   2   1   0   2   2   1   1   1   2   0   2   1   1   1   1   1   1   2   0   0   1   1   1   1   0   1   1   0   1   0   1   1   0   1   2   2   1   1   0   2   2   1   1   2   1   0   0   2   1   1   2   1   1   1   2   0   1   2   1   1   0   2   1   1   1   1   1   2   1   1   0   1   0   1   1   2   0   2   2   1   0   2   0   2   1   1   2   1   1   0   2   2   1   0   1   1   1   1   0   1   1   1   2   2   1   1   1   1   1   0   0   1   0   1   0   1   1   0   2   1   0   1   1   0   1   2   2   1   1   1   1   1   0   1   1   1   2   0   2   1   2   2   0   1   1   1   1   2   2   1   2   1   1   1   2   0   0   1   2   1   0   1   2   1   1   0   1   2   1   1   1   2   1   2   2
 MK-6-14                1   2   1   1   0   1   0   1   2   1   2   0   0   1   2   0   1   1   1   2   1   1   0   1   1   2   1   0   2   2   1   1   1   2   0   2   1   2   0   1   2   1   2   0   1   2   1   1   2   0   1   1   0   1   0   1   1   1   1   2   2   1   1   0   2   2   1   1   2   0   0   0   1   1   1   2   1   1   1   2   0   0   2   1   1   0   2   2   2   1   1   1   2   1   1   0   1   0   1   1   2   0   2   2   1   0   2   0   2   0   1   1   1   1   0   2   2   1   0   1   1   1   1   1   1   1   1   2   2   1   1   1   0   2   0   0   1   0   1   0   1   1   0   2   1   0   1   1   0   1   2   2   1   1   2   1   1   0   1   1   1   1   0   2   1   2   2   0   1   1   1   1   2   2   1   2   1   0   1   2   0   1   1   2   1   0   1   2   1   1   1   0   1   0   1   1   2   1   2   2
 MK-6-15                1   1   1   1   0   2   0   1   1   1   2   0   0   1   2   1   1   1   1   2   1   2   0   1   1   2   1   0   2   2   1   1   1   2   0   2   1   2   0   1   2   1   2   0   1   2   1   1   2   0   1   1   0   1   0   1   1   1   0   2   2   0   1   0   2   2   2   1   2   0   0   0   2   1   1   2   1   1   1   2   0   0   2   1   1   1   2   2   2   1   2   1   2   0   1   0   1   0   1   1   1   0   2   1   1   0   2   0   1   0   1   1   1   1   0   2   2   1   0   1   1   0   1   1   2   1   2   2   2   1   1   2   0   2   0   0   1   0   1   1   1   1   0   2   1   0   1   1   0   1   2   1   2   0   2   1   1   0   1   1   1   1   0   2   1   1   2   0   1   1   0   1   2   1   1   1   1   0   1   2   0   1   1   2   1   0   1   2   1   1   1   0   1   1   1   0   1   1   1   2
 MK-6-16                1   1   1   1   0   2   1   1   1   2   2   1   0   1   2   1   1   1   1   2   1   2   0   1   1   2   1   1   1   2   1   1   1   2   0   2   0   2   0   1   2   1   2   1   1   2   1   1   2   0   1   1   0   1   0   1   1   1   0   2   2   0   1   0   2   1   1   1   1   0   0   0   2   1   1   2   1   1   0   2   0   0   2   1   1   1   2   2   2   2   1   0   1   0   1   1   1   0   1   1   1   0   2   1   1   0   2   0   1   0   0   1   0   1   0   2   2   1   0   1   1   0   1   1   1   1   2   2   2   1   1   1   0   2   0   0   1   0   1   1   1   1   0   1   2   1   0   2   0   1   2   1   2   0   2   1   0   0   1   1   1   1   0   2   1   0   2   0   1   2   0   1   2   1   1   1   0   0   1   2   1   1   1   2   1   0   1   2   1   1   1   0   2   1   1   0   1   1   1   2
 
!****************************************** Phenotypic Data **********************************************************
!-100.0 is resevred for missing phenotype
SimulatedTrait1         9.4258    9.3430   10.5125   10.1138   11.1030   10.2602   10.0046   10.1777    9.4456   10.7379   10.3629    9.9465   11.7312   10.0520    8.2633    9.0450   10.9011   11.0732    9.6827    9.7272   10.7071   10.6875   11.1692    8.9685   11.1424    7.5817    9.3902   11.0240    9.6023   11.9423    9.6653   10.9985    9.2364   11.2991    9.4361   10.8842   10.3142    9.3369   10.3301   10.5019    9.2155    9.5347    9.5448   11.6530    9.1195    9.2356    9.9248    8.2450    9.9071   10.5852   11.8586   10.5964    8.5687   10.6320   10.8248    8.9420    9.6846    8.9603   10.0491    9.4717   11.4649   11.2381    8.8024    9.9324   11.2677    9.4467   10.3966    7.4004    9.3028   11.2942    9.7031    8.9911    9.2483    7.6750    9.0942   10.5086    9.2738    9.6869   10.7410    8.9248    9.8662    9.2549    9.9519   12.0384    7.4185    9.4576   11.0216   10.1495   11.3723    9.2806    9.3511    8.3461   10.0859    9.4517   11.0011   10.4541    9.9394   11.3185    9.4189    9.3528   11.8646   10.6233    7.6245    9.3197    9.6018    9.5258   10.5924   10.6097    8.5976   10.1672    9.7573   12.2733   10.6324   10.9222    9.2576   10.5819   10.2173    9.4876    9.6292   10.5897   10.9759   10.4887    9.6614   11.5306    9.2658    8.7395   10.8783   11.2500   11.4121    8.3600   10.3342   10.7813    8.8839    8.7752   10.0985   11.2972   10.9742   10.1424   11.2658   10.7328   10.2817   11.8843    9.1650   10.5091   10.5223   10.9230   10.4138    9.0001    9.7853    8.9127    8.9483    8.7749    9.1950   10.8633    8.7185   10.2463   10.0072   12.3632   11.6446    9.8219    9.0368   10.7585    8.9416    9.8679   10.8777   11.5047   10.3457    9.2333   10.0365    9.3259    9.3869    8.9763    8.6178    8.8486    9.4214    8.1857    7.6164    9.7901   10.7971   10.6332    8.7551   10.5802   10.3355    9.5912    9.8437   10.0717   11.5439    9.3394    9.2563    9.7582   10.8976   11.2391    9.3088    9.6017    9.3237    9.9459    9.1802    8.9668    9.6273    7.7085
 
