# Supplementary material for: Inclusive Composite Interval Mapping of QTL by Environment Interactions in Biparental Populations
Source: PLoS One. 2015 Jul 10;10(7):e0132414. doi: 10.1371/journal.pone.0132414 (PMC4498613; doi:10.1371/journal.pone.0132414)
Supplement: S2 File — (ZIP) [file pone.0132414.s002.zip › F2 population/e=1/run_00148.met]

!**********************Note: lines staring with "!" are remarks and will be ignored in the program********************
!*********************************General Information**********************************
!Assuming F1 = P1 x P2, populations available in QTL IciMapping are: 
!  1, P1BC1F1 = P1 x F1, the first backcrossing where P1 is used as the recurrent parent;
!  2, P2BC1F1 = P2 x F1, the first backcrossing where P2 is used as the recurrent parent;
!  3, F1DH, F1-derived doubled haploids; 
!  4, RIL or F1RIL, recombination inbred lines through the repeated selfing of F1;
!  5, P1BC1RIL, recombination inbred lines through the repeated selfing of P1BC1F1;
!  6, P2BC1RIL, recombination inbred lines through the repeated selfing of P2BC1F1;
!  7, F2, the selfing generation of F1;
!  8, F3, the selfing generation of F2;
!  9, P1BC2F1, the second backcrossing where P1 is used as the recurrent parent; 
! 10, P2BC2F1, the second backcrossing where P2 is used as the recurrent parent;
! 11, P1BC2RIL, recombination inred lines through the repeated selfing of P1BC2F1; 
! 12, P2BC2RIL, recombination inred lines through the repeated selfing of P2BC2F1; 
! 13, P1BC1F2, the selfing generation of P1BC1F1; 
! 14, P2BC1F2, the selfing generation of P2BC1F1; 
! 15, P1BC2F2, the selfing generation of P1BC2F1; 
! 16, P2BC2F2, the selfing generation of P2BC2F1; 
! 17, P1BC1DH, P1BC1F1-derived doubled haploids; 
! 18, P2BC1DH, P2BC1F1-derived doubled haploids; 
! 19, P1BC2DH, P1BC2F1-derived doubled haploids; 
! 20, P2BC2DH, P2BC2F1-derived doubled haploids; 
   7      !Mapping Population (see remarks above)
   2      !Mapping Function (1 for Kosambi; 2 for Haldane; 3 for Morgan)
   2      !Marker Space Type (1 for intervals; 2 for positions)
   1      !Marker Space Unit(1 for centiMorgans; 2 for Morgan)
   6      !Number of Chromosomes (or Linkage Groups)
 200      !Size of the mapping population
   1      !Number of environments
 
!***************************************** Chromosomes and Linkage Maps **********************************************
!Chromosome                 NumMarkers
-CH1                        16
-CH2                        16
-CH3                        16
-CH4                        16
-CH5                        16
-CH6                        16
!Linkage map (Marker name followed by position or the interval length)
 MK-1-1                1     0.000
 MK-1-2                1    10.000
 MK-1-3                1    20.000
 MK-1-4                1    30.000
 MK-1-5                1    40.000
 MK-1-6                1    50.000
 MK-1-7                1    60.000
 MK-1-8                1    70.000
 MK-1-9                1    80.000
 MK-1-10               1    90.000
 MK-1-11               1   100.000
 MK-1-12               1   110.000
 MK-1-13               1   120.000
 MK-1-14               1   130.000
 MK-1-15               1   140.000
 MK-1-16               1   150.000
 MK-2-1                2     0.000
 MK-2-2                2    10.000
 MK-2-3                2    20.000
 MK-2-4                2    30.000
 MK-2-5                2    40.000
 MK-2-6                2    50.000
 MK-2-7                2    60.000
 MK-2-8                2    70.000
 MK-2-9                2    80.000
 MK-2-10               2    90.000
 MK-2-11               2   100.000
 MK-2-12               2   110.000
 MK-2-13               2   120.000
 MK-2-14               2   130.000
 MK-2-15               2   140.000
 MK-2-16               2   150.000
 MK-3-1                3     0.000
 MK-3-2                3    10.000
 MK-3-3                3    20.000
 MK-3-4                3    30.000
 MK-3-5                3    40.000
 MK-3-6                3    50.000
 MK-3-7                3    60.000
 MK-3-8                3    70.000
 MK-3-9                3    80.000
 MK-3-10               3    90.000
 MK-3-11               3   100.000
 MK-3-12               3   110.000
 MK-3-13               3   120.000
 MK-3-14               3   130.000
 MK-3-15               3   140.000
 MK-3-16               3   150.000
 MK-4-1                4     0.000
 MK-4-2                4    10.000
 MK-4-3                4    20.000
 MK-4-4                4    30.000
 MK-4-5                4    40.000
 MK-4-6                4    50.000
 MK-4-7                4    60.000
 MK-4-8                4    70.000
 MK-4-9                4    80.000
 MK-4-10               4    90.000
 MK-4-11               4   100.000
 MK-4-12               4   110.000
 MK-4-13               4   120.000
 MK-4-14               4   130.000
 MK-4-15               4   140.000
 MK-4-16               4   150.000
 MK-5-1                5     0.000
 MK-5-2                5    10.000
 MK-5-3                5    20.000
 MK-5-4                5    30.000
 MK-5-5                5    40.000
 MK-5-6                5    50.000
 MK-5-7                5    60.000
 MK-5-8                5    70.000
 MK-5-9                5    80.000
 MK-5-10               5    90.000
 MK-5-11               5   100.000
 MK-5-12               5   110.000
 MK-5-13               5   120.000
 MK-5-14               5   130.000
 MK-5-15               5   140.000
 MK-5-16               5   150.000
 MK-6-1                6     0.000
 MK-6-2                6    10.000
 MK-6-3                6    20.000
 MK-6-4                6    30.000
 MK-6-5                6    40.000
 MK-6-6                6    50.000
 MK-6-7                6    60.000
 MK-6-8                6    70.000
 MK-6-9                6    80.000
 MK-6-10               6    90.000
 MK-6-11               6   100.000
 MK-6-12               6   110.000
 MK-6-13               6   120.000
 MK-6-14               6   130.000
 MK-6-15               6   140.000
 MK-6-16               6   150.000
!*********************************** Marker Types ********************************************************************
!Co-dominant marker: When heterozygote F1 is present, P1 is coded as 2, F1 is coded as 1, and P2 is coded as 0; Otherwise, P1 is coded as 2, and P2 is coded as 0. 
!Dominant marker: When heterozygote F1 is present, P1 and F1 are coded as 12, and P2 is coded as 0; Otherwise, P1 is coded as 2, and P2 is coded as 0.  
!Recessive markers: When heterozygote F1 is present, P1 is coded as 2, and F1 and P2 are coded as 10; Otherwise, P1 is coded as 2, and P2 is coded as 0. 
!Missing marker is coded as -1. 
 MK-1-1                 1   1   1   1   1   1   2   0   0   0   0   2   1   1   1   2   2   0   2   1   2   0   1   2   1   1   2   1   1   1   0   2   1   2   1   0   1   0   0   1   2   2   2   0   0   1   1   1   1   0   0   2   1   1   1   2   0   1   1   1   0   0   1   0   0   0   1   1   2   0   1   1   0   0   1   1   0   1   2   1   1   1   1   0   1   1   1   1   2   1   0   1   2   1   2   1   2   1   0   0   2   1   1   2   1   0   1   2   1   2   1   1   1   1   1   2   1   0   1   0   1   1   2   0   1   0   1   0   1   0   1   0   0   0   1   2   1   0   0   1   1   1   2   0   2   1   1   2   0   2   1   1   1   0   1   0   0   1   2   2   1   1   0   1   0   2   1   1   1   0   1   2   0   0   0   0   2   2   0   1   2   1   2   0   1   1   1   1   1   1   1   2   0   1   1   1   1   2   0   1
 MK-1-2                 2   1   1   1   1   1   2   0   0   0   1   2   1   1   1   2   1   0   2   1   2   0   1   2   1   1   2   1   1   2   0   2   1   2   1   0   0   0   1   1   2   2   1   0   1   1   1   1   1   0   0   2   2   1   2   1   0   1   1   1   1   0   1   0   0   1   1   1   2   0   1   1   0   0   0   1   0   0   2   1   1   1   1   0   1   1   1   1   2   1   0   1   2   1   2   0   1   1   0   0   2   1   1   2   2   0   1   2   0   2   1   1   1   1   1   2   1   0   1   1   0   1   2   0   1   0   1   0   1   0   1   0   0   0   1   2   1   0   2   1   1   1   2   0   2   1   1   2   0   2   1   1   0   0   1   0   0   2   2   2   1   1   1   1   0   2   1   1   1   0   1   1   0   0   1   0   2   2   0   1   2   1   2   1   2   1   1   1   1   0   1   2   0   2   2   1   0   2   0   1
 MK-1-3                 2   1   1   1   2   2   2   1   0   0   2   2   1   1   1   2   1   1   2   1   2   1   1   2   1   2   2   1   1   2   0   2   1   2   1   1   2   0   1   1   1   1   1   0   1   1   0   2   1   0   1   2   2   1   2   1   0   1   1   1   1   0   1   0   0   1   1   1   2   0   1   1   1   0   0   1   0   0   2   1   0   0   2   0   1   1   1   1   2   1   0   1   2   2   2   0   1   1   0   0   2   1   1   2   2   1   1   1   0   2   1   1   1   1   2   2   1   0   2   1   0   1   1   0   1   0   1   0   1   0   1   0   1   0   1   2   1   0   2   1   1   1   2   0   2   1   1   1   0   2   1   0   0   0   1   1   0   2   2   2   1   0   1   0   0   2   0   1   1   0   1   1   0   1   1   0   2   2   0   1   2   1   2   1   2   0   0   1   1   0   1   2   0   1   1   0   1   2   0   1
 MK-1-4                 2   1   1   1   2   1   2   1   0   0   2   2   1   1   1   2   1   2   2   1   2   1   1   2   0   2   2   1   1   2   0   2   1   2   1   1   2   0   1   1   1   2   1   1   1   1   0   2   0   0   1   2   2   1   2   1   0   1   1   1   1   1   1   1   0   1   1   1   2   0   1   2   1   0   0   1   1   0   1   1   0   0   2   0   1   1   1   1   2   1   0   1   2   2   0   1   1   1   0   0   2   1   1   2   2   1   1   1   0   1   1   1   0   0   2   2   1   0   2   1   0   1   1   0   1   0   2   0   1   0   1   0   1   0   1   2   1   0   2   1   2   1   1   0   2   2   2   1   1   2   1   0   0   0   1   1   1   2   2   2   2   0   1   0   0   2   0   1   1   0   1   1   0   1   1   0   2   1   0   1   2   1   1   1   1   0   0   1   2   0   1   2   0   1   0   0   2   2   0   0
 MK-1-5                 1   1   1   1   2   1   1   1   1   0   2   2   1   1   1   2   1   2   2   1   2   0   1   2   0   2   2   1   1   2   0   2   1   2   1   1   2   2   1   1   1   2   1   1   1   0   0   1   0   1   1   2   2   1   2   1   1   2   1   1   1   1   1   1   0   2   1   1   2   0   1   2   1   1   0   1   1   0   1   1   0   0   2   0   0   1   0   1   2   1   0   1   2   2   0   1   2   0   0   1   2   1   1   2   2   1   0   1   0   1   1   1   0   0   2   2   1   0   2   1   0   1   1   1   1   0   1   0   2   0   2   0   1   0   1   2   1   0   2   1   2   1   1   0   2   2   2   1   1   2   1   0   0   0   1   1   2   2   2   2   2   0   1   0   0   2   0   1   1   0   1   1   0   1   1   0   2   1   0   1   2   1   1   0   1   0   0   1   1   1   1   2   0   1   1   1   2   1   1   0
 MK-1-6                 1   1   1   1   1   1   1   1   1   0   2   1   1   1   1   1   1   1   2   0   1   1   1   2   0   2   2   1   1   2   0   2   1   2   1   1   2   2   1   1   1   2   0   1   0   0   0   1   0   2   1   2   2   1   2   1   0   2   2   1   1   2   1   1   0   2   1   1   2   0   1   1   1   1   0   1   1   0   1   1   0   0   2   0   0   1   0   1   2   1   0   1   2   1   0   0   2   1   0   1   2   1   1   2   2   1   0   1   0   1   1   1   0   0   2   2   1   0   2   1   0   1   2   1   1   1   1   0   1   0   2   0   1   0   1   2   1   1   2   1   2   1   1   2   2   2   2   1   1   2   1   0   0   0   1   1   2   1   2   2   2   0   1   1   1   2   0   1   1   0   0   1   0   1   1   1   2   1   0   1   2   2   1   0   1   0   0   1   1   1   2   2   0   2   0   1   2   1   1   0
 MK-1-7                 0   1   1   1   2   2   1   1   1   0   2   1   2   1   1   1   1   1   2   0   1   1   1   2   0   1   1   1   1   2   0   2   1   1   0   1   2   2   1   1   1   2   0   1   0   0   1   1   1   1   1   2   2   1   1   1   0   2   2   1   1   2   1   1   0   2   1   2   2   0   1   1   1   1   0   1   1   0   1   1   0   1   2   0   0   1   0   1   2   1   0   0   2   1   0   0   1   1   0   1   2   1   1   2   2   1   0   1   0   1   1   1   1   0   2   1   0   0   2   0   0   1   2   1   1   1   1   0   1   0   1   0   0   1   1   2   1   1   2   1   1   1   2   2   2   1   2   1   1   2   1   1   0   0   1   1   1   1   1   2   2   0   1   1   1   2   1   1   1   0   0   1   0   1   0   1   2   1   0   1   1   2   0   0   1   0   0   1   0   1   2   2   0   2   0   1   1   1   1   0
 MK-1-8                 0   1   1   1   2   2   1   1   2   0   2   1   2   1   1   1   1   1   2   0   1   1   1   2   0   1   0   1   1   2   0   2   0   1   0   1   2   2   1   1   1   2   0   1   0   1   1   1   1   2   0   2   1   1   2   1   0   2   2   1   1   2   1   1   0   2   1   2   2   0   1   0   1   1   0   2   1   0   1   1   0   0   2   0   0   2   0   1   2   1   0   0   2   1   0   0   1   2   0   1   2   1   1   2   2   1   1   1   0   1   1   1   1   0   2   1   1   0   2   1   0   1   2   1   1   1   1   0   1   0   1   1   0   1   2   2   1   1   1   1   1   1   2   2   2   0   2   1   1   2   1   1   1   0   1   0   1   1   1   2   2   2   1   1   1   2   1   1   0   0   0   1   0   2   0   1   2   1   0   2   1   2   0   0   1   0   0   1   0   1   2   2   1   2   0   2   1   1   1   0
 MK-1-9                 0   1   1   1   2   2   1   1   2   1   2   1   2   2   1   0   0   2   2   0   1   1   1   1   1   1   1   1   1   1   0   2   0   1   0   1   2   2   1   1   1   2   1   1   0   1   1   2   1   2   0   2   1   1   2   1   0   2   2   0   1   2   1   1   0   2   1   2   2   0   1   0   1   1   0   2   0   0   2   1   0   0   2   1   0   2   1   1   1   1   0   1   2   1   0   0   2   1   0   1   2   1   1   2   2   0   1   1   0   2   1   1   1   0   2   1   1   0   2   0   0   1   2   1   1   1   1   1   1   0   1   1   0   1   1   1   1   1   1   1   1   0   2   2   2   1   2   1   1   2   0   1   1   0   1   0   1   1   1   2   2   2   0   1   1   1   1   1   0   0   0   2   1   2   0   1   2   1   0   1   0   2   0   0   1   0   0   1   1   1   2   2   1   2   0   2   1   1   1   0
 MK-1-10                0   1   1   1   2   2   0   2   2   1   2   1   1   2   1   0   0   2   2   1   1   1   0   2   1   1   1   1   1   2   1   2   0   2   0   1   2   2   1   1   1   2   1   1   0   0   1   2   1   2   0   2   1   1   2   2   0   2   2   0   1   2   1   1   0   2   0   1   2   0   1   0   1   0   0   1   0   0   2   0   1   0   2   1   0   2   1   1   0   1   0   1   2   1   0   0   2   1   1   1   2   1   1   2   2   0   1   1   0   2   1   2   1   0   2   1   1   0   2   1   0   1   1   1   1   1   1   2   0   0   0   0   0   2   1   1   0   1   1   1   1   1   2   2   2   1   2   0   1   1   1   1   1   0   1   0   1   1   1   2   2   2   0   1   1   1   1   1   0   0   0   1   1   2   0   1   2   1   2   0   2   2   0   0   1   0   0   1   1   1   2   1   1   2   0   2   1   1   1   0
 MK-1-11                0   1   1   1   2   1   0   2   2   1   2   1   1   2   1   0   0   2   2   1   2   1   0   2   1   1   1   1   1   2   1   2   0   2   0   1   1   1   1   1   1   2   1   0   0   0   0   1   0   2   0   1   1   1   2   1   0   2   2   0   1   2   1   1   1   1   1   1   2   0   2   0   1   0   0   1   1   0   2   0   1   0   2   1   0   2   0   0   0   1   0   1   2   1   0   0   2   1   1   1   2   1   1   2   2   0   0   1   0   2   1   2   1   1   2   1   1   1   2   1   0   1   1   1   1   1   1   1   0   1   0   0   0   2   1   1   0   1   2   0   1   1   2   2   2   1   2   0   1   1   1   1   1   1   1   0   1   1   1   2   2   1   1   1   1   2   0   1   0   0   0   1   2   2   0   1   2   1   2   1   2   2   0   0   1   0   0   2   1   1   1   1   1   2   0   2   1   1   1   0
 MK-1-12                1   1   2   1   2   1   0   2   2   1   0   1   1   2   1   0   0   2   2   1   2   1   0   2   1   2   0   1   1   2   1   2   0   2   0   0   2   1   1   1   1   2   1   0   0   0   0   1   0   2   0   0   1   1   2   1   1   2   2   0   1   2   1   1   1   1   1   1   2   0   2   0   1   0   1   1   1   0   2   0   1   1   2   1   0   2   0   0   0   1   0   1   1   1   0   0   2   1   1   1   2   1   1   1   2   0   1   1   0   2   1   1   1   1   2   1   1   0   2   2   0   1   0   1   1   1   1   1   0   1   1   0   0   2   1   1   0   1   2   0   0   1   2   2   2   1   2   0   2   1   2   1   1   1   1   0   1   0   1   2   2   1   2   1   1   2   1   1   0   0   0   1   2   2   0   1   2   1   1   1   2   2   0   0   0   0   0   2   1   1   1   1   1   2   0   1   1   1   1   0
 MK-1-13                0   1   2   1   2   1   0   2   2   1   0   1   1   2   2   0   1   2   2   1   2   1   0   2   1   2   0   1   0   2   1   2   1   2   0   0   2   0   1   1   1   2   2   0   0   0   0   0   1   2   0   0   1   1   2   1   1   1   2   0   1   2   1   1   1   1   1   1   1   0   2   0   1   1   2   1   1   0   2   0   1   0   1   1   0   2   0   1   0   2   0   1   1   1   1   0   2   1   1   1   2   0   1   1   2   1   1   2   0   2   1   1   1   1   2   1   1   1   2   2   0   1   0   1   1   1   1   1   0   1   1   1   0   1   0   1   0   0   2   0   0   1   1   2   2   1   2   0   2   1   2   0   1   1   0   0   1   0   1   2   2   1   2   2   1   2   1   1   0   0   0   1   2   1   0   1   2   0   1   1   2   2   0   0   0   0   0   1   1   1   0   1   1   2   1   0   1   1   1   0
 MK-1-14                0   1   2   1   2   0   0   2   1   1   0   0   1   2   2   1   1   2   2   1   2   0   1   2   1   1   0   1   0   2   1   2   1   2   0   0   2   0   1   2   0   2   2   0   0   0   0   0   1   2   0   1   1   1   2   0   1   1   2   0   1   2   1   2   1   0   1   1   1   0   1   0   2   1   2   1   1   0   2   0   1   0   1   1   1   1   0   2   1   2   0   1   2   1   0   0   2   1   1   0   2   0   1   1   2   1   1   2   0   2   1   2   1   1   2   1   1   1   2   2   0   1   0   0   1   1   1   1   0   1   1   0   1   1   0   1   0   0   1   0   0   1   1   2   1   1   2   0   2   1   2   0   1   1   0   0   1   0   1   2   2   2   2   2   1   2   1   2   0   2   0   1   2   1   0   1   2   0   1   1   2   1   0   0   0   0   0   1   1   1   0   1   0   2   1   0   1   1   0   0
 MK-1-15                0   1   2   1   2   0   0   2   1   1   0   0   1   1   2   1   1   2   2   1   2   0   1   2   1   1   0   1   0   2   1   2   1   2   0   1   1   0   1   2   0   1   2   0   0   0   0   0   1   2   0   1   1   1   2   0   1   2   2   0   1   2   1   2   1   0   1   1   0   0   1   0   2   1   2   1   1   0   2   0   2   0   1   1   1   1   1   2   1   2   0   1   2   0   0   0   2   1   1   1   2   0   1   1   2   1   1   1   0   2   1   2   1   1   2   1   1   1   2   2   0   1   1   0   1   1   1   0   0   2   1   0   2   1   0   1   0   0   1   0   0   1   1   2   1   1   2   1   2   1   2   0   1   1   1   0   1   0   1   2   2   2   2   2   1   2   1   1   0   2   0   1   2   1   1   1   2   0   1   1   2   1   0   0   1   0   0   1   1   1   0   1   0   2   1   0   1   1   0   0
 MK-1-16                0   1   2   2   2   0   0   2   0   1   1   0   1   1   2   1   1   2   2   2   2   0   0   1   1   1   0   1   0   1   1   1   1   2   0   0   1   0   1   1   0   1   2   0   1   0   0   0   1   2   0   1   1   1   2   0   1   2   2   1   1   2   1   1   1   0   1   1   1   0   1   0   2   1   2   1   1   0   1   0   2   0   1   1   2   1   1   2   1   2   0   1   2   0   0   0   1   1   1   1   2   0   1   1   2   1   1   1   0   2   1   2   1   1   1   1   1   0   1   2   0   1   1   0   1   1   1   0   0   2   1   0   2   1   0   1   0   0   1   0   0   1   1   2   1   1   2   2   2   1   2   1   1   0   1   0   1   0   1   2   2   1   2   2   1   2   1   2   0   2   0   1   2   2   1   1   2   0   1   1   2   1   0   0   1   0   0   1   1   1   1   1   0   2   1   0   1   1   0   0
 MK-2-1                 1   1   1   2   0   1   0   1   2   1   2   1   1   0   1   1   1   0   1   0   2   1   0   2   0   1   1   1   2   1   1   0   2   1   2   0   1   1   1   1   2   2   1   1   1   0   2   2   1   1   0   2   1   0   2   1   1   0   1   2   1   2   1   1   2   0   0   1   1   2   0   1   1   1   1   1   2   0   0   2   2   1   0   2   1   0   1   1   2   1   1   2   1   1   2   0   0   1   1   1   1   1   1   1   0   1   1   1   2   1   0   1   1   2   1   1   0   1   0   2   1   1   1   2   0   2   2   1   2   0   1   0   1   1   2   1   0   0   0   1   1   1   2   2   0   1   2   0   1   1   1   1   1   2   1   0   1   2   1   1   1   1   1   2   1   0   1   0   1   2   1   2   0   0   1   1   0   1   1   2   2   1   0   1   2   1   1   0   2   0   1   1   2   0   1   2   0   1   0   1
 MK-2-2                 1   1   2   1   0   1   0   0   2   1   2   1   1   0   1   1   1   0   1   0   2   1   0   2   0   1   1   1   2   1   1   0   2   1   2   0   1   0   2   1   1   2   1   1   1   0   2   2   2   1   0   2   1   0   2   1   1   1   1   2   1   2   1   1   2   0   0   1   0   2   0   1   1   1   1   0   1   0   0   2   2   0   0   2   1   0   1   1   1   1   1   2   1   1   2   0   0   1   0   1   1   1   1   1   0   1   1   0   2   1   0   1   1   2   1   1   0   1   0   2   2   1   1   2   0   2   2   1   2   0   1   0   1   1   2   1   0   1   0   1   2   0   2   2   0   1   2   0   2   1   1   2   1   2   2   0   1   1   1   1   0   1   1   1   1   1   1   1   1   2   1   2   0   0   1   1   0   1   1   0   2   1   0   1   2   1   2   0   2   0   0   1   2   0   1   1   1   1   0   1
 MK-2-3                 1   1   1   1   0   1   0   0   1   1   2   2   2   0   1   1   1   0   1   0   2   1   0   1   1   1   1   1   2   1   1   0   2   1   2   0   1   0   2   1   1   2   1   1   2   0   2   1   2   1   0   2   1   0   2   1   1   1   1   2   0   1   1   2   2   0   0   1   0   2   0   1   1   2   0   0   0   0   0   2   2   0   1   2   0   0   0   1   1   1   1   2   1   1   2   1   0   1   1   1   1   1   1   1   0   1   1   0   2   1   1   2   1   2   1   1   0   1   0   2   2   1   0   2   0   2   2   1   2   0   2   0   1   1   2   0   0   1   0   1   1   0   2   2   0   1   2   0   2   1   1   2   1   1   2   0   2   1   1   1   0   1   1   1   1   1   1   0   0   2   1   1   0   0   1   0   0   1   1   1   1   1   0   0   1   1   2   0   2   0   0   1   2   0   1   2   1   1   0   1
 MK-2-4                 1   1   1   1   0   1   0   0   2   1   2   2   2   1   1   1   1   0   1   1   2   1   0   0   0   1   1   1   2   1   2   0   2   1   2   0   1   0   0   1   1   2   1   2   2   0   2   1   2   1   0   2   1   0   2   0   1   1   1   1   0   2   1   2   2   0   0   1   0   2   0   1   1   2   1   0   0   0   0   0   2   0   1   1   0   0   0   0   1   2   1   2   1   1   2   1   0   1   1   1   2   2   0   1   0   1   0   0   1   1   1   2   1   2   1   1   0   1   0   2   2   1   0   2   0   1   2   1   2   0   2   1   1   2   1   0   0   1   1   1   1   1   2   2   0   1   2   0   1   1   1   2   1   1   2   0   2   1   1   1   1   1   1   1   1   1   1   0   0   2   1   1   0   0   1   0   0   1   1   2   1   1   0   0   1   1   2   1   2   1   0   1   1   0   1   2   1   1   0   1
 MK-2-5                 1   1   0   1   0   1   0   0   2   1   2   2   2   0   1   1   2   0   1   1   2   2   0   0   0   1   0   2   2   1   1   1   2   1   2   0   1   0   0   1   1   2   1   2   2   0   2   1   2   1   0   1   1   0   1   0   1   1   1   1   0   1   1   1   2   0   0   1   0   2   0   1   1   2   1   0   0   0   0   0   2   1   1   1   0   0   1   0   1   1   1   2   2   1   2   1   0   1   1   1   2   2   1   1   0   1   0   0   1   1   1   2   0   2   1   2   1   1   0   1   2   0   0   2   0   1   2   2   2   0   2   1   2   2   1   0   0   1   1   1   1   1   2   2   0   1   2   0   1   1   1   2   1   1   2   1   2   1   1   2   1   1   1   1   1   1   1   0   0   2   1   1   0   1   1   0   0   1   1   2   1   2   0   1   1   1   2   1   2   1   0   1   1   0   2   2   1   2   0   2
 MK-2-6                 1   1   0   2   0   1   1   1   1   1   2   1   2   0   1   1   1   1   1   1   2   1   0   0   0   1   0   2   2   1   1   1   2   0   2   0   1   0   0   2   1   1   1   2   2   1   2   1   2   1   0   1   1   0   1   0   2   1   1   1   0   1   1   1   0   0   0   1   0   2   0   1   0   2   1   0   0   0   0   0   2   0   1   1   0   0   1   1   1   1   1   1   2   1   1   1   0   0   2   1   1   2   0   1   0   1   1   0   1   1   1   2   0   2   2   2   1   1   1   2   2   0   0   1   0   1   2   2   2   0   1   1   2   2   1   0   0   1   1   1   2   1   2   2   1   1   1   0   1   1   2   2   1   1   1   1   2   1   1   2   1   1   1   1   1   2   1   0   0   2   1   1   0   1   1   0   0   1   1   2   1   2   0   1   2   1   2   1   2   1   0   1   1   0   2   2   1   2   1   2
 MK-2-7                 2   1   0   2   0   1   1   1   0   1   2   1   1   0   1   0   1   1   1   1   2   1   0   0   0   1   0   2   2   2   2   1   2   1   2   1   1   0   0   2   1   1   1   2   2   1   2   1   2   1   0   1   1   0   1   0   2   1   0   1   0   1   1   1   1   0   1   1   0   1   0   1   0   2   1   0   0   0   0   0   2   0   1   1   0   0   1   1   1   1   0   1   2   1   2   1   1   0   1   1   1   1   1   1   0   1   1   0   1   1   1   2   0   2   2   2   1   1   1   2   2   0   0   1   0   1   2   2   2   0   1   1   2   2   1   0   0   1   1   1   2   1   2   2   1   1   1   0   1   1   1   2   1   2   1   0   2   1   1   2   1   1   0   1   1   2   1   0   0   2   1   1   0   1   1   0   0   1   1   2   1   2   1   2   2   2   2   1   2   1   0   1   2   0   2   1   2   2   1   2
 MK-2-8                 1   1   0   1   0   1   1   1   1   1   2   1   1   0   0   0   1   1   1   1   2   1   1   1   0   1   0   2   2   1   2   1   2   1   2   0   1   0   1   2   1   1   1   2   2   1   1   1   2   1   0   1   1   0   0   0   2   1   0   1   0   1   1   1   1   0   1   1   0   1   0   1   0   2   1   0   0   0   0   0   2   0   1   1   0   0   1   1   1   1   0   1   2   2   1   1   1   0   0   0   1   1   1   1   0   0   2   2   1   2   1   1   0   2   2   2   1   1   1   2   2   0   0   1   0   1   2   2   2   0   1   2   2   2   1   0   0   1   1   0   1   1   1   2   0   1   1   0   1   1   1   1   1   2   1   0   1   1   0   1   1   1   0   1   1   2   1   0   0   1   1   1   0   1   1   1   1   2   1   2   0   2   1   2   1   1   2   1   2   1   0   1   1   0   2   1   2   2   1   2
 MK-2-9                 1   1   0   1   0   1   1   1   2   1   2   1   1   1   0   0   1   1   1   1   1   1   1   0   0   1   0   2   2   1   2   1   2   1   2   0   1   0   2   2   1   1   1   1   2   1   1   1   2   1   0   1   1   0   0   0   2   1   0   1   0   1   1   1   2   0   1   1   1   1   0   1   0   1   1   1   0   1   1   0   2   0   1   1   0   0   2   1   1   1   0   1   2   2   1   1   1   0   0   1   1   0   1   1   0   0   2   2   1   2   0   1   0   2   2   2   1   1   1   2   2   0   0   1   0   1   2   2   1   0   2   1   2   2   1   0   0   1   1   0   2   0   1   2   0   1   0   0   0   1   1   1   1   2   1   0   1   0   0   1   1   1   0   1   0   2   0   0   0   1   1   1   0   0   1   1   1   2   2   2   0   2   0   2   1   2   2   1   2   1   0   1   1   0   1   1   1   2   2   2
 MK-2-10                1   1   0   0   0   1   1   1   2   1   2   2   1   0   0   0   1   1   1   1   1   2   1   1   0   1   0   2   1   1   2   1   2   1   1   1   1   0   0   1   2   1   0   1   1   2   1   1   1   1   0   0   1   1   1   1   2   1   0   1   0   1   1   2   2   0   1   1   1   1   0   1   0   0   1   2   0   1   2   0   1   0   1   1   0   0   2   1   1   1   1   1   2   2   1   1   0   0   0   1   1   0   1   1   0   1   2   2   1   1   0   0   1   2   1   2   1   1   1   2   2   0   0   0   0   2   2   1   1   0   2   1   0   2   1   0   0   1   1   0   2   0   1   1   1   1   0   0   0   1   0   1   1   1   1   0   1   1   0   2   1   1   0   1   0   2   1   0   0   1   1   1   0   0   0   1   1   2   1   2   0   2   0   2   1   1   2   1   2   1   0   0   1   0   1   2   0   2   2   2
 MK-2-11                0   2   1   0   0   1   1   1   2   1   2   2   1   0   0   0   1   0   1   1   1   2   1   2   0   2   0   2   1   1   2   1   2   1   2   2   0   0   0   1   2   0   1   2   1   2   1   1   0   0   0   0   1   1   1   1   2   1   0   1   0   1   1   2   2   0   1   1   1   1   0   1   0   0   1   2   0   1   2   0   1   0   1   1   1   0   2   1   1   1   1   1   1   2   1   1   0   1   0   1   1   0   1   1   0   1   2   1   1   1   0   0   1   2   1   2   0   1   2   2   2   0   0   1   0   2   2   1   1   0   2   1   0   2   1   0   0   1   1   0   2   0   1   1   1   1   0   0   0   1   1   1   1   1   1   1   1   1   0   2   1   1   0   1   0   2   1   1   1   1   1   1   0   0   0   1   2   2   1   2   0   2   0   2   1   1   1   1   1   1   0   0   0   0   1   2   0   0   2   2
 MK-2-12                0   2   1   0   0   1   1   0   1   1   2   2   1   0   1   0   1   1   1   1   1   2   1   1   0   2   0   2   1   1   2   2   1   1   2   2   0   0   1   1   2   0   0   1   1   2   1   1   0   0   0   0   1   1   1   1   2   1   0   1   0   1   1   1   2   0   1   0   1   1   0   2   0   0   1   2   0   1   2   0   1   0   1   1   2   0   2   1   0   1   1   1   1   2   1   2   0   1   1   1   1   1   0   1   0   1   2   2   1   1   0   0   1   2   1   2   0   1   2   2   2   1   0   1   1   2   2   1   1   0   1   1   0   2   1   0   0   1   1   0   2   0   0   1   1   1   1   0   0   1   1   0   1   1   1   1   1   1   0   2   1   1   0   1   0   1   1   0   1   2   1   1   0   1   0   1   2   2   1   2   0   2   0   1   1   1   1   2   1   1   0   0   0   0   1   1   0   0   2   2
 MK-2-13                0   2   1   1   0   1   1   0   1   1   2   2   1   0   0   0   2   1   1   1   1   2   1   1   1   2   0   2   1   1   2   2   1   0   2   2   0   0   0   1   2   0   0   1   2   2   1   1   0   0   0   0   1   1   1   1   2   1   0   1   0   1   1   1   2   0   1   0   1   1   0   1   0   0   0   2   0   0   2   0   1   0   1   1   1   0   2   0   1   1   1   1   1   2   1   2   0   1   1   1   2   1   0   1   0   0   2   2   2   0   0   0   2   2   1   2   0   1   2   2   2   1   0   1   0   2   2   1   0   0   1   1   0   2   2   0   0   1   1   0   2   0   1   1   1   0   1   0   1   1   1   2   1   2   1   1   1   1   0   1   1   1   0   1   1   1   1   1   1   2   2   1   0   1   0   1   2   2   1   2   0   2   1   1   1   1   1   2   1   2   0   0   0   0   1   1   1   1   2   2
 MK-2-14                1   2   1   1   0   2   1   0   1   0   2   2   1   0   0   0   2   1   1   1   1   2   1   0   1   1   0   2   1   1   2   1   1   0   2   2   0   0   0   0   2   0   1   1   2   2   1   1   1   0   0   0   2   1   1   0   2   1   0   1   0   1   1   1   2   0   1   0   2   1   0   0   1   0   0   2   0   1   2   0   1   0   1   1   1   0   2   0   1   1   1   1   1   2   1   2   0   1   1   1   2   1   0   0   1   0   2   2   2   0   0   0   2   1   2   2   0   1   2   2   2   1   0   1   0   2   2   1   0   0   1   1   0   2   2   0   0   1   1   0   2   0   0   1   1   0   1   1   1   1   1   1   1   2   1   1   1   1   0   2   1   1   0   1   1   1   0   1   2   2   2   1   1   1   0   1   2   2   1   2   0   2   1   1   1   1   1   1   1   2   0   0   0   0   0   2   1   1   2   2
 MK-2-15                1   2   1   1   1   2   1   0   1   0   1   2   1   1   0   1   2   1   1   1   1   2   1   0   2   1   0   1   1   1   2   1   1   0   2   2   0   0   0   0   2   0   1   1   2   1   1   1   1   0   0   0   1   1   1   0   2   1   0   1   0   1   1   1   2   0   0   0   0   1   1   0   1   0   0   2   0   1   2   0   1   0   1   1   1   0   2   0   1   1   1   1   1   2   1   1   0   1   1   1   2   1   0   1   1   0   2   2   2   1   0   0   2   1   2   2   0   1   1   2   2   1   0   1   2   2   2   1   0   1   1   2   0   2   2   1   0   1   0   0   2   0   0   0   1   0   1   1   1   0   1   0   1   2   1   1   1   1   0   2   2   1   1   1   2   2   0   1   2   1   2   2   1   2   0   1   1   2   0   2   0   2   1   1   1   1   0   1   1   1   0   0   0   0   0   2   1   1   2   2
 MK-2-16                1   1   1   1   0   2   1   0   1   1   1   2   1   2   0   1   2   2   1   0   1   2   1   0   2   1   1   1   1   1   2   1   1   0   2   2   0   0   0   0   1   0   1   1   2   1   1   1   1   0   0   0   1   1   1   0   2   1   0   1   0   2   1   1   2   0   0   0   0   1   1   0   1   1   1   2   0   1   2   0   1   0   1   1   1   0   2   0   1   0   1   1   1   2   1   1   1   1   1   1   2   1   0   1   0   0   1   1   2   1   0   0   2   1   2   2   0   1   1   2   2   1   1   1   2   2   2   1   0   1   1   2   0   0   2   1   1   1   0   1   2   0   0   0   1   0   1   2   1   0   1   0   1   1   0   1   1   2   1   2   2   2   0   1   2   2   0   1   2   1   2   2   1   2   0   1   2   2   0   2   1   1   1   1   2   1   1   1   1   1   1   0   0   0   1   2   1   1   2   2
 MK-3-1                 2   1   0   2   1   0   0   2   1   1   1   1   1   0   1   1   2   0   2   1   2   1   0   1   1   1   2   1   1   2   0   2   2   0   1   1   2   1   2   1   1   1   1   1   1   2   1   1   0   0   0   1   0   0   1   0   0   2   2   2   1   1   1   0   0   1   2   1   0   1   2   1   0   1   1   1   2   1   1   0   1   1   2   2   0   1   1   2   2   1   1   2   1   0   2   1   1   2   1   0   1   1   0   1   1   1   0   1   1   1   0   1   1   1   1   2   0   1   1   0   1   2   1   1   0   2   1   1   1   2   1   0   1   0   1   0   1   0   1   0   0   2   2   1   1   2   0   1   2   1   1   2   0   1   1   0   1   0   2   1   1   1   1   0   1   2   0   1   1   2   1   0   2   2   2   1   1   2   1   1   0   2   0   2   2   2   1   1   0   1   2   0   1   1   2   0   2   1   1   1
 MK-3-2                 2   1   0   2   0   0   0   2   1   1   1   1   1   0   1   1   2   0   2   0   2   1   0   1   1   1   2   1   1   2   0   2   2   1   2   1   1   1   2   1   1   1   1   1   1   2   1   1   0   0   0   1   1   1   1   0   0   2   2   2   2   1   2   0   0   0   2   1   0   1   2   0   1   1   1   1   2   1   1   0   1   1   2   2   0   1   1   2   2   1   1   2   1   0   2   0   1   2   1   0   0   1   0   1   2   1   0   1   1   1   0   1   1   1   1   2   0   1   1   0   1   2   1   1   1   2   1   1   1   2   1   0   0   0   1   0   1   1   1   0   0   2   1   1   1   2   0   1   1   0   1   2   0   1   1   0   1   0   2   1   1   1   1   0   1   2   0   1   1   2   1   0   2   2   1   2   1   2   1   1   0   2   0   2   1   1   1   1   0   1   2   0   1   1   2   0   2   1   1   1
 MK-3-3                 1   1   0   2   0   0   0   2   2   1   1   1   1   0   1   1   2   0   2   0   2   0   0   1   1   1   2   1   0   2   0   1   2   1   1   1   1   2   2   1   1   1   1   1   0   2   1   2   0   0   0   1   1   1   1   0   0   2   2   1   2   1   2   0   0   0   2   1   0   1   2   0   1   2   1   1   1   1   1   1   1   0   2   2   0   0   1   2   0   1   1   2   1   0   2   0   1   2   1   1   0   1   0   1   2   1   0   1   1   0   0   1   1   1   1   2   0   1   1   0   1   2   1   0   1   2   1   1   1   2   1   1   0   1   1   0   1   2   1   0   1   2   2   1   0   2   0   1   1   0   2   2   0   1   1   0   1   1   2   0   1   1   0   0   0   2   0   1   1   2   1   0   2   1   1   2   2   2   1   1   0   2   0   2   0   2   1   1   1   2   2   1   1   1   2   0   1   1   1   1
 MK-3-4                 1   0   0   2   0   0   0   2   2   2   0   1   1   0   1   1   2   0   1   0   2   0   1   0   1   1   2   0   0   1   0   1   2   1   1   0   1   1   1   1   1   1   1   1   0   2   1   2   0   0   0   1   1   2   1   0   0   2   1   1   2   1   2   0   0   0   1   1   1   1   2   0   1   2   1   1   1   2   1   1   1   0   2   2   0   0   0   1   0   1   0   2   1   0   1   0   1   2   1   1   1   1   0   1   2   1   0   1   1   0   0   1   1   1   1   1   0   1   1   0   1   2   1   0   1   2   1   1   2   1   1   2   0   1   1   0   1   2   1   1   1   2   2   1   0   2   0   1   1   1   2   2   0   2   1   1   1   1   2   0   0   2   0   0   0   2   0   2   1   1   1   0   2   1   2   2   2   2   1   1   0   2   0   2   1   2   1   1   1   2   1   2   1   0   2   1   1   1   1   0
 MK-3-5                 1   0   0   2   0   0   0   2   2   2   0   1   1   0   1   1   2   0   1   0   2   0   1   0   1   1   2   0   0   1   0   1   2   2   1   0   0   1   1   2   1   1   1   2   0   2   0   1   0   0   0   2   1   2   1   0   0   2   1   1   1   1   2   0   0   0   1   1   1   1   2   0   1   2   2   1   1   2   1   0   1   0   2   2   0   1   0   1   0   1   1   2   1   0   1   0   1   2   1   1   1   2   0   1   1   1   0   1   1   0   1   1   1   1   1   1   0   1   1   0   1   2   1   0   0   2   1   0   2   1   1   2   0   0   1   0   1   1   0   0   1   2   2   1   0   1   0   1   1   1   2   2   0   0   1   1   1   0   1   0   0   2   0   0   0   2   0   2   1   1   1   0   2   0   2   1   1   2   1   1   0   2   0   2   1   2   1   0   1   2   1   2   1   0   2   1   1   1   1   0
 MK-3-6                 1   0   0   2   1   0   0   2   2   2   0   1   1   0   1   1   2   1   1   1   2   0   1   0   1   1   2   0   0   1   0   1   2   2   1   0   1   1   1   2   1   1   1   1   0   2   0   1   0   0   0   2   1   2   2   0   0   2   1   1   1   1   2   0   0   1   1   1   1   1   2   0   1   2   2   0   1   2   1   0   1   0   2   2   1   1   0   2   0   1   1   2   1   0   2   1   1   2   1   1   1   2   0   1   1   1   0   2   1   0   1   0   1   1   1   1   1   1   1   1   1   2   1   1   1   2   1   0   2   1   1   2   1   0   1   1   2   0   1   0   0   2   2   1   0   1   1   1   0   1   2   2   0   0   1   1   1   0   1   1   0   2   0   0   0   2   0   2   1   1   1   0   2   0   2   1   1   2   1   1   0   2   0   2   1   2   1   0   1   2   1   2   1   0   1   1   0   1   1   0
 MK-3-7                 1   0   0   2   1   0   0   2   2   2   0   1   1   0   1   1   2   1   1   1   2   0   1   0   1   1   2   0   0   1   1   1   2   1   1   1   1   1   1   2   1   1   0   1   0   2   0   1   0   0   0   2   1   2   2   0   0   1   1   2   1   1   2   0   0   1   1   2   1   1   1   0   1   2   2   0   1   2   1   0   0   0   2   2   1   1   0   2   0   1   1   1   2   0   2   0   1   2   2   1   1   2   1   2   1   1   0   2   1   0   1   0   1   1   1   1   1   1   1   1   0   2   1   1   1   1   1   0   2   1   1   1   1   0   1   1   2   0   1   0   0   2   2   2   1   1   1   1   0   2   2   2   1   0   1   2   0   0   1   0   0   1   0   0   0   2   0   2   2   1   1   0   2   1   2   1   1   2   1   1   0   2   0   2   1   2   1   0   1   2   1   2   1   0   1   0   1   1   1   1
 MK-3-8                 1   0   1   2   1   1   0   2   2   2   0   1   1   0   1   1   2   2   1   1   2   1   1   0   1   1   2   0   0   0   1   1   1   1   1   1   1   1   1   2   1   1   0   1   1   1   0   1   0   0   0   2   1   2   2   0   0   1   0   2   1   1   1   0   1   1   1   2   0   1   1   0   0   2   2   0   2   2   1   0   0   1   2   1   1   1   0   2   0   1   1   1   2   0   2   1   2   2   2   1   1   2   2   2   1   1   1   2   1   0   1   0   1   1   1   2   1   1   0   1   0   2   0   1   1   1   1   0   1   1   1   1   1   1   1   1   2   0   1   0   0   1   2   2   1   2   1   1   1   2   2   2   1   0   1   1   0   0   1   0   0   1   1   0   0   2   0   2   2   0   1   0   2   1   2   1   1   2   0   0   1   2   0   2   1   1   1   0   1   1   1   2   1   0   1   0   1   2   1   0
 MK-3-9                 2   0   1   2   1   1   1   2   2   2   0   1   1   0   1   1   2   2   2   1   1   1   1   0   1   1   1   1   0   0   1   1   1   1   1   1   2   1   2   2   1   1   0   1   1   1   0   0   0   0   0   2   1   2   2   0   0   1   0   2   1   1   1   0   1   1   1   2   1   1   1   0   0   2   2   0   2   2   1   1   0   1   1   1   1   1   0   1   0   1   1   1   2   0   2   1   2   2   2   1   1   2   0   2   1   1   0   2   1   0   0   1   1   1   1   2   1   1   0   1   0   2   1   0   2   1   1   0   1   0   1   1   1   1   1   1   2   0   1   0   1   0   2   1   0   2   1   0   2   1   1   2   1   1   1   1   1   1   2   0   0   1   1   0   0   2   0   2   2   0   1   0   2   1   2   0   2   1   0   0   0   1   0   2   1   1   1   0   1   1   1   2   1   0   1   0   1   2   1   0
 MK-3-10                2   0   1   2   1   1   1   2   1   2   0   1   1   0   1   1   2   2   2   1   1   1   1   0   1   0   1   1   1   0   1   1   1   1   1   1   2   1   2   2   1   1   0   1   1   1   0   0   2   1   0   2   1   2   2   0   0   1   0   2   1   1   1   1   1   1   1   2   1   0   1   0   0   2   1   1   1   2   0   2   0   1   1   1   1   1   0   1   1   1   1   1   2   0   2   1   2   2   2   1   1   1   1   1   0   1   0   2   1   0   0   1   0   1   1   2   0   0   0   1   0   2   2   0   2   1   1   0   1   1   1   1   1   1   1   1   2   0   1   0   1   0   2   1   0   2   1   0   2   1   1   2   1   1   0   1   1   1   2   1   1   2   1   1   0   2   0   2   2   0   1   0   2   1   1   0   2   1   0   0   0   1   0   2   1   1   1   0   2   0   1   2   1   0   2   0   2   2   1   0
 MK-3-11                2   0   1   2   1   1   0   2   1   2   0   1   1   0   1   1   2   2   2   1   0   1   2   0   1   1   1   1   1   0   0   1   2   1   1   1   2   1   2   2   1   1   0   1   1   1   1   0   1   1   0   2   1   2   2   0   0   1   0   2   1   2   1   1   1   1   1   2   1   0   1   0   0   2   1   1   1   2   1   2   0   1   1   0   1   1   0   1   1   1   1   1   2   0   2   1   2   1   2   1   0   1   1   1   0   1   1   2   1   0   0   1   0   1   1   2   0   1   0   1   0   2   2   0   2   1   1   0   2   0   1   1   1   1   1   1   2   0   1   0   1   0   1   1   0   2   1   0   2   2   1   1   1   1   0   1   1   1   2   1   1   2   2   1   0   2   0   2   2   0   1   0   2   2   1   0   2   1   0   0   0   2   0   2   1   1   2   0   2   0   1   2   2   0   2   1   2   2   1   1
 MK-3-12                2   0   1   2   1   1   0   2   1   2   1   1   1   0   2   1   2   2   1   1   0   1   1   0   1   1   1   1   2   0   0   1   2   1   1   1   2   1   2   2   1   1   0   2   2   2   1   0   1   1   0   2   1   2   1   0   0   1   0   2   0   2   1   1   1   1   1   2   2   0   1   0   1   2   1   1   1   2   1   2   0   1   1   0   2   1   2   1   1   1   1   1   2   0   1   1   1   1   2   2   0   1   1   0   0   1   1   1   1   0   0   1   0   2   1   2   0   1   2   1   0   2   2   1   1   1   0   0   2   0   1   1   1   1   1   1   2   0   1   0   1   0   1   1   0   2   0   0   2   2   1   1   1   1   0   1   2   1   1   1   1   2   2   0   0   2   0   2   2   0   2   0   1   2   0   0   2   1   0   0   0   2   1   2   1   1   2   0   1   0   1   2   2   0   2   0   2   2   1   1
 MK-3-13                2   0   1   2   1   1   0   2   2   2   1   1   1   0   2   1   2   2   1   1   0   1   0   0   1   1   1   1   2   0   1   1   2   1   1   1   2   1   1   2   1   0   0   2   2   2   1   0   1   0   0   1   1   2   1   1   0   1   0   1   1   2   1   1   2   1   1   2   2   0   1   0   1   2   2   1   1   2   1   2   0   1   1   1   2   1   2   1   1   2   1   1   2   0   1   1   1   1   2   2   1   2   1   0   0   1   1   0   1   0   0   1   0   1   1   1   1   0   2   2   0   2   2   1   1   1   0   0   2   1   1   1   1   1   1   1   2   0   1   0   1   0   1   1   0   2   0   0   2   2   2   0   1   1   0   1   2   1   1   1   0   2   2   2   0   1   0   2   2   0   2   1   1   2   0   0   2   1   0   1   0   2   1   1   1   1   2   0   1   0   1   2   1   0   2   0   2   2   1   1
 MK-3-14                2   1   1   2   1   2   0   2   2   2   1   1   1   0   2   1   2   2   1   1   0   1   0   1   0   1   1   1   1   1   2   1   2   1   1   1   1   1   1   2   1   0   0   1   2   2   1   0   1   0   0   1   1   1   1   1   0   2   0   1   2   2   1   1   2   0   1   2   2   1   1   0   1   2   2   1   0   2   1   1   1   1   1   1   2   1   2   1   1   2   1   1   2   0   1   1   1   1   2   2   1   2   2   0   0   1   1   0   1   0   0   1   0   1   1   1   1   1   2   2   0   2   2   0   1   1   0   0   2   1   1   1   1   1   0   1   2   0   1   0   1   0   1   0   1   2   0   1   2   2   1   0   1   1   0   0   2   1   1   1   1   2   1   2   0   1   1   2   2   0   2   1   1   2   0   0   2   1   1   1   0   2   2   1   1   0   2   0   1   1   1   1   1   0   2   0   1   2   0   2
 MK-3-15                2   1   0   2   1   2   0   2   2   2   1   1   1   0   2   1   2   2   1   1   0   1   0   1   1   1   1   1   1   1   2   1   2   0   2   1   1   1   1   2   1   0   0   1   2   2   1   0   1   0   1   1   1   2   2   1   0   2   1   1   0   2   1   1   1   0   1   2   2   1   0   1   1   2   2   1   0   1   1   1   1   1   1   1   1   1   2   1   1   2   1   0   2   0   1   2   1   1   1   2   1   2   2   0   0   0   1   0   1   0   0   1   0   1   1   1   0   1   2   0   0   2   2   0   2   1   0   0   2   1   1   1   1   1   0   1   2   1   1   0   1   0   1   0   2   2   0   1   2   2   0   1   0   1   0   0   2   1   1   1   1   2   1   2   0   0   0   1   2   0   2   1   1   2   1   0   2   0   1   1   0   2   2   1   1   0   2   0   1   1   1   1   1   0   2   0   1   2   0   1
 MK-3-16                1   1   0   2   1   2   1   2   2   1   1   1   1   1   2   1   2   2   1   2   0   1   0   0   1   0   1   0   1   1   2   2   2   0   2   1   1   1   1   2   0   1   0   1   2   2   1   0   1   0   0   1   1   2   2   1   0   2   1   2   0   2   1   1   1   0   0   2   1   2   1   1   1   1   1   1   0   1   1   1   1   1   1   1   2   2   2   1   1   2   1   0   2   1   2   2   1   1   1   2   1   2   2   0   0   0   1   0   2   0   0   1   1   2   1   1   0   1   2   0   0   2   2   0   2   2   0   0   1   2   2   1   1   1   0   1   2   1   1   0   0   0   1   0   1   2   0   1   2   2   1   1   1   1   0   0   2   1   1   1   1   2   1   2   0   0   0   1   2   0   2   1   1   2   1   0   2   0   1   1   0   2   2   1   1   0   1   0   1   1   1   2   1   0   2   0   1   1   1   1
 MK-4-1                 0   2   1   0   1   2   1   1   0   1   2   1   2   1   1   1   1   1   2   1   2   0   2   2   1   0   0   0   1   1   2   1   0   0   1   2   2   1   2   1   1   0   1   0   2   2   1   0   1   1   2   0   0   1   1   1   2   1   1   0   0   1   2   0   0   1   1   2   0   0   0   1   2   2   1   0   0   2   1   1   1   2   2   1   2   1   1   1   0   1   1   1   1   1   1   2   1   0   0   1   0   2   0   2   1   0   2   1   1   2   2   2   1   2   2   1   2   2   1   2   1   0   2   1   1   2   1   1   2   2   2   1   1   1   2   0   0   1   0   0   1   2   0   0   1   1   1   1   1   1   2   2   1   1   1   0   1   0   0   1   2   0   2   2   1   0   2   0   1   0   2   2   1   1   2   0   2   2   1   2   2   0   0   1   2   1   1   0   2   0   1   1   2   1   1   1   0   1   0   2
 MK-4-2                 0   2   1   0   1   2   0   1   0   1   1   1   0   1   1   1   0   1   2   0   2   0   2   2   1   0   0   0   1   1   2   1   0   0   1   2   2   1   2   1   2   1   0   1   2   2   1   0   1   1   1   0   0   1   0   1   2   1   1   0   0   1   1   0   0   1   1   2   0   0   0   0   2   2   1   1   0   1   1   1   1   2   2   1   2   1   2   1   0   1   1   1   1   0   1   1   1   1   0   1   0   2   0   2   1   0   2   1   1   2   2   2   1   2   2   1   2   2   1   2   2   0   2   2   1   2   1   1   2   2   2   1   1   1   0   0   0   1   0   0   1   2   1   0   0   1   1   0   1   1   2   2   1   2   1   0   1   0   0   1   2   0   2   2   1   0   2   0   1   0   2   2   1   1   2   1   2   2   1   2   2   1   0   2   2   1   1   0   2   0   1   1   2   1   0   1   0   1   0   1
 MK-4-3                 0   2   1   0   1   2   2   1   0   1   2   1   0   1   2   1   0   1   2   2   1   0   2   2   0   0   0   0   0   1   2   1   0   1   1   2   1   1   1   1   2   1   0   1   2   2   0   0   1   2   1   0   0   1   0   0   1   1   1   0   0   1   2   0   0   1   1   2   0   0   0   0   2   2   2   1   0   1   1   1   1   1   2   1   2   1   1   2   0   1   1   0   1   0   1   1   1   1   0   0   0   1   0   2   1   1   2   1   1   2   2   2   0   2   2   1   2   2   1   2   2   0   2   2   1   2   2   2   2   2   1   1   1   2   0   0   0   0   1   0   1   2   1   0   0   1   1   0   1   1   2   2   1   2   1   0   1   0   1   1   1   1   1   2   2   1   2   0   1   0   2   2   0   1   1   1   2   2   1   2   2   1   0   2   2   1   1   1   2   1   1   1   1   1   0   1   0   1   0   1
 MK-4-4                 0   1   1   0   1   2   1   1   0   1   2   2   0   1   2   1   0   1   2   2   1   0   2   2   0   0   0   0   0   1   2   2   0   1   0   2   1   1   1   1   2   1   1   1   2   2   0   1   1   2   1   0   0   1   0   0   1   1   1   0   0   1   2   0   0   1   1   2   0   0   1   0   1   2   2   1   0   0   1   1   1   1   2   1   2   2   1   2   0   0   1   0   1   0   1   1   1   1   0   1   0   1   0   2   1   1   0   1   1   2   2   2   0   2   2   1   2   2   1   2   2   0   2   1   1   2   2   2   1   2   1   1   1   1   0   0   0   0   1   0   1   2   1   0   0   0   1   0   1   0   2   1   1   2   1   0   1   0   1   1   2   1   1   2   1   2   1   1   1   1   2   2   0   1   1   1   1   2   1   2   2   1   0   2   2   0   1   1   2   1   1   1   1   1   0   1   0   1   1   1
 MK-4-5                 0   1   1   0   2   2   0   1   0   2   1   2   0   1   2   1   0   1   2   2   1   0   2   2   0   0   0   0   1   1   2   2   2   1   0   2   1   1   1   1   2   0   2   1   2   0   0   1   1   2   1   0   0   1   0   0   1   1   1   0   0   1   0   0   0   1   1   1   0   1   1   0   0   2   2   1   0   0   1   1   1   1   2   1   1   2   0   2   0   1   0   0   1   0   1   1   1   1   0   1   0   1   0   0   1   1   0   0   1   2   2   2   0   2   2   1   1   2   1   1   2   1   2   0   1   2   2   2   1   1   1   1   1   2   0   1   1   0   1   0   2   2   1   0   0   0   2   0   1   0   2   1   1   1   1   0   1   0   1   1   1   2   2   2   1   2   1   1   1   1   1   1   0   2   1   1   1   2   0   2   2   1   0   1   2   0   1   1   1   1   1   1   1   1   0   1   0   1   1   1
 MK-4-6                 0   2   1   0   2   2   1   1   0   2   1   2   1   1   2   1   0   1   2   2   1   0   2   2   0   1   0   0   1   1   2   2   2   1   0   2   1   2   1   1   2   0   2   1   1   0   1   1   1   2   0   0   0   1   0   0   1   1   1   0   1   1   0   0   0   1   0   1   0   2   1   0   0   1   2   1   0   0   1   1   2   1   2   0   1   2   0   2   0   1   0   1   0   0   1   1   1   1   1   1   1   2   0   1   1   1   1   0   1   2   2   2   0   2   1   1   1   2   1   1   2   1   2   0   1   1   2   2   1   1   1   1   1   1   0   1   1   0   1   0   2   2   1   0   0   0   2   0   1   0   1   2   1   1   1   1   0   0   1   1   1   2   1   2   1   2   1   1   1   1   1   1   1   1   0   1   1   2   1   2   2   1   0   1   1   0   1   1   2   0   1   1   1   1   0   1   1   1   1   1
 MK-4-7                 0   1   1   0   2   2   0   1   1   2   1   2   1   1   2   1   0   1   2   2   0   0   1   2   0   1   0   0   1   1   2   2   2   1   0   1   1   2   1   1   2   0   2   1   1   1   1   1   1   2   0   0   1   1   0   0   1   1   1   1   1   0   0   0   0   2   0   1   0   1   1   0   0   1   2   1   1   0   1   1   1   1   2   0   1   2   0   2   0   1   0   1   0   0   1   1   1   1   2   1   1   2   1   1   1   1   1   1   2   2   2   2   0   2   1   1   1   2   1   1   2   0   2   0   1   1   2   2   1   0   0   1   1   1   0   1   1   0   0   0   2   2   0   0   0   0   2   0   0   0   1   2   1   2   1   1   0   1   1   1   1   2   1   2   1   2   1   2   1   1   1   0   1   1   0   1   1   2   1   2   2   1   0   1   1   0   0   1   2   0   1   1   1   1   1   1   1   1   1   1
 MK-4-8                 0   1   1   0   2   2   0   1   1   2   1   2   1   1   2   1   0   1   2   2   0   0   1   2   0   1   0   0   1   1   1   2   2   1   1   1   1   2   1   1   2   1   2   1   1   1   1   1   1   2   0   0   1   1   0   1   1   1   1   1   2   0   1   0   0   2   0   1   1   1   1   0   1   1   2   1   1   1   1   1   1   1   2   0   1   2   1   2   0   1   0   1   0   1   1   1   0   1   2   1   1   2   1   0   1   1   1   1   2   2   2   2   1   2   1   1   1   1   1   1   2   0   2   1   1   1   2   1   1   1   0   1   2   1   0   1   1   0   0   0   2   2   0   0   0   1   2   0   0   0   1   2   0   1   0   1   1   1   1   1   1   2   1   2   0   2   0   2   1   1   0   0   1   1   0   1   1   2   1   2   1   1   0   1   1   0   0   1   2   1   1   2   1   0   1   1   1   2   1   2
 MK-4-9                 0   1   1   0   2   2   0   1   1   2   1   2   1   0   2   1   0   1   2   2   1   0   1   2   0   2   0   0   1   2   2   2   2   1   1   0   1   2   1   1   2   1   2   1   1   1   1   1   1   2   0   0   1   0   0   1   1   1   2   1   2   2   0   0   0   1   0   1   1   1   1   1   1   1   2   1   1   1   1   1   1   1   2   0   1   2   1   2   1   1   0   1   1   1   1   1   0   1   2   1   0   2   1   1   1   1   1   1   2   2   2   2   1   2   1   1   1   0   1   2   2   0   1   1   1   1   2   1   1   1   1   2   2   2   0   1   1   0   0   0   2   1   0   0   0   1   1   0   0   0   1   2   0   1   1   1   1   1   1   1   1   2   1   2   1   2   0   2   1   1   0   0   1   1   1   1   1   1   1   2   1   1   0   1   1   0   0   0   2   1   1   2   1   0   1   1   2   2   1   2
 MK-4-10                0   1   1   0   1   2   0   2   0   2   1   2   1   1   2   2   1   1   2   2   1   1   1   2   0   2   0   0   2   2   2   2   2   1   2   0   1   2   0   2   2   1   2   1   1   1   1   0   1   2   0   0   2   1   0   1   0   1   2   0   2   1   1   0   0   1   0   1   1   1   1   1   1   1   2   1   1   1   1   0   0   1   2   0   1   2   1   1   1   2   0   1   1   1   1   0   0   1   1   1   0   1   1   1   1   1   1   1   2   2   2   2   1   2   1   0   1   0   1   2   2   1   1   1   1   0   2   1   1   1   1   2   2   2   0   1   1   0   0   1   2   1   0   0   1   1   1   2   0   0   1   2   0   1   1   1   1   1   1   1   1   2   1   2   1   2   0   1   1   1   0   1   1   1   0   1   1   1   1   2   2   1   0   1   1   0   0   0   2   1   1   2   1   0   2   2   2   2   0   2
 MK-4-11                0   1   1   0   2   2   0   2   0   2   0   2   1   1   2   1   1   1   2   2   1   1   1   2   0   2   0   1   2   2   2   2   2   1   1   0   1   1   0   2   2   1   2   1   1   1   1   0   1   2   0   0   1   1   0   1   0   1   2   0   2   1   2   0   0   1   0   1   1   1   1   1   1   1   2   0   1   1   1   0   0   1   2   1   1   2   2   1   1   1   0   1   1   1   1   0   0   0   1   1   1   1   1   1   2   1   1   1   1   2   2   2   1   2   1   1   0   0   1   2   2   2   1   1   1   1   2   2   1   1   1   2   2   2   0   1   1   0   0   2   2   1   0   0   0   1   1   2   0   0   1   2   0   1   0   1   1   1   1   1   0   2   1   1   1   2   1   1   1   1   0   1   1   1   0   1   1   1   0   1   2   0   0   1   2   1   0   0   2   1   1   1   1   0   2   2   2   2   0   2
 MK-4-12                1   1   1   1   2   2   0   2   0   2   0   2   2   0   2   1   1   1   2   2   0   1   1   2   0   2   0   1   2   2   2   2   2   0   0   0   1   1   0   1   2   1   2   1   1   1   1   0   1   2   1   0   1   1   0   1   0   2   1   0   1   1   1   0   0   1   0   1   1   1   1   1   1   2   2   0   1   1   1   0   0   1   2   1   2   2   2   1   1   1   0   2   2   2   1   0   0   0   1   1   1   1   1   1   1   1   0   1   1   2   2   2   1   2   1   1   0   0   1   2   2   2   1   1   1   1   2   2   1   2   1   2   1   2   1   1   1   0   0   2   2   1   0   0   0   1   0   1   0   0   1   2   0   1   1   1   1   1   1   1   1   2   1   1   1   2   1   1   1   2   0   0   1   1   1   1   1   1   0   1   2   0   0   1   2   1   0   0   2   1   1   1   1   1   2   1   1   2   0   2
 MK-4-13                1   1   2   1   2   2   0   2   0   2   1   2   2   0   2   1   0   1   2   2   1   1   1   2   0   2   0   1   2   2   1   1   2   0   1   0   1   1   0   1   2   2   2   1   0   1   0   0   1   2   1   0   1   1   0   1   0   2   1   0   1   1   1   0   0   1   0   1   2   0   0   1   1   2   2   1   1   1   1   0   0   1   2   1   2   2   2   1   1   1   0   2   2   1   0   0   1   0   1   0   1   1   1   1   1   1   0   1   1   2   1   1   1   2   2   1   1   0   1   2   2   2   1   0   1   1   2   2   1   2   1   2   1   2   1   1   1   0   0   2   2   1   0   0   0   0   1   1   0   0   1   2   0   1   1   1   1   1   1   1   1   2   1   1   1   1   1   1   1   2   1   0   1   1   2   1   1   1   0   1   2   0   1   1   1   1   1   0   2   1   1   1   1   1   2   1   1   2   0   1
 MK-4-14                2   2   2   1   2   2   0   2   0   2   1   2   2   0   2   2   0   0   2   2   1   1   1   2   0   2   1   1   2   2   1   1   2   1   1   0   2   1   0   1   2   1   2   0   0   1   0   0   1   2   1   0   1   1   0   1   0   1   1   0   1   1   1   1   0   0   1   1   2   1   0   1   1   2   2   1   1   0   1   1   1   1   2   1   1   2   2   1   1   1   0   2   2   2   0   0   1   0   1   1   0   1   1   1   1   2   0   0   1   2   1   1   0   2   1   1   0   0   1   2   2   2   1   0   1   1   2   2   1   2   1   2   1   2   2   1   1   1   0   2   2   1   0   0   1   1   2   2   0   0   1   2   0   0   1   1   1   1   1   1   1   2   1   1   0   2   1   0   1   2   1   0   1   1   2   1   2   1   0   2   2   0   1   1   1   2   1   1   2   1   1   1   0   1   2   0   1   2   0   1
 MK-4-15                1   2   2   2   1   1   0   2   0   2   0   2   2   0   1   1   0   0   1   1   1   1   1   2   0   2   1   1   2   2   1   1   2   1   1   1   2   1   0   2   2   1   2   0   0   1   0   1   0   2   1   0   1   1   1   2   0   0   1   2   1   1   0   1   0   0   1   1   2   1   0   1   1   2   2   1   1   0   1   1   1   0   2   1   2   1   1   1   1   1   1   2   2   2   0   0   1   0   1   1   0   2   1   1   1   1   0   0   1   2   1   1   0   2   1   0   0   0   1   2   1   2   1   0   1   1   2   2   1   2   1   2   1   2   2   1   1   1   0   2   2   1   1   0   1   2   2   2   0   0   2   1   1   0   1   1   0   1   1   1   1   2   0   1   0   2   1   0   1   2   1   0   1   1   2   1   2   1   1   2   1   1   1   1   1   2   1   0   2   1   1   0   1   1   2   0   1   2   1   1
 MK-4-16                1   1   2   2   2   1   0   2   0   1   0   2   1   0   1   1   0   0   1   1   2   1   1   2   0   2   1   1   2   2   1   1   2   1   1   2   1   1   0   2   2   1   2   1   0   1   0   1   1   2   1   1   1   1   1   2   1   0   1   2   1   1   0   1   0   0   2   1   2   1   0   1   1   2   2   1   1   0   1   1   2   0   2   1   2   0   1   1   1   2   2   2   2   2   1   0   1   1   1   2   1   2   0   0   1   1   0   0   2   2   2   1   0   2   1   0   0   0   1   2   2   2   1   0   1   1   2   2   2   2   1   1   1   2   2   1   1   1   0   1   1   1   1   1   1   1   2   2   1   0   2   1   1   1   1   1   0   1   1   1   1   2   0   1   0   2   1   2   1   2   1   0   1   1   1   1   1   1   1   1   0   0   1   1   1   2   1   0   1   1   1   0   1   1   2   0   1   2   0   1
 MK-5-1                 1   2   2   1   0   1   0   0   1   0   2   2   0   1   1   2   2   1   1   1   0   0   2   1   1   0   0   0   1   1   2   0   1   0   0   1   2   0   2   2   2   0   1   2   1   1   1   2   2   0   0   1   0   1   1   0   1   1   2   2   1   1   0   1   2   2   0   1   1   1   1   0   1   1   1   0   0   2   0   1   1   2   0   1   2   0   1   2   0   2   0   0   1   1   1   1   1   1   1   2   1   1   1   2   0   0   2   0   1   2   0   1   1   2   1   1   0   2   0   2   1   1   2   1   2   2   1   1   1   0   0   1   1   1   0   1   2   0   2   0   1   1   1   0   1   0   0   1   0   1   2   0   1   1   1   1   2   1   1   1   1   1   1   1   1   1   2   1   2   0   1   2   2   0   1   1   0   2   1   2   1   2   0   1   0   0   2   1   2   2   2   2   1   0   1   1   2   0   2   1
 MK-5-2                 1   2   2   1   0   1   0   1   1   0   1   1   1   1   2   2   1   1   1   1   0   0   2   1   1   0   0   1   1   0   1   0   1   0   0   2   2   0   2   2   2   0   1   2   1   1   0   2   2   0   0   1   1   1   1   0   1   0   2   2   1   1   1   1   2   2   0   1   1   1   1   0   1   0   1   1   0   2   0   1   2   1   0   1   2   0   1   2   0   2   0   0   1   1   1   1   1   1   1   1   0   1   1   2   0   0   2   1   1   2   0   1   1   1   1   2   0   2   0   2   1   1   2   0   2   2   2   1   1   1   0   1   1   0   0   0   1   0   2   1   0   1   1   0   1   1   0   2   0   1   2   0   1   1   1   1   2   1   1   1   1   1   2   1   0   1   1   1   2   1   1   2   2   0   1   1   0   2   1   2   1   2   2   1   0   1   2   1   2   2   1   2   1   1   0   1   2   0   1   1
 MK-5-3                 0   1   2   1   0   1   0   1   2   0   1   1   2   1   2   2   1   1   0   1   0   0   2   1   1   0   0   1   1   0   1   0   1   0   0   2   2   0   2   2   2   0   1   2   1   1   1   2   2   0   0   1   1   1   1   0   1   0   2   2   1   1   1   0   2   2   0   1   1   1   1   0   1   0   1   1   0   2   0   1   2   1   0   1   2   0   1   2   0   1   1   0   1   2   0   1   1   2   0   0   0   1   2   2   0   0   2   1   1   0   0   1   1   1   1   2   0   2   1   2   1   1   2   0   1   2   2   1   1   1   0   2   0   0   1   0   2   1   1   1   0   1   1   0   1   0   0   1   0   1   2   0   1   1   1   1   1   0   1   1   1   1   1   1   1   1   1   1   2   1   1   2   2   1   1   1   0   2   1   2   1   2   2   1   0   1   1   0   2   2   1   2   0   1   0   1   2   0   1   1
 MK-5-4                 0   1   2   0   0   1   0   1   2   0   1   1   2   2   2   2   2   0   0   1   0   0   2   1   1   1   1   1   1   0   1   1   1   0   0   2   2   0   2   2   1   0   2   2   1   1   1   2   2   0   0   1   1   1   2   0   1   0   1   2   1   1   1   0   2   2   0   1   0   1   2   0   1   0   1   1   0   2   0   1   1   1   0   1   1   0   1   2   0   1   1   0   2   2   0   1   1   2   0   0   0   1   1   2   0   1   2   1   1   0   0   1   1   1   1   2   0   2   1   2   1   1   2   0   1   2   2   1   1   0   2   2   1   0   2   0   2   2   1   1   1   1   0   0   1   0   0   1   1   1   2   0   1   1   1   1   1   0   1   1   1   1   1   1   1   1   1   2   2   2   0   1   2   1   1   1   0   2   0   1   1   2   2   1   0   1   1   1   1   2   1   2   0   1   0   1   1   0   1   1
 MK-5-5                 0   1   1   0   0   2   0   1   2   0   1   1   2   2   2   2   2   0   0   1   1   1   2   1   1   0   2   2   1   0   1   2   0   0   0   0   2   0   2   2   1   0   1   2   1   2   1   2   1   0   0   1   1   1   2   1   1   1   2   2   1   1   0   0   2   1   0   1   0   1   2   0   1   0   1   1   0   2   0   1   0   1   0   1   1   0   0   2   0   1   1   0   2   2   0   1   1   2   0   0   0   1   0   2   0   1   2   1   1   0   0   0   0   1   0   2   0   2   1   2   1   1   1   0   1   2   2   1   1   0   2   2   2   0   2   1   0   2   1   1   1   1   0   0   1   0   0   1   1   1   2   0   1   1   1   1   1   0   0   2   1   1   1   0   1   1   1   2   2   2   0   1   2   1   1   1   0   2   0   0   1   2   2   1   0   1   1   1   0   2   2   2   0   1   0   0   1   0   1   1
 MK-5-6                 1   1   1   0   0   2   0   1   2   0   1   1   2   2   2   2   2   0   0   1   1   1   1   1   1   0   1   2   1   2   0   2   0   0   0   0   2   0   1   2   1   0   1   2   0   2   1   2   1   0   1   1   1   1   2   1   1   1   2   2   1   1   1   0   2   0   0   1   0   1   2   0   1   0   1   1   0   2   1   1   0   1   0   1   1   0   0   2   0   0   0   0   2   2   0   1   1   2   0   0   0   1   0   2   0   1   1   1   1   0   0   0   0   1   0   2   0   2   1   2   0   1   1   0   1   2   2   1   2   0   1   2   2   0   2   1   0   1   1   1   1   2   0   0   1   1   0   1   1   1   2   0   1   1   1   1   2   0   0   2   1   1   1   0   0   1   1   2   1   2   0   0   2   1   2   1   1   2   1   0   1   2   2   1   0   1   1   1   1   2   2   1   0   1   0   1   1   0   1   1
 MK-5-7                 1   1   1   0   0   1   0   2   2   0   1   0   2   2   2   2   1   1   0   1   1   1   1   1   1   0   1   2   1   2   0   0   0   0   0   1   2   0   1   2   1   0   1   2   0   2   1   2   1   0   1   1   1   0   2   1   1   1   2   2   1   1   2   1   2   0   0   1   0   1   2   0   2   0   1   1   0   2   0   1   0   1   1   0   1   1   0   1   0   0   1   0   2   2   0   2   1   1   0   0   0   1   1   1   0   1   1   1   1   0   0   0   0   1   0   2   0   2   1   2   0   1   1   0   1   2   1   2   2   1   1   2   2   0   2   1   0   0   1   1   1   2   0   0   1   1   0   1   1   2   2   1   0   1   0   1   2   1   0   2   1   1   1   0   0   1   0   1   1   2   0   1   2   0   2   2   1   1   1   1   1   2   2   1   0   1   0   1   0   2   2   1   1   1   0   1   1   0   2   1
 MK-5-8                 1   2   1   0   0   1   0   0   1   0   1   0   2   2   2   2   1   1   0   1   1   1   1   1   1   0   1   2   1   2   0   0   0   0   0   1   2   0   1   2   1   0   1   2   0   2   1   2   1   0   1   1   1   0   2   1   1   1   2   2   1   1   1   1   2   0   0   1   0   1   2   1   2   0   0   1   0   1   0   1   0   1   1   1   1   1   0   1   0   0   1   0   2   1   0   1   1   1   1   0   0   1   1   1   0   2   1   1   1   0   1   0   0   0   0   2   1   2   0   2   0   1   1   1   1   1   1   2   2   1   1   2   2   0   2   1   1   0   1   0   1   2   0   0   1   1   0   1   1   1   2   2   0   1   1   1   2   1   0   2   1   1   0   0   0   1   0   1   1   2   0   2   2   0   2   2   1   1   1   1   1   2   2   0   0   1   1   1   0   2   2   0   1   1   0   1   0   1   2   2
 MK-5-9                 1   2   1   1   1   1   0   0   1   0   1   0   2   1   2   2   1   1   0   1   1   1   1   1   1   0   1   2   0   1   1   0   0   0   1   1   2   0   1   1   1   1   1   1   1   2   2   2   1   0   1   0   2   0   2   1   1   1   1   2   1   1   1   1   2   0   0   1   1   1   2   1   2   0   0   1   0   2   0   1   1   1   1   1   1   1   0   1   0   0   1   0   2   1   0   1   1   1   2   0   1   1   1   1   0   2   1   1   1   0   1   0   1   0   0   2   1   1   1   2   0   2   1   1   1   1   1   1   2   1   1   2   2   0   1   1   1   0   1   1   1   2   1   0   1   1   0   1   1   1   2   2   0   1   1   1   2   1   0   2   1   1   0   0   0   1   0   2   1   2   0   2   2   1   2   2   1   1   1   1   1   2   2   0   1   1   1   1   1   2   2   0   1   1   1   1   0   1   2   1
 MK-5-10                1   2   1   1   1   1   0   0   1   0   1   0   2   2   2   2   1   1   0   1   1   1   2   1   1   0   1   2   0   1   1   0   0   0   1   1   2   0   1   1   1   0   1   1   1   2   2   2   1   0   1   0   2   0   2   1   0   1   1   2   1   1   1   1   2   0   0   1   1   1   1   1   1   0   1   1   1   1   0   1   1   1   1   1   1   1   0   1   0   0   1   0   2   1   1   1   0   1   1   1   2   1   1   1   0   1   1   1   1   0   1   0   2   0   0   2   1   1   1   2   0   2   1   1   1   1   1   1   2   1   0   2   2   0   1   1   1   0   1   2   1   2   1   0   1   1   0   0   1   1   2   2   0   1   0   0   1   1   0   1   1   0   0   0   1   1   1   2   1   2   0   1   2   1   2   2   1   1   1   1   1   2   1   0   1   1   1   1   1   2   2   0   1   1   1   1   0   1   2   0
 MK-5-11                1   2   1   1   0   1   0   0   1   0   1   0   2   2   1   2   1   1   0   1   1   0   2   1   1   0   1   2   0   1   1   0   0   1   1   1   1   0   1   1   1   0   1   1   1   2   1   2   1   0   2   0   1   0   2   1   0   0   1   2   0   1   1   2   2   0   0   1   0   1   1   1   1   0   1   1   1   2   0   0   1   1   1   1   1   1   1   1   0   0   1   0   2   1   1   1   0   1   1   1   2   2   1   1   0   0   1   1   1   0   1   0   2   0   0   1   1   1   1   2   0   2   1   2   1   1   2   1   2   1   0   2   1   0   1   1   1   0   1   2   1   2   0   0   1   2   0   1   1   1   2   2   0   1   0   1   1   1   1   2   1   0   1   1   1   1   1   2   1   1   0   1   1   1   2   2   1   1   1   1   1   2   1   0   2   1   1   1   0   1   2   0   0   1   0   1   0   1   1   0
 MK-5-12                1   2   1   1   0   0   0   0   1   0   1   0   2   2   1   2   1   1   0   1   0   0   2   1   1   0   1   2   1   0   1   0   0   1   2   0   1   0   2   1   1   0   1   1   1   2   1   2   1   0   2   0   1   0   2   1   0   0   1   2   0   1   1   2   2   0   1   1   0   1   1   1   1   1   1   1   1   2   0   0   2   1   1   1   1   1   1   1   0   0   0   0   2   1   1   1   0   1   2   0   1   2   1   1   0   1   1   1   1   0   1   0   2   1   0   1   2   1   1   2   0   1   1   2   2   1   1   2   2   1   0   2   1   0   1   2   1   0   0   2   1   2   1   0   1   2   0   1   1   1   2   2   1   1   0   1   1   1   1   2   1   0   1   1   1   2   1   2   1   1   0   1   1   0   2   2   1   2   1   1   1   2   1   1   2   1   1   1   0   1   2   0   1   1   0   1   0   1   1   0
 MK-5-13                1   2   1   1   0   1   0   0   1   1   0   0   2   2   1   2   1   1   0   1   0   0   2   2   1   0   1   2   1   0   1   0   0   1   2   0   1   0   1   1   2   0   1   1   1   1   1   2   2   0   2   0   1   1   2   1   1   0   1   2   0   1   1   2   2   0   1   1   0   1   2   1   1   1   1   1   1   2   0   0   1   1   1   2   1   1   1   0   0   0   0   0   1   1   1   1   0   1   2   0   1   2   1   1   1   1   1   1   0   0   1   1   2   1   0   1   2   1   1   2   0   1   1   2   2   1   1   2   2   1   0   2   1   0   1   2   1   0   0   2   1   2   1   1   1   1   0   1   1   1   2   2   1   1   0   1   1   2   1   2   1   0   0   2   1   2   1   2   1   1   0   1   1   1   2   2   1   2   1   2   1   2   1   1   2   1   1   2   0   1   2   0   1   0   0   2   0   1   1   0
 MK-5-14                0   2   1   2   0   2   0   0   1   1   0   0   2   2   1   2   1   1   0   1   1   0   2   1   0   1   2   2   1   0   1   0   0   2   1   0   1   0   1   1   2   0   1   1   1   2   1   2   2   0   2   0   1   1   2   1   1   0   1   2   0   0   1   2   2   0   1   1   0   0   2   2   1   1   1   1   1   2   0   1   1   1   1   2   1   1   2   1   1   0   0   0   2   1   1   2   0   1   2   0   2   2   2   2   1   1   1   1   0   0   1   1   2   1   0   1   2   1   1   2   0   1   1   2   2   1   1   2   2   1   1   1   1   0   1   2   1   1   0   2   1   2   1   1   1   1   0   1   1   1   1   2   1   1   0   1   1   2   1   1   1   0   0   2   1   1   1   1   0   1   0   1   1   1   2   2   1   0   1   2   1   2   1   1   2   0   1   2   0   2   2   0   1   1   0   2   0   1   1   0
 MK-5-15                0   1   1   2   0   2   0   0   1   1   0   0   2   2   1   2   0   0   0   1   1   0   2   1   0   1   1   2   1   0   0   0   0   2   1   0   1   0   1   1   1   0   1   1   1   2   1   2   2   1   2   1   1   1   2   1   1   0   1   1   0   0   1   2   1   0   2   1   0   0   2   2   1   1   1   1   1   2   0   1   1   1   1   2   1   2   2   1   1   1   0   0   1   1   1   2   0   1   1   0   2   1   2   2   0   1   1   1   0   0   1   2   2   1   0   1   1   1   1   2   0   0   1   1   1   1   2   2   2   1   1   1   0   0   1   1   1   0   0   1   0   2   1   0   1   2   0   1   1   1   1   1   1   1   0   1   1   2   1   1   2   0   1   2   1   1   1   1   1   1   0   1   1   1   2   2   1   0   1   2   1   2   1   1   1   0   1   2   1   2   2   1   1   0   0   2   0   1   1   1
 MK-5-16                0   1   1   2   0   2   0   0   1   1   0   0   1   2   1   2   1   0   0   1   1   0   2   1   0   1   0   2   1   0   0   0   0   2   1   0   1   0   1   1   1   0   1   1   1   2   1   2   2   1   2   1   1   1   2   1   1   1   1   2   0   0   2   2   1   0   1   2   1   0   2   2   0   1   0   0   1   2   0   1   1   1   1   2   1   2   2   0   1   1   0   1   1   1   2   2   0   2   0   0   2   1   2   2   0   1   1   2   1   0   1   2   2   1   0   1   1   1   1   2   0   2   1   1   1   1   2   2   2   1   1   1   0   0   1   1   1   0   0   1   0   2   1   0   1   2   0   1   1   0   1   1   2   1   0   1   1   2   1   1   2   1   1   2   1   1   0   1   1   0   0   1   1   1   2   2   1   0   1   2   1   2   1   1   1   0   1   2   1   1   1   1   1   0   0   2   0   1   1   1
 MK-6-1                 1   2   0   1   1   1   2   1   0   2   1   2   1   1   1   1   0   2   2   1   1   2   1   1   0   1   0   0   1   2   1   1   1   1   2   1   1   2   2   0   0   0   0   1   1   1   0   1   0   2   0   2   1   1   1   1   1   2   1   2   1   1   1   0   0   1   0   2   2   2   0   1   0   0   2   2   2   0   1   0   2   1   1   2   2   2   1   2   0   2   2   0   2   1   1   1   1   1   2   0   2   1   1   0   1   0   1   2   2   2   2   1   0   1   0   2   2   1   1   1   0   1   2   2   1   1   0   0   0   1   2   2   1   0   2   1   1   1   1   1   1   1   0   1   1   0   1   1   0   0   1   0   2   0   1   1   1   2   2   2   2   1   0   2   0   1   0   1   1   1   1   1   1   1   1   1   0   1   1   1   1   0   1   1   2   0   2   0   0   0   1   2   0   0   1   1   1   2   0   1
 MK-6-2                 1   2   0   0   1   1   2   1   0   1   1   2   1   1   1   1   0   2   2   1   1   2   1   1   0   1   0   0   1   1   1   1   0   1   1   2   1   2   2   0   1   0   0   1   1   2   0   1   0   2   1   2   0   1   1   1   1   1   1   2   1   1   1   0   0   1   1   2   2   1   0   1   0   0   2   1   1   0   1   0   2   1   1   2   2   1   0   2   0   2   2   0   2   1   0   1   1   1   2   1   0   1   1   0   1   0   1   2   1   2   2   1   0   0   1   2   2   1   1   1   0   2   2   2   2   1   0   0   0   1   2   2   1   2   1   1   1   2   1   1   1   1   0   1   2   1   1   1   0   0   2   0   2   0   1   1   1   2   2   2   1   1   0   2   0   1   0   1   1   1   1   1   0   1   0   1   0   1   2   1   1   0   0   1   2   0   2   0   0   0   1   2   1   1   1   1   0   1   0   1
 MK-6-3                 1   2   0   0   1   1   1   1   0   1   1   2   1   1   1   1   0   2   2   1   1   2   1   1   0   1   0   0   1   1   1   0   0   0   1   1   1   2   2   0   1   0   1   1   0   1   0   1   0   2   1   2   0   1   1   1   1   1   0   1   1   1   1   2   0   1   0   2   2   1   0   1   0   0   2   1   1   1   1   0   2   1   1   2   2   1   1   1   0   2   2   0   2   0   0   1   1   1   1   1   0   1   1   1   1   0   1   2   2   2   2   1   2   0   1   2   2   0   1   1   0   2   2   2   2   1   1   0   0   1   1   1   1   1   1   0   2   2   1   1   1   1   1   1   2   1   1   1   0   0   1   1   2   1   1   1   1   2   2   2   1   0   0   1   0   1   0   1   1   1   1   1   0   1   0   2   0   1   2   1   1   0   0   1   2   0   2   0   0   0   2   2   1   1   1   1   0   1   0   1
 MK-6-4                 1   2   0   0   1   0   1   1   0   1   1   2   1   1   1   1   0   1   2   1   1   2   1   1   0   1   0   1   1   1   1   0   0   0   1   1   1   2   1   0   1   0   1   1   1   1   0   1   0   2   1   1   0   0   1   1   1   0   0   1   1   1   1   2   1   1   0   2   2   1   0   1   0   0   1   1   1   1   1   0   2   1   1   2   2   0   1   1   0   2   2   1   2   0   0   2   1   1   1   1   0   1   1   1   1   0   1   2   2   2   2   2   2   1   1   2   2   0   1   1   1   1   2   2   2   0   1   1   0   0   1   1   1   1   1   1   2   2   1   1   1   1   1   1   2   1   1   1   0   0   2   1   2   1   1   1   1   2   1   2   2   0   2   1   0   1   1   1   1   1   1   1   0   1   0   2   0   2   2   1   1   0   0   2   2   0   2   1   1   0   1   1   1   1   1   2   0   0   0   1
 MK-6-5                 1   2   0   0   1   2   1   1   0   1   1   2   1   1   1   1   0   1   2   1   1   2   1   1   0   2   0   1   1   2   1   2   1   0   1   1   1   1   1   1   1   0   1   1   0   0   0   1   0   2   2   1   0   0   1   1   1   1   1   1   1   1   0   2   2   1   0   2   2   1   0   1   0   1   1   1   1   1   1   0   2   1   1   2   2   0   1   1   0   2   1   1   1   0   0   2   1   1   1   1   0   1   1   1   1   0   2   1   2   2   2   2   2   1   1   2   2   1   1   1   1   2   2   2   2   0   1   1   0   0   1   1   1   1   1   1   2   1   1   1   1   2   1   1   2   0   0   1   0   1   2   1   2   2   1   0   2   2   1   2   1   0   2   2   0   1   1   1   1   1   1   1   0   1   0   2   0   2   2   2   0   0   0   2   2   0   2   1   1   1   0   1   1   1   1   1   0   1   0   1
 MK-6-6                 1   2   0   1   1   2   2   1   0   0   2   2   2   1   1   1   0   1   2   1   1   2   0   1   0   2   0   1   0   1   1   2   1   0   1   1   1   1   1   0   2   0   1   1   0   0   0   1   0   2   2   1   2   0   1   1   1   1   1   1   1   2   0   2   2   1   1   2   2   1   0   1   1   1   1   1   2   1   1   0   1   1   1   2   1   0   1   1   1   2   1   1   1   0   1   2   1   2   1   1   0   1   1   1   1   0   2   1   2   2   1   2   2   1   1   2   1   1   1   1   1   2   2   2   2   0   1   1   0   1   1   1   1   1   1   1   2   2   1   1   1   2   1   2   2   0   0   1   0   1   2   1   2   2   1   0   2   2   1   2   1   1   2   2   0   1   1   1   1   1   1   1   0   1   0   2   0   2   2   2   0   0   0   2   2   0   2   1   1   2   0   1   1   1   1   1   1   1   0   1
 MK-6-7                 1   1   1   1   1   2   2   2   1   1   2   2   1   1   2   1   0   1   2   1   1   1   1   1   0   1   1   1   0   1   1   2   1   1   1   1   1   1   0   0   2   0   1   1   0   0   0   1   0   2   2   1   2   0   1   0   1   2   1   1   2   2   0   2   2   1   1   2   0   1   0   1   1   1   1   0   2   1   1   0   1   1   1   2   1   0   1   1   1   2   0   1   1   0   1   2   1   2   1   1   0   1   1   1   1   0   2   1   2   2   1   2   2   1   1   1   1   1   1   0   1   2   2   1   1   0   1   1   0   1   1   1   1   1   1   1   2   1   1   2   1   2   1   2   2   1   0   1   0   1   2   1   2   2   2   0   1   2   1   2   1   1   0   2   0   1   1   1   1   1   1   1   0   1   0   2   0   2   2   2   0   1   0   2   2   0   2   1   1   2   1   2   0   1   1   1   1   1   0   1
 MK-6-8                 1   1   1   2   1   2   1   2   0   1   2   2   1   0   2   1   0   1   2   1   1   1   1   1   0   1   2   1   0   1   1   2   1   1   1   1   1   0   0   1   1   0   1   1   0   0   0   1   0   2   2   1   2   0   1   0   2   2   1   1   2   2   0   2   2   1   1   2   0   1   0   1   1   1   1   0   2   1   2   0   1   1   1   2   0   1   1   1   1   2   1   1   1   0   0   2   1   2   1   1   0   0   1   1   1   0   2   1   2   1   1   2   2   1   1   2   1   1   2   1   1   1   2   1   1   0   1   1   0   1   1   1   2   1   1   1   2   1   1   2   1   2   1   2   2   0   1   1   0   1   2   1   2   2   2   0   1   2   2   2   1   1   0   1   0   1   0   1   1   1   1   1   0   1   0   2   0   2   2   2   0   1   0   2   2   0   2   1   1   2   1   2   2   1   1   0   1   1   0   1
 MK-6-9                 1   1   1   2   1   2   2   1   0   1   2   2   1   1   2   1   0   1   2   1   1   1   1   1   0   1   2   1   0   1   0   1   1   1   1   1   1   0   0   2   2   0   1   1   0   0   2   1   0   2   2   1   1   0   1   0   1   2   1   1   2   2   1   2   2   1   1   2   0   1   0   2   1   1   1   1   2   1   2   1   1   0   1   1   1   1   1   1   1   2   1   1   1   1   0   2   1   2   1   1   0   1   0   1   1   0   2   1   2   1   1   2   2   1   1   1   1   0   2   1   1   1   2   1   1   1   2   1   0   1   1   1   2   1   1   0   2   1   1   2   0   1   2   1   2   1   1   1   0   1   1   1   2   2   2   0   1   2   1   2   1   1   1   1   0   1   0   1   1   1   1   1   0   1   0   2   0   2   2   2   0   1   0   2   2   0   2   1   1   2   1   1   2   1   1   0   1   1   0   1
 MK-6-10                1   1   1   2   1   2   1   1   0   2   2   2   1   1   2   1   1   2   2   1   1   1   1   1   0   1   2   2   1   1   1   1   1   1   1   1   1   0   1   2   2   0   1   1   0   0   2   1   0   1   2   1   1   0   1   1   1   1   1   1   2   2   1   2   1   1   1   0   0   0   0   2   1   1   0   0   2   1   2   1   1   0   1   1   1   1   1   1   1   2   2   1   1   1   1   1   1   2   1   1   0   1   0   1   1   1   2   1   2   1   1   2   2   1   1   1   1   1   2   1   2   1   2   1   1   1   2   1   0   1   1   1   1   1   1   0   2   1   1   1   0   1   2   1   2   1   1   1   0   1   1   2   2   2   2   0   1   2   1   1   1   1   1   2   0   1   0   1   2   1   1   0   0   1   0   1   0   2   2   2   1   1   0   2   2   0   2   0   1   2   1   1   2   1   2   0   1   1   0   0
 MK-6-11                1   1   2   2   0   2   0   2   0   2   2   1   1   1   1   1   0   2   2   1   1   2   1   1   0   0   2   2   1   1   1   1   2   1   1   1   1   0   1   2   2   0   1   1   0   1   0   1   0   1   1   1   1   1   1   1   1   1   1   1   2   2   1   2   1   1   0   0   0   0   0   2   1   1   0   0   1   1   2   2   1   0   1   1   1   1   1   1   1   2   2   1   1   1   1   1   1   1   1   1   1   1   0   1   2   1   2   1   2   0   1   2   2   1   0   1   1   1   2   1   2   1   2   1   0   1   2   1   0   1   1   2   0   1   1   1   2   1   1   1   0   1   2   1   2   1   1   1   0   1   1   2   1   2   2   0   1   2   1   0   1   1   0   2   0   1   1   1   2   1   1   0   0   1   0   1   0   2   2   2   1   1   0   2   2   0   2   0   1   2   1   1   1   1   2   0   1   1   0   0
 MK-6-12                1   1   2   2   0   2   0   2   0   2   2   1   0   1   1   0   0   2   2   0   1   2   1   2   0   0   2   2   0   1   1   1   2   0   2   1   1   0   1   2   2   0   2   2   0   1   0   1   0   1   2   1   1   0   1   1   1   1   1   1   2   2   1   2   1   1   0   1   0   0   0   1   1   2   0   0   2   1   2   1   1   1   1   1   1   1   1   1   1   1   2   1   1   1   1   1   1   1   1   1   1   1   0   1   2   1   2   1   2   0   1   2   2   1   0   1   0   1   2   1   2   1   2   2   0   0   2   1   0   1   1   2   0   1   1   1   1   1   1   1   1   1   2   1   2   1   1   1   0   1   1   2   1   2   2   0   0   2   1   2   1   2   1   2   0   1   1   1   1   1   1   0   0   2   0   1   0   2   2   1   1   1   0   2   2   0   2   1   1   1   1   1   1   0   2   0   1   1   0   0
 MK-6-13                1   2   2   1   0   2   1   1   0   2   1   0   0   1   1   1   1   2   2   0   1   2   0   2   0   0   2   2   1   1   2   1   2   0   2   1   1   1   1   2   2   0   2   1   1   0   0   1   0   1   1   1   1   0   1   1   1   1   1   1   2   2   1   2   1   1   0   1   0   0   0   1   1   2   0   0   2   1   2   1   1   1   1   1   1   1   1   1   1   1   2   1   1   1   1   2   2   1   1   1   1   1   1   1   2   1   2   1   2   1   1   2   1   1   0   1   0   1   1   1   2   1   2   2   1   0   1   1   0   1   1   2   0   1   1   1   1   1   2   0   1   1   2   1   0   1   0   1   0   2   1   1   1   2   2   0   0   2   1   1   1   2   1   2   0   1   1   1   0   1   0   0   0   2   0   1   0   2   2   1   1   1   0   1   2   0   2   1   1   1   1   1   1   0   2   0   2   1   0   0
 MK-6-14                0   2   2   1   0   2   1   1   0   2   1   0   0   1   2   2   2   2   1   1   1   2   0   2   0   0   2   2   1   1   2   0   1   1   2   1   0   1   1   2   2   0   2   1   1   0   0   1   0   1   1   1   1   0   1   1   1   0   1   1   2   2   2   1   1   1   1   1   0   0   0   0   0   2   0   0   2   1   2   1   1   1   1   1   1   1   1   0   1   1   2   1   1   1   1   2   1   1   1   2   0   1   0   0   2   2   2   1   2   0   1   2   2   1   0   2   1   2   1   1   2   1   2   2   1   0   1   1   1   1   1   2   1   1   1   0   1   1   2   0   1   1   2   1   0   0   0   1   0   2   0   1   1   2   2   0   0   2   2   1   1   1   0   2   0   1   1   1   0   1   0   0   0   2   1   1   0   2   2   1   1   1   0   1   2   0   1   2   1   1   1   1   1   0   2   0   2   2   0   0
 MK-6-15                0   1   2   2   1   2   1   1   0   2   1   0   0   1   2   2   2   2   1   1   1   2   1   2   0   0   2   2   1   1   2   0   2   2   1   1   0   1   1   2   2   0   2   1   1   0   0   1   0   1   1   1   1   0   1   1   1   0   1   1   2   2   2   1   1   1   2   1   0   0   0   0   0   2   0   0   2   0   2   0   1   1   1   1   1   1   2   0   1   1   2   1   1   1   1   2   1   1   1   2   0   1   1   0   2   2   2   1   2   0   2   2   2   1   0   2   1   2   1   1   2   1   2   2   1   0   1   1   1   1   1   2   0   2   1   0   1   1   2   0   1   1   2   1   0   0   0   1   1   2   0   2   0   2   2   0   0   2   2   1   1   1   0   2   0   1   1   1   0   1   1   1   1   2   1   1   0   2   2   2   1   1   0   1   2   0   1   2   1   2   1   1   1   0   2   0   1   2   0   0
 MK-6-16                0   1   2   2   1   2   0   1   2   2   1   0   0   1   2   2   2   2   1   2   1   2   1   2   1   0   2   2   1   1   2   0   2   1   2   0   0   1   1   2   2   0   2   1   1   0   0   1   0   1   2   1   1   0   2   1   1   0   1   1   2   2   1   1   1   1   2   2   0   0   0   1   0   2   0   1   2   0   2   0   1   1   1   1   0   1   2   0   1   0   2   1   1   1   1   1   1   1   0   2   1   0   1   0   2   2   2   1   2   2   2   2   2   1   0   1   1   1   1   1   2   1   2   2   1   1   1   1   1   1   1   2   0   2   0   0   1   1   2   1   0   1   2   1   0   0   0   1   1   2   0   1   0   1   2   0   0   2   2   1   1   2   0   2   0   1   1   1   0   1   1   1   1   2   1   1   1   1   2   2   1   1   0   1   2   0   1   2   1   2   1   1   1   1   2   0   1   2   0   0
 
!****************************************** Phenotypic Data **********************************************************
!-100.0 is resevred for missing phenotype
SimulatedTrait1         9.4744    8.6321    9.6449   10.4024    9.7144   10.0066    9.7169   10.6912   11.1691   10.4027   10.4165   11.1176    8.4510   10.7750    9.9174   10.0190   10.1073   11.1587   11.3590   11.1559   10.0413    9.6237   10.6718    8.5423   10.9079   10.1492    8.8192    9.2122   10.9018   10.1156   10.4617   10.4646   10.1368   10.4720   10.4303   11.7424    9.1056    9.5722    9.3449   10.2360   10.3075   10.4051   10.9205    9.9406    8.1479    9.9869    9.8481   11.6761    9.8603   10.4790    9.6113    9.8715   10.5137   12.1725   10.4772   10.4325   10.4456    9.1255    9.7909    9.9973    7.7609   11.2607    8.8644    9.7170    9.2726    7.4387    9.6832    8.9761    9.9622   10.0001    9.6011    8.9307   10.3387   10.2372    9.1484    9.8996   10.0772    9.3046    9.9163    9.9134   10.3884   10.7790    8.5885   11.3251   11.3363    9.5076   11.1935    8.7935    8.4530   11.3554    8.1966   10.4609   10.3302    9.3212   10.2555   10.5597    8.8182    9.5203   10.3580   10.9086   10.1728   10.2613    7.3004    9.1459    9.3088   10.3748   11.3625   10.9611   11.4219   10.7266    9.1905    8.9401    9.0589    9.1185    8.8477   10.5727    9.6515   12.7049    8.9202    7.8304   11.6313    9.5685    9.7006    9.3204   10.9302   10.5645    8.6416   10.0117   11.9222   10.2524    9.0269   10.6808   10.9769    8.0415    9.9211    9.4082   11.1365   11.1701    8.1098   11.2539   11.3476   11.8269    9.4215    9.9556    8.9394   10.1554    8.9700    8.7121    9.8553   11.1312   10.3803    9.4232   10.5370   11.4842   11.4309   11.6611   10.2311   10.7058    9.7676   10.5712    9.6104    8.8021   10.5747   11.5193    7.9673    9.5894    9.4075   11.4126   10.5978   10.5885    9.8083    9.1366   10.7401    8.0784   11.2108   11.1434   11.6746   11.2597   10.0972    9.0907    9.2087   11.8582    9.2732    9.8570    7.3739   11.0385    9.0222   10.1020   10.0785   10.3927   10.8421    8.9312    9.3482   10.6529    9.5748   11.4221    9.4669    8.8469   10.5741   11.3798
 
