# Supplementary material for: Inclusive Composite Interval Mapping of QTL by Environment Interactions in Biparental Populations
Source: PLoS One. 2015 Jul 10;10(7):e0132414. doi: 10.1371/journal.pone.0132414 (PMC4498613; doi:10.1371/journal.pone.0132414)
Supplement: S2 File — (ZIP) [file pone.0132414.s002.zip › F2 population/e=1/run_00149.met]

!**********************Note: lines staring with "!" are remarks and will be ignored in the program********************
!*********************************General Information**********************************
!Assuming F1 = P1 x P2, populations available in QTL IciMapping are: 
!  1, P1BC1F1 = P1 x F1, the first backcrossing where P1 is used as the recurrent parent;
!  2, P2BC1F1 = P2 x F1, the first backcrossing where P2 is used as the recurrent parent;
!  3, F1DH, F1-derived doubled haploids; 
!  4, RIL or F1RIL, recombination inbred lines through the repeated selfing of F1;
!  5, P1BC1RIL, recombination inbred lines through the repeated selfing of P1BC1F1;
!  6, P2BC1RIL, recombination inbred lines through the repeated selfing of P2BC1F1;
!  7, F2, the selfing generation of F1;
!  8, F3, the selfing generation of F2;
!  9, P1BC2F1, the second backcrossing where P1 is used as the recurrent parent; 
! 10, P2BC2F1, the second backcrossing where P2 is used as the recurrent parent;
! 11, P1BC2RIL, recombination inred lines through the repeated selfing of P1BC2F1; 
! 12, P2BC2RIL, recombination inred lines through the repeated selfing of P2BC2F1; 
! 13, P1BC1F2, the selfing generation of P1BC1F1; 
! 14, P2BC1F2, the selfing generation of P2BC1F1; 
! 15, P1BC2F2, the selfing generation of P1BC2F1; 
! 16, P2BC2F2, the selfing generation of P2BC2F1; 
! 17, P1BC1DH, P1BC1F1-derived doubled haploids; 
! 18, P2BC1DH, P2BC1F1-derived doubled haploids; 
! 19, P1BC2DH, P1BC2F1-derived doubled haploids; 
! 20, P2BC2DH, P2BC2F1-derived doubled haploids; 
   7      !Mapping Population (see remarks above)
   2      !Mapping Function (1 for Kosambi; 2 for Haldane; 3 for Morgan)
   2      !Marker Space Type (1 for intervals; 2 for positions)
   1      !Marker Space Unit(1 for centiMorgans; 2 for Morgan)
   6      !Number of Chromosomes (or Linkage Groups)
 200      !Size of the mapping population
   1      !Number of environments
 
!***************************************** Chromosomes and Linkage Maps **********************************************
!Chromosome                 NumMarkers
-CH1                        16
-CH2                        16
-CH3                        16
-CH4                        16
-CH5                        16
-CH6                        16
!Linkage map (Marker name followed by position or the interval length)
 MK-1-1                1     0.000
 MK-1-2                1    10.000
 MK-1-3                1    20.000
 MK-1-4                1    30.000
 MK-1-5                1    40.000
 MK-1-6                1    50.000
 MK-1-7                1    60.000
 MK-1-8                1    70.000
 MK-1-9                1    80.000
 MK-1-10               1    90.000
 MK-1-11               1   100.000
 MK-1-12               1   110.000
 MK-1-13               1   120.000
 MK-1-14               1   130.000
 MK-1-15               1   140.000
 MK-1-16               1   150.000
 MK-2-1                2     0.000
 MK-2-2                2    10.000
 MK-2-3                2    20.000
 MK-2-4                2    30.000
 MK-2-5                2    40.000
 MK-2-6                2    50.000
 MK-2-7                2    60.000
 MK-2-8                2    70.000
 MK-2-9                2    80.000
 MK-2-10               2    90.000
 MK-2-11               2   100.000
 MK-2-12               2   110.000
 MK-2-13               2   120.000
 MK-2-14               2   130.000
 MK-2-15               2   140.000
 MK-2-16               2   150.000
 MK-3-1                3     0.000
 MK-3-2                3    10.000
 MK-3-3                3    20.000
 MK-3-4                3    30.000
 MK-3-5                3    40.000
 MK-3-6                3    50.000
 MK-3-7                3    60.000
 MK-3-8                3    70.000
 MK-3-9                3    80.000
 MK-3-10               3    90.000
 MK-3-11               3   100.000
 MK-3-12               3   110.000
 MK-3-13               3   120.000
 MK-3-14               3   130.000
 MK-3-15               3   140.000
 MK-3-16               3   150.000
 MK-4-1                4     0.000
 MK-4-2                4    10.000
 MK-4-3                4    20.000
 MK-4-4                4    30.000
 MK-4-5                4    40.000
 MK-4-6                4    50.000
 MK-4-7                4    60.000
 MK-4-8                4    70.000
 MK-4-9                4    80.000
 MK-4-10               4    90.000
 MK-4-11               4   100.000
 MK-4-12               4   110.000
 MK-4-13               4   120.000
 MK-4-14               4   130.000
 MK-4-15               4   140.000
 MK-4-16               4   150.000
 MK-5-1                5     0.000
 MK-5-2                5    10.000
 MK-5-3                5    20.000
 MK-5-4                5    30.000
 MK-5-5                5    40.000
 MK-5-6                5    50.000
 MK-5-7                5    60.000
 MK-5-8                5    70.000
 MK-5-9                5    80.000
 MK-5-10               5    90.000
 MK-5-11               5   100.000
 MK-5-12               5   110.000
 MK-5-13               5   120.000
 MK-5-14               5   130.000
 MK-5-15               5   140.000
 MK-5-16               5   150.000
 MK-6-1                6     0.000
 MK-6-2                6    10.000
 MK-6-3                6    20.000
 MK-6-4                6    30.000
 MK-6-5                6    40.000
 MK-6-6                6    50.000
 MK-6-7                6    60.000
 MK-6-8                6    70.000
 MK-6-9                6    80.000
 MK-6-10               6    90.000
 MK-6-11               6   100.000
 MK-6-12               6   110.000
 MK-6-13               6   120.000
 MK-6-14               6   130.000
 MK-6-15               6   140.000
 MK-6-16               6   150.000
!*********************************** Marker Types ********************************************************************
!Co-dominant marker: When heterozygote F1 is present, P1 is coded as 2, F1 is coded as 1, and P2 is coded as 0; Otherwise, P1 is coded as 2, and P2 is coded as 0. 
!Dominant marker: When heterozygote F1 is present, P1 and F1 are coded as 12, and P2 is coded as 0; Otherwise, P1 is coded as 2, and P2 is coded as 0.  
!Recessive markers: When heterozygote F1 is present, P1 is coded as 2, and F1 and P2 are coded as 10; Otherwise, P1 is coded as 2, and P2 is coded as 0. 
!Missing marker is coded as -1. 
 MK-1-1                 0   2   1   1   1   1   1   1   0   2   1   1   1   0   1   1   1   2   0   2   2   0   1   0   1   0   0   1   1   0   1   0   0   2   1   0   0   0   2   0   1   0   2   1   0   0   0   1   1   2   0   2   2   1   2   1   1   1   0   0   1   1   1   2   0   2   2   1   2   1   1   2   1   1   1   1   0   0   1   2   0   2   2   1   0   0   1   2   1   1   1   2   0   2   2   1   1   1   2   2   2   0   0   1   2   2   2   1   1   0   1   1   1   0   1   2   0   1   1   1   1   1   1   1   1   2   1   0   2   1   1   1   2   1   2   2   1   2   0   1   2   0   2   1   1   1   1   1   1   1   1   0   1   1   1   0   1   2   1   2   2   2   1   1   1   1   0   1   1   2   0   2   2   0   1   0   1   0   2   1   1   1   0   1   1   0   1   1   1   2   0   0   1   1   0   1   1   0   2   0
 MK-1-2                 1   1   1   1   1   1   1   1   0   2   1   1   1   0   1   1   1   2   0   1   2   0   2   1   1   0   0   1   1   0   0   0   0   2   1   0   0   0   2   0   0   0   2   1   0   0   0   1   1   1   0   2   2   1   2   1   1   1   0   0   1   1   1   2   0   2   2   1   2   1   1   0   1   1   1   1   1   0   2   2   1   1   2   1   0   0   1   2   1   2   1   2   0   2   2   1   1   1   2   1   2   0   0   0   2   2   2   1   1   0   1   0   1   0   1   2   0   0   1   1   1   1   1   1   0   2   1   0   2   1   1   2   2   1   2   1   1   2   0   1   1   0   2   1   1   0   1   1   2   1   1   0   1   2   1   0   1   2   1   2   2   2   1   1   1   1   0   1   1   2   0   1   2   1   1   0   2   0   2   1   1   1   0   2   1   0   1   1   1   2   0   0   0   1   0   1   1   0   2   0
 MK-1-3                 2   1   1   1   2   0   1   1   0   2   1   1   1   0   1   1   1   1   0   1   2   1   2   1   1   0   0   1   1   0   0   0   1   1   0   1   0   1   2   0   1   0   2   1   0   0   1   1   1   1   0   2   2   0   0   1   1   1   0   0   1   1   1   2   0   1   2   1   1   1   1   0   1   1   1   0   1   0   2   1   1   1   1   1   1   0   1   2   1   2   1   2   1   2   2   1   1   0   1   1   2   0   0   0   2   2   2   1   1   0   1   1   1   0   1   2   0   1   1   1   1   1   1   1   0   2   1   0   2   1   1   2   2   1   1   1   1   1   0   1   1   0   2   1   1   0   1   1   2   1   1   1   1   2   1   0   1   2   1   2   2   2   1   2   1   1   0   1   2   2   0   1   2   1   0   0   2   0   2   1   1   1   0   2   1   0   1   1   1   2   0   0   0   1   0   1   1   0   2   0
 MK-1-4                 2   1   1   0   2   0   1   2   0   2   0   2   1   1   1   1   2   1   0   1   2   1   2   0   1   0   1   1   1   0   0   0   1   1   0   1   0   1   2   0   1   0   1   1   1   1   1   1   1   1   0   2   1   0   0   1   1   1   1   0   1   1   1   2   0   1   2   1   1   1   1   1   1   1   2   0   1   0   2   1   1   1   1   1   1   0   1   1   1   2   1   2   1   2   2   1   1   0   2   1   2   0   1   0   1   2   2   1   1   0   1   1   1   0   1   2   0   1   1   1   1   1   1   1   1   2   1   0   2   1   1   2   2   1   1   1   1   1   0   1   1   0   1   1   1   0   1   1   2   1   1   1   2   2   1   0   1   2   2   1   2   2   1   2   2   1   0   1   2   2   0   1   2   2   0   0   2   0   2   1   1   1   0   2   1   0   1   1   1   2   0   1   0   1   0   1   1   0   2   1
 MK-1-5                 2   2   1   0   2   0   1   2   0   2   0   2   1   1   1   1   2   1   1   1   2   1   2   0   1   0   2   1   1   0   0   0   1   1   0   2   0   1   2   0   1   0   0   2   1   1   1   1   1   1   0   2   1   0   0   1   1   1   1   1   1   1   1   2   0   0   2   1   1   1   1   0   1   1   2   1   2   0   2   1   1   0   1   1   1   0   1   1   1   2   1   2   1   2   2   0   1   1   2   0   2   0   1   0   1   2   2   1   2   0   1   1   1   0   1   1   0   1   1   0   1   1   1   0   1   0   1   0   2   1   1   2   2   1   1   1   0   1   0   2   1   0   1   1   0   0   1   1   2   1   1   1   2   2   1   0   0   2   2   0   2   2   1   2   2   1   0   1   2   2   0   2   2   1   0   0   2   0   2   1   1   1   0   2   0   0   2   1   1   2   0   1   1   1   0   1   1   0   2   1
 MK-1-6                 2   2   2   0   1   0   1   2   1   2   0   2   1   1   1   1   2   0   0   2   2   1   1   0   1   0   2   1   1   1   1   0   1   1   0   2   0   0   2   0   1   0   0   2   1   1   1   0   2   1   1   1   2   1   0   2   1   1   0   1   1   1   1   1   0   0   1   1   1   1   1   0   1   1   2   1   2   0   2   1   1   0   2   1   1   1   1   1   1   2   1   2   1   2   2   0   1   1   2   0   2   0   1   0   1   2   2   0   2   0   1   1   0   0   1   1   0   1   1   0   1   1   1   0   1   0   1   0   2   1   1   2   2   1   1   1   0   1   0   2   1   0   1   1   1   0   1   1   2   1   0   1   2   2   1   0   0   2   2   0   2   2   1   2   2   1   0   2   2   1   0   2   2   1   0   0   2   0   2   1   1   1   0   2   0   0   2   1   1   0   0   1   1   0   1   0   1   0   2   2
 MK-1-7                 2   2   2   0   1   0   1   2   1   2   1   2   1   1   2   1   2   0   0   1   2   1   1   0   1   1   2   1   1   0   1   0   1   1   0   2   0   0   1   0   1   1   0   2   2   1   1   0   2   1   1   1   1   1   0   1   1   1   0   1   1   0   1   1   0   0   1   1   1   2   2   0   1   1   1   1   2   0   1   0   1   0   2   1   1   1   1   1   1   2   0   2   1   2   2   1   1   2   2   0   2   0   0   0   0   2   1   0   1   0   1   1   0   1   2   0   0   1   1   1   1   1   1   1   1   2   1   0   2   1   1   1   2   1   2   2   0   1   0   2   1   0   1   1   1   1   1   0   2   0   0   0   2   2   1   0   1   2   2   0   2   2   1   2   2   1   0   1   2   1   0   2   2   1   0   0   2   1   2   1   1   2   0   2   0   0   2   1   1   1   2   1   1   1   1   0   1   0   2   2
 MK-1-8                 2   2   2   0   1   0   2   2   1   2   0   2   0   1   2   1   2   0   0   1   2   1   1   0   1   1   2   0   2   0   1   0   1   1   1   2   0   0   1   0   1   1   0   2   2   1   1   0   2   1   2   1   1   1   0   0   1   1   1   1   1   0   1   2   0   0   1   0   1   2   2   0   2   1   1   1   2   0   1   0   1   0   2   1   1   1   1   1   1   2   1   2   1   2   2   1   1   1   2   0   2   0   1   0   0   2   1   0   0   0   1   1   0   0   2   0   0   1   1   1   1   1   1   1   1   2   1   0   2   1   1   1   2   1   2   2   1   1   1   2   1   0   1   1   1   1   1   0   2   0   0   0   2   2   1   0   1   2   2   1   2   1   1   2   2   1   1   1   2   1   0   2   1   1   1   0   2   1   2   1   2   2   0   2   0   0   2   0   2   1   2   0   1   1   1   0   1   0   2   2
 MK-1-9                 2   2   2   0   1   0   2   2   1   2   1   2   0   1   2   1   2   0   0   0   2   1   1   0   0   1   2   0   2   0   1   0   2   1   1   2   0   0   0   0   2   1   0   1   2   1   1   1   2   1   2   1   1   1   0   0   1   1   1   1   1   0   1   2   0   0   1   2   1   2   2   0   2   1   1   1   2   0   0   0   1   1   2   1   1   1   2   1   1   2   1   2   1   2   1   1   0   1   2   0   2   0   2   0   1   2   1   0   0   0   1   1   0   0   2   0   0   1   1   2   0   1   1   1   1   2   1   0   2   1   1   1   2   1   2   2   1   1   0   2   1   0   0   1   1   2   0   1   2   0   1   0   2   2   1   0   1   2   1   1   2   1   1   2   2   2   1   1   2   1   0   2   1   1   1   0   2   1   2   1   2   1   1   2   0   0   1   0   2   1   2   1   2   1   0   0   1   0   2   2
 MK-1-10                2   2   1   0   1   0   2   2   1   1   1   2   0   1   1   1   2   0   1   0   2   1   1   0   0   1   2   0   2   0   1   1   2   1   1   1   1   2   0   0   2   1   1   1   1   1   1   1   2   1   2   1   0   1   0   1   1   1   1   1   1   0   1   2   0   0   1   2   0   2   2   0   2   1   1   1   2   0   0   0   1   2   2   1   1   0   2   1   0   2   1   0   1   2   1   1   1   1   2   1   2   0   2   0   0   2   1   0   0   0   1   1   0   1   2   0   2   2   1   2   1   1   1   1   1   2   1   1   2   1   1   1   2   1   2   2   1   1   0   2   1   0   0   0   1   1   0   1   1   0   1   0   2   1   1   0   1   1   2   0   0   1   1   1   2   1   1   0   1   1   0   2   0   1   2   0   2   1   2   1   2   1   0   2   0   0   1   1   2   1   2   1   2   1   0   0   1   0   2   2
 MK-1-11                2   2   1   0   1   0   2   1   1   1   0   2   0   0   1   1   2   1   1   0   2   1   2   0   0   1   2   0   2   0   1   0   2   1   0   0   1   2   0   0   2   1   1   1   1   1   1   1   2   1   1   1   1   1   0   1   1   1   1   2   1   1   1   2   1   1   1   2   0   2   1   0   2   1   1   0   2   0   1   0   1   2   2   1   1   0   2   1   0   2   0   0   1   1   0   1   1   0   2   1   1   0   2   0   0   2   1   0   0   0   1   1   0   1   2   0   2   2   1   0   1   1   1   1   1   1   2   1   2   1   1   1   2   1   2   2   1   1   0   2   1   0   0   0   1   1   0   2   1   1   1   0   2   1   1   0   0   1   2   1   0   1   1   1   2   1   1   0   1   2   0   2   0   1   2   0   1   1   2   1   1   1   0   1   1   0   1   1   2   1   2   1   2   1   0   0   1   1   1   2
 MK-1-12                2   2   0   0   2   0   2   1   1   1   0   2   0   0   1   1   2   1   1   1   2   1   1   0   1   1   2   0   2   0   1   0   1   1   0   0   1   2   0   0   2   1   1   1   1   1   1   1   2   1   0   1   2   1   0   1   1   1   1   2   1   1   1   2   1   2   1   2   1   2   2   0   2   1   1   0   2   0   1   0   1   2   1   1   2   1   2   1   0   2   0   0   1   1   0   1   1   0   2   1   1   1   2   0   0   2   1   0   0   0   1   1   0   1   2   0   2   1   1   0   1   1   1   1   1   2   1   1   2   0   1   1   1   1   2   2   1   2   0   2   1   0   0   0   1   1   1   2   1   1   1   0   1   1   1   0   0   1   2   1   0   1   1   1   2   1   0   0   1   2   0   2   0   1   2   0   1   1   2   1   1   1   0   1   1   0   1   1   2   0   2   0   2   1   0   0   1   1   1   2
 MK-1-13                2   1   0   0   2   0   2   1   1   0   0   2   0   0   1   0   2   1   1   1   2   0   1   0   1   1   2   0   2   2   1   0   2   1   0   0   1   1   0   0   2   1   1   1   2   1   1   1   2   1   0   1   2   1   0   1   1   2   1   2   1   1   1   2   1   2   1   2   1   2   2   0   2   0   1   0   2   0   0   0   1   2   1   1   2   1   2   1   0   2   0   0   1   1   2   2   0   0   2   1   1   1   2   1   0   1   1   0   1   0   0   1   0   0   1   0   2   0   0   0   1   1   1   1   1   2   2   1   2   0   1   1   1   1   2   2   1   2   0   2   1   0   0   0   1   1   1   2   1   1   2   0   1   1   1   0   0   1   2   1   0   1   1   1   2   2   0   0   1   2   0   2   0   1   2   0   1   2   2   1   1   0   0   1   0   0   1   1   2   1   2   0   2   1   1   1   1   1   0   2
 MK-1-14                2   1   0   0   2   0   2   1   1   0   0   2   0   0   2   1   2   1   1   1   1   0   0   1   1   1   2   0   2   1   1   0   2   1   1   0   1   1   0   0   2   1   0   1   2   1   1   2   2   1   0   1   2   1   0   1   1   2   1   2   1   1   1   2   1   2   1   2   1   2   1   0   2   0   1   1   2   0   0   0   1   2   1   1   2   1   2   1   0   2   0   0   1   1   2   2   0   1   2   1   1   1   2   1   1   1   1   0   1   1   1   1   0   0   1   1   2   1   0   0   1   1   1   1   0   2   2   0   2   0   1   0   1   1   2   2   1   2   0   2   1   1   0   1   1   1   1   2   0   0   1   0   1   0   1   0   0   1   2   0   0   1   1   1   2   2   0   0   1   2   0   2   0   1   2   0   0   2   2   1   1   0   0   1   1   1   1   1   2   1   2   0   2   0   1   0   1   1   0   2
 MK-1-15                2   2   0   0   2   0   2   1   1   0   1   0   1   0   0   1   2   1   1   1   0   0   0   1   1   1   2   0   2   1   1   0   2   1   2   0   0   1   0   1   2   1   0   1   1   1   0   2   2   2   0   1   1   1   0   1   1   2   2   2   1   1   1   2   1   2   1   2   1   2   1   0   2   0   2   1   2   1   0   0   1   2   1   1   2   1   2   1   1   2   1   0   1   1   2   2   0   1   2   1   0   1   2   1   2   1   1   0   0   2   1   1   0   0   1   1   1   1   0   0   1   1   1   1   0   2   1   1   2   1   1   0   1   1   2   2   1   2   0   2   2   1   1   1   0   1   1   2   0   0   1   0   1   0   1   0   0   1   1   0   0   1   1   1   2   2   1   0   1   2   0   1   0   1   2   0   0   2   1   1   2   0   0   1   1   1   1   1   1   1   2   0   2   0   1   1   1   1   0   2
 MK-1-16                2   2   1   0   1   0   2   1   1   0   1   0   1   0   0   1   1   1   0   1   0   1   0   1   1   1   2   2   2   1   1   0   2   1   2   0   0   1   1   1   2   0   0   1   1   1   0   2   2   2   0   1   1   1   0   1   1   1   1   2   1   0   0   2   1   2   2   2   0   1   1   0   2   0   2   1   2   1   0   0   1   2   1   1   2   1   1   1   1   2   1   1   1   1   1   2   0   1   2   1   0   1   2   1   1   1   1   0   0   2   2   1   0   1   0   1   1   1   0   0   1   1   1   1   1   2   1   1   2   1   1   0   1   1   1   2   0   2   0   2   2   0   1   1   0   1   2   2   0   0   1   0   1   0   1   0   0   0   0   0   0   2   0   1   1   2   2   0   2   2   0   1   0   1   2   0   1   2   1   1   2   0   1   0   1   1   1   1   2   0   2   0   1   0   1   1   1   1   1   2
 MK-2-1                 0   0   1   2   2   1   0   1   1   2   0   2   1   1   1   1   1   1   1   1   1   1   1   0   0   2   2   2   2   2   0   2   2   0   2   0   1   2   1   2   1   0   1   2   1   0   1   1   1   2   0   1   2   0   1   0   1   1   2   1   0   2   2   2   1   1   1   2   1   1   0   0   0   2   2   0   1   2   1   2   2   1   1   1   1   1   0   2   2   1   1   1   1   0   1   1   2   2   1   1   2   0   0   0   1   2   0   1   1   1   0   0   2   1   0   2   2   2   0   1   0   0   1   0   1   0   1   1   2   0   2   1   1   1   0   1   2   1   1   1   1   2   1   1   0   0   1   1   2   1   2   0   2   2   0   0   1   2   0   0   2   0   2   1   1   0   0   1   1   0   1   1   1   1   2   1   1   2   2   2   0   0   1   1   1   1   0   0   2   2   1   1   1   0   1   1   2   0   0   0
 MK-2-2                 0   0   1   1   2   1   0   1   1   2   0   2   1   1   1   1   1   1   1   1   1   1   1   0   0   2   2   1   2   1   0   2   2   0   2   0   1   2   1   2   1   0   1   2   1   0   1   1   1   1   1   1   1   0   1   0   1   1   1   0   1   2   2   2   1   1   1   1   1   2   0   0   1   2   2   0   1   2   1   2   2   1   1   1   1   2   0   2   2   1   1   1   1   0   1   1   2   2   1   1   2   0   0   0   2   2   0   1   1   1   0   0   2   1   0   2   2   1   0   1   1   1   1   0   1   0   1   1   2   0   2   1   2   1   0   1   2   1   2   2   0   2   1   1   0   0   1   1   2   0   2   1   2   2   0   1   1   2   0   0   2   0   2   0   1   0   0   1   2   0   1   1   1   1   2   1   1   2   2   2   0   0   1   1   1   1   0   0   1   2   0   1   1   0   1   1   2   1   1   0
 MK-2-3                 0   0   1   1   2   1   0   1   1   2   0   2   0   1   2   1   2   1   2   0   1   1   0   0   0   2   2   1   2   1   1   2   2   0   2   0   1   2   0   2   1   1   1   2   1   1   1   1   1   1   1   1   2   1   1   0   1   1   1   0   1   2   1   2   1   0   0   1   0   1   0   1   1   2   2   0   1   2   1   2   2   2   2   1   0   2   1   1   2   1   1   2   1   0   1   1   2   2   1   1   2   0   1   0   2   2   1   1   1   1   1   0   1   1   0   2   2   1   0   1   1   0   1   1   0   1   0   1   1   0   2   1   2   1   0   1   0   1   2   2   0   1   1   2   0   0   1   1   2   0   2   1   2   1   0   2   1   2   1   0   1   0   2   1   1   0   0   1   2   0   1   1   1   1   2   1   1   2   1   1   0   0   1   1   1   1   1   0   0   2   0   1   1   0   1   1   2   1   1   0
 MK-2-4                 0   0   1   1   2   1   0   1   1   2   0   2   0   1   2   1   2   1   1   0   0   1   0   0   0   1   2   1   1   0   1   2   2   0   2   0   1   2   0   2   1   1   1   2   1   1   1   1   1   1   2   1   2   2   1   0   0   2   1   1   2   2   1   2   1   1   0   0   0   1   0   1   1   2   2   0   1   2   1   2   2   2   2   1   0   2   1   1   2   2   1   2   1   0   1   1   2   1   1   1   2   0   1   0   2   2   0   0   1   1   1   1   1   1   0   2   2   1   0   1   2   0   1   1   0   1   0   1   1   0   2   1   2   1   0   1   0   1   1   1   1   1   1   2   0   0   0   1   1   0   2   1   2   1   0   2   1   2   1   0   1   0   2   0   1   0   0   1   2   0   1   1   1   1   2   1   1   2   0   1   1   0   2   1   1   2   1   0   0   2   0   1   1   0   2   1   2   1   1   0
 MK-2-5                 0   0   2   1   2   1   1   1   0   2   0   2   0   1   2   1   2   0   1   1   0   1   0   0   0   1   1   1   1   0   1   2   1   0   2   0   2   2   0   2   1   1   1   2   1   1   2   1   1   1   2   0   2   2   1   0   1   2   1   1   2   1   1   2   1   1   1   0   0   0   1   1   1   2   2   0   1   2   1   2   2   2   2   1   0   2   1   1   2   2   1   2   1   0   1   1   2   1   1   1   2   0   1   0   2   2   0   0   1   1   1   1   1   1   0   2   2   1   0   1   2   0   2   2   0   1   0   1   1   0   2   2   2   1   1   1   0   1   1   1   2   1   1   2   0   0   0   1   0   0   1   1   1   0   1   2   1   1   1   0   1   0   2   0   1   0   0   1   1   0   1   1   1   1   2   1   1   2   0   1   0   1   2   1   1   2   1   0   0   2   0   0   1   0   1   1   2   2   1   0
 MK-2-6                 0   0   2   1   2   1   1   1   0   2   0   2   1   1   1   1   2   0   1   1   0   1   0   0   1   1   1   1   1   0   1   2   0   1   1   1   2   2   0   2   1   1   1   2   1   1   2   1   1   1   1   1   2   2   1   0   1   2   1   1   2   1   1   1   1   1   1   0   0   0   1   1   1   1   2   0   1   2   1   2   2   2   2   1   0   1   0   1   2   2   2   2   1   0   0   1   1   1   1   1   1   0   0   0   0   1   1   0   1   1   1   1   1   1   0   2   2   1   0   1   1   0   2   2   0   0   0   0   0   0   2   2   2   0   2   1   0   1   1   1   2   1   1   1   0   0   0   1   0   0   1   0   1   0   2   2   1   1   1   0   1   0   2   0   1   0   0   1   2   0   1   2   1   1   1   0   1   2   0   1   0   1   2   1   1   2   1   0   0   2   1   0   1   0   1   1   2   2   1   0
 MK-2-7                 1   0   2   1   2   2   1   1   1   2   0   2   1   1   2   1   1   1   1   1   0   1   0   0   1   1   1   1   1   1   1   2   0   1   1   1   1   2   0   2   1   1   1   2   1   0   2   1   0   1   1   1   1   2   1   0   2   1   1   1   2   1   1   1   2   1   2   0   0   0   1   0   1   1   2   0   1   2   1   2   2   2   2   1   0   1   0   1   2   2   2   1   1   0   0   1   1   1   1   1   1   0   0   1   0   1   1   0   1   2   1   1   1   2   1   2   1   1   0   1   1   0   2   2   0   0   1   1   0   0   2   0   2   0   2   1   0   1   1   2   1   2   1   1   0   0   0   1   0   0   1   0   1   0   2   2   2   1   1   0   1   1   2   2   1   0   0   1   2   1   1   2   1   1   2   0   1   2   0   0   0   1   2   1   1   2   1   1   0   1   1   0   1   0   1   1   2   2   1   0
 MK-2-8                 1   0   2   1   2   2   1   1   1   2   0   2   1   1   2   0   1   1   0   1   1   1   0   0   2   0   1   2   2   1   2   2   0   1   1   1   1   2   1   2   2   1   1   1   0   0   2   0   0   1   1   1   1   2   1   1   1   2   2   2   1   1   1   1   2   1   2   1   0   0   1   0   1   1   2   0   2   1   1   1   2   2   1   1   0   1   0   1   2   2   2   1   1   1   1   2   1   1   1   1   1   0   0   1   0   1   1   0   1   2   2   1   1   2   1   2   1   1   0   1   0   0   2   2   0   0   1   1   0   0   2   0   2   0   2   1   1   1   0   2   1   2   1   1   0   0   0   2   0   0   1   0   1   0   2   2   2   1   1   1   2   1   2   2   1   0   0   1   2   1   1   2   1   1   1   0   1   2   1   1   0   1   2   1   1   2   1   2   0   1   1   0   1   1   1   1   2   2   0   0
 MK-2-9                 1   1   2   2   2   2   1   1   2   2   0   2   1   1   2   0   1   1   0   0   1   1   0   0   2   0   0   2   2   1   2   2   0   1   1   1   1   2   2   2   2   1   1   1   0   0   2   1   0   2   1   1   1   2   1   1   1   2   2   2   1   1   1   1   2   1   2   0   0   0   1   0   0   2   2   0   2   1   0   1   2   2   1   1   0   1   0   0   1   2   1   1   1   1   1   2   1   1   1   1   0   0   0   2   0   2   2   0   1   2   2   1   1   2   0   2   0   1   0   1   0   0   2   2   0   0   1   1   0   0   2   0   2   0   2   2   1   0   1   2   1   2   1   1   0   0   0   2   0   0   1   0   1   0   2   2   2   1   1   0   1   1   2   2   0   0   0   1   1   1   0   2   1   1   1   0   1   2   0   1   0   1   2   1   1   2   1   2   1   1   0   0   1   1   1   1   2   2   0   0
 MK-2-10                1   1   2   2   2   2   1   1   2   2   0   2   1   1   2   0   1   1   0   0   1   1   0   0   2   0   0   1   2   1   1   2   0   1   1   0   1   2   2   2   2   1   1   1   0   1   2   1   0   2   1   1   1   2   1   1   1   2   2   2   1   2   1   1   2   1   2   0   0   1   1   0   0   2   2   0   2   1   0   1   2   2   1   1   0   1   1   1   1   2   1   1   1   1   1   2   1   1   1   1   0   1   0   2   0   1   1   0   0   2   2   1   1   2   0   2   0   1   0   1   0   0   2   2   0   0   1   1   0   0   2   0   2   1   2   2   1   0   1   2   1   1   2   2   0   0   0   2   0   0   1   0   1   0   2   2   2   1   1   2   1   1   2   1   0   0   1   1   1   1   0   2   2   1   1   1   1   2   0   1   0   1   1   1   1   2   1   2   1   1   0   0   0   1   1   0   2   2   0   0
 MK-2-11                1   1   2   2   2   2   1   1   2   2   0   2   1   1   2   0   1   1   0   0   1   1   0   0   2   0   0   1   1   1   1   2   0   1   0   0   2   2   2   2   2   1   1   1   0   1   2   1   0   2   1   1   1   2   1   1   1   2   2   2   1   2   1   1   2   2   2   0   0   2   1   0   1   2   2   0   1   1   0   1   2   2   0   1   1   1   1   1   1   2   1   1   1   1   1   2   1   1   1   2   2   1   1   2   0   0   1   2   0   2   2   2   1   2   0   1   0   1   0   1   0   0   2   1   0   0   1   0   0   0   2   0   2   1   2   2   1   0   1   2   1   1   2   2   0   0   0   2   0   0   1   0   1   0   2   2   1   1   1   1   1   1   2   1   0   0   0   1   0   1   0   2   2   1   1   1   1   2   0   1   0   1   0   1   1   2   1   2   1   1   0   1   0   1   1   0   2   1   0   0
 MK-2-12                1   1   2   2   2   2   1   1   1   2   0   2   1   1   2   0   2   2   0   0   1   1   0   0   1   0   0   1   2   0   1   2   0   1   0   0   2   2   1   2   2   1   1   1   0   1   2   1   0   2   0   1   1   2   1   1   1   2   2   2   1   2   1   0   2   2   2   0   0   2   1   0   1   2   2   0   1   1   0   1   2   2   0   2   1   1   1   1   1   2   1   1   1   2   1   2   1   1   1   2   2   0   1   2   0   0   2   1   0   2   2   2   1   2   0   2   0   1   0   1   0   0   1   1   0   0   1   0   1   0   2   0   2   1   2   1   1   1   1   2   1   1   1   2   0   0   0   1   0   1   2   1   1   0   2   2   1   1   2   1   2   1   2   1   0   0   2   1   0   1   0   2   2   1   1   1   1   2   1   1   0   1   1   1   2   2   1   2   1   2   1   1   0   0   1   0   2   1   0   0
 MK-2-13                1   0   2   2   2   2   1   1   1   2   1   2   1   1   2   2   2   2   0   1   1   1   0   0   1   0   0   0   2   0   1   2   0   1   0   1   2   2   1   2   2   1   1   0   0   1   2   1   0   2   1   1   1   2   1   1   2   2   2   2   1   2   1   0   2   2   2   0   1   2   1   1   1   1   2   0   1   1   0   1   2   2   0   2   1   1   1   1   1   2   1   0   2   2   1   2   0   1   1   2   2   0   1   2   1   0   2   2   0   2   2   2   1   2   0   1   1   1   0   2   0   0   1   1   0   0   1   0   2   0   1   0   2   1   2   1   1   1   1   2   1   1   1   1   0   0   0   1   1   2   2   1   1   0   2   2   1   1   2   1   2   1   2   1   0   0   1   1   0   1   0   1   1   1   1   1   0   2   1   2   0   1   1   2   2   1   1   2   2   2   1   1   0   2   1   0   1   1   0   0
 MK-2-14                1   0   2   2   2   2   1   1   1   2   1   1   1   1   2   2   2   2   1   1   1   1   0   0   1   0   0   0   2   0   2   2   0   1   0   1   2   2   1   1   2   0   1   0   0   1   2   1   0   1   1   1   1   2   1   1   2   2   1   1   1   1   1   0   2   2   2   0   0   1   1   1   1   1   1   0   1   1   0   1   2   2   1   2   2   1   1   1   1   2   1   1   2   2   1   2   0   1   1   2   2   0   1   2   0   0   2   2   0   2   2   2   1   2   0   1   1   1   0   2   0   1   1   1   0   0   1   0   2   0   1   1   0   1   1   1   1   1   1   2   1   1   1   1   0   0   0   1   1   2   2   1   1   0   2   2   1   1   2   0   2   1   1   1   0   0   1   1   0   1   2   1   1   1   2   1   0   2   1   2   0   1   2   2   2   1   1   2   2   1   1   1   0   1   1   0   2   0   1   0
 MK-2-15                1   0   2   1   2   2   1   2   1   2   1   1   1   1   1   2   2   2   1   0   1   0   0   0   0   0   1   0   2   0   2   2   0   1   0   1   1   2   1   1   2   1   1   0   0   1   2   1   0   0   1   1   1   2   1   1   2   2   1   1   1   1   1   1   2   2   1   0   1   1   1   1   1   1   1   0   1   1   1   1   2   2   1   2   2   1   1   1   1   2   1   1   2   2   1   2   0   2   1   2   2   0   1   2   0   0   2   2   1   2   2   2   1   2   0   1   0   1   0   1   0   1   1   1   1   0   1   0   2   0   1   1   1   1   1   1   1   1   1   2   1   1   1   1   0   0   1   1   1   2   2   1   1   0   2   2   1   1   2   0   2   0   1   1   1   0   1   1   0   0   2   1   1   1   2   2   1   2   1   2   0   1   2   2   1   1   1   2   2   1   1   2   0   1   1   0   2   0   1   0
 MK-2-16                1   0   2   1   2   2   1   2   1   1   1   2   1   1   1   2   2   2   1   0   2   0   0   0   0   0   1   0   2   0   2   2   0   2   0   1   1   2   1   1   2   0   1   0   0   1   2   1   0   0   1   1   1   2   2   1   2   2   0   1   1   1   1   1   2   2   1   0   1   1   1   1   1   1   1   0   1   1   1   1   2   2   1   2   2   1   0   1   1   2   1   2   2   1   1   2   1   2   1   2   2   0   1   2   0   0   2   1   1   2   2   2   2   2   0   2   0   1   0   1   1   1   1   2   1   0   1   0   2   0   1   1   0   1   1   1   1   1   1   2   1   0   1   0   0   1   0   2   0   2   2   1   1   0   2   1   0   1   2   0   2   1   1   2   0   0   2   1   0   1   2   1   1   1   2   1   1   2   1   2   0   1   2   2   1   1   0   2   2   1   1   2   0   1   1   0   2   0   1   0
 MK-3-1                 1   0   0   1   2   2   1   0   2   2   2   1   1   1   1   0   1   1   1   1   1   2   1   0   2   1   1   2   2   1   2   2   0   0   2   1   1   1   1   1   2   0   1   0   1   0   1   0   1   1   1   1   2   2   0   2   1   0   0   2   1   0   1   2   2   0   1   1   1   1   1   2   2   1   1   1   1   2   0   0   1   1   1   1   0   1   1   0   1   1   1   1   1   2   0   0   1   2   1   1   1   0   2   2   2   1   1   2   1   0   0   2   0   1   2   1   0   1   0   2   1   2   2   1   0   2   1   0   0   0   2   1   1   0   1   1   2   2   0   1   2   2   2   0   1   1   0   1   2   1   0   1   2   1   1   1   0   1   0   0   2   1   1   1   0   1   1   1   1   2   1   1   2   0   1   1   2   1   2   1   1   2   2   0   2   0   1   1   2   0   2   0   1   1   0   2   1   0   0   2
 MK-3-2                 1   0   0   1   1   2   1   0   1   1   2   1   1   1   0   0   2   1   1   1   1   2   1   0   2   1   1   2   2   1   2   2   0   1   2   1   2   1   1   1   2   0   1   0   1   1   1   0   1   1   1   2   2   2   0   2   1   0   0   2   1   0   1   2   2   0   2   0   2   1   0   2   2   1   1   1   1   2   0   0   0   1   1   1   0   1   1   1   1   1   1   1   1   2   1   0   0   2   1   1   0   1   2   2   2   2   1   2   1   0   0   2   1   0   2   1   0   1   0   1   1   2   2   1   1   1   1   0   1   0   2   1   1   0   1   0   2   2   1   1   2   2   2   0   1   1   1   1   2   2   0   1   2   0   1   1   0   2   0   0   2   1   0   1   0   1   1   1   1   2   0   1   2   0   1   1   2   1   2   1   1   2   2   0   2   0   1   1   2   0   2   1   1   1   1   2   1   0   0   2
 MK-3-3                 1   0   0   2   1   2   1   0   1   1   2   1   1   1   0   1   2   1   0   1   1   2   1   0   2   1   1   2   2   1   1   2   0   1   2   1   2   1   1   2   2   0   1   1   0   1   1   0   1   2   1   2   2   2   0   2   1   0   0   1   1   1   1   2   2   0   1   0   2   1   0   2   2   0   1   1   1   2   2   0   1   1   1   1   0   1   1   0   1   1   1   1   0   1   2   1   0   1   1   1   0   1   1   2   2   2   1   2   1   0   0   2   1   0   1   1   2   1   1   1   1   2   2   1   1   1   1   0   1   0   1   1   1   0   2   0   2   2   0   1   2   1   2   1   1   1   1   1   2   2   1   0   2   0   1   1   0   2   0   0   2   1   1   0   0   1   2   1   1   1   0   0   2   0   1   1   1   0   2   2   1   2   1   1   2   0   1   1   2   0   2   1   1   1   1   1   2   0   0   2
 MK-3-4                 1   0   0   2   0   2   1   0   2   1   2   1   1   1   0   1   2   2   0   1   1   1   1   0   2   1   1   2   2   1   1   2   1   1   2   0   2   0   1   2   2   0   1   1   0   2   1   0   1   2   1   2   1   2   0   2   1   0   0   2   1   1   1   2   2   0   1   1   2   1   0   2   2   0   1   1   1   2   1   0   1   1   1   1   0   1   0   1   1   1   1   1   0   1   2   1   0   1   1   1   1   1   1   2   2   2   1   2   1   0   0   2   1   0   1   1   2   1   2   1   2   2   2   1   1   1   1   1   1   0   1   1   2   1   2   0   1   2   0   1   2   1   2   1   2   1   0   1   2   2   1   0   2   0   1   1   0   1   0   0   2   1   1   2   0   1   2   1   2   1   0   0   2   0   1   1   1   0   2   2   1   2   1   1   1   0   1   1   2   1   1   1   2   1   1   2   2   0   1   2
 MK-3-5                 1   1   0   2   0   2   1   0   1   1   2   2   2   1   2   1   2   1   0   1   1   1   0   1   2   1   1   1   2   2   1   2   1   1   2   0   2   0   1   2   2   0   1   1   0   1   1   0   1   2   1   2   0   2   0   2   2   0   0   2   1   1   1   2   2   0   1   1   2   1   0   2   2   0   2   1   1   2   2   0   1   2   1   1   0   1   0   0   1   1   1   1   0   1   2   1   0   0   1   1   1   1   1   2   2   2   1   2   1   0   0   2   1   0   1   1   2   2   2   1   2   2   2   1   1   1   2   1   1   0   1   1   2   1   2   0   0   2   0   1   2   1   2   1   1   0   0   1   1   1   1   0   2   0   1   1   1   1   0   0   1   1   1   2   1   1   2   0   2   1   1   0   2   0   2   1   1   0   2   2   1   2   1   1   2   0   1   1   2   1   1   1   2   0   2   2   2   0   1   2
 MK-3-6                 1   1   0   2   0   2   1   0   1   1   2   2   2   1   2   1   2   1   0   1   1   1   1   1   1   1   0   1   2   2   1   2   1   1   2   1   0   0   1   2   2   1   0   1   0   1   1   0   1   2   2   2   0   2   1   1   2   0   0   2   1   1   1   2   2   0   1   0   2   1   0   2   2   0   2   1   1   2   2   1   1   1   1   1   1   1   1   0   1   1   1   1   0   1   0   1   0   0   1   2   1   1   1   2   2   2   1   2   1   0   0   2   1   0   1   1   2   2   2   1   2   1   2   2   1   1   2   1   1   0   1   1   1   1   2   0   0   2   0   2   1   1   2   1   0   0   0   1   1   1   1   0   2   1   1   0   1   1   0   0   1   1   1   2   1   1   1   1   2   1   1   0   2   0   2   2   0   0   1   2   0   2   1   1   2   0   1   1   1   1   1   1   2   0   2   2   2   1   1   2
 MK-3-7                 1   1   1   1   2   2   2   1   1   0   2   1   2   0   1   2   1   1   0   2   1   1   1   1   1   1   0   1   1   2   1   2   1   1   2   1   0   0   1   2   2   1   0   1   0   1   1   0   2   2   2   2   0   2   1   1   2   0   1   2   1   1   1   2   1   0   1   0   2   1   0   1   1   0   1   1   1   2   2   1   1   0   1   1   1   1   1   1   1   1   1   1   0   1   0   0   0   0   1   2   1   1   1   1   2   2   1   2   1   0   0   2   0   0   1   1   2   1   2   1   2   1   2   2   1   0   2   1   1   0   0   1   1   1   2   0   0   2   0   2   1   1   2   1   1   0   0   1   1   1   1   1   2   1   1   1   1   1   0   0   1   1   0   2   1   0   1   1   2   2   2   0   2   0   2   2   0   0   1   1   0   2   1   1   2   0   1   1   1   1   1   1   2   0   2   1   2   1   1   2
 MK-3-8                 1   1   1   1   2   1   2   1   2   0   2   1   2   1   0   2   1   1   0   2   1   1   1   1   1   0   0   1   1   1   1   2   1   1   2   1   0   0   2   2   2   2   0   2   0   1   0   0   2   2   2   2   0   2   1   0   1   0   1   1   1   1   1   2   1   0   1   0   2   1   2   1   1   2   1   1   1   2   2   1   1   0   1   0   1   1   1   1   1   1   1   1   1   1   0   0   0   0   1   1   1   1   0   1   1   2   1   2   1   0   0   2   0   0   1   0   2   1   2   1   1   1   2   2   1   1   2   1   1   0   0   1   1   2   1   0   0   2   0   2   1   2   2   2   0   0   1   1   1   1   1   1   2   0   1   1   1   1   2   0   1   1   0   2   1   0   0   1   2   2   2   0   2   0   2   1   0   1   1   2   0   2   1   1   2   0   1   1   1   1   0   1   1   1   2   1   1   1   1   2
 MK-3-9                 1   0   1   1   1   1   2   1   2   0   2   1   2   1   0   2   0   1   0   2   1   1   1   1   1   0   0   1   2   1   0   2   1   1   2   0   1   0   2   2   1   2   0   2   0   1   0   0   2   2   2   1   0   1   1   0   1   0   1   0   1   1   2   2   1   0   1   0   2   1   2   1   1   1   1   1   1   2   1   0   1   0   1   0   1   1   1   1   1   1   1   1   1   1   0   1   0   0   1   1   1   1   0   1   1   2   0   2   2   0   0   1   0   0   1   0   1   1   2   1   0   1   2   2   2   1   2   1   1   0   0   0   1   2   1   0   0   1   0   2   1   2   2   2   0   0   1   1   1   1   1   1   2   1   1   1   2   1   2   0   1   1   0   2   1   0   0   1   2   2   2   0   1   0   2   1   0   1   1   1   1   1   1   0   2   0   1   1   1   2   1   1   1   2   2   1   1   1   1   2
 MK-3-10                1   0   1   1   2   1   2   0   2   0   2   1   2   1   1   2   0   0   0   1   1   1   1   1   1   0   0   1   2   1   0   2   1   1   2   1   1   0   2   2   2   1   0   2   0   1   1   0   1   2   2   0   0   1   1   0   1   0   1   0   1   1   2   2   1   0   1   1   2   1   1   1   1   1   1   1   0   2   1   0   1   0   2   0   1   2   1   1   1   1   1   1   1   2   1   2   0   0   1   1   1   1   0   1   1   2   0   2   2   0   0   1   0   0   2   0   1   1   2   1   0   1   2   2   2   1   2   1   1   0   0   1   1   2   1   0   0   1   1   2   0   1   2   2   0   0   1   1   0   1   2   0   0   1   1   1   2   1   2   0   1   0   0   2   1   0   0   1   2   2   2   0   1   0   2   1   1   0   1   1   1   1   1   0   2   1   1   0   1   2   1   1   1   2   1   1   1   1   1   2
 MK-3-11                1   0   1   1   2   1   2   0   2   0   1   1   0   1   1   2   0   1   0   1   1   1   1   1   1   1   0   1   2   1   0   2   1   1   2   1   1   0   2   1   2   1   0   2   0   1   1   0   2   2   2   1   0   1   0   1   1   0   0   0   1   1   1   2   1   0   1   1   2   1   1   1   1   1   2   1   1   2   0   0   0   0   1   0   1   1   1   1   1   1   2   0   0   1   1   2   0   0   1   1   1   1   1   0   1   2   0   2   2   0   1   1   1   0   2   1   2   1   2   1   0   1   2   2   2   1   2   1   1   0   0   2   1   2   1   1   1   1   1   0   0   1   2   2   1   0   1   1   0   1   1   0   1   1   1   1   2   1   2   1   1   0   0   2   1   1   0   1   2   2   2   0   1   0   2   1   1   0   1   1   1   1   1   0   2   1   1   0   1   2   1   1   2   1   0   1   1   1   1   2
 MK-3-12                1   0   2   1   2   1   2   0   2   0   1   1   1   1   1   1   0   1   0   1   2   1   1   0   1   1   0   1   1   1   0   2   1   1   2   1   1   1   2   1   2   0   0   1   0   0   0   0   2   2   2   1   0   1   0   1   1   0   0   0   1   1   1   2   1   0   1   1   2   1   0   1   1   1   2   0   1   2   0   1   0   0   1   0   1   1   1   1   1   1   2   0   0   1   1   2   0   0   0   1   1   0   1   0   1   2   1   2   1   0   0   2   1   0   2   1   2   1   2   1   0   1   2   1   2   1   2   1   1   0   0   1   2   2   1   1   1   1   1   0   0   1   2   2   0   0   1   1   0   1   1   0   1   1   2   1   2   1   2   1   1   0   0   2   1   1   0   1   2   2   2   0   0   0   2   1   1   0   1   0   1   1   1   0   2   2   1   0   1   2   1   1   2   1   0   1   1   1   1   2
 MK-3-13                2   0   2   1   1   2   2   0   2   0   1   1   1   1   1   1   0   1   0   1   2   0   1   0   1   0   0   1   1   1   1   2   1   1   2   1   1   0   1   1   2   1   0   1   0   0   1   1   2   2   2   1   1   1   0   1   1   0   0   0   1   1   1   2   1   0   1   0   2   1   0   1   1   1   1   0   0   2   0   1   0   0   1   0   1   1   2   1   1   0   2   0   0   1   1   2   0   0   1   1   2   0   1   0   1   2   1   2   1   0   0   2   1   0   2   1   1   1   2   1   0   1   2   1   2   1   2   2   1   1   0   1   1   2   1   1   1   1   1   0   0   1   1   2   0   0   1   1   0   1   1   0   1   0   2   1   2   1   2   1   1   0   0   2   1   1   0   1   2   2   2   0   0   1   2   1   1   1   1   0   1   1   1   0   2   2   1   0   0   2   1   1   2   1   0   1   2   1   1   2
 MK-3-14                2   0   2   1   1   2   2   0   2   1   1   1   1   1   1   1   0   0   0   1   2   0   1   1   1   0   1   1   1   1   1   2   1   1   2   1   0   0   1   1   2   1   0   1   0   1   2   1   2   2   2   1   1   1   0   1   1   0   0   0   1   1   1   2   1   0   1   0   2   2   0   1   1   1   0   0   0   2   0   1   0   0   1   0   1   1   2   0   1   0   2   0   0   1   1   2   0   0   1   1   2   1   1   0   2   1   1   2   1   1   0   2   1   1   2   1   1   1   2   1   1   1   1   1   2   1   2   2   1   0   0   1   1   2   1   1   1   0   1   0   0   1   1   2   0   1   1   1   0   1   1   0   1   0   2   1   2   2   2   1   1   0   1   2   0   1   0   1   2   1   2   0   0   1   1   1   1   1   1   1   1   1   1   0   2   1   1   0   0   2   1   1   2   1   0   1   1   1   1   2
 MK-3-15                2   1   2   1   0   2   2   0   2   0   0   0   1   1   1   1   0   0   0   2   2   0   0   1   2   0   0   1   1   1   1   1   2   1   2   0   0   0   1   1   1   1   0   0   2   1   1   1   1   2   1   1   1   1   0   1   1   0   0   0   1   1   1   2   1   0   1   0   2   2   0   1   0   0   0   0   0   2   0   1   0   1   1   0   2   0   2   0   1   0   1   0   0   1   1   2   0   1   1   1   2   1   1   0   1   2   1   2   1   1   0   2   1   2   2   1   1   1   2   1   1   1   0   0   2   1   1   2   1   0   0   1   0   1   1   1   1   0   2   2   0   1   1   2   0   1   1   0   1   1   2   0   1   1   2   1   2   0   2   0   1   0   1   2   0   1   0   1   2   1   1   0   1   1   1   0   1   1   1   2   1   1   1   1   2   1   0   1   0   2   1   1   2   1   0   1   0   2   1   2
 MK-3-16                2   1   2   1   0   1   2   0   2   1   0   1   1   1   1   2   0   0   0   2   2   1   1   1   2   0   0   1   1   0   1   0   1   1   2   0   0   0   1   0   1   1   0   0   2   1   1   1   1   2   1   0   1   1   0   1   0   1   0   0   0   1   1   2   1   2   0   0   1   2   2   2   0   0   0   0   0   2   0   1   0   1   1   0   2   0   2   0   1   0   1   0   0   0   1   1   0   1   1   1   2   2   2   0   1   2   1   2   1   1   0   1   0   2   2   1   1   1   2   1   1   2   0   0   2   1   1   2   1   0   0   1   1   2   1   1   2   0   1   2   1   2   1   1   0   1   0   0   1   1   2   0   1   1   2   1   2   1   2   1   1   0   2   2   1   1   0   1   2   1   1   0   1   1   1   0   2   1   1   2   1   1   1   0   2   1   0   1   0   2   1   1   2   1   1   1   0   2   0   2
 MK-4-1                 2   1   1   1   1   2   1   1   1   0   2   1   2   1   0   0   2   1   1   2   1   1   2   1   0   2   1   1   0   0   0   1   1   0   0   2   1   2   0   2   0   2   0   0   1   0   0   1   1   2   1   2   1   2   1   2   1   1   1   2   0   1   1   1   1   2   1   1   1   0   1   0   0   1   1   2   1   2   1   1   1   1   2   0   0   1   1   1   1   2   1   2   1   1   0   0   0   1   2   0   2   1   1   2   2   2   1   1   1   1   1   1   1   1   0   0   0   2   1   1   1   0   1   1   1   2   1   1   2   2   1   1   1   0   2   1   2   2   1   0   2   1   0   2   1   2   0   1   1   1   0   2   0   0   2   1   2   1   2   2   0   1   2   1   1   1   2   1   1   0   2   2   1   0   1   1   1   2   1   1   0   2   1   1   0   2   1   1   1   1   0   2   2   0   1   1   2   1   1   2
 MK-4-2                 2   2   1   2   1   2   1   1   2   0   2   1   2   1   0   1   1   1   1   2   1   1   2   1   0   2   2   1   0   0   0   2   1   1   0   2   1   1   0   2   0   2   0   0   1   0   1   1   0   2   1   1   0   2   1   2   1   0   1   1   0   1   1   1   1   1   1   2   1   0   0   0   0   2   1   1   1   2   1   1   1   2   2   0   0   1   1   1   1   2   1   2   1   1   1   0   1   1   2   0   2   2   1   2   2   2   1   1   2   1   1   1   2   1   0   0   0   2   1   1   1   0   1   1   1   2   1   1   2   2   1   2   1   1   2   1   2   2   1   0   2   1   0   2   1   2   1   2   1   1   0   1   0   0   2   1   2   1   2   2   0   2   2   1   1   1   2   1   1   1   2   1   1   0   2   1   2   1   1   2   0   2   1   1   0   2   1   1   1   1   0   2   2   0   0   0   1   1   1   2
 MK-4-3                 2   2   2   2   1   2   1   1   2   0   2   1   2   1   0   1   1   1   0   1   1   0   2   1   1   2   2   2   0   0   0   1   1   1   0   2   1   1   1   1   0   2   1   0   1   0   1   0   0   2   1   1   1   2   1   2   1   0   1   1   0   1   1   0   1   1   0   2   1   0   1   1   0   2   1   1   1   2   1   1   1   2   2   0   0   1   1   1   1   2   1   2   1   1   1   0   1   1   2   0   2   1   1   1   2   2   1   1   2   1   1   1   1   1   0   0   0   2   1   1   1   0   1   0   1   1   1   0   1   2   1   2   2   1   2   1   1   2   1   0   2   1   0   2   1   2   1   2   1   1   1   1   0   0   1   1   2   1   2   2   0   2   2   2   1   1   2   1   1   1   1   1   1   0   2   1   2   2   1   2   0   2   1   1   0   2   1   1   1   0   0   2   1   0   0   0   1   1   1   2
 MK-4-4                 1   2   2   2   1   2   1   1   2   1   2   1   2   0   1   1   1   1   0   2   2   0   2   1   1   2   2   1   0   0   0   1   1   1   0   2   1   1   0   1   0   1   1   0   1   0   1   0   0   2   1   1   1   0   1   2   1   0   1   1   0   1   2   0   1   1   0   2   2   0   0   1   0   1   1   1   2   2   1   1   1   1   2   0   1   1   1   1   1   2   1   2   1   1   1   0   1   2   2   0   2   1   1   1   2   2   1   2   2   1   0   1   2   1   0   1   1   2   1   2   1   0   1   0   1   1   1   0   1   2   1   1   2   1   2   1   1   2   1   1   2   1   0   2   1   1   1   2   1   1   2   1   0   1   1   1   2   1   2   1   0   2   2   2   1   1   2   1   1   0   1   1   1   0   2   1   2   2   0   2   0   2   1   1   0   2   1   1   2   0   0   2   1   0   0   0   1   0   1   2
 MK-4-5                 0   1   2   2   0   2   1   1   1   1   2   2   2   0   1   2   1   1   0   2   2   0   2   0   0   2   2   1   1   0   0   1   1   1   0   2   1   1   1   1   0   1   0   0   1   0   1   0   1   2   0   1   1   1   2   2   0   0   1   1   1   0   2   0   1   1   0   1   2   0   0   2   0   1   1   1   2   2   0   1   1   1   2   0   1   0   1   1   1   2   1   2   1   0   1   1   1   2   2   0   2   1   1   1   2   2   1   1   2   1   0   1   2   1   1   0   1   2   1   2   1   2   1   0   1   1   1   0   1   2   1   1   2   1   1   1   2   2   1   1   1   1   0   2   2   1   1   2   0   1   2   0   0   1   1   1   2   1   1   1   0   2   2   2   1   1   2   1   1   1   1   1   1   1   1   2   2   2   0   2   0   2   1   1   1   2   1   1   2   0   0   2   1   1   0   0   1   0   0   2
 MK-4-6                 0   1   2   2   0   2   1   1   2   1   1   2   1   0   0   2   1   2   0   2   2   1   2   0   0   2   1   1   1   0   0   1   2   1   0   2   1   1   1   0   0   1   0   0   2   0   1   0   1   2   0   1   1   1   2   2   1   0   1   1   1   1   2   0   1   1   0   0   2   1   0   2   0   1   2   0   2   2   0   1   1   1   2   0   1   0   1   0   1   1   1   2   1   0   1   1   1   2   2   0   2   1   1   1   2   2   1   1   2   0   0   1   2   1   1   0   1   2   2   2   1   2   1   0   1   2   1   0   1   2   1   1   1   1   2   0   2   2   1   1   1   1   0   2   1   2   0   2   0   2   2   0   0   1   2   1   1   1   1   1   0   1   1   2   2   1   2   0   1   1   1   1   1   1   1   2   1   2   1   2   0   2   1   1   1   2   2   1   1   0   0   2   1   1   0   0   1   0   1   1
 MK-4-7                 0   1   2   2   1   2   2   1   2   1   1   2   1   0   0   2   1   1   0   2   2   1   1   0   1   2   1   1   0   0   1   1   2   1   0   2   1   1   1   0   0   1   1   0   2   1   1   0   1   1   0   1   1   1   2   2   1   0   1   2   0   1   2   0   1   2   0   0   2   1   0   2   0   1   1   0   2   0   0   1   1   1   2   0   1   0   2   0   1   1   1   2   1   1   1   1   1   2   1   0   1   1   1   0   2   2   1   1   1   0   0   1   2   1   1   0   1   2   2   2   1   1   2   1   1   2   1   0   1   2   1   1   1   1   2   1   2   2   1   1   1   0   0   1   1   2   0   2   0   2   2   1   0   1   2   1   1   1   1   1   0   1   0   2   2   2   2   0   1   1   1   1   1   0   1   2   1   2   1   1   0   2   1   1   1   1   2   1   1   0   1   1   1   1   0   0   2   0   1   1
 MK-4-8                 0   1   2   2   1   2   2   1   1   2   0   2   1   0   0   2   1   1   0   2   2   1   1   0   1   2   1   0   0   0   1   1   2   1   0   2   1   1   1   0   0   1   2   0   2   1   1   0   1   1   1   1   1   1   1   2   1   0   1   2   0   1   2   0   0   2   0   0   2   1   0   2   0   1   1   1   1   0   0   1   1   1   1   0   1   0   2   0   1   0   1   2   1   1   1   1   1   2   1   0   0   1   1   0   2   2   1   1   1   0   1   1   2   1   1   0   1   2   2   2   1   1   2   0   1   2   1   1   1   2   1   1   1   1   2   2   2   2   1   0   1   0   0   1   0   2   0   1   0   2   1   1   0   1   2   1   2   1   1   1   0   1   0   2   2   2   2   0   1   2   1   1   1   0   2   1   1   2   1   1   0   2   1   1   1   1   2   1   1   0   1   2   1   1   0   0   2   0   1   1
 MK-4-9                 0   1   1   2   1   2   1   1   1   2   0   2   1   0   1   2   1   1   1   2   1   1   1   0   1   2   1   0   0   0   1   1   2   1   1   2   1   1   1   1   0   1   2   0   2   1   1   0   2   1   1   1   1   1   1   2   1   0   1   1   1   0   2   1   0   2   1   0   2   1   0   2   0   1   1   1   1   1   0   1   1   1   1   0   0   1   2   0   2   0   1   2   0   1   1   1   1   2   1   1   0   1   1   1   2   2   1   1   1   0   1   1   2   1   1   0   1   2   2   2   1   2   2   0   1   2   1   2   0   2   1   1   1   1   1   2   2   2   1   0   1   1   0   1   0   2   0   1   0   2   1   1   1   1   2   1   2   1   1   1   0   1   0   2   2   2   2   1   1   2   1   1   1   1   2   1   1   1   1   1   0   2   1   1   1   1   2   1   1   0   1   2   1   1   0   0   2   0   1   1
 MK-4-10                0   1   1   2   1   2   1   1   0   2   0   2   1   0   1   2   1   1   1   2   1   1   1   0   1   2   1   0   0   0   1   1   2   1   1   2   1   1   1   1   1   1   1   0   1   1   1   0   2   1   1   1   2   1   0   1   1   0   0   1   1   0   1   1   0   2   1   0   2   1   1   2   0   1   0   1   1   1   0   1   1   1   1   0   0   1   2   0   2   1   1   2   0   2   1   1   0   2   1   1   0   1   1   1   2   2   1   1   0   1   1   1   2   1   1   1   2   2   2   2   1   2   2   0   0   2   1   2   0   2   1   1   1   1   1   2   2   2   1   0   1   1   0   1   0   2   0   1   0   2   1   1   1   2   2   1   2   1   1   1   1   1   0   2   2   2   1   1   1   2   1   1   1   1   2   1   1   1   0   1   1   2   2   1   1   1   2   1   1   0   1   2   2   1   0   0   2   0   1   1
 MK-4-11                0   1   1   2   1   2   1   1   0   2   1   1   1   0   0   2   1   1   1   2   1   1   1   0   1   1   2   0   0   0   1   2   2   1   0   2   1   1   1   1   1   2   1   0   1   1   2   0   2   1   1   1   2   1   0   1   2   1   0   1   1   0   1   1   0   2   1   1   1   1   1   2   0   1   1   2   1   2   0   1   1   1   1   1   1   1   1   0   2   1   1   2   1   2   2   2   0   2   0   1   0   1   1   1   1   2   0   1   0   1   2   1   2   1   1   1   1   2   2   2   0   2   2   0   0   2   1   2   0   1   1   1   1   1   1   2   2   2   1   0   1   1   1   1   0   1   0   1   0   2   0   1   0   2   1   0   2   1   1   1   1   1   0   2   1   2   1   1   1   2   1   0   1   1   2   1   1   1   1   1   1   2   2   1   1   1   2   1   1   0   1   2   2   0   0   0   2   1   1   1
 MK-4-12                0   1   1   2   1   2   0   1   1   2   0   0   1   0   0   2   1   1   1   2   2   1   1   0   1   1   2   0   0   2   1   2   1   1   0   2   1   1   0   1   1   2   1   0   0   1   0   0   2   1   1   1   2   2   0   1   2   1   0   1   1   0   2   1   0   2   1   1   1   1   1   2   0   1   1   2   1   2   0   1   1   1   1   1   1   2   1   1   2   1   1   2   1   2   2   2   0   2   0   1   1   1   1   1   1   2   0   1   0   1   1   1   2   1   1   0   1   2   2   2   0   2   1   0   0   2   1   2   0   1   2   1   1   1   1   2   2   2   1   0   1   0   1   1   0   1   0   1   1   2   0   1   1   1   1   0   2   1   1   1   2   1   0   2   2   2   1   1   1   2   1   2   1   1   2   2   1   1   1   1   1   2   2   1   2   1   1   1   1   0   0   2   2   0   0   0   2   1   1   1
 MK-4-13                1   1   1   1   1   2   0   1   1   2   0   1   2   1   0   2   1   1   1   2   2   1   1   0   1   1   1   0   0   2   1   2   1   1   0   2   1   2   0   1   1   2   1   1   0   1   0   0   2   1   1   1   1   2   0   1   1   2   0   1   0   1   2   1   1   2   1   0   1   1   2   2   0   2   1   2   1   2   0   1   1   1   1   1   1   1   1   1   2   1   1   1   1   2   2   1   0   2   0   1   1   1   1   2   2   2   0   1   2   1   1   1   2   1   1   0   1   2   2   2   2   1   1   1   0   2   1   2   0   1   2   1   0   1   1   2   1   2   1   0   1   1   1   1   1   1   0   1   1   2   0   1   1   1   1   0   2   1   1   1   2   1   0   2   2   2   1   1   1   1   1   2   1   1   2   2   1   1   1   1   1   1   2   1   2   1   0   1   1   0   0   2   2   0   0   0   2   1   1   1
 MK-4-14                1   1   1   1   1   2   0   1   1   2   0   1   2   1   0   2   1   1   1   2   2   1   1   0   1   1   1   0   1   2   1   2   1   1   0   2   1   2   0   2   1   1   1   2   1   0   0   1   2   1   1   1   0   2   0   1   1   2   0   1   0   1   2   0   1   2   2   0   1   1   2   2   0   2   1   2   1   2   0   1   1   1   1   1   1   1   1   1   2   1   2   1   1   2   2   1   0   2   2   1   1   2   1   2   1   2   0   2   2   1   1   1   2   0   2   0   1   2   1   1   2   1   1   1   0   2   1   2   0   1   2   0   0   1   1   2   0   1   0   0   2   1   1   1   1   2   0   1   2   2   0   1   1   1   1   0   2   1   1   1   2   1   0   2   1   2   1   1   1   1   1   2   0   1   2   1   1   1   0   1   2   1   2   1   2   1   0   1   1   0   0   2   1   0   0   2   2   1   1   1
 MK-4-15                1   1   1   1   1   2   0   1   1   2   0   0   2   1   0   2   1   1   1   2   2   1   1   0   1   1   1   0   1   2   1   1   1   1   0   2   1   1   0   2   1   1   1   2   0   0   1   1   2   1   1   1   0   2   0   1   1   2   0   2   0   1   2   0   0   2   2   0   1   1   2   2   0   2   1   1   1   2   0   1   1   1   1   1   1   0   1   0   2   1   2   1   1   2   2   1   0   2   2   1   1   2   1   2   0   1   0   2   2   1   1   1   2   1   2   0   1   2   1   1   2   1   2   1   1   2   0   2   0   1   1   0   0   1   1   2   0   1   0   1   2   1   1   1   1   2   0   1   2   2   0   1   1   2   1   0   2   1   0   0   2   1   0   2   1   2   2   1   1   1   1   0   0   1   1   1   1   1   0   1   1   0   2   1   2   1   0   1   1   0   0   1   1   0   0   2   2   1   1   1
 MK-4-16                2   1   1   1   1   2   0   0   2   1   0   0   2   1   0   2   1   1   1   2   2   1   1   0   1   2   1   0   1   2   1   1   1   2   0   1   1   1   0   2   1   1   1   2   0   0   1   1   2   1   1   1   1   2   0   1   1   2   1   2   0   1   2   0   0   2   1   0   1   1   2   1   0   2   1   1   1   2   0   1   1   1   1   1   1   0   1   1   1   1   2   1   1   2   2   1   0   2   2   1   1   2   1   1   0   1   0   1   2   1   1   1   1   1   2   0   1   2   1   1   2   1   2   1   1   1   0   2   0   0   2   0   0   1   1   2   0   1   0   1   2   1   2   1   1   2   0   1   1   2   0   1   1   2   2   0   1   2   1   0   2   2   0   1   0   2   2   1   1   0   0   1   1   1   1   1   1   1   0   1   0   1   1   1   1   1   0   1   1   0   0   0   1   0   0   2   2   1   1   2
 MK-5-1                 0   1   0   1   1   2   1   2   1   2   1   1   2   0   2   1   1   1   0   1   2   0   1   1   0   1   2   0   0   0   1   1   1   2   1   2   0   1   0   1   1   0   0   1   2   0   1   0   1   1   1   2   2   1   1   1   1   0   2   1   1   1   0   1   1   1   1   2   0   1   1   2   0   1   2   1   1   0   0   0   1   0   2   1   1   2   0   1   1   1   0   0   0   1   1   0   1   0   1   1   0   0   0   0   0   1   2   2   1   1   1   0   1   0   0   1   2   0   2   2   1   1   1   0   1   1   1   2   1   1   2   1   2   0   0   1   0   0   1   1   2   1   2   2   2   0   2   2   1   2   1   1   2   0   1   1   1   0   1   1   1   1   1   0   2   0   2   2   1   2   0   2   1   2   0   1   0   1   1   0   0   0   2   1   1   0   2   0   0   1   0   1   1   1   0   0   1   0   1   2
 MK-5-2                 0   1   0   1   1   2   1   2   1   1   0   1   1   0   2   1   1   1   0   1   2   0   1   2   1   1   2   0   0   0   1   1   1   1   2   2   0   1   0   1   2   0   0   1   2   0   1   0   1   1   1   2   2   1   1   1   1   0   2   1   1   2   0   1   2   1   1   2   0   1   1   2   0   1   2   1   2   0   0   0   1   0   2   2   1   2   0   2   1   1   1   1   0   0   1   0   1   1   0   1   0   0   0   0   0   1   2   2   1   2   2   0   2   0   0   1   2   1   2   2   2   1   0   0   1   1   1   2   1   1   0   1   2   0   0   1   0   0   2   1   1   1   1   2   2   0   2   2   1   2   1   1   1   0   1   2   1   0   1   1   1   1   2   0   2   0   2   2   1   2   0   2   1   2   0   1   1   1   1   0   0   0   2   1   1   0   2   0   0   1   0   1   0   1   0   0   1   0   1   2
 MK-5-3                 0   1   0   1   1   2   1   2   1   1   1   1   1   0   2   1   1   1   0   0   2   0   1   1   1   1   2   0   0   1   1   1   1   0   2   2   0   1   1   1   2   0   1   1   2   0   0   0   1   1   1   2   2   1   1   1   1   0   2   1   1   2   0   1   2   1   1   2   1   1   1   2   0   1   2   1   1   0   0   0   1   0   2   1   1   1   0   1   1   1   0   1   0   0   1   0   0   2   1   1   0   0   0   1   0   1   2   2   1   2   2   0   2   0   1   0   2   1   1   2   2   1   0   0   1   1   0   2   1   1   0   1   2   1   0   1   0   0   2   2   1   1   1   2   2   0   1   2   1   2   1   0   1   0   1   2   1   0   2   1   1   1   2   0   2   0   2   1   1   1   0   2   1   2   0   2   1   1   1   0   1   0   2   2   0   0   2   0   0   1   0   1   0   1   0   0   1   0   1   1
 MK-5-4                 0   1   0   1   1   2   1   2   0   1   2   1   1   0   2   1   1   1   0   0   2   0   1   1   1   1   2   0   0   1   1   1   1   0   2   2   1   2   1   2   2   1   1   1   2   1   0   1   1   1   1   2   2   1   1   1   1   0   1   0   0   2   0   1   2   1   1   2   1   1   1   2   0   1   2   1   1   2   0   0   2   1   2   1   2   1   0   1   1   1   1   1   0   0   1   0   0   2   1   1   0   0   0   1   1   1   2   2   1   2   2   0   2   0   1   0   2   0   1   2   2   1   0   0   1   1   0   2   1   1   0   1   2   1   0   1   0   0   2   2   1   2   2   1   2   0   1   2   1   2   2   0   1   0   1   2   1   1   2   1   2   1   2   0   2   0   1   1   1   1   0   2   1   2   0   2   1   1   1   0   1   0   2   2   0   1   1   0   0   1   0   1   0   1   0   0   1   0   1   1
 MK-5-5                 0   1   0   1   1   2   0   2   0   0   2   1   1   0   2   1   1   1   0   0   2   0   1   1   1   2   2   0   0   1   1   1   2   0   2   2   1   2   1   2   2   1   1   1   2   1   0   2   1   1   1   2   2   1   1   0   0   0   1   0   0   1   0   1   2   1   0   2   2   1   1   2   0   1   1   2   1   2   0   0   2   1   2   2   2   1   0   1   2   1   0   1   0   0   0   0   0   2   1   0   0   1   0   1   1   1   2   2   1   2   1   0   2   0   1   0   2   0   1   1   2   1   0   1   1   1   0   1   1   1   0   1   2   1   0   1   0   0   1   1   1   2   2   1   2   0   1   2   1   2   2   0   1   0   0   2   1   1   2   1   2   1   2   0   2   0   1   1   1   2   0   2   1   2   0   2   1   1   1   1   1   0   2   2   0   2   2   0   0   1   0   1   0   1   0   0   2   0   1   1
 MK-5-6                 0   1   0   1   1   2   0   1   0   0   2   1   1   1   2   0   1   1   0   0   2   0   1   1   1   1   2   0   1   1   1   1   2   0   2   1   1   2   1   2   2   1   1   1   2   1   0   1   1   1   1   2   1   1   0   0   0   0   1   0   0   1   1   1   2   1   0   2   1   1   1   2   0   0   1   2   1   2   0   0   2   1   2   2   2   1   0   1   2   1   0   1   0   0   0   0   0   2   0   0   0   1   0   1   1   1   2   1   0   1   1   0   2   0   1   0   2   0   1   1   2   1   0   0   1   1   0   1   2   1   0   2   2   1   0   1   0   0   1   1   1   2   2   1   0   1   1   2   1   1   2   0   1   0   0   2   1   1   2   1   2   1   2   0   2   0   0   1   1   2   0   2   1   2   1   2   1   1   1   1   1   0   2   2   0   2   1   0   0   1   0   1   0   1   0   0   1   0   1   1
 MK-5-7                 0   1   1   1   1   2   0   1   0   0   2   1   1   1   2   0   0   1   0   1   2   0   1   1   1   1   2   0   1   1   1   2   2   0   1   1   2   2   1   1   2   1   1   1   2   1   0   2   1   1   1   2   1   2   0   0   0   0   1   0   0   2   0   1   2   1   0   2   1   1   1   2   0   0   1   2   2   2   1   0   2   1   2   1   2   1   0   1   2   1   1   1   0   0   0   0   0   2   0   1   0   1   1   1   1   1   2   1   0   2   1   1   2   0   1   0   2   0   1   1   2   1   0   0   1   0   0   1   2   1   1   2   2   2   0   1   0   0   1   1   1   2   2   1   1   1   1   2   1   1   2   0   1   1   0   1   1   1   2   1   2   1   2   0   2   0   0   1   1   1   1   1   1   2   1   2   1   1   1   1   2   0   2   2   0   2   1   1   1   1   0   1   0   2   0   0   1   1   1   1
 MK-5-8                 0   1   1   1   2   2   0   1   1   0   2   1   1   1   2   0   0   1   0   1   2   0   1   2   1   0   2   0   1   1   1   2   2   0   1   1   2   2   1   1   2   1   1   1   2   1   0   2   1   1   1   1   1   2   0   0   0   0   1   0   0   2   0   2   2   1   0   2   1   1   1   0   0   0   2   2   1   2   0   2   2   1   2   2   1   1   0   2   1   1   1   1   0   0   1   0   0   2   0   1   0   1   2   2   1   1   2   1   1   2   1   1   2   0   1   0   2   0   1   1   2   1   0   0   1   1   0   1   2   1   1   2   2   2   0   2   0   1   1   1   1   2   2   1   1   1   1   2   1   1   2   0   2   1   0   1   1   1   2   1   2   1   2   0   2   0   0   1   2   1   2   0   1   2   1   2   1   1   1   0   2   0   2   2   0   2   1   1   1   1   1   1   0   2   0   0   1   1   1   1
 MK-5-9                 0   1   1   2   1   2   0   1   0   0   2   1   1   1   1   0   1   0   0   1   2   1   1   2   1   0   2   0   1   1   2   2   2   0   1   2   2   2   2   1   2   1   1   1   2   1   0   2   1   1   1   1   1   2   0   0   1   0   0   0   0   2   0   2   2   0   1   1   1   2   1   0   0   0   1   2   1   2   0   2   2   1   2   2   1   1   0   2   2   1   1   1   0   0   1   0   1   2   0   1   0   1   2   1   0   1   2   1   1   2   1   1   2   0   0   0   2   0   1   1   2   1   0   0   1   1   0   1   1   1   1   2   2   1   0   1   0   1   1   1   1   2   1   1   1   1   1   2   1   0   2   0   2   1   0   1   1   1   2   1   2   1   2   0   1   0   1   1   1   0   2   0   1   1   2   2   1   1   1   0   2   0   2   2   1   1   1   1   1   0   1   1   0   1   0   0   1   1   1   1
 MK-5-10                0   1   1   2   1   1   0   0   0   1   2   1   0   2   2   0   1   0   0   1   2   0   1   2   1   0   1   1   0   0   2   1   2   0   1   1   2   2   2   1   2   0   1   1   2   1   0   2   1   1   1   1   2   2   0   0   2   0   1   0   0   2   0   2   2   0   1   1   1   2   1   0   0   0   1   2   1   2   0   2   2   1   2   1   0   1   0   2   1   1   1   1   0   1   1   0   1   1   1   1   0   2   1   1   0   1   2   1   1   2   1   1   1   0   0   0   1   0   1   1   2   2   0   0   1   1   0   1   1   1   1   2   1   1   0   1   0   1   1   2   1   1   1   1   2   1   2   2   1   0   2   0   2   1   0   1   1   1   2   1   2   1   2   0   1   0   1   1   0   1   2   1   1   1   1   2   1   1   1   1   2   0   2   2   1   1   1   1   0   0   2   1   0   1   0   1   1   1   1   1
 MK-5-11                0   1   1   2   1   1   0   0   0   1   2   1   1   2   1   1   1   0   2   1   2   0   1   1   1   0   1   1   0   0   1   1   1   0   1   1   2   2   2   1   2   0   1   1   1   1   0   2   1   1   2   1   1   2   0   0   1   0   1   0   0   1   0   2   2   0   1   1   1   2   1   1   0   0   1   2   1   2   1   2   2   1   1   2   0   1   0   2   0   1   1   0   1   1   1   0   1   1   1   2   0   2   1   1   1   1   2   0   0   1   1   1   1   1   0   0   2   1   1   1   2   2   0   1   1   1   0   1   1   1   1   2   1   1   0   1   0   1   1   2   1   1   1   1   2   1   2   2   1   0   2   0   2   1   0   1   1   1   1   1   2   1   0   1   1   1   1   1   0   1   2   1   2   1   1   2   1   1   1   1   1   0   2   2   1   1   1   1   0   0   2   1   1   1   0   2   1   1   1   1
 MK-5-12                0   1   1   2   1   1   0   1   0   1   2   1   1   2   1   1   0   0   2   1   2   0   1   1   1   0   1   2   0   0   1   1   1   0   1   1   2   2   2   1   2   0   0   1   1   2   1   2   1   1   2   1   1   2   0   0   1   0   1   0   1   1   0   2   2   0   2   1   0   2   1   1   1   0   1   2   1   2   1   2   1   1   1   2   0   1   1   2   0   1   2   0   1   1   1   0   1   2   1   2   1   2   1   1   1   1   1   0   0   0   1   1   1   1   0   1   2   1   1   1   2   2   0   1   1   1   0   1   1   1   1   2   1   1   0   1   0   1   1   2   1   1   1   1   2   0   1   2   1   0   2   0   2   1   1   2   1   1   1   1   2   1   0   1   1   1   1   1   0   1   2   0   1   1   1   1   2   1   1   0   1   0   2   2   1   1   1   2   0   1   2   1   1   1   0   2   1   1   1   1
 MK-5-13                0   1   0   2   1   1   0   1   0   1   2   1   1   2   1   1   0   0   2   1   1   0   1   2   1   0   2   2   0   0   1   1   1   0   1   1   1   2   1   1   2   0   0   1   1   2   1   2   1   1   2   0   1   2   0   0   2   1   1   0   1   0   0   1   2   0   2   1   0   2   1   1   1   1   1   2   1   2   0   2   1   0   0   2   0   1   1   1   1   1   2   0   1   1   1   0   2   2   1   2   1   2   0   1   1   1   2   1   0   0   1   1   1   0   0   1   2   1   0   1   2   2   0   1   1   1   0   1   1   1   1   1   1   1   0   1   0   1   1   2   1   0   1   1   2   0   1   2   2   0   2   1   2   1   1   2   1   1   1   0   2   1   0   1   2   1   1   1   1   1   2   0   1   1   1   1   1   1   1   0   1   0   2   2   1   2   2   2   0   2   2   1   1   1   0   2   1   1   1   1
 MK-5-14                1   1   0   2   2   1   0   1   0   1   2   1   1   2   1   1   0   0   2   2   1   0   1   2   1   0   2   2   0   0   1   2   1   0   1   1   1   2   1   0   2   0   0   2   1   2   1   2   1   1   1   1   1   2   0   0   1   1   1   0   2   1   0   2   2   0   2   1   0   2   1   0   1   1   1   1   1   2   1   2   0   0   0   1   0   1   0   1   1   1   2   0   1   1   1   0   2   2   2   2   1   2   0   0   1   1   2   1   0   0   1   1   2   0   1   1   2   1   0   1   2   2   0   1   1   1   0   1   1   1   1   1   1   1   0   1   0   1   1   2   1   0   1   1   2   1   1   2   1   1   2   1   2   0   1   2   1   1   1   1   2   1   0   1   1   1   2   1   1   1   2   0   0   2   1   1   1   1   1   0   1   0   2   2   1   2   2   2   0   2   2   2   1   1   0   2   1   1   1   1
 MK-5-15                0   2   0   2   2   0   1   2   0   1   2   1   1   2   1   1   0   0   2   2   1   0   1   1   1   0   2   2   0   0   2   2   1   0   1   1   1   2   1   0   2   0   0   1   1   2   1   2   1   1   1   1   2   2   0   1   1   2   1   0   2   1   0   1   2   0   2   1   0   1   1   0   1   0   1   1   1   2   1   2   0   0   1   1   0   1   0   1   1   1   2   0   1   1   1   0   1   2   2   2   1   1   0   0   1   1   2   2   0   0   0   1   2   0   1   1   2   2   0   1   2   2   0   1   0   1   1   1   1   1   1   1   1   1   0   1   0   1   1   1   1   0   1   2   2   1   1   2   1   1   1   1   2   0   2   1   1   2   1   1   2   2   0   1   1   1   2   1   1   1   1   1   0   2   0   1   1   1   1   0   2   1   2   2   0   2   2   2   1   2   2   2   1   1   0   2   1   1   1   1
 MK-5-16                0   2   0   2   2   0   1   2   2   1   2   1   2   2   0   1   0   0   2   2   1   0   2   2   1   1   2   1   0   2   2   2   1   0   1   1   1   2   1   0   2   0   0   1   1   2   1   2   1   1   1   2   2   2   0   1   1   2   1   0   2   1   0   2   2   0   2   1   0   1   1   0   1   0   0   1   1   2   1   2   0   0   1   1   0   1   0   1   1   1   2   1   1   0   1   1   1   2   2   2   1   1   0   0   1   1   2   2   0   0   0   2   2   0   1   1   2   1   0   1   2   2   0   1   0   1   1   1   1   1   1   1   1   1   0   1   0   1   2   1   1   0   1   2   1   1   1   2   1   1   1   1   1   1   1   0   1   2   1   1   2   1   0   1   1   1   2   1   1   2   1   2   0   2   0   1   2   1   1   1   2   1   2   2   0   2   2   2   1   2   2   2   1   1   0   2   1   2   1   0
 MK-6-1                 0   0   2   1   2   1   2   0   0   1   0   1   1   1   1   0   2   1   0   0   1   1   0   2   1   1   2   1   1   0   1   1   1   0   0   2   1   1   1   1   1   2   0   1   0   0   1   1   2   1   1   0   0   2   1   1   1   1   0   2   2   0   1   0   2   1   2   1   1   1   1   1   2   1   1   0   2   2   0   2   0   2   2   1   0   1   1   1   1   0   1   2   2   2   1   0   2   2   0   1   1   1   1   1   1   1   1   1   0   1   1   2   1   1   0   2   0   0   2   0   0   0   0   1   1   2   1   1   1   1   0   2   1   0   0   0   1   1   2   1   0   1   0   0   1   0   0   1   1   1   2   2   2   1   2   1   1   1   2   2   0   1   2   0   1   2   2   1   1   1   0   1   2   2   2   1   1   2   1   0   1   1   1   1   0   1   1   1   1   0   0   1   2   1   1   2   0   2   1   0
 MK-6-2                 0   0   2   1   2   1   2   1   0   1   1   1   1   0   1   0   2   1   0   0   1   1   0   2   1   0   1   1   1   1   1   1   1   0   0   2   1   1   1   1   1   2   0   1   0   0   1   1   2   2   1   0   0   1   1   1   1   1   0   2   2   0   1   0   2   1   2   0   1   1   1   1   2   1   1   0   2   2   0   2   0   2   2   1   0   1   1   1   2   0   1   2   2   2   1   0   2   2   0   1   1   1   1   2   0   1   1   1   0   1   1   1   1   1   1   2   0   0   1   0   0   0   2   0   2   2   2   1   1   1   0   2   1   0   0   0   1   1   2   1   0   1   0   0   1   0   0   1   0   1   2   2   1   1   2   1   1   2   2   2   0   1   2   1   1   2   2   1   1   1   0   1   2   1   2   1   1   2   1   0   2   1   1   1   0   1   1   1   0   0   0   1   2   1   1   1   0   2   1   0
 MK-6-3                 0   0   2   1   2   0   2   1   0   1   1   0   1   0   1   0   2   1   0   0   1   1   0   2   1   1   1   1   1   1   1   1   1   0   0   2   1   1   1   1   1   2   0   0   1   0   0   1   2   2   1   1   0   1   1   1   1   0   0   2   2   0   0   0   2   1   2   0   1   1   1   1   1   1   1   1   2   2   0   1   0   2   2   1   0   1   1   1   2   0   0   2   2   2   1   0   1   2   1   1   1   1   1   1   0   2   1   1   1   1   1   1   1   1   1   1   0   0   1   0   0   0   2   0   1   2   1   1   1   1   0   1   1   1   1   1   1   1   2   1   0   1   0   0   1   0   0   1   1   1   2   2   1   1   2   2   1   2   2   2   0   1   2   1   1   2   2   1   1   2   0   1   2   2   2   1   1   2   1   0   2   1   1   1   0   1   1   1   0   0   0   1   1   1   1   1   0   2   1   1
 MK-6-4                 0   0   2   1   2   1   2   1   0   1   1   0   0   0   1   0   1   1   0   0   1   1   1   2   1   1   1   1   1   1   2   1   1   0   0   2   1   1   1   1   1   2   0   0   1   0   0   1   2   2   1   1   0   1   2   2   1   0   1   2   2   1   0   0   2   1   2   0   1   0   1   0   1   1   1   1   2   2   0   1   0   2   2   1   0   1   1   1   2   0   0   2   1   2   1   1   1   2   0   1   1   1   2   1   0   2   1   1   1   0   2   1   1   1   1   0   1   1   1   0   0   0   2   1   1   2   1   1   1   1   0   1   1   1   1   1   0   1   2   1   0   1   0   0   1   0   1   0   1   1   2   2   1   1   2   2   2   2   2   2   0   1   2   1   1   2   2   0   1   2   0   2   2   2   2   1   1   2   1   0   2   0   1   2   0   1   1   1   0   0   1   2   1   1   1   1   0   2   1   1
 MK-6-5                 0   0   1   1   2   1   2   1   0   1   1   0   0   0   1   0   0   1   0   0   1   1   1   2   2   1   0   1   0   1   2   1   1   0   1   2   1   1   1   1   1   2   0   0   1   0   0   0   2   2   1   1   0   1   2   2   1   0   0   2   2   1   0   0   2   1   2   0   1   0   0   0   1   0   1   0   2   2   1   1   0   1   2   1   0   1   1   1   2   1   0   2   0   2   1   1   1   2   0   1   1   1   2   1   0   2   0   1   2   0   2   1   1   1   1   0   1   1   1   0   0   0   2   1   1   2   1   1   1   2   0   1   1   1   1   1   0   0   1   1   0   1   0   0   1   0   1   1   1   1   2   2   1   1   2   1   2   2   2   2   0   1   2   1   1   2   1   0   1   2   0   1   2   2   2   1   1   2   1   1   1   0   1   2   0   1   1   1   0   0   1   2   1   1   1   1   1   2   1   1
 MK-6-6                 0   0   0   2   0   1   2   1   0   1   1   0   0   0   1   0   0   1   0   0   1   1   1   2   2   1   0   1   0   1   2   2   2   0   1   2   1   1   2   1   1   2   0   1   1   0   0   0   2   2   1   1   0   1   2   2   2   0   0   1   2   1   0   0   2   1   2   0   1   1   0   0   1   0   1   0   2   2   1   1   1   1   2   1   0   1   1   1   2   1   0   2   0   2   1   1   1   2   0   1   1   2   2   2   0   2   1   1   2   0   2   1   1   1   1   0   1   1   1   1   0   0   2   1   0   2   0   1   1   2   0   1   1   1   0   1   0   0   1   1   0   1   1   0   1   0   1   1   1   1   2   2   1   1   2   1   2   2   2   1   0   2   2   1   1   2   1   1   1   2   0   1   2   2   2   1   1   1   1   1   1   1   2   1   1   1   1   1   0   1   1   2   1   1   1   1   2   2   1   1
 MK-6-7                 0   0   0   2   0   1   2   1   1   1   1   0   1   0   1   0   0   1   0   0   1   1   1   2   2   1   0   1   0   1   2   2   1   0   0   1   1   1   2   1   1   2   0   1   1   0   1   1   2   1   0   1   0   1   2   2   2   0   0   1   1   1   0   0   2   1   1   0   1   1   1   1   1   1   1   0   2   2   1   0   1   1   1   1   0   1   1   2   2   1   0   2   0   2   1   1   1   2   0   1   1   1   2   2   0   1   1   1   2   0   2   1   1   2   1   0   1   1   0   1   0   0   2   1   0   2   0   0   0   2   0   1   1   1   0   2   1   0   1   1   0   1   1   0   1   0   1   1   1   1   2   2   2   0   2   1   2   2   2   1   0   2   2   0   1   2   2   1   1   2   0   1   2   2   2   1   2   0   1   1   1   1   2   2   1   2   1   1   0   1   1   2   1   1   1   1   2   2   1   2
 MK-6-8                 0   1   0   2   1   1   2   1   1   1   1   0   1   0   1   0   1   1   0   0   1   1   1   2   2   1   0   1   0   0   2   2   2   1   0   1   1   1   2   1   1   1   0   1   0   1   2   1   2   1   0   1   1   1   2   2   2   0   0   1   1   0   0   0   2   1   1   0   1   1   1   0   1   0   1   0   2   2   0   0   1   1   1   1   0   1   1   1   2   2   0   2   0   2   1   1   1   2   0   1   1   1   1   2   1   1   1   1   2   0   1   1   1   2   2   0   1   1   0   1   0   0   2   1   1   1   1   0   0   1   1   2   1   1   0   1   1   0   1   0   1   1   1   1   0   0   1   1   0   1   2   1   2   0   1   0   2   2   2   1   0   2   2   0   1   2   2   1   1   2   0   1   2   1   1   0   2   0   0   1   1   1   1   2   1   2   1   0   0   1   2   2   1   1   1   1   2   2   0   2
 MK-6-9                 0   1   0   2   1   1   2   1   1   1   2   0   1   0   1   0   2   1   0   0   1   1   1   2   2   1   1   0   0   0   1   2   2   1   0   1   1   1   2   1   0   1   0   1   1   1   2   1   1   1   0   1   1   1   2   2   2   0   0   1   0   0   1   0   2   1   1   1   1   1   1   0   2   0   1   0   2   2   0   0   1   1   1   2   1   1   1   1   2   2   0   2   0   2   1   1   1   2   0   1   2   1   1   2   1   1   1   1   2   0   1   1   1   2   1   0   0   1   0   1   0   0   2   1   1   1   1   0   0   0   1   2   1   2   1   2   1   1   1   0   1   1   1   0   0   0   1   1   0   1   2   1   2   1   1   1   2   2   2   1   0   2   2   0   1   2   2   1   1   1   0   2   2   1   1   0   2   0   0   1   1   1   0   2   1   2   1   0   1   1   2   2   0   1   1   1   2   2   0   2
 MK-6-10                0   1   0   0   0   1   2   2   1   1   2   0   1   0   2   0   2   1   0   0   2   1   1   2   1   2   1   0   0   0   0   0   2   1   0   1   1   1   2   1   0   1   0   0   1   1   2   1   1   1   0   1   1   1   2   2   2   1   0   1   1   1   1   0   2   1   1   1   2   1   1   0   2   0   1   0   2   2   0   1   1   0   0   1   1   1   1   1   2   2   0   1   0   2   1   1   1   2   0   1   2   1   1   2   1   2   1   0   2   0   1   1   1   2   1   0   0   1   0   1   0   0   2   1   1   1   1   0   1   0   1   2   1   1   1   2   1   1   0   0   1   2   1   0   0   0   1   2   1   1   2   1   2   1   1   1   2   2   2   1   1   2   2   0   2   2   1   2   1   1   1   2   1   1   1   0   1   1   0   1   2   1   0   2   2   1   1   0   1   1   2   2   0   1   2   1   2   2   1   2
 MK-6-11                0   1   0   0   1   1   2   2   1   1   2   0   1   0   2   0   2   1   1   0   2   1   1   2   2   2   1   1   0   0   1   0   2   1   0   1   1   1   2   1   0   1   0   0   1   1   2   1   1   2   0   1   1   1   2   2   2   1   0   0   2   1   1   0   2   2   1   1   2   2   1   0   2   0   1   0   1   2   0   1   1   1   0   1   1   1   1   0   2   2   0   1   0   2   1   1   1   2   0   1   2   1   1   2   1   1   1   1   2   1   1   2   1   2   0   0   0   1   0   1   1   0   2   1   1   2   0   1   1   0   1   2   0   1   1   2   1   1   0   0   0   2   1   0   0   0   0   2   1   1   2   1   1   1   1   1   2   1   2   1   1   2   2   0   2   2   0   2   2   0   1   2   1   1   1   0   1   1   0   1   2   1   0   2   2   1   1   0   1   1   1   1   0   1   2   1   1   2   1   2
 MK-6-12                0   1   0   0   1   1   2   2   0   1   2   0   1   1   2   0   2   1   1   1   1   1   1   2   2   1   1   1   1   0   1   0   2   1   0   1   1   2   1   1   0   1   0   0   2   1   2   1   1   2   0   1   1   1   2   2   2   1   0   1   2   1   1   0   0   2   1   1   2   2   2   0   2   0   1   0   1   2   0   1   1   2   1   1   1   1   1   0   1   2   1   1   2   1   1   2   1   2   0   1   2   0   2   2   1   1   1   1   2   1   1   2   1   2   0   0   0   0   0   2   1   0   2   1   1   2   1   1   1   0   1   2   0   1   2   2   1   1   0   0   0   2   1   0   1   0   0   2   1   1   2   1   1   1   0   1   1   1   2   1   1   2   2   0   2   2   1   2   2   0   1   2   1   1   1   0   1   0   0   1   1   1   0   2   2   1   1   0   0   1   1   1   0   2   1   2   1   2   1   2
 MK-6-13                0   1   0   0   2   1   2   2   0   1   2   0   1   1   2   0   1   1   1   1   1   1   1   2   2   1   0   1   1   0   0   0   2   1   0   1   1   2   1   1   0   1   0   0   2   1   2   1   1   2   0   1   2   1   2   2   2   1   0   1   2   1   1   1   0   2   1   0   2   2   2   1   2   0   1   0   1   2   0   2   1   1   1   1   1   1   1   1   2   2   1   2   1   0   0   2   1   2   0   0   2   0   2   2   1   1   1   1   2   1   1   2   1   2   0   0   0   0   0   1   1   0   2   1   1   2   1   2   1   0   2   2   0   1   2   2   1   1   0   1   0   2   1   1   1   0   0   2   2   1   2   1   1   1   0   1   1   2   2   1   1   2   2   0   2   2   0   2   1   0   1   2   1   1   1   0   1   0   2   1   1   1   1   2   2   1   1   0   0   1   1   1   1   1   1   1   1   2   1   1
 MK-6-14                0   1   0   0   2   0   2   2   0   1   1   0   1   1   2   1   1   0   1   1   0   1   1   2   1   1   0   2   1   0   1   0   2   1   0   1   1   2   1   1   0   0   0   0   2   0   2   2   1   2   0   2   2   1   2   2   2   1   0   1   2   1   1   1   0   2   1   0   2   2   2   2   2   0   1   1   1   2   0   2   1   1   1   1   1   1   1   1   2   2   1   1   2   0   1   2   1   2   0   0   2   0   2   1   1   1   1   1   2   1   1   2   1   1   0   0   0   0   0   0   1   0   2   1   1   2   1   2   1   0   1   2   0   2   1   1   1   1   0   1   0   2   0   1   1   0   0   2   2   1   2   1   1   1   0   1   1   2   1   1   1   2   2   0   2   2   1   2   1   1   1   2   1   1   2   0   1   1   2   2   1   1   0   2   2   1   1   0   0   1   1   1   1   2   1   1   1   2   1   1
 MK-6-15                0   1   0   0   2   0   2   2   0   1   1   0   2   1   2   0   2   0   1   1   1   1   1   2   1   1   0   2   1   1   1   0   2   1   0   0   1   2   1   1   0   1   0   1   2   0   1   2   1   2   0   2   2   0   1   1   2   1   0   1   2   1   0   1   1   1   0   1   2   2   1   2   2   1   1   1   1   2   0   2   1   1   1   1   1   1   1   1   2   2   1   1   2   1   1   2   1   2   0   0   2   1   2   1   1   1   1   1   2   1   1   2   1   1   0   0   0   0   0   0   1   0   2   1   1   2   0   2   1   0   1   2   0   2   1   1   1   2   0   1   0   2   0   1   1   0   1   2   2   1   0   1   1   1   1   1   1   1   1   0   2   2   2   0   2   0   1   2   1   1   1   2   0   1   2   1   1   1   2   2   1   1   1   2   2   0   1   0   0   1   0   1   0   2   1   1   1   2   1   1
 MK-6-16                0   1   0   0   2   0   2   2   1   2   1   0   2   1   2   0   1   0   1   1   2   1   1   0   1   1   1   2   1   1   1   0   2   2   1   0   1   2   1   1   1   1   1   1   2   1   1   2   1   2   0   2   2   0   1   2   2   1   1   1   2   1   1   1   1   1   0   1   2   1   1   2   2   1   1   1   1   2   0   2   0   1   1   1   1   1   1   1   2   2   2   1   2   1   2   1   1   2   0   1   2   1   2   0   1   1   1   1   2   0   1   1   1   1   0   1   0   0   1   0   1   0   2   1   1   2   0   2   2   0   0   2   0   2   0   1   1   2   0   1   0   1   0   0   0   0   1   2   1   1   0   1   2   1   1   1   1   0   1   0   2   2   2   0   2   0   1   2   1   1   1   2   0   1   2   1   1   1   2   2   1   1   1   1   2   0   1   0   0   1   0   1   0   2   1   1   1   2   1   1
 
!****************************************** Phenotypic Data **********************************************************
!-100.0 is resevred for missing phenotype
SimulatedTrait1         9.2553    9.6477    9.4227   10.1761    9.5479   11.0744    9.7117   11.8850    9.9024   11.4344    9.7717   12.1140   12.2142    9.3767    9.4348   10.3541    9.1745   10.3020    9.9032   10.4814    8.8352   10.6138    8.9592    9.3849   10.4640   10.3306   11.5430    9.6727    9.0937    8.8983   10.0333   11.1048    8.8947    9.8053    8.3646    9.8316   10.6700   11.4345    8.9770    9.6078    7.3300    9.6840   10.9332   10.3827    8.5331   10.5853    8.9590    8.3182    9.5483    9.1086    8.9561    9.9473    9.2422   10.4033   10.8447    9.9254    7.9761    9.1079    9.7438    8.4166   11.2602    9.6920    9.2731   10.4325    9.9122   10.5353   10.8395    9.3326    8.9295    8.9439    8.6385   11.1629    9.7107   10.2036   12.7376    7.6545    9.9684   11.0354    9.6159   10.1191   11.2527   11.4625   10.1101   10.8891   10.0769    9.2650   10.8323   10.8126   10.5015   10.0918   11.0782    9.4993    9.1968    9.1173   10.9877   10.2680    8.8455   10.3869   10.8885    8.9369   10.1002   10.7165    9.2833    8.5189   10.4879    9.5073    7.9230   11.3897   10.8664   11.0163    8.7763    8.7053   12.2186   11.8653    8.3454    8.2549   10.7097    9.9416    8.8961   11.6505   10.9724    8.6680    9.1607    9.4150    9.6836    9.6095   10.0917    9.1367   10.6165    8.4263    9.8609   10.0761    9.2801   10.6158   10.6039   11.2490    9.6415   11.1783    8.9939   10.4741   12.5747   10.3029    9.8337    9.1393    9.1148   10.2997   11.3133   10.4695    8.3180   10.5906   11.5333   10.4218    9.4988    6.5083    7.9906    8.4905   10.0359   10.5369    9.2021    9.8065   11.0435   10.6526    9.3575   12.2977    9.4227    9.3849    9.5246   11.2597    9.2639    8.3882   10.4470   11.7420   10.3499   10.1757    8.1375    9.0566    9.1346   11.0242   10.3740   11.9994   11.8434   10.1297   10.8959   10.1622   12.3411    9.6442    9.4178   10.6560   10.0885   10.2577   10.1567    9.7553   10.6075    9.2688    8.1332   10.1640    9.9685   11.4925    8.7885    9.6834
 
