# Supplementary material for: Inclusive Composite Interval Mapping of QTL by Environment Interactions in Biparental Populations
Source: PLoS One. 2015 Jul 10;10(7):e0132414. doi: 10.1371/journal.pone.0132414 (PMC4498613; doi:10.1371/journal.pone.0132414)
Supplement: S2 File — (ZIP) [file pone.0132414.s002.zip › F2 population/e=1/run_00150.met]

!**********************Note: lines staring with "!" are remarks and will be ignored in the program********************
!*********************************General Information**********************************
!Assuming F1 = P1 x P2, populations available in QTL IciMapping are: 
!  1, P1BC1F1 = P1 x F1, the first backcrossing where P1 is used as the recurrent parent;
!  2, P2BC1F1 = P2 x F1, the first backcrossing where P2 is used as the recurrent parent;
!  3, F1DH, F1-derived doubled haploids; 
!  4, RIL or F1RIL, recombination inbred lines through the repeated selfing of F1;
!  5, P1BC1RIL, recombination inbred lines through the repeated selfing of P1BC1F1;
!  6, P2BC1RIL, recombination inbred lines through the repeated selfing of P2BC1F1;
!  7, F2, the selfing generation of F1;
!  8, F3, the selfing generation of F2;
!  9, P1BC2F1, the second backcrossing where P1 is used as the recurrent parent; 
! 10, P2BC2F1, the second backcrossing where P2 is used as the recurrent parent;
! 11, P1BC2RIL, recombination inred lines through the repeated selfing of P1BC2F1; 
! 12, P2BC2RIL, recombination inred lines through the repeated selfing of P2BC2F1; 
! 13, P1BC1F2, the selfing generation of P1BC1F1; 
! 14, P2BC1F2, the selfing generation of P2BC1F1; 
! 15, P1BC2F2, the selfing generation of P1BC2F1; 
! 16, P2BC2F2, the selfing generation of P2BC2F1; 
! 17, P1BC1DH, P1BC1F1-derived doubled haploids; 
! 18, P2BC1DH, P2BC1F1-derived doubled haploids; 
! 19, P1BC2DH, P1BC2F1-derived doubled haploids; 
! 20, P2BC2DH, P2BC2F1-derived doubled haploids; 
   7      !Mapping Population (see remarks above)
   2      !Mapping Function (1 for Kosambi; 2 for Haldane; 3 for Morgan)
   2      !Marker Space Type (1 for intervals; 2 for positions)
   1      !Marker Space Unit(1 for centiMorgans; 2 for Morgan)
   6      !Number of Chromosomes (or Linkage Groups)
 200      !Size of the mapping population
   1      !Number of environments
 
!***************************************** Chromosomes and Linkage Maps **********************************************
!Chromosome                 NumMarkers
-CH1                        16
-CH2                        16
-CH3                        16
-CH4                        16
-CH5                        16
-CH6                        16
!Linkage map (Marker name followed by position or the interval length)
 MK-1-1                1     0.000
 MK-1-2                1    10.000
 MK-1-3                1    20.000
 MK-1-4                1    30.000
 MK-1-5                1    40.000
 MK-1-6                1    50.000
 MK-1-7                1    60.000
 MK-1-8                1    70.000
 MK-1-9                1    80.000
 MK-1-10               1    90.000
 MK-1-11               1   100.000
 MK-1-12               1   110.000
 MK-1-13               1   120.000
 MK-1-14               1   130.000
 MK-1-15               1   140.000
 MK-1-16               1   150.000
 MK-2-1                2     0.000
 MK-2-2                2    10.000
 MK-2-3                2    20.000
 MK-2-4                2    30.000
 MK-2-5                2    40.000
 MK-2-6                2    50.000
 MK-2-7                2    60.000
 MK-2-8                2    70.000
 MK-2-9                2    80.000
 MK-2-10               2    90.000
 MK-2-11               2   100.000
 MK-2-12               2   110.000
 MK-2-13               2   120.000
 MK-2-14               2   130.000
 MK-2-15               2   140.000
 MK-2-16               2   150.000
 MK-3-1                3     0.000
 MK-3-2                3    10.000
 MK-3-3                3    20.000
 MK-3-4                3    30.000
 MK-3-5                3    40.000
 MK-3-6                3    50.000
 MK-3-7                3    60.000
 MK-3-8                3    70.000
 MK-3-9                3    80.000
 MK-3-10               3    90.000
 MK-3-11               3   100.000
 MK-3-12               3   110.000
 MK-3-13               3   120.000
 MK-3-14               3   130.000
 MK-3-15               3   140.000
 MK-3-16               3   150.000
 MK-4-1                4     0.000
 MK-4-2                4    10.000
 MK-4-3                4    20.000
 MK-4-4                4    30.000
 MK-4-5                4    40.000
 MK-4-6                4    50.000
 MK-4-7                4    60.000
 MK-4-8                4    70.000
 MK-4-9                4    80.000
 MK-4-10               4    90.000
 MK-4-11               4   100.000
 MK-4-12               4   110.000
 MK-4-13               4   120.000
 MK-4-14               4   130.000
 MK-4-15               4   140.000
 MK-4-16               4   150.000
 MK-5-1                5     0.000
 MK-5-2                5    10.000
 MK-5-3                5    20.000
 MK-5-4                5    30.000
 MK-5-5                5    40.000
 MK-5-6                5    50.000
 MK-5-7                5    60.000
 MK-5-8                5    70.000
 MK-5-9                5    80.000
 MK-5-10               5    90.000
 MK-5-11               5   100.000
 MK-5-12               5   110.000
 MK-5-13               5   120.000
 MK-5-14               5   130.000
 MK-5-15               5   140.000
 MK-5-16               5   150.000
 MK-6-1                6     0.000
 MK-6-2                6    10.000
 MK-6-3                6    20.000
 MK-6-4                6    30.000
 MK-6-5                6    40.000
 MK-6-6                6    50.000
 MK-6-7                6    60.000
 MK-6-8                6    70.000
 MK-6-9                6    80.000
 MK-6-10               6    90.000
 MK-6-11               6   100.000
 MK-6-12               6   110.000
 MK-6-13               6   120.000
 MK-6-14               6   130.000
 MK-6-15               6   140.000
 MK-6-16               6   150.000
!*********************************** Marker Types ********************************************************************
!Co-dominant marker: When heterozygote F1 is present, P1 is coded as 2, F1 is coded as 1, and P2 is coded as 0; Otherwise, P1 is coded as 2, and P2 is coded as 0. 
!Dominant marker: When heterozygote F1 is present, P1 and F1 are coded as 12, and P2 is coded as 0; Otherwise, P1 is coded as 2, and P2 is coded as 0.  
!Recessive markers: When heterozygote F1 is present, P1 is coded as 2, and F1 and P2 are coded as 10; Otherwise, P1 is coded as 2, and P2 is coded as 0. 
!Missing marker is coded as -1. 
 MK-1-1                 1   1   1   2   2   0   0   1   1   1   0   1   2   1   1   0   0   2   2   2   1   1   2   1   0   1   1   1   1   0   1   1   0   2   1   1   0   0   1   1   2   0   2   1   1   0   1   0   1   1   1   1   2   2   1   1   0   0   1   1   1   1   2   0   2   0   2   0   1   1   2   0   1   1   1   1   2   0   0   2   2   2   1   1   0   0   2   2   2   1   0   0   2   2   1   2   2   2   1   2   2   1   1   1   0   0   1   2   0   1   0   2   1   1   1   1   1   1   2   0   2   0   1   1   2   1   1   1   1   1   0   2   1   1   1   0   1   2   1   1   1   0   0   2   1   2   2   1   1   0   1   1   0   0   0   2   1   1   2   1   2   0   1   1   0   2   1   0   1   1   2   0   2   2   1   1   0   0   2   1   1   1   2   0   1   0   1   1   1   0   0   1   0   1   1   2   1   0   1   1
 MK-1-2                 1   0   0   2   2   1   0   1   1   1   0   2   2   1   1   0   0   2   1   2   1   1   2   2   0   1   1   1   1   1   0   1   0   2   1   2   0   1   1   1   2   0   2   1   1   0   1   0   1   1   1   1   2   2   0   2   0   0   1   1   0   1   2   0   2   1   1   0   1   2   2   0   1   1   1   1   2   0   0   2   2   2   1   1   1   2   2   1   2   1   0   0   2   2   1   2   2   1   1   2   2   1   1   1   0   0   1   2   0   2   0   2   1   1   1   1   1   1   2   0   2   0   1   1   1   1   1   1   1   1   0   2   1   1   0   0   1   2   0   1   1   1   1   2   1   2   2   1   1   0   1   1   0   0   0   1   1   1   2   1   2   0   1   0   0   2   1   1   1   0   2   0   2   2   1   1   0   0   1   2   1   0   2   0   1   0   1   2   0   0   0   1   0   1   2   2   1   0   1   1
 MK-1-3                 1   0   0   2   1   1   1   1   0   1   0   2   2   2   1   0   0   2   1   2   2   1   2   2   0   1   1   0   1   2   1   1   0   2   1   2   1   1   1   2   2   1   2   1   1   1   1   0   1   1   1   1   1   2   0   2   0   1   1   1   1   0   2   0   1   1   1   0   1   2   2   0   1   1   1   1   1   0   1   2   2   2   1   1   1   2   2   1   2   1   1   0   2   2   1   2   2   1   1   1   2   0   1   1   0   0   2   2   1   2   0   1   2   1   1   1   2   1   2   0   2   0   1   1   1   1   1   1   1   1   0   2   1   1   0   0   1   1   0   0   1   2   1   1   0   2   2   1   1   0   0   1   0   0   0   1   1   1   1   1   1   0   1   0   1   2   1   0   1   0   2   0   2   2   1   1   0   1   1   2   1   0   2   0   1   0   1   2   0   0   0   1   0   1   1   2   1   0   1   1
 MK-1-4                 1   0   0   2   1   1   1   1   1   1   0   2   2   2   1   0   0   2   2   2   2   1   2   2   0   1   2   0   2   2   2   1   0   2   1   2   1   0   1   2   2   1   2   1   1   1   1   0   1   1   1   1   1   1   0   2   0   1   1   1   2   2   1   0   1   1   0   0   1   2   2   0   1   1   0   0   0   0   1   2   2   1   1   1   1   1   2   1   2   1   1   0   2   2   2   2   2   1   2   1   2   0   0   1   0   0   1   2   1   2   0   0   2   1   1   1   2   1   2   0   2   0   1   1   0   1   2   1   1   2   0   2   1   1   0   0   1   2   0   1   0   2   0   1   0   2   2   1   1   0   1   1   0   0   0   1   1   1   1   1   0   0   1   1   1   2   1   1   2   0   2   0   2   2   1   0   0   1   1   2   1   0   2   0   1   1   1   1   0   0   0   0   0   1   1   2   1   0   1   1
 MK-1-5                 1   0   0   2   1   1   1   1   0   1   0   2   2   1   1   0   0   1   1   2   2   1   1   2   1   1   0   0   2   2   2   1   0   2   1   2   1   0   1   2   2   1   2   1   1   1   1   2   1   1   1   1   1   1   0   1   0   1   1   1   2   2   1   0   2   1   0   0   1   2   2   0   1   1   0   0   1   0   1   2   2   2   1   1   1   1   2   1   2   1   1   0   2   2   2   2   2   1   0   1   2   0   0   1   0   0   1   2   1   2   0   0   2   1   0   1   1   2   2   0   2   0   0   1   0   1   2   1   1   2   0   2   1   1   1   0   1   1   0   1   0   2   0   1   0   2   2   1   1   0   1   2   0   0   0   2   1   1   2   1   0   1   1   1   1   2   1   1   2   0   2   0   2   2   1   0   0   0   1   2   2   0   2   0   1   1   1   1   0   0   0   0   0   1   1   2   1   0   1   1
 MK-1-6                 1   0   1   2   1   1   1   1   1   1   0   2   2   1   1   0   1   1   1   2   2   1   1   2   1   1   0   0   2   1   1   1   0   1   1   1   1   0   2   2   2   1   1   1   1   1   1   2   2   1   1   1   1   1   0   1   0   1   1   2   1   1   2   0   2   1   0   0   1   2   2   0   1   1   0   0   1   1   1   1   2   2   1   1   1   2   2   1   2   1   1   0   1   2   1   1   2   1   0   2   2   2   0   1   0   0   1   2   0   2   1   0   2   1   1   1   1   2   1   0   2   0   0   2   0   1   2   1   1   2   0   1   0   1   0   0   1   1   0   1   0   2   0   2   1   2   2   1   1   0   1   2   0   0   0   2   1   1   2   1   0   1   1   1   0   1   1   1   2   1   2   0   2   2   1   0   0   0   0   1   2   0   1   0   1   1   1   1   0   0   0   0   0   1   1   2   1   0   1   1
 MK-1-7                 1   0   1   1   1   1   1   1   1   1   0   2   2   1   1   0   1   1   1   2   1   1   1   2   1   1   1   0   1   1   1   1   1   0   1   1   1   0   2   2   1   1   1   1   1   2   1   2   2   1   1   1   1   1   0   1   0   1   0   1   1   0   2   0   2   1   1   0   1   1   2   0   0   1   0   0   1   2   0   1   2   2   1   1   1   2   2   1   2   1   1   0   1   2   1   1   2   1   1   2   2   2   0   1   1   0   1   2   0   2   1   0   2   2   1   1   1   1   1   0   2   0   0   2   0   1   2   1   1   2   0   0   0   1   0   0   1   1   0   1   0   2   1   1   0   2   2   1   1   0   1   2   0   0   0   2   1   2   1   0   0   1   1   1   0   1   1   1   2   1   2   1   2   2   1   0   0   1   0   1   2   0   1   0   1   1   1   1   1   0   0   0   1   1   1   2   1   1   1   1
 MK-1-8                 1   1   1   1   1   1   1   1   1   1   0   2   1   1   0   0   1   0   1   1   1   1   2   2   1   1   0   0   0   1   1   1   0   0   1   1   1   0   1   0   1   1   1   1   1   2   1   2   2   0   1   1   1   1   0   0   0   1   0   1   1   0   2   0   2   1   1   0   1   1   1   1   0   1   1   0   1   2   0   1   1   2   1   0   1   2   2   1   2   1   1   0   1   2   1   1   1   1   0   1   2   2   0   1   1   0   1   2   0   2   0   1   2   2   1   2   1   1   1   0   2   0   1   1   0   1   2   1   2   2   0   0   0   1   1   0   1   1   0   1   0   2   2   0   1   2   2   1   1   1   1   2   2   0   1   2   1   2   1   0   2   1   1   1   0   1   1   1   2   1   2   1   2   2   1   0   0   1   0   1   1   0   1   1   1   1   1   1   1   1   1   0   0   1   2   2   0   1   1   1
 MK-1-9                 1   2   1   1   1   1   1   0   1   1   0   2   1   1   0   0   1   0   1   1   2   1   1   2   1   1   0   0   0   1   0   1   0   0   0   1   1   0   1   0   2   1   0   1   0   1   1   1   2   0   1   0   1   1   0   0   0   1   0   1   1   0   2   0   1   0   1   0   1   1   1   2   0   1   1   1   1   2   0   1   0   2   1   0   1   2   2   1   2   1   1   0   1   2   1   1   1   1   0   1   1   1   1   0   1   1   1   2   0   2   1   1   2   2   0   2   1   1   2   1   2   0   2   1   0   1   1   1   1   2   1   0   0   1   1   0   2   1   0   1   0   2   1   0   1   2   2   0   1   1   1   2   2   0   1   0   1   2   1   0   2   1   1   1   0   0   1   1   1   1   2   1   2   2   1   0   0   1   0   1   1   0   1   0   0   1   1   1   0   1   1   0   0   1   2   2   0   1   1   2
 MK-1-10                1   1   2   1   1   0   2   0   1   2   0   2   1   1   0   0   1   1   1   1   2   1   1   2   1   1   0   0   0   1   0   1   0   0   0   1   2   0   1   0   1   1   0   0   0   1   1   1   2   0   1   0   1   1   1   0   1   1   0   0   0   0   2   0   1   0   1   0   1   1   1   2   0   1   1   1   1   2   1   1   0   2   1   0   0   2   2   1   1   1   1   0   1   2   1   1   1   1   0   2   1   1   2   0   1   2   1   2   0   1   1   1   2   2   0   2   0   1   2   1   2   0   2   1   0   1   1   1   1   1   1   0   0   1   2   0   1   1   0   1   0   1   1   1   1   2   2   0   1   1   1   2   2   0   1   0   1   2   1   0   2   1   1   1   0   0   1   1   1   1   2   1   1   2   1   0   1   0   0   1   1   1   1   0   0   1   1   1   0   1   1   0   0   1   2   2   0   0   1   2
 MK-1-11                1   1   2   1   1   0   2   0   1   1   0   2   1   2   0   0   1   1   1   1   2   1   1   2   2   1   0   0   0   1   1   2   0   1   0   1   2   0   1   0   1   1   0   0   0   1   1   1   2   0   1   0   1   1   1   1   1   1   1   0   1   0   2   0   1   0   2   0   2   1   2   2   0   1   1   1   1   2   1   1   1   2   1   0   0   2   2   0   1   2   1   0   1   2   2   1   1   0   0   2   1   1   2   0   2   2   1   1   0   0   1   1   2   2   0   2   0   1   2   1   2   0   2   1   0   1   1   1   1   1   1   0   2   1   1   0   1   1   0   1   1   1   1   1   1   2   2   0   2   1   1   0   2   0   1   0   1   2   2   0   2   1   1   0   0   0   1   1   0   1   2   1   1   2   1   0   1   0   0   1   1   1   0   0   1   1   1   1   0   1   1   0   0   1   1   1   0   2   1   2
 MK-1-12                1   1   2   1   2   0   2   1   1   1   0   2   0   1   0   0   2   1   1   1   2   0   1   2   1   1   0   0   0   2   2   2   0   0   0   1   2   0   1   0   1   2   0   0   0   1   1   2   2   0   1   0   1   0   2   1   1   1   0   0   1   0   2   0   1   0   2   0   2   1   2   2   0   2   2   1   1   2   1   1   1   0   1   0   0   2   2   1   0   1   1   0   1   2   2   1   0   0   0   2   1   1   2   0   2   2   0   1   1   0   1   1   2   2   0   0   0   1   1   1   2   0   2   0   0   1   1   1   1   1   1   0   1   1   1   0   1   1   0   1   1   1   1   1   1   2   1   1   2   1   1   0   2   0   1   0   1   2   2   0   2   1   1   0   0   0   1   1   1   1   1   1   1   2   1   0   1   1   1   1   1   1   0   0   1   1   1   1   0   1   1   0   0   1   0   1   0   2   1   1
 MK-1-13                1   2   2   1   2   0   1   0   2   1   0   2   0   1   0   0   1   0   1   1   2   0   1   2   2   1   0   0   0   2   1   2   0   0   0   1   2   0   1   0   0   1   0   0   0   1   1   2   2   0   1   1   1   1   2   1   1   1   1   0   2   0   2   1   0   0   2   1   2   2   2   2   0   1   2   2   1   2   1   1   1   0   1   1   0   2   2   1   0   1   1   0   1   1   2   1   0   0   0   2   1   1   2   1   2   2   0   1   1   0   1   1   2   1   0   1   0   1   1   1   2   0   2   0   0   1   1   1   1   2   2   0   1   1   1   0   1   1   0   1   1   1   0   0   2   2   1   1   2   1   1   1   1   0   2   0   1   1   2   0   2   1   1   0   0   0   1   1   1   1   0   0   1   1   1   0   1   1   1   1   1   1   0   1   1   2   1   1   0   1   1   0   0   1   0   1   0   1   1   1
 MK-1-14                0   2   2   1   2   1   1   0   2   1   0   2   0   2   1   1   1   0   1   1   2   0   1   2   2   1   0   0   0   2   1   2   0   1   0   1   1   0   0   0   0   1   0   0   0   1   1   2   2   0   1   1   1   1   2   1   1   1   1   0   2   0   2   1   0   0   2   1   2   1   2   2   0   1   2   2   1   2   0   1   2   0   1   1   0   2   2   1   0   1   1   0   1   1   2   1   0   0   0   1   1   1   2   1   2   2   0   1   2   0   1   1   2   1   0   1   0   1   1   1   1   0   2   0   0   0   1   1   1   2   2   0   1   1   1   0   1   1   1   1   1   1   0   0   2   2   1   1   2   1   0   1   1   0   2   0   1   1   2   0   2   1   1   0   1   0   1   1   1   1   1   0   1   1   1   0   1   1   2   2   1   1   1   1   1   2   1   1   1   2   1   2   1   0   0   1   0   1   1   1
 MK-1-15                0   2   1   1   2   1   1   1   2   1   0   2   0   2   1   1   1   0   1   1   2   0   1   2   2   1   0   0   1   2   1   1   0   1   0   1   1   1   0   1   1   2   0   0   0   1   1   2   2   0   1   1   1   1   2   1   1   2   2   0   1   0   2   1   0   0   2   1   2   1   2   2   0   1   2   2   1   2   0   0   2   1   2   1   0   1   2   1   0   1   1   0   1   1   2   1   0   0   0   1   1   2   2   1   2   2   0   1   2   0   1   1   1   1   0   1   0   1   1   1   1   0   1   0   0   1   1   2   1   2   1   0   1   1   1   1   1   1   0   1   1   1   0   0   2   2   1   1   2   1   0   1   1   0   2   0   1   2   2   0   2   1   1   1   1   0   1   2   1   1   1   0   1   1   1   0   1   1   2   2   2   1   0   1   1   2   2   0   1   2   1   2   1   0   0   1   0   1   1   1
 MK-1-16                0   2   1   1   2   1   1   1   1   1   0   1   1   1   1   1   1   0   1   1   2   0   1   2   2   0   0   0   2   2   1   1   0   1   0   1   1   1   1   1   1   2   0   0   1   1   1   2   2   0   1   1   1   1   2   1   1   1   2   0   1   0   2   1   0   1   2   1   2   1   1   2   0   2   2   2   1   2   1   0   1   1   2   1   0   1   2   1   0   1   0   0   1   1   2   1   0   0   0   1   1   1   2   1   2   2   0   1   2   1   1   1   1   1   2   2   0   1   1   1   1   0   1   0   0   1   1   2   2   2   1   0   1   1   1   1   1   1   0   1   1   1   0   1   1   2   1   1   2   1   0   1   1   0   2   0   1   2   1   1   2   1   1   1   2   0   1   2   0   1   1   0   1   1   1   0   1   1   1   2   2   1   0   1   1   2   2   0   2   2   1   2   1   0   0   2   2   2   1   1
 MK-2-1                 1   2   1   0   1   1   1   1   2   2   1   2   1   1   2   2   0   2   1   0   1   2   0   1   1   1   0   0   0   1   1   2   1   2   0   1   1   2   0   1   1   0   2   2   2   0   2   2   1   0   1   2   2   2   1   1   1   1   1   2   1   0   1   1   1   0   1   1   1   2   1   0   2   2   2   1   0   0   1   0   0   0   1   1   1   1   2   2   1   2   1   1   0   0   1   0   0   1   1   1   0   2   2   1   1   1   2   0   1   1   1   2   2   2   1   1   2   2   1   1   2   1   2   1   1   2   1   1   1   2   1   2   0   1   0   1   1   0   1   1   1   1   1   1   1   2   1   0   2   1   0   1   2   0   2   1   1   1   0   0   2   1   0   0   1   1   1   1   2   1   2   1   1   1   1   0   1   1   1   2   0   1   2   2   1   0   0   2   2   2   1   1   1   0   0   0   0   2   2   1
 MK-2-2                 0   2   1   0   1   0   1   1   2   2   0   2   2   1   2   2   0   2   1   0   1   2   0   1   2   0   1   0   0   2   1   2   1   2   0   1   1   2   1   1   1   1   2   2   1   0   1   1   1   2   1   2   1   2   0   1   1   1   1   2   1   0   1   1   0   0   1   1   1   2   1   0   2   2   1   1   0   0   1   0   0   0   1   1   1   1   2   1   1   2   1   1   0   0   0   0   0   1   1   1   0   2   2   1   1   2   2   1   0   1   1   1   2   2   1   1   1   2   2   1   2   1   2   1   1   2   1   1   1   2   1   2   0   0   0   1   1   0   1   1   1   1   1   1   1   2   1   0   2   1   0   2   2   0   2   1   1   1   0   0   2   1   0   0   1   1   0   1   2   1   2   1   1   1   1   1   1   1   1   2   0   2   2   2   1   0   0   2   2   2   1   1   1   0   0   0   1   2   2   1
 MK-2-3                 0   1   1   1   1   0   1   1   1   2   0   0   2   1   1   2   0   2   1   0   1   2   0   1   2   0   2   0   1   1   2   2   1   2   0   1   1   1   1   1   1   1   2   2   1   0   1   1   1   2   1   2   0   2   0   1   1   1   1   1   1   0   1   1   1   0   1   1   0   2   1   0   2   1   1   1   0   1   1   0   1   0   1   0   1   0   2   1   1   2   0   0   0   1   0   0   0   2   1   2   0   1   0   1   0   1   2   1   0   1   1   1   1   2   1   1   1   2   2   0   2   1   2   1   1   1   1   1   1   2   1   2   0   1   0   1   1   0   2   1   1   1   1   1   1   2   1   1   2   1   0   1   1   0   1   1   1   1   0   0   2   2   0   0   1   1   0   1   1   1   2   1   1   1   1   1   1   1   0   1   0   2   2   2   1   0   1   2   2   2   0   1   1   0   0   0   1   2   2   1
 MK-2-4                 0   1   1   1   1   0   1   0   1   2   0   1   2   1   1   2   0   2   1   0   1   2   1   1   2   1   1   0   1   1   2   2   1   1   0   1   1   1   1   1   1   1   2   2   1   0   1   1   1   2   1   2   0   2   0   1   0   1   1   1   1   1   2   1   1   0   2   1   0   0   1   1   2   1   1   1   0   1   1   0   1   0   1   0   1   0   2   1   1   2   0   1   1   1   0   0   0   2   2   2   1   1   1   1   0   1   1   1   1   1   1   1   1   2   1   1   0   2   2   0   2   1   2   1   1   1   1   1   1   2   1   2   0   1   0   1   0   1   2   1   2   1   1   1   2   2   1   1   2   1   0   1   1   0   1   1   1   1   0   0   2   2   0   0   1   1   0   2   1   1   2   0   1   1   1   1   1   1   1   1   0   2   2   2   0   0   1   2   2   2   1   1   2   0   0   0   2   2   2   1
 MK-2-5                 0   1   1   1   1   0   1   0   0   1   0   1   2   1   1   2   1   2   1   0   1   2   1   1   2   1   1   0   1   1   2   2   1   1   0   1   1   1   1   1   1   1   2   2   1   0   1   1   1   2   1   2   0   2   0   1   0   1   1   1   1   1   2   1   1   1   2   1   0   1   1   1   2   1   2   0   1   1   1   0   1   0   1   0   0   0   2   1   1   2   0   1   1   1   1   0   0   2   2   1   1   1   1   1   1   1   2   0   1   1   1   2   1   2   2   1   0   2   2   0   2   0   2   1   1   1   0   2   1   2   1   2   0   1   0   1   0   1   1   1   2   1   1   0   2   2   1   1   2   1   0   1   0   0   1   1   1   2   0   0   2   2   1   0   1   1   0   2   1   1   2   0   1   1   1   1   1   1   1   1   1   2   2   2   0   0   0   2   2   1   1   1   1   0   0   0   2   2   2   1
 MK-2-6                 0   0   1   1   1   0   1   0   0   1   1   1   2   1   1   2   0   2   1   0   2   2   1   1   2   1   1   0   1   1   2   2   1   1   0   1   2   1   0   1   0   1   2   2   1   0   0   1   1   2   1   2   0   2   0   1   1   1   2   1   1   1   2   0   2   1   2   1   0   1   1   1   2   1   2   0   1   1   1   0   1   2   1   0   0   0   2   0   2   2   0   1   1   1   1   1   0   2   2   1   1   1   1   1   1   1   2   0   1   1   1   2   1   2   2   1   0   2   2   0   2   0   2   1   1   1   0   2   1   2   1   2   0   1   1   1   0   1   0   1   2   1   1   0   2   2   1   1   2   1   0   0   1   0   1   1   0   1   1   0   2   2   0   0   1   0   0   2   0   2   2   0   1   1   1   1   1   2   1   1   2   1   2   1   0   0   0   2   2   1   1   1   1   0   0   1   2   2   1   1
 MK-2-7                 0   0   1   0   0   0   1   1   0   2   1   2   2   1   1   2   0   1   1   1   2   1   2   1   2   1   1   0   1   2   2   2   1   1   0   1   1   1   0   0   0   1   2   2   1   0   1   1   1   2   1   2   0   2   0   1   1   1   2   1   1   1   2   0   2   1   2   1   0   1   1   1   1   1   2   1   1   2   1   0   1   2   1   0   0   0   2   0   2   2   0   1   1   1   1   0   0   2   2   1   1   1   1   0   1   1   2   0   1   0   1   2   1   2   2   1   0   2   2   0   2   0   2   1   1   0   0   2   1   1   2   2   0   1   0   1   0   0   0   1   2   1   1   0   2   2   1   1   2   0   1   0   1   0   1   1   0   1   0   0   2   2   1   0   1   0   0   2   0   2   2   0   1   1   1   0   1   2   2   1   2   1   2   1   1   0   0   1   2   1   1   1   1   0   1   1   2   2   1   1
 MK-2-8                 2   0   1   0   0   0   1   1   0   0   1   2   1   1   1   2   0   1   2   1   2   2   2   1   2   1   1   0   1   2   2   2   1   1   0   0   1   1   0   0   0   1   2   2   1   0   2   1   1   2   1   2   1   2   0   1   1   1   1   1   1   1   2   1   2   1   1   1   0   1   1   1   1   1   1   1   1   2   1   0   0   2   1   0   1   0   2   0   2   1   0   1   1   1   1   1   0   2   2   1   1   1   1   0   1   1   1   0   1   0   1   2   1   2   2   1   0   2   2   0   2   1   2   1   1   0   0   2   1   1   2   2   0   1   0   1   0   0   0   1   2   1   0   0   1   1   1   1   2   0   1   0   0   0   1   1   0   1   0   0   2   2   0   0   1   0   0   2   0   2   2   0   2   1   1   0   1   1   2   1   2   1   2   1   1   0   0   0   2   1   1   1   1   0   1   1   1   2   1   1
 MK-2-9                 2   0   1   0   0   0   1   1   0   1   1   2   1   1   1   2   1   1   1   1   2   2   2   1   2   0   1   0   1   2   1   2   1   0   0   1   1   1   0   0   0   1   2   2   1   1   2   1   1   2   1   1   1   2   1   1   1   1   1   2   1   2   2   1   2   0   1   1   0   1   1   0   0   1   1   1   1   2   1   0   0   2   2   0   1   0   1   0   2   1   0   1   2   1   1   1   0   2   2   1   1   1   1   0   1   1   1   0   1   0   1   2   1   2   2   1   0   2   1   0   2   0   2   1   1   0   1   2   1   1   2   2   0   1   0   1   0   0   0   1   2   1   0   1   1   2   1   1   1   0   1   0   1   0   0   1   2   1   0   0   2   2   0   0   1   0   0   2   0   2   2   0   2   1   2   0   1   1   2   2   2   1   2   1   1   1   1   1   1   1   1   2   1   1   1   2   1   2   1   0
 MK-2-10                2   0   1   1   0   1   1   1   1   1   1   2   1   1   1   2   1   1   0   1   2   2   2   1   1   0   1   1   1   2   1   2   1   0   0   1   1   1   0   0   0   1   2   2   1   0   2   2   1   2   1   1   1   2   1   1   1   1   1   2   1   1   2   0   2   0   1   1   0   1   1   0   0   1   1   2   1   2   1   0   0   2   2   1   1   0   2   0   1   1   0   0   2   2   1   1   0   2   2   1   1   1   1   0   1   1   1   1   1   0   1   2   1   1   1   1   0   2   1   0   2   0   1   1   1   0   2   1   1   1   2   2   0   1   0   1   0   0   0   1   2   1   0   1   0   2   0   1   1   1   1   0   1   1   0   1   2   1   0   1   1   2   1   0   1   0   0   1   0   2   2   0   2   1   1   0   1   1   2   2   2   1   1   1   1   1   1   1   1   1   1   2   1   0   1   2   2   2   1   0
 MK-2-11                2   0   0   1   0   1   1   1   1   1   1   1   2   1   1   2   1   1   0   1   2   2   2   1   1   1   1   1   1   1   1   2   0   1   1   1   1   1   0   1   0   0   2   2   1   0   2   2   1   2   1   1   1   2   1   1   1   1   1   2   1   1   2   1   1   0   1   1   1   1   0   0   0   1   1   2   1   2   1   0   1   2   2   1   1   2   2   0   1   1   0   0   2   2   1   1   0   2   1   1   2   1   0   0   1   1   1   1   1   0   1   2   1   1   1   2   0   2   1   0   2   0   2   0   1   0   2   1   1   0   1   2   0   1   0   1   0   0   1   2   2   1   0   1   0   1   0   1   1   1   1   0   1   0   0   1   2   1   0   1   1   2   1   0   1   0   0   1   0   1   2   0   1   0   1   1   1   1   2   1   2   1   1   1   1   1   1   0   1   1   1   2   1   0   1   2   2   2   1   0
 MK-2-12                2   0   0   1   0   1   0   1   1   1   1   1   2   1   1   2   1   1   0   1   2   2   2   0   2   2   1   1   0   1   1   2   0   1   0   1   1   1   1   1   0   0   2   2   1   0   1   2   1   1   1   1   1   2   1   1   1   1   1   2   1   1   2   1   2   1   1   1   2   0   0   0   0   1   1   2   1   2   1   0   1   2   2   1   2   2   2   0   1   1   0   0   2   2   1   1   0   2   1   1   2   1   1   0   0   1   1   1   1   0   1   2   1   1   1   2   0   2   2   0   1   0   2   0   1   0   2   2   1   1   1   2   0   1   1   1   1   1   1   1   2   1   0   1   1   1   0   1   2   1   0   0   1   0   0   1   2   1   1   1   1   2   1   1   1   0   0   1   0   1   1   0   2   1   1   1   1   1   2   1   2   1   1   1   2   1   2   1   0   1   1   2   1   0   1   2   2   2   1   0
 MK-2-13                2   1   0   1   0   1   0   1   1   1   1   0   2   1   0   2   1   1   0   0   2   2   2   0   2   2   1   1   0   1   1   2   0   1   0   1   2   1   1   1   0   0   2   2   1   0   0   2   1   0   1   2   1   2   1   2   1   2   2   2   1   0   2   1   2   1   1   2   2   0   0   1   0   2   1   2   1   2   1   0   1   2   2   1   2   2   2   0   1   1   0   0   1   2   1   1   0   2   1   1   2   0   0   0   0   1   1   1   1   0   1   2   1   1   1   1   0   2   2   0   1   0   1   0   1   0   2   2   1   1   1   2   1   1   1   1   2   1   0   1   2   1   1   1   1   1   1   1   2   1   0   0   1   0   0   1   2   1   1   1   1   2   1   1   1   0   0   1   1   1   1   0   2   1   0   1   2   1   2   1   2   1   1   1   1   1   2   1   1   1   1   2   0   0   1   2   1   1   1   0
 MK-2-14                2   1   0   1   0   1   0   2   1   1   1   1   2   1   0   0   1   1   1   0   2   2   2   0   2   2   1   1   0   1   1   2   0   1   0   1   2   1   1   0   1   0   2   1   0   0   0   1   1   0   0   2   1   2   1   1   2   1   2   2   1   1   2   1   2   1   1   2   2   0   0   1   0   2   1   2   1   2   1   0   1   2   1   1   2   2   2   0   0   1   0   1   1   2   1   1   0   2   0   1   2   0   2   0   0   1   1   1   2   0   1   2   1   1   1   1   0   2   2   1   1   0   1   0   1   0   2   1   1   1   1   2   1   2   1   1   2   1   0   0   2   1   1   1   1   1   1   1   2   1   0   0   2   0   1   0   2   1   1   0   2   2   1   1   1   0   0   1   0   1   1   0   2   1   0   1   2   1   1   0   2   1   1   0   1   0   2   1   1   1   1   2   1   0   1   2   2   1   1   0
 MK-2-15                2   1   0   1   0   1   0   2   1   1   1   1   1   2   1   0   1   1   0   0   2   2   2   0   2   2   1   1   0   1   1   2   0   1   0   1   2   1   1   0   1   0   2   2   1   0   0   1   0   0   0   2   2   1   1   1   2   1   2   2   1   1   2   1   2   1   1   2   2   0   1   2   0   2   1   2   0   2   0   0   1   2   0   0   2   2   2   0   0   1   0   0   1   2   0   1   0   2   0   1   2   0   2   0   1   1   1   1   2   0   1   2   1   1   2   1   0   2   1   0   1   0   1   0   1   0   2   0   1   1   1   1   1   2   0   1   2   1   0   0   2   1   0   1   2   2   1   1   2   1   0   0   2   0   1   0   2   1   2   0   2   2   1   1   1   1   0   2   0   1   0   1   2   1   0   1   2   1   1   0   2   0   1   0   1   0   2   1   1   2   1   1   1   0   1   2   1   1   1   0
 MK-2-16                1   1   0   0   0   2   0   2   1   2   1   1   1   2   1   0   1   2   0   0   2   2   2   0   2   2   1   1   0   1   0   2   0   1   0   2   2   1   1   0   1   0   1   2   1   0   0   1   0   0   0   2   2   1   1   1   2   0   2   2   1   1   2   1   2   1   2   1   2   0   1   2   0   1   0   2   0   2   0   1   1   2   0   0   2   2   1   0   0   1   0   0   2   2   1   1   0   2   0   1   2   0   1   1   2   1   1   1   2   1   1   2   2   2   2   1   0   1   1   0   1   0   1   0   1   0   2   0   1   1   1   1   1   2   0   1   2   1   0   0   2   1   1   1   2   2   1   1   2   1   0   1   2   0   1   0   2   1   2   1   1   2   1   1   1   1   0   2   0   1   0   2   2   1   0   1   1   1   1   0   2   0   1   0   1   1   2   1   1   2   1   1   1   0   1   1   1   1   1   0
 MK-3-1                 2   2   0   1   0   1   1   1   1   2   1   0   2   2   2   1   1   0   0   1   2   1   1   1   2   2   2   1   2   0   2   0   2   0   1   1   1   1   1   0   2   2   2   0   0   2   0   1   1   1   1   0   0   1   2   1   1   0   1   1   0   1   0   1   1   0   1   2   1   0   1   1   1   1   1   1   0   1   1   0   1   1   1   2   2   0   0   2   1   0   1   1   1   1   0   1   0   1   0   0   1   2   1   1   1   1   2   2   1   2   2   1   1   0   1   2   0   2   2   0   1   0   1   1   0   1   1   1   1   1   1   2   2   2   2   1   1   0   0   0   1   1   2   1   2   1   0   1   1   1   1   1   0   2   2   1   2   1   1   0   1   1   1   1   0   0   0   1   2   1   0   2   1   1   1   0   1   0   1   1   1   1   0   2   0   1   2   2   1   1   2   1   2   1   2   0   1   0   2   2
 MK-3-2                 2   2   0   1   0   0   1   1   1   2   1   0   2   2   2   1   1   0   0   1   2   1   1   1   2   2   2   1   2   0   2   0   2   0   1   1   1   1   1   0   2   1   1   1   0   2   1   0   1   1   1   0   0   2   2   1   1   0   1   1   0   1   0   1   0   0   1   2   1   0   0   1   1   1   1   1   0   1   0   0   1   1   1   2   2   0   0   2   1   0   2   1   1   1   0   1   0   1   0   0   0   2   1   1   0   1   2   2   1   2   1   1   2   1   1   2   0   2   2   1   1   1   1   1   0   1   1   1   1   1   1   1   2   2   2   2   1   0   0   0   1   1   2   1   2   1   0   2   1   1   0   1   0   2   2   1   2   1   1   0   1   1   1   1   0   0   1   1   1   1   0   1   2   1   0   0   1   0   1   1   1   0   0   2   0   1   2   2   1   1   2   1   2   1   2   0   1   0   2   2
 MK-3-3                 2   2   0   1   0   0   1   2   1   2   1   0   2   2   2   2   1   1   0   1   2   1   1   1   2   2   2   1   2   0   2   0   2   1   1   1   1   2   1   0   1   1   2   0   0   2   2   0   0   1   1   1   0   2   2   1   1   1   1   1   0   1   0   1   0   0   1   1   1   0   0   1   1   1   1   0   0   1   0   1   0   1   1   1   1   1   0   2   0   0   2   1   2   1   0   1   1   1   0   0   0   2   1   1   1   1   2   1   1   2   1   1   2   1   1   2   1   2   2   2   1   1   1   1   0   1   1   0   1   1   1   1   1   2   2   1   0   0   0   0   1   1   2   1   1   1   0   2   1   1   0   1   0   2   2   0   2   1   1   0   1   1   1   1   0   1   1   1   0   1   0   1   2   1   0   0   0   0   1   1   1   0   0   2   0   2   2   2   1   1   1   1   2   1   2   0   1   1   2   2
 MK-3-4                 2   2   0   2   0   0   1   2   1   2   1   0   2   2   2   2   1   1   0   1   2   1   0   1   2   2   2   1   2   0   2   0   1   1   1   1   1   2   1   0   1   1   2   0   0   2   2   0   0   1   1   1   1   2   1   1   1   1   1   1   0   1   0   1   0   0   1   2   1   0   0   1   1   0   1   0   0   1   0   1   0   1   1   1   1   1   0   2   0   0   1   1   2   1   0   2   1   1   1   1   0   2   0   1   1   0   2   1   1   2   1   1   2   1   2   1   1   2   1   2   1   1   1   1   0   1   1   0   1   1   1   1   1   1   2   1   1   0   0   0   1   2   1   1   1   1   1   2   1   1   0   1   1   2   2   0   0   2   1   0   1   2   1   1   0   1   1   1   0   1   1   1   2   1   0   0   0   1   1   1   2   1   0   2   0   2   2   2   0   1   1   1   2   0   2   0   1   1   2   2
 MK-3-5                 2   2   1   2   0   0   1   2   0   2   1   0   2   2   2   2   1   1   0   1   2   1   0   1   1   2   2   1   2   0   2   0   2   1   1   1   1   1   2   0   1   1   2   0   0   2   2   0   0   1   1   1   1   1   1   1   1   1   1   1   0   1   0   2   0   0   1   2   1   0   1   1   1   0   1   0   0   1   1   1   0   0   1   1   1   1   0   2   0   0   1   1   2   1   0   2   1   1   1   1   0   2   0   2   1   1   2   1   1   2   1   1   2   1   2   1   1   2   1   2   1   1   1   1   1   1   1   0   2   1   1   1   1   1   2   1   1   0   0   0   1   1   1   1   1   1   1   2   1   1   0   1   1   2   2   1   0   2   1   1   0   2   1   1   0   1   1   1   0   1   1   1   2   1   0   0   0   1   1   1   2   1   1   2   1   1   2   2   0   1   1   1   0   0   2   0   1   1   2   2
 MK-3-6                 2   2   1   1   0   0   0   1   0   2   1   0   2   2   1   2   1   2   0   1   2   2   0   1   1   2   2   2   2   0   2   0   2   0   1   1   1   1   2   0   1   0   2   0   0   2   2   0   0   1   1   1   0   1   1   2   1   1   0   1   0   0   0   2   0   0   1   1   1   0   1   1   1   0   1   0   1   1   1   1   0   0   1   1   2   1   0   1   0   0   1   1   2   1   0   2   1   2   1   1   0   1   0   2   1   1   2   2   1   2   1   1   2   1   2   1   2   2   1   1   1   1   2   1   1   1   2   0   2   1   1   1   0   1   2   1   1   0   1   0   1   1   1   1   1   1   1   2   1   1   0   1   1   2   2   1   0   1   1   1   0   2   2   1   0   1   1   0   0   1   1   1   2   0   0   0   0   1   1   1   2   1   0   2   1   1   2   1   1   1   0   1   0   0   2   0   1   1   2   2
 MK-3-7                 2   2   1   1   0   0   2   1   0   2   1   0   1   2   1   2   0   2   0   1   1   2   0   2   2   2   2   2   2   1   1   0   2   1   1   1   1   1   2   0   1   0   1   0   0   1   1   0   0   2   1   1   0   1   1   1   0   0   0   1   0   0   0   2   0   0   1   1   1   0   1   1   0   0   1   0   1   1   1   1   0   0   1   0   2   0   0   2   0   0   1   1   2   1   0   2   2   2   1   1   0   1   0   2   1   1   2   2   1   0   1   1   2   1   2   1   2   2   1   1   1   1   2   1   1   1   2   0   2   1   1   1   0   1   2   0   2   1   1   0   2   0   0   0   1   1   1   2   1   1   0   1   1   2   2   1   0   1   1   2   0   1   2   1   0   1   1   1   0   1   1   1   2   0   1   0   0   1   1   2   2   1   0   2   0   1   2   1   1   1   1   1   0   0   2   0   1   0   2   2
 MK-3-8                 2   2   1   1   0   0   2   1   0   2   1   1   1   0   1   1   0   2   2   1   1   2   1   2   2   2   2   2   1   1   1   0   2   1   1   1   1   1   2   0   1   0   1   1   0   2   1   0   0   2   0   1   0   1   2   0   0   1   0   1   0   0   0   2   0   0   1   1   1   1   1   1   1   0   1   0   1   1   1   0   0   1   0   0   2   0   0   2   0   0   1   1   2   1   0   2   2   2   1   1   0   1   0   2   1   1   2   2   1   0   2   1   2   1   2   1   2   2   1   1   2   1   2   1   1   2   2   0   2   1   1   1   0   0   2   0   1   0   1   0   1   0   0   0   1   1   0   1   1   1   0   1   0   1   2   1   0   1   1   1   0   1   0   1   0   1   1   1   1   1   1   1   2   0   1   0   0   0   1   2   2   1   1   2   0   1   2   1   1   0   0   1   0   0   1   0   1   0   1   1
 MK-3-9                 2   2   2   1   0   0   2   1   0   2   2   1   1   0   1   1   0   2   2   1   1   2   1   2   2   2   2   2   1   1   1   0   2   1   1   1   1   2   2   0   1   0   1   1   1   2   1   1   0   2   1   1   1   1   2   0   0   1   0   1   0   0   1   2   0   0   1   1   1   1   1   1   1   1   1   0   1   2   1   1   0   1   0   0   2   0   1   1   0   0   0   1   2   1   0   2   2   2   1   1   0   1   0   1   1   1   2   2   0   0   2   1   2   0   1   1   2   2   1   1   2   1   2   1   1   2   2   1   2   1   1   1   0   0   2   0   0   0   1   0   1   1   0   0   1   0   0   2   1   1   0   0   0   1   1   1   0   1   1   1   0   1   1   1   0   1   1   1   1   2   1   1   2   1   1   0   0   1   1   2   1   1   1   2   0   1   2   1   1   0   0   1   1   1   1   0   1   0   1   1
 MK-3-10                2   2   2   1   0   1   2   0   0   1   2   1   1   0   1   1   0   2   2   1   2   2   1   1   2   2   2   2   1   1   0   0   2   1   1   0   0   2   2   0   1   0   1   1   1   2   2   1   0   2   1   1   1   1   2   0   0   1   1   1   0   0   1   2   0   1   1   1   1   1   2   1   1   1   1   1   1   1   1   1   0   1   0   1   1   0   1   1   0   0   0   1   2   1   0   2   1   2   0   1   0   1   1   1   1   1   2   2   0   0   2   1   2   0   0   1   2   2   1   1   1   1   2   1   0   2   2   1   2   0   1   1   1   0   2   0   0   0   1   0   1   1   0   0   1   0   0   1   1   1   0   0   1   1   0   1   1   1   1   1   1   0   1   1   1   2   1   1   1   2   1   1   2   1   1   1   0   1   1   2   1   1   2   2   0   1   2   1   1   0   0   1   1   1   1   1   1   0   1   1
 MK-3-11                1   2   1   1   0   1   2   1   1   1   2   1   1   0   1   1   0   2   2   1   2   2   1   1   2   1   2   2   1   1   0   0   2   1   1   0   0   2   2   1   1   1   1   1   1   2   2   1   0   2   1   1   1   1   2   0   0   1   1   0   1   0   1   2   0   2   1   1   1   1   1   1   1   1   1   1   2   1   1   1   1   1   0   2   1   1   1   1   0   0   0   1   2   2   0   2   0   2   0   2   1   1   1   2   1   2   1   2   0   0   1   2   2   1   0   1   2   1   1   1   1   1   2   1   0   2   2   0   2   0   1   1   1   0   2   1   0   0   2   0   1   1   0   0   1   0   0   1   1   1   0   0   0   1   0   1   1   1   0   1   1   0   1   1   1   2   1   1   1   2   1   1   2   2   0   1   0   1   1   2   2   1   2   2   0   1   1   1   0   1   0   1   1   1   1   1   1   0   1   1
 MK-3-12                1   2   1   1   0   1   1   1   1   1   2   1   1   1   1   1   0   2   2   1   2   2   1   2   2   1   2   2   1   1   0   0   2   2   1   0   0   2   2   1   1   1   1   1   1   2   1   1   0   1   0   1   1   1   1   0   0   1   1   0   1   0   0   2   0   2   1   1   1   1   1   1   1   1   1   1   2   1   1   1   1   1   1   2   1   1   1   1   0   0   0   1   2   2   1   2   0   2   1   2   1   1   1   2   1   2   1   2   1   0   1   1   2   1   0   1   2   1   1   1   1   1   2   2   1   2   2   0   2   0   1   1   0   0   2   2   0   0   2   0   1   1   0   0   1   0   0   1   1   1   0   0   0   1   0   1   1   1   1   1   1   0   1   1   1   2   1   1   1   2   1   1   1   2   0   1   0   1   1   2   2   1   2   2   0   1   1   1   0   1   1   1   1   1   1   1   1   0   1   1
 MK-3-13                1   2   1   1   0   1   1   1   0   1   2   1   1   2   2   1   0   2   2   2   2   2   1   2   2   1   2   2   1   1   0   0   2   1   1   1   0   2   2   0   1   1   1   1   1   2   1   1   0   1   0   1   1   1   1   0   0   1   1   0   1   0   0   1   0   2   1   1   1   1   2   1   1   1   1   1   2   1   1   1   1   1   1   2   1   1   1   1   0   0   0   1   1   2   1   2   1   2   1   2   2   1   1   2   1   2   1   2   1   0   1   1   2   1   0   1   2   2   1   1   2   1   1   2   1   2   2   0   1   0   1   1   0   0   1   2   0   0   2   0   0   1   1   0   1   0   0   1   1   1   0   0   0   1   0   1   1   1   1   1   1   0   2   0   1   2   1   2   1   2   1   1   1   2   0   1   0   0   1   1   2   1   2   2   0   0   1   1   0   1   1   1   1   1   2   1   1   1   1   1
 MK-3-14                1   2   1   1   1   0   1   1   0   1   2   1   1   2   2   1   0   2   2   2   2   2   1   2   2   1   2   1   0   1   1   0   2   1   1   1   0   2   2   0   1   2   1   0   1   2   1   1   0   1   0   1   1   1   1   0   0   1   1   0   1   0   0   1   0   2   1   1   1   1   2   1   2   1   1   1   2   1   1   0   1   1   1   2   1   1   2   1   1   0   1   1   1   2   1   1   1   2   2   2   2   1   2   2   1   2   1   2   1   0   1   1   2   1   0   1   2   1   1   1   2   1   1   2   1   2   1   0   1   0   0   1   0   0   1   2   0   1   2   2   0   1   1   0   1   0   0   1   1   1   0   0   0   1   0   1   1   1   1   1   1   0   2   0   1   1   1   2   2   1   1   1   1   1   1   1   0   0   1   1   2   1   2   2   0   0   1   0   0   1   1   2   1   1   2   1   1   2   1   1
 MK-3-15                1   2   0   1   1   0   1   1   0   1   0   1   1   2   1   1   0   1   2   1   2   2   0   2   2   1   2   1   0   1   1   0   1   1   0   2   0   2   2   0   1   1   1   0   1   2   1   1   0   1   0   1   1   2   1   0   0   1   0   0   1   1   1   1   0   2   1   1   1   1   2   1   2   1   1   1   2   1   1   0   1   1   1   0   1   1   2   2   1   1   0   1   1   2   1   1   1   2   2   2   2   1   2   2   2   2   1   2   1   0   1   1   2   2   0   1   2   1   1   1   2   1   1   2   0   2   1   0   0   0   1   1   0   0   1   1   0   1   1   2   0   1   1   0   2   1   0   1   0   1   0   0   0   1   0   1   1   1   1   1   1   0   2   0   0   1   1   1   2   1   1   1   1   1   1   2   0   0   1   1   2   1   2   2   0   0   1   0   0   0   1   2   1   1   1   1   1   2   1   2
 MK-3-16                1   2   0   1   1   0   1   1   0   1   0   1   1   2   1   1   0   1   2   1   2   2   0   2   2   2   2   1   0   0   1   0   0   0   0   1   0   2   2   0   1   1   1   1   1   2   1   1   0   1   0   1   1   1   2   0   0   1   0   0   1   1   1   1   0   2   2   1   1   1   1   1   2   1   1   1   2   1   1   0   0   1   1   0   2   1   2   1   1   1   1   1   1   2   1   1   1   2   2   1   2   1   2   2   2   1   1   2   1   1   1   0   2   2   0   1   2   1   1   1   2   1   1   2   0   2   1   0   0   0   1   1   0   1   1   1   0   1   2   1   0   1   1   0   1   1   0   1   0   1   0   0   0   1   1   1   1   1   1   1   1   0   2   0   0   1   1   1   2   1   1   1   0   1   1   2   0   0   1   1   2   1   1   1   0   0   1   1   0   0   1   1   1   1   1   0   1   2   1   2
 MK-4-1                 1   1   1   1   2   2   1   1   1   0   2   2   2   2   1   1   2   1   1   1   1   2   2   2   1   1   1   1   1   0   1   0   0   2   0   1   0   1   0   2   1   2   1   2   0   1   1   1   1   1   1   1   1   1   1   2   1   1   0   1   0   2   2   2   2   1   0   2   2   2   2   2   1   0   0   1   0   1   0   1   2   2   0   2   0   2   1   1   0   2   1   1   2   1   2   2   1   1   1   0   2   2   1   1   1   1   1   1   1   2   1   1   0   1   0   2   1   1   0   0   2   2   1   2   1   1   1   0   0   0   1   1   1   1   1   0   1   1   0   0   2   1   2   0   0   1   0   0   1   1   0   1   1   0   1   1   1   2   1   2   1   1   1   0   1   1   1   2   2   1   1   1   1   1   1   0   0   0   2   0   1   1   2   1   0   0   1   1   1   1   1   0   1   0   0   0   1   1   2   1
 MK-4-2                 1   1   1   1   2   2   1   2   1   0   2   1   2   2   1   1   2   1   0   1   1   2   2   2   1   1   0   1   0   1   1   0   0   2   1   1   0   1   0   2   1   1   1   2   0   1   1   1   1   1   1   1   1   1   1   2   1   1   0   1   0   2   2   1   2   1   0   2   1   2   2   1   2   0   1   1   0   2   0   1   2   1   0   2   0   1   1   1   1   2   1   1   2   1   1   2   1   1   0   0   2   1   1   2   1   2   1   1   1   2   1   1   0   1   0   2   0   1   0   0   2   2   1   2   1   1   1   0   0   0   1   1   1   2   1   0   1   1   1   0   1   1   2   1   1   1   0   0   1   2   1   2   1   1   1   1   1   1   1   2   1   1   1   0   1   1   2   2   2   1   1   1   1   1   1   1   0   0   2   0   1   1   2   1   0   0   2   1   1   1   1   0   1   0   0   1   1   1   2   1
 MK-4-3                 1   1   1   2   2   2   1   2   1   0   2   1   2   2   1   1   2   1   0   1   1   2   2   2   1   1   1   1   2   1   1   0   0   2   1   1   0   2   0   2   1   1   2   2   1   1   1   0   0   1   1   1   1   1   1   1   1   1   0   1   1   2   1   1   2   1   0   2   1   1   2   1   2   1   1   1   0   2   1   1   2   1   0   2   0   1   1   1   1   1   1   1   2   1   1   2   1   1   0   0   1   1   1   2   0   2   1   1   1   2   1   1   0   1   0   1   0   1   0   0   2   1   1   2   1   1   1   1   0   0   1   1   1   2   1   0   1   2   1   0   1   1   2   1   1   1   0   0   1   2   1   2   1   2   1   1   2   0   1   2   1   1   1   0   1   1   2   2   1   1   2   1   1   1   1   1   0   0   2   0   1   1   2   1   0   1   2   1   0   1   0   0   1   0   0   1   1   1   1   0
 MK-4-4                 0   1   1   2   2   2   1   2   1   0   2   1   1   2   1   1   2   1   1   0   1   2   2   2   1   0   1   1   2   1   1   0   0   2   1   1   0   1   0   2   1   1   2   2   1   1   1   0   0   1   1   0   1   1   1   1   2   0   0   1   1   1   0   1   2   1   0   2   1   1   2   1   1   1   1   2   0   2   1   1   1   1   1   2   0   1   1   1   1   1   1   1   1   1   1   2   1   1   0   0   2   0   1   2   0   2   1   1   1   2   1   1   0   0   0   1   0   1   0   0   2   1   1   2   1   1   1   1   1   0   1   1   0   1   1   0   1   2   1   0   1   1   2   1   1   1   0   0   1   2   2   1   0   2   1   1   2   1   1   2   0   0   1   0   1   0   2   2   1   1   1   1   1   1   1   1   0   0   1   1   1   1   2   1   0   1   2   1   0   2   1   0   1   0   0   1   1   0   1   0
 MK-4-5                 0   1   1   2   2   2   1   1   1   0   2   1   1   2   1   1   2   1   1   0   1   2   1   2   1   0   1   1   2   1   1   0   2   2   1   1   0   1   0   2   1   1   2   1   1   1   1   0   0   1   1   0   1   1   1   1   2   0   1   2   1   1   0   1   2   1   0   2   1   1   2   1   1   2   0   2   1   2   2   1   1   0   1   2   0   1   1   1   0   1   1   1   1   1   0   1   1   1   0   0   1   0   1   2   0   2   1   1   1   2   1   1   0   0   0   1   0   1   0   1   1   2   1   2   1   1   1   1   1   1   1   1   0   1   1   1   1   2   1   0   1   2   2   2   1   1   1   0   1   2   2   1   0   2   1   1   2   1   1   1   0   0   1   0   1   1   2   1   1   1   2   1   1   1   0   1   0   0   2   1   1   1   2   1   0   2   2   1   0   2   1   2   1   0   0   1   1   0   1   0
 MK-4-6                 1   2   1   2   2   2   1   1   1   0   2   1   1   2   1   1   2   1   1   1   1   2   2   2   1   0   1   1   2   1   1   0   2   1   1   1   1   1   0   2   1   1   2   1   1   1   1   0   0   1   1   0   2   1   2   1   1   0   1   2   1   0   0   1   2   1   0   2   1   1   2   1   1   2   1   2   2   0   2   1   1   0   1   2   1   1   0   1   0   1   1   1   1   1   2   2   2   1   0   0   1   0   1   2   0   2   0   1   1   1   1   1   1   0   0   1   0   1   0   1   1   2   1   2   1   1   1   1   0   1   2   1   0   1   1   0   0   2   1   0   1   2   2   1   1   1   1   0   1   2   2   1   0   2   2   1   1   1   1   1   0   0   1   0   1   1   1   1   1   1   2   1   1   1   0   0   0   1   2   1   1   1   2   1   1   2   1   1   0   1   1   1   1   1   0   1   1   0   1   0
 MK-4-7                 1   2   1   2   2   2   1   1   1   0   2   2   1   1   1   1   2   1   1   1   1   2   1   2   1   0   1   1   2   0   1   0   1   0   1   1   1   1   0   1   1   1   2   0   1   1   1   0   0   1   1   0   2   1   2   1   1   0   1   2   1   0   0   0   2   1   0   1   2   1   2   1   1   2   1   2   2   0   2   1   1   0   0   2   1   0   1   1   0   1   1   1   1   1   2   2   2   1   1   0   1   0   1   2   0   2   0   1   1   2   1   1   1   1   0   2   0   1   1   1   0   2   1   2   1   1   1   0   1   1   2   0   0   1   0   0   1   2   2   0   1   2   2   1   1   1   1   0   2   2   2   0   0   2   1   1   1   1   1   2   0   0   1   0   1   1   2   1   1   1   1   1   0   1   0   0   1   1   2   2   0   1   2   2   2   2   1   1   1   1   1   1   1   1   0   1   1   0   1   0
 MK-4-8                 1   2   1   2   2   1   1   0   1   0   2   2   0   1   1   1   2   1   1   1   1   2   1   2   1   1   1   1   1   0   1   0   1   0   2   1   2   1   0   1   1   1   2   0   1   1   1   0   0   0   1   0   2   1   2   1   0   0   1   2   1   0   0   1   2   1   1   1   2   1   2   2   1   2   1   1   2   0   2   1   1   0   0   2   1   0   1   1   0   1   1   1   1   2   2   1   2   1   1   0   1   0   1   1   0   2   0   2   1   2   1   0   1   1   1   2   1   1   2   0   0   1   1   2   1   1   1   0   1   1   2   1   0   1   1   0   1   2   2   0   1   2   2   1   1   1   1   0   2   2   1   1   0   2   1   1   1   1   1   2   1   0   1   0   1   1   2   1   1   1   1   0   0   1   2   0   1   1   2   2   0   1   1   2   2   1   1   1   0   0   0   1   1   1   0   1   1   1   1   0
 MK-4-9                 1   1   1   2   2   1   1   0   1   1   2   2   0   1   1   1   2   1   1   1   2   1   0   2   1   1   1   1   0   1   1   0   1   0   2   1   2   1   0   1   1   1   1   0   1   1   0   0   1   0   1   0   1   1   2   2   0   1   1   2   1   0   0   1   2   1   1   0   2   1   2   2   1   2   1   1   2   1   2   1   1   0   0   2   1   0   2   1   0   1   1   0   1   2   1   1   2   1   1   0   0   1   1   1   1   2   0   2   1   2   1   0   1   1   0   2   2   1   2   0   0   1   1   2   1   1   1   0   1   1   2   1   0   1   1   0   2   2   2   0   1   2   2   1   1   0   1   0   2   2   1   2   0   2   1   1   1   1   1   2   1   1   1   1   1   1   2   2   1   1   1   0   1   0   2   0   1   1   2   2   0   1   1   2   2   1   1   2   0   0   0   1   1   1   0   1   1   1   1   0
 MK-4-10                1   0   2   2   2   1   1   0   1   0   2   2   0   2   1   1   2   1   1   1   1   1   0   2   0   2   1   1   0   1   1   0   1   0   2   1   2   0   0   1   1   1   1   0   1   1   0   1   1   0   1   0   1   1   2   2   0   0   1   2   1   0   0   1   2   1   1   0   2   0   2   2   1   2   1   1   2   1   1   1   1   0   0   1   1   0   2   0   1   1   1   0   1   2   2   1   2   1   1   0   0   1   1   1   1   2   1   2   1   2   1   0   1   1   0   1   2   1   1   0   1   1   1   2   1   1   1   0   1   1   2   1   0   1   1   0   2   2   2   0   1   2   2   2   1   0   1   1   2   2   1   2   0   2   1   1   1   1   1   2   1   1   1   1   1   1   2   2   1   1   1   0   1   0   2   1   1   1   2   2   0   1   2   2   2   1   2   2   0   0   0   1   1   1   0   1   1   1   2   0
 MK-4-11                1   0   1   2   2   1   0   0   2   0   2   2   0   2   1   1   2   1   1   0   1   1   0   2   0   1   1   1   1   1   1   0   1   0   2   1   2   0   0   1   1   1   1   1   1   1   0   1   1   0   1   0   0   1   2   2   0   0   1   1   1   0   1   1   2   1   2   0   2   0   2   1   1   2   1   1   2   1   1   1   1   0   0   1   1   0   2   1   1   1   1   0   0   1   2   1   2   1   0   0   0   1   2   1   1   2   2   2   2   2   1   1   1   1   1   0   2   1   1   0   1   1   1   2   1   1   1   0   1   1   2   1   0   1   1   0   2   2   2   0   1   1   1   2   0   0   1   0   2   2   1   2   0   2   1   0   2   1   1   2   2   2   1   1   1   1   2   2   1   2   1   1   1   0   2   1   1   1   2   2   1   1   2   0   2   2   1   2   1   0   0   1   0   1   0   1   1   1   2   0
 MK-4-12                1   0   0   1   2   1   0   1   2   1   1   1   0   2   2   1   2   0   2   1   1   1   1   2   0   1   1   1   1   2   1   0   0   1   2   0   2   0   0   1   1   1   1   1   1   1   0   1   1   1   1   0   0   1   2   2   0   0   1   1   1   0   1   1   1   1   2   0   2   0   2   1   1   2   1   1   2   2   1   1   1   0   0   1   1   0   2   1   1   1   0   0   0   1   2   2   2   0   1   0   0   1   1   1   1   2   2   2   1   2   1   1   1   1   1   0   2   1   1   0   1   1   1   2   1   0   0   1   1   1   2   1   0   1   0   0   2   2   2   1   1   1   1   2   0   0   1   1   1   2   1   2   0   1   1   1   2   2   1   2   2   2   0   1   1   1   1   2   1   2   1   1   1   0   2   1   1   1   1   2   1   1   2   1   2   2   1   1   1   0   0   1   0   1   0   1   1   1   2   1
 MK-4-13                0   0   0   1   2   2   0   1   2   1   1   1   0   2   2   1   2   0   2   1   1   1   0   0   0   1   1   1   1   2   1   1   1   1   2   1   1   0   0   1   1   1   1   1   0   1   1   1   1   1   1   0   0   1   2   2   1   1   1   1   1   0   2   1   1   1   2   1   2   1   2   0   1   1   1   1   2   2   1   1   1   1   0   0   1   0   1   1   1   1   0   0   0   1   1   2   2   0   1   0   0   1   1   1   1   2   1   2   1   2   1   1   1   1   1   0   2   1   1   0   1   1   1   2   1   0   0   1   1   1   2   1   0   1   0   1   2   2   2   0   1   0   1   1   0   0   1   1   2   2   1   2   0   1   1   1   1   2   1   2   2   2   0   1   1   1   1   2   0   2   2   2   1   0   2   1   1   1   1   1   1   1   2   1   2   2   2   1   1   0   0   1   0   1   0   1   1   1   2   1
 MK-4-14                0   0   0   1   1   2   0   1   2   1   1   1   0   2   2   1   2   0   1   1   1   1   0   1   0   2   1   1   1   2   1   1   1   1   2   1   2   0   0   0   1   1   1   1   0   1   1   1   1   1   1   0   0   1   2   2   1   1   1   1   1   0   2   1   1   1   2   1   2   1   2   0   1   1   2   1   2   2   1   1   1   1   0   0   0   0   1   1   1   1   1   1   1   1   2   2   2   0   1   0   0   1   1   1   1   2   2   1   0   2   1   1   1   1   1   0   2   1   1   0   1   1   1   2   1   0   0   1   1   2   2   1   1   1   0   1   2   2   2   1   1   0   1   1   1   0   2   0   2   2   1   2   0   1   2   1   1   2   1   2   2   2   0   1   1   1   1   2   0   2   2   2   1   0   0   2   1   1   1   0   2   1   2   1   2   2   1   1   1   0   0   1   0   1   0   1   1   1   2   1
 MK-4-15                1   1   1   1   0   2   0   1   2   1   1   1   0   2   2   1   2   1   1   1   1   1   0   1   1   1   1   1   1   2   1   1   0   1   2   2   1   1   1   0   1   1   1   1   0   1   1   1   2   1   1   0   0   1   2   2   1   2   1   1   1   0   2   1   1   1   2   0   1   1   2   0   1   1   2   1   1   2   0   1   1   1   0   0   0   0   1   1   1   1   1   1   1   0   2   2   2   1   2   0   0   1   1   1   1   2   2   1   0   2   1   1   1   1   1   0   2   1   1   0   1   1   1   2   1   0   0   1   2   2   1   1   2   1   0   1   2   2   2   1   1   0   1   1   1   0   2   0   2   1   1   1   0   0   2   1   0   2   1   2   2   2   0   1   1   1   1   2   1   1   1   2   1   0   0   1   1   1   1   0   2   1   2   1   2   2   1   1   1   0   0   1   1   1   0   1   2   1   2   1
 MK-4-16                1   1   1   1   0   2   0   1   2   1   2   1   0   1   1   2   2   2   1   1   1   0   0   1   1   1   1   1   2   2   1   1   0   2   2   2   1   2   1   1   1   1   1   1   0   0   0   1   1   1   1   0   1   1   2   2   1   2   1   2   1   0   2   1   1   1   2   0   1   1   2   0   0   1   1   1   1   2   1   1   2   1   0   0   0   0   1   1   1   1   1   1   1   0   2   2   2   0   2   0   0   1   1   1   1   2   2   2   0   2   1   2   1   1   1   0   2   1   1   0   1   1   0   2   1   0   0   1   2   2   1   1   1   1   0   1   2   2   2   2   1   0   0   1   1   0   2   1   2   1   2   1   0   0   1   1   1   2   1   1   2   1   0   1   1   1   0   2   1   1   1   2   1   0   1   1   1   1   1   1   1   1   2   1   2   2   1   0   1   0   0   1   1   1   0   1   1   1   2   1
 MK-5-1                 1   2   2   2   1   1   2   0   0   1   1   0   1   1   1   1   1   1   0   2   1   2   1   2   0   1   2   1   1   1   0   1   0   1   1   0   2   1   2   0   0   1   0   2   2   1   1   0   1   2   2   2   0   1   1   0   2   1   2   2   1   0   0   1   1   1   1   2   1   2   1   1   0   0   1   2   1   1   2   1   0   1   1   2   2   2   0   0   1   1   0   2   0   2   2   2   1   1   2   2   1   2   0   0   1   1   2   1   1   2   0   1   1   1   1   0   2   1   0   1   1   0   1   2   1   2   2   0   0   1   1   2   0   1   0   1   1   1   2   0   0   1   1   2   1   2   1   1   2   2   1   2   1   1   1   1   0   0   1   0   0   1   0   1   0   2   1   0   0   2   1   1   0   1   2   0   2   0   1   2   0   0   0   1   1   1   1   1   1   2   1   0   0   2   1   1   1   1   0   1
 MK-5-2                 1   1   2   2   1   0   2   0   1   1   1   0   1   2   1   1   1   1   0   1   1   2   1   2   0   1   2   1   1   1   0   1   0   1   1   0   2   1   2   0   0   1   0   2   2   0   1   0   1   2   2   2   0   1   0   0   2   1   2   1   1   0   0   1   0   1   1   2   1   2   1   1   0   0   2   1   2   1   2   1   0   1   1   2   2   2   0   0   1   1   0   2   0   2   2   2   1   1   2   1   1   2   0   0   1   1   2   1   1   2   0   1   1   0   2   0   1   1   0   1   1   1   1   2   1   2   2   0   0   1   1   2   1   1   0   1   1   1   2   1   0   1   0   2   1   2   1   2   2   2   1   2   1   1   1   1   0   0   2   0   0   1   1   1   0   2   1   0   0   1   1   0   0   1   2   0   1   0   1   2   1   0   0   1   0   1   1   0   1   2   1   0   0   2   1   1   2   1   0   1
 MK-5-3                 1   1   2   2   2   1   2   0   2   1   0   0   1   1   2   1   1   1   0   0   0   2   0   2   0   1   2   1   1   1   0   1   1   0   1   1   2   2   2   0   0   1   0   2   2   0   0   0   1   2   2   2   0   1   0   0   1   1   2   1   1   0   0   1   0   1   1   2   2   2   1   2   0   0   2   1   1   1   2   2   0   0   1   2   2   2   0   1   1   2   0   2   0   2   1   2   1   1   2   1   1   2   1   0   1   1   2   1   1   2   0   1   1   0   2   0   1   1   0   1   1   1   1   2   1   2   2   0   0   1   0   2   1   2   0   1   1   1   2   1   0   1   0   2   1   2   1   2   2   2   1   2   1   2   0   2   0   0   2   1   0   1   0   2   0   1   1   0   0   2   1   0   0   0   2   0   1   0   1   2   1   0   0   1   0   1   2   0   1   2   1   1   0   2   1   1   2   1   0   1
 MK-5-4                 1   0   1   2   2   1   2   1   2   1   0   1   0   1   2   1   1   2   0   0   0   2   0   2   0   1   2   1   1   1   0   1   1   0   1   1   2   2   2   0   0   1   1   2   2   0   0   1   1   2   2   2   0   1   0   0   1   1   2   1   1   0   0   1   0   1   1   1   2   2   1   2   1   1   1   1   1   1   2   2   1   1   2   2   2   2   0   2   1   2   0   2   0   2   1   2   1   1   2   0   0   2   1   0   1   2   2   1   1   1   0   1   1   0   2   0   1   1   0   2   1   1   1   2   1   2   1   1   0   0   0   2   1   2   1   1   2   1   1   1   0   1   0   2   1   1   1   2   2   2   1   2   1   2   1   1   1   0   2   0   0   1   0   1   0   2   1   0   0   2   1   1   0   0   2   0   1   0   1   2   1   0   0   1   0   1   2   2   1   2   1   2   0   2   0   1   2   1   0   1
 MK-5-5                 1   0   1   2   2   2   2   2   1   1   0   1   0   1   2   1   0   2   1   1   0   2   0   1   0   1   2   1   1   2   0   1   0   0   1   1   2   2   2   0   0   1   1   2   1   0   0   1   1   2   2   2   1   1   1   0   1   2   2   1   2   1   0   1   0   1   1   1   2   2   1   2   2   1   1   1   1   1   2   2   1   0   2   2   0   2   0   2   1   2   0   2   2   2   1   2   1   1   2   0   0   2   1   2   1   2   2   1   1   1   0   1   1   0   2   1   1   1   0   2   1   1   1   2   1   1   1   1   0   0   1   1   1   1   1   1   2   1   0   1   1   1   0   2   1   1   1   2   2   1   1   2   2   2   1   1   1   1   2   0   0   1   0   1   0   2   1   0   0   1   2   1   0   0   2   0   1   0   1   2   1   1   0   1   0   1   2   2   1   2   1   2   1   2   0   1   2   1   0   1
 MK-5-6                 1   0   1   1   1   2   2   2   1   1   1   1   0   1   1   1   0   1   1   1   0   2   0   1   0   1   2   1   1   2   0   1   0   0   1   1   2   1   2   0   1   1   1   2   1   0   0   0   1   1   2   2   1   1   1   0   1   2   1   0   2   1   1   2   1   1   2   1   2   1   1   2   2   0   1   1   1   1   2   2   1   1   1   2   0   2   0   2   1   1   0   2   1   2   1   2   1   1   2   0   0   2   1   2   1   2   2   1   1   2   0   0   1   0   2   1   1   1   0   2   1   1   1   2   0   1   1   1   0   0   1   1   1   1   1   1   2   1   0   2   1   0   0   2   1   1   0   2   2   1   2   2   1   2   1   1   1   2   1   0   0   1   1   1   0   2   1   0   0   1   2   1   1   0   2   0   1   0   1   2   1   1   0   1   0   0   2   2   1   2   1   2   1   1   0   1   2   1   1   1
 MK-5-7                 1   0   1   1   0   2   2   2   1   1   2   1   0   1   1   1   0   0   1   1   0   2   0   0   0   1   2   2   1   2   0   1   1   0   1   1   2   1   2   0   1   1   1   2   1   0   1   1   1   1   2   2   2   1   1   1   1   2   1   0   2   2   1   1   1   1   2   1   2   1   1   2   2   0   1   1   1   1   2   2   1   1   1   1   1   2   0   2   1   0   0   2   1   2   1   1   1   1   2   0   2   2   1   2   1   2   1   1   1   2   0   0   1   0   2   0   1   1   0   2   1   1   2   2   2   1   1   1   0   0   1   1   1   1   0   1   2   1   0   2   1   0   0   2   1   1   0   1   2   1   2   2   1   2   1   0   1   2   1   1   0   1   1   1   0   2   1   0   1   1   2   1   2   0   2   0   1   0   1   2   2   1   0   1   0   0   2   1   1   1   1   1   0   1   0   1   2   2   2   1
 MK-5-8                 1   0   1   1   0   2   1   2   1   1   2   1   0   1   1   1   0   0   2   1   0   2   0   0   0   1   2   2   1   2   0   1   1   0   1   1   2   1   2   0   1   1   1   2   1   1   1   1   1   1   2   2   2   1   1   1   0   2   1   0   1   1   1   1   1   0   2   2   2   1   1   2   2   0   1   1   1   1   2   2   1   1   1   1   1   2   0   2   1   0   1   1   1   2   2   2   1   1   2   0   2   2   1   2   1   2   1   1   1   2   0   0   1   0   2   1   1   1   1   1   1   1   2   1   2   1   1   1   0   0   2   1   1   1   1   1   2   1   0   2   1   0   0   2   1   1   0   1   2   1   2   2   1   2   1   0   1   2   1   1   0   1   1   1   0   2   1   0   1   1   2   1   2   1   2   0   1   0   1   2   2   1   0   1   1   1   2   1   1   1   1   1   0   0   1   1   2   1   2   0
 MK-5-9                 1   0   1   1   1   2   1   2   1   1   2   1   0   1   1   1   0   0   2   1   0   2   0   0   0   1   2   2   1   2   1   1   1   0   1   1   1   1   2   0   2   1   1   2   1   2   1   1   1   1   2   2   2   0   1   1   1   2   1   0   1   1   1   0   1   1   2   2   2   1   1   2   2   0   0   1   1   1   2   2   1   1   2   1   1   1   0   2   1   0   1   1   1   1   2   2   2   1   2   1   2   2   1   1   1   2   1   1   1   2   0   0   1   0   2   1   1   1   1   1   1   1   2   1   2   1   1   1   0   0   1   1   1   1   1   2   2   1   0   2   1   1   0   2   1   1   2   1   2   1   2   2   1   2   1   0   1   2   1   1   0   1   1   1   0   2   1   0   2   1   2   0   2   1   2   0   1   0   1   2   2   0   0   0   1   1   2   1   0   0   1   1   0   0   1   1   0   1   2   0
 MK-5-10                2   0   2   1   1   1   1   2   1   1   2   1   0   1   1   1   1   0   2   1   1   2   0   0   1   2   1   2   1   2   1   1   0   0   1   1   1   1   2   1   2   1   1   2   1   1   1   0   1   1   1   2   2   0   1   1   0   2   2   0   1   1   2   1   1   1   2   2   0   2   1   2   1   1   0   1   1   1   2   1   1   1   2   1   1   1   0   2   1   0   0   1   1   1   2   2   2   1   2   1   2   2   1   2   1   2   1   1   1   2   0   0   1   0   2   1   1   1   1   1   1   1   2   1   2   1   1   1   0   0   1   1   1   1   2   2   2   1   0   2   1   1   0   2   1   1   2   1   1   1   1   2   1   2   1   0   0   1   1   2   0   1   1   1   0   1   1   0   1   1   2   0   2   1   2   0   1   0   1   2   2   0   0   0   0   1   2   1   0   1   1   0   0   1   1   0   0   1   2   1
 MK-5-11                1   0   2   1   1   1   1   2   1   1   1   2   1   1   1   0   2   1   2   1   1   1   1   0   1   2   1   2   1   2   1   2   0   1   1   1   0   1   2   2   2   1   1   2   1   1   0   0   1   1   1   2   2   0   1   1   0   2   2   0   1   1   2   1   1   1   2   2   0   2   1   2   1   1   0   1   1   1   1   1   1   1   2   1   1   0   0   2   1   0   0   1   1   1   2   2   2   1   2   2   2   2   1   1   1   1   1   0   0   2   0   0   1   0   2   1   1   2   1   1   1   1   2   1   2   0   1   0   0   0   1   1   1   1   2   2   1   1   0   2   1   1   0   2   1   1   2   1   1   1   1   2   1   2   1   0   0   1   1   2   0   1   1   1   0   1   1   0   2   1   2   0   2   1   2   0   1   0   0   2   2   1   1   0   1   1   2   1   1   1   1   0   0   1   1   0   0   1   2   1
 MK-5-12                1   0   2   1   1   1   1   2   1   1   1   1   1   1   0   0   2   1   2   1   1   1   1   0   1   1   1   2   1   1   0   2   0   1   1   1   0   1   2   2   2   1   1   2   1   2   0   0   0   1   1   1   2   0   0   1   1   2   2   0   0   1   2   1   1   1   1   2   1   1   1   1   1   1   2   1   1   1   1   1   1   1   1   1   1   0   0   2   1   0   0   1   1   1   2   2   2   1   2   2   2   2   1   1   1   1   0   0   0   2   0   0   1   1   2   1   1   2   1   1   1   1   2   1   2   0   1   0   0   0   1   2   1   1   1   2   1   1   1   2   2   2   0   2   1   1   2   1   1   1   1   1   1   2   1   0   0   1   1   2   0   2   1   1   0   0   2   0   2   1   2   0   2   1   1   1   1   0   0   2   2   1   1   0   2   1   2   1   1   1   1   0   0   1   1   1   0   2   2   1
 MK-5-13                1   0   2   0   1   2   1   2   0   1   1   1   2   1   0   1   2   1   2   2   2   2   1   1   0   1   1   0   1   1   0   2   0   1   1   1   0   1   2   2   2   1   1   2   0   1   0   0   0   1   1   1   2   0   0   2   1   1   2   0   0   1   2   1   1   1   1   2   1   1   0   1   1   1   2   1   1   1   1   1   1   1   1   0   1   0   1   2   1   0   0   1   1   1   2   2   2   1   2   2   2   2   1   2   1   0   0   0   0   1   0   0   0   2   2   1   1   2   2   1   0   1   2   1   2   2   1   1   0   0   1   2   1   1   2   2   1   1   1   2   2   2   1   2   1   1   2   1   1   1   1   1   1   1   1   0   0   1   1   2   0   2   1   1   0   0   2   0   1   2   2   0   2   1   1   1   1   0   1   2   1   1   1   0   2   1   1   2   1   1   1   1   0   1   0   1   0   2   2   2
 MK-5-14                1   0   2   0   0   2   1   2   0   1   1   1   2   1   1   2   1   1   2   1   2   2   1   1   0   0   1   0   1   1   0   2   0   1   1   1   0   1   2   2   2   1   1   2   0   1   0   0   0   1   1   1   2   0   0   2   1   1   1   0   0   1   2   1   1   1   1   2   1   1   0   1   1   2   2   1   2   1   1   1   1   1   1   0   2   1   1   2   1   1   0   1   1   1   2   2   2   1   2   1   2   2   1   2   1   0   0   0   0   1   0   1   0   2   2   1   1   2   2   1   0   1   2   1   2   2   1   0   0   0   1   2   1   0   1   2   1   1   0   2   2   2   2   2   1   1   2   1   1   1   1   1   1   2   1   0   0   2   1   2   0   1   1   1   1   0   2   0   1   2   2   0   2   1   1   1   2   0   1   2   1   1   1   0   2   1   1   2   1   1   1   1   0   2   0   1   0   1   2   2
 MK-5-15                0   0   2   0   0   2   1   2   0   1   1   1   2   1   1   2   1   1   1   1   2   2   1   1   0   0   1   0   0   1   0   1   0   1   1   1   0   1   1   2   2   1   1   2   0   1   0   1   0   2   1   1   2   0   0   2   1   1   1   0   0   1   0   1   2   1   1   2   1   1   0   1   1   2   2   1   2   0   1   1   1   1   1   0   2   1   1   2   1   1   0   1   1   1   1   2   2   1   2   1   2   1   1   2   2   0   0   0   1   1   0   1   0   1   2   1   1   0   2   1   0   1   2   1   1   2   2   1   0   1   2   2   1   1   1   2   1   1   0   2   1   1   1   2   1   0   2   1   1   1   1   2   0   2   1   0   0   2   1   2   0   1   1   1   1   1   2   0   1   2   2   0   2   1   1   1   1   1   1   2   1   1   1   0   2   1   1   2   1   1   1   1   1   2   0   2   0   1   2   0
 MK-5-16                1   0   2   0   0   1   2   2   1   1   0   1   2   1   1   2   1   1   1   1   2   2   2   2   0   0   1   1   0   2   0   1   0   1   1   2   0   2   1   2   2   1   0   2   1   1   0   1   2   2   1   0   2   0   0   2   1   0   1   0   1   1   0   1   2   1   1   2   1   1   0   1   1   2   2   1   2   0   1   1   1   2   1   0   2   1   1   1   1   1   0   1   0   1   1   2   2   1   2   1   2   1   1   2   2   0   0   0   2   0   0   1   0   1   2   1   1   1   2   2   0   1   2   1   1   2   2   1   0   1   2   2   1   1   1   2   1   1   0   2   1   1   0   2   1   0   2   1   1   1   1   2   0   2   1   1   1   2   1   2   0   1   1   1   1   1   2   0   1   1   1   0   2   1   1   1   2   1   1   0   1   1   1   0   2   1   1   2   1   1   1   1   1   2   1   2   0   1   2   0
 MK-6-1                 0   1   2   0   1   1   2   0   1   1   2   0   1   1   1   2   0   1   1   2   0   2   0   1   1   2   0   0   0   0   1   1   1   1   1   2   1   0   0   2   1   2   0   0   2   1   1   1   2   0   0   2   1   1   2   1   2   0   1   0   0   0   1   1   1   1   1   2   0   0   2   1   1   2   2   1   1   1   1   2   1   2   0   0   1   2   2   2   1   1   1   1   0   0   1   1   0   0   1   0   1   1   2   2   2   1   0   1   0   2   2   2   0   1   1   2   2   0   0   1   1   1   1   1   2   0   1   1   1   1   0   2   1   1   1   2   2   0   1   0   1   1   2   1   2   0   0   2   1   1   2   0   1   1   1   1   0   2   2   1   1   1   1   1   1   2   0   1   1   0   1   2   0   1   2   0   2   1   1   1   1   1   1   1   2   2   2   1   2   1   1   2   1   1   1   1   2   2   1   1
 MK-6-2                 0   1   2   0   1   1   2   0   1   1   2   0   1   1   1   2   0   2   1   2   0   2   0   1   1   2   0   0   0   1   1   1   1   1   1   2   1   0   0   1   1   2   0   1   2   1   1   1   2   0   0   2   2   1   2   2   1   0   1   0   0   0   1   1   1   1   1   1   0   0   2   1   1   1   2   1   1   0   1   2   1   2   0   1   2   2   2   2   2   1   1   2   0   0   1   1   1   0   1   0   1   1   1   2   2   1   0   1   0   2   1   2   0   1   1   1   2   0   1   1   1   1   1   1   2   0   1   1   1   1   0   2   0   1   1   1   2   0   1   0   1   1   2   1   1   0   0   2   1   1   2   0   1   1   1   0   0   2   1   2   1   0   1   2   1   2   0   1   1   0   1   2   0   1   2   0   2   1   1   2   1   1   1   1   2   2   1   1   1   1   0   2   1   1   2   1   2   2   0   1
 MK-6-3                 0   1   1   0   1   2   2   0   1   1   2   0   1   1   1   2   1   2   1   1   1   1   0   1   1   2   0   1   0   1   1   1   1   1   1   2   1   0   0   1   1   2   0   0   2   1   1   1   2   0   0   2   2   2   2   2   1   0   1   0   0   0   1   1   1   1   0   1   0   0   1   1   1   1   1   1   1   0   2   2   1   2   0   1   1   2   2   2   2   1   1   2   0   0   1   1   1   0   1   0   1   1   1   2   2   1   0   1   0   2   2   2   0   1   1   1   2   0   1   1   2   1   1   1   1   0   1   1   1   1   1   2   0   1   1   1   2   1   1   0   1   1   2   1   1   0   0   2   1   1   2   0   1   1   1   0   0   2   1   1   1   0   1   2   1   1   0   1   1   0   1   2   0   1   2   0   2   1   1   1   0   1   1   1   1   1   1   0   2   1   0   2   1   1   2   1   2   2   0   1
 MK-6-4                 0   2   1   0   1   2   2   1   1   0   2   0   1   1   1   2   1   2   1   1   1   1   0   1   1   2   0   1   0   0   1   1   1   1   1   2   1   0   0   1   1   1   0   0   2   1   1   1   2   0   0   2   1   2   2   2   1   1   1   0   0   1   1   1   1   1   1   1   0   0   1   1   2   1   1   1   1   0   2   2   0   2   0   0   1   1   2   1   1   2   1   2   0   0   1   1   1   0   1   0   1   2   1   2   2   1   0   1   1   2   2   2   0   0   1   1   2   0   1   1   2   1   1   1   2   0   1   1   1   1   1   1   0   1   1   1   2   1   1   0   1   1   2   1   1   0   0   2   1   1   2   0   1   2   1   0   0   2   1   2   1   0   1   2   2   1   0   1   1   0   1   1   1   1   2   0   2   1   1   1   0   2   1   1   1   1   1   0   1   1   0   0   1   1   2   1   2   2   1   1
 MK-6-5                 0   2   1   0   1   2   2   2   2   0   2   0   1   1   1   2   1   2   1   1   1   1   0   2   1   2   0   1   1   0   1   1   1   1   0   1   1   0   0   1   1   1   0   1   2   1   1   1   1   1   1   1   1   2   2   2   1   1   1   0   0   1   1   1   1   1   1   0   1   0   1   2   1   1   1   1   1   0   2   2   0   2   0   0   1   1   2   0   1   2   1   2   0   0   1   1   1   0   1   0   1   2   1   1   1   0   0   2   1   0   2   2   0   0   1   1   2   1   2   1   2   1   0   1   1   0   1   1   1   1   1   2   0   1   1   1   2   1   1   0   1   1   2   1   1   0   0   2   1   1   2   0   2   2   2   0   0   1   1   1   1   0   1   1   2   2   0   1   1   0   1   1   1   0   2   0   2   1   1   1   0   2   1   1   1   1   2   0   1   1   0   0   1   1   2   1   2   2   1   1
 MK-6-6                 0   2   2   0   2   2   2   1   1   0   2   0   1   1   1   1   1   2   1   1   2   1   1   2   1   2   0   1   1   0   1   0   2   1   0   1   1   0   0   2   2   1   0   0   2   1   1   0   1   1   1   1   1   2   2   2   1   1   0   0   0   1   1   1   1   1   1   0   1   0   1   2   1   1   0   1   1   0   2   2   0   2   0   0   1   1   2   0   2   2   1   2   0   0   1   0   1   0   1   0   2   1   1   1   2   0   0   2   1   0   2   2   0   0   0   1   1   2   2   1   2   0   0   1   1   0   1   1   1   1   1   2   0   1   1   1   2   1   1   0   2   1   2   0   1   0   1   2   2   1   2   0   2   2   2   0   0   1   2   1   1   1   1   1   2   2   0   1   2   1   2   1   0   0   2   0   2   1   1   1   0   2   1   1   1   1   2   0   1   1   0   0   1   1   2   0   2   2   1   1
 MK-6-7                 0   2   2   0   2   2   2   1   1   0   1   0   1   1   1   1   1   2   0   1   2   1   1   2   1   1   0   1   1   0   1   0   2   1   1   1   1   0   0   2   1   1   0   0   2   1   1   0   1   2   1   1   1   2   2   2   1   1   0   1   0   1   1   1   1   1   1   0   1   0   0   2   1   1   0   1   1   0   2   2   0   1   1   1   1   1   2   1   2   1   2   2   1   0   1   0   1   0   2   0   2   0   1   1   1   0   0   2   1   0   2   1   0   0   0   1   1   2   2   1   2   0   0   1   1   0   2   2   0   0   1   2   0   1   1   0   1   1   1   0   2   1   2   1   1   0   1   2   2   0   2   0   1   2   2   0   1   1   1   2   1   2   1   2   1   2   0   2   2   1   2   1   1   0   2   0   2   1   2   1   0   2   1   1   1   1   2   0   1   1   0   1   1   1   2   0   1   1   1   1
 MK-6-8                 0   2   1   1   2   2   2   2   1   1   1   0   1   1   1   1   2   1   0   1   2   2   1   2   1   1   0   1   1   0   1   0   1   1   2   1   1   1   0   2   1   1   0   0   1   1   1   0   1   2   1   1   1   2   2   2   0   1   1   2   0   1   1   0   1   1   1   0   1   0   0   2   1   1   0   1   1   0   2   2   0   2   0   1   1   2   2   1   2   1   2   1   1   1   1   0   0   1   2   1   2   0   1   1   1   0   0   2   1   1   2   1   0   0   0   1   1   2   2   0   2   0   0   1   1   1   2   2   0   0   1   2   1   1   1   1   1   1   1   0   2   1   2   0   2   0   1   1   1   0   1   1   1   2   2   0   1   0   1   2   1   2   1   2   1   2   0   2   2   1   2   1   1   1   2   0   2   1   2   1   0   2   1   1   1   1   2   0   1   1   1   2   1   1   1   1   1   1   1   1
 MK-6-9                 0   2   1   2   2   2   2   2   1   1   1   1   1   1   1   1   2   1   0   1   1   2   2   2   0   2   0   1   1   1   1   0   1   1   2   1   1   1   1   2   1   0   0   1   1   1   0   1   1   2   1   1   1   2   2   2   0   1   1   2   0   1   1   0   2   2   1   0   1   0   2   2   1   1   0   1   0   1   2   2   1   2   0   1   1   2   2   1   2   1   2   1   1   1   1   1   0   1   2   1   2   0   1   1   1   0   0   2   0   2   2   2   1   0   0   1   1   2   2   0   2   1   0   2   1   1   2   2   1   1   1   2   1   1   1   1   1   1   1   1   2   1   0   0   2   1   1   1   1   1   1   1   1   1   2   0   1   1   1   2   1   1   1   2   0   2   1   2   1   1   2   1   1   1   2   0   2   1   2   1   0   2   1   1   1   1   2   0   1   1   1   2   1   1   1   0   1   1   1   2
 MK-6-10                1   2   1   2   2   2   2   2   2   2   2   1   1   2   1   1   2   1   0   1   1   1   2   2   0   2   0   0   1   1   1   0   1   0   2   0   1   1   2   1   1   0   0   1   0   1   0   2   1   2   1   1   1   1   1   2   0   1   1   2   0   1   1   1   1   2   1   0   1   0   2   2   1   1   0   2   0   1   1   2   1   2   1   2   1   2   2   1   2   1   2   2   1   1   1   0   0   1   2   1   2   1   1   1   1   0   0   1   0   2   2   2   1   1   1   0   1   2   2   0   2   0   0   1   1   1   2   2   0   0   1   1   1   1   1   1   1   1   1   1   2   1   1   1   1   1   1   1   1   1   1   1   1   1   2   0   1   0   1   1   1   1   1   2   0   2   1   1   1   0   2   1   1   1   2   1   2   1   2   1   0   2   1   1   1   2   2   0   2   1   2   2   1   0   1   0   0   1   1   2
 MK-6-11                2   2   1   2   2   2   2   2   2   1   2   1   1   2   1   1   2   1   0   1   1   1   2   2   1   2   0   0   1   1   2   0   1   0   2   0   1   1   2   0   1   0   1   0   0   1   0   1   1   2   1   1   1   1   1   2   0   1   1   2   1   1   1   1   1   1   1   0   1   0   2   2   1   1   0   2   0   1   2   2   1   2   0   2   1   1   2   1   2   1   2   2   1   1   1   0   1   1   1   1   2   1   1   1   2   0   0   1   0   2   2   2   1   1   1   0   1   2   2   0   2   0   0   1   1   2   2   0   0   0   1   1   2   1   1   1   1   1   1   0   1   1   1   1   1   1   1   1   1   1   1   1   1   1   2   0   1   0   0   1   1   1   1   2   0   2   1   1   1   1   2   1   1   1   2   1   2   1   2   1   0   2   1   1   1   2   2   0   2   1   2   2   1   0   1   0   0   1   1   2
 MK-6-12                2   1   1   2   1   2   2   2   1   2   2   1   1   1   1   1   2   1   0   1   0   1   1   2   1   2   0   0   1   1   2   0   1   1   2   0   1   1   2   0   1   0   1   0   0   0   0   1   1   2   1   1   1   1   1   2   0   2   1   1   1   1   1   1   1   1   2   1   1   2   2   1   1   1   0   1   0   1   1   1   1   2   0   1   1   2   2   1   2   1   1   2   1   1   1   0   1   1   1   1   2   1   1   1   2   0   0   1   0   2   2   2   1   1   1   1   1   2   2   1   2   1   0   1   1   2   2   0   0   0   1   1   2   2   1   0   1   0   1   1   0   1   1   1   1   1   1   1   1   1   1   1   1   1   2   0   1   0   1   0   1   0   1   2   0   1   2   1   1   1   2   1   1   1   2   1   2   1   2   1   1   1   1   1   1   1   2   0   2   1   2   2   1   0   1   0   0   0   1   2
 MK-6-13                2   1   1   1   1   2   2   2   1   2   2   1   1   1   1   1   1   1   0   1   1   1   1   2   1   2   0   1   1   1   2   0   1   1   2   0   1   0   2   0   1   0   1   0   0   0   0   2   1   2   1   1   1   1   1   1   0   2   1   1   2   1   0   1   1   1   2   1   1   2   2   1   2   1   0   2   1   1   1   1   1   2   0   1   0   2   1   1   2   1   1   2   1   2   1   1   0   1   1   1   2   1   1   1   2   0   0   1   0   2   1   2   1   1   1   0   1   2   2   1   2   1   0   1   1   2   2   1   0   1   1   0   2   2   1   0   2   1   1   1   0   1   2   1   1   1   1   0   1   1   1   1   1   0   2   0   0   0   1   1   1   0   1   2   0   1   2   1   1   1   2   0   1   1   2   1   2   1   2   1   1   1   1   1   1   0   2   0   1   1   2   1   1   1   0   0   0   0   2   2
 MK-6-14                2   1   1   1   2   2   2   2   0   2   2   1   2   1   1   2   1   1   0   1   2   1   1   2   1   2   0   1   2   1   2   1   1   1   2   0   1   1   2   0   1   0   1   0   0   0   1   2   1   2   1   1   1   1   1   1   0   2   2   1   2   1   0   0   1   1   2   1   1   2   2   1   2   1   0   2   1   0   1   1   1   2   0   1   0   2   1   2   2   1   1   2   1   1   0   1   1   0   1   1   2   1   1   1   2   0   1   1   0   2   1   2   2   1   1   0   1   2   2   1   1   1   0   1   1   1   2   1   0   1   1   0   2   2   1   0   2   1   1   1   0   1   2   1   0   1   0   0   1   1   1   1   1   1   2   0   0   0   1   0   1   1   1   1   0   1   2   1   1   0   2   0   1   1   2   1   2   0   1   1   1   2   1   1   1   0   2   1   1   2   2   1   0   1   0   0   0   0   2   2
 MK-6-15                2   1   1   1   2   2   2   2   1   2   2   1   2   1   1   1   1   1   0   1   1   2   1   2   1   2   0   1   2   0   2   1   1   2   2   0   1   1   2   0   2   0   0   1   1   0   1   2   1   2   2   1   1   1   2   1   0   2   2   2   2   1   0   1   1   1   2   1   1   1   2   1   2   1   0   2   1   1   1   1   2   2   1   1   0   1   1   2   2   1   0   2   1   1   0   0   1   0   1   0   2   1   1   1   2   0   1   1   0   1   1   1   2   1   1   0   1   2   2   1   1   1   0   1   1   1   2   2   0   2   1   0   2   2   2   0   2   0   1   2   0   1   2   0   0   1   0   0   1   1   0   1   1   1   2   2   0   0   1   0   0   0   1   1   0   1   2   1   1   0   1   0   1   1   2   0   2   0   1   1   1   1   1   1   0   1   2   1   1   2   2   0   0   0   0   0   0   0   2   1
 MK-6-16                2   1   1   1   2   2   2   2   1   2   2   1   2   2   1   1   1   1   0   1   1   2   2   1   1   2   0   1   2   0   2   1   1   2   2   0   2   0   2   1   2   0   0   1   1   1   0   2   2   2   2   1   1   1   1   1   0   2   2   2   2   1   0   1   1   1   2   2   1   1   2   1   2   1   0   1   1   1   1   0   2   2   1   1   0   1   1   2   2   1   0   1   1   1   0   0   2   0   1   0   1   2   1   0   1   0   1   1   1   1   0   1   2   1   1   0   2   2   2   1   2   1   0   1   1   1   2   2   1   2   2   0   1   2   2   0   2   0   1   2   0   1   1   0   0   1   1   1   1   0   1   1   1   1   2   1   0   0   1   1   0   2   1   1   0   1   2   1   1   0   2   0   1   0   2   0   2   1   1   1   1   1   1   1   0   1   2   1   1   2   2   0   0   0   0   0   2   0   2   1
 
!****************************************** Phenotypic Data **********************************************************
!-100.0 is resevred for missing phenotype
SimulatedTrait1         8.5931   10.0276    9.0926   10.4984   10.6259    9.4466   11.9666   11.6815   12.7718   10.3492   10.9158   11.5406   10.3637    8.0404   10.3696   10.1234    8.7610   10.4519    9.9557   12.0753    9.8792   10.6699   10.3277    8.9341    9.6302    8.7498   10.5516   11.8729    8.1685   10.5792    9.3386    9.9927   11.6131   10.9508   11.2096   12.5947   11.2038    8.8941   10.0958    8.8549   10.1884    9.9427    9.6322   10.3281    8.5415   10.6644    9.7365   10.2075   11.7560    9.8484    9.9633   10.3427    9.0733    9.6257   10.9373   10.9267   10.5082   11.6807   10.6259   10.2742    8.7773    9.6138   10.3891   10.0527    9.1783    8.5805    9.7552   10.5404   10.7580    8.0956   10.3043   10.1467   11.0146    9.0325    9.6959    9.0296   10.5280    9.5094    8.9607    8.8101   10.3532   10.3176   11.1058   11.0728   10.4837    8.6948   10.4900   10.8108   10.2623   10.5393    7.4899   11.2278   10.3096   11.4388    8.9611    8.7697    9.8008   10.1454    9.5596    9.9062   10.1829    8.9591    8.8165   10.9853    9.4555    8.6413   11.0938    7.0864   10.3633   10.2084    8.3786    8.0797   11.3278   12.2368    9.6790   11.0562    7.4968   10.0238   11.9750   10.3628   11.3590    8.9691   10.3194   10.1386    9.7543   10.6628   11.5139   10.6846   11.4258   11.6208   10.1110   10.7532   10.5031    8.7628   11.3172   10.4673   11.4443   10.9369    9.7475   10.2778   10.6973    9.0489    9.8308    7.4282   10.3667   11.1240   12.1279    8.9932   10.8193   11.4285    9.4054   10.7624    9.9125    9.1846   11.0099    9.7121   10.7466   10.5098   11.1883    9.0139    9.5754   11.3223   10.6744   10.4026   10.1207   10.9245    9.9584   10.0665   10.5161    9.1356    8.9512    9.4800    9.2736   10.6703    9.2779   10.5715   11.1729    9.5429    9.2389    9.9101    9.3950    9.9433   11.0848   10.7050   11.0983    8.4245    8.8552   10.4947   10.6507    9.7103    9.3880   11.0058    9.9134   11.9322   10.4932   10.8722   10.4871    8.6148   10.0688   10.3960
 
