# Supplementary material for: Inclusive Composite Interval Mapping of QTL by Environment Interactions in Biparental Populations
Source: PLoS One. 2015 Jul 10;10(7):e0132414. doi: 10.1371/journal.pone.0132414 (PMC4498613; doi:10.1371/journal.pone.0132414)
Supplement: S2 File — (ZIP) [file pone.0132414.s002.zip › F2 population/e=1/run_00151.met]

!**********************Note: lines staring with "!" are remarks and will be ignored in the program********************
!*********************************General Information**********************************
!Assuming F1 = P1 x P2, populations available in QTL IciMapping are: 
!  1, P1BC1F1 = P1 x F1, the first backcrossing where P1 is used as the recurrent parent;
!  2, P2BC1F1 = P2 x F1, the first backcrossing where P2 is used as the recurrent parent;
!  3, F1DH, F1-derived doubled haploids; 
!  4, RIL or F1RIL, recombination inbred lines through the repeated selfing of F1;
!  5, P1BC1RIL, recombination inbred lines through the repeated selfing of P1BC1F1;
!  6, P2BC1RIL, recombination inbred lines through the repeated selfing of P2BC1F1;
!  7, F2, the selfing generation of F1;
!  8, F3, the selfing generation of F2;
!  9, P1BC2F1, the second backcrossing where P1 is used as the recurrent parent; 
! 10, P2BC2F1, the second backcrossing where P2 is used as the recurrent parent;
! 11, P1BC2RIL, recombination inred lines through the repeated selfing of P1BC2F1; 
! 12, P2BC2RIL, recombination inred lines through the repeated selfing of P2BC2F1; 
! 13, P1BC1F2, the selfing generation of P1BC1F1; 
! 14, P2BC1F2, the selfing generation of P2BC1F1; 
! 15, P1BC2F2, the selfing generation of P1BC2F1; 
! 16, P2BC2F2, the selfing generation of P2BC2F1; 
! 17, P1BC1DH, P1BC1F1-derived doubled haploids; 
! 18, P2BC1DH, P2BC1F1-derived doubled haploids; 
! 19, P1BC2DH, P1BC2F1-derived doubled haploids; 
! 20, P2BC2DH, P2BC2F1-derived doubled haploids; 
   7      !Mapping Population (see remarks above)
   2      !Mapping Function (1 for Kosambi; 2 for Haldane; 3 for Morgan)
   2      !Marker Space Type (1 for intervals; 2 for positions)
   1      !Marker Space Unit(1 for centiMorgans; 2 for Morgan)
   6      !Number of Chromosomes (or Linkage Groups)
 200      !Size of the mapping population
   1      !Number of environments
 
!***************************************** Chromosomes and Linkage Maps **********************************************
!Chromosome                 NumMarkers
-CH1                        16
-CH2                        16
-CH3                        16
-CH4                        16
-CH5                        16
-CH6                        16
!Linkage map (Marker name followed by position or the interval length)
 MK-1-1                1     0.000
 MK-1-2                1    10.000
 MK-1-3                1    20.000
 MK-1-4                1    30.000
 MK-1-5                1    40.000
 MK-1-6                1    50.000
 MK-1-7                1    60.000
 MK-1-8                1    70.000
 MK-1-9                1    80.000
 MK-1-10               1    90.000
 MK-1-11               1   100.000
 MK-1-12               1   110.000
 MK-1-13               1   120.000
 MK-1-14               1   130.000
 MK-1-15               1   140.000
 MK-1-16               1   150.000
 MK-2-1                2     0.000
 MK-2-2                2    10.000
 MK-2-3                2    20.000
 MK-2-4                2    30.000
 MK-2-5                2    40.000
 MK-2-6                2    50.000
 MK-2-7                2    60.000
 MK-2-8                2    70.000
 MK-2-9                2    80.000
 MK-2-10               2    90.000
 MK-2-11               2   100.000
 MK-2-12               2   110.000
 MK-2-13               2   120.000
 MK-2-14               2   130.000
 MK-2-15               2   140.000
 MK-2-16               2   150.000
 MK-3-1                3     0.000
 MK-3-2                3    10.000
 MK-3-3                3    20.000
 MK-3-4                3    30.000
 MK-3-5                3    40.000
 MK-3-6                3    50.000
 MK-3-7                3    60.000
 MK-3-8                3    70.000
 MK-3-9                3    80.000
 MK-3-10               3    90.000
 MK-3-11               3   100.000
 MK-3-12               3   110.000
 MK-3-13               3   120.000
 MK-3-14               3   130.000
 MK-3-15               3   140.000
 MK-3-16               3   150.000
 MK-4-1                4     0.000
 MK-4-2                4    10.000
 MK-4-3                4    20.000
 MK-4-4                4    30.000
 MK-4-5                4    40.000
 MK-4-6                4    50.000
 MK-4-7                4    60.000
 MK-4-8                4    70.000
 MK-4-9                4    80.000
 MK-4-10               4    90.000
 MK-4-11               4   100.000
 MK-4-12               4   110.000
 MK-4-13               4   120.000
 MK-4-14               4   130.000
 MK-4-15               4   140.000
 MK-4-16               4   150.000
 MK-5-1                5     0.000
 MK-5-2                5    10.000
 MK-5-3                5    20.000
 MK-5-4                5    30.000
 MK-5-5                5    40.000
 MK-5-6                5    50.000
 MK-5-7                5    60.000
 MK-5-8                5    70.000
 MK-5-9                5    80.000
 MK-5-10               5    90.000
 MK-5-11               5   100.000
 MK-5-12               5   110.000
 MK-5-13               5   120.000
 MK-5-14               5   130.000
 MK-5-15               5   140.000
 MK-5-16               5   150.000
 MK-6-1                6     0.000
 MK-6-2                6    10.000
 MK-6-3                6    20.000
 MK-6-4                6    30.000
 MK-6-5                6    40.000
 MK-6-6                6    50.000
 MK-6-7                6    60.000
 MK-6-8                6    70.000
 MK-6-9                6    80.000
 MK-6-10               6    90.000
 MK-6-11               6   100.000
 MK-6-12               6   110.000
 MK-6-13               6   120.000
 MK-6-14               6   130.000
 MK-6-15               6   140.000
 MK-6-16               6   150.000
!*********************************** Marker Types ********************************************************************
!Co-dominant marker: When heterozygote F1 is present, P1 is coded as 2, F1 is coded as 1, and P2 is coded as 0; Otherwise, P1 is coded as 2, and P2 is coded as 0. 
!Dominant marker: When heterozygote F1 is present, P1 and F1 are coded as 12, and P2 is coded as 0; Otherwise, P1 is coded as 2, and P2 is coded as 0.  
!Recessive markers: When heterozygote F1 is present, P1 is coded as 2, and F1 and P2 are coded as 10; Otherwise, P1 is coded as 2, and P2 is coded as 0. 
!Missing marker is coded as -1. 
 MK-1-1                 1   1   1   2   1   2   0   2   1   0   1   2   2   0   0   0   0   2   0   0   1   1   2   1   1   0   0   1   1   0   2   1   1   0   1   2   2   0   1   1   0   2   0   1   1   1   1   1   0   1   1   1   1   1   2   0   0   2   0   0   1   0   2   1   1   0   1   1   0   2   1   2   1   1   0   1   2   1   0   2   0   1   0   1   0   2   0   1   2   1   0   2   0   2   1   0   1   1   2   1   0   0   2   0   2   0   2   1   1   1   2   1   1   0   1   2   0   1   1   2   1   1   1   1   1   0   0   1   0   1   2   0   1   0   1   1   2   1   2   1   2   1   1   1   2   1   1   2   1   1   1   2   0   1   1   0   1   1   1   2   2   1   0   0   1   0   2   1   1   2   1   1   0   0   1   2   1   2   2   1   1   1   2   0   1   0   1   1   2   1   1   1   1   2   1   1   0   1   0   2
 MK-1-2                 1   1   1   1   2   1   0   2   1   0   1   2   2   1   0   0   0   2   0   1   1   1   2   1   1   0   0   0   1   0   1   1   1   0   1   1   2   0   1   1   1   2   0   1   1   1   1   2   0   2   1   1   1   1   2   0   0   2   0   0   1   0   2   1   1   0   1   1   0   2   0   2   1   1   0   1   2   1   0   2   0   0   0   1   0   2   1   1   1   1   0   2   0   2   1   0   2   1   2   1   0   0   1   0   2   0   2   1   1   1   2   1   1   0   1   2   1   1   1   2   1   1   1   1   1   0   0   1   1   1   2   0   0   0   1   0   1   1   2   1   2   1   1   1   2   0   1   2   1   1   1   2   1   1   2   0   1   1   0   2   2   1   0   1   2   0   2   0   1   1   1   1   0   0   1   2   1   2   2   1   1   1   2   0   1   0   1   2   2   1   1   1   1   2   2   1   0   1   0   2
 MK-1-3                 1   1   1   1   2   2   0   1   1   0   1   2   1   1   0   0   1   2   0   1   1   0   1   1   1   0   0   0   0   0   2   1   2   0   1   1   1   0   1   1   1   2   0   1   1   2   1   2   0   2   1   1   1   1   2   0   1   2   0   0   1   0   1   1   2   0   1   1   0   2   0   1   1   1   0   0   2   1   0   2   0   0   0   1   1   2   1   1   0   1   1   1   0   2   1   0   2   0   2   0   2   0   1   0   2   0   2   1   1   1   2   1   1   0   2   2   1   1   1   2   1   1   1   2   1   0   0   1   1   1   2   0   0   0   1   0   1   1   2   1   2   1   1   1   2   0   1   2   2   1   1   2   2   2   2   0   1   1   0   2   1   1   1   1   1   0   2   0   1   2   1   1   0   0   1   2   1   1   2   1   1   0   1   0   1   0   1   2   2   1   1   1   1   2   2   1   0   1   0   0
 MK-1-4                 1   1   1   1   1   2   0   1   1   1   1   2   1   1   0   1   1   2   0   1   0   0   1   1   1   1   0   0   1   0   2   1   2   1   1   1   1   0   1   0   1   2   0   1   1   2   1   2   0   2   1   1   1   1   2   0   1   2   0   0   1   0   1   1   2   0   1   1   0   2   0   1   1   1   1   0   2   1   0   1   0   1   0   1   1   2   0   0   0   1   1   1   1   2   1   0   2   1   2   0   2   0   0   0   2   1   2   1   2   1   2   0   0   0   2   2   1   1   1   2   1   1   1   2   1   1   0   1   1   2   2   1   0   0   1   0   1   1   2   1   2   1   0   1   2   0   1   2   2   1   0   1   2   2   0   0   1   1   0   2   1   1   1   1   1   1   2   1   1   2   0   1   0   0   1   2   1   1   2   1   1   0   1   0   2   0   1   2   1   1   1   1   1   2   2   1   0   1   0   0
 MK-1-5                 1   1   1   2   1   2   1   1   1   1   1   2   1   1   1   1   1   2   0   2   1   0   1   2   1   1   0   1   1   0   2   1   2   1   1   1   1   0   1   0   1   2   0   2   1   2   1   1   0   2   1   1   1   1   1   1   1   2   0   1   1   0   1   1   2   1   1   0   0   1   0   1   1   1   1   0   2   1   0   1   0   1   1   0   1   2   0   0   0   1   1   0   1   2   2   0   2   1   0   1   2   0   0   1   2   1   2   1   2   1   2   0   0   0   2   2   1   1   1   2   1   1   1   2   1   1   0   1   0   2   2   2   0   1   1   0   1   1   2   1   2   1   0   0   2   0   1   2   2   1   1   1   2   2   0   0   1   1   0   2   1   1   1   1   0   1   2   1   1   2   0   1   0   0   1   2   1   2   1   1   1   0   1   0   1   1   1   2   2   1   1   1   1   2   2   1   1   1   0   1
 MK-1-6                 1   0   1   2   1   2   1   2   1   1   1   2   1   0   1   1   1   2   0   2   1   0   2   2   0   1   0   1   2   0   2   1   2   2   1   1   1   0   1   0   1   2   0   2   1   2   1   1   0   2   1   1   1   1   1   1   1   2   0   1   1   0   2   1   2   1   1   0   0   1   1   1   1   1   1   0   2   1   1   1   0   2   1   0   1   1   0   0   0   1   1   1   1   2   2   2   2   2   0   1   2   0   0   1   2   1   2   2   1   1   2   1   0   0   2   1   1   1   1   2   1   1   1   2   1   2   0   1   0   2   2   2   0   1   1   1   1   1   2   0   1   1   1   0   2   1   1   2   2   1   1   1   2   2   1   0   1   1   0   2   1   1   1   1   0   1   2   2   1   1   0   1   1   0   1   2   2   2   2   1   1   0   1   0   0   1   1   2   1   1   1   1   1   2   2   2   1   1   1   1
 MK-1-7                 1   0   1   1   1   2   1   1   1   1   1   2   2   0   1   1   1   1   0   2   1   1   2   2   0   1   0   1   2   0   2   1   2   2   2   1   1   0   1   0   1   2   0   2   1   2   1   1   1   2   1   2   1   1   1   1   0   2   0   2   1   0   2   1   2   1   2   2   0   1   1   1   1   1   1   0   1   0   1   1   0   2   1   0   1   0   0   1   0   1   2   1   1   2   2   2   1   2   1   1   2   0   0   1   2   2   2   2   1   1   2   1   0   0   2   2   1   1   1   2   1   1   0   2   1   2   0   1   1   1   2   1   0   1   1   1   2   1   2   0   1   1   1   0   2   1   1   2   2   1   1   2   2   2   1   0   1   1   0   2   1   1   1   2   1   1   2   2   2   1   0   1   1   1   1   2   2   2   1   1   1   0   1   0   0   1   1   1   1   1   1   1   0   2   2   2   1   1   1   2
 MK-1-8                 1   0   1   1   1   2   1   1   2   0   1   2   1   0   1   1   1   1   0   2   1   1   2   2   0   1   0   1   2   0   2   1   2   2   1   1   2   0   1   1   1   2   0   2   1   1   1   0   1   2   1   1   1   1   2   2   0   2   2   0   1   0   2   2   1   1   1   2   0   1   1   2   1   1   1   0   1   0   2   2   0   2   1   0   1   1   1   0   0   1   2   1   1   2   2   2   1   1   1   1   1   0   0   1   1   2   2   2   1   1   1   2   0   0   2   2   1   2   1   2   1   1   0   2   2   2   0   1   1   1   2   2   0   1   1   1   2   1   2   0   1   1   1   0   2   1   1   2   2   0   1   2   2   2   2   0   2   1   0   2   1   1   1   2   1   1   2   1   1   1   0   1   1   2   1   1   2   2   1   1   1   0   1   0   1   1   1   1   0   0   0   1   0   2   2   2   1   1   1   2
 MK-1-9                 2   1   2   1   1   2   1   1   1   0   2   2   1   0   1   0   1   1   0   1   1   1   1   2   0   0   0   1   2   0   1   1   2   2   1   1   0   0   1   2   1   2   0   1   0   1   1   0   2   2   1   1   1   1   2   1   0   2   2   0   1   0   1   2   1   1   1   2   0   1   0   2   1   1   1   0   1   1   2   2   0   1   1   0   1   1   2   0   0   1   2   1   2   2   2   2   2   1   1   1   1   0   1   1   1   2   2   2   1   1   1   2   1   0   2   2   1   2   1   2   1   0   0   2   2   2   0   2   1   1   2   1   0   1   1   1   1   2   2   0   1   1   1   0   2   0   1   2   2   1   1   2   1   2   1   0   2   1   0   2   0   1   1   2   1   1   2   1   1   2   0   1   1   1   0   1   2   2   0   2   0   2   0   1   1   1   1   0   0   0   0   1   0   2   2   2   1   1   0   2
 MK-1-10                2   1   2   0   1   2   1   1   1   0   2   2   1   0   1   0   1   1   0   1   1   1   1   2   0   0   0   1   2   1   2   1   2   2   1   1   0   0   1   2   1   2   0   1   0   1   1   0   2   2   1   1   1   2   1   1   0   2   2   0   2   0   1   1   1   1   1   2   0   1   0   2   1   1   1   0   1   1   2   2   0   1   1   0   1   1   2   0   0   1   2   1   2   2   2   2   2   1   1   1   1   0   0   1   1   2   2   2   1   1   1   2   0   1   2   2   1   1   1   2   1   0   0   2   2   2   0   2   1   1   1   1   0   1   0   1   1   2   2   0   1   1   1   1   2   0   2   2   2   1   2   2   1   2   1   0   1   2   0   2   0   0   1   2   1   1   2   1   1   2   0   1   1   1   0   1   2   2   0   2   0   2   0   1   1   0   1   0   0   0   0   1   0   2   2   2   1   1   1   1
 MK-1-11                2   0   2   0   1   2   0   1   1   0   2   2   1   0   1   0   2   1   0   1   1   1   1   2   1   0   0   1   2   1   2   1   2   1   1   1   0   0   1   2   1   1   0   0   0   0   1   1   2   1   2   1   1   2   1   1   0   2   2   0   2   0   1   1   1   1   0   2   0   1   0   2   1   1   1   1   0   1   2   2   0   1   1   0   1   1   2   0   0   1   1   1   1   2   2   2   2   1   1   1   2   0   1   2   1   2   2   2   1   1   1   1   0   0   2   1   1   1   1   2   2   0   0   2   2   2   1   2   1   1   1   1   0   1   0   1   1   2   1   0   2   1   1   1   2   0   2   1   2   1   2   1   1   2   1   0   1   2   0   2   0   0   0   0   1   1   2   0   1   2   0   1   1   1   1   1   2   2   0   1   0   2   0   1   2   1   1   0   0   1   1   1   0   2   2   2   2   1   1   1
 MK-1-12                2   0   2   0   2   2   0   1   0   1   2   2   1   1   1   0   2   1   0   1   2   0   0   2   1   1   0   1   2   1   2   2   2   1   1   1   0   0   1   2   1   1   0   0   0   0   1   1   2   1   2   1   1   2   1   0   1   2   2   2   2   0   1   2   1   1   0   1   0   1   0   2   1   1   1   1   0   1   2   1   0   1   1   0   1   1   2   0   0   1   2   1   0   2   2   2   2   1   2   0   2   0   1   1   1   2   1   2   1   1   1   1   0   0   1   1   1   0   1   2   2   0   1   1   2   2   1   2   1   0   2   1   0   1   0   1   0   2   2   0   2   1   1   1   2   0   2   1   2   1   2   1   1   2   1   1   1   2   0   2   0   1   0   0   0   1   2   0   1   2   0   1   1   1   1   1   2   2   0   1   0   2   0   1   1   1   1   0   0   1   0   1   0   2   2   2   2   1   1   2
 MK-1-13                1   0   2   0   2   1   0   1   0   1   2   1   1   1   1   0   2   1   0   1   2   0   0   2   1   1   0   1   2   1   1   2   2   1   1   1   0   0   1   2   1   1   0   0   0   0   1   1   2   1   1   1   2   2   2   0   1   2   2   2   2   0   1   2   1   1   0   2   0   1   0   2   1   2   1   1   0   1   2   1   1   1   1   0   1   1   2   1   0   1   0   0   0   2   2   2   2   1   2   0   2   0   1   1   1   1   1   1   2   2   1   1   1   0   1   2   1   0   1   2   2   0   1   1   2   2   1   2   1   0   1   1   0   1   0   1   0   2   1   0   2   1   1   1   2   0   2   1   2   1   2   1   1   2   1   0   1   2   0   2   2   1   0   0   0   1   2   1   1   2   0   1   1   1   1   1   2   1   0   1   0   2   0   1   1   1   1   0   1   2   1   2   0   2   2   2   2   1   1   2
 MK-1-14                1   0   2   1   2   1   0   1   0   1   2   1   1   1   1   0   2   1   0   1   2   0   0   1   1   1   0   0   2   2   1   2   1   1   1   0   0   0   1   2   1   1   0   0   1   0   1   1   2   1   1   1   2   2   2   0   1   2   2   2   1   0   1   2   1   1   0   1   1   1   1   2   1   1   2   1   0   1   2   1   1   1   2   0   1   0   2   1   0   1   0   0   0   2   1   1   2   1   2   0   2   0   1   1   1   1   1   1   2   2   0   1   1   1   1   2   1   1   1   2   2   0   1   1   1   1   1   2   1   0   1   0   0   2   1   1   0   2   1   0   2   0   1   1   2   0   2   1   2   1   2   1   1   2   1   0   1   2   0   1   2   1   0   0   0   2   2   1   1   2   0   1   1   1   1   1   2   0   0   1   0   2   0   2   1   1   2   0   1   2   2   2   0   1   2   2   2   1   1   2
 MK-1-15                1   0   2   2   2   1   0   1   0   1   2   1   1   1   1   0   1   0   0   1   2   1   0   1   1   1   0   0   2   2   1   1   0   1   1   0   0   0   1   2   2   2   1   0   1   1   1   1   2   1   1   1   2   1   1   1   1   2   2   2   1   1   1   2   1   1   2   1   1   1   1   2   1   1   2   1   0   1   2   1   1   0   2   1   1   0   1   1   0   1   0   0   0   2   0   1   2   1   2   0   2   0   1   1   1   0   1   1   2   2   0   1   1   1   1   2   1   1   1   2   1   0   1   0   1   1   1   2   1   0   1   0   0   2   2   2   0   2   1   0   2   0   1   1   2   0   2   1   2   2   2   1   1   2   2   1   1   2   0   1   2   1   0   0   1   2   2   1   1   2   0   1   1   1   1   1   2   0   0   1   0   2   1   2   1   0   2   1   1   2   2   2   0   1   2   2   2   1   1   2
 MK-1-16                1   0   2   2   2   1   0   1   0   1   2   1   1   1   1   0   1   1   0   1   2   1   0   1   1   1   0   1   2   2   1   1   0   1   1   0   0   0   1   2   2   2   1   0   1   1   2   1   2   1   1   2   2   2   1   1   1   2   2   2   2   2   2   2   1   1   2   1   0   1   1   2   1   1   2   1   0   1   1   1   1   0   2   1   1   0   1   1   1   1   0   0   0   1   0   1   1   0   1   0   2   0   1   1   1   1   1   1   2   2   1   1   1   0   1   2   1   0   1   2   1   0   1   1   0   1   1   2   1   0   1   0   0   2   2   1   0   2   1   0   2   0   1   1   2   1   2   1   2   2   1   0   1   2   2   1   1   1   0   1   2   1   0   1   1   2   2   0   0   2   0   1   1   2   1   1   2   0   0   1   0   1   1   2   1   1   2   1   1   2   2   2   0   1   2   2   2   1   1   2
 MK-2-1                 2   2   2   1   1   1   0   0   2   0   0   1   1   1   1   1   1   0   1   0   1   0   0   0   1   2   2   0   1   1   1   1   1   2   2   1   1   1   1   2   1   1   1   0   0   1   1   0   1   1   0   2   1   1   0   0   1   1   1   1   1   1   2   2   0   0   0   0   2   0   2   1   1   1   1   1   1   2   2   1   0   1   2   1   1   2   2   0   1   1   1   1   0   2   0   1   0   0   2   0   2   1   1   0   1   1   0   2   1   1   2   0   1   1   2   0   0   1   2   1   1   2   1   0   2   1   1   1   2   1   1   2   1   0   1   1   1   2   1   2   1   2   1   2   2   1   0   2   1   1   1   0   0   1   1   2   1   2   2   2   0   1   0   1   1   2   0   1   2   0   0   0   0   1   0   1   1   0   1   2   1   1   1   1   0   0   1   2   1   0   1   0   1   2   1   0   1   1   1   2
 MK-2-2                 2   2   2   1   0   1   0   0   2   1   0   0   1   2   1   1   1   1   1   0   1   0   0   0   1   2   2   0   1   0   1   2   1   2   2   0   1   1   0   2   1   1   1   0   0   2   1   0   1   1   0   2   1   1   0   0   1   1   1   1   1   1   2   1   0   0   0   0   1   0   2   1   1   1   2   1   1   2   2   1   0   1   2   1   1   2   0   0   1   0   2   1   0   1   0   1   0   1   2   1   2   1   1   0   1   1   0   2   2   2   2   1   1   2   2   0   0   1   2   0   1   2   1   0   2   1   1   1   2   1   1   2   0   0   1   2   1   2   1   1   1   2   1   2   2   1   0   1   1   2   1   0   0   1   0   2   1   2   1   1   0   1   0   1   1   2   0   1   2   0   0   0   0   0   0   1   1   0   1   2   1   1   1   1   0   0   1   2   1   1   2   0   0   2   0   0   1   1   1   1
 MK-2-3                 2   2   2   1   0   1   0   0   2   1   0   1   1   2   1   1   1   1   2   0   1   1   0   0   1   2   2   0   1   0   2   1   1   2   2   0   1   1   0   2   1   1   1   0   1   2   1   0   1   1   0   2   1   1   0   0   1   1   1   1   2   1   2   1   0   0   0   0   1   0   2   1   1   1   2   1   1   2   2   2   1   1   1   2   1   2   1   1   1   0   2   1   0   2   1   2   0   1   2   1   2   1   1   1   1   1   0   1   1   2   2   1   2   2   1   0   0   1   2   0   1   2   1   0   2   1   0   1   2   1   1   2   1   0   1   2   1   2   0   1   1   2   0   2   2   1   0   1   1   2   1   1   1   1   0   2   1   1   1   1   2   1   0   1   1   2   0   1   2   0   0   0   0   0   0   1   1   0   1   2   1   0   1   1   1   0   1   2   1   2   1   0   0   2   1   0   1   1   1   0
 MK-2-4                 2   2   1   2   0   1   1   0   1   1   0   1   1   1   1   1   1   1   1   0   1   0   0   0   1   2   2   0   1   1   2   1   1   2   2   0   1   0   1   1   1   1   1   1   1   1   1   0   1   1   2   2   1   0   0   0   1   1   2   1   1   1   2   1   0   0   0   1   1   1   2   1   1   1   2   1   1   2   2   2   1   1   1   2   1   2   0   0   0   0   2   0   0   2   1   1   0   0   2   1   2   1   1   1   2   1   0   1   1   2   2   1   1   1   1   0   0   1   2   0   1   2   2   0   2   1   0   1   2   1   1   2   1   0   1   2   2   2   0   1   1   2   1   2   2   1   0   1   1   1   1   1   1   1   0   2   2   1   0   1   2   1   0   1   2   2   0   1   2   1   0   0   0   0   0   1   0   0   2   2   2   0   1   1   1   1   1   0   1   2   1   1   0   2   1   0   1   1   1   0
 MK-2-5                 2   2   1   2   0   1   1   1   1   2   0   1   1   1   1   1   0   2   1   0   1   0   0   0   1   2   2   0   1   1   2   1   1   2   1   0   1   0   1   1   2   1   0   1   1   1   0   0   1   1   2   2   1   1   0   0   1   1   2   1   1   0   2   1   0   0   0   1   1   1   2   1   0   1   2   2   1   2   2   2   1   1   0   1   1   2   0   0   1   0   2   0   0   2   1   1   0   0   2   0   2   1   1   1   0   1   0   1   1   2   2   1   0   1   1   0   0   1   2   0   1   2   2   0   2   1   1   0   2   1   1   2   1   1   1   2   2   1   0   1   1   2   2   2   2   1   0   1   1   1   1   1   1   1   0   1   1   1   0   1   1   1   0   1   2   2   0   1   2   1   1   0   0   0   0   1   0   1   2   1   2   0   1   1   2   1   1   0   1   2   1   1   0   2   1   0   2   1   1   1
 MK-2-6                 2   2   1   2   0   1   1   1   1   2   0   0   1   1   1   1   0   1   1   0   1   1   0   0   1   2   2   0   1   1   2   1   1   2   1   0   1   0   1   1   1   1   0   1   0   1   0   0   1   0   1   2   1   1   0   0   1   1   1   1   1   0   2   1   0   0   0   1   2   1   2   1   0   1   1   2   1   2   2   2   1   1   0   1   1   2   0   0   1   0   2   0   0   1   1   1   0   2   2   0   0   1   1   1   0   1   0   1   1   2   2   1   0   1   2   0   0   1   2   0   1   2   2   0   2   1   1   0   2   1   1   2   1   0   1   2   2   1   0   1   1   2   2   2   2   1   1   1   1   1   1   1   1   1   0   1   2   1   0   1   1   2   0   1   2   2   0   1   2   0   1   1   0   0   0   1   0   1   2   1   2   1   1   1   2   1   2   1   1   2   1   1   0   1   1   0   1   1   1   1
 MK-2-7                 2   2   0   2   0   1   1   1   1   2   0   0   1   1   2   2   0   2   1   0   1   1   0   0   1   2   2   0   1   1   2   1   1   2   1   1   1   0   1   1   1   1   2   1   0   1   1   0   1   1   1   1   1   1   1   0   1   1   1   1   1   0   1   0   0   1   1   1   1   0   2   1   0   1   1   2   2   2   2   1   2   1   0   1   1   2   0   0   1   0   2   0   0   1   1   0   1   1   2   0   0   1   1   1   0   0   0   2   1   2   2   1   0   1   2   0   0   2   2   1   1   2   2   0   2   1   1   0   2   1   1   1   1   0   1   2   1   0   0   1   1   2   2   2   2   1   1   2   1   1   0   1   1   1   0   1   2   1   0   1   1   2   0   1   2   2   0   1   2   1   1   1   0   1   1   1   0   1   2   1   2   0   1   1   2   1   2   1   1   2   0   1   0   1   1   0   1   1   2   1
 MK-2-8                 2   2   0   2   0   1   1   1   1   2   0   0   1   1   1   2   0   2   1   0   1   1   0   1   1   2   2   0   0   1   2   2   1   2   1   1   1   0   1   2   1   1   1   1   1   1   0   0   1   1   1   1   1   1   1   0   1   1   1   1   1   0   1   0   1   1   1   1   1   0   2   1   0   1   0   2   2   2   2   1   2   1   1   1   1   2   1   1   0   0   2   0   0   1   1   0   1   1   1   0   1   1   1   1   0   0   0   2   2   2   2   1   0   1   2   0   0   2   1   1   1   2   2   0   2   1   1   0   0   0   1   1   1   0   1   2   1   0   0   1   1   2   1   2   1   1   0   2   1   1   0   1   1   1   0   2   2   0   1   1   0   1   0   1   2   2   1   1   2   1   1   1   0   1   1   1   1   1   2   1   1   0   1   1   2   1   2   1   1   2   0   2   1   2   1   0   1   1   2   1
 MK-2-9                 1   1   0   2   0   1   0   1   1   2   0   0   2   2   1   2   0   2   1   0   2   1   0   1   0   1   1   0   0   1   2   1   0   1   1   1   1   1   1   2   1   1   1   1   1   1   0   0   1   1   1   1   1   1   1   0   1   2   1   1   1   1   1   1   1   1   1   1   1   0   2   1   0   1   0   2   1   1   2   1   2   1   1   1   1   1   1   1   0   0   2   0   0   1   1   0   1   1   1   0   1   2   2   1   0   0   0   2   2   2   1   1   0   1   1   1   1   2   1   1   1   2   1   0   2   1   1   0   0   0   2   1   1   0   1   2   1   0   0   1   1   2   1   2   2   1   0   2   1   1   0   1   1   1   1   2   2   0   1   1   0   1   0   2   2   2   1   1   1   1   1   1   1   1   1   0   2   1   1   1   1   0   1   1   2   1   2   1   2   2   0   2   1   2   0   0   1   1   2   1
 MK-2-10                1   1   0   2   0   1   0   2   1   2   0   0   2   2   1   2   0   2   1   0   1   1   0   1   0   1   1   0   0   0   1   1   0   1   1   1   1   1   1   2   1   1   1   2   1   1   0   0   1   1   1   1   1   1   1   0   1   2   0   1   0   1   1   2   1   1   1   1   0   0   2   1   0   1   0   2   1   1   2   1   1   1   1   1   1   1   2   1   1   0   2   0   0   1   1   1   1   1   2   0   1   2   1   0   0   0   0   1   2   1   1   1   0   1   1   0   1   2   1   0   1   2   1   0   2   1   0   0   0   0   1   1   1   0   1   2   1   0   0   1   1   2   1   2   1   2   0   2   1   1   0   1   1   1   1   2   2   0   1   1   0   1   0   2   1   2   1   0   1   1   2   1   1   1   1   0   2   1   1   1   1   0   2   2   2   1   2   1   2   2   0   2   1   2   0   0   1   1   1   1
 MK-2-11                1   1   0   2   0   1   0   2   1   2   0   0   2   2   1   1   0   2   1   0   1   1   0   1   0   1   1   0   0   0   2   1   0   0   1   1   1   1   1   1   1   0   1   2   2   0   0   0   1   1   1   1   1   1   2   0   1   1   0   1   0   1   1   2   1   2   0   1   0   0   2   1   0   1   1   2   1   1   2   1   1   1   0   1   1   1   2   1   1   0   2   0   0   2   1   1   2   1   2   0   1   2   1   0   0   0   0   1   2   1   1   2   0   1   1   0   1   2   1   0   2   2   1   0   1   1   0   0   0   0   1   1   1   0   0   2   1   0   0   1   2   2   1   2   1   2   1   1   1   1   0   2   1   2   0   1   1   0   1   2   0   1   0   2   1   2   1   0   1   1   2   1   1   1   1   0   2   0   1   1   1   1   2   1   2   1   2   2   2   2   0   2   1   1   1   0   1   1   1   1
 MK-2-12                1   1   0   1   0   1   0   2   1   2   0   0   2   2   1   1   0   2   1   0   1   2   0   1   0   1   0   0   0   1   2   1   0   0   1   1   1   1   1   1   1   0   1   2   2   0   0   0   1   2   1   1   1   1   2   0   1   1   0   1   0   1   2   2   1   1   1   1   0   0   2   1   0   1   2   2   1   1   2   1   1   1   0   1   1   1   2   1   1   0   2   0   0   2   1   1   2   1   1   0   1   2   1   0   0   0   0   0   2   1   1   2   1   1   1   0   1   0   1   0   2   1   1   0   1   2   0   0   0   0   1   1   1   0   0   2   1   0   0   1   2   2   2   2   1   2   0   1   1   1   0   1   1   1   0   1   1   0   1   2   1   1   0   2   2   2   1   0   1   2   2   1   1   1   1   0   2   0   1   1   1   1   2   1   2   1   2   2   1   2   1   2   1   1   1   0   1   2   2   1
 MK-2-13                0   1   1   1   1   1   0   2   1   1   1   0   2   2   1   1   0   2   1   0   1   2   0   1   0   1   1   0   1   1   1   1   1   1   1   1   1   1   1   2   2   0   1   2   2   0   0   0   1   1   1   1   1   1   1   0   1   1   1   1   0   1   2   2   1   1   1   1   0   0   2   0   0   1   2   2   1   1   2   1   1   1   0   1   1   1   1   1   1   0   2   0   0   2   1   1   1   1   1   0   1   2   1   0   0   0   2   1   2   1   1   2   1   1   1   0   1   1   1   0   2   1   1   1   1   2   0   0   0   0   1   1   1   0   0   2   1   0   0   1   2   2   2   1   1   2   0   1   1   1   0   1   1   1   0   1   2   0   1   1   1   1   0   2   2   2   1   0   1   2   1   1   1   1   1   0   2   0   1   2   1   1   2   1   2   1   2   1   1   1   1   1   0   1   1   0   1   2   2   1
 MK-2-14                0   1   1   1   1   1   0   2   2   1   1   0   2   2   1   1   0   2   1   0   1   2   0   1   1   1   2   0   1   1   1   1   1   0   1   1   1   1   2   2   2   0   1   2   1   0   0   1   1   1   1   1   1   1   1   0   0   1   1   1   0   1   2   2   1   1   1   1   1   0   2   0   0   1   2   2   1   1   1   1   1   2   0   1   1   1   1   1   1   0   2   0   0   2   0   1   1   1   1   0   1   2   1   0   0   0   2   1   2   1   1   2   1   1   1   0   1   1   1   0   2   1   1   1   1   2   1   0   0   0   1   1   1   0   0   2   1   0   0   1   2   2   2   1   1   2   0   1   1   1   2   1   0   1   0   1   2   2   1   1   1   1   0   2   2   0   1   1   2   2   1   1   0   1   1   0   1   0   1   2   1   1   1   1   2   1   2   1   1   1   1   1   0   1   1   0   1   2   1   1
 MK-2-15                0   1   1   0   0   0   0   2   2   1   1   0   2   2   2   1   0   2   2   0   1   2   0   1   1   1   1   0   1   1   1   1   1   0   1   2   1   1   1   2   2   0   1   1   1   1   1   1   1   1   1   1   1   2   1   1   0   1   1   1   0   1   2   2   0   1   1   1   1   0   2   0   0   0   2   2   1   1   1   1   1   2   1   1   2   2   0   1   1   1   2   0   0   1   0   1   1   2   1   0   1   2   1   1   0   0   2   1   2   2   1   2   1   1   2   1   1   1   1   1   1   1   1   1   0   1   1   1   0   0   1   1   1   1   0   2   1   0   0   1   2   2   1   1   1   2   2   1   1   1   2   1   0   1   0   1   2   2   1   1   1   1   0   1   2   1   1   1   2   2   1   1   0   1   1   0   1   0   1   2   1   1   0   1   2   1   2   1   1   1   1   1   0   1   2   0   1   2   0   1
 MK-2-16                0   1   2   0   0   0   0   2   2   1   1   0   2   2   2   1   0   2   2   0   1   2   1   1   2   1   1   2   1   1   1   1   1   0   1   2   1   2   1   1   2   0   1   1   0   1   1   0   1   1   1   1   1   2   1   2   0   1   0   2   0   1   1   2   0   0   1   2   1   0   2   0   0   0   1   2   1   0   1   1   1   2   1   1   2   2   0   1   1   1   2   0   1   1   0   1   1   2   1   0   0   2   1   1   0   0   2   1   2   2   1   1   1   1   2   1   1   1   1   1   0   1   1   0   0   1   1   0   0   0   2   2   1   1   0   2   1   0   1   1   2   1   2   1   1   2   2   2   1   1   1   1   0   2   0   1   1   1   1   1   1   2   0   1   1   1   1   1   1   2   2   2   0   1   1   0   1   0   0   2   1   1   0   1   2   1   2   1   1   1   1   1   0   1   2   0   1   2   0   1
 MK-3-1                 1   1   1   1   0   2   1   0   1   1   0   1   1   2   1   1   1   2   1   1   0   1   1   1   0   1   1   1   0   1   1   1   0   1   1   1   1   1   2   2   1   1   2   1   1   1   1   2   1   0   0   1   1   0   1   1   1   2   0   1   1   1   0   1   1   0   0   1   0   0   2   1   2   0   0   0   1   2   0   2   1   1   0   0   1   0   1   2   1   0   0   1   1   1   1   1   0   2   0   1   1   0   2   0   1   2   2   2   1   0   2   0   2   1   2   2   0   1   2   1   0   2   1   1   2   1   0   1   1   1   1   0   1   2   1   0   1   1   2   1   1   1   0   1   1   1   2   1   1   2   1   2   2   0   1   0   1   2   1   2   1   0   0   1   1   2   2   0   1   1   1   0   0   0   1   2   0   2   0   1   0   0   0   1   2   1   1   0   1   1   2   2   2   2   0   1   1   2   1   1
 MK-3-2                 1   1   1   1   1   2   1   0   1   2   0   1   1   2   1   1   1   2   2   1   1   2   0   1   0   1   1   1   0   1   1   1   0   1   1   1   1   1   2   2   0   1   2   1   1   1   1   2   0   0   0   1   1   0   1   1   1   2   1   0   1   1   0   1   1   0   0   1   0   0   2   1   2   0   0   0   1   2   0   2   1   1   1   0   2   0   1   2   0   0   0   0   1   1   1   1   1   2   0   1   1   2   2   0   2   2   2   2   1   0   1   0   2   1   2   2   0   1   2   1   1   2   1   1   1   1   1   0   1   1   1   0   1   2   1   0   1   1   1   1   1   1   0   1   1   1   1   1   1   2   1   2   2   0   1   1   0   2   1   2   1   0   1   1   1   2   1   0   1   1   2   0   0   0   1   1   0   2   0   1   0   0   0   1   2   1   1   0   1   1   2   2   2   2   0   1   1   2   1   1
 MK-3-3                 1   1   1   1   1   2   1   0   0   2   0   1   1   2   1   1   1   2   2   1   1   2   0   1   0   1   1   1   0   1   1   1   0   1   1   1   0   0   2   2   1   1   1   0   1   1   1   2   1   1   1   1   1   0   1   1   1   2   1   0   1   1   0   1   1   1   0   2   0   0   2   1   1   0   1   1   1   2   0   2   1   1   1   0   2   0   2   2   0   0   0   1   2   2   1   1   2   1   0   1   1   2   2   0   2   2   2   2   1   0   0   0   2   1   2   2   0   1   2   1   1   2   1   1   0   1   1   0   1   2   1   0   1   2   1   1   1   1   1   1   2   2   0   1   1   1   1   1   1   2   1   2   2   0   1   1   0   2   1   2   1   1   1   1   0   2   1   0   2   1   2   0   0   0   1   1   0   2   1   2   0   0   0   1   2   1   1   0   2   1   2   2   2   2   1   1   1   2   1   1
 MK-3-4                 0   1   0   1   0   2   1   0   0   2   0   1   1   0   1   1   1   2   2   1   1   2   0   1   0   0   1   1   0   1   1   1   0   1   1   1   0   0   2   2   1   1   1   0   1   1   1   1   0   1   1   1   1   0   2   1   1   2   0   0   1   1   0   1   1   2   0   2   0   0   2   1   1   0   1   0   1   0   0   2   1   1   1   1   2   0   2   2   1   0   0   1   2   2   2   1   1   0   0   1   1   2   2   0   2   2   1   2   1   1   0   1   2   0   2   2   0   1   2   1   1   1   0   1   0   0   1   0   1   2   2   0   1   2   0   1   1   1   2   1   2   2   0   0   0   0   1   1   1   2   1   2   1   0   1   1   1   1   0   2   1   2   1   1   1   2   0   0   2   1   2   0   1   0   1   1   0   1   1   2   0   0   0   1   2   1   0   0   2   1   2   2   2   2   1   1   2   2   1   0
 MK-3-5                 0   1   1   0   0   2   1   0   0   2   0   1   1   0   1   2   1   2   1   1   1   2   0   1   0   1   1   1   0   1   1   2   0   1   1   1   0   0   2   2   1   1   1   0   1   1   1   1   1   1   1   1   1   1   2   1   1   2   0   2   1   1   0   1   1   2   0   2   0   0   2   0   1   0   2   0   1   0   1   1   1   1   1   0   2   0   2   2   1   0   0   1   2   2   2   2   1   1   0   1   1   2   2   0   2   1   1   2   1   1   0   1   1   0   2   1   0   1   2   1   0   1   0   1   0   0   2   1   1   2   2   0   1   2   0   0   1   1   2   1   2   2   0   0   0   1   1   1   1   1   1   2   1   0   1   1   1   1   0   2   1   2   1   2   1   2   0   0   2   1   2   0   2   1   1   1   0   1   1   2   0   0   0   0   1   1   0   0   2   2   2   2   2   1   1   1   2   2   1   1
 MK-3-6                 0   1   1   1   0   2   1   0   0   2   0   1   0   0   0   2   1   2   1   1   1   1   0   1   0   1   1   1   0   1   1   2   0   1   0   1   0   0   1   2   1   1   1   0   1   1   1   1   1   1   1   1   1   1   2   1   1   2   0   2   1   1   0   0   2   2   0   2   0   0   2   1   1   0   1   0   1   0   1   2   0   1   1   1   2   1   2   2   1   0   0   1   2   1   2   2   1   1   0   1   1   2   2   0   1   1   1   2   1   1   0   1   1   0   2   1   1   0   2   1   0   1   0   0   0   0   1   1   1   2   2   1   1   2   1   0   0   1   2   1   2   0   0   0   0   1   1   1   0   2   1   2   1   0   1   1   1   1   0   2   0   1   2   2   2   2   0   0   2   1   2   0   1   1   1   1   1   0   1   1   0   0   0   0   1   1   0   0   2   2   2   2   2   1   1   1   2   2   0   1
 MK-3-7                 0   1   1   1   0   1   1   0   0   2   0   1   0   0   0   2   1   2   1   1   1   0   0   1   0   1   1   0   0   2   1   2   0   1   0   0   0   0   1   1   1   1   1   0   1   1   1   1   1   1   1   1   0   0   1   1   1   2   0   2   1   1   1   1   2   2   0   2   0   0   2   0   1   0   1   1   1   0   1   2   0   1   1   2   2   1   2   2   1   0   0   1   2   1   2   2   1   0   0   1   1   2   1   0   1   0   1   2   1   1   0   1   1   0   2   1   1   0   2   1   0   0   0   0   0   1   1   1   1   2   2   1   2   2   1   0   0   1   1   1   2   0   1   1   0   2   1   1   0   2   1   2   1   0   1   1   1   2   0   2   0   1   2   2   2   2   0   1   2   1   2   0   1   1   1   1   1   0   1   1   0   0   0   1   1   1   0   1   2   2   2   2   2   1   1   1   2   2   0   1
 MK-3-8                 1   1   1   1   0   1   1   1   0   2   0   1   0   0   0   2   1   2   1   1   1   1   0   1   0   1   1   0   0   1   1   2   0   1   1   0   1   0   1   1   1   1   1   1   1   1   2   1   1   1   1   1   0   0   1   1   1   2   0   2   1   1   1   1   2   2   0   2   0   0   2   0   1   0   1   1   0   0   0   2   0   0   1   2   2   1   2   2   1   0   0   1   2   1   2   1   2   1   0   1   1   2   1   0   0   0   1   2   1   2   0   1   1   0   1   1   1   0   2   1   0   0   0   0   1   1   0   1   1   2   2   1   2   2   1   0   0   1   1   1   2   0   1   1   0   2   0   1   0   2   1   2   1   0   1   1   2   2   1   2   0   1   2   2   2   2   0   1   2   1   2   0   1   1   1   1   1   0   1   1   0   0   0   1   1   1   1   1   2   2   1   2   2   1   1   0   1   1   0   0
 MK-3-9                 1   1   1   1   0   1   0   1   0   2   1   1   0   0   0   2   1   1   1   1   1   1   0   1   0   1   1   1   0   1   1   2   0   1   1   0   2   0   0   1   1   1   2   1   1   1   1   1   1   1   1   0   1   0   1   1   1   2   0   2   1   1   1   1   1   2   0   2   0   1   2   1   1   0   1   1   1   0   0   2   0   0   1   2   2   2   2   2   1   1   0   2   2   1   2   1   1   1   0   2   1   1   1   0   0   0   0   2   1   2   0   1   1   1   0   1   1   1   2   1   0   0   0   0   1   1   0   0   2   2   2   2   2   2   1   0   1   1   1   1   2   1   1   1   0   2   0   1   0   2   1   2   1   0   1   1   2   2   2   2   1   1   2   2   2   2   0   0   2   1   2   0   0   1   1   0   0   1   1   1   0   0   0   1   1   1   1   1   2   2   1   2   1   2   1   0   0   1   1   0
 MK-3-10                1   1   1   1   0   1   0   1   0   2   2   1   0   0   0   2   1   1   1   1   1   1   0   0   1   1   1   1   0   1   1   2   0   1   1   0   2   0   0   0   0   1   1   0   1   1   1   1   1   1   1   0   1   0   1   1   1   2   1   2   0   1   1   1   1   2   0   2   0   1   2   2   1   2   1   1   2   0   0   2   0   0   1   2   2   1   2   2   1   1   0   2   2   1   2   1   1   1   0   2   1   1   2   2   0   0   0   2   1   2   1   1   1   0   0   1   1   1   2   1   0   0   0   0   1   1   0   0   1   2   2   2   2   2   1   0   0   1   1   1   2   1   0   1   0   1   0   1   0   1   1   2   1   0   1   1   2   2   2   2   0   1   2   2   2   2   0   0   2   1   2   0   0   1   1   0   0   0   1   1   0   0   0   1   1   1   0   1   2   2   1   2   1   2   1   0   0   1   2   0
 MK-3-11                1   2   1   1   0   1   0   1   0   2   2   1   0   0   0   2   1   1   1   2   0   0   0   0   1   1   1   1   0   1   1   2   0   0   1   0   2   0   0   0   0   0   1   0   0   1   1   1   1   1   2   0   0   0   1   1   1   2   1   2   0   1   1   1   2   1   0   2   0   1   2   1   1   2   0   0   1   0   0   2   0   0   1   2   2   1   2   2   1   1   0   2   2   0   2   1   1   1   0   2   1   1   2   1   0   0   1   2   1   2   1   1   1   0   1   1   1   1   2   1   0   0   0   0   1   2   0   0   1   2   2   2   2   2   1   0   0   1   1   1   2   2   0   1   0   0   0   1   0   1   1   2   1   0   1   1   2   2   2   2   0   1   1   2   2   2   0   0   2   1   2   0   0   1   1   0   0   1   1   1   0   1   1   1   1   1   0   1   2   2   1   2   0   2   0   0   0   1   2   0
 MK-3-12                1   2   1   1   0   1   0   1   0   2   1   0   0   0   0   1   1   1   1   2   0   0   1   1   1   1   1   1   0   1   1   2   0   0   1   1   2   0   0   1   0   0   1   0   0   1   1   1   1   1   2   0   0   0   1   1   0   2   1   2   0   2   1   1   2   1   0   2   0   1   2   1   1   2   1   0   1   0   0   2   0   0   1   2   2   1   2   2   1   1   0   2   2   0   2   1   1   1   0   2   1   1   2   1   0   1   1   2   1   1   1   1   0   0   1   1   1   1   2   1   0   0   0   1   2   2   0   0   1   2   2   2   2   2   1   0   0   1   0   1   2   2   1   1   0   0   0   1   1   1   1   2   1   0   1   1   2   2   2   2   0   1   1   2   2   2   0   0   2   1   2   0   0   1   1   1   0   1   1   1   0   1   1   1   1   1   0   1   2   2   1   2   0   2   0   0   0   1   2   0
 MK-3-13                1   2   1   1   0   1   0   1   1   2   1   0   0   0   0   1   1   1   0   2   0   0   1   1   1   1   0   1   0   1   0   2   0   1   1   1   2   1   0   1   0   0   1   0   0   1   1   1   1   0   2   0   0   0   1   1   0   2   1   2   0   2   1   1   1   0   1   2   0   1   2   1   1   1   1   0   2   1   0   2   0   0   1   2   2   1   2   2   1   1   2   2   2   0   2   1   1   1   0   2   1   2   2   1   0   1   1   2   1   1   1   1   0   0   1   2   0   1   2   1   0   0   0   1   2   2   0   0   1   2   2   2   2   2   1   0   0   1   0   1   2   2   1   1   0   1   0   1   0   1   1   2   0   0   1   1   2   2   1   2   0   1   1   2   2   2   0   0   2   1   1   0   0   2   1   1   0   1   1   2   0   1   1   1   1   1   0   1   1   2   0   2   0   2   0   0   0   2   2   0
 MK-3-14                2   2   2   1   0   0   0   1   1   2   0   0   0   0   0   1   1   0   0   2   0   0   2   1   1   2   0   1   0   1   1   2   0   1   1   1   2   1   1   2   0   0   1   0   0   1   1   1   1   0   1   0   0   0   1   1   0   2   1   1   0   2   0   2   1   1   0   2   0   2   2   1   1   1   1   1   1   0   0   2   0   0   1   2   2   1   2   2   1   1   2   2   1   0   2   1   1   1   0   2   1   1   2   1   0   0   1   2   1   1   1   1   1   0   0   2   0   1   2   1   0   0   1   1   2   2   0   0   1   2   2   2   2   2   0   0   0   1   0   1   2   0   1   1   0   1   0   1   0   0   1   2   0   0   1   1   2   2   0   2   0   1   1   2   2   2   0   0   1   1   1   0   0   2   1   1   0   2   1   2   0   1   1   1   1   1   0   1   1   2   1   2   0   1   0   1   0   2   2   0
 MK-3-15                2   2   2   1   0   0   1   1   1   2   0   0   0   0   1   0   1   0   0   2   1   0   2   1   1   2   1   1   0   1   1   1   0   0   1   1   2   1   2   2   0   0   1   0   0   1   2   1   1   0   1   0   0   0   1   1   0   1   1   2   0   2   2   1   1   1   0   2   0   2   2   0   1   2   0   1   1   0   1   2   0   0   1   2   2   1   2   2   1   1   2   2   1   0   2   1   2   1   1   2   1   1   2   1   0   1   1   2   0   0   1   1   1   0   0   2   0   1   2   1   0   0   2   1   2   2   0   0   1   2   2   1   2   1   0   0   0   2   0   1   1   0   1   0   0   1   0   1   0   0   1   2   0   0   1   2   0   2   1   2   0   1   1   2   2   2   0   0   1   1   1   0   0   2   1   1   1   2   1   2   1   1   2   1   1   1   0   1   2   2   1   2   0   0   1   1   0   2   2   0
 MK-3-16                2   1   2   1   0   0   1   1   0   2   0   0   0   0   1   0   2   1   0   2   1   0   2   1   1   2   1   1   1   1   1   1   0   0   1   1   2   1   2   2   0   0   1   1   0   0   2   1   2   0   1   0   0   0   1   2   0   1   1   2   0   2   2   1   1   1   0   2   0   2   2   0   1   2   0   1   1   0   1   2   2   1   1   2   2   1   2   2   1   1   2   2   1   0   1   2   2   1   1   2   1   1   2   1   0   1   1   2   0   0   1   1   1   0   0   2   0   1   2   1   0   0   2   1   2   0   0   0   0   2   2   2   2   1   0   0   0   1   0   1   0   0   1   0   0   1   0   1   0   0   1   2   0   0   1   2   0   2   1   2   0   1   1   2   2   2   0   0   1   1   1   0   1   1   1   1   1   1   1   2   1   1   2   1   2   1   0   2   2   2   2   1   2   0   0   1   0   2   1   0
 MK-4-1                 2   0   0   1   2   1   2   2   0   2   1   0   0   1   1   2   1   0   2   1   1   0   2   1   0   1   1   1   0   0   1   2   1   2   1   1   1   1   0   0   1   2   1   1   1   1   0   1   1   1   1   0   2   2   2   2   2   1   2   1   1   1   0   1   1   0   0   1   1   1   0   1   2   0   1   2   2   1   1   1   1   0   0   0   2   1   0   1   2   1   0   2   0   2   1   2   0   1   1   0   0   1   1   1   1   0   2   1   1   2   2   1   1   0   1   1   1   2   0   1   0   1   0   1   1   1   1   1   1   0   0   2   2   1   2   1   1   2   1   0   2   2   1   1   1   2   1   1   1   1   0   0   0   0   1   0   0   1   0   0   2   1   0   2   1   1   1   0   1   2   1   2   2   1   2   2   1   1   1   1   1   1   0   1   2   1   2   1   1   1   1   2   1   2   1   1   1   0   1   1
 MK-4-2                 2   0   0   1   2   1   1   1   0   2   1   0   0   1   1   2   2   0   2   2   1   1   2   1   0   1   1   1   0   0   2   1   1   2   1   1   1   1   0   0   1   2   1   1   1   1   0   1   1   1   1   1   2   2   2   1   2   1   2   1   1   1   0   1   1   0   1   1   1   1   2   1   2   0   2   1   2   1   1   1   0   0   0   0   2   0   0   1   2   1   1   1   0   2   0   2   1   1   1   0   0   1   1   1   1   0   2   1   1   2   2   0   0   1   1   0   1   2   0   1   1   1   1   1   1   1   1   1   1   0   0   1   1   1   2   1   1   2   1   0   2   2   1   1   1   2   0   0   1   1   1   1   0   0   2   0   0   1   0   0   2   1   0   2   1   1   1   0   1   2   1   2   2   1   1   2   1   2   1   1   1   1   0   1   2   1   2   0   1   1   0   2   1   1   1   1   1   1   1   1
 MK-4-3                 2   0   0   1   2   1   1   1   1   1   1   0   0   1   1   2   2   1   2   1   1   1   2   1   0   1   0   1   0   0   2   1   1   2   1   1   1   0   1   0   1   1   1   1   2   1   1   2   1   2   1   1   2   2   2   1   2   1   2   0   1   1   0   1   1   1   1   1   1   1   2   1   2   0   2   1   1   1   1   1   0   0   0   0   2   0   1   2   2   1   0   1   1   2   0   2   1   0   1   0   0   1   2   1   1   1   2   1   1   2   2   0   0   2   1   0   2   2   0   1   2   1   0   1   1   1   1   1   1   0   0   1   1   1   2   1   1   2   1   0   2   2   1   1   1   2   1   0   1   1   2   1   0   1   2   1   0   1   1   0   2   1   0   2   2   2   1   0   1   2   1   2   2   1   1   2   1   2   1   1   1   1   0   1   2   1   2   0   1   1   0   2   0   1   1   2   1   2   1   0
 MK-4-4                 2   0   0   0   2   1   1   1   0   1   1   0   1   1   1   2   2   1   2   1   1   1   1   1   0   1   0   1   0   0   2   1   1   2   1   1   1   1   1   0   1   1   1   1   2   1   1   2   1   1   1   2   2   2   2   1   2   1   2   0   1   1   1   1   1   0   1   1   1   2   2   1   2   0   2   0   2   1   1   1   0   1   0   1   2   0   1   2   2   1   0   1   1   2   0   2   0   0   2   1   0   1   2   1   1   1   1   1   1   2   2   0   0   2   1   1   2   2   0   1   1   1   1   1   2   1   1   1   2   0   1   1   1   1   2   2   1   2   1   0   2   2   1   1   1   2   1   1   1   1   1   0   0   1   1   2   0   0   1   0   1   1   0   2   2   2   1   0   1   2   1   2   2   1   1   2   1   2   1   0   1   1   0   1   2   1   2   0   1   1   0   2   0   1   1   2   1   2   1   0
 MK-4-5                 1   0   0   0   2   2   1   1   0   1   1   1   1   1   1   2   2   1   2   1   1   0   1   2   0   1   0   1   0   0   2   1   1   2   2   1   0   1   1   0   1   1   1   1   2   1   1   2   1   1   1   1   2   1   2   1   2   1   2   0   2   0   1   1   1   0   1   2   1   1   1   1   2   0   2   0   2   1   1   1   0   1   0   1   1   0   1   2   2   1   0   1   1   2   0   2   0   0   2   1   1   1   2   1   1   1   1   0   1   2   2   1   0   2   1   1   2   1   0   1   1   1   2   1   2   1   1   1   2   0   1   1   1   1   1   1   2   2   1   0   2   2   1   1   1   2   1   0   1   1   1   1   0   0   1   2   0   0   2   0   1   1   1   2   2   1   2   0   1   2   1   2   2   1   1   1   1   2   1   0   1   1   0   1   2   1   0   0   1   1   0   2   1   1   0   2   1   2   1   0
 MK-4-6                 1   0   0   0   2   1   0   1   0   1   1   1   1   1   1   2   2   1   2   1   1   0   1   2   1   1   0   1   0   0   2   1   2   1   2   1   0   1   1   0   1   1   0   1   1   0   1   2   0   2   1   1   2   1   2   1   1   1   2   0   2   0   1   1   1   0   1   1   0   1   1   1   1   0   1   0   2   1   1   1   0   1   1   2   1   0   1   2   2   1   1   0   1   2   0   2   0   0   2   1   1   0   2   1   1   1   1   0   1   2   2   1   0   2   1   1   2   2   0   1   2   2   2   1   2   1   1   1   1   0   1   1   2   1   2   1   2   2   1   0   2   1   1   1   1   2   1   0   1   0   1   1   0   0   1   2   0   0   1   0   1   1   1   2   2   1   2   0   1   2   1   2   2   1   0   1   1   2   1   0   1   1   0   1   2   1   0   0   1   0   0   2   1   1   0   2   1   1   1   0
 MK-4-7                 1   0   0   0   2   1   0   1   0   1   1   0   1   1   1   2   2   1   2   1   0   0   1   2   1   1   0   1   2   0   2   1   2   1   2   1   0   1   1   0   1   1   0   1   1   0   0   1   0   2   1   1   2   1   2   1   1   1   2   0   2   0   1   1   1   0   0   1   0   1   1   1   1   0   1   0   1   1   0   2   0   1   1   2   1   0   1   2   1   1   1   0   1   1   0   1   0   0   2   1   1   0   2   1   0   1   1   1   1   2   2   0   1   2   1   1   2   2   0   0   2   1   2   1   2   1   0   1   1   1   2   1   2   1   2   1   1   2   1   0   2   0   1   2   1   2   2   1   2   0   1   1   0   0   2   2   0   1   1   0   1   1   1   2   2   1   2   0   1   2   1   2   2   1   0   2   1   2   2   0   1   1   0   0   2   2   0   1   1   0   0   1   1   1   0   2   1   1   2   0
 MK-4-8                 1   0   1   0   2   2   0   1   0   1   1   1   0   1   1   2   2   1   2   1   0   0   1   0   2   1   1   1   2   1   2   2   2   1   2   2   0   0   1   0   2   1   0   1   1   1   0   1   0   2   1   0   2   1   1   1   1   1   2   0   2   1   1   1   1   0   0   1   0   1   1   0   1   1   1   0   1   1   1   2   0   1   2   2   0   1   2   2   1   1   1   0   1   0   0   1   0   0   2   1   1   0   2   1   0   1   1   0   1   2   2   0   1   2   0   1   2   2   1   0   2   2   1   1   2   1   0   1   1   0   2   1   2   1   1   1   1   2   1   0   2   0   1   1   1   2   2   1   2   0   1   1   0   0   2   2   1   1   1   0   1   1   0   2   2   1   0   0   1   2   0   2   2   1   0   1   1   2   2   1   2   1   0   0   2   2   0   1   1   0   0   1   1   0   0   2   1   1   2   0
 MK-4-9                 1   0   1   0   2   2   0   1   1   1   1   1   0   1   1   2   2   1   2   1   0   0   1   0   2   1   1   2   2   1   2   2   2   1   2   2   0   0   0   0   1   1   0   1   1   1   0   0   1   2   1   0   2   1   1   1   1   1   2   1   1   1   1   1   1   0   0   1   0   1   1   0   2   1   1   1   1   0   2   2   0   1   2   1   0   1   2   2   1   1   1   0   1   0   0   2   0   0   2   1   1   1   2   0   1   1   1   0   1   1   2   0   1   2   0   1   2   2   1   0   2   2   2   1   2   1   0   1   1   0   2   1   2   0   1   2   1   2   1   0   2   0   1   1   1   2   1   1   2   0   1   1   1   0   2   2   1   1   1   0   1   1   1   2   2   1   1   0   1   2   0   2   1   2   0   1   1   2   2   0   2   1   0   0   2   2   0   1   1   1   1   2   2   1   0   2   1   1   2   0
 MK-4-10                1   0   1   0   1   2   0   1   1   1   1   1   0   1   1   2   2   1   2   1   0   0   1   0   2   1   1   2   2   1   2   2   2   1   1   1   0   0   1   0   1   1   0   1   1   2   0   1   1   2   1   0   2   1   1   1   1   1   1   1   1   2   1   0   1   0   0   1   0   1   0   0   2   1   1   1   1   0   2   2   0   1   2   1   0   0   2   2   1   2   1   0   1   1   0   1   0   0   1   2   1   0   1   0   1   1   1   0   1   1   2   0   1   2   0   1   1   2   1   0   2   2   2   1   1   1   0   1   1   0   2   1   2   0   1   1   2   2   1   0   2   0   1   1   1   2   1   2   2   1   1   1   1   0   2   2   1   1   1   0   2   1   1   2   2   1   1   0   1   2   0   2   1   2   0   1   1   2   2   0   2   1   0   0   2   2   0   1   1   1   1   2   2   1   0   2   1   1   1   0
 MK-4-11                0   1   0   0   1   2   0   2   1   1   1   1   0   1   0   2   2   1   1   1   0   0   1   0   2   1   1   2   2   1   2   2   2   1   1   1   0   0   1   0   1   1   0   0   1   2   0   1   1   2   1   0   2   1   2   0   1   1   1   0   0   1   1   0   1   0   0   1   0   1   0   0   2   1   1   1   1   0   2   2   0   1   2   2   0   0   1   2   1   2   1   0   1   1   0   0   0   0   1   2   1   0   1   0   0   1   0   0   1   1   2   0   0   1   0   1   1   1   1   1   2   2   2   1   1   1   1   0   2   0   2   1   2   0   2   1   1   2   2   0   2   0   1   1   1   2   1   2   2   1   1   1   1   0   2   2   1   1   0   0   2   1   1   2   1   1   1   0   1   2   0   2   1   1   1   1   1   1   2   1   1   2   0   0   2   2   0   2   1   1   1   2   2   1   1   1   1   1   1   1
 MK-4-12                0   1   0   0   1   1   0   2   1   1   1   1   0   0   0   2   2   1   1   1   0   1   1   1   2   1   0   2   2   1   2   2   2   1   1   1   0   0   1   1   1   1   0   0   1   2   0   1   0   2   1   0   2   1   2   0   1   1   1   0   0   1   1   1   1   0   0   1   0   2   0   0   2   1   1   0   1   1   2   2   0   1   2   2   0   0   0   2   1   1   1   1   1   1   0   0   1   0   2   2   1   0   1   0   0   1   0   0   1   0   2   0   0   1   0   1   1   1   1   1   2   2   2   0   1   1   2   0   2   0   1   2   2   0   2   0   1   2   2   0   2   1   2   1   1   1   1   1   2   1   1   1   1   0   2   2   1   1   0   0   2   1   2   1   1   1   1   0   1   2   0   2   1   1   1   1   1   1   1   2   1   2   0   0   1   2   2   2   1   1   1   2   1   1   1   1   1   1   2   1
 MK-4-13                0   1   1   0   1   1   1   2   1   0   1   1   0   0   0   2   1   1   1   1   1   1   0   1   2   1   0   2   2   1   2   2   1   1   1   2   1   0   1   1   1   0   0   1   1   2   0   1   0   2   1   0   1   1   2   0   1   0   1   0   0   1   1   1   1   0   0   1   0   1   0   0   2   1   1   1   1   1   2   2   1   1   2   2   0   0   0   2   1   1   1   2   1   2   0   0   1   0   2   2   1   0   1   0   0   1   0   1   1   0   2   0   0   1   0   1   1   1   1   1   2   2   2   0   1   2   2   0   2   0   1   2   1   0   2   1   1   2   2   0   2   1   2   2   1   1   1   0   2   1   1   1   1   0   2   2   1   1   0   0   2   1   2   1   0   1   1   0   1   2   0   1   1   1   1   1   1   1   1   2   1   2   0   0   1   2   2   2   1   1   1   2   1   1   0   1   1   0   2   1
 MK-4-14                1   1   0   0   0   0   1   2   1   0   1   1   0   0   1   2   1   1   0   1   1   0   0   1   2   1   0   1   2   0   1   1   1   1   1   2   1   0   1   1   1   0   1   1   0   2   0   1   1   1   1   1   2   2   2   0   1   0   1   0   0   1   1   1   1   0   0   1   1   0   0   1   1   2   1   2   1   1   2   2   1   1   2   2   0   0   1   2   1   0   1   2   1   2   0   0   1   1   1   1   2   0   1   0   0   1   0   1   1   0   2   0   0   0   0   1   1   1   2   1   2   2   2   0   1   1   1   1   2   0   1   2   1   1   2   1   1   2   2   0   2   1   2   0   1   1   1   0   1   1   1   1   1   0   2   2   1   1   0   0   2   1   2   1   0   1   2   0   1   2   1   1   1   2   1   1   1   0   1   2   1   2   0   1   1   2   1   2   1   2   1   2   1   1   0   1   1   0   2   2
 MK-4-15                1   1   0   0   0   0   0   2   1   0   1   1   0   0   1   2   1   1   0   1   1   0   0   1   1   1   1   1   2   1   1   1   1   1   1   2   1   0   1   1   1   0   1   1   1   2   1   1   1   1   1   1   2   2   2   0   1   0   1   0   0   1   1   1   1   0   1   1   1   0   0   1   1   1   1   2   1   1   2   2   1   0   1   2   0   0   1   2   1   0   1   2   2   2   0   0   1   1   1   1   2   0   1   0   0   1   0   1   1   0   2   0   1   0   0   1   1   1   2   2   2   2   2   1   1   1   1   1   2   0   1   1   1   1   2   1   1   2   1   0   2   1   2   0   1   1   1   0   1   1   1   1   1   0   2   2   1   1   0   0   1   1   2   1   0   1   2   0   1   2   2   1   1   2   1   1   1   0   1   2   1   2   0   1   1   2   0   2   1   1   1   2   1   1   1   1   0   0   2   2
 MK-4-16                1   0   0   0   0   0   0   2   1   0   1   0   0   0   1   2   1   1   0   1   0   0   0   1   1   1   1   2   2   1   1   0   1   1   2   2   1   0   1   1   0   0   1   1   1   2   1   1   1   1   1   1   1   1   2   0   1   0   1   1   1   1   1   1   1   0   1   1   1   0   0   1   1   1   1   2   1   1   2   1   1   0   1   2   0   0   0   2   1   0   1   2   1   1   1   0   1   1   1   1   2   0   1   1   0   1   0   1   0   0   2   0   0   0   0   1   2   1   2   2   1   2   2   1   1   2   0   2   1   1   1   1   1   1   2   1   1   2   1   0   2   1   2   0   1   1   1   0   1   1   1   1   1   1   2   1   1   1   0   0   1   1   2   1   0   1   2   0   0   1   2   1   1   2   1   1   0   0   1   2   1   2   0   1   1   2   0   2   1   1   1   2   1   1   1   1   1   0   2   2
 MK-5-1                 1   1   2   2   1   1   1   1   1   1   2   1   1   0   1   0   1   1   1   2   1   1   2   0   2   2   0   2   2   2   2   1   1   2   1   0   2   2   2   1   1   0   1   2   1   0   1   1   2   2   2   2   1   0   1   1   2   1   1   1   1   0   1   1   2   1   1   1   0   1   2   1   1   0   0   0   1   2   1   1   2   2   1   2   0   2   1   2   0   2   0   2   2   1   1   1   1   0   2   1   1   1   1   0   1   1   0   2   2   2   1   1   2   1   2   2   1   1   1   0   2   0   1   1   1   2   0   2   0   0   0   2   1   1   2   2   2   1   0   1   1   1   1   1   1   0   2   0   1   2   0   1   1   0   1   1   2   1   1   1   0   0   1   2   2   0   2   1   1   1   1   0   2   0   1   1   1   1   1   0   0   1   1   2   1   1   0   1   0   1   1   1   2   1   1   2   1   1   1   2
 MK-5-2                 1   2   2   2   1   1   1   1   1   1   2   1   1   0   1   0   0   1   2   2   1   0   2   0   2   1   1   2   2   2   2   2   0   2   1   0   2   2   2   1   1   1   1   2   1   0   1   1   2   2   2   2   1   1   0   1   2   1   1   1   1   0   2   1   2   1   1   1   0   1   2   1   1   0   0   0   1   2   2   1   2   2   2   2   0   1   1   2   0   2   0   2   2   1   0   1   1   2   2   1   2   1   1   0   1   1   0   2   2   2   1   1   2   1   2   2   0   0   1   1   2   0   1   1   1   2   0   2   0   1   0   2   1   1   2   2   2   1   0   2   1   0   1   0   1   0   2   1   1   2   0   1   1   0   1   1   2   2   1   1   0   0   1   2   2   0   2   1   1   1   1   0   2   0   1   1   0   1   1   0   0   1   1   2   1   1   1   1   0   0   1   1   2   1   1   2   1   1   1   0
 MK-5-3                 1   2   2   2   2   1   1   1   1   1   2   1   1   0   2   1   0   1   2   2   1   0   2   0   2   1   1   2   2   2   1   2   0   2   1   0   2   2   2   1   1   1   1   2   1   2   2   1   1   1   2   2   1   1   1   1   1   1   1   1   1   0   2   2   2   1   1   1   0   1   2   1   1   0   0   2   1   1   2   1   1   2   2   2   1   1   1   2   0   2   0   2   2   1   0   1   1   2   2   1   2   0   1   0   2   1   0   2   2   2   1   1   2   1   2   2   1   0   1   1   2   0   2   1   1   2   0   2   0   1   0   1   1   1   1   2   1   1   1   1   1   0   1   0   1   0   1   1   1   2   0   1   1   0   2   1   1   1   1   1   0   0   1   2   2   0   2   0   1   2   1   0   1   0   1   1   0   1   1   1   1   1   1   1   1   1   1   1   0   0   1   1   2   2   1   1   1   2   1   0
 MK-5-4                 1   2   2   2   2   1   1   1   1   1   2   1   2   0   2   1   0   1   2   2   1   1   2   0   2   1   1   2   2   2   1   2   0   2   1   0   2   2   2   1   2   1   1   2   1   1   2   1   0   1   2   2   1   1   1   0   1   1   1   1   1   0   2   2   2   1   1   1   0   2   2   1   1   0   0   2   1   1   2   2   1   1   2   2   1   1   1   2   1   1   1   2   1   1   0   2   1   2   1   1   2   0   1   0   2   1   0   2   2   2   2   1   2   1   1   2   1   0   1   1   2   0   2   1   1   2   0   1   0   1   0   1   1   1   1   2   1   1   0   0   1   0   1   1   2   0   1   1   1   2   0   1   1   0   2   2   1   1   0   1   0   0   1   2   2   0   0   0   1   2   1   0   1   0   1   2   0   1   1   1   1   1   0   1   1   2   2   1   1   0   1   0   2   2   1   1   1   1   1   1
 MK-5-5                 1   2   2   2   1   1   1   1   1   1   2   1   2   0   2   0   0   1   1   2   1   1   1   0   2   1   1   1   2   2   1   2   0   2   1   0   2   2   2   0   2   1   0   2   1   1   2   1   0   1   2   2   1   1   1   0   1   2   1   1   1   0   2   1   2   1   1   2   0   1   2   1   0   0   1   2   1   1   1   2   1   2   2   2   1   1   1   2   1   2   1   2   1   1   0   2   1   2   1   0   2   1   0   0   2   1   0   2   2   2   2   1   2   1   1   2   0   0   2   1   2   0   2   1   1   2   0   1   0   1   0   1   1   1   1   2   1   1   0   0   2   0   1   1   2   1   1   1   1   2   0   1   1   0   1   2   1   1   0   1   0   0   1   1   2   0   1   0   1   2   2   0   1   0   1   2   0   1   0   1   1   1   0   1   1   2   2   1   1   0   1   1   2   1   1   1   1   1   1   2
 MK-5-6                 1   2   2   2   1   1   1   1   1   1   2   1   1   1   1   0   0   1   1   1   1   1   1   0   2   1   1   1   2   2   1   2   0   2   1   0   2   2   2   0   2   1   1   2   1   2   1   2   0   1   2   2   1   1   1   0   0   2   1   1   1   0   2   1   2   0   1   2   1   1   1   1   0   0   1   2   1   1   1   2   1   2   2   2   1   1   1   2   1   2   2   2   1   1   0   2   1   2   1   0   2   1   0   0   1   2   0   2   1   2   2   1   2   1   1   2   0   0   2   1   2   0   2   1   1   2   1   1   0   1   0   1   2   1   1   2   1   1   0   1   1   1   1   1   2   1   1   1   1   2   0   1   1   0   1   2   1   1   0   1   0   0   1   1   1   0   1   0   1   2   2   1   1   0   1   2   0   1   0   1   2   2   0   1   1   2   2   1   1   0   1   1   2   1   1   2   1   1   0   2
 MK-5-7                 2   2   2   2   1   1   1   1   2   1   2   1   1   2   0   0   0   1   2   1   1   1   2   0   2   1   1   1   2   2   1   2   0   2   2   0   2   2   1   0   2   1   1   1   1   2   1   2   0   1   2   2   1   1   1   0   1   1   2   1   1   0   2   1   2   1   0   2   2   1   1   2   0   0   0   2   1   2   0   2   1   2   2   1   1   1   1   2   1   2   2   2   1   1   0   2   1   2   1   0   2   1   0   0   1   2   0   2   1   1   2   1   2   2   1   2   0   0   1   2   2   1   1   1   1   2   1   1   0   1   0   1   2   1   1   2   0   1   0   1   1   1   1   1   2   1   1   1   1   2   0   1   1   0   1   2   1   1   1   0   1   0   1   0   1   0   0   0   1   2   2   0   1   0   0   1   0   1   0   2   2   2   0   1   1   1   2   2   1   0   1   1   2   1   0   2   1   1   0   2
 MK-5-8                 2   2   2   2   1   1   1   1   2   1   2   1   1   2   0   1   0   1   2   1   1   1   2   0   2   1   1   1   1   2   1   2   1   2   2   1   2   1   1   1   2   1   1   1   1   2   1   2   0   1   1   2   1   1   2   0   1   1   1   0   1   0   2   1   2   1   0   2   2   0   0   2   0   0   0   2   1   2   1   2   1   2   2   1   1   1   1   2   1   2   2   1   1   1   1   1   1   2   1   0   2   1   0   1   1   1   1   0   1   1   2   1   2   2   1   2   1   0   1   2   2   2   1   1   1   2   1   1   0   1   0   1   2   2   1   2   0   1   0   0   1   1   1   0   2   1   1   1   0   1   0   1   1   1   2   2   1   1   1   1   2   0   1   0   1   1   0   0   1   2   2   0   0   0   0   1   0   1   0   2   2   2   0   1   1   1   2   2   0   0   1   1   1   1   0   2   1   1   0   2
 MK-5-9                 2   2   2   2   2   2   1   1   2   1   2   2   1   2   0   2   0   1   2   1   2   1   2   0   2   1   1   1   1   2   1   2   1   2   2   1   2   1   1   1   1   1   1   1   1   2   1   2   0   1   1   0   1   1   2   1   1   1   1   0   1   1   2   2   2   2   0   2   2   0   0   1   0   0   0   2   1   2   1   2   1   2   2   1   0   1   1   1   0   2   2   1   1   1   1   1   1   2   1   0   1   2   0   1   1   1   1   0   1   0   2   1   1   2   1   2   1   0   1   2   2   2   1   0   1   2   1   1   0   1   0   1   2   2   1   1   0   1   0   0   1   1   1   0   2   1   1   1   0   1   0   1   1   1   2   2   1   0   1   1   2   1   0   0   1   1   0   0   1   2   1   0   1   1   0   1   0   1   0   1   2   2   0   1   1   1   2   2   0   0   1   1   1   1   0   2   1   1   1   2
 MK-5-10                2   2   2   2   2   2   1   1   2   1   2   2   1   2   0   2   0   1   0   0   2   1   2   0   2   1   1   1   1   2   1   2   1   2   2   1   2   1   1   0   1   1   1   1   1   2   2   1   0   1   1   1   1   1   2   0   2   1   1   0   1   1   2   2   2   1   0   2   2   0   0   1   0   0   0   1   1   2   1   2   1   2   1   1   0   1   1   1   1   2   2   1   1   1   1   1   0   2   1   0   1   2   0   1   1   1   1   0   1   0   2   1   1   2   1   1   1   1   1   2   1   1   2   0   1   2   0   1   0   1   0   1   2   2   1   1   2   0   0   0   0   1   2   0   2   1   1   1   0   1   0   1   1   1   1   2   1   0   1   1   2   1   0   0   1   1   0   1   0   1   1   0   1   1   0   1   0   1   0   0   2   2   0   1   1   1   2   1   0   0   1   1   1   1   0   2   1   1   1   2
 MK-5-11                2   2   2   2   1   2   1   1   1   2   2   2   1   1   0   2   0   2   0   0   2   1   2   0   2   2   1   1   1   2   1   2   2   2   2   1   2   0   1   0   1   1   1   1   2   2   2   1   1   0   1   1   1   1   1   0   2   2   2   0   1   0   1   2   2   1   0   2   2   0   0   1   0   0   1   1   1   2   1   2   1   2   1   1   0   1   2   1   1   2   2   1   1   0   1   0   1   2   1   0   0   1   0   1   1   1   1   0   1   0   1   1   1   2   1   1   1   1   1   2   1   0   2   0   1   2   0   1   1   1   1   1   2   2   0   1   2   1   0   0   0   1   2   0   2   1   1   1   1   2   0   1   1   1   1   1   1   0   1   2   2   1   0   1   1   1   0   1   1   1   1   0   1   1   1   1   1   1   0   0   2   1   1   1   1   0   2   1   1   0   2   1   1   1   0   2   1   1   1   2
 MK-5-12                2   2   2   2   1   1   0   2   1   2   2   1   0   1   0   2   1   1   0   0   2   0   2   0   2   1   1   1   1   2   1   2   2   2   2   0   2   0   1   0   1   1   1   1   2   2   2   1   1   0   2   1   1   1   1   0   2   2   2   0   1   0   1   2   2   1   0   2   2   0   1   0   1   1   1   1   1   2   1   2   1   1   1   1   1   2   2   1   1   2   2   1   2   1   1   2   0   2   1   0   0   1   0   1   1   1   1   0   1   0   0   1   1   2   1   2   1   1   2   1   1   0   2   0   1   2   0   1   1   1   1   1   2   2   1   1   2   1   1   0   1   1   2   0   2   0   1   0   1   2   0   1   1   1   1   1   1   0   1   2   2   1   0   1   1   1   0   1   1   1   1   0   1   1   1   2   1   1   0   0   2   1   1   1   1   0   2   1   1   0   2   1   1   1   0   1   1   2   2   2
 MK-5-13                2   2   2   2   0   0   1   2   0   2   1   1   0   1   0   2   1   1   0   1   2   1   2   0   2   2   1   1   1   2   1   2   2   2   2   0   2   0   1   0   2   1   1   1   2   2   2   1   1   0   2   1   1   1   1   0   2   2   2   0   1   0   1   2   2   1   1   2   2   0   2   0   1   1   1   1   1   2   1   1   1   1   1   1   2   2   1   0   1   1   2   1   2   1   2   1   0   2   1   0   1   1   0   0   2   1   1   0   1   0   1   1   1   2   1   2   1   1   2   1   1   0   2   1   0   2   0   1   1   1   1   1   2   2   1   1   2   2   1   0   1   1   2   0   2   0   1   0   1   2   1   1   1   1   0   1   2   0   1   1   2   1   2   1   1   1   0   1   1   1   1   0   1   1   1   2   1   1   0   0   2   1   1   1   1   0   1   0   1   0   2   1   1   1   0   1   1   2   2   2
 MK-5-14                2   2   2   2   0   0   1   1   0   2   2   1   0   1   0   2   2   1   0   1   2   1   2   0   2   2   1   1   1   2   1   1   1   2   2   0   2   0   1   0   2   1   2   1   2   1   1   1   1   1   2   1   1   1   1   1   2   2   2   0   1   0   2   2   2   1   1   2   2   0   2   0   1   1   1   1   1   1   1   1   1   1   1   1   2   1   1   0   1   1   2   1   2   1   2   0   0   2   1   0   1   2   1   0   2   1   1   0   1   0   1   1   0   1   1   2   1   1   1   2   1   0   1   1   0   1   0   1   1   0   1   1   2   2   1   1   2   2   1   0   1   1   2   1   2   0   1   0   1   2   1   1   1   2   1   1   2   0   1   1   2   1   1   1   1   1   0   1   1   1   1   0   1   1   1   2   1   1   0   0   1   1   1   0   1   1   1   0   1   0   2   1   1   2   0   1   1   2   2   2
 MK-5-15                2   2   2   1   0   0   1   1   1   2   2   2   0   1   0   2   2   1   0   1   2   1   1   0   2   2   1   1   1   2   2   1   1   2   2   0   2   0   1   0   2   2   2   1   2   1   1   1   0   1   2   1   0   1   1   2   2   2   2   0   1   0   2   1   2   1   1   2   2   1   1   1   1   1   1   1   1   1   1   1   1   1   1   1   2   0   1   1   1   1   2   1   2   1   2   0   0   1   1   0   0   2   0   0   2   1   1   1   1   0   1   1   0   1   1   2   1   1   1   2   1   0   1   1   0   1   0   1   0   0   1   1   1   2   1   2   2   2   1   0   1   1   2   1   1   0   2   0   1   2   1   2   1   2   1   1   2   0   1   1   1   0   1   1   1   1   0   1   1   1   1   0   2   1   1   1   1   1   1   0   0   1   1   0   2   1   1   0   1   0   2   0   0   2   0   1   1   2   2   2
 MK-5-16                2   2   2   1   1   0   1   1   1   2   2   2   0   1   1   2   2   1   0   1   0   1   1   0   2   1   2   1   0   2   2   1   1   2   2   0   2   1   0   0   2   2   1   2   2   1   1   0   1   1   1   2   0   0   1   2   1   1   1   1   1   0   1   1   1   1   2   2   2   1   1   1   1   1   0   1   1   1   1   1   1   0   1   1   2   0   1   1   1   1   2   1   1   1   2   0   0   1   1   0   0   2   1   0   2   1   1   1   0   0   1   0   0   1   1   2   1   1   1   2   1   0   1   1   0   1   0   1   0   0   0   1   1   2   0   2   2   2   1   0   1   0   2   1   1   0   2   0   1   1   1   2   1   1   1   1   2   1   1   1   1   0   0   1   1   1   0   1   1   1   1   0   1   1   1   1   1   1   1   1   0   1   1   0   1   1   1   0   0   0   2   0   0   2   0   2   1   2   2   2
 MK-6-1                 2   0   2   1   1   1   1   1   2   2   1   1   1   2   0   0   2   2   0   1   1   1   1   1   2   1   0   2   1   1   1   2   0   1   1   1   1   0   0   1   1   2   2   1   1   1   2   2   1   2   2   1   2   2   1   2   1   0   1   1   1   1   0   1   1   2   1   1   1   1   0   1   2   0   1   1   1   2   1   0   1   2   1   0   1   0   2   2   2   1   0   1   0   0   1   1   1   1   1   2   1   0   1   1   0   0   0   1   0   2   1   1   1   1   2   0   0   1   0   0   2   1   2   1   0   2   1   0   0   1   0   0   0   0   1   1   2   0   0   2   1   1   1   1   1   2   0   0   0   2   1   0   1   1   0   2   0   2   1   0   1   1   1   2   1   1   0   1   2   2   0   1   2   0   1   2   2   1   1   0   1   1   2   0   2   0   1   0   1   1   0   2   0   1   1   2   2   0   1   1
 MK-6-2                 2   0   2   1   1   1   1   1   2   2   1   1   1   2   0   0   2   2   0   1   1   1   1   0   2   1   1   2   1   1   1   2   0   1   1   1   2   0   0   0   1   2   2   2   1   1   2   1   1   1   2   1   2   2   1   1   2   0   1   1   1   1   1   1   1   2   1   1   1   1   0   1   1   0   2   1   1   1   1   0   1   2   2   0   1   1   2   2   2   1   0   2   0   0   1   1   1   1   1   2   1   0   2   1   1   0   0   1   0   2   1   1   1   1   2   1   0   1   0   0   2   1   2   1   0   1   2   0   0   1   0   1   0   0   1   1   2   0   1   2   1   1   1   1   1   2   0   0   0   2   1   0   1   1   0   2   1   2   0   0   1   0   1   2   1   1   1   1   2   2   0   1   1   0   1   2   1   1   1   0   1   1   2   0   2   0   1   0   1   1   0   2   1   1   1   2   2   1   1   1
 MK-6-3                 2   0   2   1   1   1   2   1   2   2   1   1   1   2   0   0   2   2   0   1   2   1   1   0   2   1   1   2   1   1   2   2   0   1   1   1   2   0   0   1   1   2   2   2   1   1   2   1   1   0   2   1   1   2   1   1   2   0   1   1   1   1   1   1   1   2   1   1   1   1   1   1   1   0   2   1   1   1   1   1   1   2   2   0   1   1   2   2   2   1   0   2   0   1   1   1   1   1   0   2   1   0   2   1   1   0   1   1   0   2   1   1   1   1   2   1   1   0   0   0   1   1   2   1   0   1   2   0   1   1   0   0   0   0   1   0   1   0   1   2   1   1   1   1   1   2   0   0   0   2   1   0   1   1   1   2   1   2   0   0   1   0   0   2   2   1   1   1   2   2   0   2   1   0   1   1   2   1   1   0   1   1   2   0   2   0   1   0   1   1   0   1   1   1   1   2   1   1   1   1
 MK-6-4                 1   0   1   1   1   1   2   1   2   2   1   0   1   2   0   0   2   2   0   1   2   1   1   0   2   2   1   2   0   1   2   2   1   1   1   1   2   0   0   1   1   2   2   2   0   1   2   2   1   0   2   2   1   2   1   1   2   0   1   1   1   1   1   0   1   2   1   1   2   1   1   2   1   0   2   1   1   1   1   1   1   2   2   0   1   1   2   2   2   1   0   2   1   1   1   1   1   1   0   1   1   1   2   1   1   0   2   0   0   2   1   1   1   1   2   1   1   1   0   0   1   1   1   1   0   1   1   0   1   1   0   0   0   0   0   0   1   0   1   2   1   1   1   0   1   1   0   0   0   2   1   0   0   1   1   2   1   0   1   1   1   1   0   2   2   2   1   1   2   2   0   2   1   0   1   1   2   2   1   0   2   1   2   1   2   0   1   0   1   1   1   2   1   1   1   1   1   1   1   1
 MK-6-5                 1   0   2   0   1   1   2   1   1   2   1   0   1   2   0   0   2   2   0   0   2   0   1   0   2   2   1   2   0   1   2   2   1   1   1   1   1   0   0   1   1   2   2   2   1   1   2   1   1   1   2   2   1   2   1   1   1   0   1   1   1   1   1   1   1   2   1   1   2   1   1   2   2   0   2   1   1   1   2   1   1   1   2   0   1   1   2   2   2   1   1   2   1   1   1   1   1   1   0   1   1   1   2   1   1   1   2   0   0   2   1   1   1   1   1   0   1   2   0   0   1   1   1   1   1   1   1   0   1   1   0   0   0   0   0   0   1   0   1   1   1   2   1   0   1   1   0   0   1   2   1   0   1   1   1   1   1   0   1   1   1   1   1   2   2   2   1   1   2   2   0   1   1   1   0   1   2   2   2   0   2   0   1   1   2   0   2   0   1   1   1   2   1   1   1   0   1   1   1   2
 MK-6-6                 1   0   2   0   1   1   2   1   1   1   1   0   1   2   0   0   2   2   0   0   2   0   1   0   2   2   1   2   0   1   2   2   1   1   0   1   1   0   0   1   1   2   2   2   1   1   2   1   1   1   2   1   1   2   1   1   1   0   1   1   1   1   1   2   1   2   1   1   2   1   1   2   2   0   2   1   1   1   1   1   1   1   2   0   1   1   2   1   2   1   1   0   1   1   0   0   1   1   0   1   1   1   1   1   1   1   2   0   1   2   1   2   1   1   2   0   2   1   0   0   1   1   1   1   1   1   1   0   1   1   0   0   0   1   0   0   1   0   2   1   1   2   0   0   1   2   0   0   1   2   1   0   1   1   1   1   1   0   1   1   1   1   1   2   2   2   0   1   2   2   0   2   1   1   0   2   1   1   2   0   1   0   1   1   2   0   2   0   1   1   2   2   1   0   1   0   1   2   1   2
 MK-6-7                 1   0   2   0   1   1   2   1   1   1   1   0   1   2   1   0   2   1   0   0   2   0   1   0   2   2   1   1   0   1   1   2   1   0   0   1   1   0   0   1   1   0   1   2   1   0   2   1   1   1   2   1   1   2   0   1   1   1   1   1   0   1   1   1   2   2   1   1   2   1   1   1   2   0   1   1   1   1   1   1   1   1   2   1   1   1   2   1   2   0   1   0   1   1   0   1   1   1   0   1   2   1   1   2   2   0   2   1   0   2   1   1   1   1   2   0   2   1   0   1   0   1   2   0   1   1   1   0   1   1   0   0   0   1   0   0   1   0   2   2   1   2   0   0   1   1   0   0   1   2   1   0   1   1   1   1   1   0   1   1   0   1   1   2   2   2   1   1   1   2   1   2   1   1   1   2   0   1   2   0   1   0   2   1   2   0   2   0   1   1   2   1   1   0   1   0   1   2   1   2
 MK-6-8                 1   0   2   0   2   1   2   1   1   1   1   1   1   2   1   0   2   2   1   0   2   0   1   1   2   2   1   0   0   1   1   2   1   0   0   1   1   0   0   0   2   1   1   2   1   0   2   1   1   1   2   1   1   2   0   1   1   1   1   1   0   2   1   1   1   2   1   1   2   1   1   1   2   0   1   1   2   2   1   1   1   0   2   1   2   1   2   1   2   0   1   0   0   2   0   2   1   0   1   2   1   1   1   2   2   0   2   1   0   1   1   1   1   1   2   0   2   1   0   1   0   1   2   0   1   1   1   0   1   1   1   0   0   1   1   0   1   0   2   2   1   1   0   1   1   0   0   0   1   2   1   0   1   1   0   2   1   0   1   1   1   1   1   2   2   2   1   1   1   2   1   2   1   1   1   1   0   1   2   1   1   2   1   1   2   0   2   0   1   1   2   1   1   0   1   0   1   2   2   1
 MK-6-9                 1   0   1   1   2   1   2   1   1   1   1   1   1   2   1   0   2   1   1   0   2   0   1   1   2   2   1   1   0   1   0   1   1   0   0   1   1   0   0   0   2   1   1   2   1   0   1   0   1   0   2   0   1   2   0   1   2   1   1   1   0   2   1   1   1   2   2   1   2   0   1   1   2   0   1   1   2   2   1   1   1   1   2   1   2   1   2   1   2   0   1   0   0   2   0   2   1   0   1   2   1   1   1   2   2   1   2   1   1   1   1   1   1   1   1   0   1   2   0   1   0   2   1   0   1   1   1   0   2   1   1   0   0   1   1   1   1   0   2   2   1   1   0   1   0   0   1   0   1   1   1   0   1   1   0   2   1   0   1   1   1   1   1   1   1   2   1   1   1   2   1   1   1   1   1   1   0   2   2   1   2   2   1   1   2   0   0   0   1   1   2   1   1   0   1   0   0   2   2   1
 MK-6-10                1   0   1   1   2   1   2   0   1   1   0   1   1   2   1   0   2   2   1   0   2   0   0   1   1   2   0   1   0   1   0   1   1   0   0   1   1   0   0   1   2   1   1   2   1   1   2   0   1   0   2   0   1   2   0   1   1   1   1   1   1   2   1   1   1   2   2   2   2   0   0   1   2   0   1   1   2   2   1   0   1   1   2   1   2   1   2   1   2   1   1   0   0   2   0   2   1   0   0   2   1   1   1   2   2   1   2   1   1   1   1   1   1   1   1   0   1   2   0   1   0   1   1   1   1   0   1   0   1   0   1   0   0   1   1   2   1   0   2   2   1   1   0   1   0   0   1   0   1   1   1   0   1   2   0   2   2   0   2   1   1   1   1   1   2   1   1   1   1   2   1   1   1   1   1   1   1   1   2   1   2   2   0   1   2   0   1   0   2   1   2   1   2   0   1   0   0   2   1   1
 MK-6-11                1   0   1   1   2   1   2   0   1   0   0   1   1   2   1   0   2   2   1   0   1   1   0   1   1   2   0   1   0   1   0   1   1   0   0   0   1   0   0   2   2   1   0   2   1   1   2   0   1   0   2   0   1   2   0   1   2   1   1   1   1   2   1   2   1   2   2   2   2   0   1   1   2   0   1   2   2   1   1   0   1   0   2   1   2   1   2   1   2   1   1   1   0   2   0   2   1   0   1   2   1   1   1   2   2   1   2   1   2   1   2   1   1   1   1   0   1   2   0   1   1   0   1   1   1   1   1   0   1   1   0   0   1   1   1   2   1   0   2   2   1   0   0   1   0   0   1   0   1   1   1   0   1   2   0   2   2   0   2   1   1   1   1   1   2   1   0   1   1   1   0   1   1   1   1   0   2   0   2   1   2   2   0   1   2   0   1   0   2   1   2   1   2   0   1   0   0   2   1   1
 MK-6-12                1   0   1   1   2   1   2   0   1   0   1   1   0   2   0   0   2   1   1   0   1   1   0   1   1   2   0   0   0   1   0   1   1   0   0   0   2   1   0   2   2   2   0   2   1   1   2   1   1   1   2   0   1   2   1   1   2   1   1   1   0   1   1   2   1   2   2   2   2   1   1   1   2   0   1   2   2   1   1   0   1   0   2   1   2   1   2   1   1   1   0   1   1   2   0   2   1   0   1   2   1   1   1   2   2   1   1   1   2   0   2   2   1   1   1   0   1   2   0   1   1   0   0   1   1   1   1   0   1   1   0   1   1   1   1   2   1   0   2   2   2   0   0   1   1   0   1   0   1   1   1   0   1   2   1   2   2   0   2   1   1   1   1   1   2   1   0   1   1   1   0   1   1   1   1   1   2   0   1   2   2   2   0   1   2   0   1   0   1   1   2   1   2   0   1   0   0   2   1   0
 MK-6-13                1   0   1   1   1   0   2   0   1   0   1   1   0   2   1   0   1   1   1   0   1   1   0   1   1   1   0   0   0   1   0   1   1   0   0   0   2   1   0   2   2   2   1   2   2   1   2   1   0   1   2   0   2   1   1   1   0   1   1   2   0   1   1   2   1   2   2   0   2   1   1   1   2   1   1   2   2   1   1   0   1   0   0   0   2   0   2   1   1   1   1   1   1   2   0   2   2   0   0   2   1   1   2   1   2   1   1   1   2   0   1   1   1   1   1   0   2   2   0   1   1   0   0   2   1   1   1   1   1   1   0   1   1   1   1   2   1   0   2   2   2   0   0   1   0   0   1   0   1   1   0   0   1   2   2   2   2   0   2   1   1   1   1   1   2   1   2   1   2   1   0   1   1   1   1   1   2   1   0   2   2   2   0   1   2   0   1   0   1   1   2   1   1   1   1   0   0   1   1   0
 MK-6-14                1   0   1   2   1   0   2   0   1   0   1   1   1   2   2   0   1   1   0   0   1   1   1   1   1   1   0   0   0   1   0   1   1   0   0   0   2   0   0   2   2   2   1   2   2   1   1   1   1   0   2   0   2   1   1   1   1   1   1   2   0   0   1   2   1   1   2   0   2   1   1   1   2   1   1   2   2   1   1   1   1   1   0   0   2   1   2   1   1   2   1   1   1   2   0   2   2   0   0   1   1   1   2   1   2   1   1   0   2   0   0   1   1   1   1   0   2   1   0   1   1   0   0   2   1   1   1   1   1   0   0   1   1   0   1   1   1   0   2   2   2   0   0   1   0   0   1   0   1   1   0   0   1   2   2   2   2   0   2   1   1   1   1   1   2   1   2   2   2   1   0   1   1   2   2   1   2   1   0   2   2   1   0   1   2   0   0   0   1   1   2   1   1   1   1   0   0   1   1   0
 MK-6-15                1   0   1   2   1   0   2   1   1   0   2   1   1   2   2   0   1   1   0   0   1   2   1   1   1   1   0   1   0   1   0   1   1   1   0   0   2   0   0   2   1   2   1   2   2   1   1   1   1   0   2   0   2   1   1   1   1   1   1   2   0   0   1   1   1   1   2   0   2   1   1   1   1   1   1   2   2   1   1   1   1   2   0   0   1   1   2   1   1   2   1   1   1   2   0   2   2   0   0   1   1   0   1   1   2   1   1   0   2   0   0   2   1   1   1   1   2   1   0   0   0   1   1   2   1   1   1   1   1   0   0   1   1   0   1   1   1   1   2   2   2   0   1   1   1   1   1   0   1   1   0   1   1   2   2   1   2   0   2   1   1   1   2   1   2   1   2   2   2   1   0   1   1   2   2   1   2   1   0   2   2   1   0   1   2   0   0   0   0   0   2   0   1   1   1   1   0   1   1   0
 MK-6-16                0   0   1   2   1   0   2   1   1   0   2   1   1   2   2   0   1   1   0   0   1   2   2   1   0   1   0   1   0   1   0   1   0   1   0   0   2   0   0   2   1   2   1   2   2   1   1   0   1   0   2   0   1   1   1   1   1   1   1   2   0   0   1   1   1   1   2   0   2   1   1   1   1   1   1   2   2   1   2   1   1   2   0   1   1   1   1   1   1   1   0   1   1   1   0   2   1   0   0   1   1   0   1   1   1   2   0   0   1   0   1   2   0   1   1   1   2   0   0   1   0   1   1   2   1   1   1   1   1   0   0   1   1   0   1   1   1   2   2   1   1   0   1   1   1   1   1   0   1   1   0   1   1   1   2   1   2   0   2   1   1   1   2   1   2   1   2   2   2   1   0   1   1   1   2   1   2   1   0   2   2   1   0   1   2   0   0   0   0   0   2   1   1   1   1   1   1   1   1   0
 
!****************************************** Phenotypic Data **********************************************************
!-100.0 is resevred for missing phenotype
SimulatedTrait1         9.4670   11.2019    9.8946    9.9637   10.5861   10.2863   10.8220   10.7321    9.7362    9.6662    9.6402   10.7929    9.7215   11.5396   11.5487   10.7659   10.4659   10.4353    9.8132    8.7413   10.5282    9.7629    9.3559   10.6895    9.4552    8.8867    8.9043    8.9035   11.4309   10.0163    8.6994    9.5545   12.5562   10.0288    9.5407   12.3483    9.2157    8.7281   10.6352   11.5040   10.0066    9.0224   10.7769   11.8880    9.6773    9.0627    9.7664   10.6319   11.3180    9.4181    8.5290   11.3229    9.9487   11.3130    9.8912   10.5360    9.0554   10.2362   10.5429   10.1187   10.2873   11.0800   11.4095    9.2040    8.0295   10.4937    9.8639   11.0236    9.9222   11.4211   10.3497    9.0753   12.1617    9.7518   11.2540   10.1146    9.6798    9.2537   11.0569    9.5897    8.7344    9.7408    9.6868   12.6906   11.2056   11.6841    9.3736    9.8788    9.7373    9.4879    9.2635    9.5530    9.6653    9.2178   11.9483   10.1371   10.8782    9.4560   10.1440   10.4756   13.0332    9.1799   10.0921   10.3571   10.3650    9.8321    9.4278   10.6461    9.5857   10.9660   11.4830   10.2292    9.7048   10.6488    9.3702    7.9079   12.2217    8.9028   10.8084   11.2539    8.4324   10.6931    8.8479    9.8608    9.1483   12.1636    8.4807    9.6484   10.5316    9.6598   10.0042   11.3528   10.2269    9.1035    8.5851   10.1492   10.2405    9.0907    8.6868   11.2821    9.6329   11.0801   13.1532    8.8198    9.8568    9.1596   10.6777    9.6535    9.4551    9.2780    8.7379   11.1523   11.1661   11.4793    9.9206   11.6497   10.5462   11.6024   10.7920   10.5236   11.0894   10.0464    9.1938    9.4393   11.8712    9.2448   10.0898    8.6130    7.9414   10.1515   10.5625    8.4701   10.7429    8.5460    9.1611   10.7454   10.9608   11.2356    9.8616    9.3928   11.3971   10.2863   10.4446   10.7456   10.0371   10.7231   11.0927    9.2515    9.9741   10.6805   10.0548    9.7002   10.8077    8.6711    9.2283    9.1313    9.7603   10.9682    7.6948    9.2208
 
