# Supplementary material for: Inclusive Composite Interval Mapping of QTL by Environment Interactions in Biparental Populations
Source: PLoS One. 2015 Jul 10;10(7):e0132414. doi: 10.1371/journal.pone.0132414 (PMC4498613; doi:10.1371/journal.pone.0132414)
Supplement: S2 File — (ZIP) [file pone.0132414.s002.zip › F2 population/e=1/run_00152.met]

!**********************Note: lines staring with "!" are remarks and will be ignored in the program********************
!*********************************General Information**********************************
!Assuming F1 = P1 x P2, populations available in QTL IciMapping are: 
!  1, P1BC1F1 = P1 x F1, the first backcrossing where P1 is used as the recurrent parent;
!  2, P2BC1F1 = P2 x F1, the first backcrossing where P2 is used as the recurrent parent;
!  3, F1DH, F1-derived doubled haploids; 
!  4, RIL or F1RIL, recombination inbred lines through the repeated selfing of F1;
!  5, P1BC1RIL, recombination inbred lines through the repeated selfing of P1BC1F1;
!  6, P2BC1RIL, recombination inbred lines through the repeated selfing of P2BC1F1;
!  7, F2, the selfing generation of F1;
!  8, F3, the selfing generation of F2;
!  9, P1BC2F1, the second backcrossing where P1 is used as the recurrent parent; 
! 10, P2BC2F1, the second backcrossing where P2 is used as the recurrent parent;
! 11, P1BC2RIL, recombination inred lines through the repeated selfing of P1BC2F1; 
! 12, P2BC2RIL, recombination inred lines through the repeated selfing of P2BC2F1; 
! 13, P1BC1F2, the selfing generation of P1BC1F1; 
! 14, P2BC1F2, the selfing generation of P2BC1F1; 
! 15, P1BC2F2, the selfing generation of P1BC2F1; 
! 16, P2BC2F2, the selfing generation of P2BC2F1; 
! 17, P1BC1DH, P1BC1F1-derived doubled haploids; 
! 18, P2BC1DH, P2BC1F1-derived doubled haploids; 
! 19, P1BC2DH, P1BC2F1-derived doubled haploids; 
! 20, P2BC2DH, P2BC2F1-derived doubled haploids; 
   7      !Mapping Population (see remarks above)
   2      !Mapping Function (1 for Kosambi; 2 for Haldane; 3 for Morgan)
   2      !Marker Space Type (1 for intervals; 2 for positions)
   1      !Marker Space Unit(1 for centiMorgans; 2 for Morgan)
   6      !Number of Chromosomes (or Linkage Groups)
 200      !Size of the mapping population
   1      !Number of environments
 
!***************************************** Chromosomes and Linkage Maps **********************************************
!Chromosome                 NumMarkers
-CH1                        16
-CH2                        16
-CH3                        16
-CH4                        16
-CH5                        16
-CH6                        16
!Linkage map (Marker name followed by position or the interval length)
 MK-1-1                1     0.000
 MK-1-2                1    10.000
 MK-1-3                1    20.000
 MK-1-4                1    30.000
 MK-1-5                1    40.000
 MK-1-6                1    50.000
 MK-1-7                1    60.000
 MK-1-8                1    70.000
 MK-1-9                1    80.000
 MK-1-10               1    90.000
 MK-1-11               1   100.000
 MK-1-12               1   110.000
 MK-1-13               1   120.000
 MK-1-14               1   130.000
 MK-1-15               1   140.000
 MK-1-16               1   150.000
 MK-2-1                2     0.000
 MK-2-2                2    10.000
 MK-2-3                2    20.000
 MK-2-4                2    30.000
 MK-2-5                2    40.000
 MK-2-6                2    50.000
 MK-2-7                2    60.000
 MK-2-8                2    70.000
 MK-2-9                2    80.000
 MK-2-10               2    90.000
 MK-2-11               2   100.000
 MK-2-12               2   110.000
 MK-2-13               2   120.000
 MK-2-14               2   130.000
 MK-2-15               2   140.000
 MK-2-16               2   150.000
 MK-3-1                3     0.000
 MK-3-2                3    10.000
 MK-3-3                3    20.000
 MK-3-4                3    30.000
 MK-3-5                3    40.000
 MK-3-6                3    50.000
 MK-3-7                3    60.000
 MK-3-8                3    70.000
 MK-3-9                3    80.000
 MK-3-10               3    90.000
 MK-3-11               3   100.000
 MK-3-12               3   110.000
 MK-3-13               3   120.000
 MK-3-14               3   130.000
 MK-3-15               3   140.000
 MK-3-16               3   150.000
 MK-4-1                4     0.000
 MK-4-2                4    10.000
 MK-4-3                4    20.000
 MK-4-4                4    30.000
 MK-4-5                4    40.000
 MK-4-6                4    50.000
 MK-4-7                4    60.000
 MK-4-8                4    70.000
 MK-4-9                4    80.000
 MK-4-10               4    90.000
 MK-4-11               4   100.000
 MK-4-12               4   110.000
 MK-4-13               4   120.000
 MK-4-14               4   130.000
 MK-4-15               4   140.000
 MK-4-16               4   150.000
 MK-5-1                5     0.000
 MK-5-2                5    10.000
 MK-5-3                5    20.000
 MK-5-4                5    30.000
 MK-5-5                5    40.000
 MK-5-6                5    50.000
 MK-5-7                5    60.000
 MK-5-8                5    70.000
 MK-5-9                5    80.000
 MK-5-10               5    90.000
 MK-5-11               5   100.000
 MK-5-12               5   110.000
 MK-5-13               5   120.000
 MK-5-14               5   130.000
 MK-5-15               5   140.000
 MK-5-16               5   150.000
 MK-6-1                6     0.000
 MK-6-2                6    10.000
 MK-6-3                6    20.000
 MK-6-4                6    30.000
 MK-6-5                6    40.000
 MK-6-6                6    50.000
 MK-6-7                6    60.000
 MK-6-8                6    70.000
 MK-6-9                6    80.000
 MK-6-10               6    90.000
 MK-6-11               6   100.000
 MK-6-12               6   110.000
 MK-6-13               6   120.000
 MK-6-14               6   130.000
 MK-6-15               6   140.000
 MK-6-16               6   150.000
!*********************************** Marker Types ********************************************************************
!Co-dominant marker: When heterozygote F1 is present, P1 is coded as 2, F1 is coded as 1, and P2 is coded as 0; Otherwise, P1 is coded as 2, and P2 is coded as 0. 
!Dominant marker: When heterozygote F1 is present, P1 and F1 are coded as 12, and P2 is coded as 0; Otherwise, P1 is coded as 2, and P2 is coded as 0.  
!Recessive markers: When heterozygote F1 is present, P1 is coded as 2, and F1 and P2 are coded as 10; Otherwise, P1 is coded as 2, and P2 is coded as 0. 
!Missing marker is coded as -1. 
 MK-1-1                 1   1   2   0   1   1   0   1   1   0   1   0   2   1   1   2   1   1   1   0   0   0   2   1   2   2   1   0   2   0   0   0   0   1   2   2   0   0   0   1   2   2   1   1   2   1   1   1   1   1   0   1   1   2   1   2   1   1   2   0   1   1   0   1   1   1   0   0   0   1   0   1   1   1   1   1   1   1   1   1   0   2   1   0   1   1   1   1   1   2   1   1   1   1   2   1   1   1   1   0   1   1   2   1   1   1   0   1   0   2   2   1   2   0   1   1   0   0   1   0   1   1   1   0   1   0   2   0   1   0   1   2   0   1   1   1   0   1   1   1   0   1   2   1   2   0   2   2   1   2   0   1   2   2   2   1   1   1   1   1   2   2   0   1   1   1   1   0   0   2   1   2   1   0   0   2   2   0   1   1   1   2   0   1   0   1   1   2   1   0   0   1   1   1   1   1   1   1   0   2
 MK-1-2                 1   1   2   0   1   1   1   1   1   0   1   0   2   2   0   2   1   1   1   0   0   0   2   1   2   2   2   0   2   1   0   0   0   0   2   2   0   0   0   1   2   2   1   2   2   1   1   1   1   1   0   1   1   2   1   1   2   1   2   1   2   1   0   1   1   1   0   0   0   1   0   1   1   1   2   1   1   1   1   2   0   2   1   1   1   1   1   1   1   2   1   0   1   1   2   1   1   1   1   0   2   1   2   1   1   1   0   1   0   2   2   1   2   0   1   1   0   0   1   1   1   1   1   0   1   0   1   0   1   1   1   2   0   0   1   0   1   1   1   0   0   0   2   1   2   0   2   2   1   2   0   1   2   1   2   1   1   1   1   1   2   2   0   1   0   1   1   0   0   2   1   2   1   0   0   2   2   1   1   2   1   2   0   1   0   2   1   1   1   0   0   1   1   1   2   1   1   1   0   1
 MK-1-3                 1   1   2   0   1   1   0   1   2   0   1   0   2   0   0   2   1   1   1   0   1   0   2   1   2   2   2   0   2   1   0   0   1   0   2   1   0   0   0   1   2   2   1   2   2   1   0   1   1   1   0   0   1   2   1   1   2   1   2   1   2   1   0   1   1   1   0   0   0   1   0   1   1   1   2   1   1   1   1   1   0   2   1   1   1   1   1   1   1   2   1   0   1   1   2   0   1   2   1   0   2   2   2   1   1   1   0   1   0   2   2   2   2   0   1   1   2   0   1   1   1   2   1   0   2   0   0   0   1   1   1   2   0   0   2   0   1   1   1   0   0   0   1   1   2   0   2   2   1   2   0   1   2   1   2   1   1   1   1   2   2   1   0   1   1   1   1   0   0   2   2   0   1   0   0   2   2   1   2   2   1   2   0   1   0   2   0   1   1   0   0   1   1   1   2   1   1   2   0   1
 MK-1-4                 1   1   2   0   1   1   1   1   2   0   1   2   2   1   0   2   0   1   1   0   1   0   2   1   2   2   2   0   2   0   0   0   1   0   2   1   0   1   0   2   1   1   1   2   2   1   0   0   1   0   0   0   0   1   1   1   2   1   2   1   2   0   0   1   1   1   0   0   0   1   0   1   1   1   2   1   1   0   1   1   0   2   1   1   1   1   2   1   1   1   1   0   1   1   2   0   1   2   1   1   2   2   2   1   1   1   1   1   1   2   2   2   2   0   1   1   2   0   1   1   2   2   1   0   2   0   0   0   1   1   1   2   1   0   2   0   1   0   1   0   0   0   1   1   2   0   2   2   1   1   0   1   2   1   2   1   1   1   0   2   1   1   0   1   1   1   1   0   0   2   1   0   1   0   0   1   2   1   2   2   1   2   0   1   1   1   0   1   2   0   0   2   1   1   2   1   1   2   1   1
 MK-1-5                 0   1   2   0   1   1   1   0   2   1   1   2   1   1   0   1   0   1   1   0   1   0   2   1   2   2   2   0   2   0   1   0   1   0   2   1   0   2   0   2   1   1   1   2   2   1   0   0   1   0   0   0   1   1   0   1   2   1   2   2   2   0   0   1   0   2   0   0   0   1   0   1   1   1   2   1   1   1   1   1   0   2   0   1   1   1   2   1   1   1   1   0   1   1   2   0   1   2   1   0   2   2   1   2   1   1   1   1   1   2   2   2   2   0   1   1   2   0   1   1   2   2   1   0   2   0   0   0   1   1   0   1   0   0   2   1   1   0   1   0   0   0   2   2   2   0   2   2   1   1   1   1   2   1   2   1   1   1   0   2   0   1   0   1   2   1   2   0   1   2   0   0   2   0   0   1   1   1   2   1   1   2   0   1   1   1   0   1   2   1   0   2   1   2   2   2   1   1   1   2
 MK-1-6                 0   1   2   0   1   1   1   0   2   2   1   2   1   1   0   1   0   1   0   0   1   0   2   0   1   2   2   0   2   0   1   0   1   0   2   1   0   2   0   2   1   1   1   2   1   1   0   0   1   0   0   0   1   1   0   2   2   1   2   1   2   1   0   1   0   2   0   0   0   1   0   0   0   1   2   1   1   1   1   1   0   2   0   1   1   1   1   1   1   0   1   0   1   1   2   0   1   1   1   0   1   2   0   2   1   1   1   1   1   2   1   2   1   0   1   1   2   1   1   0   2   2   0   0   2   0   0   0   2   1   0   1   0   0   2   1   1   0   1   0   0   0   2   2   2   1   2   2   1   1   2   1   2   2   2   1   1   1   0   2   0   1   0   1   2   1   1   0   1   2   0   0   2   0   1   1   1   1   1   1   1   1   0   1   1   1   0   1   2   1   1   2   1   2   2   2   1   2   1   2
 MK-1-7                 0   1   2   0   1   1   1   0   2   2   1   2   1   1   1   1   0   1   0   0   1   1   2   0   2   0   2   1   1   0   1   0   0   1   2   2   0   1   0   2   1   1   1   2   1   1   0   0   1   0   0   0   1   1   0   2   2   0   2   1   1   1   0   1   0   2   0   1   0   1   0   0   1   1   1   1   1   1   1   1   0   2   0   2   1   0   1   2   1   0   1   0   1   1   2   0   0   1   1   0   2   1   0   2   1   1   1   1   1   2   1   2   1   0   1   1   2   1   1   0   2   1   0   1   2   0   1   0   2   1   1   1   1   1   2   1   1   0   1   1   1   0   2   2   2   1   1   1   1   1   2   1   2   2   2   1   1   1   0   2   0   0   1   1   2   0   1   0   1   2   0   0   2   1   1   1   2   1   0   1   1   1   0   1   1   1   1   1   2   1   1   2   1   1   2   1   1   2   1   2
 MK-1-8                 0   1   2   1   1   1   1   1   2   2   1   2   1   1   1   1   0   1   0   0   2   1   2   0   2   1   2   1   0   0   1   0   0   2   2   2   0   1   0   2   1   1   1   1   1   1   0   1   1   1   0   0   1   0   0   2   2   0   2   1   1   2   0   1   0   2   0   1   0   1   0   0   1   1   1   1   1   1   1   1   2   1   0   2   1   0   2   1   0   0   1   0   1   1   2   1   0   1   1   1   2   1   0   2   1   2   1   1   1   2   1   2   1   1   1   1   2   0   0   1   2   1   1   1   2   1   1   0   1   1   1   1   1   1   2   1   1   0   1   1   1   0   2   1   2   0   1   1   1   1   2   1   1   2   2   1   1   1   1   2   0   1   1   1   2   0   1   0   1   2   0   0   2   1   1   1   2   1   0   1   1   1   0   1   1   1   1   1   2   1   1   2   1   1   1   1   1   2   1   2
 MK-1-9                 0   1   1   2   1   1   1   1   2   1   0   2   2   1   1   0   0   1   0   0   2   1   2   0   2   1   1   1   0   0   1   0   1   2   2   2   0   1   0   2   1   1   1   1   1   1   0   1   1   1   0   1   1   0   0   0   2   0   2   1   1   2   0   1   0   2   0   1   0   1   0   1   2   1   1   1   1   1   1   1   2   1   0   2   1   1   2   1   0   0   0   0   1   1   2   1   1   1   1   1   1   1   0   1   1   2   2   1   1   2   1   2   1   1   2   1   2   0   0   1   2   1   1   1   2   1   1   0   1   1   1   1   1   1   2   1   1   0   1   1   1   0   2   1   2   0   2   2   1   1   2   1   1   2   2   2   1   1   0   1   0   0   1   1   2   0   1   0   1   2   1   0   2   1   1   1   2   2   0   1   1   1   0   1   1   1   1   1   2   1   1   1   1   1   2   1   1   2   1   2
 MK-1-10                0   1   1   1   1   1   1   1   1   2   0   2   2   1   1   0   0   1   0   1   2   1   2   0   2   1   1   0   1   0   1   0   1   2   2   2   0   1   0   2   1   1   1   1   0   1   0   1   1   1   1   1   1   0   0   0   2   0   2   1   2   2   0   1   0   2   0   2   1   1   1   0   2   1   1   1   0   1   1   1   2   0   0   2   1   1   2   1   0   0   0   1   1   1   1   2   1   1   1   1   1   1   0   1   1   2   2   1   1   2   1   2   1   0   2   1   1   0   1   1   2   1   1   1   1   2   0   0   2   1   1   1   1   1   2   0   1   0   0   1   1   0   2   1   2   0   2   2   2   1   2   0   1   2   2   1   1   1   0   1   0   0   1   1   2   0   1   0   1   2   1   0   2   1   1   1   1   1   0   1   1   1   1   1   1   2   1   0   2   1   1   1   2   1   2   1   1   2   1   2
 MK-1-11                0   1   2   1   1   1   1   2   1   2   1   1   2   1   1   0   1   1   1   1   1   1   2   0   2   1   2   0   2   0   1   0   1   1   2   2   0   1   0   1   1   1   1   2   0   1   0   0   1   0   0   1   1   0   1   0   1   0   2   1   2   2   0   1   0   2   0   2   2   1   1   0   1   2   1   1   0   1   1   1   2   0   0   2   1   0   1   1   1   0   0   1   1   1   1   2   1   1   1   1   0   1   0   1   1   1   2   1   1   2   1   2   1   0   2   1   1   0   1   1   2   1   1   1   1   2   1   0   2   1   1   1   1   1   2   0   2   0   1   1   1   0   2   1   2   0   2   2   2   0   2   0   2   2   2   2   0   1   0   0   0   0   1   1   2   0   1   1   1   2   1   0   2   1   0   2   1   1   0   1   1   1   0   0   1   2   1   0   2   1   1   1   2   1   2   0   1   2   1   2
 MK-1-12                0   1   2   1   1   1   1   2   1   2   1   0   2   2   1   0   1   1   1   1   2   1   2   1   2   1   2   0   2   0   1   0   1   1   2   2   1   1   0   1   1   1   1   2   0   0   1   0   1   1   1   1   1   0   1   0   1   0   1   1   2   2   0   1   0   2   0   2   2   1   1   0   1   2   1   1   0   0   1   1   2   0   1   1   1   0   1   0   1   0   0   1   1   1   1   2   1   1   0   1   0   1   0   1   2   1   1   1   1   1   1   2   0   0   2   1   1   0   1   2   2   1   1   1   1   2   1   0   1   1   1   1   1   1   2   0   2   0   1   1   1   0   2   1   2   1   1   1   2   0   2   0   2   2   2   0   0   1   0   0   0   0   1   0   1   0   1   1   1   2   1   0   2   1   0   2   1   1   0   1   1   1   0   0   2   2   1   0   2   1   1   1   2   1   2   0   1   2   1   1
 MK-1-13                0   1   2   2   1   1   1   2   2   2   1   0   2   2   1   0   1   1   1   1   2   2   2   1   2   1   2   0   1   0   1   0   1   1   2   2   0   2   0   2   1   1   1   2   0   0   1   0   1   1   1   1   1   0   1   0   0   0   1   1   2   2   0   1   0   2   0   2   2   1   1   0   1   2   1   1   0   0   1   1   2   0   1   1   0   0   1   0   1   0   0   0   1   1   1   2   1   1   0   2   1   1   0   1   2   1   2   2   1   1   1   2   0   0   1   1   1   0   1   1   2   1   1   1   1   2   1   0   1   1   1   1   1   1   2   0   2   0   2   1   1   0   2   1   2   1   1   1   2   0   2   0   2   2   2   0   0   0   0   0   1   1   1   1   1   0   1   1   1   1   1   1   2   1   1   2   1   0   0   1   0   1   0   0   2   2   1   0   2   1   1   1   2   0   2   0   1   2   1   1
 MK-1-14                0   1   2   2   1   1   1   1   2   2   2   0   2   1   1   1   1   1   1   1   1   2   2   1   2   1   2   0   1   1   1   0   0   1   2   2   1   2   0   2   1   1   1   1   0   0   1   0   1   1   1   1   1   1   1   0   0   0   1   1   2   2   0   1   0   2   0   2   1   1   1   1   1   2   1   1   0   0   1   1   2   0   1   1   0   0   2   1   1   0   0   0   1   1   1   2   1   2   0   1   1   2   0   1   2   1   2   2   0   1   1   2   0   0   0   1   1   0   1   2   2   1   1   1   1   2   1   0   1   1   1   1   1   1   2   0   2   0   2   1   1   0   2   1   2   1   1   1   2   0   2   0   2   2   2   1   0   0   0   0   1   1   1   1   1   0   1   1   1   1   1   1   2   1   1   2   1   0   1   1   0   1   0   0   2   2   1   0   2   1   1   1   2   1   1   0   1   1   0   1
 MK-1-15                0   1   2   1   1   1   1   1   2   2   1   0   1   1   1   2   1   1   1   1   0   2   2   1   1   0   1   1   0   1   1   0   1   1   2   1   1   2   0   2   1   1   1   1   0   0   2   0   1   1   0   1   1   1   1   0   1   0   1   2   2   2   0   1   0   2   0   2   1   1   1   1   1   2   1   1   0   0   1   1   2   0   2   1   1   0   2   1   1   0   0   1   0   1   1   2   1   2   0   1   1   2   0   1   2   1   2   2   0   1   1   2   0   1   0   1   1   0   1   1   2   2   1   1   1   2   1   0   1   1   1   1   1   1   2   0   1   0   2   1   1   0   2   1   2   1   1   1   2   0   2   0   2   2   2   1   1   0   1   0   1   1   1   1   1   0   1   1   1   1   1   1   2   1   1   2   1   0   0   2   0   1   1   0   2   2   2   1   2   1   0   1   1   1   1   2   1   1   0   1
 MK-1-16                0   1   2   1   2   2   1   1   1   2   1   0   1   2   1   2   1   2   1   1   0   2   2   1   0   0   1   1   0   1   1   0   1   1   2   1   0   2   1   2   1   1   1   2   0   0   2   0   1   1   0   2   1   1   1   0   1   0   1   2   2   2   0   1   0   2   0   2   1   1   1   1   1   1   1   0   0   0   1   0   2   0   2   1   1   0   1   1   1   0   1   1   0   1   1   2   1   2   0   1   1   2   0   1   2   1   2   2   1   1   2   2   0   1   0   1   1   0   1   0   2   1   0   1   1   2   1   0   1   1   1   1   1   1   2   0   1   0   1   1   1   0   1   1   2   1   1   1   2   0   2   0   2   2   2   0   1   0   1   0   1   2   1   1   1   0   1   1   1   1   1   1   2   1   1   2   2   1   0   2   0   0   1   0   2   2   2   0   2   1   0   1   1   1   1   2   1   0   0   1
 MK-2-1                 1   1   0   2   2   2   0   1   0   0   1   0   2   0   2   1   0   0   2   2   1   1   2   2   2   1   0   2   2   2   1   1   0   0   2   0   1   2   2   2   1   2   1   2   0   1   1   0   0   2   1   1   0   1   1   1   1   0   0   0   1   0   0   2   1   1   2   1   1   1   1   1   2   2   1   2   1   2   1   1   1   1   0   1   1   2   0   1   1   1   1   0   1   1   1   1   2   2   1   2   0   0   0   2   1   2   1   0   1   2   2   0   1   0   0   1   1   1   2   2   0   1   0   0   1   1   2   0   0   0   2   1   1   1   1   1   1   0   1   2   0   1   1   1   2   1   0   1   0   0   1   0   0   1   0   1   1   1   0   2   1   0   2   0   1   1   1   1   2   2   1   1   2   1   0   2   2   1   2   1   0   0   0   2   1   0   1   1   0   1   2   0   1   2   2   1   0   2   1   1
 MK-2-2                 2   1   1   2   2   2   0   1   1   0   1   0   2   0   2   1   0   0   2   2   1   2   2   2   2   1   0   2   2   2   2   1   1   1   2   0   1   2   1   2   1   2   1   2   1   1   1   0   0   2   1   0   0   1   1   1   1   1   0   0   1   0   0   2   1   1   2   1   1   2   1   0   2   1   1   1   1   0   2   1   1   1   0   1   1   1   0   1   2   1   0   0   1   1   1   1   2   1   1   2   0   1   1   2   1   2   1   0   1   2   2   0   1   0   0   1   1   1   2   1   0   1   0   0   1   1   2   0   0   0   2   1   1   1   2   2   1   1   1   1   1   1   1   1   1   1   0   1   1   0   1   0   0   1   0   1   0   1   0   2   1   0   2   0   1   1   1   1   2   1   1   1   2   1   0   2   1   1   1   1   0   1   0   2   0   0   1   0   1   2   1   2   1   1   2   1   1   2   1   1
 MK-2-3                 2   0   2   2   2   2   0   2   1   0   1   0   2   0   2   2   0   0   2   1   1   1   2   2   2   2   0   2   1   2   2   1   1   2   2   0   1   2   0   2   2   2   1   2   1   1   1   0   0   1   1   0   0   1   1   1   0   1   0   0   1   0   0   2   1   1   1   1   1   2   1   1   2   1   1   1   1   1   2   1   1   1   0   1   1   1   0   0   2   0   0   0   2   1   1   1   2   1   1   2   0   1   2   2   1   2   2   0   1   1   2   0   2   0   0   0   1   1   2   1   0   2   0   0   0   1   2   0   0   0   1   2   1   1   2   2   1   1   0   1   2   1   1   1   1   2   1   1   0   0   1   0   1   1   1   1   1   1   0   2   1   0   2   1   1   1   1   1   1   1   1   1   1   1   1   2   1   0   2   1   0   1   0   1   0   0   1   0   1   2   1   2   1   1   2   1   1   2   1   1
 MK-2-4                 2   0   2   2   2   1   0   1   2   0   0   0   2   1   1   2   0   0   1   1   1   1   2   1   2   2   0   2   1   2   2   1   1   2   2   0   1   2   0   1   2   2   1   2   1   1   1   0   0   1   1   0   0   1   1   0   0   1   0   0   1   1   0   2   1   1   1   1   1   2   1   1   2   1   1   1   1   1   2   1   1   1   0   1   1   1   0   0   2   0   0   0   2   0   1   1   2   1   1   2   0   1   2   2   1   2   2   0   1   0   2   1   2   1   0   0   1   0   2   1   0   2   0   0   0   1   2   0   0   0   1   2   1   1   1   2   1   1   0   1   1   2   1   1   1   2   1   1   0   0   1   0   1   1   1   1   1   1   0   2   1   1   2   0   1   1   1   1   1   1   1   1   1   1   1   2   0   0   2   1   0   1   0   1   1   1   2   0   1   2   1   2   1   1   2   1   1   2   1   0
 MK-2-5                 2   0   2   2   2   1   0   1   2   0   1   0   2   1   1   2   1   0   1   1   1   1   2   1   2   2   0   2   1   2   2   1   1   2   2   0   1   2   0   1   2   2   2   2   1   1   1   0   0   1   2   0   0   1   1   0   0   1   0   0   1   0   1   2   1   0   1   1   1   2   1   1   2   0   1   1   1   1   2   1   1   1   0   1   1   1   1   1   2   0   0   0   1   0   1   1   2   2   1   2   0   1   2   2   1   1   1   0   1   0   2   1   2   1   0   0   1   0   2   2   0   2   0   0   0   1   2   0   0   0   1   2   2   1   1   2   1   1   0   0   1   1   1   1   1   2   1   2   0   0   1   0   1   1   1   0   1   1   0   2   1   1   2   0   1   1   1   1   1   1   1   1   1   1   1   2   0   0   2   1   0   0   0   1   1   1   2   1   0   2   1   0   1   1   2   0   1   2   1   0
 MK-2-6                 1   0   2   2   2   1   1   2   2   0   2   0   1   0   1   2   1   0   1   1   1   1   1   1   1   2   0   2   1   2   2   1   1   2   1   0   1   2   0   1   2   2   2   2   1   1   1   1   0   0   1   0   0   1   1   0   0   1   0   0   1   0   1   2   1   0   1   0   1   1   1   1   1   0   2   1   1   1   2   1   1   0   0   1   1   2   1   1   2   0   0   0   1   0   1   1   2   2   1   2   0   1   1   2   1   1   1   1   1   0   2   0   2   1   0   0   1   1   2   2   0   1   0   0   0   0   2   0   0   0   1   1   2   1   1   2   0   0   0   0   1   1   1   1   1   2   1   2   0   0   1   0   2   1   1   0   1   1   0   2   1   1   1   0   1   1   1   1   1   1   1   1   1   1   1   2   0   0   2   1   0   0   0   1   1   1   2   2   0   2   0   0   1   1   2   1   1   2   1   1
 MK-2-7                 1   0   2   1   2   1   2   2   2   0   2   0   1   0   1   2   1   0   1   2   2   1   1   1   1   2   1   2   1   1   2   1   1   1   1   0   1   1   0   1   2   2   2   2   1   1   0   1   0   0   1   0   0   1   1   0   0   0   1   0   1   1   1   2   1   0   1   0   1   1   1   1   0   0   2   1   1   1   2   1   1   0   0   0   1   2   1   1   2   0   0   0   1   0   1   1   2   2   0   2   0   1   1   2   1   1   1   1   1   1   1   0   1   1   0   1   1   1   2   2   0   0   0   1   0   0   2   0   0   0   1   1   1   1   1   2   0   0   0   0   1   1   1   1   1   2   1   2   0   0   1   0   2   1   1   0   1   1   0   2   0   0   0   0   1   0   1   1   1   1   1   1   1   1   1   2   1   0   2   1   0   0   1   2   2   1   2   2   0   2   0   0   2   1   2   1   1   2   1   1
 MK-2-8                 1   1   2   0   2   2   1   2   2   0   1   0   2   0   2   1   1   0   1   2   2   1   1   1   2   2   1   2   1   1   2   1   1   1   1   0   1   0   0   1   2   2   1   2   0   0   1   1   0   0   1   0   0   1   1   0   0   0   2   0   1   1   1   1   0   0   1   0   1   1   1   2   0   0   2   1   1   1   2   1   1   0   0   0   1   2   2   2   2   0   0   0   1   0   1   1   2   1   0   1   1   1   1   2   0   1   0   1   1   1   1   0   1   0   1   1   1   1   2   2   0   0   0   0   0   0   2   0   0   0   1   1   1   1   0   2   1   0   1   0   1   1   1   1   2   2   1   1   0   1   1   0   2   1   1   0   2   1   1   2   1   0   0   0   1   0   1   1   1   1   0   1   1   1   1   2   1   0   1   1   0   1   1   2   2   1   2   2   0   2   0   0   2   1   2   1   1   2   1   1
 MK-2-9                 1   1   2   0   2   2   1   2   2   0   1   0   1   1   2   1   1   0   1   2   2   1   1   1   1   2   1   1   1   1   2   1   2   1   1   1   1   0   0   1   2   2   1   2   0   0   2   1   0   1   0   0   1   1   1   0   0   0   1   0   1   1   1   1   0   0   1   0   0   0   0   2   2   1   2   1   1   1   2   1   1   0   0   0   1   1   2   2   2   0   0   0   1   0   1   1   2   1   0   1   1   1   0   2   0   0   0   1   1   1   1   0   1   0   1   1   1   1   2   1   0   0   1   0   0   0   2   0   0   0   1   1   1   1   0   1   1   0   1   0   1   1   1   0   2   2   1   1   0   1   1   0   2   1   1   0   2   1   0   2   1   0   0   0   1   1   1   2   0   0   0   1   1   0   1   1   1   1   2   1   0   1   1   2   1   0   2   2   0   1   0   0   1   1   2   1   1   2   1   0
 MK-2-10                1   1   2   0   2   2   1   2   2   1   1   1   1   1   2   2   1   0   1   2   2   1   0   0   1   2   1   2   1   1   1   1   2   1   1   1   1   0   0   1   2   2   1   2   0   0   2   1   0   0   0   1   0   1   1   0   0   0   1   0   0   1   0   1   0   0   1   0   0   0   0   2   2   1   2   2   1   1   2   0   1   1   0   0   1   1   1   2   2   0   0   0   0   0   1   1   2   1   0   1   1   1   0   2   1   0   1   1   1   1   1   0   1   0   2   1   0   1   2   1   0   0   1   0   0   0   2   0   0   0   1   1   1   1   0   1   0   0   1   1   0   1   2   0   2   2   1   1   0   0   1   0   2   0   1   0   2   1   1   1   1   0   0   0   1   1   1   2   0   0   0   1   1   1   1   1   1   1   2   1   0   1   1   1   0   0   2   1   0   1   0   1   1   1   1   0   1   1   1   0
 MK-2-11                1   1   2   0   2   1   1   2   2   2   1   1   1   2   2   2   1   0   1   1   2   0   0   0   1   2   1   2   1   1   2   0   2   1   2   1   1   0   0   1   2   2   1   2   0   1   2   1   0   1   1   1   1   1   1   0   0   0   1   0   1   1   0   1   0   0   2   0   0   0   0   2   2   1   2   2   1   1   2   0   2   1   0   0   1   1   1   2   2   0   0   1   0   0   1   1   2   1   0   1   1   1   0   2   1   0   1   1   1   1   1   1   1   1   2   1   0   1   2   1   0   0   2   0   0   0   2   0   1   1   1   1   1   1   0   1   0   0   1   1   0   2   2   0   2   2   1   1   0   0   1   0   1   0   1   0   2   1   1   1   2   0   0   0   1   2   1   2   1   0   0   1   1   0   1   1   1   1   2   0   0   1   2   1   0   0   2   1   0   0   0   1   1   1   1   0   1   1   1   0
 MK-2-12                2   1   1   0   2   1   1   2   2   2   1   1   1   2   2   2   1   1   2   1   2   1   1   0   2   2   1   2   1   2   2   0   2   1   2   0   2   0   0   1   2   2   1   2   0   1   1   1   1   2   1   1   1   1   1   0   1   0   1   0   1   1   0   0   0   0   2   0   0   0   0   1   2   1   1   1   1   1   2   0   2   1   0   0   1   2   1   2   2   0   0   1   0   1   1   1   1   1   0   1   1   1   0   2   1   0   0   1   1   1   2   2   1   1   2   1   0   1   2   1   0   0   2   0   0   0   2   0   1   1   1   1   1   1   0   1   0   1   1   1   0   2   2   0   2   2   1   1   0   1   1   0   1   0   1   0   2   1   1   1   2   1   0   0   0   2   1   2   1   0   1   1   2   0   1   1   1   1   2   0   0   1   2   1   0   0   2   1   0   0   0   1   1   1   1   0   1   1   1   0
 MK-2-13                2   1   1   0   2   0   1   1   2   2   1   1   1   1   1   1   1   1   1   1   2   0   1   0   2   2   1   2   1   1   2   0   1   1   1   1   1   0   0   1   2   2   1   2   1   1   1   0   1   1   1   1   0   1   1   0   1   0   1   0   1   1   0   0   1   0   2   0   1   0   0   1   2   1   0   0   1   1   2   0   2   0   0   0   1   2   2   2   2   1   0   1   1   1   1   0   2   1   1   1   0   2   0   2   1   0   0   1   1   1   2   2   1   1   1   1   0   1   2   0   0   0   2   0   0   0   2   0   0   1   1   0   1   1   1   1   0   1   1   2   0   2   2   0   2   1   1   1   0   1   2   1   1   1   1   0   2   1   1   1   2   1   0   0   0   2   1   2   1   0   0   1   2   1   1   1   1   1   2   0   0   1   2   1   0   0   2   1   0   1   0   1   1   1   1   0   1   1   1   1
 MK-2-14                2   1   1   0   2   0   1   1   2   2   1   1   1   1   1   1   1   2   2   1   2   0   1   0   2   2   1   1   0   2   2   0   1   1   1   1   1   0   0   1   2   2   1   2   1   0   1   0   1   1   2   1   0   2   1   0   1   1   0   0   0   1   0   0   1   0   2   0   1   0   0   1   2   1   0   0   1   1   2   0   2   0   0   0   1   2   1   2   2   1   0   1   1   1   0   0   2   1   1   1   0   2   0   2   1   0   0   1   1   1   2   2   1   1   1   1   0   1   2   0   0   0   2   0   0   0   2   0   0   1   1   0   1   1   2   1   0   1   1   2   0   2   2   0   2   1   2   1   0   2   2   1   1   1   0   0   2   1   1   0   2   1   0   0   0   2   1   2   1   0   0   1   1   1   1   1   1   1   2   0   0   1   2   1   0   1   2   1   0   1   0   1   0   1   1   1   1   1   2   1
 MK-2-15                2   1   1   0   1   0   1   1   2   2   1   1   1   1   1   1   1   2   1   1   2   0   1   0   2   2   1   1   0   2   1   0   1   2   1   1   1   1   0   1   2   2   1   2   1   0   1   0   1   1   2   0   0   2   1   0   1   1   0   0   0   1   0   0   1   0   2   0   2   0   0   1   2   1   0   0   1   1   2   0   2   1   0   1   1   1   1   2   2   1   0   1   1   1   1   0   2   1   1   1   1   2   0   2   1   0   1   1   1   1   2   2   0   1   0   1   0   1   1   1   0   0   2   0   0   1   2   0   0   1   1   0   1   1   1   1   0   1   1   2   0   2   1   0   2   1   2   1   0   2   2   1   2   1   0   1   2   1   1   0   2   1   0   0   0   2   1   2   1   0   0   1   0   1   1   1   1   1   2   0   0   1   2   1   1   1   1   1   0   1   0   1   0   1   1   1   1   0   2   1
 MK-2-16                2   1   2   0   1   0   1   1   1   2   1   1   1   1   2   1   1   2   1   1   2   0   2   0   2   2   1   1   0   2   1   1   1   2   1   1   1   2   0   1   2   2   1   2   1   1   1   0   1   1   1   0   0   2   1   1   1   1   1   1   0   1   0   0   1   0   2   1   2   0   0   1   2   1   1   1   0   0   2   0   2   1   0   1   1   1   1   2   2   1   0   2   1   1   1   0   2   1   1   1   1   2   0   2   1   0   1   1   1   1   2   2   0   1   1   1   1   1   1   1   0   0   1   0   0   1   2   0   1   1   0   0   1   1   1   1   0   1   1   2   0   2   1   1   2   1   2   0   1   2   2   1   2   1   0   1   2   1   0   0   2   1   0   0   0   2   0   1   1   1   0   1   0   1   1   1   1   1   2   1   0   1   2   1   1   0   0   1   2   1   0   1   0   1   0   1   1   0   2   1
 MK-3-1                 2   1   0   1   1   1   2   2   1   1   2   0   1   2   2   1   0   1   1   1   2   1   1   1   1   1   1   1   1   1   2   0   0   2   1   1   1   1   0   2   0   0   0   0   2   2   0   1   2   1   2   2   1   1   2   1   0   1   0   1   0   1   1   1   0   0   1   2   2   0   2   1   0   0   0   1   2   1   1   1   0   1   0   1   0   2   1   2   1   1   0   0   1   1   1   0   1   0   1   1   1   1   0   1   0   1   1   2   1   1   1   1   2   1   2   2   1   1   0   0   1   0   1   0   1   1   0   0   1   2   2   2   2   1   0   0   2   0   2   2   2   2   1   0   2   1   0   1   0   0   0   0   0   1   2   1   1   1   0   0   0   2   1   1   1   0   2   0   2   1   1   1   1   2   2   2   1   1   2   1   1   1   0   2   1   1   0   1   1   0   1   1   2   1   1   1   1   0   1   0
 MK-3-2                 1   1   0   2   1   1   2   2   1   0   2   0   1   2   2   1   0   1   1   1   2   1   0   1   1   1   2   1   0   1   1   0   1   2   1   1   1   1   0   2   0   0   0   1   2   2   0   1   2   1   1   2   1   1   2   1   0   2   0   1   1   1   1   1   0   0   2   2   2   1   2   1   0   0   0   1   2   2   1   1   0   1   1   0   0   2   1   1   1   1   0   0   1   1   0   1   1   1   1   1   0   1   0   1   0   1   1   2   1   0   1   1   1   1   2   2   1   1   0   1   0   0   1   0   1   1   0   0   1   2   2   2   2   0   0   0   1   2   2   1   2   2   1   0   2   1   1   1   0   1   0   0   0   1   2   2   1   1   0   1   0   2   1   1   1   0   2   1   1   1   1   1   1   0   2   2   1   1   1   2   1   0   0   2   1   1   0   1   1   1   1   1   1   1   1   1   1   0   1   0
 MK-3-3                 2   1   0   2   1   1   1   2   1   1   1   0   1   2   1   1   0   1   1   1   2   1   0   1   2   1   1   1   0   1   1   0   1   2   1   1   1   1   0   2   0   0   0   0   2   2   0   1   2   1   1   2   0   1   2   1   0   2   0   1   1   2   1   1   0   0   1   2   1   1   2   1   0   0   0   1   2   2   1   1   1   0   1   0   0   2   2   1   1   1   0   0   0   1   0   2   0   1   1   0   0   1   0   1   0   1   1   2   1   0   1   1   1   1   2   1   1   1   0   1   1   0   1   0   1   1   0   0   1   1   2   2   2   0   1   0   2   2   2   1   2   2   1   0   2   1   1   0   1   1   0   0   0   1   2   2   1   1   1   1   0   2   1   2   0   0   2   1   1   1   1   1   1   0   2   2   1   1   1   2   1   1   1   2   1   0   0   0   1   1   1   1   1   1   1   1   1   0   1   0
 MK-3-4                 2   1   0   2   1   1   1   2   1   1   0   1   1   2   1   1   1   1   1   1   2   1   0   0   1   0   1   1   0   1   1   0   1   2   1   1   1   1   0   2   0   0   0   0   2   2   1   1   2   1   1   2   0   2   1   1   0   2   0   1   1   2   1   1   0   0   0   2   0   1   1   1   0   0   1   1   2   1   2   1   1   1   1   0   0   2   2   1   2   1   0   1   0   1   0   2   0   1   2   0   0   1   0   1   1   1   1   2   1   1   0   0   1   0   2   1   1   1   0   1   1   0   2   0   1   1   1   2   1   1   2   2   2   0   1   0   0   2   1   1   2   2   1   0   2   1   1   0   1   0   0   0   0   1   2   2   1   1   2   1   0   2   1   2   0   1   2   1   1   1   0   1   1   0   2   2   1   1   1   2   1   1   1   2   1   0   0   0   0   0   1   1   1   1   1   1   0   0   1   1
 MK-3-5                 2   0   0   2   1   1   1   2   1   1   0   1   1   2   1   1   1   1   1   1   2   1   0   1   1   0   1   0   0   1   1   0   0   2   0   1   1   1   0   1   1   0   0   0   2   2   1   1   2   1   1   2   0   2   1   1   0   2   0   1   1   2   2   1   0   0   0   1   0   1   1   1   1   0   1   1   2   1   2   1   1   2   1   0   1   2   2   1   2   1   1   1   0   1   0   2   0   1   2   0   0   2   0   0   1   1   1   1   1   0   0   0   1   0   1   1   1   1   1   1   0   0   2   1   1   1   1   2   1   1   2   1   2   0   1   0   0   1   1   1   2   2   1   0   2   1   2   0   2   0   0   1   1   1   1   1   1   1   2   1   1   2   1   2   0   1   2   1   1   1   0   1   1   0   2   2   1   2   1   1   1   1   1   2   1   0   1   0   0   0   0   2   0   1   1   1   0   0   1   1
 MK-3-6                 2   0   1   2   1   1   1   2   1   1   0   2   1   2   1   1   0   1   1   1   2   0   1   1   1   0   1   1   1   2   1   0   1   1   0   1   1   1   0   1   1   0   0   0   2   2   1   1   2   1   1   2   0   1   1   0   0   2   0   1   1   2   2   1   0   0   0   1   0   0   1   1   2   1   1   1   2   1   2   1   1   2   1   0   1   2   2   1   2   1   1   2   0   1   0   2   0   2   2   1   0   2   1   0   1   1   1   1   1   0   0   0   1   0   1   1   1   1   1   1   0   0   2   1   1   1   1   2   2   2   2   1   1   0   2   1   0   1   1   1   2   2   1   1   2   1   2   0   1   0   0   1   1   1   1   1   1   1   2   1   1   2   1   1   0   2   1   1   1   1   0   1   1   0   1   1   0   1   1   1   1   1   1   1   1   0   1   0   0   0   0   1   0   1   1   1   0   1   1   1
 MK-3-7                 2   0   1   2   1   1   0   1   2   1   0   2   1   2   1   1   0   1   1   1   2   0   1   1   1   1   1   1   1   1   1   0   1   1   0   2   1   1   0   1   1   0   0   1   2   2   1   0   2   1   1   2   1   1   2   0   0   1   0   1   2   2   2   1   0   0   0   1   0   0   1   1   2   1   1   1   2   1   2   1   1   2   1   1   2   1   2   1   2   1   2   2   0   1   0   2   1   2   2   1   0   1   1   0   2   2   1   1   1   0   0   0   1   0   1   1   1   0   1   1   1   0   2   1   1   1   1   2   2   2   2   1   1   0   2   1   0   1   1   1   2   2   1   1   2   1   2   0   1   0   0   1   1   1   1   1   1   2   1   1   1   2   0   2   1   2   2   0   1   1   0   0   1   0   1   1   1   1   1   1   2   1   0   1   1   0   1   0   0   0   0   1   0   1   1   0   0   1   1   1
 MK-3-8                 2   0   0   2   1   2   0   1   2   1   0   1   1   1   1   1   0   1   1   1   2   0   1   1   1   1   1   1   1   0   1   0   1   1   0   2   1   0   0   1   1   0   0   1   2   1   1   0   2   1   1   1   1   1   2   0   1   1   0   1   2   2   2   1   0   0   0   1   0   1   0   1   2   1   1   0   2   1   2   1   1   1   1   1   2   1   2   1   1   1   0   1   0   1   0   2   0   1   2   1   0   1   1   0   2   2   1   1   1   0   0   0   1   0   1   2   1   0   2   1   1   0   2   1   0   1   1   2   2   2   0   1   1   0   2   0   0   1   1   1   2   2   1   1   1   0   1   0   1   0   0   1   1   0   1   0   1   2   1   0   2   2   0   1   1   2   0   0   1   1   0   0   1   0   1   1   1   1   1   1   1   1   0   0   1   0   1   1   1   0   0   1   0   1   1   0   0   2   1   1
 MK-3-9                 2   0   0   2   0   2   1   1   1   1   0   1   1   1   1   1   0   0   1   1   2   0   1   1   1   1   1   1   1   0   1   0   1   1   0   2   1   0   0   1   1   1   1   1   2   1   1   0   2   1   1   1   1   2   2   1   1   1   0   0   2   2   2   1   1   0   0   1   0   1   0   1   2   1   1   0   2   1   2   1   1   1   1   1   2   1   2   2   1   1   0   1   0   1   0   1   0   1   2   2   0   2   1   0   2   2   1   1   1   0   0   0   1   0   1   2   1   0   1   1   2   0   2   0   0   1   2   2   2   1   0   1   1   0   2   0   1   1   1   1   2   2   1   1   0   0   1   0   0   0   0   1   1   0   1   0   2   2   1   1   2   2   0   1   1   2   0   1   1   2   0   0   1   0   1   1   1   1   1   1   1   1   0   0   2   0   1   1   1   0   0   1   0   1   1   0   1   2   1   1
 MK-3-10                2   0   0   1   0   1   1   1   1   2   1   2   1   1   0   1   1   1   1   1   2   0   1   1   1   1   1   1   1   0   0   0   0   1   0   2   1   0   0   1   1   1   1   1   2   1   1   0   2   1   2   0   1   2   2   2   1   1   0   0   2   2   2   1   1   0   0   1   0   1   0   2   2   1   1   0   2   1   2   1   1   0   1   1   2   1   2   2   1   2   0   1   0   0   0   2   0   0   2   2   0   2   0   0   2   2   1   1   1   0   0   0   1   0   1   2   1   0   1   1   2   0   2   0   0   1   2   2   2   1   1   1   1   0   2   1   1   1   1   1   2   1   1   1   0   0   1   0   1   0   0   2   1   0   1   1   2   2   1   1   2   2   0   0   1   1   0   1   1   2   0   0   1   0   1   1   2   1   1   1   1   2   0   0   1   0   1   1   1   0   0   1   1   1   1   0   1   2   1   1
 MK-3-11                2   0   1   1   1   1   1   2   1   2   0   1   1   1   1   0   1   1   1   1   2   0   1   1   0   1   1   1   1   0   0   0   0   1   0   1   1   1   0   1   1   1   2   1   2   1   1   0   2   2   1   1   1   2   2   2   2   1   0   0   2   2   1   1   1   0   0   1   0   1   0   2   1   1   1   0   1   1   2   1   1   0   1   0   2   0   2   1   0   2   1   1   0   1   0   2   0   1   2   2   0   1   0   0   2   2   0   1   1   0   0   0   1   0   1   2   1   0   1   1   1   0   1   0   1   1   1   1   2   1   0   1   1   0   2   1   1   1   1   1   2   0   1   1   0   0   1   0   1   1   0   2   1   0   1   1   2   2   1   1   2   2   0   0   1   1   0   1   1   2   1   0   1   0   1   1   2   1   1   1   1   2   0   0   1   0   2   1   1   1   1   1   1   1   0   1   1   2   1   1
 MK-3-12                1   0   1   1   1   1   2   2   0   2   0   0   1   1   1   1   1   1   1   1   2   0   2   1   0   1   1   1   0   0   0   0   0   1   1   1   1   1   0   1   1   1   2   1   1   0   1   0   2   2   1   0   1   2   2   2   2   1   0   0   2   2   1   0   1   0   0   1   0   1   1   1   1   2   1   0   1   1   2   1   1   1   1   0   1   0   2   1   1   2   1   1   0   1   0   1   0   1   1   2   0   2   0   1   2   2   0   1   1   0   0   0   1   1   1   1   1   0   1   1   1   0   1   0   1   2   2   0   2   1   0   0   1   0   2   1   1   1   2   0   0   0   1   1   0   1   1   0   1   2   0   2   2   0   1   1   2   1   1   1   1   2   0   0   1   0   0   1   1   2   1   0   1   0   1   1   2   1   1   1   2   2   0   1   2   0   2   1   1   1   1   1   2   1   0   1   1   2   1   1
 MK-3-13                1   1   1   1   1   1   2   1   0   2   0   1   1   1   2   2   1   1   1   0   2   0   1   0   0   1   1   1   0   0   0   0   1   0   0   1   1   2   0   1   1   1   2   0   1   0   1   0   2   1   1   0   1   2   2   2   2   2   0   1   2   2   0   0   1   0   0   1   0   1   1   1   1   2   1   0   1   0   2   1   1   1   1   0   1   0   2   1   1   2   1   1   0   1   0   1   0   1   1   2   1   2   0   1   2   2   0   2   1   0   1   0   1   1   1   1   2   0   0   1   1   0   0   0   1   2   2   0   2   1   0   0   1   0   2   1   2   0   2   0   1   0   1   0   0   1   1   0   1   2   1   2   2   0   0   1   2   1   1   0   1   1   0   0   1   0   0   1   1   2   1   0   1   0   0   1   0   1   1   0   2   0   0   1   2   0   1   1   1   1   1   1   1   1   0   1   1   2   1   1
 MK-3-14                1   1   1   1   2   1   1   1   0   2   0   1   1   2   2   2   1   1   1   0   2   1   1   0   0   1   1   1   0   0   1   0   2   1   1   1   1   2   0   1   1   1   2   0   0   1   1   0   2   1   1   0   1   2   2   1   2   2   0   2   2   1   0   0   0   0   0   2   0   1   0   1   1   2   1   1   1   0   2   1   1   1   1   0   2   0   2   0   1   2   1   1   0   1   0   0   0   1   1   1   1   2   0   1   2   2   0   2   1   1   1   1   1   1   2   1   2   1   1   1   1   0   0   0   1   2   2   0   2   1   0   0   1   0   2   1   2   0   2   1   1   0   1   0   1   1   1   0   1   2   1   2   2   0   0   1   2   2   1   0   1   1   0   1   2   0   0   1   1   2   2   0   1   0   1   1   1   1   0   0   2   0   0   1   2   0   1   1   0   1   1   1   1   1   0   1   1   2   1   1
 MK-3-15                0   1   1   1   2   2   2   0   0   1   1   2   1   2   2   2   1   1   1   1   2   1   1   0   0   1   1   1   0   0   1   0   1   1   0   2   1   1   1   0   1   1   1   0   0   1   1   0   2   1   1   0   1   2   2   1   2   2   0   2   2   0   1   0   0   0   0   1   0   1   0   1   2   2   1   1   1   0   2   1   2   1   1   0   2   0   1   0   0   2   1   1   0   1   0   0   0   1   1   1   2   2   0   1   2   2   0   2   0   2   1   1   1   1   2   1   2   1   1   1   1   0   0   0   1   2   2   0   2   1   1   0   1   0   1   1   1   0   2   1   1   0   1   0   1   1   1   0   1   1   1   2   2   0   0   1   2   2   1   0   1   1   1   1   2   0   0   1   0   2   2   0   1   1   0   1   1   1   1   0   2   0   0   1   2   0   1   1   0   1   1   1   1   1   0   2   1   2   1   1
 MK-3-16                0   1   1   2   2   2   2   0   0   1   1   1   2   2   2   2   1   1   1   1   2   1   1   0   0   1   1   1   0   0   1   0   1   0   0   2   1   1   1   0   1   1   1   0   0   0   0   0   1   1   1   0   1   1   2   1   2   2   0   2   2   0   1   0   1   0   0   1   0   0   1   1   2   2   1   1   1   1   2   1   2   1   1   0   2   0   1   0   0   2   1   1   1   1   0   1   0   1   1   1   2   2   0   2   2   2   1   2   0   2   0   1   1   1   2   1   2   1   2   1   1   0   0   0   1   2   2   2   2   1   1   0   2   0   1   1   2   0   2   1   1   0   1   0   1   1   1   0   1   0   1   2   2   0   0   1   2   2   1   0   1   2   0   1   2   0   0   1   0   2   2   0   1   1   0   1   1   1   1   0   2   0   0   1   2   1   1   0   0   1   1   0   1   1   0   2   1   2   2   1
 MK-4-1                 2   1   0   0   0   1   1   2   1   1   1   1   0   1   0   1   0   0   2   0   1   0   0   1   1   1   1   2   0   0   1   0   1   1   0   2   1   0   0   2   2   1   1   0   2   2   0   0   2   1   1   0   1   0   0   2   2   1   0   2   1   0   1   1   1   0   2   1   1   1   2   1   1   1   2   0   1   1   2   2   1   0   1   1   2   1   1   1   1   0   1   2   2   0   0   2   1   0   1   1   2   0   2   0   1   2   2   0   1   0   1   0   1   1   1   1   1   0   0   1   1   1   1   2   0   1   1   1   2   1   2   2   1   0   1   1   1   1   1   1   1   0   0   2   1   1   1   0   0   2   1   0   1   2   0   1   0   1   1   1   2   2   1   1   1   0   0   1   1   0   1   1   0   1   0   1   0   0   0   2   1   1   1   1   0   1   2   1   2   1   0   0   1   1   1   2   1   1   1   0
 MK-4-2                 2   1   0   0   0   1   1   2   1   1   1   1   0   2   0   1   0   0   2   0   1   1   0   1   1   2   1   2   1   0   1   0   1   1   0   2   1   0   0   2   2   1   1   0   2   2   0   0   2   1   0   0   1   0   0   2   2   1   0   1   1   0   1   1   1   0   2   2   1   1   2   1   2   1   2   1   2   1   2   1   1   0   1   1   2   1   2   1   1   1   1   2   1   0   0   2   0   0   1   1   2   0   1   0   1   2   2   0   1   0   1   0   1   2   0   1   1   0   0   1   1   1   1   2   0   1   1   2   2   1   2   2   1   0   1   1   1   1   1   1   1   0   1   0   1   1   1   0   0   2   1   0   1   1   0   1   0   1   1   1   1   2   1   1   1   0   0   1   1   1   1   2   0   1   0   1   0   0   0   1   1   1   1   2   1   1   2   2   2   1   0   1   0   0   1   1   1   1   1   0
 MK-4-3                 2   1   1   0   0   1   1   2   1   1   1   2   0   2   0   0   0   0   2   0   1   1   1   1   2   2   1   2   0   2   0   0   1   1   1   2   1   0   0   2   2   1   1   0   2   2   1   0   1   0   1   0   1   0   0   2   2   1   0   1   1   0   1   1   1   0   2   2   1   1   2   1   2   1   2   1   2   1   2   1   1   0   1   1   2   1   2   1   0   1   1   1   1   0   0   2   0   0   1   0   2   0   1   1   1   2   2   0   1   0   1   0   1   2   1   1   1   0   0   0   1   1   1   2   0   1   0   2   2   1   1   2   1   1   1   1   1   1   1   1   1   2   1   0   1   0   1   0   0   2   1   0   1   1   0   1   1   1   1   1   1   2   1   1   1   1   1   2   1   1   1   2   0   1   1   1   1   0   0   1   1   1   1   2   1   0   2   2   1   1   1   1   1   0   1   1   1   1   1   0
 MK-4-4                 2   2   1   0   1   1   1   2   1   1   0   2   0   2   0   0   0   1   1   1   1   1   1   1   2   2   1   1   0   2   0   1   1   1   1   1   1   0   1   2   2   1   1   0   2   2   1   0   0   0   0   0   1   1   0   2   2   1   0   1   1   0   1   1   0   0   2   2   0   1   2   1   2   0   2   1   1   2   2   1   1   0   0   1   1   1   2   2   0   1   1   1   1   0   0   1   0   1   1   0   2   0   2   1   1   2   2   0   1   0   1   0   1   2   1   1   1   0   0   0   1   1   1   2   1   1   0   2   1   1   1   2   0   1   1   1   1   0   1   1   1   2   1   0   0   0   0   0   0   2   1   1   2   0   0   2   1   0   1   1   1   2   1   1   1   1   1   2   1   1   0   2   0   1   1   1   1   1   1   1   1   1   1   1   0   0   2   2   1   2   1   1   2   0   1   1   1   1   1   0
 MK-4-5                 1   2   1   0   1   1   0   2   1   2   0   2   0   1   0   0   0   1   1   0   1   1   1   1   2   1   1   1   0   2   0   1   1   1   1   1   0   1   0   1   2   1   1   0   1   2   0   0   0   1   0   0   2   1   0   2   1   1   1   1   1   0   1   1   0   0   1   2   0   1   2   1   2   0   2   1   1   2   2   1   2   0   1   1   1   1   2   2   0   1   1   1   1   0   0   1   0   2   1   0   2   0   1   1   1   2   2   0   1   0   1   0   1   2   1   1   1   0   1   0   1   1   1   2   1   1   0   2   1   1   2   2   0   1   2   1   1   0   1   1   1   2   0   0   0   1   0   0   0   2   1   1   2   0   0   2   1   0   0   1   1   2   1   1   1   0   1   2   1   1   1   1   0   1   1   1   1   1   1   1   1   1   1   1   0   0   1   1   1   2   1   1   2   0   1   1   1   1   1   0
 MK-4-6                 1   2   1   0   1   1   1   2   1   2   0   2   0   0   0   0   0   0   1   0   1   1   1   1   2   0   1   1   0   2   0   1   1   2   1   1   0   1   1   1   1   1   1   0   1   1   0   1   1   1   0   0   2   1   0   2   1   1   1   1   0   0   1   1   0   0   2   2   0   0   2   1   2   0   2   1   1   2   2   1   1   0   1   1   0   1   2   1   1   1   0   1   1   0   0   1   1   2   1   0   2   1   1   1   2   1   2   0   1   0   1   0   0   2   1   1   2   0   1   0   1   2   1   2   1   1   0   2   1   1   2   2   0   1   2   1   1   0   1   1   1   1   0   0   0   0   0   1   0   1   1   1   2   0   0   2   1   0   0   1   1   2   1   1   1   1   1   2   1   1   1   1   0   1   1   1   1   1   1   1   1   1   1   1   0   0   1   1   1   1   1   1   0   0   1   1   1   1   1   0
 MK-4-7                 1   2   1   0   1   1   1   2   0   2   0   2   0   0   0   0   0   0   1   0   1   1   1   1   2   0   1   1   0   2   1   1   1   2   1   1   0   1   1   1   1   1   2   0   0   1   0   1   1   1   0   0   1   1   0   2   2   1   1   1   0   0   1   1   0   0   2   2   0   0   2   1   2   0   2   1   1   2   2   1   1   0   1   0   0   1   2   2   1   1   0   1   1   0   0   1   1   2   1   0   2   2   1   1   2   1   2   0   1   0   1   1   0   2   1   1   2   0   1   1   0   2   1   2   1   1   0   2   1   2   2   2   0   1   2   2   1   0   0   2   2   1   0   0   0   0   0   0   0   1   0   2   2   0   0   0   0   0   0   1   1   2   1   1   1   1   1   1   1   1   1   2   0   1   2   1   1   1   1   1   1   1   1   1   0   1   1   1   1   1   1   1   0   0   1   0   1   1   1   1
 MK-4-8                 1   2   1   1   1   2   1   2   0   1   0   2   0   0   1   0   1   0   1   0   0   1   1   0   2   1   1   1   0   2   1   1   1   2   1   1   0   1   1   1   2   1   2   0   0   2   0   1   1   1   0   0   2   1   0   2   2   1   1   2   0   0   1   1   1   0   2   2   0   0   2   1   2   0   2   2   2   2   2   1   0   0   1   1   0   1   1   2   1   1   0   1   1   1   0   1   1   1   2   1   2   2   2   1   1   1   2   0   1   0   1   1   1   2   1   2   2   1   1   1   1   2   1   2   1   1   0   2   1   2   1   2   0   1   2   2   1   0   0   2   1   0   0   0   0   0   0   0   0   1   1   1   2   0   0   0   0   0   1   1   1   2   1   1   2   1   1   1   1   2   1   2   0   1   2   1   1   1   1   1   1   1   1   2   0   1   1   1   1   1   1   1   0   0   1   1   2   1   1   1
 MK-4-9                 1   2   1   1   1   1   1   1   0   1   0   2   0   0   1   0   2   0   1   1   0   1   1   0   2   1   1   1   0   2   1   1   1   2   2   1   0   2   1   1   1   1   2   1   0   1   0   1   0   1   0   0   2   1   0   2   2   1   1   2   0   0   1   2   1   0   1   2   0   0   2   1   2   0   2   2   2   2   2   0   0   0   0   0   0   1   1   2   1   1   1   1   1   1   0   1   2   0   2   2   2   2   2   1   1   0   2   0   1   0   1   1   1   1   1   2   2   1   1   1   1   2   1   2   1   2   0   1   1   2   1   2   1   0   1   2   1   0   0   1   1   0   0   0   0   1   0   1   0   2   2   1   2   0   0   0   0   0   1   1   1   1   1   1   2   1   0   1   1   1   1   2   0   2   1   1   2   2   1   1   1   1   1   2   1   2   1   1   1   1   1   1   0   0   1   1   2   1   1   1
 MK-4-10                1   2   1   1   1   1   1   1   1   1   0   1   0   0   1   0   2   0   0   0   0   1   1   1   2   0   1   1   0   1   1   1   1   2   1   1   0   2   1   1   1   1   2   1   0   1   0   1   1   1   0   0   2   1   0   2   1   2   1   2   0   1   2   2   2   1   0   1   0   0   2   1   2   0   2   2   2   2   1   0   1   0   0   0   0   0   1   2   1   1   1   0   1   0   0   1   2   0   1   1   2   2   1   1   1   0   1   0   1   0   1   1   1   1   1   2   1   1   1   1   1   2   2   1   1   2   1   1   1   2   1   2   1   1   1   2   1   1   0   1   1   1   0   0   0   1   0   1   0   1   2   1   2   0   0   0   0   1   0   0   1   1   1   1   2   1   1   1   0   1   1   2   1   1   1   2   2   2   1   1   1   0   1   2   1   2   1   1   1   1   1   1   0   1   1   1   2   1   2   1
 MK-4-11                1   2   1   1   1   1   1   1   1   1   1   1   0   0   1   1   1   0   0   0   0   1   1   2   2   0   1   1   0   1   1   1   1   2   1   1   0   2   1   1   1   1   2   1   0   1   0   1   1   2   0   0   2   1   0   1   1   2   0   2   1   1   2   2   1   1   0   0   0   0   1   1   2   0   2   2   2   2   1   2   1   0   0   0   2   0   0   2   1   1   1   0   1   0   0   2   2   1   0   1   2   2   1   1   1   1   1   0   1   0   2   1   0   1   1   2   1   1   1   1   1   2   2   1   1   1   0   2   1   2   1   1   1   1   1   2   1   1   0   1   1   2   0   0   1   1   2   1   1   1   2   1   1   0   1   0   0   1   0   0   1   1   1   1   2   1   1   0   0   1   0   1   1   1   1   2   2   2   2   1   1   0   1   1   1   2   1   1   1   1   1   1   0   1   1   0   2   1   2   1
 MK-4-12                1   1   1   1   1   1   0   1   1   1   1   1   1   0   1   1   1   0   0   0   0   1   1   2   2   0   1   1   0   1   1   1   1   2   1   1   0   2   1   0   1   1   2   1   0   1   1   0   1   2   0   0   2   1   0   1   1   2   0   2   0   2   1   2   1   0   0   0   0   0   2   1   2   0   1   2   2   2   1   1   1   0   0   0   2   0   0   2   1   1   1   0   1   0   0   2   2   1   0   1   2   2   1   1   1   1   1   0   1   0   2   1   0   1   2   2   1   1   1   1   1   2   2   1   1   1   0   2   2   2   2   1   1   1   1   1   1   1   0   1   1   2   0   0   1   1   2   1   1   2   2   1   1   0   1   0   0   1   0   0   1   1   1   1   2   1   1   0   0   0   0   1   1   1   1   2   2   1   1   1   1   0   1   1   1   2   1   1   1   2   1   1   0   0   1   0   2   1   2   1
 MK-4-13                2   1   1   1   1   1   0   1   1   0   1   1   1   0   0   1   1   0   0   0   0   1   2   2   2   0   1   1   0   1   1   1   1   2   1   1   0   2   1   0   0   1   2   1   0   1   2   0   1   2   0   0   2   0   0   1   1   2   0   2   0   2   1   2   1   1   0   0   0   0   2   1   2   0   1   2   0   2   1   2   1   0   0   1   2   0   0   2   1   1   1   0   1   0   0   2   2   1   0   1   2   2   1   1   1   1   1   0   1   0   0   1   0   1   1   2   1   2   1   0   1   1   2   1   1   2   0   2   1   1   2   2   1   1   2   1   1   1   0   2   1   2   1   0   1   1   2   1   1   2   2   2   1   0   1   0   1   1   0   0   0   2   1   1   2   1   1   1   0   0   0   1   1   1   1   2   2   0   1   1   1   1   0   1   1   2   1   1   0   2   1   1   0   0   1   0   2   1   2   0
 MK-4-14                2   1   1   1   1   1   0   1   0   0   1   1   1   0   0   1   1   1   0   0   0   1   2   2   2   0   1   1   0   0   1   1   1   2   1   0   0   2   1   0   0   1   2   1   0   1   2   0   1   2   0   0   2   0   0   1   2   2   0   2   1   2   1   2   1   1   1   0   1   0   2   1   2   0   2   1   1   2   1   2   1   0   0   2   2   0   0   1   1   1   1   1   2   0   0   2   2   1   0   1   2   2   1   1   1   1   1   0   1   0   0   1   0   1   1   2   0   2   1   0   1   1   1   1   1   2   1   2   1   0   1   2   1   1   2   1   2   0   0   2   1   2   1   0   1   1   2   1   2   2   2   2   1   0   1   0   1   1   0   0   1   2   1   1   2   1   1   2   1   0   0   1   1   1   0   2   2   0   1   1   1   0   0   2   0   1   1   1   0   2   1   1   0   0   1   0   2   1   2   1
 MK-4-15                2   1   1   1   1   1   0   2   1   0   1   1   1   0   0   1   1   1   0   0   0   1   2   2   2   1   1   1   0   0   1   1   1   2   1   0   0   1   1   0   1   1   2   1   0   2   2   0   2   2   0   1   2   0   0   0   2   2   0   1   1   1   2   2   1   1   1   0   0   0   2   1   2   0   2   1   1   2   1   2   1   1   0   2   2   0   0   0   0   1   1   0   2   1   1   2   1   2   1   1   2   2   1   1   1   0   0   1   1   0   0   1   0   1   1   1   0   1   1   1   1   1   1   1   1   2   1   2   1   0   1   2   0   1   1   1   2   0   0   2   1   2   1   0   1   1   1   1   1   2   2   2   1   0   0   0   1   1   0   0   1   2   1   1   2   1   1   1   1   0   0   1   0   1   0   2   2   1   0   1   1   0   0   2   1   1   1   1   0   2   1   1   0   0   0   0   2   1   2   1
 MK-4-16                2   1   1   1   1   1   0   2   1   0   1   1   1   0   1   1   1   1   0   0   0   1   2   2   2   1   1   1   1   0   1   1   1   2   1   0   0   1   1   1   1   0   1   1   0   1   2   0   2   2   0   1   2   0   0   0   2   2   0   0   1   1   2   2   1   1   1   0   1   0   1   1   2   1   2   1   1   2   1   2   1   1   0   2   2   0   0   0   0   1   1   0   1   0   1   2   0   2   0   1   2   2   1   2   1   1   0   2   1   0   1   2   0   1   0   1   0   1   1   1   1   1   1   1   1   2   1   2   1   0   1   2   0   1   1   1   1   1   0   2   1   2   1   1   1   1   0   1   1   1   2   2   1   0   0   0   1   1   0   1   1   2   1   1   2   1   1   2   1   1   0   1   0   0   0   1   2   1   0   1   1   0   0   1   1   2   1   1   1   2   1   1   0   0   0   1   1   1   2   1
 MK-5-1                 2   0   1   1   1   1   1   1   0   1   1   0   1   0   2   1   1   1   2   1   1   1   2   0   1   1   1   2   1   2   1   2   1   1   2   1   2   1   1   1   2   0   1   1   1   1   2   0   1   1   2   2   0   1   2   0   1   1   2   1   1   2   0   2   1   2   0   1   0   2   2   1   0   1   2   2   1   2   1   0   1   0   0   1   2   2   0   1   1   2   2   0   1   1   1   1   1   0   1   2   1   2   1   1   1   0   0   1   1   2   1   1   1   0   2   1   1   2   2   2   1   2   1   2   2   1   2   1   0   1   0   0   2   0   2   2   2   1   1   1   0   0   2   1   1   0   1   0   0   2   1   1   1   0   0   2   2   1   1   1   1   2   1   1   1   0   1   1   1   1   1   2   0   2   0   1   1   2   0   2   1   1   1   2   1   1   2   0   0   0   1   1   0   0   0   1   1   0   1   0
 MK-5-2                 2   0   1   1   1   1   1   1   0   1   1   0   1   1   2   1   1   1   2   1   1   1   2   0   1   1   1   1   0   1   1   2   1   1   1   1   2   1   1   1   2   0   2   1   1   1   2   0   1   1   2   2   0   2   1   0   1   1   2   2   1   1   0   1   0   1   0   0   0   2   2   0   0   1   2   1   2   2   1   0   1   0   0   1   2   2   0   2   2   0   2   0   1   0   1   1   1   0   2   1   1   2   1   2   1   0   1   1   1   2   1   1   1   0   0   1   1   2   1   2   1   1   1   2   2   1   2   0   1   0   0   0   0   0   2   2   2   1   1   1   0   0   2   1   0   0   1   0   0   2   1   1   1   1   0   2   2   1   1   1   1   1   1   0   1   0   1   1   1   1   1   2   1   2   0   1   1   2   0   2   1   1   1   2   1   1   2   1   0   0   1   0   0   0   0   1   1   0   1   0
 MK-5-3                 2   0   1   1   1   1   1   1   0   1   1   0   1   1   2   1   1   1   1   2   0   1   2   1   1   1   1   1   0   1   1   2   1   1   1   2   2   2   1   1   2   0   2   1   1   1   2   0   1   1   2   2   0   2   1   0   1   1   2   2   0   1   0   0   0   1   0   0   1   2   1   1   0   0   2   1   2   2   1   0   1   0   0   1   2   2   0   2   2   0   2   1   2   0   1   1   1   0   2   1   1   2   1   2   1   0   2   1   1   2   0   1   1   0   0   1   0   2   1   1   1   1   1   2   1   1   1   0   0   0   1   0   1   0   2   1   2   1   1   2   1   1   1   1   0   0   1   0   0   2   1   1   1   1   1   2   2   2   1   1   1   1   1   1   2   0   1   1   2   1   0   2   1   2   0   1   1   2   0   2   1   2   1   1   1   1   2   2   0   0   0   0   0   0   0   1   1   0   1   0
 MK-5-4                 2   0   2   1   1   1   1   2   0   1   1   0   1   1   2   2   1   1   1   2   1   1   2   1   1   1   1   1   0   1   1   2   1   1   1   2   2   2   1   1   2   0   1   1   1   1   1   0   1   1   2   2   0   2   1   1   1   0   2   2   0   1   0   1   1   1   0   0   2   2   1   1   0   0   1   1   2   2   1   0   1   0   1   1   2   2   0   2   2   0   1   1   2   0   1   1   1   0   2   2   2   1   1   2   1   0   2   1   1   2   2   1   1   0   1   1   0   1   1   0   1   1   1   2   1   1   1   0   0   0   1   0   1   0   2   1   2   1   1   2   0   2   1   1   0   0   1   0   1   2   1   1   1   1   1   2   2   2   1   1   1   1   1   1   1   1   1   1   2   1   0   1   1   2   0   1   1   2   0   2   2   1   0   0   1   1   2   2   1   0   0   0   0   0   0   1   1   0   1   0
 MK-5-5                 2   0   2   1   1   1   1   2   0   0   1   1   1   1   2   2   1   1   1   1   0   1   2   1   1   1   1   1   0   1   1   2   1   1   1   2   2   2   1   1   2   0   1   1   1   1   1   1   1   0   2   2   0   1   1   1   1   0   2   1   1   1   0   1   1   1   0   0   2   2   1   1   0   0   1   1   2   2   1   0   1   0   1   0   2   2   0   2   2   0   1   1   1   0   1   0   1   1   2   2   2   1   1   2   1   0   1   1   1   2   2   2   1   0   0   1   0   1   1   0   1   1   1   2   1   1   2   0   0   1   1   0   1   0   2   1   2   1   0   2   1   2   1   1   1   1   1   0   1   1   1   1   1   0   1   2   1   2   1   1   1   2   1   1   0   1   1   1   1   1   1   1   1   1   1   2   1   2   0   2   1   2   0   0   1   1   2   2   0   1   1   0   0   0   0   1   1   0   1   0
 MK-5-6                 2   0   2   1   1   1   1   1   0   0   1   1   2   1   2   2   2   1   2   1   0   1   2   1   1   1   1   1   0   2   1   2   1   1   1   2   2   2   0   2   2   1   2   2   0   1   1   0   1   0   1   2   1   1   1   1   0   0   2   1   0   1   0   1   1   1   0   0   1   1   1   1   0   0   1   1   2   2   1   0   1   0   1   0   2   2   0   2   2   0   1   1   1   0   1   0   1   1   2   2   2   1   1   2   1   0   2   1   1   2   2   2   1   0   1   1   0   1   1   0   1   1   1   2   1   1   2   0   1   1   1   0   1   0   2   1   2   1   0   2   1   2   0   1   1   1   1   0   1   1   2   1   1   0   1   2   1   2   2   1   1   1   0   1   0   1   1   1   1   1   1   1   1   1   1   2   1   2   1   2   1   2   0   0   1   0   2   2   0   1   1   0   0   1   0   1   1   0   2   0
 MK-5-7                 2   0   2   0   2   1   1   1   0   0   1   1   2   1   2   2   2   0   2   1   1   1   2   2   1   1   1   1   0   2   1   2   1   1   1   2   2   2   0   2   2   2   2   2   0   2   1   0   1   0   1   2   2   1   1   1   0   1   1   1   0   1   0   1   1   1   0   0   1   1   0   1   1   1   1   0   2   2   1   0   1   0   1   0   2   2   0   2   2   0   1   1   2   0   0   1   1   1   1   2   2   2   2   2   1   0   2   1   1   2   2   2   1   0   1   1   0   1   1   0   1   1   1   2   2   1   1   0   1   1   1   0   1   0   2   1   2   1   0   2   1   1   0   2   2   1   1   0   1   0   2   1   1   0   2   2   1   2   2   1   1   0   1   1   0   1   1   1   0   1   1   1   2   1   1   1   2   2   1   2   0   1   0   0   1   1   2   2   1   1   1   0   0   1   0   1   1   0   1   0
 MK-5-8                 2   0   2   0   1   1   1   1   0   0   1   1   2   1   2   2   2   0   2   0   1   1   2   2   1   2   1   1   0   2   1   1   1   1   1   2   2   2   0   2   2   2   2   2   0   2   1   0   1   0   2   2   2   1   1   2   0   1   1   1   0   1   0   1   1   1   0   1   1   1   0   1   1   1   1   0   2   1   1   0   0   0   1   0   2   2   0   2   1   1   1   1   2   0   0   1   1   1   1   2   1   2   2   2   1   0   2   1   1   2   2   2   1   0   0   1   0   0   1   0   2   1   1   2   2   1   1   0   1   1   1   0   1   0   2   1   2   1   0   2   1   1   1   2   2   1   1   2   1   1   2   1   1   0   2   2   1   2   2   1   1   0   1   1   1   1   2   1   0   1   1   1   2   1   1   0   2   2   2   2   0   1   0   0   2   1   2   2   0   1   1   0   0   1   0   1   1   1   1   0
 MK-5-9                 1   0   2   0   1   1   1   1   0   0   1   1   2   1   2   2   2   0   2   0   1   1   2   2   1   2   0   2   0   1   1   1   0   1   2   2   2   2   0   2   1   2   2   2   0   2   1   0   1   0   2   2   1   2   2   1   0   1   1   1   0   1   0   1   1   1   0   1   1   0   0   1   2   1   0   0   1   0   1   0   0   0   1   0   2   1   0   2   1   1   1   1   2   0   0   1   1   1   2   2   1   1   2   1   1   0   2   1   1   2   2   2   2   0   0   1   1   0   2   2   2   1   2   1   2   1   1   1   1   1   1   1   1   1   2   1   2   1   0   2   1   1   1   2   2   1   1   2   1   1   2   2   1   0   2   2   1   2   2   0   1   0   1   0   1   1   1   1   0   1   1   1   2   1   1   0   2   2   2   2   0   1   0   0   2   2   2   2   0   0   1   1   0   1   1   1   1   2   2   1
 MK-5-10                1   1   2   1   1   0   1   1   0   0   2   2   2   1   2   2   2   0   2   1   1   1   1   2   1   1   0   2   0   1   1   2   0   1   2   2   2   2   0   2   1   2   2   2   0   2   1   0   1   1   2   2   1   2   2   1   0   1   0   1   0   1   0   1   1   1   0   1   1   0   1   1   2   1   0   0   1   0   1   0   0   0   1   0   2   1   0   2   1   1   1   1   1   0   0   1   1   1   1   2   0   1   1   1   1   0   2   1   0   2   2   2   2   1   0   0   1   0   1   2   2   1   2   1   2   1   2   1   0   1   0   2   1   1   2   1   2   1   0   2   1   1   2   2   2   1   2   2   1   1   2   2   1   0   2   2   1   2   1   0   1   1   1   0   1   1   1   1   0   1   1   1   1   1   1   0   2   2   2   2   0   1   0   0   1   2   2   2   1   0   1   1   0   1   0   1   1   2   2   0
 MK-5-11                0   1   2   1   1   0   1   0   0   1   2   2   2   1   2   2   2   0   2   1   1   1   1   2   1   1   0   2   0   1   1   2   0   1   2   2   2   2   0   2   1   2   2   2   0   2   0   0   1   1   2   2   1   2   1   1   0   1   0   1   0   1   0   1   2   2   0   2   2   1   2   2   2   1   0   0   1   1   1   1   0   0   1   0   2   2   0   2   0   2   1   1   1   0   0   1   1   1   0   2   0   1   1   1   1   0   2   1   1   2   2   2   2   1   0   0   1   0   1   2   2   1   1   1   2   2   2   1   0   1   0   2   1   0   2   0   2   1   1   2   1   1   2   2   2   1   2   2   1   1   2   2   2   0   2   2   1   2   1   0   1   1   1   0   2   1   0   1   0   2   0   1   1   1   1   0   2   2   2   2   0   2   1   0   1   2   1   2   0   0   1   1   0   0   2   1   1   2   2   0
 MK-5-12                1   1   2   1   1   0   1   0   0   1   2   2   2   1   2   2   2   1   2   1   1   1   1   2   1   1   0   1   1   1   1   2   0   0   1   2   2   2   1   2   1   2   2   1   0   2   0   0   1   1   2   1   1   1   1   1   0   1   0   1   1   1   0   0   2   2   0   2   0   1   2   1   2   1   0   0   1   1   1   1   0   0   1   0   2   1   0   2   0   2   1   1   0   0   0   1   1   1   0   2   0   0   1   1   1   1   1   0   1   2   1   2   2   1   0   0   1   1   1   2   1   1   1   1   2   2   2   0   0   1   0   2   1   0   2   1   1   1   1   2   1   1   2   2   2   1   2   2   1   1   2   1   2   0   2   2   1   2   0   0   1   1   1   0   2   1   1   1   0   2   0   1   1   1   1   0   2   2   2   2   1   2   1   0   0   2   2   2   0   0   1   1   0   0   2   2   2   2   2   0
 MK-5-13                1   2   2   1   1   0   1   0   0   1   2   1   1   1   2   2   2   1   2   1   1   1   1   2   1   1   0   1   1   2   1   2   1   0   1   2   2   2   1   2   2   2   2   1   0   1   0   0   2   1   2   1   1   1   1   1   0   2   0   0   1   1   0   0   2   2   0   1   1   1   2   1   2   1   0   0   1   1   1   1   0   2   0   0   1   1   0   2   0   2   1   1   0   0   0   1   1   1   0   2   0   0   1   1   0   1   1   0   2   2   1   2   2   1   0   0   1   1   1   2   1   1   1   1   2   2   2   0   1   1   1   2   1   0   2   1   1   1   1   2   1   1   2   2   2   0   2   2   1   1   2   1   2   0   2   2   1   1   0   0   2   1   1   0   1   2   1   1   0   2   0   1   1   1   1   1   2   2   1   2   1   2   1   1   0   2   2   2   0   0   1   0   0   0   2   2   2   1   1   0
 MK-5-14                2   2   2   1   1   0   1   0   0   1   2   1   1   1   2   2   1   0   2   1   1   1   1   2   1   1   1   1   1   1   2   2   0   0   1   2   1   2   1   0   2   2   2   1   0   1   0   0   2   1   2   2   1   1   1   1   0   2   1   0   1   1   0   0   2   1   0   2   0   1   2   1   2   2   0   0   1   1   2   1   0   2   0   0   0   1   0   1   0   2   1   1   0   0   0   1   1   2   0   2   0   0   1   2   0   1   1   1   1   2   1   1   2   2   0   1   0   1   1   2   1   1   1   0   2   2   2   0   1   2   1   2   1   1   2   1   1   2   1   2   1   1   2   2   2   0   1   1   1   1   2   1   2   0   2   2   1   1   0   0   2   0   1   0   2   2   1   1   0   2   1   1   2   1   1   1   2   2   1   2   1   2   2   1   1   2   2   2   0   0   0   1   0   0   1   2   2   2   1   0
 MK-5-15                2   2   2   1   1   0   1   0   0   1   2   1   1   1   2   1   1   0   2   1   1   1   1   1   1   1   1   1   1   1   2   1   0   0   1   2   1   2   1   0   2   1   2   1   0   1   1   1   2   1   1   2   0   2   1   1   0   2   1   0   1   1   0   0   2   1   0   2   0   1   2   1   2   2   0   0   1   1   2   1   0   2   1   0   0   1   0   1   0   2   1   1   0   1   0   2   1   2   0   2   1   1   1   2   1   0   1   1   1   2   1   1   2   2   0   1   0   1   1   2   1   1   0   0   2   2   2   0   0   2   2   2   1   1   2   1   1   2   1   1   1   1   2   1   2   0   1   2   1   1   2   1   2   0   2   2   1   2   0   0   2   1   1   0   1   0   1   1   0   2   1   1   1   1   1   1   2   2   1   2   1   1   2   1   1   2   1   1   0   0   1   1   0   0   1   2   2   2   1   0
 MK-5-16                1   1   2   1   1   0   1   0   0   1   2   1   1   1   1   2   1   0   1   1   1   1   1   1   2   1   1   1   1   1   2   1   1   0   1   2   1   2   1   0   2   1   1   2   0   1   1   1   1   1   1   1   1   1   1   1   0   2   1   0   1   0   0   0   2   1   0   2   0   1   2   1   2   1   1   0   1   1   2   1   1   2   1   2   0   1   0   1   1   2   1   1   0   1   1   2   1   2   0   1   2   1   1   2   1   0   1   1   1   2   1   1   1   2   0   1   0   2   1   2   1   1   1   0   2   1   2   0   0   2   2   2   1   1   2   2   1   2   2   1   1   1   2   1   2   0   1   2   2   1   2   0   2   0   2   1   2   1   0   2   2   2   1   0   1   0   1   1   1   2   0   1   1   1   0   1   1   2   1   1   2   1   2   0   1   2   1   1   1   1   1   1   0   0   1   2   2   2   1   0
 MK-6-1                 0   1   1   2   1   2   2   1   1   1   0   1   1   1   0   0   1   2   1   1   1   1   0   2   1   2   2   1   1   1   2   1   1   0   1   0   0   2   0   2   1   1   1   1   1   2   1   1   1   1   1   1   2   2   1   0   0   0   1   2   0   1   1   2   0   1   0   2   2   1   1   0   1   0   0   0   1   2   1   2   1   1   0   1   2   0   1   0   1   1   1   1   2   2   2   2   1   1   2   1   1   1   0   1   2   2   1   0   2   1   1   2   1   1   0   1   2   1   0   1   1   2   0   1   1   0   0   1   1   1   1   0   2   0   0   0   2   2   0   2   1   2   1   0   0   0   1   1   0   1   1   0   1   1   1   2   2   1   1   1   0   2   1   1   1   0   2   1   2   2   1   0   1   0   1   0   1   2   2   1   1   1   1   1   1   2   0   0   1   1   2   1   2   2   2   1   2   0   1   1
 MK-6-2                 0   1   1   2   1   2   2   1   1   0   0   0   1   1   0   1   0   1   1   1   1   2   0   2   1   2   2   1   0   1   2   2   2   0   1   0   0   2   0   2   1   0   1   1   1   2   1   1   1   0   1   1   1   2   1   0   0   1   1   1   0   0   1   2   0   1   0   1   2   1   1   0   2   0   0   0   1   2   1   2   1   0   1   1   2   0   2   1   0   1   1   1   2   2   2   2   1   1   1   2   1   1   0   1   2   2   1   0   2   2   1   2   1   1   0   1   2   1   0   1   1   1   1   1   1   1   0   1   1   1   1   1   2   0   0   1   2   2   0   2   0   2   1   1   0   0   1   1   0   1   1   0   0   1   2   2   2   0   1   1   0   2   1   1   1   1   1   1   2   2   1   0   1   0   2   0   1   2   2   1   1   1   1   0   1   2   0   0   1   1   2   1   2   2   2   1   2   0   2   1
 MK-6-3                 0   0   2   2   1   2   2   1   1   1   0   0   1   0   0   1   0   1   1   1   1   2   0   2   1   2   2   1   0   1   2   2   2   0   1   2   0   2   1   2   1   0   1   1   1   2   1   1   1   0   1   1   1   1   1   0   0   1   1   1   0   0   1   2   0   1   1   0   2   1   1   0   2   0   1   0   1   2   1   2   1   0   1   1   2   1   2   1   1   1   1   1   2   2   2   2   1   1   1   1   2   0   0   1   2   2   1   0   1   2   1   2   1   1   0   1   2   1   0   1   0   1   1   0   1   1   0   1   1   1   1   1   2   0   0   1   2   2   0   2   1   2   1   1   1   0   1   1   0   1   1   1   0   1   2   2   2   0   1   1   0   2   1   1   2   1   1   1   2   2   0   0   0   0   2   0   1   2   2   1   1   1   1   0   1   2   1   0   1   1   1   1   2   2   2   1   2   0   1   1
 MK-6-4                 0   0   2   2   1   2   2   1   1   1   0   1   1   0   0   2   1   1   2   1   0   2   0   2   1   2   2   1   0   1   2   2   1   0   1   2   1   2   1   2   0   0   1   1   1   2   1   1   1   1   1   1   1   1   1   0   0   1   1   0   1   0   0   2   0   0   1   0   2   1   1   1   2   0   1   0   1   2   0   2   0   0   1   1   2   1   2   1   2   1   1   0   2   2   2   2   1   1   1   1   2   1   0   1   2   2   1   0   1   2   1   2   2   1   0   1   2   1   0   1   0   1   1   0   1   2   0   1   1   2   1   1   2   0   1   1   2   2   0   2   1   2   1   1   1   0   1   1   0   1   1   1   0   1   1   2   2   0   1   1   0   2   1   1   2   1   0   1   2   2   0   0   0   1   2   0   1   2   2   1   1   0   1   0   0   2   1   0   1   1   0   1   2   2   2   1   2   0   1   1
 MK-6-5                 1   0   1   2   1   2   2   1   1   1   0   1   1   1   0   1   1   1   2   1   0   2   0   2   1   2   2   0   0   1   1   2   1   0   1   0   1   0   1   2   0   1   1   0   1   1   1   1   1   1   1   1   1   1   1   0   0   1   1   0   1   0   0   2   1   0   1   0   2   1   1   0   2   0   1   0   1   2   0   2   0   0   1   1   2   1   2   1   2   1   1   0   2   2   2   2   1   1   1   1   2   1   0   1   2   2   1   0   1   2   1   2   2   1   0   1   2   1   0   1   0   1   0   0   1   2   0   1   1   2   1   1   2   0   2   1   2   2   1   1   1   2   2   1   2   0   2   0   0   1   1   1   0   1   1   2   2   0   1   1   0   1   1   1   2   1   1   1   1   2   0   0   0   1   2   0   1   2   2   1   2   0   1   0   0   2   1   1   1   1   0   1   1   2   1   2   2   0   1   1
 MK-6-6                 1   0   1   2   1   1   2   1   1   1   1   1   1   1   0   1   1   2   2   1   1   1   0   2   1   2   2   0   0   1   1   2   1   0   1   0   1   0   1   2   0   1   2   0   1   1   1   1   1   1   1   1   1   1   1   1   1   1   1   0   1   0   0   2   2   0   1   1   1   1   1   0   1   0   2   0   1   1   0   1   1   0   1   1   2   1   1   1   2   1   1   0   1   2   1   2   1   1   1   1   2   0   1   1   2   2   0   0   2   1   1   1   2   1   0   1   2   2   0   1   0   1   0   0   1   2   0   0   1   2   2   1   2   0   2   1   2   2   2   1   1   2   1   1   2   0   2   0   0   1   1   1   0   1   1   1   2   0   1   1   0   1   1   1   1   1   0   1   1   2   1   0   0   1   2   0   0   2   2   1   2   0   1   0   0   2   1   1   1   2   0   2   1   2   1   1   1   1   1   1
 MK-6-7                 1   0   1   2   1   2   1   2   1   1   1   1   1   1   0   2   1   1   2   1   1   1   0   2   1   2   2   0   0   1   2   2   1   0   1   0   1   0   1   2   0   1   2   0   1   1   2   1   1   1   1   1   1   1   0   1   1   1   1   0   1   0   0   2   1   0   1   1   2   1   1   0   1   0   2   0   1   0   0   1   1   0   1   1   2   1   1   1   1   1   1   0   1   2   1   1   0   1   0   1   2   0   1   1   2   2   0   0   2   1   1   1   2   1   0   1   2   2   0   2   0   1   1   0   0   2   0   1   1   2   2   1   1   0   2   1   2   1   2   1   1   2   1   1   2   1   2   0   1   0   1   1   0   1   1   1   2   0   2   1   1   1   1   1   0   1   1   1   1   2   1   0   0   1   2   0   0   0   2   1   2   0   1   0   0   2   1   2   1   2   0   1   1   2   1   0   0   2   1   1
 MK-6-8                 1   1   1   2   1   2   1   2   1   0   1   1   1   0   1   2   1   1   2   0   1   0   0   2   0   2   2   0   0   1   2   2   1   0   1   1   1   0   1   2   1   0   2   1   1   1   1   1   1   1   0   1   1   0   0   1   1   1   1   0   1   0   0   2   1   0   1   1   2   1   1   0   2   0   2   0   1   0   1   1   1   0   1   0   2   1   1   1   1   1   1   0   1   2   1   1   1   1   2   0   1   0   2   1   2   2   1   0   1   1   0   0   2   1   1   1   2   2   0   2   0   1   1   1   0   1   0   0   1   1   1   0   1   0   2   1   0   1   2   1   1   2   1   1   2   1   2   1   1   0   1   1   0   1   1   1   1   0   1   2   1   1   1   1   1   1   1   2   1   2   1   0   0   1   2   0   1   0   2   0   2   1   1   0   0   2   1   2   1   2   0   1   1   2   1   0   0   2   1   1
 MK-6-9                 1   1   1   1   1   2   1   2   1   1   1   1   2   1   1   2   1   1   2   0   1   1   0   2   0   2   2   0   0   0   1   2   1   0   1   1   1   0   1   2   1   0   2   1   1   1   1   1   1   1   0   0   2   0   1   1   1   1   1   0   0   0   0   2   2   0   1   1   2   1   1   0   2   0   2   0   1   0   1   1   1   0   1   0   1   1   1   1   1   1   1   0   1   2   1   1   1   1   2   0   1   1   2   1   2   2   1   0   2   1   0   0   1   1   1   1   2   2   0   2   0   1   1   2   0   1   1   1   1   0   1   0   1   0   2   1   0   1   2   2   1   1   1   1   2   1   2   1   1   1   1   2   0   1   1   1   1   0   1   2   1   1   1   1   1   1   1   2   1   2   1   1   0   1   2   0   1   0   2   0   1   0   1   1   0   2   2   2   2   2   0   1   1   2   0   0   0   2   1   1
 MK-6-10                1   1   1   2   1   2   1   2   1   0   1   1   2   1   1   2   1   1   2   1   1   1   1   2   0   2   2   0   0   0   1   2   1   0   1   1   1   0   1   2   2   0   2   1   1   1   1   2   1   1   0   0   2   0   1   1   1   1   1   1   0   0   0   1   2   0   1   1   2   1   1   0   1   1   2   0   2   0   1   1   1   0   0   0   2   1   1   1   1   1   1   0   1   2   1   1   1   2   2   0   0   1   2   1   1   2   1   0   1   1   1   0   2   1   1   2   2   2   1   2   0   1   1   1   0   1   1   1   1   0   1   0   1   0   2   1   0   1   1   2   1   1   1   1   2   1   2   1   1   1   1   1   0   1   1   2   1   0   1   1   1   0   2   1   1   0   1   2   1   2   2   1   1   1   2   0   1   0   2   0   1   0   1   0   0   2   2   1   2   2   0   1   1   1   0   0   0   2   1   1
 MK-6-11                1   1   1   2   1   2   1   2   1   0   1   1   2   1   1   2   1   0   2   0   1   1   1   2   0   1   2   2   0   0   1   2   1   0   1   1   1   0   1   1   2   0   2   1   1   1   1   2   1   1   1   0   2   0   1   1   1   1   1   1   0   0   0   1   2   1   1   0   2   1   1   0   2   1   2   0   1   1   1   1   1   1   0   0   1   1   1   1   1   2   1   0   1   2   1   1   1   2   1   0   0   1   2   0   1   2   1   0   1   1   2   0   2   1   1   0   2   2   0   2   0   1   1   1   1   1   0   1   1   0   1   0   1   0   2   1   0   0   1   2   1   2   1   1   2   1   2   1   1   1   1   1   0   1   1   2   1   0   2   2   1   0   2   1   1   0   1   2   1   2   2   1   1   1   2   0   1   0   2   0   1   0   2   1   1   1   1   1   2   2   1   1   2   1   0   0   0   2   2   1
 MK-6-12                2   1   1   2   1   2   0   1   1   0   1   1   2   1   1   2   1   1   2   0   2   1   1   2   0   1   1   2   0   0   1   1   1   0   2   1   1   0   0   1   1   0   2   1   1   0   1   2   1   1   1   0   2   0   0   1   1   0   1   1   0   0   1   1   2   1   1   0   2   1   1   0   1   1   2   1   1   1   1   0   1   1   0   1   1   1   1   1   1   1   2   0   1   2   1   1   1   1   1   0   0   0   2   0   1   2   2   0   0   1   1   0   1   1   1   0   2   1   0   2   0   1   2   1   1   1   0   1   1   1   1   1   0   0   1   1   0   0   2   2   1   2   1   0   2   1   2   1   0   2   1   1   0   1   1   2   1   0   2   2   1   1   2   1   1   0   0   2   1   2   2   1   1   1   2   0   0   0   2   1   1   0   2   1   1   1   1   1   0   2   1   1   2   1   0   0   0   2   2   0
 MK-6-13                2   1   1   2   1   2   0   1   1   0   1   1   2   1   1   2   1   1   2   0   1   1   1   1   0   1   1   2   1   0   0   1   1   0   2   1   1   0   0   1   1   0   2   1   1   0   1   2   1   1   1   0   1   0   0   1   1   0   1   1   0   0   1   1   2   1   0   0   2   1   1   1   1   1   1   1   1   1   1   0   1   1   0   1   1   1   0   1   1   1   1   0   1   2   1   1   1   1   1   1   0   0   1   0   1   2   2   0   0   1   1   0   1   1   1   0   2   1   0   1   0   2   2   1   1   1   0   1   1   1   1   1   0   0   1   1   0   1   2   1   1   1   1   0   2   1   2   1   1   1   1   1   1   1   1   1   1   0   2   2   1   0   2   1   0   0   0   2   1   1   2   1   1   0   2   1   0   0   2   2   1   0   2   2   0   1   1   2   0   1   1   1   2   2   0   0   1   2   2   0
 MK-6-14                2   0   0   2   1   2   0   1   1   0   1   1   2   1   1   1   1   1   2   0   1   1   1   0   0   1   1   2   1   0   0   0   1   0   2   1   1   0   0   1   1   0   2   0   0   0   1   2   1   1   1   0   1   0   0   1   1   1   1   1   0   1   1   2   2   1   0   0   2   2   1   1   1   1   1   1   1   0   1   0   1   1   0   2   1   1   0   1   1   1   1   1   1   2   1   0   1   1   1   1   0   0   1   0   1   1   2   1   0   2   1   1   2   1   1   0   2   1   0   0   0   2   2   1   1   2   0   1   1   1   1   1   0   0   1   1   0   1   1   1   1   1   1   0   2   2   2   1   1   1   2   1   1   0   1   1   1   0   2   2   1   1   2   1   0   0   0   2   1   1   0   1   1   1   2   1   0   0   2   2   1   1   2   2   0   1   0   2   0   1   1   1   2   2   0   0   1   1   2   1
 MK-6-15                2   0   0   2   1   2   0   1   2   0   1   1   2   1   2   1   1   1   1   0   2   1   1   0   0   1   1   2   1   0   0   1   1   0   1   1   1   0   0   1   1   0   2   0   0   0   1   1   1   2   1   0   1   0   0   1   1   1   1   1   0   1   1   2   2   1   0   0   1   1   0   1   1   1   1   1   1   0   1   1   1   0   0   2   1   2   0   1   1   1   2   1   1   2   0   0   0   1   2   1   0   0   1   0   1   0   2   1   1   2   1   1   2   1   1   0   2   0   1   1   0   2   2   2   1   2   0   0   1   1   1   1   0   0   1   1   0   1   1   1   1   0   1   0   2   2   2   1   1   1   2   1   1   0   1   1   1   0   1   1   1   2   1   1   0   0   0   2   1   2   0   1   1   0   2   1   0   0   2   2   1   1   2   2   0   0   1   2   0   1   1   1   2   2   0   0   1   0   2   1
 MK-6-16                2   0   0   1   1   2   0   1   2   0   2   1   1   1   2   1   0   1   1   0   2   1   1   0   0   1   1   2   1   1   0   1   1   1   0   1   1   0   0   1   1   0   2   0   0   0   1   1   1   2   1   1   1   0   0   1   1   1   1   1   0   0   1   1   2   1   0   0   1   1   0   1   1   2   1   1   1   0   1   1   1   1   1   2   2   2   1   1   1   2   1   1   0   2   0   0   0   1   2   0   0   0   0   0   1   1   2   0   1   2   1   1   1   1   0   0   2   1   1   1   0   2   2   2   1   1   0   0   1   0   1   1   0   0   0   1   0   1   0   1   1   0   1   0   2   2   2   1   0   2   2   2   1   0   0   1   1   0   1   1   1   2   1   1   0   0   0   2   1   2   0   1   1   0   2   1   0   0   2   2   1   0   2   0   0   0   1   2   1   1   1   2   2   2   0   2   1   0   2   1
 
!****************************************** Phenotypic Data **********************************************************
!-100.0 is resevred for missing phenotype
SimulatedTrait1         9.8659   10.9663    9.7387    8.2792   10.7905    8.2257    9.5585   10.5941   10.8019    9.6607   11.5658   10.4381   10.1552   11.3478   10.6527   10.4731   10.5110   11.7893    8.9185    8.3460   11.1130    9.9001    9.8996    9.1887   11.6270    9.5952    7.4407   12.5784   10.8082    8.7838    9.8657   10.6529    8.4870    9.3333   11.4573    9.0095   10.4039    9.7351   11.1529   12.8805    9.8979    9.1335    9.0945    9.1738    9.8499   11.5132    9.8367    9.2266    9.6975   10.4802   10.5990   10.9723   11.1921    8.9129    9.1680   10.1265    9.2145    8.5351    9.0428    9.7661   11.4457   10.8359   10.6436   10.1308   11.8095    9.3669   12.0217   10.2545   10.0338    9.4378    9.9658   11.2349   10.8042   11.1619    9.9071    9.1583    9.4107    9.9340    9.5058   10.5343    9.4721   10.2023    8.9451    9.5492   11.0352    9.9868    9.6588   10.7222    7.8762   10.5004    9.8516   10.8003    9.7333    9.9037   10.0789   10.3814   10.9506    9.7732   10.0515   10.8582    9.9967    9.1306    7.5463    8.8317   10.5494    9.7054   10.7078    8.7636   11.1746   10.8611   12.6796    7.5444    9.6522   10.6655    9.9379   10.3917    9.9427   10.2860    9.8155    8.7066   11.7146    9.2882   10.0026    9.5182    9.5089    8.7593   11.4092    9.5490   10.3540   10.0196    9.3734   10.4697   10.3290   10.1220   11.1603   10.7032   10.7270    9.9385   10.3909    9.1639    9.8898   10.8065    9.2907    9.8640    9.7681   10.3580   11.7263   10.3697    8.8793    9.7291    8.6865    9.7433   11.1657    7.6345   10.3457   11.8688    9.7563   10.8739    9.8808    9.0122    8.4511   10.6732   10.3883    8.4502   10.6800   10.7946    9.3597   10.5749   10.1713    9.1576    9.6997   10.8151   10.8174    8.5552   10.5071   11.1112    9.5491    8.8852   10.5308    8.3467    8.7704    9.8787   11.4265   10.1870   10.5471   11.4307    8.5409   11.2110    9.4367   11.8171    9.8835    9.0592   10.0776    8.7638    8.9848    9.8632   10.1398   10.8861   10.8627   10.0749
 
