# Supplementary material for: Inclusive Composite Interval Mapping of QTL by Environment Interactions in Biparental Populations
Source: PLoS One. 2015 Jul 10;10(7):e0132414. doi: 10.1371/journal.pone.0132414 (PMC4498613; doi:10.1371/journal.pone.0132414)
Supplement: S2 File — (ZIP) [file pone.0132414.s002.zip › F2 population/e=1/run_00153.met]

!**********************Note: lines staring with "!" are remarks and will be ignored in the program********************
!*********************************General Information**********************************
!Assuming F1 = P1 x P2, populations available in QTL IciMapping are: 
!  1, P1BC1F1 = P1 x F1, the first backcrossing where P1 is used as the recurrent parent;
!  2, P2BC1F1 = P2 x F1, the first backcrossing where P2 is used as the recurrent parent;
!  3, F1DH, F1-derived doubled haploids; 
!  4, RIL or F1RIL, recombination inbred lines through the repeated selfing of F1;
!  5, P1BC1RIL, recombination inbred lines through the repeated selfing of P1BC1F1;
!  6, P2BC1RIL, recombination inbred lines through the repeated selfing of P2BC1F1;
!  7, F2, the selfing generation of F1;
!  8, F3, the selfing generation of F2;
!  9, P1BC2F1, the second backcrossing where P1 is used as the recurrent parent; 
! 10, P2BC2F1, the second backcrossing where P2 is used as the recurrent parent;
! 11, P1BC2RIL, recombination inred lines through the repeated selfing of P1BC2F1; 
! 12, P2BC2RIL, recombination inred lines through the repeated selfing of P2BC2F1; 
! 13, P1BC1F2, the selfing generation of P1BC1F1; 
! 14, P2BC1F2, the selfing generation of P2BC1F1; 
! 15, P1BC2F2, the selfing generation of P1BC2F1; 
! 16, P2BC2F2, the selfing generation of P2BC2F1; 
! 17, P1BC1DH, P1BC1F1-derived doubled haploids; 
! 18, P2BC1DH, P2BC1F1-derived doubled haploids; 
! 19, P1BC2DH, P1BC2F1-derived doubled haploids; 
! 20, P2BC2DH, P2BC2F1-derived doubled haploids; 
   7      !Mapping Population (see remarks above)
   2      !Mapping Function (1 for Kosambi; 2 for Haldane; 3 for Morgan)
   2      !Marker Space Type (1 for intervals; 2 for positions)
   1      !Marker Space Unit(1 for centiMorgans; 2 for Morgan)
   6      !Number of Chromosomes (or Linkage Groups)
 200      !Size of the mapping population
   1      !Number of environments
 
!***************************************** Chromosomes and Linkage Maps **********************************************
!Chromosome                 NumMarkers
-CH1                        16
-CH2                        16
-CH3                        16
-CH4                        16
-CH5                        16
-CH6                        16
!Linkage map (Marker name followed by position or the interval length)
 MK-1-1                1     0.000
 MK-1-2                1    10.000
 MK-1-3                1    20.000
 MK-1-4                1    30.000
 MK-1-5                1    40.000
 MK-1-6                1    50.000
 MK-1-7                1    60.000
 MK-1-8                1    70.000
 MK-1-9                1    80.000
 MK-1-10               1    90.000
 MK-1-11               1   100.000
 MK-1-12               1   110.000
 MK-1-13               1   120.000
 MK-1-14               1   130.000
 MK-1-15               1   140.000
 MK-1-16               1   150.000
 MK-2-1                2     0.000
 MK-2-2                2    10.000
 MK-2-3                2    20.000
 MK-2-4                2    30.000
 MK-2-5                2    40.000
 MK-2-6                2    50.000
 MK-2-7                2    60.000
 MK-2-8                2    70.000
 MK-2-9                2    80.000
 MK-2-10               2    90.000
 MK-2-11               2   100.000
 MK-2-12               2   110.000
 MK-2-13               2   120.000
 MK-2-14               2   130.000
 MK-2-15               2   140.000
 MK-2-16               2   150.000
 MK-3-1                3     0.000
 MK-3-2                3    10.000
 MK-3-3                3    20.000
 MK-3-4                3    30.000
 MK-3-5                3    40.000
 MK-3-6                3    50.000
 MK-3-7                3    60.000
 MK-3-8                3    70.000
 MK-3-9                3    80.000
 MK-3-10               3    90.000
 MK-3-11               3   100.000
 MK-3-12               3   110.000
 MK-3-13               3   120.000
 MK-3-14               3   130.000
 MK-3-15               3   140.000
 MK-3-16               3   150.000
 MK-4-1                4     0.000
 MK-4-2                4    10.000
 MK-4-3                4    20.000
 MK-4-4                4    30.000
 MK-4-5                4    40.000
 MK-4-6                4    50.000
 MK-4-7                4    60.000
 MK-4-8                4    70.000
 MK-4-9                4    80.000
 MK-4-10               4    90.000
 MK-4-11               4   100.000
 MK-4-12               4   110.000
 MK-4-13               4   120.000
 MK-4-14               4   130.000
 MK-4-15               4   140.000
 MK-4-16               4   150.000
 MK-5-1                5     0.000
 MK-5-2                5    10.000
 MK-5-3                5    20.000
 MK-5-4                5    30.000
 MK-5-5                5    40.000
 MK-5-6                5    50.000
 MK-5-7                5    60.000
 MK-5-8                5    70.000
 MK-5-9                5    80.000
 MK-5-10               5    90.000
 MK-5-11               5   100.000
 MK-5-12               5   110.000
 MK-5-13               5   120.000
 MK-5-14               5   130.000
 MK-5-15               5   140.000
 MK-5-16               5   150.000
 MK-6-1                6     0.000
 MK-6-2                6    10.000
 MK-6-3                6    20.000
 MK-6-4                6    30.000
 MK-6-5                6    40.000
 MK-6-6                6    50.000
 MK-6-7                6    60.000
 MK-6-8                6    70.000
 MK-6-9                6    80.000
 MK-6-10               6    90.000
 MK-6-11               6   100.000
 MK-6-12               6   110.000
 MK-6-13               6   120.000
 MK-6-14               6   130.000
 MK-6-15               6   140.000
 MK-6-16               6   150.000
!*********************************** Marker Types ********************************************************************
!Co-dominant marker: When heterozygote F1 is present, P1 is coded as 2, F1 is coded as 1, and P2 is coded as 0; Otherwise, P1 is coded as 2, and P2 is coded as 0. 
!Dominant marker: When heterozygote F1 is present, P1 and F1 are coded as 12, and P2 is coded as 0; Otherwise, P1 is coded as 2, and P2 is coded as 0.  
!Recessive markers: When heterozygote F1 is present, P1 is coded as 2, and F1 and P2 are coded as 10; Otherwise, P1 is coded as 2, and P2 is coded as 0. 
!Missing marker is coded as -1. 
 MK-1-1                 1   0   0   2   1   1   1   2   1   2   1   2   0   2   1   2   1   1   2   2   1   0   0   1   0   0   2   0   1   2   1   0   1   1   1   1   2   0   1   0   1   1   1   2   0   1   0   1   0   0   1   2   2   0   1   0   0   0   0   1   1   1   1   1   0   1   1   1   2   1   2   1   2   0   0   1   1   0   1   0   0   2   1   1   0   1   0   1   1   2   1   1   0   0   1   1   1   1   1   2   0   0   1   1   0   2   2   2   1   1   1   2   1   0   2   1   0   1   1   1   1   1   0   2   2   1   1   1   2   1   1   0   0   2   1   1   1   1   0   1   0   1   2   2   0   0   2   0   2   1   0   1   0   0   0   2   0   1   1   2   2   1   0   2   0   2   2   1   2   1   2   1   1   1   1   2   1   1   1   1   0   1   1   1   1   1   0   1   0   2   2   2   2   2   2   2   2   0   1   1
 MK-1-2                 1   0   0   2   1   1   1   2   1   1   1   2   0   2   2   2   2   1   2   2   1   0   0   2   0   0   2   0   1   2   1   0   1   1   1   1   2   0   1   0   1   1   2   2   0   0   0   2   0   0   1   2   2   0   1   0   0   1   0   1   1   1   1   1   0   1   2   1   2   1   2   1   2   1   1   0   1   0   1   1   0   2   1   1   1   1   0   0   2   2   1   2   0   0   1   1   2   1   1   2   0   0   1   1   0   2   1   2   0   1   1   1   1   0   2   1   0   1   1   1   1   1   0   2   2   1   0   1   1   1   1   0   1   2   1   1   2   1   0   1   0   1   2   2   0   0   2   0   2   1   1   1   0   1   1   2   0   0   1   2   2   2   0   1   0   2   2   1   2   1   1   1   1   1   1   1   2   1   1   1   0   1   1   1   1   1   0   1   0   2   2   2   2   1   1   2   2   0   1   1
 MK-1-3                 1   0   1   2   1   1   2   2   1   1   1   2   0   2   2   2   1   0   2   2   0   0   0   2   0   0   1   0   1   2   1   0   1   1   1   1   2   0   1   0   1   1   2   2   0   0   0   2   0   0   1   1   2   0   1   1   1   1   0   1   1   1   1   1   0   1   2   1   2   1   2   1   1   1   1   1   1   0   1   0   0   2   2   1   1   1   0   0   2   2   1   2   1   0   1   2   2   1   1   1   0   1   1   1   1   2   1   2   0   1   1   1   1   0   2   1   1   1   1   1   0   1   0   2   2   1   0   1   1   1   1   0   1   2   1   1   2   1   0   1   0   1   1   2   0   0   2   0   2   1   1   1   0   1   1   2   1   0   0   2   2   2   0   1   0   2   2   0   2   1   2   0   1   1   1   1   2   1   1   1   1   1   1   1   0   1   0   0   0   2   1   2   1   1   1   2   2   0   0   1
 MK-1-4                 1   0   1   1   2   1   2   2   1   1   1   2   0   2   1   2   2   0   1   2   0   0   0   2   0   1   1   0   1   1   2   0   1   1   1   1   2   0   1   0   1   1   2   2   0   0   0   2   0   0   2   1   1   0   1   1   1   1   0   1   1   1   1   2   0   1   2   1   2   1   2   1   1   1   1   0   1   0   1   0   1   2   2   1   0   1   0   0   2   2   1   2   1   0   0   2   1   1   1   1   0   1   1   1   1   2   1   2   0   1   1   1   2   0   2   2   1   1   1   1   0   0   0   2   2   1   0   1   1   0   1   0   1   2   1   1   2   1   0   1   0   1   1   2   0   0   2   0   2   1   0   1   1   1   2   2   2   0   0   2   2   2   0   1   0   2   2   0   2   1   2   0   2   1   0   1   2   1   1   1   1   1   2   1   0   1   0   0   0   2   1   1   1   0   1   2   2   0   0   0
 MK-1-5                 1   0   0   1   2   0   2   2   1   1   1   2   0   2   1   2   2   1   1   2   0   1   0   2   0   1   1   0   1   1   2   0   1   1   2   1   2   0   1   0   1   1   2   2   0   0   0   2   0   0   2   1   1   0   1   1   1   1   0   1   1   1   2   2   0   1   2   1   2   1   2   1   1   1   2   1   1   0   1   1   1   2   2   1   1   1   0   0   2   1   1   2   1   0   0   2   1   2   1   1   0   1   1   1   1   2   1   2   0   0   1   1   2   0   2   2   1   1   0   1   0   0   0   2   1   1   0   1   1   0   1   0   1   2   1   1   2   1   0   1   0   1   1   2   1   0   0   1   2   1   0   1   2   1   2   2   1   0   1   2   2   1   0   1   0   2   1   0   2   1   2   0   2   1   0   1   2   1   1   1   1   2   2   1   1   1   1   1   0   2   1   0   1   0   1   2   2   0   0   0
 MK-1-6                 1   0   0   1   2   0   2   2   1   1   1   2   0   2   1   2   2   1   1   1   1   2   0   2   0   1   1   1   1   1   1   0   1   1   2   1   2   0   1   0   1   1   2   2   0   0   0   2   1   0   2   1   1   0   1   1   1   1   1   1   2   1   2   2   0   1   2   1   2   0   2   0   1   2   2   1   0   0   1   1   1   0   2   1   1   2   0   0   2   1   1   2   1   1   0   2   0   1   1   0   1   1   1   1   0   2   1   2   0   0   1   2   2   0   2   2   1   2   0   2   0   0   0   2   1   1   0   1   1   0   1   0   1   2   1   1   2   0   0   1   0   2   2   2   1   2   0   1   1   2   0   1   2   1   2   2   1   0   1   2   2   1   0   1   0   2   1   0   2   1   2   0   1   1   0   1   2   1   1   0   1   2   2   1   1   1   1   1   0   2   2   1   1   0   1   2   1   0   1   0
 MK-1-7                 1   0   0   1   2   1   1   2   1   1   1   2   0   2   1   2   0   1   1   1   1   2   0   2   0   1   1   1   1   1   2   0   1   1   2   1   1   2   1   0   0   2   2   2   1   0   0   2   1   0   2   1   1   0   0   1   2   1   2   0   1   1   1   2   1   2   2   1   2   0   2   0   1   2   2   1   0   0   1   0   0   0   2   1   1   1   0   1   1   1   1   2   1   1   0   1   0   1   1   0   2   1   1   1   0   2   1   2   0   0   2   2   1   0   2   2   1   2   1   2   0   0   0   2   1   1   0   1   1   0   1   0   1   2   1   1   2   0   0   1   0   2   2   1   1   2   0   1   1   2   0   1   2   1   2   1   0   0   1   2   1   1   0   1   2   2   2   0   1   1   2   0   1   0   1   1   2   1   1   0   1   2   2   1   1   0   1   1   0   1   2   1   0   1   1   2   1   0   1   0
 MK-1-8                 1   0   0   1   2   1   1   1   1   1   0   2   0   2   1   1   0   0   1   1   1   2   0   2   0   1   1   1   1   1   2   0   1   1   2   1   2   2   1   0   1   2   2   1   1   0   0   2   1   0   2   1   1   0   0   0   2   1   2   1   1   1   0   2   2   2   2   1   2   0   2   0   1   2   2   1   0   0   1   0   1   0   1   1   1   1   0   0   1   1   1   2   1   1   0   1   0   1   1   0   2   1   1   2   0   2   1   2   0   0   2   2   1   0   1   2   1   2   1   2   0   0   1   1   1   1   0   1   1   2   1   0   1   2   0   1   2   1   0   1   0   2   2   1   1   1   0   1   1   0   0   1   2   1   2   1   0   0   1   2   1   1   0   1   2   2   2   0   1   1   2   0   1   0   1   1   2   1   1   0   1   2   2   1   1   0   1   1   0   0   2   1   0   1   1   2   1   0   1   0
 MK-1-9                 1   0   0   1   2   1   1   1   1   1   0   2   0   2   1   2   0   1   1   1   1   2   0   2   0   1   1   1   1   1   1   0   0   1   2   0   1   2   1   0   1   2   2   1   1   0   1   1   1   1   2   1   1   0   0   0   2   0   2   0   1   1   1   1   2   2   2   1   2   0   2   0   1   2   2   1   0   0   1   0   1   1   1   1   1   1   0   0   1   1   2   1   2   1   0   1   0   1   1   0   2   1   0   2   0   2   1   2   0   1   1   2   2   0   1   2   1   1   1   2   0   0   1   1   1   1   1   1   1   2   1   1   1   2   0   0   2   1   0   1   0   2   2   1   0   0   1   1   1   0   0   1   2   1   2   0   0   0   1   2   0   1   0   1   1   1   1   0   1   1   1   0   1   1   1   1   2   1   1   0   1   2   2   1   1   0   1   1   0   0   1   1   0   1   0   2   1   0   1   0
 MK-1-10                1   0   0   1   2   1   1   1   2   1   0   2   0   0   1   2   0   0   2   1   1   2   0   2   0   1   1   1   1   2   1   0   0   1   2   0   2   2   1   0   1   2   2   2   1   1   1   1   1   1   2   1   1   0   0   2   2   0   2   0   0   1   0   1   2   2   2   1   2   0   2   0   1   2   1   1   1   0   0   0   1   0   2   1   1   1   0   0   1   1   2   1   2   0   0   1   1   1   1   0   2   1   1   2   0   2   1   2   0   1   0   2   2   0   1   2   1   1   1   2   0   0   1   2   1   1   0   2   1   2   1   1   1   2   0   0   1   1   0   1   0   2   1   1   0   0   0   1   0   0   0   1   0   0   2   0   1   0   1   2   0   1   0   2   1   1   0   1   0   1   1   0   1   1   1   2   2   1   1   0   1   2   2   1   0   0   1   1   1   0   1   0   1   1   0   2   1   1   1   0
 MK-1-11                1   0   1   1   2   1   1   1   2   1   1   1   0   0   1   2   0   0   2   1   1   2   1   2   0   1   1   2   2   1   1   0   0   1   2   0   2   2   1   0   1   2   2   1   1   1   2   1   1   1   2   1   1   0   0   2   2   0   2   0   0   1   0   1   2   2   1   1   2   0   2   0   0   1   1   1   1   0   0   1   1   0   2   1   1   1   0   0   1   1   1   1   2   0   0   1   0   1   1   0   2   1   0   2   0   2   1   2   1   1   0   2   2   0   1   2   1   1   1   2   0   0   1   2   1   1   0   2   1   2   0   1   1   2   0   0   1   1   0   1   1   2   1   1   0   0   0   1   0   0   0   0   1   1   1   0   0   0   2   2   2   2   1   2   1   2   0   1   0   1   1   0   1   1   1   2   2   1   0   1   1   1   1   1   0   0   1   1   1   0   1   0   1   2   0   2   1   1   1   0
 MK-1-12                1   0   1   2   2   1   1   2   2   2   1   1   1   0   1   2   0   0   2   1   1   2   0   1   0   1   2   2   2   1   1   0   0   0   2   0   2   2   2   0   1   2   2   1   1   0   2   1   1   0   2   1   1   1   0   2   2   0   2   0   0   1   0   1   2   2   1   0   2   0   2   0   0   2   1   1   1   0   0   1   0   0   2   1   1   0   0   0   1   1   1   1   2   0   0   2   1   1   2   0   2   1   0   2   0   2   1   2   1   1   0   2   2   0   2   2   1   1   1   2   1   0   1   2   1   1   0   2   1   2   1   1   1   2   0   0   1   1   1   1   1   2   1   1   0   0   1   1   0   0   0   0   1   1   1   0   0   0   2   1   2   1   1   2   2   2   0   1   1   1   1   1   1   0   1   1   2   1   0   0   1   1   1   1   0   1   1   1   1   0   1   0   1   2   0   2   1   1   1   0
 MK-1-13                1   0   1   2   2   1   1   2   1   2   1   1   1   0   0   2   0   0   2   1   0   2   1   1   0   1   2   2   2   1   1   0   0   0   1   1   2   2   2   0   1   2   2   1   1   0   1   2   1   0   2   1   2   1   0   2   2   0   2   0   0   1   0   1   2   2   1   0   2   0   2   0   1   1   1   1   1   1   0   1   0   0   2   1   0   0   0   0   1   2   1   1   2   0   0   2   1   2   1   0   1   1   1   1   0   2   1   2   0   2   0   2   2   0   2   2   1   1   1   2   1   0   1   1   1   1   1   0   1   2   1   1   0   2   0   0   1   1   1   1   0   2   0   0   0   0   1   2   0   0   0   0   1   1   1   0   1   0   2   1   2   1   1   2   2   2   1   1   1   1   1   1   1   0   1   1   2   1   0   1   1   1   1   1   0   1   0   1   1   0   1   0   1   2   1   2   1   1   1   1
 MK-1-14                1   0   1   2   2   1   1   1   1   2   1   2   1   0   0   1   1   0   2   1   0   2   0   1   0   1   2   2   2   2   1   0   0   0   1   2   2   2   2   0   0   1   2   1   1   0   1   1   1   1   2   1   1   1   0   2   2   0   0   0   0   1   1   1   2   2   1   0   2   0   1   0   1   1   1   1   1   1   0   1   0   0   1   0   0   0   0   0   1   2   1   1   2   0   0   2   1   2   1   0   1   1   1   1   0   2   1   2   0   2   1   2   2   0   2   2   1   1   2   2   1   1   1   1   1   1   1   0   1   2   1   1   0   2   0   0   1   2   1   1   0   2   0   0   0   0   1   2   0   0   0   0   0   1   1   0   1   1   2   1   2   2   1   1   1   1   1   1   0   1   2   1   1   0   1   1   2   1   0   1   1   1   1   0   0   1   1   1   1   1   0   0   1   2   0   2   1   1   1   1
 MK-1-15                1   1   1   1   2   1   1   1   1   2   1   1   1   0   0   1   1   1   1   2   0   2   0   1   1   1   1   2   2   2   1   0   1   1   1   2   2   2   2   0   0   1   2   1   1   0   1   1   2   1   2   0   1   1   0   1   2   1   2   0   0   1   1   1   2   2   1   0   2   1   1   0   0   1   1   1   1   1   1   1   0   1   0   0   0   0   0   0   1   2   1   1   2   0   1   2   0   2   0   0   2   1   1   2   0   2   1   2   0   2   1   2   2   0   2   2   1   0   2   2   1   1   1   1   1   1   1   0   0   1   2   1   0   2   1   1   1   2   1   1   0   2   1   0   0   0   1   2   0   0   1   0   0   1   1   0   1   2   2   1   2   2   1   1   1   1   1   1   0   1   2   1   0   1   1   1   2   1   0   1   1   1   1   0   0   1   1   1   1   1   0   0   1   2   0   2   1   1   1   1
 MK-1-16                2   1   1   1   2   1   2   2   0   1   1   1   1   0   0   1   1   1   1   1   0   2   0   2   1   1   1   2   2   2   1   0   1   1   1   1   2   2   2   1   2   1   2   1   1   0   1   1   1   1   2   0   2   1   0   1   2   1   2   0   1   1   1   1   2   2   1   0   2   1   1   0   1   1   0   1   1   1   1   1   0   1   1   0   0   0   0   1   1   2   1   1   2   1   1   2   0   2   0   1   2   1   0   2   0   2   1   2   0   2   1   2   2   0   2   2   1   0   2   2   0   1   1   2   1   1   1   0   0   1   2   1   0   2   1   1   1   2   1   0   0   2   1   0   0   0   2   2   0   0   2   0   0   1   1   0   1   2   2   1   2   2   1   1   1   1   1   1   0   1   2   0   0   0   1   1   1   1   0   1   1   1   1   0   1   0   0   1   1   1   0   0   1   1   0   2   0   1   1   1
 MK-2-1                 2   1   1   1   0   1   0   1   1   1   1   1   1   0   1   1   1   2   1   2   1   2   0   1   1   0   0   2   0   0   1   2   2   1   2   0   0   2   1   0   2   1   0   0   0   0   1   0   0   0   2   2   1   1   1   1   1   0   2   2   2   0   0   2   1   0   1   1   0   1   2   1   0   2   1   1   1   0   2   1   2   1   1   0   1   2   0   1   2   0   0   2   2   1   0   1   1   1   2   1   1   2   1   1   2   1   0   2   1   1   1   2   2   2   1   2   1   2   2   0   1   1   0   1   1   1   1   1   1   0   2   2   0   1   2   1   1   0   2   1   1   1   1   1   2   0   2   1   0   2   0   1   1   1   2   1   1   1   1   1   2   1   1   2   2   2   0   1   1   1   0   2   1   0   2   0   2   0   0   2   0   1   1   0   0   0   1   0   0   2   0   1   1   2   1   2   0   1   1   2
 MK-2-2                 2   1   0   1   0   1   1   1   1   1   1   1   0   1   1   1   1   2   1   2   1   2   0   1   1   0   0   2   0   0   1   1   2   1   2   1   0   2   1   0   1   1   0   0   0   2   1   0   0   0   1   2   1   1   1   1   1   0   2   2   2   0   0   2   1   1   1   1   0   1   2   1   0   1   1   1   1   0   2   1   2   1   1   0   1   1   0   1   2   0   0   2   1   1   0   1   1   1   2   1   2   2   0   1   2   1   0   2   1   1   1   2   2   2   1   2   1   2   2   1   0   1   0   1   1   1   1   1   1   1   2   1   0   1   2   1   1   0   2   1   1   1   1   1   1   0   2   0   0   2   0   1   1   1   2   1   1   1   0   1   2   1   1   2   2   2   0   2   1   1   0   2   1   0   2   0   1   0   1   2   2   1   1   1   0   0   1   0   0   2   0   1   1   2   1   2   0   1   1   2
 MK-2-3                 1   1   0   1   0   1   1   1   1   1   2   1   0   1   1   1   1   2   1   2   1   2   1   1   1   0   1   1   0   0   1   1   2   1   2   0   0   2   1   0   1   1   0   0   0   2   1   0   1   1   1   2   1   1   1   1   0   0   2   1   1   0   0   2   1   1   1   1   1   1   2   1   0   1   1   1   2   0   2   1   1   1   2   0   1   1   0   1   2   0   0   1   1   1   0   1   1   1   1   1   2   2   0   1   2   1   0   2   1   1   0   2   2   2   1   2   1   2   2   1   0   1   0   1   1   1   1   1   0   1   1   1   0   1   1   1   0   1   2   1   1   1   1   1   2   0   2   0   0   1   2   1   1   1   2   1   1   1   0   1   1   0   0   2   2   2   0   2   2   1   0   2   1   0   2   0   1   0   1   1   1   0   1   1   0   0   1   0   0   2   0   1   1   2   1   2   0   2   1   2
 MK-2-4                 1   1   0   1   0   1   1   1   1   0   2   1   0   1   1   1   1   1   1   2   1   2   2   1   1   0   1   1   0   0   1   2   1   1   1   0   0   2   2   0   0   1   0   1   1   2   1   0   0   1   1   2   2   0   0   0   0   0   2   1   1   0   0   2   1   1   1   1   2   1   2   1   0   2   1   1   2   0   2   1   1   1   2   0   1   1   1   1   2   0   0   0   1   1   0   1   1   1   1   1   2   2   0   1   2   1   0   2   1   1   0   2   2   2   0   2   1   2   1   1   0   1   0   1   0   0   1   1   0   1   1   1   0   1   1   1   0   1   2   1   1   1   1   1   2   0   2   1   0   0   2   1   1   1   2   1   1   0   0   1   1   0   0   2   2   1   0   2   2   1   0   2   2   0   2   1   1   0   1   1   2   1   1   2   0   0   1   0   0   1   0   1   1   2   1   2   0   1   1   1
 MK-2-5                 1   1   1   1   0   1   1   1   1   0   2   2   0   1   1   1   0   1   2   2   1   2   2   2   1   0   2   1   0   0   0   2   1   1   1   0   0   2   2   0   0   1   0   1   1   1   1   1   0   1   1   2   2   0   0   0   0   0   2   1   1   0   0   2   1   1   2   1   2   1   2   1   0   1   1   1   2   0   2   1   1   0   2   0   0   1   1   1   2   0   0   0   1   2   0   1   2   1   1   1   1   2   0   1   2   2   0   2   1   1   0   2   2   2   0   2   0   2   1   1   0   1   0   1   0   0   1   1   0   1   1   1   0   1   1   1   0   2   2   1   1   1   1   1   2   0   2   1   0   0   2   1   1   1   2   1   1   0   0   1   1   0   0   2   1   1   0   2   1   2   0   1   1   0   0   1   1   0   1   1   2   1   2   2   0   0   0   0   0   1   0   2   1   2   1   2   0   1   1   1
 MK-2-6                 1   1   1   1   0   1   1   1   1   2   1   2   0   1   1   1   0   1   2   2   0   2   2   2   1   0   2   1   0   0   0   2   1   1   1   0   0   2   1   0   1   1   0   1   1   1   1   0   0   1   1   2   2   0   0   0   0   0   2   1   2   0   0   1   1   1   2   1   1   1   2   1   0   1   1   1   1   0   2   1   1   0   2   0   0   2   1   1   2   0   0   0   0   1   0   1   2   1   0   2   1   2   0   1   2   2   0   2   1   1   0   2   2   2   2   2   0   2   1   1   0   1   0   2   0   2   1   1   0   1   1   1   0   2   1   2   0   1   2   1   1   1   1   0   1   0   2   1   0   1   2   1   1   2   2   1   0   0   1   1   1   0   0   2   1   1   0   1   1   2   0   2   1   1   0   1   1   0   1   1   2   1   1   2   0   0   0   0   0   1   0   2   1   1   1   2   0   1   1   1
 MK-2-7                 1   1   1   1   1   1   0   1   1   2   1   1   0   1   1   1   1   1   2   2   0   2   2   2   1   1   1   1   0   0   0   2   1   2   1   0   0   2   1   0   0   1   0   1   1   2   1   0   0   1   1   2   2   1   0   1   0   1   2   1   2   0   1   1   1   1   2   1   1   1   2   1   0   1   2   1   1   0   2   1   1   0   2   1   0   2   1   1   2   0   0   0   1   1   0   1   2   1   0   1   1   2   0   1   1   2   0   2   1   2   0   2   2   2   1   2   1   2   1   1   0   1   0   2   0   2   0   0   0   1   1   2   0   2   1   2   1   1   2   1   2   1   1   1   2   0   2   1   0   1   2   1   1   1   2   1   0   0   1   1   1   2   0   2   1   1   0   1   1   2   1   2   1   1   0   1   0   0   2   1   2   1   1   1   0   0   1   0   0   1   0   2   0   2   1   1   1   1   1   1
 MK-2-8                 1   1   1   2   1   1   0   1   1   2   1   1   0   1   1   1   1   1   2   2   0   2   2   2   1   1   1   1   1   0   1   1   1   2   1   0   0   2   1   0   0   1   1   1   1   2   1   0   0   1   0   2   2   1   0   1   0   0   2   1   2   0   1   1   1   1   2   1   1   1   2   1   0   1   2   1   1   0   2   1   1   0   2   1   0   1   2   1   2   1   0   0   1   1   0   1   2   1   0   1   1   1   0   1   0   2   2   2   1   2   0   2   2   2   1   1   1   2   1   2   0   1   0   2   0   2   1   0   0   1   1   2   0   2   1   2   1   2   2   1   2   1   1   1   1   0   2   1   0   1   2   1   1   1   2   1   0   0   1   1   1   2   1   2   1   1   0   1   1   1   1   2   1   1   1   1   0   0   2   0   2   1   1   1   1   1   1   0   0   2   0   2   0   2   1   1   0   1   1   1
 MK-2-9                 1   1   1   2   1   1   0   0   0   2   2   1   0   1   1   1   2   1   2   2   0   2   0   2   1   1   1   1   1   0   1   1   2   1   0   0   0   2   1   0   0   0   1   2   2   2   1   0   1   1   0   2   1   1   0   1   0   0   1   1   2   0   1   1   2   1   1   0   2   1   2   1   0   2   2   1   1   0   2   2   1   0   2   1   0   1   2   1   2   1   0   0   1   1   0   1   2   2   0   1   1   1   1   1   0   2   2   2   1   2   0   2   2   2   1   1   1   2   1   2   1   1   1   2   0   2   1   0   1   1   1   2   0   1   1   2   1   2   2   1   2   1   1   1   1   0   2   2   1   2   2   1   1   2   2   1   1   0   1   1   1   2   0   2   1   1   0   1   1   1   2   2   1   1   1   1   1   0   2   0   1   1   1   1   1   1   1   0   0   2   0   2   0   1   1   1   0   1   1   1
 MK-2-10                1   1   2   2   1   1   0   0   1   2   2   1   0   1   1   1   1   1   2   2   0   2   0   2   1   1   1   1   1   0   1   1   1   1   0   0   0   2   1   0   0   0   1   2   2   2   1   0   1   1   0   2   1   1   1   1   0   0   2   0   2   0   1   2   2   2   1   0   2   1   2   1   0   2   2   2   1   0   2   2   1   0   2   1   0   1   1   2   1   2   0   0   1   1   0   1   2   2   0   1   0   1   1   2   0   1   2   2   1   2   0   1   2   2   1   1   2   1   1   2   1   1   1   2   0   2   1   0   0   1   1   2   0   1   1   2   0   2   1   2   2   1   1   1   0   0   1   1   1   2   2   1   1   2   1   1   1   2   1   0   2   2   0   2   1   1   0   1   1   1   2   1   1   1   1   1   1   0   2   0   1   1   1   1   1   1   1   0   1   2   0   2   0   1   1   1   0   1   1   2
 MK-2-11                1   0   1   1   1   1   0   0   1   2   2   1   0   1   1   0   1   1   2   2   1   2   0   2   1   1   2   1   1   0   0   1   1   1   0   0   0   2   1   0   0   0   1   1   2   2   1   0   1   1   0   2   1   1   1   1   0   0   1   0   2   0   1   1   2   2   2   0   2   1   2   1   0   2   2   2   1   0   2   2   1   0   2   1   0   1   1   2   0   1   0   0   1   0   0   1   2   0   0   1   0   1   2   2   0   0   2   2   1   2   0   1   2   2   0   1   2   1   1   2   1   1   1   1   0   1   2   0   0   1   0   2   0   1   1   2   0   2   1   1   2   1   1   1   0   1   1   1   1   2   2   1   1   2   1   0   1   2   1   0   2   2   0   2   1   1   0   1   1   1   2   1   1   1   1   1   1   0   2   0   1   1   1   1   1   1   1   0   1   2   0   2   0   1   1   1   0   1   2   2
 MK-2-12                0   0   1   0   1   1   1   0   2   2   2   2   0   2   1   0   1   1   2   2   1   1   0   2   1   1   2   1   1   0   0   2   1   1   0   0   0   2   1   0   0   0   1   1   2   2   1   0   1   1   0   2   1   1   2   1   0   0   1   0   2   0   1   1   2   2   2   0   2   1   2   1   0   2   1   2   1   0   2   2   1   1   2   1   0   2   1   2   0   1   0   0   2   0   1   0   2   1   0   2   0   1   1   2   0   0   2   2   1   2   0   1   2   1   0   1   2   0   0   2   1   1   1   1   0   1   2   0   0   1   0   2   0   1   1   2   0   2   0   0   1   1   1   1   0   1   1   1   1   1   2   1   1   1   1   0   1   2   1   0   2   1   0   2   1   2   0   1   1   2   2   1   1   1   2   1   1   0   2   1   1   1   1   1   1   1   1   0   1   2   0   2   1   1   2   1   1   1   2   2
 MK-2-13                0   0   1   0   1   1   2   0   2   1   1   2   0   2   1   1   1   1   2   2   1   1   0   2   1   1   1   1   1   0   0   2   1   1   0   1   1   2   1   1   0   0   1   2   2   2   1   1   1   1   0   2   1   1   2   1   0   0   1   0   1   0   1   1   1   2   2   0   2   1   1   1   0   2   0   2   1   0   1   1   2   1   2   1   1   2   1   2   0   1   0   0   1   0   1   0   2   1   0   2   1   0   1   2   0   0   2   2   2   2   0   1   2   1   0   1   2   0   1   2   0   0   1   1   0   0   1   0   0   1   1   2   0   1   1   2   0   2   0   1   1   1   0   2   0   1   2   1   2   1   1   1   1   1   1   1   1   2   1   0   1   0   0   1   1   2   1   1   2   2   2   1   1   1   1   1   0   0   2   1   1   1   1   1   1   1   2   0   1   2   0   2   2   1   2   1   0   1   2   1
 MK-2-14                0   0   1   0   1   1   2   0   2   2   1   2   0   2   1   1   1   1   2   2   1   1   0   2   1   0   1   1   0   0   0   1   1   1   0   1   2   2   1   1   0   0   1   1   2   2   1   1   1   2   0   2   1   1   2   0   0   1   1   0   1   1   2   1   1   2   2   0   2   1   1   1   0   1   0   2   1   1   2   1   2   1   2   2   1   1   1   1   0   1   0   0   1   0   1   0   2   1   0   2   2   0   1   2   0   0   2   2   1   2   0   1   1   1   0   1   2   0   1   2   0   0   1   1   0   0   1   0   0   0   1   2   1   0   1   2   0   2   0   1   1   2   0   1   0   1   2   1   1   1   1   2   1   1   1   1   1   1   1   0   2   0   0   1   1   2   1   1   1   1   2   1   1   1   1   1   0   0   2   0   1   1   1   1   1   1   2   0   1   0   0   1   2   1   2   1   1   1   1   1
 MK-2-15                0   0   1   0   1   1   1   0   2   2   0   2   0   2   1   1   1   0   2   1   1   1   1   1   1   1   1   1   0   0   0   1   1   1   0   2   2   2   1   2   0   0   2   1   2   2   1   1   1   2   1   2   1   1   2   0   0   0   0   0   1   1   2   1   1   2   2   0   2   1   1   2   0   0   0   2   1   1   2   1   2   1   2   2   1   1   1   1   0   1   1   0   1   1   1   0   2   1   1   2   2   0   1   2   0   0   2   2   1   2   1   1   1   0   0   1   2   2   1   2   0   0   1   2   0   0   1   1   0   0   2   2   1   0   1   2   0   2   0   1   1   2   1   1   0   0   2   1   1   1   1   2   1   1   1   1   1   1   1   0   1   1   0   1   1   2   1   1   1   1   2   1   1   2   1   1   0   0   2   0   2   1   1   2   1   0   2   0   1   0   0   1   2   1   2   1   2   0   1   1
 MK-2-16                0   0   1   0   1   2   1   0   2   2   0   2   0   2   1   1   1   0   2   1   1   1   1   1   1   2   1   1   1   0   0   1   1   1   0   1   2   2   0   2   0   0   2   1   2   2   1   1   1   2   1   2   1   1   2   0   0   1   0   0   1   1   2   1   1   2   2   0   2   1   1   2   0   0   0   2   1   1   2   1   2   1   2   2   2   1   1   1   1   1   1   0   1   1   0   1   1   0   1   2   2   0   1   1   0   0   2   2   1   1   1   1   1   0   0   1   2   2   1   2   0   0   1   2   1   0   1   1   0   0   2   2   1   0   1   2   1   2   0   1   1   2   1   1   1   0   2   1   1   1   1   2   1   0   2   1   2   1   1   0   1   1   0   2   0   2   1   2   1   1   2   2   1   1   0   1   0   0   2   1   2   1   1   2   1   0   2   0   2   0   0   1   2   1   2   1   2   0   0   1
 MK-3-1                 0   0   1   0   1   1   2   0   0   0   1   1   1   1   2   1   1   2   2   0   1   1   1   1   1   1   2   1   2   0   1   2   0   2   1   2   1   1   2   0   0   1   1   1   1   1   1   0   1   1   2   1   2   1   2   1   1   2   1   2   0   0   1   1   2   2   1   2   2   1   1   1   2   1   0   1   2   2   1   1   1   1   1   1   1   1   2   1   2   2   2   1   1   0   0   1   2   0   1   2   0   2   2   0   1   1   1   1   0   1   1   0   1   1   1   1   1   2   0   1   2   0   0   2   1   1   1   1   1   1   1   0   2   1   1   2   1   0   1   2   1   1   0   1   1   0   2   2   1   1   1   0   0   1   1   1   1   0   2   1   1   1   2   0   0   0   1   2   0   2   2   2   0   0   1   0   1   1   0   1   1   2   1   1   1   1   0   1   0   1   0   1   1   1   1   1   1   1   1   1
 MK-3-2                 0   0   1   0   1   1   2   0   0   0   1   1   0   2   2   1   2   2   1   0   1   1   1   1   1   1   1   1   2   0   1   1   0   2   1   2   1   1   2   0   0   1   1   1   1   1   1   1   2   1   2   1   2   1   2   1   1   2   1   2   0   0   1   1   2   2   1   2   1   1   2   1   2   1   0   1   1   2   1   1   1   2   1   1   1   1   2   1   1   2   2   1   2   0   0   2   1   0   0   2   0   2   2   0   1   1   1   1   0   1   1   0   1   1   1   1   1   2   0   2   1   0   0   1   1   1   1   1   1   1   1   0   2   2   2   2   1   2   1   2   1   1   0   1   1   0   2   2   1   1   1   0   0   1   1   0   2   0   1   1   1   0   2   0   1   0   1   1   0   2   2   1   0   0   1   0   1   1   0   1   2   2   1   2   0   2   2   2   0   1   0   1   0   2   1   1   1   1   2   1
 MK-3-3                 0   0   1   0   1   2   2   0   0   0   1   2   0   2   2   1   2   2   1   0   1   1   1   1   1   1   2   2   2   0   1   1   0   2   1   2   1   1   2   1   0   1   1   1   0   1   1   1   2   0   2   1   2   1   1   1   1   2   1   2   0   0   1   1   2   2   1   2   1   1   2   1   2   1   0   1   1   2   1   1   1   2   2   2   1   1   2   1   1   2   1   1   2   0   0   2   1   1   0   2   0   2   1   0   1   1   1   1   0   1   1   1   1   1   2   2   0   2   0   2   1   0   0   1   1   1   1   1   1   1   1   0   2   1   1   1   1   1   1   2   1   1   0   1   1   0   2   2   1   1   1   1   0   1   1   0   2   0   1   1   1   0   2   1   1   0   2   0   0   2   2   1   0   1   1   1   1   1   1   1   1   2   1   1   0   2   1   2   0   1   0   1   0   2   1   0   1   1   2   1
 MK-3-4                 0   0   1   0   1   2   2   0   0   1   1   2   0   2   2   0   2   2   1   0   1   1   1   1   1   1   2   2   1   0   1   0   0   2   1   2   1   0   2   1   0   1   1   1   0   1   1   1   2   0   2   1   1   2   1   1   1   2   1   2   1   1   1   1   2   2   0   2   1   1   2   1   2   1   0   1   1   2   1   1   1   2   2   2   1   1   2   1   1   2   1   1   2   0   0   2   1   1   0   2   0   2   1   0   2   1   1   1   0   0   2   2   1   1   2   2   0   2   0   2   1   0   1   1   1   1   1   0   2   1   1   0   2   1   1   1   1   0   1   2   1   1   0   1   1   0   2   2   1   1   1   1   0   1   1   1   2   0   1   1   1   0   2   1   1   0   2   0   0   2   1   1   0   1   1   1   0   2   1   1   1   2   1   1   0   2   1   2   1   1   0   1   1   2   1   0   1   1   1   1
 MK-3-5                 0   0   2   0   0   2   2   0   0   1   2   2   1   2   1   0   2   2   1   0   1   1   1   1   1   1   1   2   1   0   1   0   0   2   1   1   1   0   2   1   0   1   1   1   0   1   1   1   2   0   2   1   1   2   0   1   0   2   2   2   1   1   1   1   2   1   0   2   1   1   2   1   2   1   0   1   1   2   1   1   1   2   2   2   1   1   2   1   1   1   1   1   2   0   1   2   1   1   1   2   0   2   1   0   2   0   1   1   0   0   2   2   1   1   2   2   0   2   0   1   1   0   1   1   1   2   1   0   2   0   1   0   2   2   2   1   1   0   1   2   1   1   0   1   2   0   2   2   1   2   1   1   0   1   1   1   2   0   1   0   1   0   1   2   1   0   2   0   0   2   1   1   0   1   1   1   0   2   1   1   1   2   1   1   0   2   1   2   1   1   0   1   1   2   1   0   1   1   1   1
 MK-3-6                 0   0   2   0   0   2   1   0   1   1   2   1   1   1   1   0   2   2   1   1   1   1   1   1   1   1   1   2   1   0   1   0   0   2   2   1   1   1   2   1   0   2   2   1   0   1   1   0   1   0   2   2   1   2   0   1   0   2   2   2   2   0   1   1   2   1   0   2   2   1   2   1   2   1   0   1   1   2   1   1   1   2   2   2   2   2   0   1   1   1   1   1   2   1   1   2   1   1   1   2   0   2   1   0   2   0   1   1   1   0   1   2   1   1   2   2   0   2   0   1   1   0   1   1   2   2   0   0   2   0   1   1   2   2   2   2   1   0   1   2   1   1   0   1   2   0   2   2   1   2   1   1   2   1   1   1   2   0   1   1   1   0   1   2   1   0   2   0   0   2   1   1   0   1   1   1   0   2   1   1   1   2   1   1   0   2   1   2   1   1   0   1   1   2   1   0   1   0   2   1
 MK-3-7                 0   0   2   1   0   2   0   1   1   1   2   1   1   0   1   0   1   2   1   1   1   1   1   1   1   1   0   1   1   1   1   0   0   2   2   1   1   1   2   1   0   2   2   1   0   1   2   0   1   0   2   2   1   2   0   2   0   2   2   2   2   0   0   1   2   1   0   2   2   2   2   1   2   1   0   1   1   2   1   1   1   2   2   2   1   2   0   1   1   0   1   0   2   1   1   2   1   1   2   2   0   1   1   0   2   0   1   0   1   0   1   2   1   1   2   2   0   2   0   1   1   0   0   1   2   1   0   0   1   0   1   1   2   1   2   2   1   0   1   2   2   1   0   0   2   0   2   2   1   2   1   1   2   1   1   1   2   2   0   1   2   0   1   2   1   0   2   0   0   2   1   1   0   1   1   1   1   2   1   1   2   2   1   0   0   2   1   1   1   1   0   1   1   2   1   0   1   0   2   1
 MK-3-8                 1   0   1   1   0   2   0   1   1   1   2   0   1   0   1   1   1   1   1   1   1   2   1   2   1   1   0   1   0   2   1   0   0   1   2   1   2   1   2   1   0   2   2   1   0   1   2   0   1   1   2   1   1   2   0   2   0   2   2   0   2   1   1   2   1   1   0   2   2   2   2   1   2   1   0   1   1   2   1   2   1   2   2   2   1   2   0   0   1   0   0   0   1   1   1   2   0   0   1   2   0   1   1   0   2   1   1   0   1   1   1   2   1   1   2   1   0   2   0   1   1   0   0   1   1   1   0   0   2   0   1   1   2   1   2   2   1   0   1   2   2   2   1   0   2   0   2   2   1   1   1   1   2   1   1   1   2   2   0   0   1   1   1   2   1   0   2   0   0   2   1   0   0   2   2   2   1   2   1   1   2   1   2   0   0   2   0   2   1   1   0   2   1   2   1   0   1   0   2   1
 MK-3-9                 1   1   1   0   0   2   0   1   1   1   2   1   1   1   1   1   0   1   1   1   1   2   1   2   1   1   0   1   0   2   1   0   0   0   2   1   2   1   2   1   0   2   2   1   0   1   2   0   1   1   1   2   1   2   0   2   0   1   1   1   2   1   2   0   1   1   1   2   2   2   2   1   2   1   1   1   1   2   1   2   1   2   2   2   1   2   0   0   0   0   1   0   1   1   1   2   0   0   1   2   0   2   1   0   2   1   1   0   1   0   1   2   1   1   2   1   0   2   0   1   1   1   0   1   1   1   0   0   2   0   1   1   2   0   2   2   1   0   1   2   1   2   1   1   2   0   2   2   1   0   1   1   2   1   1   1   2   1   1   0   1   1   1   2   1   0   2   0   0   2   1   0   0   2   2   2   1   2   1   0   1   1   2   0   1   2   0   2   1   2   0   2   1   1   1   0   1   0   2   1
 MK-3-10                1   1   1   1   0   2   0   0   0   0   2   0   1   1   1   1   0   1   1   1   1   2   1   2   1   1   0   1   0   1   1   0   1   0   2   1   2   2   2   1   0   2   2   1   1   1   2   0   1   1   1   2   1   2   0   2   0   1   1   1   2   1   2   0   1   1   1   2   2   2   2   1   2   1   1   0   1   2   1   1   1   1   2   2   1   2   0   0   0   0   1   0   1   1   1   2   0   0   1   1   0   2   1   1   2   1   1   0   1   0   1   2   1   1   0   1   0   2   0   1   2   1   0   1   2   1   0   0   1   0   1   1   2   0   2   2   1   0   1   2   1   2   1   2   2   0   1   2   1   0   1   1   2   1   1   2   2   1   1   0   1   1   1   2   1   0   2   0   0   2   1   0   0   2   2   2   1   2   1   0   1   1   2   0   1   2   0   2   1   2   0   2   1   1   1   1   1   0   2   1
 MK-3-11                1   1   1   1   0   2   0   1   0   0   2   0   2   2   1   1   0   1   1   1   1   2   1   2   1   1   0   1   1   1   1   0   1   0   2   1   2   1   2   1   0   2   2   1   1   1   2   0   1   1   1   2   1   2   0   2   0   1   1   1   2   1   2   0   1   1   1   2   2   2   2   1   2   1   1   0   1   2   1   1   2   1   2   1   1   2   0   0   0   0   1   0   1   0   1   2   0   0   1   1   0   2   1   1   2   2   1   0   0   1   1   2   1   1   0   0   0   2   0   1   2   1   0   1   2   1   0   0   1   0   1   1   2   0   1   2   1   0   1   2   1   2   2   2   2   0   1   2   1   1   1   0   2   1   1   2   2   1   1   2   1   1   1   1   1   0   2   0   0   2   0   1   0   2   1   1   1   2   1   0   1   1   1   0   1   2   1   2   1   1   0   2   1   1   0   0   1   0   2   0
 MK-3-12                1   1   1   1   0   2   0   1   0   0   2   0   2   2   1   1   1   1   1   1   1   2   2   2   1   0   0   1   1   1   1   0   1   1   2   0   2   1   1   1   0   2   1   1   1   1   2   0   1   1   1   1   1   2   0   2   0   1   1   2   2   1   2   1   1   1   1   1   2   2   2   1   2   2   2   0   1   2   1   1   2   1   1   1   0   2   0   0   1   0   1   0   1   0   0   2   0   0   1   1   1   2   1   1   2   2   1   1   0   1   1   2   1   1   0   0   0   1   0   1   2   1   0   1   1   2   0   1   1   0   1   1   1   0   2   2   1   0   1   2   0   2   1   2   2   0   1   2   1   1   1   0   2   1   1   2   2   1   1   1   1   1   1   1   1   0   2   0   0   2   0   1   1   2   1   1   2   1   1   1   1   1   1   0   0   2   1   1   1   1   0   2   1   1   0   0   1   1   2   0
 MK-3-13                1   1   2   1   0   1   0   0   1   0   2   1   1   2   2   1   1   2   0   1   0   2   1   1   1   0   0   1   1   1   0   0   1   1   2   0   2   1   1   1   1   2   1   1   1   1   1   0   1   1   1   1   0   2   0   1   0   1   1   2   2   1   1   2   0   1   1   1   2   2   1   1   1   2   2   0   1   1   0   1   2   1   2   1   0   2   0   0   1   0   1   0   1   0   0   2   0   0   0   1   1   2   0   1   2   2   1   1   0   1   1   2   1   1   0   0   0   1   1   2   2   1   0   1   1   2   0   1   1   0   1   2   1   0   2   2   1   1   0   1   0   2   1   1   2   0   1   2   1   1   1   0   2   1   1   2   2   1   1   1   1   2   1   2   1   0   2   0   0   2   0   1   1   2   1   2   1   1   1   0   2   1   1   0   0   2   1   1   1   1   0   2   2   0   0   1   1   1   2   0
 MK-3-14                1   1   1   1   0   1   0   0   1   0   2   1   0   2   2   2   1   2   2   1   0   2   1   1   1   0   1   1   1   2   0   0   1   1   1   0   2   1   1   2   1   2   1   1   1   1   1   0   1   1   1   2   0   2   0   1   0   1   2   1   1   1   1   2   0   1   1   1   2   2   1   1   1   1   2   0   1   1   0   1   2   1   2   2   0   1   0   0   1   0   1   0   1   0   0   1   0   0   0   1   1   2   1   1   1   2   1   1   1   1   1   2   1   2   0   0   0   1   1   2   2   2   0   1   2   2   0   1   1   0   2   2   2   0   2   2   1   1   0   1   0   1   0   1   2   0   1   2   1   1   1   0   2   2   1   2   1   0   1   2   1   2   1   2   1   0   2   0   0   2   1   1   0   2   1   2   1   1   1   0   2   1   0   0   0   1   1   1   1   0   0   2   2   0   0   2   1   2   2   0
 MK-3-15                1   1   0   1   0   1   0   0   1   1   2   1   0   2   2   1   1   2   1   1   0   2   2   0   1   0   1   1   1   2   0   0   1   0   1   0   2   1   0   1   1   2   1   1   2   1   1   1   1   1   1   2   0   2   1   0   1   0   1   1   1   1   1   2   0   1   0   1   2   2   1   2   2   1   2   0   1   1   0   1   2   1   2   2   0   1   1   0   1   0   1   1   2   0   2   1   0   0   0   2   1   2   2   1   1   1   1   1   1   1   1   2   1   2   0   0   1   1   1   2   1   1   0   1   2   2   0   1   1   0   1   2   2   0   2   2   1   1   1   0   0   1   0   1   1   0   1   2   1   1   1   0   2   2   2   2   2   0   1   2   1   1   1   1   1   0   2   0   0   2   1   1   0   2   1   2   1   1   2   0   0   1   1   0   0   1   1   1   1   0   0   2   2   0   0   2   1   2   2   0
 MK-3-16                1   1   0   1   0   1   0   0   1   1   2   0   1   2   2   1   1   1   1   1   1   2   2   0   0   0   1   1   1   2   0   0   0   0   0   0   1   1   0   1   1   2   1   0   2   1   1   1   1   1   1   2   0   1   1   0   1   1   1   1   1   1   1   1   0   1   0   1   2   2   2   2   1   1   2   1   1   1   0   1   2   1   2   2   0   0   1   0   1   0   1   1   2   0   2   0   0   0   0   2   2   1   2   1   1   1   0   1   1   1   1   2   1   2   0   0   1   1   1   2   1   1   0   1   1   1   0   1   1   0   1   2   1   0   2   2   0   1   1   0   0   1   1   1   1   0   1   2   2   1   1   0   1   2   2   2   2   1   0   2   1   1   1   1   0   0   2   0   0   2   1   1   0   2   1   2   1   1   2   0   0   1   1   1   0   1   1   2   1   0   0   1   2   0   0   1   1   2   1   0
 MK-4-1                 0   0   2   2   1   1   1   0   2   1   1   1   1   1   1   2   1   1   2   0   1   2   2   2   0   0   1   1   0   2   0   1   1   1   1   1   0   2   0   1   2   1   0   0   1   1   1   0   0   0   1   2   1   2   2   0   0   2   0   2   0   1   0   2   1   1   1   0   2   0   1   0   1   1   2   1   0   0   1   1   2   1   1   0   0   1   0   2   1   0   1   0   2   1   2   0   1   1   2   1   2   1   1   1   1   1   0   2   0   1   2   1   0   1   1   1   1   2   1   2   1   0   2   1   1   1   0   1   2   0   2   1   1   1   1   0   2   1   2   1   0   0   2   1   1   1   2   1   0   1   1   1   0   2   1   0   0   0   2   2   0   1   0   1   0   1   2   1   1   0   1   1   1   2   0   1   2   1   2   0   2   2   1   0   1   2   0   2   1   0   0   2   1   1   0   2   2   0   1   0
 MK-4-2                 0   0   2   2   1   2   1   0   2   1   1   2   1   1   1   2   0   1   1   0   1   2   2   1   0   0   1   1   0   2   1   2   1   1   1   2   0   1   0   2   2   1   0   0   1   0   1   0   0   0   1   2   1   2   2   1   1   1   0   2   0   1   0   2   1   1   1   0   1   0   1   0   1   1   2   1   0   0   1   1   2   1   1   1   0   1   0   2   1   0   1   0   1   1   2   1   1   1   1   1   1   1   1   1   2   2   0   2   0   1   2   1   0   1   1   1   1   2   1   2   0   0   1   1   1   1   2   1   1   0   2   1   1   0   0   0   2   0   2   1   0   0   2   1   1   1   1   1   0   1   1   1   0   2   2   0   0   0   2   2   0   1   0   1   0   0   2   1   1   0   1   1   2   2   0   1   2   1   2   1   2   2   1   0   1   2   0   2   1   0   0   1   1   0   1   2   2   0   1   0
 MK-4-3                 0   0   2   2   1   2   1   0   2   1   1   1   2   1   1   2   0   1   1   0   1   2   1   1   0   0   1   2   0   2   0   2   1   1   1   1   0   1   1   2   2   1   0   0   2   0   1   0   0   0   1   2   1   2   2   1   1   1   1   2   1   1   0   2   1   1   1   0   0   0   1   0   1   0   1   1   0   0   1   1   2   1   1   1   0   1   0   2   1   0   2   0   1   1   2   1   1   1   2   1   0   1   2   0   2   2   0   2   0   2   1   1   0   1   1   1   1   2   1   2   0   0   1   1   1   1   2   1   1   0   2   1   1   1   0   0   2   0   2   2   0   0   2   1   1   1   1   2   0   1   2   1   0   1   2   0   1   0   1   2   0   0   0   1   0   0   2   0   1   0   2   1   2   2   0   0   2   1   1   1   2   2   1   0   0   2   0   2   1   0   0   1   1   0   1   2   2   0   1   0
 MK-4-4                 0   0   2   2   1   1   1   0   2   1   1   2   2   1   1   2   0   2   1   0   1   2   1   1   0   0   0   2   0   2   0   2   2   1   1   1   0   1   1   2   2   1   0   0   2   0   1   0   1   0   0   1   1   2   2   0   1   1   1   2   1   1   0   2   1   1   1   0   0   1   1   0   0   0   1   1   0   0   1   1   1   1   1   1   1   1   0   2   1   0   2   0   1   1   2   1   1   2   1   1   0   1   2   0   2   2   0   2   0   2   1   1   0   1   1   1   1   2   1   2   0   0   2   0   1   1   2   1   1   0   2   1   2   1   0   1   2   0   2   1   0   0   1   1   1   1   1   2   0   1   2   1   1   1   1   0   1   0   1   1   1   2   0   2   0   0   2   0   1   1   2   1   2   2   0   0   2   0   1   1   2   2   1   0   0   2   0   1   1   0   0   1   1   0   1   2   2   0   1   1
 MK-4-5                 0   1   2   2   1   1   1   1   2   1   1   2   1   1   1   2   0   2   1   0   1   2   1   1   0   0   0   2   0   2   0   2   2   1   1   1   0   1   1   1   2   1   0   0   1   0   1   0   1   0   0   1   0   2   1   1   1   1   1   2   1   1   0   2   1   1   1   0   0   2   1   0   1   0   1   0   0   0   0   1   1   1   1   1   1   1   0   2   1   0   2   0   1   1   2   1   1   2   1   1   0   1   2   0   2   2   0   2   0   1   1   1   0   1   1   1   1   1   1   2   0   0   1   1   1   1   2   1   0   0   2   1   2   1   0   1   2   0   2   1   0   0   1   1   1   2   1   2   0   1   2   1   1   1   1   0   1   0   1   1   1   2   0   2   0   1   2   0   1   1   2   1   2   2   0   0   2   0   0   1   2   1   1   0   0   1   0   2   1   0   0   1   1   0   1   1   2   1   1   2
 MK-4-6                 0   1   2   1   1   1   1   1   2   1   1   2   1   1   1   2   0   2   2   0   0   2   1   1   0   0   0   2   0   2   0   1   2   1   1   1   1   1   1   1   2   1   0   0   1   0   1   0   1   0   0   1   0   2   1   1   1   1   0   2   1   1   0   1   1   1   1   0   0   1   1   0   1   1   1   1   0   0   1   1   1   1   1   1   2   1   1   2   1   1   2   0   1   1   2   1   1   2   1   1   0   1   2   0   1   2   0   1   0   1   1   1   0   1   1   1   1   1   1   0   0   0   1   1   0   1   2   1   0   1   2   1   2   1   0   1   1   0   2   1   0   0   1   1   1   2   1   2   0   1   2   1   1   1   1   0   1   1   1   1   1   1   0   2   0   1   1   0   1   1   1   2   2   2   0   0   1   0   0   1   2   2   1   0   0   1   0   2   1   1   0   1   1   0   1   1   2   1   1   2
 MK-4-7                 1   1   2   1   1   0   0   1   2   1   1   2   1   1   1   2   0   2   2   0   0   2   1   1   0   1   0   2   0   2   0   1   2   1   1   0   1   1   1   1   2   1   1   0   1   0   1   0   1   0   1   1   0   2   1   1   1   1   0   1   1   1   0   1   1   1   1   0   0   1   1   1   1   1   1   1   1   0   0   0   1   1   1   1   2   1   1   2   1   1   1   0   1   1   2   1   1   2   1   1   0   1   2   0   1   1   0   1   0   1   1   1   0   1   1   1   1   1   1   0   0   0   1   2   0   2   2   1   0   1   1   1   2   1   0   1   1   1   2   1   0   0   1   1   1   2   0   1   0   1   2   1   1   1   1   0   1   1   0   1   1   1   0   2   0   1   2   0   1   2   1   2   1   2   1   0   0   0   0   1   2   2   1   0   0   1   0   2   1   1   0   1   1   0   1   1   1   1   1   1
 MK-4-8                 2   1   2   1   1   0   1   1   2   1   1   2   1   1   1   2   0   2   2   0   0   1   1   1   0   1   0   2   1   2   0   1   2   1   2   0   1   0   1   1   2   1   1   0   1   0   1   0   2   1   1   1   0   2   1   1   2   2   0   1   1   1   0   1   1   1   1   0   1   1   1   1   1   1   0   0   1   0   0   0   1   1   1   1   2   1   2   2   1   1   2   0   1   1   2   1   2   2   1   1   0   1   2   0   0   1   0   1   0   2   1   1   1   1   1   1   1   1   1   0   0   0   1   2   1   2   2   1   0   1   1   1   2   1   0   1   1   0   2   1   0   0   1   1   1   1   0   1   1   2   2   1   1   1   1   0   1   1   0   1   1   1   0   2   0   1   2   1   1   2   1   2   1   2   2   0   0   0   0   1   2   2   0   0   0   1   0   2   1   1   0   2   1   0   1   1   1   1   1   1
 MK-4-9                 2   1   2   1   2   0   1   1   2   1   1   2   2   0   1   2   0   2   1   1   0   0   1   1   0   1   0   2   1   1   0   1   2   1   2   0   1   0   1   1   2   1   1   0   2   0   0   1   2   0   1   1   0   2   1   1   2   2   0   1   1   2   0   1   1   1   1   1   1   1   1   1   1   1   0   0   1   0   0   0   1   1   1   2   2   1   2   2   1   2   2   0   1   1   2   1   2   2   1   1   0   1   2   0   1   1   0   1   0   2   1   1   1   1   1   1   1   1   1   0   0   0   1   2   1   2   1   1   0   1   1   1   2   1   0   1   1   0   2   2   1   0   1   1   1   2   0   0   1   2   2   1   2   1   1   0   1   1   0   1   0   1   0   2   0   0   2   0   1   1   1   2   1   1   2   1   1   0   0   1   2   1   0   0   0   1   0   2   1   1   2   2   1   0   1   1   1   1   1   1
 MK-4-10                2   1   2   1   2   0   1   1   2   1   1   2   2   1   1   1   0   2   1   1   0   0   1   0   0   1   1   2   1   1   1   1   1   1   1   0   1   0   0   1   2   1   1   0   2   0   0   1   1   0   1   1   0   2   1   1   2   2   0   1   1   2   0   1   2   1   1   1   1   1   1   1   1   2   0   0   1   0   0   0   1   1   0   2   2   1   2   1   0   2   2   1   1   1   2   1   2   2   1   1   0   1   2   0   1   1   1   1   1   2   1   1   1   1   1   0   1   1   1   0   1   0   0   2   1   1   1   1   1   1   1   1   2   0   1   1   1   0   2   2   1   0   1   1   2   2   1   0   0   2   1   1   1   1   1   0   1   1   0   1   0   1   1   2   1   1   2   0   1   1   1   2   1   1   2   1   1   0   0   1   1   1   0   1   0   1   1   2   1   1   1   1   1   1   2   1   1   1   1   1
 MK-4-11                2   1   1   1   2   0   1   1   2   1   1   1   2   2   1   1   0   2   2   0   0   0   2   1   1   2   1   1   1   0   1   1   1   0   1   0   1   1   0   2   2   1   2   0   1   0   0   1   1   0   1   1   0   2   0   1   2   2   0   1   1   1   0   1   1   1   1   1   1   1   1   1   1   2   1   0   1   0   0   1   2   1   0   2   2   1   2   1   0   2   2   2   1   1   2   1   2   1   1   1   0   1   1   0   1   2   1   1   1   2   1   1   1   1   1   0   1   1   1   0   1   0   1   2   1   1   1   2   1   1   1   1   2   0   0   1   1   0   1   2   1   0   1   1   2   2   1   0   1   2   1   1   1   1   1   0   1   1   1   1   0   1   1   2   1   1   1   0   1   1   1   1   1   1   2   1   1   0   2   1   1   1   0   1   0   1   1   2   1   1   1   1   1   1   2   1   1   1   1   1
 MK-4-12                2   1   1   1   2   0   1   1   2   1   1   1   2   2   1   1   0   1   2   0   0   0   2   1   1   1   1   1   2   0   0   1   1   0   1   0   1   1   0   2   1   1   2   0   1   1   0   1   1   0   0   1   0   2   0   1   2   1   0   0   1   1   0   1   1   1   0   1   1   1   1   1   1   2   1   0   1   0   0   1   2   1   0   2   2   1   2   1   0   1   2   2   0   1   2   1   2   1   1   1   0   1   2   0   1   2   1   1   1   2   1   1   1   1   1   0   0   2   1   0   1   0   1   2   2   1   1   2   1   0   1   1   2   1   0   1   1   0   1   2   1   1   1   1   2   2   1   1   1   2   1   1   1   1   1   0   1   1   1   1   0   0   2   2   1   2   0   1   1   1   1   0   1   0   2   1   1   0   2   1   1   1   0   1   0   1   1   2   1   1   1   1   1   1   2   1   1   1   2   1
 MK-4-13                2   1   1   1   2   0   1   1   2   1   1   1   2   2   1   1   2   1   2   0   1   0   2   1   1   1   1   0   1   0   0   0   1   0   1   0   1   0   0   1   1   0   2   0   2   1   0   1   1   0   0   1   1   2   0   1   1   2   0   0   1   0   0   1   1   0   0   1   1   1   1   1   1   2   1   0   1   0   0   1   1   0   0   1   2   1   2   1   0   1   1   2   0   2   1   1   1   0   1   1   0   1   1   0   2   2   1   0   1   2   1   2   1   1   1   1   0   2   2   0   1   0   1   1   2   1   2   2   1   0   1   1   2   2   1   1   1   2   1   2   2   1   1   1   2   1   1   1   2   2   1   1   2   1   1   1   0   2   1   1   0   0   2   2   1   2   0   1   1   1   1   0   1   1   1   1   1   0   1   1   1   1   0   1   2   1   2   2   1   1   1   1   1   0   1   1   1   1   2   2
 MK-4-14                1   1   1   1   2   0   1   1   2   1   1   2   2   2   1   1   2   1   1   1   1   0   1   0   1   2   1   0   1   0   0   0   1   0   1   0   0   0   0   1   0   0   2   0   2   1   0   1   1   0   0   1   2   2   0   1   1   2   0   0   1   0   0   0   1   1   0   1   1   1   1   1   1   2   1   0   1   0   0   1   1   2   0   1   2   1   2   1   0   1   1   2   0   1   1   1   1   0   1   1   0   1   1   1   2   2   1   0   1   1   1   2   1   1   1   2   0   2   2   0   1   0   1   1   2   1   2   2   1   0   1   1   2   2   0   1   0   2   2   1   2   1   2   1   2   1   2   0   2   2   1   0   1   1   1   1   0   2   1   1   1   1   2   2   1   2   0   1   2   1   1   0   1   1   1   1   0   0   1   1   2   1   0   1   2   1   1   2   1   1   1   1   1   1   1   1   1   2   2   2
 MK-4-15                1   0   1   1   2   0   1   1   2   1   1   2   2   2   1   1   2   1   1   1   1   0   1   0   1   2   1   1   1   0   1   0   1   1   1   0   0   0   0   0   0   2   2   0   2   1   0   1   1   0   0   1   2   2   0   0   1   2   0   0   1   0   0   0   1   1   1   2   1   1   1   1   1   2   1   0   1   0   0   1   1   2   0   1   2   0   2   0   0   1   1   2   0   1   2   1   1   0   2   1   0   1   1   1   2   2   1   0   1   0   1   2   1   1   1   2   0   2   2   0   1   0   1   1   2   1   2   2   1   0   1   1   2   2   0   1   1   1   2   1   2   2   2   1   2   1   2   0   2   2   1   0   1   2   1   1   0   2   1   1   2   1   2   2   1   1   0   1   2   1   1   0   1   0   1   1   0   0   1   1   2   2   2   1   2   1   0   2   1   1   2   1   1   1   1   1   0   2   2   2
 MK-4-16                1   0   1   2   2   0   0   1   2   2   1   2   1   2   1   1   2   1   1   1   1   1   1   0   1   2   0   1   1   0   1   0   1   1   1   0   0   0   0   0   0   2   2   0   2   1   1   1   1   0   0   1   2   2   1   0   1   2   0   0   1   0   0   0   1   1   1   2   1   1   1   1   0   2   1   0   1   0   1   1   2   1   0   1   2   0   2   0   0   1   1   2   0   1   2   2   1   0   2   2   1   1   1   1   2   2   1   0   1   0   1   2   1   0   1   2   0   2   2   1   1   0   1   2   2   1   2   2   1   0   1   1   2   2   0   1   1   1   2   1   2   2   2   1   2   1   1   0   2   2   1   0   1   1   0   1   1   2   0   2   2   1   2   0   1   1   0   0   2   1   1   0   1   0   1   1   0   1   1   1   2   2   2   1   2   0   0   2   1   1   2   1   1   1   1   1   0   2   2   2
 MK-5-1                 1   1   1   1   0   2   1   0   2   1   0   1   1   0   1   0   0   2   0   1   0   2   1   2   1   2   1   2   1   1   1   1   0   1   2   2   2   2   1   1   1   2   0   0   1   0   0   1   1   0   1   1   0   1   0   0   2   1   1   1   1   0   1   1   0   1   0   2   0   0   1   1   1   1   1   1   2   0   0   0   1   2   2   0   0   1   1   2   1   2   1   0   2   0   1   2   2   1   0   1   1   1   1   0   1   2   0   1   0   1   1   0   0   0   0   2   0   1   1   2   1   1   1   1   2   1   1   2   1   2   1   1   1   1   1   2   1   2   2   0   0   0   1   1   0   1   1   0   1   1   1   1   1   2   2   0   0   1   1   2   1   1   2   1   2   1   1   1   1   1   1   1   1   0   0   2   1   1   0   1   1   1   2   2   0   1   0   1   1   1   1   1   0   1   1   1   1   1   1   0
 MK-5-2                 1   1   1   1   0   1   1   0   2   1   0   1   1   0   2   0   0   2   0   1   0   2   1   2   1   1   1   2   1   1   1   1   0   0   2   2   1   2   1   1   1   2   0   0   1   1   0   1   1   0   1   1   0   1   0   1   2   1   0   1   1   0   1   1   0   1   2   2   1   0   1   1   1   1   1   1   2   1   0   0   1   1   2   0   0   1   1   1   1   2   1   0   2   1   1   2   1   0   0   1   1   1   1   1   1   2   0   1   0   1   0   0   0   0   0   2   0   1   1   2   1   1   1   1   2   1   0   1   1   2   2   1   1   1   1   2   1   2   1   0   0   0   0   1   0   1   1   0   1   1   1   1   1   2   2   0   0   1   0   2   1   1   2   1   2   1   1   1   1   1   1   1   0   1   0   2   1   1   0   1   1   0   1   2   0   1   1   1   1   1   1   1   0   1   1   1   2   1   0   0
 MK-5-3                 2   1   1   1   1   1   1   0   2   1   0   2   1   1   2   0   0   2   0   1   0   2   1   2   1   0   0   1   1   1   1   0   0   0   2   2   1   1   1   1   1   2   0   0   1   1   0   1   1   0   1   1   0   1   0   1   2   1   0   1   1   0   0   1   0   1   2   2   0   0   1   1   1   2   1   1   0   0   0   0   1   1   1   0   0   1   1   1   1   2   1   0   2   1   1   2   2   0   0   1   2   1   1   1   2   2   0   1   0   1   0   0   0   0   2   2   0   1   1   2   1   1   1   1   2   2   0   1   1   0   2   1   1   1   1   2   1   2   1   0   0   0   0   1   1   1   1   0   1   2   1   0   1   2   2   1   0   1   0   1   1   1   2   0   2   1   1   1   1   1   1   1   0   1   0   1   1   1   0   1   1   0   1   2   0   0   1   1   1   1   1   1   0   1   2   1   2   1   0   1
 MK-5-4                 2   0   1   1   1   1   1   0   2   1   0   1   2   1   2   0   0   2   0   1   0   1   1   2   2   0   0   1   1   1   0   0   0   1   2   2   1   1   1   1   1   2   0   0   1   1   0   1   1   0   1   0   0   2   0   2   2   1   0   1   1   1   1   1   0   1   1   2   0   0   1   1   2   1   1   1   0   0   0   0   1   1   0   0   0   2   0   2   1   2   1   1   2   1   1   2   2   0   1   1   2   1   1   0   2   2   0   1   0   1   0   0   0   0   2   2   1   1   1   2   0   1   1   1   2   2   0   1   1   1   2   0   1   1   1   2   2   2   1   0   1   0   0   1   0   1   1   1   1   2   1   0   1   2   2   1   1   2   0   1   1   1   2   0   2   1   1   2   1   1   1   1   1   1   0   1   0   1   1   1   1   0   1   2   0   0   2   1   1   1   1   1   0   2   2   2   2   1   0   1
 MK-5-5                 2   0   2   1   1   1   0   0   1   1   0   1   2   1   2   1   0   2   1   1   0   1   1   2   1   0   0   1   1   1   1   0   0   1   2   2   1   1   1   1   1   2   0   0   1   1   1   1   1   0   1   0   0   2   0   2   1   1   0   1   2   1   1   1   0   1   1   2   0   1   1   1   2   1   1   0   1   0   0   0   2   1   0   1   0   2   0   2   1   2   1   0   2   1   1   2   2   0   1   1   2   1   1   1   2   1   0   1   0   1   0   0   0   0   1   2   1   1   0   2   0   1   1   1   2   2   0   0   1   0   2   0   1   1   0   2   2   2   1   1   1   0   0   1   1   1   1   1   1   2   1   0   0   2   2   1   1   2   0   2   1   1   1   0   2   1   2   2   1   1   1   0   1   1   0   1   0   1   1   1   1   0   1   2   1   0   2   1   1   1   0   2   0   1   2   2   2   1   0   1
 MK-5-6                 1   0   1   1   1   1   1   0   1   1   0   1   2   1   2   1   0   1   1   0   0   1   1   1   1   0   0   1   2   1   1   0   0   1   2   2   1   0   2   1   1   2   2   0   1   1   2   1   0   0   1   0   0   2   1   2   1   0   0   1   2   0   1   1   1   1   1   2   0   1   1   1   2   1   1   0   1   0   0   0   2   2   0   1   0   1   0   1   1   2   1   0   2   1   1   2   2   0   1   1   2   1   1   1   2   2   0   1   0   1   1   1   0   0   1   2   1   1   0   2   1   1   0   1   0   1   0   0   1   0   1   1   1   1   1   2   2   1   1   1   1   1   0   2   1   1   1   1   1   2   1   0   0   2   0   1   1   1   0   0   1   1   1   0   2   1   1   2   1   1   1   0   1   2   0   1   0   0   2   1   0   0   1   2   1   0   2   1   1   2   1   2   0   0   2   2   2   1   0   1
 MK-5-7                 0   0   1   1   1   0   1   0   1   1   0   1   2   1   2   1   0   1   1   0   0   2   1   1   1   1   0   2   2   1   1   0   0   1   2   2   1   1   1   1   2   2   2   0   1   1   2   1   0   0   1   0   1   2   1   1   1   1   0   1   2   1   1   1   0   2   1   2   0   1   1   1   2   1   1   0   1   0   0   0   2   2   0   2   0   1   0   1   1   1   1   0   2   1   1   1   2   0   1   1   2   1   1   1   2   2   0   1   0   1   1   2   1   0   1   1   1   0   0   1   1   1   0   0   0   2   0   0   1   0   2   1   1   1   1   2   2   1   2   1   1   0   0   2   1   1   1   1   1   2   1   0   0   2   0   2   1   1   0   0   1   1   1   0   2   1   2   1   1   1   1   0   1   2   0   1   0   0   1   1   0   0   1   2   1   0   2   2   1   2   1   2   0   0   2   2   1   1   0   1
 MK-5-8                 0   0   1   2   1   0   1   0   1   1   0   1   1   1   2   1   0   0   1   0   0   1   2   1   0   1   0   1   2   1   1   1   0   1   2   2   2   1   1   1   2   2   2   0   1   0   2   1   0   0   1   0   1   2   1   1   1   1   1   1   2   1   1   1   0   2   1   2   0   1   1   1   2   1   2   0   1   0   1   0   2   2   0   2   0   1   0   0   1   1   1   0   2   1   1   0   2   0   2   1   2   1   1   1   1   2   1   2   0   1   2   2   1   1   1   1   1   0   0   1   1   1   0   0   0   1   0   0   1   0   2   1   1   2   1   2   2   1   1   1   0   0   0   2   1   1   1   1   1   2   1   0   1   2   0   2   1   1   0   0   1   1   1   2   2   1   2   1   0   1   1   0   1   2   0   1   0   1   1   1   0   0   2   2   1   1   2   2   1   2   1   2   1   0   2   2   1   1   0   1
 MK-5-9                 0   0   0   1   1   0   1   1   1   1   0   1   1   1   2   1   0   1   1   0   0   1   1   2   1   0   0   1   1   1   1   1   0   2   1   2   2   1   1   1   2   2   2   0   2   1   2   1   2   0   1   0   1   1   1   1   1   1   1   1   2   0   1   1   1   2   0   2   0   1   0   1   2   1   2   1   1   0   1   0   2   2   1   2   0   0   0   0   1   1   1   1   2   1   0   0   2   0   1   1   2   0   1   1   1   2   2   2   0   1   2   2   1   1   1   1   1   0   0   1   1   1   0   0   0   1   0   0   1   0   2   1   1   2   1   2   2   1   1   1   1   0   0   2   1   0   2   1   1   2   2   0   1   2   0   1   1   1   0   0   1   1   1   1   1   2   2   1   0   1   1   1   1   2   0   2   0   1   1   1   0   0   2   2   2   1   2   2   1   2   0   2   1   0   2   2   1   2   0   1
 MK-5-10                0   0   0   1   1   0   1   1   0   1   0   0   1   1   1   1   0   1   1   0   0   2   1   1   1   0   1   1   1   0   1   1   0   2   1   2   2   1   2   1   2   2   2   0   2   0   2   1   2   0   1   1   1   1   1   1   1   1   1   1   2   1   0   1   1   2   0   2   0   1   0   0   2   1   2   0   1   0   1   0   2   2   1   2   0   0   0   0   2   1   1   1   2   1   0   0   2   1   0   1   2   0   1   2   1   1   2   2   1   2   2   2   1   1   1   1   1   0   0   1   1   1   0   0   0   1   1   0   1   0   2   1   1   2   1   2   2   1   1   1   1   0   0   2   1   1   2   1   1   1   2   0   1   2   0   1   1   1   0   0   1   1   0   0   1   2   2   1   0   1   1   1   1   2   0   2   0   1   1   0   0   1   2   2   2   1   2   2   1   2   0   1   2   1   2   2   1   2   0   1
 MK-5-11                0   0   0   2   1   0   1   1   0   1   0   0   1   1   1   0   0   1   2   1   0   2   0   1   0   0   2   1   1   0   2   1   0   2   2   2   2   0   2   1   2   2   2   1   2   0   2   1   2   0   0   1   2   1   1   1   1   1   1   0   2   1   0   1   1   2   0   2   1   1   0   0   2   1   2   0   1   0   1   0   2   2   1   2   0   0   0   0   2   1   1   2   2   1   0   0   2   1   0   1   2   0   1   2   1   1   1   2   1   2   2   2   1   1   1   1   1   0   0   1   1   1   0   0   0   1   1   0   0   0   2   1   1   2   2   2   2   1   1   1   1   0   0   2   1   1   2   1   1   1   2   0   1   2   1   1   1   1   0   0   0   1   0   0   0   2   2   1   0   1   2   1   1   2   0   2   0   1   1   0   0   1   2   2   2   1   2   2   1   2   1   0   2   1   2   1   1   1   1   1
 MK-5-12                0   0   1   1   1   0   1   1   1   0   0   1   0   1   1   0   1   1   2   1   0   2   1   0   0   0   2   1   1   0   2   1   0   2   2   2   2   0   2   1   2   1   1   1   2   0   1   1   2   0   0   1   2   1   1   1   1   1   0   1   2   1   0   1   1   2   1   2   1   1   0   0   2   2   1   0   2   0   1   0   2   2   1   1   0   0   0   0   2   2   1   1   2   1   0   0   2   1   0   1   2   0   1   2   1   2   1   2   1   2   2   2   1   1   1   1   2   0   0   1   1   1   0   1   1   1   1   1   0   1   1   1   1   2   2   2   2   1   2   1   2   0   0   2   1   1   2   2   1   1   2   0   1   2   2   2   2   2   1   0   0   1   0   0   0   1   2   1   0   1   2   1   1   2   0   2   0   0   1   1   1   2   2   2   2   2   1   2   1   1   1   0   2   1   2   1   1   1   1   1
 MK-5-13                0   1   1   1   1   0   1   1   0   0   0   1   0   1   1   1   1   1   2   1   0   2   1   0   0   0   2   1   1   0   2   1   0   2   2   2   2   0   2   1   2   1   1   1   1   0   1   1   2   0   0   1   2   2   1   0   2   1   0   1   2   1   0   1   1   1   0   2   1   1   0   0   1   2   1   0   2   0   1   1   1   2   1   1   1   0   0   0   2   1   1   1   2   1   0   1   2   1   0   1   2   0   1   2   2   2   1   2   2   2   1   2   1   1   1   0   2   0   0   1   0   1   0   1   1   1   1   1   0   1   1   1   1   2   2   2   2   1   2   1   1   0   0   2   1   1   2   2   2   1   2   0   1   1   2   2   1   2   1   0   0   1   0   0   0   0   2   1   0   2   1   1   1   2   1   1   0   1   1   1   1   2   2   2   2   2   1   1   1   2   1   0   2   1   2   1   1   0   1   1
 MK-5-14                0   1   1   1   1   0   0   1   1   1   0   0   0   1   1   1   1   1   2   1   0   2   1   0   0   0   2   1   1   0   2   1   1   2   2   1   2   0   1   1   2   0   1   0   1   0   2   1   2   0   0   1   1   2   0   1   2   1   0   1   2   1   0   1   0   1   0   2   1   1   0   0   1   2   1   0   2   0   1   0   1   2   0   0   1   0   0   0   2   1   1   1   1   1   0   1   1   1   0   1   2   0   2   2   2   1   1   2   2   2   0   2   1   1   1   0   2   0   0   1   0   0   0   1   1   0   1   0   0   1   1   1   0   2   1   2   2   1   2   1   1   0   1   2   1   1   2   1   2   0   1   0   2   1   2   1   1   2   1   0   0   1   1   0   0   0   1   1   0   2   1   1   1   2   1   0   0   0   1   1   1   1   2   2   2   2   1   0   1   2   1   0   1   1   2   1   1   1   0   1
 MK-5-15                0   1   1   2   1   1   1   1   1   1   0   1   0   0   1   0   1   2   2   1   0   2   1   0   0   0   2   1   2   0   2   1   1   2   2   1   1   0   1   1   1   0   1   1   1   1   2   1   2   0   0   1   0   2   0   1   2   1   0   1   2   1   1   1   2   1   0   1   1   1   0   0   1   1   1   0   1   0   1   0   1   2   0   1   1   0   0   0   2   1   1   1   0   1   0   0   1   1   1   1   1   0   1   2   2   1   1   1   2   2   1   2   1   1   2   0   2   1   1   0   1   0   0   1   1   0   1   0   0   1   0   1   1   1   1   2   2   1   2   1   1   0   1   2   2   1   2   1   2   0   1   0   2   1   2   1   1   2   1   0   1   1   1   0   2   0   1   1   0   2   1   1   2   1   1   1   0   0   1   1   1   1   2   2   2   2   1   0   1   2   0   0   1   1   2   1   1   2   0   1
 MK-5-16                0   0   1   2   1   1   2   1   1   1   0   1   0   1   0   0   1   2   2   1   0   1   1   1   0   1   1   1   2   0   2   1   1   1   1   0   1   0   1   1   1   0   1   1   1   1   2   1   2   0   0   2   1   1   1   2   2   1   0   1   2   1   1   1   2   1   0   1   1   1   0   0   1   1   1   1   1   0   1   0   1   2   0   1   1   0   0   1   2   1   1   1   0   1   0   0   2   2   1   1   1   0   1   2   2   1   1   1   2   2   1   2   1   1   2   0   2   0   0   0   2   0   0   1   1   0   0   0   0   1   1   1   2   1   1   2   2   1   2   2   1   0   1   1   2   1   2   1   2   0   1   0   1   1   2   0   1   1   1   1   1   1   1   0   2   1   1   1   0   2   1   1   1   1   1   1   0   0   1   1   1   1   1   1   2   2   1   0   1   2   0   0   1   1   2   1   1   2   0   1
 MK-6-1                 1   1   2   1   0   2   1   0   0   0   1   0   2   2   1   2   1   1   1   1   0   2   0   0   0   2   2   2   2   1   0   0   2   2   2   1   0   0   0   1   1   1   1   1   0   0   0   1   2   1   2   1   0   1   0   0   1   0   2   1   1   1   0   1   0   1   1   2   1   1   1   2   0   1   1   2   1   2   1   2   1   1   0   1   2   1   0   0   1   0   2   1   2   1   1   0   2   2   1   2   1   0   0   1   1   0   2   0   1   0   1   2   0   2   1   1   2   2   1   0   0   1   0   0   0   1   1   1   0   2   1   2   1   0   1   2   1   1   1   2   1   1   1   1   0   0   2   2   2   1   2   0   2   1   2   0   2   2   2   0   2   1   0   0   1   0   2   1   2   1   1   0   1   1   0   0   1   2   1   0   0   1   1   1   0   1   2   1   1   1   2   1   1   1   1   0   1   0   1   1
 MK-6-2                 1   1   2   0   0   2   1   0   0   0   1   0   2   2   1   2   1   1   2   1   0   2   0   0   0   2   2   0   2   2   0   0   2   2   2   1   0   1   0   1   0   1   1   1   0   1   1   0   2   1   2   1   0   1   1   0   1   0   2   1   1   1   0   1   0   1   1   2   1   1   1   2   0   1   1   2   1   2   1   2   1   1   1   1   2   1   0   0   1   0   2   1   2   1   2   1   2   2   1   2   1   0   1   1   1   1   1   0   1   0   1   2   1   2   1   1   2   2   1   0   0   1   0   0   1   1   1   1   0   2   1   1   1   0   0   2   1   0   1   2   2   1   1   1   0   0   2   2   2   1   2   0   2   1   1   0   2   2   2   0   2   1   0   0   1   0   1   1   2   1   1   0   1   1   1   0   1   1   1   0   0   1   1   1   0   2   2   1   1   1   2   1   1   1   1   0   1   0   1   1
 MK-6-3                 1   0   2   0   0   2   2   0   0   0   1   0   2   2   1   2   2   1   1   1   0   2   0   1   0   1   2   1   2   2   0   0   2   2   1   1   0   1   0   1   0   1   1   1   0   1   0   1   1   1   2   1   0   1   0   1   1   0   2   1   1   2   0   1   0   1   1   1   1   1   2   2   0   1   1   2   1   2   1   2   1   1   1   1   2   1   0   0   0   0   2   1   2   1   2   1   2   2   1   2   1   1   1   0   1   1   1   0   2   0   1   2   1   2   1   1   1   0   1   0   1   1   0   0   1   1   1   2   1   1   1   0   1   0   2   2   1   0   1   2   1   2   1   1   0   0   2   0   2   2   2   0   1   1   1   0   2   2   2   0   2   1   0   2   1   0   1   1   2   1   1   0   1   1   2   0   2   1   1   0   0   2   1   1   0   2   2   1   1   1   2   1   1   1   1   0   1   0   1   1
 MK-6-4                 0   0   2   0   0   2   2   0   0   0   1   0   2   2   1   2   2   1   1   1   0   2   0   1   1   1   2   1   2   2   2   0   2   1   1   1   0   1   0   1   0   1   1   1   0   1   0   1   1   1   2   1   0   1   0   1   1   0   2   1   1   2   0   1   0   2   1   1   1   1   1   2   1   1   2   2   1   2   1   2   2   1   1   1   2   0   0   1   0   0   1   1   2   1   2   1   2   2   1   1   1   0   1   0   1   1   1   0   2   1   1   1   1   2   1   1   1   1   1   2   1   1   0   0   1   0   0   2   1   1   1   0   1   0   2   1   1   0   1   2   1   2   1   1   2   0   2   0   2   2   2   0   1   1   1   0   1   2   2   0   2   1   0   2   1   0   1   1   2   1   0   0   1   1   2   1   1   1   1   0   1   2   1   2   1   2   0   2   1   1   1   0   1   1   1   0   1   0   1   1
 MK-6-5                 0   1   2   0   0   2   2   0   0   1   1   0   2   2   1   1   2   1   1   1   1   2   0   1   2   1   2   1   2   1   2   1   2   2   1   1   0   1   0   1   0   2   1   1   1   1   0   1   1   1   2   1   0   1   0   1   0   0   2   1   1   2   0   1   1   2   2   1   2   1   1   2   0   1   0   2   1   2   1   2   2   1   1   0   2   0   1   1   0   0   1   1   2   1   1   1   1   2   0   1   1   0   1   0   1   1   1   1   2   1   2   1   1   1   1   1   1   1   1   2   1   1   0   2   2   0   0   2   1   1   1   0   2   0   2   1   1   1   1   2   1   2   1   1   2   0   2   0   2   2   2   0   2   1   1   0   2   2   2   0   2   2   0   2   1   1   1   1   2   2   0   1   1   1   2   1   1   1   1   0   1   2   1   1   1   2   1   2   1   1   1   0   1   1   1   1   1   0   0   1
 MK-6-6                 1   1   2   0   1   2   2   0   0   1   1   0   2   2   1   1   2   1   1   1   1   2   0   2   1   1   1   2   2   1   2   1   2   2   0   2   0   1   0   1   0   2   2   0   0   1   0   1   1   1   2   1   0   1   0   1   0   0   2   1   1   2   0   1   1   2   2   1   2   0   2   2   0   1   0   1   1   2   1   2   2   1   1   0   2   0   1   0   2   0   1   1   2   0   1   1   1   2   0   1   2   0   0   0   1   1   1   2   2   1   2   1   2   1   1   1   1   1   1   1   1   1   0   2   2   0   0   2   1   1   1   0   2   0   2   2   1   1   0   2   1   2   1   2   2   0   2   1   2   1   2   0   2   1   2   0   1   2   2   0   2   1   0   2   1   2   1   1   1   2   0   1   1   1   2   1   1   1   2   0   1   2   1   1   1   2   1   2   2   1   1   0   1   0   0   1   1   0   0   1
 MK-6-7                 1   2   2   0   1   2   2   0   0   1   2   0   2   2   1   2   2   1   1   1   2   2   0   2   2   2   1   1   2   1   1   1   2   2   0   2   0   1   0   1   1   1   1   1   0   1   0   1   1   1   1   1   0   2   0   1   0   0   2   1   1   2   0   1   1   2   2   2   2   0   1   2   0   1   0   2   1   2   1   2   2   1   1   1   2   0   1   0   2   0   1   1   2   1   1   1   1   2   0   0   2   0   1   1   1   1   1   2   2   1   2   1   2   1   1   1   1   1   1   1   2   1   0   2   2   1   1   2   1   1   1   1   1   0   2   2   2   0   1   2   1   2   1   1   2   0   2   1   2   1   1   0   2   1   2   0   1   2   2   0   2   1   1   2   1   2   1   1   1   1   0   1   1   1   2   1   1   1   1   0   1   2   1   0   1   2   1   1   1   2   1   0   1   0   0   1   0   0   0   1
 MK-6-8                 1   2   2   0   1   1   2   0   0   2   2   0   2   2   1   2   2   1   1   1   2   2   0   2   2   2   1   1   2   0   1   1   2   2   0   2   0   1   1   1   1   1   2   1   0   2   0   1   1   1   1   1   0   2   1   1   1   0   2   1   2   2   0   1   1   2   2   2   2   0   1   2   0   1   0   2   1   2   1   2   2   1   1   1   2   0   1   0   2   0   0   1   2   2   0   1   1   2   0   0   1   0   1   1   1   1   1   2   2   1   2   1   2   1   1   2   1   1   1   1   1   1   1   1   1   1   1   2   0   1   0   2   1   2   2   2   2   0   1   2   2   2   1   1   2   0   2   1   2   1   1   2   2   2   2   0   1   2   2   0   2   1   1   1   1   2   1   1   1   0   0   1   1   2   2   1   1   1   1   0   1   2   1   1   1   2   1   1   1   2   1   0   1   0   1   1   0   0   0   0
 MK-6-9                 2   2   2   0   1   1   2   0   0   2   2   0   2   2   1   2   2   0   1   1   2   2   0   2   2   2   1   1   2   0   2   2   2   2   0   2   0   1   1   1   1   2   2   2   0   2   0   1   1   1   1   1   0   2   1   1   1   0   2   1   2   2   0   1   2   1   2   2   2   0   1   2   0   1   0   2   1   2   1   2   2   1   1   1   2   1   1   0   2   0   0   1   2   2   0   1   1   1   0   0   1   0   1   1   1   1   1   2   1   1   2   1   2   1   1   2   1   1   1   1   1   1   1   1   1   1   1   1   0   1   0   0   1   2   2   2   1   1   1   2   2   2   1   1   2   0   2   1   2   0   1   2   2   2   2   1   0   2   1   0   2   1   1   1   0   2   1   1   1   1   1   1   1   2   1   1   1   1   1   0   1   2   1   1   1   2   1   1   1   2   0   0   1   0   1   1   0   0   0   0
 MK-6-10                2   2   1   0   0   1   2   1   0   2   2   0   2   1   1   1   2   0   1   1   2   2   0   2   2   2   1   1   2   0   2   2   2   1   0   2   1   1   1   1   1   2   2   2   0   1   1   1   1   1   2   1   0   1   1   1   1   0   2   1   1   2   0   1   1   1   2   2   1   0   1   1   0   0   0   2   1   2   1   2   2   0   1   1   0   1   1   0   2   0   0   1   2   2   0   1   1   1   0   0   1   0   1   1   1   1   2   2   0   1   1   1   2   1   1   2   1   1   1   1   0   1   1   1   2   1   1   1   0   1   0   0   1   2   2   1   0   1   1   2   2   2   1   1   2   0   2   1   2   0   1   2   2   2   2   2   0   2   1   1   2   1   0   1   0   2   1   1   1   0   1   1   0   2   1   1   1   1   1   0   1   1   1   1   1   2   0   0   1   2   0   0   1   0   1   1   0   1   0   0
 MK-6-11                2   2   1   0   0   1   2   2   1   2   2   0   2   1   1   1   2   0   1   1   2   1   0   2   2   1   1   1   2   0   2   1   2   1   0   2   1   1   0   1   1   1   2   0   0   1   1   1   1   1   2   1   0   2   1   1   1   0   1   1   1   1   0   1   1   0   2   1   1   1   1   2   0   1   0   1   1   2   1   1   2   0   1   1   0   1   0   0   2   0   0   1   2   2   1   1   1   1   0   0   0   1   1   0   1   1   2   2   1   1   1   1   2   1   1   0   1   1   1   1   0   1   1   1   2   1   1   1   0   2   0   1   1   2   2   1   1   1   1   2   2   2   1   2   2   0   2   1   2   0   1   2   2   2   2   2   1   1   1   1   2   1   0   1   1   2   2   1   2   1   1   1   0   2   1   1   1   1   0   0   0   1   1   1   1   2   0   0   1   2   0   0   1   0   1   1   0   1   0   0
 MK-6-12                1   2   1   0   0   2   2   2   1   2   2   0   1   1   1   1   1   0   1   1   0   1   0   2   2   1   2   1   2   0   2   2   2   1   0   2   0   1   0   0   1   1   2   0   0   1   1   1   1   1   2   1   0   2   2   1   0   0   1   2   1   1   0   1   1   0   2   1   1   1   1   1   0   1   1   1   1   2   1   1   2   1   2   2   0   0   0   0   2   0   0   1   2   2   1   1   1   1   0   0   0   2   1   0   1   1   2   1   1   1   1   1   2   2   1   0   1   1   1   1   0   1   1   1   2   1   1   1   0   2   1   1   1   2   2   0   1   1   1   1   2   2   1   2   2   0   1   1   2   0   0   2   2   2   1   1   1   0   1   1   2   1   0   1   1   2   2   0   2   0   1   1   0   2   1   1   0   1   1   0   0   1   1   1   1   2   1   0   1   2   0   0   1   0   1   1   0   1   0   0
 MK-6-13                0   2   1   0   0   2   2   2   1   2   2   0   1   1   1   1   1   0   0   1   0   1   1   2   2   1   2   1   2   0   2   2   1   0   0   1   0   1   1   0   1   1   2   0   0   1   1   1   1   0   1   1   0   2   2   1   0   0   1   1   1   1   0   1   1   0   1   2   1   1   1   1   0   1   1   1   1   2   1   1   1   1   2   2   0   0   0   0   2   0   0   1   2   1   1   1   1   1   1   1   0   2   1   0   1   1   2   1   1   1   1   1   2   2   1   0   1   0   1   1   0   1   1   2   2   1   1   1   0   2   1   1   1   2   2   0   1   1   1   1   2   2   1   2   2   0   1   1   1   0   0   2   2   2   1   1   1   0   0   2   1   1   0   1   1   2   2   0   1   0   1   1   0   1   1   1   0   0   1   0   1   1   1   1   1   2   1   0   1   2   1   0   1   1   1   1   1   1   0   0
 MK-6-14                0   2   1   0   0   2   2   1   1   2   2   1   1   1   1   1   1   0   0   1   1   1   1   2   2   1   2   1   2   0   2   2   1   0   0   1   0   1   1   0   2   1   2   0   1   1   1   1   1   0   1   2   1   2   2   1   1   0   0   2   1   1   1   0   1   0   1   2   1   0   1   1   0   0   1   1   1   2   1   1   1   1   2   2   0   0   0   0   2   1   0   1   2   1   1   1   0   1   0   1   0   2   1   0   1   1   2   1   0   1   1   1   2   2   0   1   0   0   1   1   1   1   1   2   2   1   1   1   0   1   1   1   1   2   2   0   1   1   1   1   1   1   1   2   2   0   2   1   1   0   0   2   1   2   1   0   1   0   0   2   1   1   0   1   0   2   2   1   1   0   1   1   0   1   1   1   0   0   1   0   1   1   1   2   1   2   1   0   1   2   1   0   1   1   1   1   1   1   0   0
 MK-6-15                0   2   1   0   0   2   2   1   0   2   2   1   1   0   1   1   1   0   0   1   1   1   1   1   2   1   2   1   2   0   2   2   0   0   0   1   0   1   1   0   2   1   2   0   1   1   2   1   1   0   1   2   1   2   2   1   1   1   0   2   1   2   0   0   1   0   1   2   1   0   1   1   1   0   1   1   1   2   1   1   1   1   2   2   1   0   1   0   2   1   0   1   1   1   1   1   0   1   0   1   0   2   1   0   0   1   2   0   0   1   1   0   2   1   0   1   0   0   0   1   0   1   1   1   1   1   1   1   0   1   2   1   1   2   2   0   1   1   1   1   1   1   1   2   2   0   1   1   1   1   0   2   1   2   1   1   1   1   0   1   1   1   0   1   0   2   1   0   1   1   0   1   0   1   1   1   0   1   1   0   1   1   1   2   1   2   1   0   1   0   1   0   1   1   1   0   0   1   0   1
 MK-6-16                0   2   1   0   0   2   2   1   0   2   2   1   1   1   1   2   2   0   0   1   1   1   1   1   2   1   2   2   2   0   2   2   0   0   0   1   1   1   1   0   2   2   2   0   1   1   2   2   0   1   1   2   1   2   2   1   0   1   0   2   1   2   0   1   1   0   1   2   1   0   2   1   1   0   1   1   1   1   1   1   1   1   2   2   1   0   1   0   2   1   0   1   1   1   2   2   0   1   0   1   0   1   1   0   1   1   2   1   0   2   1   0   2   0   0   1   0   1   0   1   0   1   1   1   2   1   1   1   1   1   2   1   1   1   2   0   2   1   1   1   2   1   1   2   2   0   1   1   1   1   0   2   1   2   1   0   1   1   0   1   1   1   0   1   0   2   1   0   1   1   1   1   0   1   2   1   0   1   2   0   1   1   1   2   1   2   1   0   1   0   1   0   1   2   0   0   1   1   0   1
 
!****************************************** Phenotypic Data **********************************************************
!-100.0 is resevred for missing phenotype
SimulatedTrait1         9.9091   11.8612   11.0417   10.7053   11.5608   10.3905   10.4489    8.5861   10.3056   10.5631    9.7536   10.5014    8.5325    9.3104    9.5475   10.0668    8.8456    8.9688    8.6926   10.2467   11.0199   10.7856    8.7604   10.2518    8.5414   10.2926   10.3901    9.5499   12.3655    9.2578   12.2528    9.9796    9.7784   11.6779    9.1669    9.6522    9.1207   10.9083    7.7299   10.0974    9.4414   10.0271   10.5833   10.5403   10.4925    9.9284    9.2889    8.5091   11.5833   10.3244   10.1343   10.5078    8.8342   11.3505   10.7475    9.0730    8.7335    8.8308    8.8182   10.0459    9.9492   11.1713   10.1248   11.4690    8.5061   11.5434   10.6959   10.1870   13.2990   10.6264    9.6600    8.9152    8.9838    9.1488    9.5394    9.2628   10.8389    8.6416   10.2805   11.0915   10.3999    8.9231    9.4243   10.5714   10.1161   10.1276   11.7339   10.8275    9.0077   10.9268    8.4053    8.7218    8.0229    8.8637    9.3569    9.5128   11.5904    9.7988    8.7326   10.4702   10.3715    9.0980   11.1986    9.6466   10.2089    9.6261   11.5005   11.0229    8.0432   11.1210    9.6296   10.4619    9.6624   10.8500    8.8347   10.2427    8.7451    9.2172    9.3507    9.1518   10.5643    9.1976    8.8693    9.7448   10.4478    8.8456    9.7484   11.1746   11.0249   11.5545    7.9996   11.4867   11.2458    9.5469   10.1740   11.1929   11.9130   10.2609   11.8251    8.8877    7.1801   10.6377    9.5962    9.6581    9.1963    9.1872    9.7640   10.0809   12.5649    7.6932    8.1451    9.0358   11.1507   10.8601    9.9276    9.1407   10.6655    8.0506    9.8426    9.3446    9.3544   10.4585   10.0955   10.5612   11.4888    8.8371   10.0200   10.8904   10.0155   10.6622    9.7811   10.7977    9.7507    8.7765    8.7502   10.0277    8.9542    9.6438    8.7266   10.6910   11.4884    9.2820    8.0828   10.8005    9.7538   12.1109   10.1023   11.6161    9.7608   11.4153   11.1748   10.9149    9.1919    9.9588    8.7102    8.9158   10.3837   10.0085    8.8296   12.2266
 
