# Supplementary material for: Inclusive Composite Interval Mapping of QTL by Environment Interactions in Biparental Populations
Source: PLoS One. 2015 Jul 10;10(7):e0132414. doi: 10.1371/journal.pone.0132414 (PMC4498613; doi:10.1371/journal.pone.0132414)
Supplement: S2 File — (ZIP) [file pone.0132414.s002.zip › F2 population/e=1/run_00154.met]

!**********************Note: lines staring with "!" are remarks and will be ignored in the program********************
!*********************************General Information**********************************
!Assuming F1 = P1 x P2, populations available in QTL IciMapping are: 
!  1, P1BC1F1 = P1 x F1, the first backcrossing where P1 is used as the recurrent parent;
!  2, P2BC1F1 = P2 x F1, the first backcrossing where P2 is used as the recurrent parent;
!  3, F1DH, F1-derived doubled haploids; 
!  4, RIL or F1RIL, recombination inbred lines through the repeated selfing of F1;
!  5, P1BC1RIL, recombination inbred lines through the repeated selfing of P1BC1F1;
!  6, P2BC1RIL, recombination inbred lines through the repeated selfing of P2BC1F1;
!  7, F2, the selfing generation of F1;
!  8, F3, the selfing generation of F2;
!  9, P1BC2F1, the second backcrossing where P1 is used as the recurrent parent; 
! 10, P2BC2F1, the second backcrossing where P2 is used as the recurrent parent;
! 11, P1BC2RIL, recombination inred lines through the repeated selfing of P1BC2F1; 
! 12, P2BC2RIL, recombination inred lines through the repeated selfing of P2BC2F1; 
! 13, P1BC1F2, the selfing generation of P1BC1F1; 
! 14, P2BC1F2, the selfing generation of P2BC1F1; 
! 15, P1BC2F2, the selfing generation of P1BC2F1; 
! 16, P2BC2F2, the selfing generation of P2BC2F1; 
! 17, P1BC1DH, P1BC1F1-derived doubled haploids; 
! 18, P2BC1DH, P2BC1F1-derived doubled haploids; 
! 19, P1BC2DH, P1BC2F1-derived doubled haploids; 
! 20, P2BC2DH, P2BC2F1-derived doubled haploids; 
   7      !Mapping Population (see remarks above)
   2      !Mapping Function (1 for Kosambi; 2 for Haldane; 3 for Morgan)
   2      !Marker Space Type (1 for intervals; 2 for positions)
   1      !Marker Space Unit(1 for centiMorgans; 2 for Morgan)
   6      !Number of Chromosomes (or Linkage Groups)
 200      !Size of the mapping population
   1      !Number of environments
 
!***************************************** Chromosomes and Linkage Maps **********************************************
!Chromosome                 NumMarkers
-CH1                        16
-CH2                        16
-CH3                        16
-CH4                        16
-CH5                        16
-CH6                        16
!Linkage map (Marker name followed by position or the interval length)
 MK-1-1                1     0.000
 MK-1-2                1    10.000
 MK-1-3                1    20.000
 MK-1-4                1    30.000
 MK-1-5                1    40.000
 MK-1-6                1    50.000
 MK-1-7                1    60.000
 MK-1-8                1    70.000
 MK-1-9                1    80.000
 MK-1-10               1    90.000
 MK-1-11               1   100.000
 MK-1-12               1   110.000
 MK-1-13               1   120.000
 MK-1-14               1   130.000
 MK-1-15               1   140.000
 MK-1-16               1   150.000
 MK-2-1                2     0.000
 MK-2-2                2    10.000
 MK-2-3                2    20.000
 MK-2-4                2    30.000
 MK-2-5                2    40.000
 MK-2-6                2    50.000
 MK-2-7                2    60.000
 MK-2-8                2    70.000
 MK-2-9                2    80.000
 MK-2-10               2    90.000
 MK-2-11               2   100.000
 MK-2-12               2   110.000
 MK-2-13               2   120.000
 MK-2-14               2   130.000
 MK-2-15               2   140.000
 MK-2-16               2   150.000
 MK-3-1                3     0.000
 MK-3-2                3    10.000
 MK-3-3                3    20.000
 MK-3-4                3    30.000
 MK-3-5                3    40.000
 MK-3-6                3    50.000
 MK-3-7                3    60.000
 MK-3-8                3    70.000
 MK-3-9                3    80.000
 MK-3-10               3    90.000
 MK-3-11               3   100.000
 MK-3-12               3   110.000
 MK-3-13               3   120.000
 MK-3-14               3   130.000
 MK-3-15               3   140.000
 MK-3-16               3   150.000
 MK-4-1                4     0.000
 MK-4-2                4    10.000
 MK-4-3                4    20.000
 MK-4-4                4    30.000
 MK-4-5                4    40.000
 MK-4-6                4    50.000
 MK-4-7                4    60.000
 MK-4-8                4    70.000
 MK-4-9                4    80.000
 MK-4-10               4    90.000
 MK-4-11               4   100.000
 MK-4-12               4   110.000
 MK-4-13               4   120.000
 MK-4-14               4   130.000
 MK-4-15               4   140.000
 MK-4-16               4   150.000
 MK-5-1                5     0.000
 MK-5-2                5    10.000
 MK-5-3                5    20.000
 MK-5-4                5    30.000
 MK-5-5                5    40.000
 MK-5-6                5    50.000
 MK-5-7                5    60.000
 MK-5-8                5    70.000
 MK-5-9                5    80.000
 MK-5-10               5    90.000
 MK-5-11               5   100.000
 MK-5-12               5   110.000
 MK-5-13               5   120.000
 MK-5-14               5   130.000
 MK-5-15               5   140.000
 MK-5-16               5   150.000
 MK-6-1                6     0.000
 MK-6-2                6    10.000
 MK-6-3                6    20.000
 MK-6-4                6    30.000
 MK-6-5                6    40.000
 MK-6-6                6    50.000
 MK-6-7                6    60.000
 MK-6-8                6    70.000
 MK-6-9                6    80.000
 MK-6-10               6    90.000
 MK-6-11               6   100.000
 MK-6-12               6   110.000
 MK-6-13               6   120.000
 MK-6-14               6   130.000
 MK-6-15               6   140.000
 MK-6-16               6   150.000
!*********************************** Marker Types ********************************************************************
!Co-dominant marker: When heterozygote F1 is present, P1 is coded as 2, F1 is coded as 1, and P2 is coded as 0; Otherwise, P1 is coded as 2, and P2 is coded as 0. 
!Dominant marker: When heterozygote F1 is present, P1 and F1 are coded as 12, and P2 is coded as 0; Otherwise, P1 is coded as 2, and P2 is coded as 0.  
!Recessive markers: When heterozygote F1 is present, P1 is coded as 2, and F1 and P2 are coded as 10; Otherwise, P1 is coded as 2, and P2 is coded as 0. 
!Missing marker is coded as -1. 
 MK-1-1                 1   0   0   1   0   1   1   1   2   2   1   0   1   1   1   0   0   1   0   1   2   2   2   2   1   0   1   2   2   0   1   2   1   2   1   1   0   0   1   1   0   2   1   1   0   1   0   1   2   2   0   1   1   0   1   1   1   1   1   1   0   0   1   1   0   0   0   1   1   1   2   1   2   1   2   1   1   1   0   1   1   2   1   1   2   1   2   1   2   2   1   2   1   2   2   2   0   1   2   2   1   1   2   0   2   1   1   0   0   1   2   1   1   0   1   1   1   0   1   2   1   2   1   1   1   1   1   1   1   1   2   1   0   1   1   1   1   1   1   2   1   1   2   1   1   1   2   1   1   0   1   0   2   1   2   2   2   1   1   0   1   2   1   1   0   0   2   0   1   1   0   1   2   0   1   2   2   1   2   0   2   0   0   2   1   1   0   1   1   1   1   1   2   1   1   1   2   1   2   0
 MK-1-2                 1   0   0   1   0   1   1   1   2   2   1   0   1   1   1   0   0   1   0   1   2   2   2   2   1   0   1   2   2   0   1   2   1   2   1   1   0   0   1   0   0   1   1   1   0   1   0   1   1   2   0   2   1   0   2   1   1   1   1   1   1   1   1   1   1   0   0   1   1   1   2   1   2   1   2   0   0   1   0   1   0   1   1   1   2   1   2   1   2   1   1   2   1   2   2   2   0   0   2   2   1   1   2   0   2   1   1   0   1   1   2   1   2   0   1   1   1   0   1   1   2   1   1   1   1   1   1   1   1   0   2   1   0   1   0   1   1   1   2   2   1   1   1   2   1   1   2   1   0   1   1   1   2   1   2   2   2   1   1   0   1   2   1   1   0   0   2   0   1   1   0   0   2   1   1   2   2   1   2   0   2   0   0   2   1   0   0   1   1   1   1   0   2   1   1   1   2   1   1   1
 MK-1-3                 1   0   0   1   0   1   0   1   2   2   1   0   1   1   1   0   0   1   0   1   2   2   2   1   1   2   0   2   2   0   1   2   1   2   1   1   0   1   1   0   0   0   1   1   1   1   0   2   1   2   2   1   0   0   2   2   1   1   1   1   1   1   1   1   1   0   0   1   1   1   2   1   2   1   1   0   0   1   0   1   0   1   1   1   2   1   2   1   2   1   1   2   1   2   2   1   0   0   2   0   1   1   2   0   2   1   1   1   1   1   2   0   2   0   1   1   1   0   1   0   2   1   1   1   1   0   1   1   1   0   2   1   0   1   1   1   1   1   2   2   0   1   1   2   1   1   1   1   0   1   1   1   1   1   2   2   2   1   1   0   1   2   1   1   0   1   2   0   1   1   0   0   2   1   1   2   2   1   1   0   2   0   0   2   1   0   0   1   1   1   1   0   2   1   1   1   1   1   1   1
 MK-1-4                 1   0   0   2   0   0   0   1   2   1   1   0   1   1   1   0   1   0   1   1   2   2   2   1   0   1   0   2   2   1   2   1   2   2   1   2   0   0   1   0   0   0   1   1   1   1   1   2   0   2   1   1   0   0   2   2   1   1   1   0   1   1   1   1   1   1   1   1   1   0   2   1   2   1   1   1   0   1   0   0   0   2   1   0   2   1   2   1   2   1   0   2   1   2   2   1   0   1   2   0   1   1   1   0   2   1   1   1   1   1   2   0   2   1   1   1   2   0   1   0   2   1   1   2   1   0   1   1   1   0   2   1   0   1   1   1   1   1   2   2   0   1   1   2   2   1   1   1   0   1   0   1   2   1   2   2   1   1   1   0   0   2   1   1   1   1   1   1   0   2   0   1   2   1   1   2   2   2   1   0   1   0   0   2   1   1   0   1   1   2   1   0   1   1   1   1   1   2   1   1
 MK-1-5                 1   0   0   2   0   0   0   1   2   1   1   1   2   1   1   0   1   0   1   1   1   2   2   1   0   1   0   2   2   1   2   1   2   0   2   2   0   0   1   0   0   0   1   1   1   1   1   2   1   2   1   1   0   1   2   2   1   1   0   0   0   1   1   0   1   1   1   1   1   0   2   1   2   2   1   1   0   1   0   0   1   1   1   0   2   1   2   1   1   1   0   1   1   2   2   1   0   1   2   0   1   1   1   0   2   1   1   2   1   1   2   0   2   1   1   1   2   0   1   1   1   1   1   2   1   0   2   1   1   0   2   1   0   1   2   1   0   1   2   2   0   1   1   2   2   1   1   1   0   1   0   1   2   1   2   2   1   1   1   0   0   2   1   1   1   1   2   1   0   1   0   1   2   0   1   1   1   2   0   0   1   0   0   2   1   1   0   1   2   2   1   1   1   1   1   1   1   2   1   1
 MK-1-6                 0   0   0   1   1   0   0   1   1   1   1   1   2   1   1   0   1   0   2   1   1   2   2   1   0   1   0   2   2   1   2   2   2   1   2   2   0   0   1   0   0   0   1   1   1   0   1   2   0   2   1   1   0   2   2   2   1   1   1   1   0   2   1   0   1   1   1   1   0   0   2   1   1   2   1   2   0   2   0   0   0   1   2   0   2   1   2   1   1   1   0   1   1   2   1   2   0   1   1   0   1   1   2   1   2   2   1   1   1   1   2   0   1   2   1   1   1   0   1   1   2   1   1   1   1   0   2   1   1   1   2   1   0   1   2   1   0   2   2   2   0   1   1   2   1   1   2   1   0   1   0   1   2   2   2   2   1   1   1   1   0   2   1   1   1   1   2   1   0   1   0   1   2   1   1   1   1   2   0   0   1   0   0   2   1   1   0   0   1   2   2   1   1   1   1   1   1   1   1   0
 MK-1-7                 0   1   0   1   1   0   0   0   1   1   1   1   2   1   0   0   1   0   2   1   1   2   2   1   1   1   0   2   2   1   2   2   2   1   2   2   0   0   1   0   1   0   2   1   1   0   1   2   0   2   1   1   0   2   2   2   2   1   1   0   0   2   1   0   1   1   1   1   0   0   2   1   1   2   1   2   0   2   1   0   0   2   2   0   1   1   2   1   1   1   1   1   1   1   1   2   0   1   1   0   1   1   1   2   2   1   1   1   1   1   2   0   1   0   0   1   1   1   1   2   2   2   1   1   1   1   2   1   1   1   2   1   1   1   2   1   0   2   2   2   0   1   1   2   1   1   2   2   0   1   0   1   2   2   2   2   1   1   1   1   1   2   1   1   0   1   2   1   0   1   0   1   2   0   1   1   1   1   0   0   1   0   1   2   1   0   0   0   1   1   2   2   1   1   1   1   1   1   1   0
 MK-1-8                 0   1   1   1   1   0   1   0   1   1   1   1   2   1   0   0   1   0   2   1   0   2   2   2   1   1   0   2   2   1   2   2   2   1   2   2   0   0   1   0   1   0   1   2   1   0   1   2   0   2   1   1   1   1   2   2   2   1   1   1   0   2   1   0   1   1   1   1   0   0   2   1   1   2   1   2   0   2   1   0   0   2   2   0   1   2   2   1   1   1   1   1   2   1   1   1   0   1   0   0   1   1   1   2   2   1   1   1   1   1   1   0   1   0   0   1   1   1   1   2   2   1   1   1   1   1   2   1   1   1   2   1   1   2   2   1   0   2   2   2   0   1   0   2   1   1   2   2   1   1   0   1   2   2   2   2   1   0   1   1   0   2   2   1   1   1   1   1   0   1   0   1   2   0   1   1   1   1   0   1   0   0   1   1   1   1   0   0   1   1   2   2   1   1   1   1   1   0   1   0
 MK-1-9                 0   2   1   1   1   0   1   0   1   1   1   1   2   1   0   0   2   0   2   1   0   2   2   0   1   1   0   1   2   1   1   2   1   2   2   2   0   0   1   0   1   1   0   2   1   0   1   2   1   2   1   1   1   1   2   2   2   1   1   1   0   2   1   0   1   1   1   0   0   0   2   1   1   2   1   2   0   2   1   0   0   2   2   0   1   2   2   2   1   1   0   0   2   1   1   2   1   1   0   0   1   1   1   2   2   1   1   1   1   1   1   0   1   0   0   1   1   1   1   1   2   1   1   2   2   1   2   1   2   1   2   1   1   2   2   1   0   2   2   1   0   1   0   2   1   0   2   2   2   0   0   2   2   2   2   2   0   0   1   1   0   2   2   1   2   1   1   1   0   1   0   1   2   1   1   1   1   1   0   1   0   1   1   1   1   1   0   0   1   1   1   2   1   1   1   1   0   0   1   0
 MK-1-10                1   2   1   1   1   0   1   0   1   1   1   1   2   1   0   0   1   0   2   1   0   2   2   0   1   1   0   0   1   2   1   2   1   2   1   1   0   0   2   0   1   1   1   2   2   0   1   2   1   2   1   1   1   1   2   2   2   0   1   1   0   1   1   0   1   1   1   0   0   0   1   1   1   2   1   2   0   2   1   1   0   2   2   0   1   1   1   2   1   2   0   0   1   0   1   2   1   1   0   0   1   2   1   2   2   1   2   1   1   1   1   0   1   0   0   0   1   1   1   1   2   2   2   2   1   1   2   1   2   0   2   1   1   2   2   1   0   2   2   1   0   1   0   2   1   0   1   2   2   0   0   2   2   2   2   1   0   1   1   1   0   1   2   1   2   1   0   1   0   1   1   1   2   1   0   1   1   1   0   1   0   1   1   1   1   1   0   0   1   1   1   2   0   1   1   1   0   0   2   1
 MK-1-11                1   2   1   1   1   0   1   0   1   1   1   1   2   1   0   0   1   0   2   1   0   2   2   0   1   1   1   1   0   2   1   2   1   2   1   1   0   0   1   0   2   1   1   2   1   1   2   2   1   1   1   1   2   1   2   2   2   0   1   2   1   1   1   1   1   1   1   0   0   0   1   2   1   1   1   2   0   2   1   1   0   2   2   2   0   1   1   2   1   2   0   0   1   1   1   2   1   1   0   0   1   2   1   2   0   1   2   1   2   0   1   0   0   0   0   0   1   1   1   1   2   2   2   2   1   1   2   1   2   0   2   1   1   2   1   1   1   2   2   1   0   1   0   2   1   0   1   2   2   0   0   2   2   1   1   1   0   1   2   1   0   1   2   1   2   1   0   2   0   0   1   1   2   0   0   1   1   1   0   1   0   0   1   1   2   1   0   0   0   1   1   2   1   1   1   1   0   0   2   1
 MK-1-12                1   1   1   1   1   1   2   0   1   1   0   1   2   0   0   0   1   1   2   1   0   2   2   0   1   1   1   1   0   2   1   2   1   1   1   1   0   1   1   0   2   1   1   2   2   1   1   2   1   1   1   1   2   1   2   2   2   0   2   2   1   1   1   1   1   1   1   0   0   0   2   2   1   1   1   2   0   2   1   1   0   2   2   2   1   1   1   2   1   2   0   1   1   1   2   2   1   1   1   0   1   2   1   2   0   1   1   0   2   0   1   0   0   0   0   0   1   1   2   0   2   2   2   1   1   1   2   1   1   0   2   1   1   2   0   1   1   2   2   1   0   1   0   2   1   1   1   2   2   0   0   2   2   1   1   1   0   1   1   1   1   1   2   1   2   2   0   2   0   1   1   1   2   0   0   2   1   0   0   1   0   0   2   2   2   1   0   0   1   1   1   1   1   1   1   1   0   0   1   1
 MK-1-13                1   1   1   1   0   1   2   0   1   1   1   0   2   0   0   0   1   1   1   1   0   2   2   0   1   1   1   1   0   2   1   2   1   1   2   1   0   1   1   0   2   0   1   2   2   1   1   2   1   1   1   1   2   1   1   2   1   0   2   1   1   1   1   1   1   1   1   0   0   0   1   2   1   2   1   2   1   1   1   1   0   2   2   1   1   1   1   2   1   2   0   1   1   1   1   2   1   1   1   0   1   2   1   2   0   1   1   0   2   1   2   0   0   0   1   0   1   2   1   0   2   2   2   1   1   1   0   1   1   0   1   1   0   2   0   1   1   2   2   2   0   1   0   2   1   1   1   2   2   0   0   2   2   1   1   1   0   1   2   1   1   1   1   1   2   2   1   2   0   0   1   1   2   0   0   2   1   0   0   1   0   0   2   2   2   1   0   0   2   1   1   1   1   1   2   2   0   0   1   1
 MK-1-14                1   1   1   1   0   0   2   0   1   1   1   0   2   1   1   0   1   1   1   1   1   2   2   0   0   1   1   1   0   2   1   2   1   1   1   1   0   1   1   1   2   0   1   2   2   2   1   2   1   1   1   1   2   1   1   2   1   0   2   1   1   1   1   1   1   1   1   0   0   0   2   2   1   2   1   2   1   1   0   1   0   2   2   1   1   1   1   2   2   2   0   1   1   1   1   2   1   1   1   0   1   1   1   2   0   1   1   0   1   1   2   1   0   0   1   0   1   2   1   0   2   1   2   0   1   2   0   1   1   1   1   1   0   2   0   1   0   2   2   2   0   1   0   2   1   1   1   2   2   0   0   2   2   1   1   1   0   1   1   1   1   0   1   1   2   2   1   1   0   0   0   0   2   0   0   2   1   0   0   1   0   0   2   2   2   2   1   1   2   1   1   0   1   1   2   1   0   0   2   1
 MK-1-15                1   1   1   1   0   0   2   0   0   0   2   0   2   1   1   0   0   2   1   1   1   2   1   0   0   0   1   1   0   1   1   2   1   1   2   1   1   2   1   1   2   0   1   2   2   1   0   2   1   1   1   1   1   0   1   2   1   1   2   1   2   1   1   1   1   0   1   0   0   1   2   2   2   2   1   2   1   1   0   1   1   2   2   1   2   2   1   1   2   2   1   1   0   0   1   2   1   1   1   1   2   1   1   2   0   1   1   0   2   1   2   1   0   0   1   1   1   2   1   0   2   1   2   0   1   2   1   0   1   1   0   1   1   2   0   1   0   2   2   2   0   0   0   2   0   1   1   2   2   0   0   2   2   1   1   1   0   0   1   1   1   0   1   2   2   2   1   1   0   1   0   1   2   0   0   1   1   1   0   1   0   0   2   2   2   2   1   1   2   1   1   0   1   1   2   1   0   0   2   1
 MK-1-16                1   1   1   1   0   0   2   0   0   0   1   0   2   1   1   0   0   2   1   1   1   2   1   0   0   0   1   0   1   1   1   2   1   1   2   1   1   1   1   1   1   0   1   2   2   1   0   2   1   2   1   0   1   0   1   2   1   1   1   1   1   1   1   1   1   0   1   0   1   1   2   2   2   1   1   2   1   1   0   1   1   1   2   1   2   2   0   1   2   2   1   1   0   1   1   2   1   1   1   1   2   1   0   2   0   1   1   0   2   1   2   1   0   1   1   1   1   2   1   0   2   1   2   0   0   2   1   0   1   1   0   1   1   2   0   1   0   2   2   2   0   0   1   1   0   1   1   2   2   0   0   1   2   0   1   1   0   0   1   2   1   0   1   2   2   2   1   1   1   1   0   1   2   0   0   1   1   1   0   1   0   0   2   2   2   2   0   1   1   1   1   0   2   1   2   1   0   0   2   1
 MK-2-1                 0   2   2   1   0   1   2   1   2   1   0   2   1   0   2   2   1   1   1   1   2   2   2   0   1   1   1   1   1   1   2   1   1   0   1   1   0   1   2   0   2   2   1   1   2   1   1   1   1   1   1   1   2   0   2   2   1   2   2   1   0   0   1   2   2   1   1   2   1   2   1   0   0   2   1   1   0   2   0   1   2   2   1   1   0   1   1   1   0   1   1   1   2   1   1   2   1   1   2   0   1   1   0   1   0   1   0   1   2   1   1   1   0   1   2   1   0   1   1   2   0   0   0   1   1   0   0   2   0   1   1   0   1   0   2   1   2   1   0   0   2   2   2   2   2   2   0   2   1   0   1   2   2   1   0   1   1   0   1   2   0   1   1   1   1   0   2   1   1   0   1   2   1   2   2   0   1   1   2   0   1   1   1   0   0   1   1   2   0   1   1   2   1   1   1   2   1   1   0   1
 MK-2-2                 0   1   2   1   0   1   2   1   2   1   0   2   1   1   2   2   1   1   1   1   2   2   2   0   1   1   1   1   1   2   2   2   1   0   0   1   0   1   2   0   2   2   1   1   2   1   1   0   1   1   1   1   2   0   2   2   2   1   2   1   0   0   1   1   2   1   0   1   1   2   2   0   0   2   1   1   0   1   0   1   2   2   2   1   0   1   1   1   1   1   1   1   2   1   1   2   1   0   2   0   1   1   1   1   0   1   1   1   2   1   1   1   0   1   2   1   0   1   1   2   0   1   0   1   1   0   0   2   0   2   1   0   1   0   2   1   2   1   0   0   2   2   2   2   2   2   1   2   1   0   1   2   2   1   0   1   1   0   1   2   0   1   1   1   1   0   2   1   2   0   0   2   1   2   2   0   1   1   1   0   1   1   1   0   0   1   1   2   0   1   1   1   1   1   2   2   1   1   0   1
 MK-2-3                 2   0   2   1   1   1   2   1   2   1   0   2   1   1   2   1   1   1   1   1   2   2   2   1   1   1   1   1   1   2   2   2   0   0   0   1   0   1   2   0   2   2   1   1   2   2   1   0   1   0   1   1   2   0   1   2   2   1   2   0   0   0   0   1   2   1   1   1   1   2   2   0   0   2   1   1   0   1   1   1   2   1   2   2   1   1   1   1   1   1   1   1   1   1   1   1   1   1   2   0   1   1   1   1   0   1   1   1   2   1   1   1   0   1   2   1   0   1   1   2   0   1   0   1   1   0   0   2   0   2   2   0   1   0   2   1   2   1   1   0   2   1   2   2   1   2   1   2   1   0   1   2   2   1   0   1   1   0   0   2   0   1   1   1   1   0   2   2   2   1   0   2   1   2   2   0   1   1   1   1   1   1   1   0   0   2   1   2   0   1   1   1   0   1   2   2   1   1   0   2
 MK-2-4                 2   0   2   1   2   1   2   1   2   1   0   2   1   1   2   1   1   1   2   1   2   2   2   1   1   1   1   1   1   2   2   1   1   0   0   1   0   1   2   0   2   1   1   1   2   2   2   0   1   1   1   0   1   0   1   2   2   1   2   0   0   0   0   1   2   1   1   1   1   2   2   1   0   2   1   1   1   1   1   1   2   1   1   2   1   1   1   1   1   1   1   1   1   1   1   1   1   1   2   0   1   1   1   2   0   1   1   1   2   0   1   1   0   1   1   1   0   1   1   2   0   1   0   1   1   0   0   2   0   2   2   1   1   0   2   1   2   1   0   0   2   1   2   1   1   1   0   2   1   1   1   2   2   1   0   2   1   0   0   1   0   1   1   1   1   0   2   2   2   1   0   2   2   2   2   0   1   1   0   1   0   1   1   0   0   2   2   2   0   1   1   1   1   1   2   2   1   1   1   2
 MK-2-5                 2   1   2   1   2   1   1   2   2   1   0   2   1   1   1   1   1   1   2   1   2   2   2   1   1   1   1   1   1   2   1   2   1   0   0   1   0   1   1   0   2   1   1   1   2   1   2   0   1   1   0   0   1   0   1   1   2   1   2   0   0   0   0   1   2   1   1   1   1   1   2   1   0   1   0   1   1   1   1   1   2   1   1   2   1   1   1   1   1   1   1   2   1   1   0   1   1   2   2   0   1   2   1   1   0   1   1   1   2   1   1   0   0   1   1   1   0   1   1   2   0   2   0   1   1   1   0   2   0   2   2   1   2   0   2   1   2   1   0   0   2   1   2   1   1   1   0   2   1   1   1   2   2   1   0   1   1   1   0   0   0   0   1   1   1   0   2   2   2   1   0   2   2   2   2   0   0   1   0   0   0   1   2   0   0   2   2   2   1   0   1   1   1   1   1   1   1   1   2   2
 MK-2-6                 2   2   2   1   2   1   1   2   1   1   0   2   1   1   1   1   1   1   1   1   1   2   2   1   1   1   1   1   1   2   1   2   1   0   0   1   0   1   1   0   2   1   1   1   2   1   1   0   2   2   0   0   1   0   1   0   2   1   2   0   0   0   1   2   1   1   1   0   1   2   2   1   0   1   0   1   1   0   1   1   2   1   2   2   0   1   0   1   0   1   1   2   1   0   0   0   1   2   2   0   1   2   0   1   0   1   1   2   1   1   1   1   1   1   1   1   0   0   1   2   0   2   0   0   1   1   0   2   2   1   2   1   2   0   2   1   2   1   1   0   2   2   2   1   1   1   0   1   1   1   0   2   2   1   1   1   1   1   0   0   1   0   1   1   0   1   2   2   2   1   0   2   2   1   2   1   0   1   0   1   0   1   2   0   1   2   2   2   1   0   1   1   1   1   1   2   1   1   2   2
 MK-2-7                 2   2   1   1   2   1   0   1   1   1   0   2   1   1   1   1   1   1   1   1   1   1   2   1   1   0   1   1   1   2   1   2   1   0   1   1   1   0   1   0   1   1   1   1   2   1   1   1   2   2   1   0   1   0   1   1   2   1   1   0   0   0   1   1   1   1   1   1   0   2   2   1   0   1   0   0   0   0   1   1   2   1   0   2   0   1   0   1   0   1   1   2   1   0   0   0   1   2   2   0   1   1   0   0   0   1   1   1   1   1   0   1   1   1   0   1   0   0   1   2   0   1   1   0   1   1   0   2   2   1   1   1   2   0   2   1   2   2   2   0   2   2   2   1   2   1   0   1   1   1   0   2   2   0   1   1   1   1   0   0   1   1   1   0   1   1   2   1   1   0   2   2   2   1   1   1   0   1   0   2   0   1   2   0   1   2   2   2   1   0   0   1   0   1   1   2   1   0   1   2
 MK-2-8                 2   1   1   0   2   1   0   1   2   1   0   2   1   1   1   1   1   1   1   0   1   1   2   1   1   0   1   0   1   2   1   2   1   0   1   2   1   0   1   1   1   1   1   1   1   1   1   1   2   2   1   0   1   0   1   1   2   1   0   0   0   0   1   1   2   1   1   1   0   2   2   2   0   1   0   0   0   1   1   1   2   1   1   1   0   1   0   1   0   1   1   1   2   1   0   0   1   2   2   0   1   1   0   0   0   1   1   1   1   1   0   1   1   1   0   1   0   1   1   2   1   1   0   0   1   1   0   2   2   1   1   1   2   0   2   1   2   2   2   0   1   1   2   1   2   1   0   1   1   1   1   1   2   0   1   1   1   1   1   0   1   1   1   1   1   1   2   1   1   0   1   2   1   1   1   1   0   1   0   1   0   1   2   0   1   2   2   2   2   0   1   2   0   1   1   2   1   0   1   2
 MK-2-9                 1   1   1   1   2   2   0   0   2   1   0   2   1   1   1   1   1   1   0   0   1   1   2   1   1   0   1   0   1   2   1   2   1   0   1   1   1   0   1   1   1   1   1   1   1   1   1   1   2   2   1   0   1   0   1   1   2   2   0   0   0   0   1   1   2   1   0   1   0   1   2   2   0   1   0   0   0   1   1   1   2   1   0   1   0   1   0   1   0   2   1   1   2   2   0   0   0   2   1   0   1   1   0   1   1   1   1   1   1   1   0   1   1   1   0   1   0   1   1   2   1   1   0   0   1   2   0   2   2   1   1   1   2   0   2   1   2   1   2   0   1   2   2   0   2   1   0   1   1   1   1   1   2   0   1   1   1   1   1   1   1   2   1   1   1   1   2   1   1   0   2   1   1   1   1   1   0   1   1   1   1   1   1   1   1   2   1   2   2   0   1   2   0   1   1   2   1   0   0   2
 MK-2-10                2   1   1   1   2   2   0   0   2   0   1   2   2   1   1   1   1   1   0   0   1   1   2   1   1   0   1   0   1   2   1   2   1   0   1   1   0   0   1   1   1   0   1   2   2   1   1   0   2   2   0   0   1   1   1   1   2   2   0   1   0   0   1   1   2   1   0   1   0   1   2   2   0   1   0   0   0   1   1   1   2   1   0   1   0   2   1   1   0   2   2   0   1   2   0   0   0   2   0   1   2   1   0   1   1   2   2   1   0   1   0   1   1   1   0   1   1   1   1   2   1   0   0   0   1   0   0   2   1   1   1   1   2   0   2   0   1   1   2   0   2   2   1   0   2   1   0   1   1   1   1   1   2   0   1   1   1   1   1   2   1   2   1   2   1   1   2   2   1   0   2   1   1   1   0   2   0   1   1   1   1   1   1   1   1   2   1   2   2   0   1   2   0   0   1   2   1   0   0   2
 MK-2-11                2   1   1   1   2   2   1   0   2   1   1   2   2   1   1   1   1   1   0   0   1   1   2   0   1   0   1   0   1   2   1   2   1   1   1   1   1   1   1   1   1   0   1   2   2   1   1   0   2   2   0   0   1   1   1   1   2   2   1   1   0   0   1   2   2   1   0   1   0   1   2   2   0   1   0   0   0   1   1   1   1   1   0   1   0   2   1   1   0   2   2   0   1   2   0   0   0   2   0   1   2   1   0   1   1   2   2   1   0   0   0   2   1   1   0   1   1   1   1   2   1   0   0   0   0   1   1   2   1   1   1   1   2   1   2   0   1   1   2   0   2   1   2   0   2   1   1   1   0   1   1   1   2   1   1   1   1   1   1   1   1   2   1   2   0   1   2   2   1   0   1   1   1   1   0   1   0   2   1   1   1   1   1   1   1   2   1   2   2   0   1   2   0   0   1   1   1   0   1   2
 MK-2-12                2   1   1   1   1   2   1   0   2   1   1   2   2   1   1   0   0   1   0   0   1   1   1   0   1   0   1   0   1   2   1   2   0   1   1   1   1   1   1   1   1   1   1   2   2   1   1   0   2   2   0   0   1   1   1   0   2   2   1   1   0   0   0   2   2   1   1   1   1   1   1   2   0   1   0   0   0   1   1   1   1   1   0   1   0   2   1   1   1   2   2   0   1   2   1   0   1   2   1   1   2   1   0   1   1   1   2   1   0   0   0   2   1   1   0   1   1   0   1   2   1   0   0   1   0   1   1   2   1   1   1   1   2   2   2   0   2   2   2   0   2   1   2   0   2   2   1   1   0   1   1   1   2   2   1   1   1   1   0   1   1   2   1   2   1   1   1   1   1   0   1   0   1   1   0   2   0   2   1   1   1   1   1   1   1   2   1   2   2   0   1   2   1   0   1   0   0   0   1   0
 MK-2-13                2   1   1   1   1   2   1   0   2   1   1   1   2   1   1   0   0   0   0   0   1   1   1   0   1   0   1   0   1   2   2   1   1   1   1   1   1   1   1   2   2   2   1   2   2   1   1   0   2   2   0   0   2   1   1   0   2   2   1   1   0   0   0   2   2   1   1   1   1   0   1   2   1   2   0   0   0   1   1   1   1   1   0   1   0   2   1   1   1   2   2   1   1   2   1   0   1   1   1   1   1   1   0   1   1   1   2   1   0   0   1   2   1   1   0   1   1   0   1   2   1   0   1   2   0   1   1   1   1   1   1   1   1   2   2   0   2   2   2   0   2   1   2   1   2   2   1   1   0   1   1   1   2   2   1   1   0   1   0   0   1   1   1   2   1   1   2   1   1   0   1   0   1   1   0   2   0   2   1   1   1   1   1   2   1   2   1   2   2   0   1   2   1   0   1   1   1   0   1   0
 MK-2-14                2   1   1   1   1   2   2   0   2   1   1   2   2   1   1   0   0   0   0   0   1   1   1   0   1   0   1   0   1   1   2   1   1   1   0   1   1   1   1   1   2   2   1   1   2   1   1   0   2   2   0   0   2   1   1   0   2   2   1   1   1   1   0   2   2   1   1   1   1   0   1   2   1   1   0   0   0   1   1   2   0   1   0   1   1   2   1   1   2   2   2   1   1   1   1   0   1   2   1   1   1   1   0   1   1   1   2   1   1   0   1   2   0   0   1   1   1   0   1   2   1   0   2   2   0   1   1   1   1   1   1   1   1   2   2   0   2   2   1   0   2   1   1   1   2   2   1   1   0   1   1   1   2   2   1   1   0   1   0   0   1   1   1   1   1   1   2   1   1   0   1   0   1   2   0   2   1   2   1   1   1   1   1   2   1   2   1   2   1   1   1   2   1   0   1   1   1   0   1   0
 MK-2-15                1   1   1   1   0   2   2   1   2   1   1   2   2   1   1   0   0   0   0   0   1   1   2   1   1   0   1   0   1   1   2   1   1   1   0   1   1   1   1   1   2   2   1   0   2   1   0   0   2   1   1   0   2   1   1   0   2   2   1   1   1   0   0   1   2   1   1   1   0   0   1   1   2   2   0   0   0   1   1   2   0   1   0   1   1   2   1   1   2   2   2   2   1   1   2   2   2   2   1   1   0   1   0   1   1   1   2   1   1   0   0   2   0   1   1   1   1   0   1   2   1   1   2   1   0   2   1   1   1   1   2   1   1   2   2   0   2   1   1   0   1   1   1   1   1   2   1   1   0   1   1   1   2   2   1   1   0   1   0   0   1   2   1   1   1   1   2   1   1   1   2   0   1   2   0   2   0   2   1   1   1   1   1   2   1   2   1   2   1   2   1   2   1   0   1   1   1   0   2   1
 MK-2-16                2   1   1   1   1   2   2   1   2   0   1   2   1   1   1   0   1   0   0   1   1   1   2   0   1   0   1   0   1   1   1   0   0   1   0   1   1   1   1   1   2   2   2   1   2   2   0   0   2   1   1   0   2   1   1   0   2   2   1   1   1   0   0   0   2   1   2   1   0   0   0   1   2   2   0   0   0   1   1   2   1   1   0   1   1   2   1   1   2   1   2   2   1   1   2   2   2   2   1   0   1   1   0   1   1   1   2   1   1   0   0   2   0   1   1   1   1   0   1   2   1   1   2   0   0   1   1   1   2   1   1   1   1   2   2   0   2   2   1   0   1   1   1   2   2   2   2   1   0   1   1   1   1   1   1   2   0   1   0   0   1   2   1   1   1   1   2   0   1   1   2   0   1   1   0   2   0   2   0   2   1   2   1   2   1   2   1   2   1   2   1   2   1   0   2   1   1   0   2   1
 MK-3-1                 0   1   1   1   1   1   1   2   1   1   1   0   0   1   1   1   2   1   1   1   1   2   1   0   1   0   1   2   0   0   0   1   2   1   1   1   0   1   1   1   1   0   2   0   1   1   1   1   2   0   1   0   1   1   1   1   1   0   0   2   0   1   1   2   1   1   1   1   0   2   1   2   2   1   0   2   0   2   2   1   1   0   1   1   2   1   2   1   1   1   0   0   2   2   1   0   0   2   1   2   1   2   1   1   2   2   1   1   2   2   1   1   1   2   2   0   1   1   0   1   1   1   1   2   2   1   0   1   0   1   0   1   1   1   0   1   0   1   2   0   0   1   1   2   1   1   1   0   1   0   1   0   2   0   0   0   1   1   0   1   1   0   1   1   1   1   1   1   2   2   2   2   1   0   1   2   2   1   1   1   2   1   2   1   2   2   1   1   1   1   0   1   2   2   1   1   1   1   0   1
 MK-3-2                 0   1   1   1   1   1   1   2   1   1   1   0   0   1   0   1   2   1   0   1   1   2   1   0   1   0   0   2   0   0   0   1   1   1   1   1   0   1   2   2   1   0   2   0   1   1   1   1   2   0   1   0   1   1   1   2   1   0   1   2   0   1   1   2   1   1   2   1   0   2   1   1   2   2   0   2   0   1   2   2   1   0   1   1   2   1   1   1   2   1   1   0   1   2   1   1   0   2   1   2   1   1   2   1   2   1   1   1   2   2   1   1   1   2   2   0   1   1   0   1   1   1   1   2   2   1   0   1   1   1   0   1   1   1   0   2   1   1   2   0   0   1   1   1   1   1   1   0   1   0   1   0   1   0   0   0   1   1   0   1   1   0   1   1   1   1   1   1   2   2   1   1   1   1   1   2   2   1   0   1   2   1   2   0   1   2   1   2   2   1   0   2   2   2   1   1   1   1   0   1
 MK-3-3                 0   1   2   1   1   1   1   2   1   1   1   0   0   0   0   1   2   2   0   1   1   1   1   0   1   0   0   2   0   0   0   1   1   1   1   1   1   2   2   2   1   0   2   0   1   1   1   0   2   0   1   1   0   1   1   1   1   0   1   2   1   1   1   1   1   1   2   1   0   2   1   1   2   2   0   2   0   1   2   2   2   0   1   1   2   2   1   1   2   1   0   0   1   2   1   1   0   2   1   2   1   0   2   1   2   1   1   1   2   2   1   1   0   2   2   0   1   2   0   1   1   1   1   2   2   1   1   1   1   1   0   1   1   1   0   2   1   1   2   1   0   1   1   1   1   1   1   1   1   0   1   0   1   0   0   0   2   1   0   2   1   0   1   1   1   1   1   1   2   2   1   1   2   0   1   2   2   1   0   1   1   1   1   0   1   2   1   1   2   1   0   2   2   2   1   1   1   1   0   1
 MK-3-4                 0   1   2   1   1   1   1   1   2   0   1   0   1   0   0   1   1   2   1   1   2   1   1   0   1   1   1   2   1   1   0   1   1   0   0   1   1   2   2   2   1   0   1   0   1   1   1   1   2   1   0   1   1   1   1   2   1   0   1   2   1   1   1   1   1   1   2   1   0   2   1   1   2   2   0   2   0   1   1   2   2   0   1   1   2   2   2   0   2   1   0   0   1   2   1   1   0   2   1   1   2   0   2   1   2   1   1   1   2   2   1   0   0   2   2   0   1   2   0   1   0   1   1   2   2   1   1   1   1   1   0   1   1   1   0   2   1   1   2   0   1   1   1   1   1   1   1   0   1   0   1   0   1   0   1   0   2   2   0   2   1   1   2   1   1   1   1   1   1   2   1   1   2   0   1   2   1   1   0   1   1   1   1   1   1   2   1   2   2   1   0   2   2   2   1   1   2   1   0   1
 MK-3-5                 0   1   1   1   1   1   1   1   2   1   1   0   0   0   0   1   0   2   2   1   2   1   1   0   1   2   1   2   1   2   1   0   1   0   0   2   1   1   2   2   0   0   1   0   1   1   1   0   2   1   0   1   0   0   1   1   1   0   1   2   1   1   1   1   1   1   2   1   1   1   1   1   2   2   0   2   0   1   1   2   2   1   1   1   1   2   2   0   2   0   0   0   0   2   1   1   0   2   1   1   2   0   2   1   2   1   1   1   1   2   1   0   0   2   1   1   2   2   0   1   0   1   1   1   2   1   1   1   2   1   1   1   1   1   1   2   1   1   2   0   1   0   1   1   1   1   2   0   1   0   1   0   1   0   1   0   2   2   0   2   1   1   2   1   2   1   0   2   1   2   1   1   2   0   2   2   1   1   0   0   1   1   1   1   1   2   1   2   2   1   0   2   1   1   1   1   2   1   0   1
 MK-3-6                 0   1   1   1   1   1   2   1   2   1   1   0   0   1   1   1   0   1   1   1   2   0   0   0   1   1   1   2   1   2   1   0   1   0   0   2   1   1   1   2   0   0   0   0   1   1   1   0   2   2   1   1   0   0   1   2   1   1   1   2   1   1   1   2   1   1   2   1   1   0   1   1   1   2   0   1   0   2   2   2   2   1   0   1   2   2   2   0   2   0   0   0   0   2   1   1   0   2   1   1   2   1   2   2   1   1   1   1   1   1   1   0   1   2   1   2   2   1   1   1   1   1   1   0   1   1   1   1   1   1   1   1   1   1   1   2   1   1   1   0   1   0   2   1   1   1   2   0   1   1   1   0   1   0   1   0   2   2   0   1   1   1   2   1   2   1   1   2   1   2   2   1   2   0   2   1   1   1   0   0   1   1   1   1   1   2   1   2   2   2   0   2   1   1   0   1   2   2   1   1
 MK-3-7                 0   1   1   1   1   2   2   1   2   1   1   0   0   2   0   1   1   1   2   1   2   0   0   0   1   1   1   2   0   2   1   1   1   0   0   2   2   1   1   1   0   0   0   1   1   1   1   0   2   1   2   1   0   0   1   2   1   1   1   2   2   1   1   2   1   0   1   1   1   0   1   0   1   2   0   2   0   1   2   2   2   1   0   1   2   2   1   0   1   0   1   0   0   2   0   1   0   2   1   1   2   1   2   2   1   1   1   1   1   1   0   0   2   2   1   2   2   1   1   1   1   1   1   0   1   1   1   1   1   2   1   1   1   0   0   2   1   1   1   0   0   0   2   1   1   1   1   0   1   1   1   0   1   0   1   0   2   2   0   1   1   2   2   1   1   0   1   2   1   2   2   1   2   0   2   1   1   1   0   0   0   1   1   1   1   2   1   2   1   2   1   2   1   1   0   1   2   1   1   1
 MK-3-8                 0   1   1   1   1   2   2   1   2   1   1   0   0   2   0   1   1   1   1   1   2   0   0   0   1   0   2   2   0   2   1   2   1   0   1   2   2   1   1   1   0   1   1   1   1   0   1   1   2   1   2   1   0   0   1   2   0   1   1   2   2   1   1   2   1   0   1   1   2   0   1   0   1   0   0   2   0   1   2   1   1   2   0   1   2   2   1   0   1   0   0   0   0   2   0   1   0   2   1   1   2   1   2   2   1   1   1   1   1   1   1   0   2   2   1   2   2   1   1   1   1   1   1   0   1   1   1   2   1   2   1   1   0   0   0   1   1   0   1   0   0   0   2   1   1   1   1   1   2   1   1   0   1   0   1   1   2   1   0   2   1   2   2   1   1   0   1   2   1   2   1   1   2   0   1   2   1   1   0   0   0   1   1   1   1   2   1   2   1   2   0   2   1   1   0   1   2   1   2   1
 MK-3-9                 0   1   2   1   1   2   2   1   2   1   1   0   0   1   0   0   0   1   1   1   2   1   0   0   1   0   1   2   0   2   1   2   1   0   1   2   2   1   1   1   0   1   1   1   0   0   1   1   2   1   2   1   1   0   0   2   0   1   1   2   2   1   1   1   1   0   1   1   2   0   1   0   2   1   1   2   0   1   2   1   1   2   0   1   1   2   1   1   0   0   0   0   0   1   1   1   0   2   1   1   2   1   2   2   1   1   2   1   1   1   0   0   1   2   1   2   2   1   1   0   1   1   1   0   0   1   1   2   1   2   1   1   0   0   0   1   1   1   1   0   0   0   2   1   1   1   2   1   2   1   1   0   1   0   1   2   2   1   0   2   1   2   2   1   1   0   1   2   2   2   1   0   2   0   1   2   1   2   0   0   0   2   1   1   2   2   1   2   1   2   1   2   1   1   0   1   2   1   2   1
 MK-3-10                0   0   2   1   1   2   2   1   2   1   1   0   1   1   0   0   0   1   2   1   2   1   1   0   2   0   1   2   1   2   1   2   1   0   1   2   2   1   1   1   0   1   1   1   0   0   1   1   2   1   2   1   2   1   0   2   1   1   1   2   2   1   1   0   1   0   2   1   1   0   2   0   2   1   1   2   0   1   2   1   0   2   0   2   1   2   1   1   0   0   1   0   0   1   1   1   0   1   1   1   2   1   1   2   0   1   1   1   0   1   0   0   1   2   1   2   2   1   1   0   1   1   0   0   0   1   1   2   1   2   0   0   0   1   0   1   2   1   1   0   0   0   2   2   1   1   2   1   2   1   2   0   1   0   1   2   2   1   1   2   1   1   2   0   1   0   1   2   1   1   1   0   1   0   1   2   1   2   0   0   0   2   1   1   1   2   1   2   1   2   1   2   1   2   0   1   2   1   2   2
 MK-3-11                0   0   2   2   1   2   1   1   2   1   1   0   1   1   0   0   0   1   2   1   1   1   1   1   2   1   1   2   1   2   1   2   2   0   0   1   1   0   1   1   0   1   0   1   1   0   1   1   2   1   2   1   2   1   0   2   1   1   1   1   2   2   1   0   2   0   2   1   1   1   2   0   2   1   2   1   0   1   2   2   0   2   0   2   1   2   1   2   0   0   1   0   0   1   1   1   0   0   1   1   2   1   2   2   0   0   1   1   1   1   0   1   1   2   1   2   1   1   1   0   1   2   0   0   1   2   1   2   1   2   0   0   0   1   0   1   2   1   0   0   1   0   2   2   1   1   2   1   2   1   2   0   1   0   1   2   2   1   0   2   1   0   1   0   1   0   2   2   1   2   1   0   2   1   0   2   1   1   0   0   0   2   1   1   1   1   1   1   1   2   0   1   1   2   0   1   1   1   2   2
 MK-3-12                0   0   2   2   1   2   1   0   2   1   0   1   0   1   1   0   1   1   2   1   1   1   1   1   2   0   1   2   1   2   2   2   1   0   1   1   1   0   1   1   0   1   0   1   1   0   1   1   2   1   2   1   1   1   0   2   1   1   0   1   1   2   1   0   2   0   2   1   1   1   2   0   1   1   2   1   0   1   1   2   1   2   0   2   1   2   2   1   1   0   1   0   0   1   1   1   1   0   1   0   2   1   2   2   0   0   1   1   1   2   0   1   1   2   1   2   1   1   1   1   1   2   0   0   1   2   1   2   0   2   0   0   0   1   0   1   2   1   0   0   1   0   2   2   1   1   0   2   2   2   2   0   1   0   1   2   1   1   0   1   1   0   1   0   0   0   2   2   1   2   2   0   2   1   0   2   1   0   0   0   0   1   1   1   1   0   0   2   1   1   0   1   1   2   0   1   1   1   2   2
 MK-3-13                0   1   2   2   1   1   1   0   2   0   0   1   1   1   1   0   1   1   2   0   1   2   2   1   2   0   1   1   1   2   2   2   1   0   1   1   1   0   1   1   1   1   0   1   2   0   1   0   2   1   2   1   1   1   0   2   1   1   1   1   1   2   0   0   2   1   2   0   1   2   2   0   1   2   1   2   0   1   1   2   1   2   0   2   0   2   2   1   1   0   1   0   0   1   1   1   1   0   1   0   2   1   2   2   0   2   0   0   1   2   0   0   1   1   1   2   1   1   1   1   1   1   1   0   1   2   1   2   0   1   0   0   1   2   0   1   1   1   0   0   1   0   2   2   1   1   0   2   1   2   2   0   1   0   1   2   0   1   0   1   0   0   1   0   0   0   2   1   1   2   2   0   2   1   0   1   1   0   0   0   1   1   1   1   2   0   0   2   1   1   0   2   1   2   0   1   1   0   1   2
 MK-3-14                0   1   2   2   1   1   1   0   2   0   0   1   1   1   1   0   1   1   2   1   1   2   2   1   2   0   1   1   1   2   2   2   1   0   1   1   1   0   1   2   1   1   1   2   2   0   1   0   2   2   2   1   1   1   2   2   1   1   1   1   1   2   0   0   2   1   2   0   1   2   2   1   2   2   1   2   0   2   1   2   1   2   0   2   0   2   1   1   2   0   1   0   0   1   1   1   1   0   1   1   2   1   2   2   1   2   0   0   1   2   0   0   1   1   1   1   1   1   1   1   1   1   1   0   1   1   1   2   0   1   1   0   1   2   1   1   1   1   0   0   1   0   2   1   1   1   0   2   1   1   1   0   1   0   1   1   1   1   0   0   0   0   1   0   0   1   1   1   1   2   2   0   2   1   0   1   1   0   0   1   2   1   1   1   2   0   0   1   1   1   0   2   1   1   0   1   2   0   1   2
 MK-3-15                0   1   2   2   1   1   1   0   2   0   0   1   1   1   1   0   1   1   2   1   1   2   2   1   2   0   1   1   1   2   2   2   1   0   1   1   1   0   1   2   1   1   1   2   1   1   1   0   2   2   2   1   1   1   1   2   1   1   1   1   1   2   0   0   2   1   1   1   1   2   2   1   2   2   1   2   0   2   1   2   1   2   0   2   0   2   1   1   2   0   1   0   1   1   1   1   1   1   1   2   2   2   2   2   1   2   0   0   0   2   1   0   1   1   1   1   1   1   1   0   1   1   1   0   1   1   1   1   0   1   1   0   0   1   1   1   2   0   0   0   1   0   1   1   0   1   0   1   1   1   1   0   1   0   1   1   1   1   0   0   0   0   2   0   0   1   0   0   1   2   2   0   2   1   0   1   1   1   0   1   2   1   1   0   2   0   0   2   1   1   0   2   1   1   0   1   1   0   1   2
 MK-3-16                0   1   2   2   1   1   1   0   2   1   1   1   1   1   1   0   1   1   2   1   1   1   2   1   1   0   1   2   1   2   2   2   1   0   1   2   1   0   1   2   0   2   1   2   1   1   1   0   2   2   2   1   0   1   0   2   1   2   1   1   1   2   0   0   2   1   1   1   1   2   2   1   2   2   1   2   0   2   1   1   1   2   0   1   0   2   1   2   2   0   2   0   1   1   1   1   1   1   0   2   2   2   2   2   2   2   0   1   0   2   1   0   1   1   1   1   2   1   0   0   1   2   0   0   1   1   1   1   0   1   0   1   0   1   1   1   2   1   1   0   1   0   1   1   0   1   0   1   1   1   1   0   2   0   2   1   1   1   0   0   0   1   2   0   1   1   0   0   2   2   2   0   2   1   0   0   1   1   0   1   2   1   1   0   2   0   0   2   1   1   0   2   1   2   0   1   1   0   1   2
 MK-4-1                 0   0   0   1   2   0   2   0   1   1   0   1   1   0   1   1   0   1   2   0   1   1   2   0   2   1   1   1   2   2   2   1   0   1   1   2   0   1   0   2   0   0   1   2   2   1   1   2   2   0   2   2   2   1   1   1   0   1   0   1   1   1   0   0   2   0   0   1   2   0   2   1   1   1   1   0   0   0   2   1   2   0   2   1   1   1   0   1   0   1   0   1   0   1   0   1   1   0   0   1   1   1   1   1   0   0   1   2   2   1   2   0   1   1   1   1   0   0   2   2   2   1   1   1   1   2   1   1   0   2   1   0   2   1   1   1   0   1   1   0   2   2   1   2   1   0   1   0   1   0   1   1   0   1   1   2   0   0   1   2   1   1   2   1   0   2   1   1   2   1   1   0   2   1   2   2   0   0   1   1   0   2   2   2   1   0   1   0   1   0   2   1   1   1   1   1   1   2   1   2
 MK-4-2                 0   0   0   2   1   0   2   0   1   1   0   1   1   0   1   1   0   1   1   0   1   1   2   0   2   1   1   1   2   2   2   1   0   1   1   2   0   1   0   2   1   1   0   2   2   1   1   2   2   0   2   2   1   1   1   1   0   1   0   0   1   1   0   1   2   1   0   1   1   0   2   1   1   1   1   0   0   0   1   1   2   0   2   0   1   1   1   1   0   0   0   0   0   0   0   1   1   0   0   1   1   1   1   1   1   0   1   2   2   1   2   0   1   1   1   1   0   0   2   2   1   1   1   1   1   2   2   1   0   2   1   0   1   1   2   2   0   1   1   0   2   2   1   2   2   0   1   0   1   0   1   1   1   1   1   2   0   0   1   1   2   1   2   1   0   2   1   1   2   0   1   0   2   1   2   2   0   0   1   1   0   2   2   2   1   0   1   0   0   0   1   1   1   1   1   1   0   2   1   2
 MK-4-3                 0   1   0   2   0   0   2   1   2   1   0   1   1   0   1   1   0   1   1   0   1   1   2   0   2   0   1   2   2   2   2   1   0   1   0   2   0   1   0   2   1   1   0   2   2   1   1   2   2   1   2   2   1   1   1   1   0   1   0   0   1   0   0   1   2   1   0   1   1   0   2   1   1   1   1   0   0   1   1   1   2   0   2   0   1   1   1   1   0   0   0   0   0   0   0   1   1   0   0   1   1   0   1   0   1   0   1   2   2   1   2   0   1   1   1   0   0   0   2   2   1   2   1   1   1   2   2   1   1   2   1   0   1   1   2   2   0   1   2   0   2   1   1   2   2   0   1   0   1   0   1   2   1   1   2   2   0   0   1   1   1   1   2   2   0   2   1   1   2   1   1   1   2   1   1   2   0   0   1   1   0   2   1   2   1   0   1   0   1   0   1   1   0   1   1   1   0   2   1   2
 MK-4-4                 0   1   0   2   0   0   2   1   2   1   0   0   0   0   0   2   0   1   0   2   1   1   2   0   1   0   1   1   2   2   2   1   0   1   0   2   0   2   0   0   1   1   1   2   2   1   1   2   2   1   1   1   1   0   0   0   0   2   0   0   1   0   0   1   2   1   0   1   1   0   2   0   1   1   1   0   1   1   2   1   1   0   2   0   0   1   1   1   1   0   0   0   0   0   0   0   1   0   1   1   2   0   1   0   1   0   1   2   2   1   2   0   1   1   1   0   1   0   2   2   0   2   1   1   1   2   2   1   1   1   1   0   1   1   2   2   0   1   2   0   2   1   2   2   2   0   1   0   0   0   1   2   1   1   2   2   0   0   1   2   1   1   1   2   0   2   1   1   2   1   1   2   2   0   1   2   0   0   1   1   0   1   1   2   1   0   1   1   1   0   1   1   1   2   1   1   0   2   1   2
 MK-4-5                 0   1   0   2   0   0   2   2   2   1   0   0   0   0   0   2   0   1   0   2   1   1   2   0   1   0   0   1   2   2   2   1   0   1   0   2   0   1   1   0   1   1   2   2   2   2   1   2   2   1   1   1   1   0   0   0   0   2   0   1   1   0   0   1   2   1   1   1   1   0   2   0   1   0   1   1   1   1   2   1   1   0   2   0   0   1   1   1   1   0   0   0   0   0   0   0   1   0   1   2   2   0   1   1   2   0   1   2   1   1   2   0   1   1   1   0   1   0   2   2   0   2   1   1   1   2   2   1   1   0   1   0   1   1   2   2   0   1   2   0   2   1   2   2   1   0   1   0   0   0   1   1   1   1   2   2   1   1   0   2   1   1   1   2   0   2   1   1   1   1   1   2   2   0   1   2   0   0   1   0   0   1   1   2   2   0   1   0   1   0   1   1   1   2   1   2   0   1   1   1
 MK-4-6                 0   1   0   1   0   0   2   1   1   1   0   0   0   0   0   2   1   1   0   2   1   1   2   0   1   0   0   1   2   2   2   1   0   1   0   2   0   1   1   0   1   1   1   2   2   2   1   2   2   1   1   1   1   1   0   0   0   2   1   1   1   0   0   1   1   1   2   0   1   0   2   0   1   1   2   1   2   1   2   1   1   1   1   0   0   1   1   1   1   0   0   0   0   0   0   0   1   0   1   2   2   0   1   1   1   1   1   2   1   1   2   0   2   1   1   0   1   0   2   2   1   2   1   1   1   2   1   1   0   0   1   0   1   2   2   2   0   0   2   0   2   1   2   2   1   0   1   0   0   1   1   1   1   1   2   2   1   1   0   1   0   1   1   1   0   2   2   1   1   1   1   2   2   0   1   2   0   0   2   0   0   1   1   1   1   0   1   0   1   0   1   1   1   2   1   2   0   1   2   1
 MK-4-7                 0   1   1   1   0   0   2   0   1   1   0   0   1   1   0   2   2   0   0   2   1   0   2   0   1   0   0   1   2   2   1   1   0   2   0   2   0   2   1   0   1   1   1   2   2   2   1   2   2   0   1   1   1   1   0   0   0   2   1   1   1   0   0   1   1   1   2   0   1   0   2   0   2   1   1   1   1   1   2   1   1   0   1   0   0   1   1   1   1   0   0   0   0   0   0   1   2   0   1   2   2   0   1   1   1   1   1   2   1   1   2   0   0   2   1   0   1   0   2   1   0   2   1   1   1   2   1   1   0   0   1   1   2   2   2   2   0   0   2   0   1   1   2   1   0   0   1   0   0   0   1   1   1   1   2   2   1   1   0   0   0   1   1   2   0   2   2   0   1   2   1   2   1   0   1   2   0   0   2   0   0   0   1   1   1   0   1   0   1   0   1   1   1   2   1   2   0   1   2   1
 MK-4-8                 0   1   1   1   0   0   2   0   1   1   0   1   1   2   0   2   2   0   0   2   2   1   2   0   1   0   0   0   2   2   1   1   1   1   0   2   0   2   1   0   1   1   1   2   2   2   1   2   2   0   1   1   1   1   0   1   0   1   1   1   1   0   0   1   1   1   2   0   1   0   1   1   2   1   1   1   1   1   2   1   1   1   1   0   1   1   0   1   1   1   1   0   0   0   0   1   2   0   1   2   2   0   1   1   1   0   1   1   1   1   1   0   0   2   1   0   1   0   2   1   0   2   1   1   1   2   0   1   0   0   1   1   2   2   2   1   0   0   2   0   1   1   1   1   0   0   1   1   1   0   1   1   1   1   2   1   2   1   0   0   0   1   1   2   0   2   2   0   1   2   1   1   2   0   1   2   1   0   2   0   1   0   1   1   1   0   1   0   1   0   1   1   1   2   1   2   0   1   2   1
 MK-4-9                 0   1   1   1   0   0   2   0   1   1   0   1   1   2   0   2   2   0   0   2   2   1   2   0   1   0   0   0   2   2   1   1   1   1   0   1   0   2   1   0   1   1   1   2   2   1   1   2   2   2   1   1   1   1   0   2   0   1   1   1   1   0   0   1   1   2   2   0   1   0   1   1   2   1   1   1   0   1   2   0   1   1   1   0   1   1   0   1   1   1   1   0   0   0   0   1   2   0   1   2   2   0   1   1   1   0   1   2   1   1   1   0   0   2   1   0   1   0   2   1   0   2   1   1   2   1   1   1   0   0   1   1   2   2   2   1   0   0   2   0   1   1   1   1   0   0   0   0   1   1   0   1   1   1   2   2   1   1   0   0   0   1   1   2   0   1   1   0   1   2   1   1   1   0   1   1   1   0   2   0   0   0   1   1   1   0   1   1   0   0   0   1   1   2   1   1   0   2   2   2
 MK-4-10                0   1   0   1   0   0   1   1   1   1   0   1   1   2   0   2   2   0   1   2   1   1   2   1   1   0   0   0   2   2   1   1   0   2   0   1   0   2   1   0   0   1   1   2   1   1   1   2   2   1   2   1   1   0   0   2   0   1   1   0   1   1   0   1   1   2   2   1   2   0   1   1   2   1   1   2   0   1   2   1   1   1   1   0   1   1   0   2   1   1   1   0   0   0   0   1   2   0   1   2   2   1   1   1   1   0   1   2   1   1   0   0   0   2   1   0   1   0   2   1   1   1   1   1   2   1   1   0   0   0   1   1   2   2   2   0   0   0   2   0   2   2   1   2   0   1   0   1   1   1   0   1   0   1   2   1   1   1   1   0   1   1   2   1   1   1   2   1   1   2   1   1   0   0   1   1   1   0   1   0   0   0   1   1   1   0   1   1   1   0   1   1   1   2   1   2   0   2   2   2
 MK-4-11                1   1   0   1   0   0   1   1   1   1   0   1   1   2   0   2   2   1   1   2   1   1   2   1   1   0   0   0   1   2   1   1   0   2   0   1   0   2   1   0   0   1   1   2   1   1   0   2   2   1   1   1   1   1   0   2   0   1   1   0   1   1   0   1   2   2   2   1   2   0   1   1   2   1   1   1   1   1   2   1   1   2   1   0   1   1   0   2   1   1   1   0   0   0   0   1   2   1   1   2   2   1   1   1   1   1   1   2   1   1   0   1   0   1   1   0   1   0   2   1   1   1   1   1   2   1   1   0   0   0   1   1   2   1   2   1   0   0   2   1   2   2   1   2   0   1   0   1   1   2   0   1   0   1   2   1   1   1   1   0   0   1   2   0   1   1   2   1   1   2   0   1   0   1   1   1   1   0   1   0   1   0   1   1   2   0   2   1   1   0   1   1   1   1   1   2   0   2   1   2
 MK-4-12                1   1   0   1   0   1   1   1   1   1   0   1   1   2   0   2   2   2   1   1   1   0   2   1   2   0   2   0   1   2   1   1   0   2   0   1   0   1   2   0   0   1   1   2   1   1   0   2   2   1   1   1   1   1   1   2   0   1   0   0   1   1   0   1   2   2   1   2   2   0   1   1   1   1   2   1   1   1   1   1   1   2   1   0   1   1   0   2   2   0   1   0   1   0   0   0   2   1   1   2   2   1   1   1   1   1   1   2   1   2   0   1   0   1   1   0   1   0   2   1   1   1   1   1   0   1   2   0   0   0   1   1   2   1   1   2   0   0   2   1   2   2   1   2   1   1   0   1   1   2   1   1   0   2   2   1   1   1   1   0   0   1   2   0   1   1   2   1   1   2   1   1   1   1   0   1   1   0   1   0   1   0   1   0   2   0   2   0   1   0   1   1   1   1   1   2   0   2   1   2
 MK-4-13                2   1   0   1   1   1   1   1   1   1   0   0   1   1   0   2   2   2   1   1   1   0   2   0   2   0   2   0   1   2   1   1   0   2   0   1   0   1   2   0   1   1   1   2   1   1   1   2   2   1   1   2   1   2   0   1   0   1   0   0   1   1   1   1   2   2   1   2   2   1   1   1   0   1   2   1   1   1   2   1   1   2   1   0   1   1   0   2   2   1   2   0   1   0   1   0   2   1   1   1   2   1   1   1   1   1   1   2   1   2   0   1   0   1   1   0   0   0   1   1   1   1   1   1   0   1   2   0   1   1   1   1   2   1   1   2   0   0   2   1   2   1   1   2   2   1   0   1   1   2   1   1   0   2   2   1   1   1   1   0   0   1   2   0   1   1   2   1   1   1   2   1   1   1   0   2   1   0   1   0   1   0   1   0   2   0   2   0   1   0   1   1   1   1   1   2   1   2   1   2
 MK-4-14                2   1   0   1   1   1   1   1   1   1   0   1   1   2   0   2   2   2   1   1   1   0   1   1   2   1   2   0   1   2   2   1   0   2   0   1   0   1   2   0   1   1   1   2   1   1   1   2   2   1   1   2   2   2   0   1   0   1   0   1   0   1   1   1   2   2   1   2   2   0   1   2   0   0   2   1   1   1   2   1   1   2   1   0   1   1   0   2   1   1   2   0   1   0   2   0   0   1   1   1   2   1   2   1   1   2   1   2   1   2   0   1   0   1   1   0   0   0   0   1   1   1   1   1   0   1   2   0   1   1   1   1   2   1   1   2   0   0   2   1   2   1   1   2   2   1   2   1   1   2   1   1   1   2   2   1   0   1   1   0   0   1   1   0   1   1   1   1   2   1   2   1   1   1   0   2   1   0   1   0   1   1   1   0   2   0   2   0   1   0   1   1   1   1   1   2   1   2   1   2
 MK-4-15                2   1   0   1   1   1   1   1   1   1   0   1   1   0   0   2   2   2   0   1   1   0   0   1   2   1   2   0   1   2   2   1   1   1   0   1   1   1   2   0   1   1   0   1   1   1   1   2   1   2   0   2   2   2   0   1   0   1   0   1   0   1   1   1   2   2   1   2   2   1   1   2   1   0   2   1   2   1   1   1   1   2   1   0   1   1   0   2   1   1   2   0   0   0   1   0   0   1   0   1   2   1   2   1   1   1   1   2   0   2   0   2   0   1   1   0   0   0   0   1   1   0   1   2   0   1   1   0   1   1   0   1   2   1   1   2   1   0   2   1   2   1   1   1   1   0   2   1   0   2   1   1   1   2   2   0   0   1   1   0   0   1   1   0   2   1   0   2   2   1   1   1   1   1   0   2   1   0   1   0   2   1   1   0   2   0   2   0   2   0   1   1   1   1   1   2   1   2   1   2
 MK-4-16                2   1   0   0   1   1   1   1   1   0   0   1   2   0   0   2   2   2   0   1   1   0   0   0   2   1   2   0   1   2   2   1   1   2   0   1   1   2   1   0   2   1   0   1   1   1   1   1   1   2   0   2   2   1   0   1   0   1   0   1   0   1   1   1   2   1   2   2   2   1   1   1   1   0   2   1   1   1   1   2   1   0   2   0   1   1   0   2   1   1   2   0   0   1   1   0   0   0   0   1   2   2   2   1   1   1   1   2   0   2   0   2   1   1   1   0   0   0   1   1   1   0   1   2   0   1   1   0   1   1   1   1   2   1   1   2   1   0   2   0   2   1   1   2   1   0   2   1   1   2   1   1   1   2   1   0   0   1   1   0   0   1   1   0   2   1   0   2   2   1   1   1   2   1   1   2   1   2   1   1   2   1   2   0   2   0   2   1   2   0   2   1   1   1   1   2   1   2   1   2
 MK-5-1                 2   1   1   0   2   1   0   2   1   1   0   1   1   1   1   0   1   0   1   1   0   1   1   0   0   1   2   2   1   0   1   1   1   0   1   1   1   1   2   1   2   2   2   0   2   1   1   1   1   1   2   2   0   1   2   2   0   1   2   2   1   0   2   1   1   1   2   1   0   1   1   0   1   2   1   1   2   0   1   1   1   1   0   2   2   2   1   0   0   2   2   0   1   1   2   1   0   1   0   2   2   0   0   2   0   1   1   2   1   2   1   2   0   1   0   1   1   2   0   1   1   0   2   1   0   1   1   2   1   2   2   0   1   1   0   1   2   2   1   1   2   0   1   1   2   0   0   1   2   2   2   1   2   0   2   1   2   1   0   2   1   1   2   1   1   1   2   1   1   2   0   1   2   0   2   1   1   1   0   1   0   1   1   0   0   0   0   0   0   2   1   0   1   2   1   2   0   0   1   1
 MK-5-2                 2   1   1   0   2   1   0   1   2   2   0   1   1   1   1   0   2   0   2   1   0   1   1   0   0   1   2   1   1   0   1   1   2   0   1   1   1   1   2   1   1   2   2   1   2   1   1   1   1   1   1   2   1   1   2   2   0   1   2   2   1   1   2   1   1   1   2   1   1   1   1   0   1   1   1   0   2   0   1   0   2   1   0   2   2   2   1   0   0   2   1   0   1   2   2   1   0   1   0   2   1   0   0   2   0   1   1   2   0   2   1   2   0   1   0   1   1   2   1   1   1   0   2   1   0   1   1   0   1   2   2   0   1   1   1   1   2   2   1   1   2   0   0   1   2   0   0   1   2   2   2   1   2   0   2   1   2   1   0   2   1   1   1   1   1   1   2   1   1   2   0   1   2   0   1   1   1   1   0   1   0   1   0   1   0   0   0   0   0   2   1   0   1   2   0   2   0   0   1   1
 MK-5-3                 2   1   1   0   2   1   0   1   2   2   1   1   1   2   1   1   2   1   2   1   0   1   1   0   0   1   2   1   1   0   1   1   2   0   1   1   1   1   2   1   0   2   2   1   2   1   1   1   1   1   0   2   1   1   2   2   1   1   1   2   1   1   2   1   2   1   2   1   1   1   1   1   1   1   0   1   2   0   1   2   1   1   0   2   1   1   1   0   1   2   1   1   1   1   2   1   1   1   0   2   1   0   0   2   0   0   1   2   0   2   1   2   0   1   0   0   1   1   1   1   1   0   2   1   1   1   1   0   1   2   1   0   1   1   1   0   2   2   1   1   2   0   0   0   2   1   1   1   2   2   2   1   2   0   2   1   1   1   0   2   1   2   1   1   1   1   2   0   1   2   0   1   2   0   1   1   1   2   0   1   0   1   0   0   1   1   1   0   1   1   0   0   1   2   0   1   1   0   1   2
 MK-5-4                 2   1   1   0   2   1   1   1   2   2   1   2   1   2   1   1   2   1   2   1   0   1   1   1   0   0   2   1   1   0   1   1   2   0   1   1   1   1   1   1   0   2   2   1   2   1   1   1   1   2   0   1   1   2   2   2   1   1   2   1   1   1   2   1   2   1   2   1   1   2   1   1   1   1   0   1   2   0   1   2   1   1   0   2   1   1   1   0   1   0   1   1   1   1   2   1   1   1   0   1   1   0   0   2   0   1   1   1   0   2   1   2   0   1   1   0   1   0   1   1   0   0   1   1   1   1   2   0   1   2   1   1   1   0   1   0   2   2   1   1   2   1   0   0   2   1   1   1   1   1   1   1   2   0   2   1   1   1   0   2   1   2   1   1   1   1   2   1   1   2   0   1   2   0   1   1   1   2   0   1   0   1   0   1   1   1   1   0   0   1   0   0   1   2   1   1   1   0   1   2
 MK-5-5                 2   1   1   0   2   1   1   0   2   0   1   2   1   2   1   1   2   0   2   1   0   1   1   1   0   0   2   1   1   0   1   1   2   0   1   1   1   1   1   1   0   1   2   1   2   1   1   2   2   2   0   1   1   2   2   1   1   2   1   2   1   1   2   1   1   1   2   2   2   2   0   1   1   1   0   1   2   0   1   2   1   1   0   2   1   1   1   0   1   0   1   1   1   1   1   1   0   1   0   0   1   0   0   2   0   1   1   1   1   2   2   2   1   1   1   0   1   0   1   1   0   0   1   1   1   1   2   0   1   2   1   2   1   0   1   0   2   2   2   1   2   1   1   0   2   1   2   1   1   2   1   1   2   1   2   1   1   2   0   2   1   2   1   1   1   2   2   0   1   2   0   1   2   0   1   1   1   1   0   1   0   1   0   1   1   1   1   0   0   1   0   0   1   2   1   1   1   1   1   2
 MK-5-6                 2   0   1   0   2   1   1   0   2   0   1   2   1   2   0   1   2   0   2   1   0   1   1   1   1   1   2   1   1   0   1   1   2   0   1   1   1   1   1   1   0   1   1   1   1   1   1   2   2   2   0   1   1   2   2   1   1   2   1   1   1   1   2   1   1   1   2   2   2   2   0   1   1   1   0   1   2   0   1   2   0   1   0   2   1   1   1   1   2   0   1   1   1   2   1   2   0   1   0   1   1   0   0   2   0   1   1   1   2   2   1   2   1   1   1   1   1   0   1   1   0   0   1   1   1   1   2   0   0   2   1   2   1   0   1   0   2   1   2   2   2   1   1   1   2   1   2   1   1   1   1   1   2   1   1   2   1   2   1   2   1   2   1   1   0   1   1   0   1   2   0   1   2   0   1   1   1   0   0   1   0   1   0   1   1   1   1   0   0   1   0   0   0   2   1   1   1   1   1   2
 MK-5-7                 2   0   1   0   2   1   1   0   2   0   1   1   1   2   0   1   2   0   2   1   0   1   1   1   1   1   2   0   1   0   2   1   2   0   1   1   0   1   1   1   0   1   1   2   1   1   1   2   1   2   0   1   1   2   1   1   1   2   1   1   0   1   2   0   1   1   2   1   2   2   0   1   1   1   0   1   2   0   1   2   1   1   0   2   2   1   1   1   2   0   0   1   1   2   1   2   1   1   0   1   1   0   0   2   0   2   1   1   2   2   1   2   1   1   1   1   2   0   1   2   1   0   1   0   2   2   2   0   0   2   1   2   2   0   1   0   2   1   2   2   1   1   1   1   2   1   2   1   1   1   0   1   2   2   1   2   0   1   1   2   0   2   1   1   0   1   2   0   1   2   0   2   2   0   1   1   1   1   0   0   0   1   0   1   2   1   1   0   0   1   0   0   0   2   1   1   1   1   1   1
 MK-5-8                 2   0   1   0   2   2   1   1   2   0   1   1   2   2   0   1   1   0   2   1   1   1   1   1   1   1   2   0   1   0   2   1   2   0   1   2   1   2   1   1   1   0   1   2   1   1   0   2   0   2   0   1   1   2   1   1   1   2   1   1   0   1   2   0   1   1   2   1   1   2   0   1   1   1   0   1   2   0   1   1   1   1   0   2   2   1   1   1   2   0   0   1   1   2   1   2   1   1   0   2   1   0   0   2   0   1   1   1   2   2   1   1   1   1   1   1   1   0   1   1   0   1   1   1   2   2   2   0   0   2   1   2   2   0   1   0   2   1   2   2   0   1   0   1   2   0   2   1   1   1   0   1   1   2   0   2   0   1   2   2   0   2   1   1   0   1   2   0   1   2   0   2   1   0   1   1   0   1   0   0   1   1   0   1   2   1   1   0   0   1   0   0   1   2   1   1   1   1   1   1
 MK-5-9                 2   0   1   0   2   1   1   1   2   0   2   2   2   2   0   1   1   0   2   2   1   1   2   1   0   1   1   0   1   0   2   2   2   0   1   2   1   1   1   1   0   0   0   2   1   1   2   2   0   1   1   1   1   2   1   1   1   2   1   1   0   1   2   1   1   1   2   1   1   2   0   1   1   1   0   2   2   1   1   1   1   1   0   2   2   1   1   1   1   0   0   2   1   2   1   2   1   1   0   1   1   0   0   2   1   1   1   1   2   1   1   1   1   0   1   1   2   0   1   1   1   1   1   2   2   1   1   1   0   1   1   2   2   2   1   0   2   1   2   2   1   1   0   1   1   1   2   1   1   1   0   1   2   2   0   2   0   0   2   1   0   2   1   1   0   1   2   0   1   2   0   2   1   1   1   1   0   1   1   1   1   1   0   1   2   0   2   0   0   1   0   0   1   2   1   1   1   2   1   1
 MK-5-10                2   0   2   0   2   1   1   1   2   0   1   2   2   2   0   1   1   1   2   2   1   1   2   1   0   1   1   1   1   0   2   2   2   0   0   2   1   1   0   1   1   0   0   2   1   1   2   2   0   1   1   1   1   2   1   1   0   2   1   1   0   1   1   1   1   1   2   1   1   2   0   1   1   1   0   1   2   1   1   1   1   1   0   2   2   1   1   1   0   0   0   2   1   2   0   2   2   1   1   1   1   0   0   1   1   1   1   1   2   0   1   2   1   0   1   1   2   0   1   1   1   1   1   2   2   1   1   1   1   1   1   2   2   1   0   0   1   1   2   2   1   1   0   1   1   1   2   1   0   1   0   1   2   2   0   2   0   1   2   1   0   2   1   0   2   2   2   0   0   2   1   2   1   1   2   2   0   1   1   2   1   0   2   1   2   0   2   0   0   1   0   1   1   2   2   1   1   2   2   1
 MK-5-11                1   0   2   0   2   1   1   1   2   0   1   2   2   2   0   1   0   1   2   2   1   1   2   1   0   1   1   1   1   0   2   2   2   1   0   2   1   0   0   2   1   0   0   1   1   1   2   2   0   1   1   1   0   2   2   1   0   2   2   1   0   1   1   1   1   0   2   1   2   2   0   1   1   1   0   1   2   1   1   0   1   1   0   1   2   1   1   1   1   0   0   2   1   2   0   2   2   1   1   1   1   0   0   1   2   2   1   1   2   0   1   2   1   0   1   1   1   2   1   1   2   1   1   2   2   1   1   1   1   1   1   2   2   1   0   0   1   2   2   0   1   2   0   1   1   1   2   1   0   2   0   1   2   2   0   2   0   1   1   1   2   2   1   0   2   0   2   0   0   1   1   1   1   1   2   2   0   1   2   2   1   0   2   1   1   0   1   0   2   1   0   1   1   1   2   1   1   1   2   1
 MK-5-12                1   0   2   0   2   1   1   1   2   0   1   1   2   2   0   1   0   1   2   2   1   1   2   1   0   1   1   1   1   0   2   2   2   0   0   2   0   0   1   2   1   1   1   1   1   1   2   2   0   1   1   1   0   2   2   1   0   2   2   1   0   1   1   1   1   0   2   1   2   1   1   1   1   1   1   1   2   1   1   0   1   1   0   1   2   1   2   1   0   0   0   2   1   1   0   1   2   1   1   1   1   0   0   0   2   2   1   1   2   0   1   2   2   0   2   1   1   2   1   2   2   1   1   2   2   1   1   1   1   1   1   2   2   2   0   0   1   2   2   1   2   2   0   1   1   1   2   1   0   2   0   1   2   2   0   1   0   1   1   1   2   2   0   0   1   0   1   0   0   1   1   1   1   1   2   2   1   1   2   2   1   0   2   1   1   0   0   0   2   1   0   1   1   2   2   0   1   0   2   1
 MK-5-13                1   0   2   0   2   1   2   1   2   1   1   1   2   2   0   1   0   1   2   2   1   1   2   1   0   1   1   1   1   0   2   1   1   0   0   2   0   0   1   2   1   1   1   1   1   1   2   2   0   1   1   1   0   2   2   2   0   2   2   1   0   0   1   1   1   0   1   1   2   1   1   0   1   1   1   1   2   1   1   0   1   1   0   1   2   1   2   1   2   1   0   2   1   1   0   1   2   1   1   1   0   0   0   1   2   1   0   1   2   0   0   2   2   0   0   1   0   2   2   1   2   1   1   2   2   1   1   0   1   1   1   2   2   2   1   0   1   2   2   0   2   2   1   1   1   0   2   1   0   2   1   2   2   2   0   1   0   0   1   1   2   2   0   0   1   0   1   1   0   1   1   1   2   1   2   2   1   1   2   2   1   0   2   2   1   0   0   0   1   1   0   2   0   2   2   0   1   0   2   1
 MK-5-14                1   0   2   0   2   2   1   2   2   2   1   1   2   2   0   1   0   1   2   2   1   1   2   1   0   0   1   1   2   1   2   1   1   0   1   2   0   0   1   2   1   1   1   1   1   0   2   2   0   1   1   1   1   2   2   2   0   2   1   1   0   0   1   1   1   1   1   2   2   1   1   0   1   0   1   1   1   1   1   0   0   1   0   2   2   1   2   1   2   2   1   2   1   1   0   1   2   1   1   1   1   0   0   1   2   1   0   1   1   0   0   0   2   0   0   2   2   2   2   1   2   1   0   2   2   1   1   0   1   1   1   2   2   2   1   0   1   2   2   0   2   2   0   1   2   1   2   1   0   2   1   2   2   2   1   1   1   2   1   1   2   2   0   0   1   0   1   1   0   1   0   2   1   1   2   2   1   1   2   2   1   0   2   2   1   0   0   0   1   1   0   2   0   2   2   1   1   0   2   1
 MK-5-15                1   0   2   0   2   2   1   2   1   2   1   1   1   1   0   1   0   1   2   2   1   1   2   0   0   0   1   1   1   1   2   0   1   1   1   2   0   0   1   2   1   1   1   1   1   0   2   2   0   1   1   1   1   2   1   2   0   2   1   1   0   0   1   1   0   1   1   2   2   0   1   0   1   0   2   1   1   1   1   0   0   1   0   2   2   1   2   1   2   2   0   1   1   1   0   2   2   1   1   1   2   1   0   1   2   1   0   1   1   0   1   0   1   1   0   2   2   2   2   1   2   1   0   2   2   1   1   0   1   1   2   2   2   2   1   0   1   1   2   0   2   2   0   1   2   1   2   1   0   2   0   2   1   2   1   2   1   2   0   1   1   2   0   0   2   0   2   1   0   1   1   2   1   1   2   2   1   1   2   2   2   0   2   2   0   0   0   0   1   1   0   2   0   2   1   1   1   0   2   1
 MK-5-16                2   0   2   0   2   2   1   1   0   2   1   1   1   1   0   1   0   1   2   2   1   0   2   0   0   0   1   1   2   1   2   0   1   1   1   2   0   1   1   2   1   1   1   1   1   0   2   2   0   2   1   1   1   2   1   1   0   2   1   1   0   0   0   1   0   1   1   2   2   1   1   0   1   0   1   1   1   1   1   0   0   1   0   2   2   1   2   2   2   2   0   1   1   1   0   2   2   2   1   1   2   1   0   0   2   1   0   1   1   0   1   0   1   1   0   2   2   2   2   1   2   1   1   2   2   1   1   0   1   1   2   1   2   2   1   0   1   1   2   0   2   2   0   1   1   1   2   1   0   2   0   2   1   2   1   2   1   2   1   1   1   2   0   0   2   0   2   1   0   0   1   2   1   2   2   2   1   1   1   2   2   0   2   2   0   1   0   0   1   1   0   1   0   2   1   1   1   0   2   1
 MK-6-1                 1   2   2   1   1   2   1   2   2   1   1   0   1   2   0   1   0   0   2   2   1   1   1   2   1   0   0   1   1   2   0   1   2   0   1   1   2   2   2   1   2   0   0   1   0   0   1   0   0   2   1   2   2   0   1   2   2   0   1   2   2   1   0   1   0   1   1   2   1   1   1   1   1   2   0   0   2   0   1   1   1   1   1   2   1   2   1   0   1   1   1   1   1   0   1   2   0   1   0   1   1   1   1   1   1   2   1   0   1   1   2   1   1   1   1   0   0   0   1   1   0   1   1   1   2   1   2   1   1   2   2   1   0   1   0   1   1   1   1   0   2   1   1   1   1   0   1   1   1   2   0   2   0   2   1   1   1   1   1   1   2   2   0   2   2   1   0   1   0   1   0   1   0   1   1   0   1   1   1   2   1   1   0   1   2   2   0   1   2   0   1   1   1   0   1   1   0   1   0   0
 MK-6-2                 1   2   2   1   2   2   1   1   2   1   2   0   1   2   0   1   0   0   1   2   0   1   1   2   1   0   0   1   1   1   1   0   2   0   1   1   2   2   2   0   2   0   0   1   0   0   1   1   0   2   1   2   2   0   1   2   2   0   1   2   2   1   0   2   0   2   1   2   1   1   1   1   0   2   0   0   2   0   1   1   2   1   1   2   1   2   1   0   1   2   1   1   1   0   1   2   0   1   0   1   1   0   1   1   1   1   1   0   1   1   2   1   1   1   1   1   0   0   1   1   1   2   1   1   2   1   2   1   1   1   1   1   0   1   0   1   1   1   1   0   2   1   1   1   1   0   1   1   1   2   1   2   0   2   1   1   1   1   1   2   2   2   0   2   2   1   0   1   0   1   0   1   0   1   0   1   2   1   1   0   1   1   1   1   2   2   0   1   2   1   1   1   2   1   1   1   1   1   0   0
 MK-6-3                 1   2   2   1   2   1   1   1   2   0   2   0   1   2   0   1   1   0   0   2   0   1   0   2   1   0   0   1   1   0   1   0   2   0   1   1   2   1   2   0   2   0   0   0   0   0   1   1   0   2   1   2   2   0   1   2   2   0   1   2   2   1   0   2   0   1   1   2   1   2   0   1   0   2   0   0   2   0   1   1   2   1   1   2   1   2   1   0   1   1   1   1   1   0   2   1   0   1   0   1   1   0   1   1   0   1   1   0   1   1   2   1   1   1   2   1   1   0   1   1   0   2   1   1   2   1   2   1   1   1   2   1   1   1   1   1   1   1   1   0   2   1   0   1   1   1   1   1   1   1   1   1   0   2   1   1   1   1   1   2   1   2   0   2   2   1   0   1   0   1   0   1   0   1   0   1   2   1   0   1   0   1   1   1   2   2   0   1   2   1   1   1   1   0   1   1   1   1   0   0
 MK-6-4                 1   2   2   1   2   1   1   1   2   0   2   0   1   2   0   1   0   1   0   2   0   1   0   2   1   1   0   1   1   0   1   0   2   1   2   2   2   1   2   0   1   0   0   0   1   1   1   1   0   1   1   2   1   0   1   2   2   0   1   1   2   1   1   2   0   1   1   2   0   2   1   1   0   2   0   0   2   0   1   1   2   1   1   2   1   2   1   0   2   1   1   1   1   0   2   1   0   1   0   1   1   0   1   1   0   2   1   0   2   1   2   1   1   1   2   1   2   0   1   1   1   2   1   1   1   1   2   1   2   1   2   1   1   1   1   1   1   1   1   1   2   1   0   1   2   1   1   1   2   1   0   1   0   2   2   1   1   1   1   1   1   2   1   2   2   1   0   1   0   2   1   1   0   1   0   1   2   0   0   1   0   1   1   0   2   2   0   1   2   1   1   2   1   0   1   1   1   1   0   0
 MK-6-5                 1   1   2   1   2   1   1   1   2   0   2   0   1   1   0   1   0   1   0   2   0   1   0   2   1   1   1   1   1   0   2   0   2   1   2   2   2   1   2   0   1   0   0   0   1   1   1   1   0   1   1   2   1   0   2   1   2   0   1   1   2   1   0   2   1   1   1   2   0   2   1   1   0   2   0   0   2   0   1   0   2   1   1   2   1   2   1   1   2   1   1   1   1   0   1   1   0   1   1   1   1   0   1   1   0   2   2   0   2   1   1   1   1   2   1   1   1   0   1   1   0   2   1   1   1   1   2   2   2   0   1   1   1   1   1   1   1   1   1   1   2   0   0   1   2   1   1   1   1   1   1   1   0   2   2   1   1   1   2   1   1   2   2   1   2   0   0   1   0   2   0   1   0   1   0   2   2   0   1   1   0   1   1   0   2   2   1   1   2   1   1   2   1   0   1   1   1   1   0   0
 MK-6-6                 1   0   2   1   2   1   1   1   2   0   2   1   1   1   0   2   0   1   0   2   0   1   0   2   1   0   1   1   1   0   2   0   2   1   1   1   2   1   2   1   1   0   0   0   1   1   1   1   0   1   1   1   1   0   2   1   2   1   1   1   2   1   0   1   1   1   0   2   0   2   1   1   0   1   1   0   1   0   0   0   2   0   2   2   1   2   1   1   1   1   0   1   1   0   1   1   0   2   2   1   0   0   1   1   0   2   2   0   2   1   1   1   2   2   1   1   1   0   1   1   0   2   1   1   1   1   2   2   2   1   1   1   2   1   1   1   1   1   2   1   1   0   0   1   2   1   1   1   1   1   1   1   0   2   2   1   1   1   2   1   1   2   2   1   2   0   0   1   0   2   1   1   0   1   0   2   2   0   1   1   0   0   2   1   2   2   0   1   2   1   1   2   1   0   1   1   2   1   0   0
 MK-6-7                 1   0   2   1   2   1   1   1   1   0   2   1   1   1   0   2   1   1   0   0   0   1   0   2   0   0   1   1   1   0   2   0   2   1   1   1   2   1   2   1   0   0   0   0   1   1   1   1   0   0   0   1   1   0   2   1   2   1   1   1   1   1   1   2   1   1   0   2   0   2   2   1   0   1   1   0   1   1   0   0   2   0   2   2   1   2   1   1   1   1   1   1   1   0   1   1   0   2   2   1   0   0   1   1   0   2   2   0   2   1   1   1   2   1   1   1   0   0   1   1   0   2   0   1   2   1   2   2   2   1   1   2   1   1   1   1   1   1   1   1   1   1   0   1   2   1   1   1   1   1   1   1   1   2   2   1   1   1   2   1   1   2   2   0   2   0   0   0   1   2   2   1   0   1   0   2   2   0   2   1   0   0   2   1   2   2   1   1   2   1   1   2   1   0   1   1   2   1   0   0
 MK-6-8                 2   1   1   2   2   1   1   1   2   0   2   1   1   1   0   2   1   2   0   0   0   1   1   2   0   0   1   2   1   0   2   0   2   2   1   1   2   0   1   1   0   0   0   0   2   1   1   0   0   0   1   1   1   0   2   1   2   1   0   1   1   1   1   2   1   1   1   2   0   2   2   1   1   2   1   0   1   1   0   0   2   0   2   1   1   1   1   1   1   1   2   1   1   0   0   1   0   2   1   1   0   1   1   1   0   2   2   0   2   1   1   1   2   1   1   2   1   0   1   1   0   2   0   1   2   1   2   2   1   1   1   2   1   1   1   1   2   1   1   1   1   1   0   1   2   1   1   1   1   1   1   1   1   2   2   1   1   1   2   0   1   2   2   0   1   1   0   0   0   2   2   1   1   2   1   2   2   0   2   0   0   0   2   1   2   2   1   1   2   1   1   2   1   0   1   1   2   1   0   0
 MK-6-9                 2   1   1   1   1   1   1   1   2   0   2   1   2   1   0   1   1   2   0   1   0   1   0   2   0   0   1   2   1   0   2   0   2   2   1   1   2   0   1   1   0   0   0   0   2   1   1   1   0   0   0   1   1   0   2   1   2   2   0   1   1   1   1   2   1   1   1   2   0   1   2   1   1   2   1   1   1   1   0   0   2   0   2   1   1   0   1   1   0   1   1   1   1   1   0   1   0   2   1   1   0   1   1   1   0   1   1   0   1   1   1   1   2   1   1   1   1   0   1   0   0   1   0   1   2   1   1   2   1   1   1   1   0   2   1   1   2   1   1   1   1   1   0   1   2   1   1   2   1   0   1   1   1   1   1   2   1   1   2   0   1   2   2   0   1   1   0   0   0   2   1   1   1   2   1   2   2   0   1   1   1   0   2   0   2   2   1   1   2   1   1   2   1   1   1   1   2   0   1   1
 MK-6-10                1   1   1   1   2   1   2   1   1   0   1   1   2   1   0   1   1   2   0   2   0   1   0   2   0   0   1   2   1   0   2   1   2   2   1   1   2   0   1   1   0   0   0   2   2   1   1   1   0   1   0   1   1   0   2   0   2   2   0   1   0   1   1   2   1   1   1   1   0   1   2   1   0   2   1   2   1   1   0   0   2   0   2   1   1   0   1   1   1   0   1   1   1   1   0   0   0   2   1   1   0   1   1   2   1   1   0   0   1   1   1   0   2   1   1   1   1   1   1   1   1   1   0   1   2   1   1   2   1   1   2   1   0   2   1   1   2   0   1   1   1   1   0   2   2   1   0   2   1   0   1   1   0   2   1   2   1   1   1   0   1   2   2   0   2   1   0   0   0   1   1   1   1   2   1   2   1   0   0   1   1   0   2   1   2   2   1   1   2   1   1   2   1   1   1   1   2   0   1   1
 MK-6-11                1   1   1   1   2   1   1   1   1   0   1   0   2   1   1   1   0   2   0   2   0   2   0   2   0   0   0   2   1   0   2   1   1   2   1   1   2   0   1   1   0   0   0   2   2   0   1   1   0   0   0   1   1   1   2   0   2   2   1   1   1   1   1   2   1   1   1   1   0   1   2   1   0   2   1   2   1   1   1   1   2   0   2   1   1   0   1   1   1   0   1   1   1   1   0   0   1   2   1   1   1   1   1   2   0   1   0   0   1   0   1   0   2   2   0   2   1   0   1   1   1   1   0   1   2   1   1   2   2   1   2   1   0   2   1   0   2   0   1   1   1   1   0   2   2   1   0   2   1   0   1   1   0   2   1   1   1   1   1   0   0   2   2   0   2   1   0   0   0   1   1   1   1   2   1   1   1   0   0   1   1   0   2   1   2   2   1   1   2   1   1   2   1   1   1   1   1   0   0   1
 MK-6-12                1   0   1   1   2   1   1   1   1   0   1   0   2   2   1   1   0   2   1   2   0   2   0   2   1   0   0   2   0   0   1   0   1   2   1   0   2   1   1   1   0   0   1   2   2   0   1   1   0   0   1   1   1   1   2   0   2   2   1   1   1   1   1   2   1   1   1   1   0   1   1   1   0   2   1   2   1   1   2   2   2   0   2   1   1   0   1   0   0   0   1   1   1   1   1   1   1   2   1   1   1   1   1   2   0   1   0   0   1   1   1   0   2   2   0   2   1   0   1   1   1   1   0   1   2   1   1   2   2   1   1   1   0   1   2   0   2   0   1   0   2   1   0   1   2   1   0   2   1   0   1   1   0   1   1   2   1   1   1   0   1   2   2   0   1   1   0   0   0   1   1   1   0   2   1   2   1   0   0   1   1   0   2   1   2   2   1   1   2   1   0   2   1   1   1   1   1   0   0   1
 MK-6-13                1   1   1   1   1   1   1   1   1   0   1   0   2   2   1   1   1   2   1   2   0   2   0   2   1   1   1   2   1   0   0   0   2   2   1   0   2   1   1   1   0   0   1   2   2   0   1   2   0   0   1   1   1   2   2   0   2   1   1   1   1   2   1   2   1   0   1   0   0   1   1   1   0   2   1   2   1   1   2   2   1   0   2   0   1   0   1   0   0   1   1   1   1   1   1   1   1   2   1   1   1   2   2   2   1   1   0   0   1   1   1   0   1   2   0   2   1   0   1   1   1   1   1   1   2   1   1   2   2   2   1   0   0   2   2   0   1   0   1   0   2   1   0   1   2   1   0   2   1   0   1   0   0   1   2   2   1   1   0   0   1   2   2   0   2   1   0   0   0   1   1   2   0   1   1   2   1   0   0   2   1   0   1   1   1   2   2   1   2   1   0   2   1   1   2   1   1   0   0   1
 MK-6-14                1   0   1   1   1   1   1   1   1   0   2   0   2   2   1   0   1   2   1   2   0   2   0   1   0   1   1   2   1   0   0   0   2   2   1   0   2   1   1   2   0   0   1   1   2   0   1   2   0   0   1   1   1   2   2   0   1   1   1   1   1   2   1   2   1   0   1   0   0   1   2   1   1   2   1   2   1   1   2   2   1   0   2   0   1   0   1   0   0   1   1   1   1   1   2   1   2   2   1   1   1   2   2   1   2   1   0   1   1   1   1   1   1   2   0   2   1   0   1   1   0   1   1   1   2   1   1   2   2   2   1   0   0   2   2   0   1   0   0   0   2   1   0   1   2   0   0   2   1   1   1   0   0   1   2   2   1   1   0   1   1   2   2   0   2   1   0   0   0   1   1   2   0   1   1   2   1   0   0   2   1   0   1   2   1   2   2   1   2   1   0   2   1   2   2   1   1   0   0   1
 MK-6-15                1   0   1   2   0   0   1   1   1   1   2   1   2   2   1   0   2   0   1   2   0   2   1   1   0   1   2   2   1   0   0   0   2   2   1   0   2   2   1   1   0   0   1   1   2   0   1   2   0   1   0   1   2   2   2   0   1   1   1   1   1   1   1   2   0   0   1   0   0   1   2   0   1   2   1   2   1   1   2   2   1   0   2   1   2   0   1   1   0   1   1   1   1   1   2   1   2   1   1   2   2   2   2   1   2   1   0   1   2   1   0   1   0   2   0   2   1   0   1   1   0   2   1   1   2   1   1   2   2   2   1   2   0   2   2   0   1   0   1   0   2   1   1   1   2   0   0   2   1   1   1   0   0   1   2   2   1   1   0   1   2   2   2   0   2   1   0   0   0   1   2   2   0   1   0   2   1   0   0   2   1   0   1   2   1   2   2   1   2   1   0   2   1   2   2   2   1   0   0   1
 MK-6-16                1   0   1   2   1   0   0   2   2   1   2   1   2   2   1   0   2   0   1   2   0   2   1   2   0   1   2   2   1   0   0   0   2   2   1   0   1   2   1   1   0   1   1   1   2   1   2   2   1   1   1   1   2   1   2   1   1   1   1   1   1   1   0   2   1   0   1   0   0   1   2   0   1   2   1   2   1   2   2   2   1   0   2   1   1   0   1   1   0   1   1   1   2   2   2   1   2   1   0   2   1   1   2   2   2   1   0   1   2   1   0   1   0   2   0   1   1   0   1   1   0   2   1   1   2   1   1   1   2   2   1   2   0   2   2   0   0   0   1   0   2   1   1   1   2   1   0   2   2   1   0   0   1   2   1   2   1   0   0   1   2   2   2   0   2   1   0   0   0   1   1   2   0   1   0   0   1   0   0   2   1   0   1   2   1   2   2   1   2   1   0   2   2   2   1   2   1   0   0   1
 
!****************************************** Phenotypic Data **********************************************************
!-100.0 is resevred for missing phenotype
SimulatedTrait1        10.5795    9.4683    9.5819   10.8310   10.0117    8.5763   10.0435   10.2412   11.5142    9.2203    8.8155    9.4510   11.5025    9.0521   10.2559   11.7805   10.4328   10.7924    9.2154    9.9192    8.4777   10.2534    8.5302    9.8105   10.2168   10.3816    9.7443   10.9843   11.2740   11.0435   10.3994   10.2374    9.8144    9.2411    9.4410    9.6860    9.7556    9.1689    9.3509    9.8874    9.5932   10.6835    9.4846    8.6285    8.0503    8.4152    9.7998    8.8169   11.1274   10.1253   10.8458    9.8142    9.4965   11.6512   11.6240    9.1042    8.1265    9.6155    9.8967   10.4055    8.3128   10.4327    7.3591   10.6028    9.8378    9.9356    9.9084    9.9312   10.8294    9.1107   11.1146    9.2846   10.0731   10.4502   11.3644    9.5935   10.9283    8.9896    9.3365   11.5790    8.0119    9.9203   10.2300    9.2568    8.6514   10.4198   10.9983    9.3619    9.7583   10.9037    9.4569    8.2930    9.7372   10.7426    9.5463    9.1017   10.3740   10.2267   11.4876   10.2387    9.0293    9.0792   10.8121    8.5457   10.4894    9.4491   11.8488   10.8128   10.6436   11.2006   10.0934    9.1782    9.6103   11.3091    9.2156    9.3469    9.0843   10.1530   12.2261    8.3763    8.7048    9.1212    9.4415    9.5526    8.5057   11.7260    9.8554   11.0719   10.4644   10.9359    9.2459   10.2083    8.6651    7.7697    9.5139    9.2234    9.6269    9.1058    9.2587    9.3474   10.9826    8.9181    8.6833   10.5943    8.9905    9.3783   10.6202   10.1676    8.7641    9.8064   11.4472   10.5250   10.8167    8.9674    9.4679    9.4254    9.2055    9.8373    8.1875   10.8642    8.4304    8.7308   10.1386   11.0328   11.7490    8.6231   10.3310    9.2488   11.5333   11.3687   10.2401    9.9143    9.6006    9.4593   12.1516   11.1731    9.7505   11.2921   11.0077    9.5363    8.3596   10.3970   10.2437   10.0046    9.7461   10.0156    9.3842    9.4662   11.0730    9.5875   10.5640    8.7536    9.0778   10.9665   10.9802   11.1333   10.0304   11.4384    9.9954    9.3987
 
