# Supplementary material for: Inclusive Composite Interval Mapping of QTL by Environment Interactions in Biparental Populations
Source: PLoS One. 2015 Jul 10;10(7):e0132414. doi: 10.1371/journal.pone.0132414 (PMC4498613; doi:10.1371/journal.pone.0132414)
Supplement: S2 File — (ZIP) [file pone.0132414.s002.zip › F2 population/e=1/run_00155.met]

!**********************Note: lines staring with "!" are remarks and will be ignored in the program********************
!*********************************General Information**********************************
!Assuming F1 = P1 x P2, populations available in QTL IciMapping are: 
!  1, P1BC1F1 = P1 x F1, the first backcrossing where P1 is used as the recurrent parent;
!  2, P2BC1F1 = P2 x F1, the first backcrossing where P2 is used as the recurrent parent;
!  3, F1DH, F1-derived doubled haploids; 
!  4, RIL or F1RIL, recombination inbred lines through the repeated selfing of F1;
!  5, P1BC1RIL, recombination inbred lines through the repeated selfing of P1BC1F1;
!  6, P2BC1RIL, recombination inbred lines through the repeated selfing of P2BC1F1;
!  7, F2, the selfing generation of F1;
!  8, F3, the selfing generation of F2;
!  9, P1BC2F1, the second backcrossing where P1 is used as the recurrent parent; 
! 10, P2BC2F1, the second backcrossing where P2 is used as the recurrent parent;
! 11, P1BC2RIL, recombination inred lines through the repeated selfing of P1BC2F1; 
! 12, P2BC2RIL, recombination inred lines through the repeated selfing of P2BC2F1; 
! 13, P1BC1F2, the selfing generation of P1BC1F1; 
! 14, P2BC1F2, the selfing generation of P2BC1F1; 
! 15, P1BC2F2, the selfing generation of P1BC2F1; 
! 16, P2BC2F2, the selfing generation of P2BC2F1; 
! 17, P1BC1DH, P1BC1F1-derived doubled haploids; 
! 18, P2BC1DH, P2BC1F1-derived doubled haploids; 
! 19, P1BC2DH, P1BC2F1-derived doubled haploids; 
! 20, P2BC2DH, P2BC2F1-derived doubled haploids; 
   7      !Mapping Population (see remarks above)
   2      !Mapping Function (1 for Kosambi; 2 for Haldane; 3 for Morgan)
   2      !Marker Space Type (1 for intervals; 2 for positions)
   1      !Marker Space Unit(1 for centiMorgans; 2 for Morgan)
   6      !Number of Chromosomes (or Linkage Groups)
 200      !Size of the mapping population
   1      !Number of environments
 
!***************************************** Chromosomes and Linkage Maps **********************************************
!Chromosome                 NumMarkers
-CH1                        16
-CH2                        16
-CH3                        16
-CH4                        16
-CH5                        16
-CH6                        16
!Linkage map (Marker name followed by position or the interval length)
 MK-1-1                1     0.000
 MK-1-2                1    10.000
 MK-1-3                1    20.000
 MK-1-4                1    30.000
 MK-1-5                1    40.000
 MK-1-6                1    50.000
 MK-1-7                1    60.000
 MK-1-8                1    70.000
 MK-1-9                1    80.000
 MK-1-10               1    90.000
 MK-1-11               1   100.000
 MK-1-12               1   110.000
 MK-1-13               1   120.000
 MK-1-14               1   130.000
 MK-1-15               1   140.000
 MK-1-16               1   150.000
 MK-2-1                2     0.000
 MK-2-2                2    10.000
 MK-2-3                2    20.000
 MK-2-4                2    30.000
 MK-2-5                2    40.000
 MK-2-6                2    50.000
 MK-2-7                2    60.000
 MK-2-8                2    70.000
 MK-2-9                2    80.000
 MK-2-10               2    90.000
 MK-2-11               2   100.000
 MK-2-12               2   110.000
 MK-2-13               2   120.000
 MK-2-14               2   130.000
 MK-2-15               2   140.000
 MK-2-16               2   150.000
 MK-3-1                3     0.000
 MK-3-2                3    10.000
 MK-3-3                3    20.000
 MK-3-4                3    30.000
 MK-3-5                3    40.000
 MK-3-6                3    50.000
 MK-3-7                3    60.000
 MK-3-8                3    70.000
 MK-3-9                3    80.000
 MK-3-10               3    90.000
 MK-3-11               3   100.000
 MK-3-12               3   110.000
 MK-3-13               3   120.000
 MK-3-14               3   130.000
 MK-3-15               3   140.000
 MK-3-16               3   150.000
 MK-4-1                4     0.000
 MK-4-2                4    10.000
 MK-4-3                4    20.000
 MK-4-4                4    30.000
 MK-4-5                4    40.000
 MK-4-6                4    50.000
 MK-4-7                4    60.000
 MK-4-8                4    70.000
 MK-4-9                4    80.000
 MK-4-10               4    90.000
 MK-4-11               4   100.000
 MK-4-12               4   110.000
 MK-4-13               4   120.000
 MK-4-14               4   130.000
 MK-4-15               4   140.000
 MK-4-16               4   150.000
 MK-5-1                5     0.000
 MK-5-2                5    10.000
 MK-5-3                5    20.000
 MK-5-4                5    30.000
 MK-5-5                5    40.000
 MK-5-6                5    50.000
 MK-5-7                5    60.000
 MK-5-8                5    70.000
 MK-5-9                5    80.000
 MK-5-10               5    90.000
 MK-5-11               5   100.000
 MK-5-12               5   110.000
 MK-5-13               5   120.000
 MK-5-14               5   130.000
 MK-5-15               5   140.000
 MK-5-16               5   150.000
 MK-6-1                6     0.000
 MK-6-2                6    10.000
 MK-6-3                6    20.000
 MK-6-4                6    30.000
 MK-6-5                6    40.000
 MK-6-6                6    50.000
 MK-6-7                6    60.000
 MK-6-8                6    70.000
 MK-6-9                6    80.000
 MK-6-10               6    90.000
 MK-6-11               6   100.000
 MK-6-12               6   110.000
 MK-6-13               6   120.000
 MK-6-14               6   130.000
 MK-6-15               6   140.000
 MK-6-16               6   150.000
!*********************************** Marker Types ********************************************************************
!Co-dominant marker: When heterozygote F1 is present, P1 is coded as 2, F1 is coded as 1, and P2 is coded as 0; Otherwise, P1 is coded as 2, and P2 is coded as 0. 
!Dominant marker: When heterozygote F1 is present, P1 and F1 are coded as 12, and P2 is coded as 0; Otherwise, P1 is coded as 2, and P2 is coded as 0.  
!Recessive markers: When heterozygote F1 is present, P1 is coded as 2, and F1 and P2 are coded as 10; Otherwise, P1 is coded as 2, and P2 is coded as 0. 
!Missing marker is coded as -1. 
 MK-1-1                 1   0   0   1   2   0   1   1   0   2   2   2   0   1   0   2   1   2   1   2   0   1   2   2   0   1   0   1   1   1   1   1   0   1   1   1   1   1   1   1   1   2   1   1   0   1   1   2   0   1   1   1   0   2   1   2   0   2   1   0   0   2   0   0   2   1   1   0   2   2   1   1   0   1   1   1   2   1   0   2   1   1   0   1   0   0   2   1   0   2   2   1   2   1   1   1   1   1   2   2   0   0   2   0   1   2   1   1   1   1   2   1   0   0   1   1   1   0   2   1   2   2   1   2   1   0   1   0   1   1   1   0   2   1   2   1   2   1   1   2   2   1   0   2   1   1   1   1   1   2   0   2   0   0   1   1   1   1   2   1   0   1   0   0   1   1   2   0   0   1   2   0   1   1   0   2   1   1   0   2   0   2   1   0   1   1   1   1   1   0   2   1   2   0   1   1   2   1   1   0
 MK-1-2                 1   0   0   1   1   1   1   1   1   2   2   2   0   0   0   2   0   2   1   1   0   2   1   2   1   1   0   1   1   1   0   1   0   1   1   1   1   1   1   1   1   2   1   1   1   2   0   1   1   1   1   1   0   2   1   2   0   2   1   0   0   2   1   0   2   1   1   0   2   2   0   1   0   1   2   1   2   1   0   1   1   1   0   1   0   0   2   1   0   2   2   1   2   1   1   1   1   1   2   2   0   0   1   0   1   2   1   1   1   1   2   1   0   1   1   1   1   0   2   2   2   1   0   1   1   0   1   0   1   1   1   0   2   1   1   1   2   1   1   2   1   1   1   2   1   1   0   2   1   1   0   2   0   0   1   1   2   1   2   1   1   2   0   0   1   1   2   0   0   1   2   1   1   1   0   2   1   1   0   2   0   2   0   0   1   1   1   1   1   0   2   1   2   0   1   1   2   1   1   0
 MK-1-3                 1   0   1   1   1   1   1   1   1   2   2   2   0   1   2   2   0   2   1   1   0   2   0   2   1   1   0   1   1   1   0   2   0   1   2   1   1   1   1   1   2   2   2   1   1   2   0   1   1   1   1   1   0   2   1   2   0   2   1   1   0   2   1   0   2   1   1   0   2   2   0   1   1   1   2   1   1   0   0   1   1   1   0   1   0   0   1   1   0   2   2   2   2   1   0   1   1   1   2   2   0   0   1   0   0   2   1   0   1   1   2   1   0   1   1   1   1   0   2   1   1   0   0   1   2   0   1   0   1   1   1   0   2   1   1   1   2   1   2   1   1   1   1   1   1   1   0   2   1   1   0   2   0   0   1   1   2   1   2   2   1   2   0   0   1   1   2   0   0   1   2   1   1   1   0   2   1   0   0   2   0   2   1   1   1   1   2   1   1   0   1   0   2   0   0   1   2   1   1   2
 MK-1-4                 1   1   0   1   1   1   1   1   1   2   2   2   0   0   2   2   0   1   0   1   0   2   0   2   1   1   0   1   2   1   0   2   1   0   2   1   1   1   1   1   2   1   2   1   1   2   0   1   1   1   1   1   1   2   1   2   0   2   1   0   0   2   1   0   2   1   1   0   2   2   0   1   1   1   1   1   1   0   1   0   1   1   0   1   0   1   1   1   0   1   2   2   1   1   0   1   1   1   2   2   0   0   1   0   1   1   2   1   1   1   2   1   0   1   2   1   1   0   2   1   1   0   0   1   1   0   1   0   1   0   1   0   1   1   1   1   2   1   2   1   1   1   1   2   1   2   0   2   1   1   1   2   0   0   1   1   2   1   2   2   1   2   0   0   1   1   2   0   0   1   1   1   0   1   0   2   1   0   0   2   0   2   1   0   1   1   2   1   1   0   1   0   1   0   0   1   2   1   1   2
 MK-1-5                 2   2   0   1   2   1   1   1   1   2   1   1   1   0   2   2   1   1   0   1   0   2   0   1   1   1   0   1   2   1   0   2   1   0   2   1   1   0   1   1   2   1   1   1   0   2   0   1   1   1   1   1   1   1   1   2   0   2   1   0   0   2   1   1   1   1   1   0   2   2   0   1   0   1   0   1   1   0   1   1   0   1   0   1   0   1   1   2   1   1   2   2   1   1   0   1   1   1   2   2   1   1   1   0   1   0   1   1   1   1   2   1   0   1   1   1   1   0   2   1   1   0   1   0   1   0   2   0   1   0   1   0   1   1   1   1   2   1   2   1   1   1   1   2   1   2   1   1   1   1   1   2   1   1   0   0   2   0   2   2   0   2   0   2   1   1   2   0   0   1   1   1   1   1   0   2   1   0   0   2   0   1   1   1   1   1   2   1   1   0   1   0   1   0   0   0   2   1   1   2
 MK-1-6                 2   2   0   1   2   2   1   1   2   2   2   1   1   0   2   2   2   1   0   1   0   2   0   1   1   1   0   1   1   1   0   2   1   0   2   1   0   0   1   1   2   1   1   1   0   2   0   1   1   1   1   1   2   0   1   2   0   0   1   1   0   2   1   1   1   1   1   0   2   2   0   1   0   1   0   1   1   1   2   2   0   1   0   1   0   1   1   2   1   1   2   2   2   1   0   0   1   1   2   2   1   1   1   0   1   1   1   2   1   1   2   0   0   1   1   1   1   0   2   1   1   0   1   0   1   0   2   0   1   0   1   1   1   1   1   1   1   1   2   0   1   1   0   1   1   2   1   1   1   1   1   2   1   1   0   1   2   0   1   2   0   2   0   2   1   1   1   0   0   1   1   1   1   1   0   2   1   0   0   2   1   2   1   1   1   1   1   2   1   0   1   0   1   0   0   1   2   1   0   2
 MK-1-7                 1   2   0   1   1   1   1   2   2   2   2   1   1   0   2   2   2   1   1   1   1   1   0   1   1   2   0   1   1   1   0   1   1   0   2   1   0   0   1   1   2   1   1   1   0   2   1   1   1   1   1   1   2   0   2   1   1   1   0   2   0   2   0   1   1   1   1   0   2   2   0   1   0   1   0   1   1   0   2   2   0   1   0   1   1   2   1   2   1   2   2   1   2   1   0   0   1   1   2   2   2   0   0   1   1   1   1   1   1   1   2   1   1   1   1   1   1   0   2   1   0   0   0   0   1   1   2   0   1   0   0   1   1   0   1   1   1   1   2   0   1   1   1   1   1   2   1   1   1   1   1   2   1   0   0   1   2   1   1   2   0   2   0   2   1   1   1   0   0   1   1   1   1   1   1   1   1   0   0   2   1   2   1   1   1   1   1   1   2   0   1   1   1   0   1   1   2   1   0   2
 MK-1-8                 1   2   0   0   1   1   2   2   2   1   2   1   1   0   2   2   2   1   1   1   1   1   0   1   1   2   0   1   1   1   0   1   1   0   2   1   0   0   1   0   1   1   1   2   0   2   1   1   1   1   1   1   1   0   2   2   1   2   0   1   0   2   0   1   1   1   1   2   2   2   0   2   0   1   0   1   1   0   2   1   1   1   0   1   1   1   1   2   1   2   1   1   2   1   0   0   1   1   2   1   1   0   0   1   1   1   1   1   0   1   2   1   1   0   1   1   1   1   2   1   0   0   0   0   2   1   2   0   1   0   0   1   1   0   1   1   1   1   2   0   1   1   1   1   1   1   1   1   1   1   0   2   1   0   0   1   2   1   1   1   0   2   0   2   1   1   1   0   0   1   1   1   1   1   1   1   0   0   0   2   1   2   2   1   1   1   1   1   2   0   1   0   1   0   1   1   2   1   0   2
 MK-1-9                 1   1   0   0   1   1   2   2   1   1   2   1   1   0   2   2   2   1   1   0   1   1   0   1   0   2   0   0   1   2   1   0   0   0   1   1   0   0   1   0   1   1   1   1   0   2   1   1   0   1   1   1   1   0   2   1   2   2   1   1   0   1   1   0   1   1   1   1   1   2   1   1   0   1   0   1   1   0   2   1   1   0   0   0   1   1   1   2   1   2   1   1   2   1   0   0   1   1   2   1   1   0   0   1   2   2   1   1   0   1   1   0   1   0   1   1   1   1   2   1   1   0   0   0   2   1   1   0   1   0   0   2   1   1   1   1   1   1   2   0   1   1   2   0   0   2   1   0   0   1   0   2   1   0   0   1   2   1   1   1   0   2   0   2   1   1   1   1   1   0   1   0   1   1   2   1   0   0   0   2   1   2   2   1   1   2   1   1   2   0   1   0   1   0   1   1   2   1   0   2
 MK-1-10                1   1   0   0   1   1   1   2   2   1   2   1   1   0   2   2   1   1   1   0   0   0   0   0   1   2   0   0   1   2   1   0   0   0   1   1   0   0   1   0   1   1   1   1   0   2   1   0   1   2   1   1   1   0   2   1   1   2   1   1   1   2   1   0   1   0   1   1   0   2   1   1   0   1   0   1   2   2   2   1   1   0   0   0   1   1   1   2   1   2   1   2   1   0   0   0   1   1   2   1   0   0   0   1   2   2   2   1   0   1   1   0   1   1   1   1   0   1   2   1   1   0   0   0   2   0   1   0   0   0   0   2   1   1   1   1   1   2   1   0   1   1   2   0   0   2   1   0   0   1   0   2   1   0   0   1   2   1   1   1   1   1   0   1   1   1   1   1   1   0   2   0   1   1   1   0   0   0   0   1   1   2   2   1   1   1   0   1   1   0   2   1   2   1   1   1   1   1   0   2
 MK-1-11                1   1   0   0   1   0   1   2   2   1   2   1   2   1   2   2   1   1   1   0   1   0   0   1   1   2   0   0   1   2   1   1   0   0   1   1   0   0   1   0   2   1   1   0   0   2   1   0   0   2   1   1   1   0   2   1   1   2   1   2   1   2   2   0   1   0   0   1   1   2   1   1   0   1   0   2   2   2   2   2   1   0   1   0   1   0   1   2   1   2   1   2   0   0   1   1   1   1   2   1   0   0   0   1   2   2   1   1   0   1   1   0   1   0   0   0   0   1   1   1   1   0   0   0   2   0   1   0   0   0   1   1   1   1   1   0   1   2   1   0   1   1   2   2   0   2   1   0   0   1   0   2   1   0   0   1   2   1   1   1   1   1   0   0   2   0   1   1   1   0   2   0   1   1   0   0   0   1   0   1   1   2   2   1   0   1   1   2   2   1   2   1   1   1   1   0   1   2   0   2
 MK-1-12                1   1   0   0   1   0   1   2   2   1   1   2   2   1   2   2   1   1   1   0   1   0   0   1   1   2   0   0   2   0   1   1   0   0   1   1   0   0   1   0   1   1   1   0   0   2   1   0   0   2   1   1   1   1   2   1   1   2   1   2   1   2   2   1   1   0   0   1   1   1   1   1   0   1   1   2   2   1   2   1   0   0   1   0   1   0   1   2   1   2   1   2   1   0   1   1   0   1   2   1   0   0   1   1   2   2   1   1   1   0   1   1   1   0   0   0   0   1   1   1   2   0   1   0   2   0   1   0   0   1   1   0   1   2   1   0   1   1   1   0   1   1   2   2   0   2   2   0   1   1   0   2   1   0   1   1   2   1   1   2   1   1   0   0   2   0   1   1   1   0   2   1   1   2   0   0   0   1   0   1   0   2   2   2   0   2   1   1   2   1   1   1   1   1   1   0   1   2   1   2
 MK-1-13                1   1   0   0   1   0   2   1   2   1   0   2   2   1   2   1   1   1   1   0   1   0   1   1   1   2   1   0   1   0   1   1   0   0   1   1   0   0   2   0   1   1   1   0   1   2   1   0   0   2   1   1   1   1   1   1   1   2   2   2   1   1   2   0   1   1   0   1   0   1   1   1   0   1   1   2   2   1   0   1   0   0   1   1   1   0   1   1   1   2   1   1   1   0   1   0   0   1   2   1   0   0   1   1   2   2   1   1   1   0   1   1   1   2   0   0   1   1   1   2   2   0   1   0   2   0   1   1   0   1   1   0   1   2   2   0   0   1   1   1   1   1   2   2   0   2   2   0   1   1   0   2   1   0   2   0   2   1   1   2   1   1   0   1   1   1   1   2   0   0   2   1   2   2   0   0   0   1   0   1   0   2   2   2   0   2   1   1   2   2   1   1   1   1   1   0   1   2   1   2
 MK-1-14                1   1   0   0   0   0   2   1   2   1   0   2   1   1   2   2   0   1   1   1   1   0   1   1   1   2   1   0   2   1   1   1   0   0   1   1   0   0   2   1   1   1   1   0   1   2   1   1   0   1   1   1   0   2   1   1   1   0   2   2   1   0   1   0   1   2   0   1   0   0   1   1   0   1   1   2   2   2   1   0   0   0   1   1   2   0   1   1   1   2   1   1   1   0   2   0   0   1   2   2   0   0   1   1   2   2   1   1   1   0   1   1   1   2   0   0   2   1   2   2   2   0   1   0   2   0   1   1   1   1   1   0   1   2   2   0   0   1   1   1   1   1   2   2   0   2   2   0   2   0   0   2   1   0   1   0   2   1   1   2   1   1   0   1   1   1   1   1   0   0   2   1   2   2   0   0   0   1   0   1   0   2   2   2   0   2   1   1   2   2   1   1   1   1   1   0   2   2   1   2
 MK-1-15                1   1   1   1   1   0   2   1   2   1   0   2   1   1   2   1   0   1   1   1   1   0   1   1   0   1   2   0   2   0   1   1   0   1   0   2   0   0   2   1   1   2   2   0   1   2   1   1   0   1   0   1   0   2   1   1   1   0   2   2   1   0   1   0   1   1   0   2   0   0   0   1   0   1   1   1   2   2   1   0   0   0   1   1   1   0   2   1   1   2   1   1   1   0   2   0   0   1   2   2   0   0   1   1   2   2   2   2   1   0   2   1   1   2   1   1   1   1   2   2   2   0   1   0   2   0   2   2   1   1   1   0   1   2   2   0   0   1   1   1   2   1   2   2   0   1   2   0   1   0   1   2   1   1   1   0   2   1   1   2   0   1   0   1   2   1   1   2   0   0   2   1   2   2   0   0   0   2   0   1   1   2   2   2   0   2   1   1   1   2   1   2   2   1   1   1   2   2   1   2
 MK-1-16                1   1   1   1   1   0   2   1   2   0   0   2   1   1   2   1   0   1   1   1   1   0   1   0   0   1   1   0   2   0   1   1   1   1   0   2   0   1   1   1   1   2   2   0   1   2   2   1   0   1   1   0   0   2   2   1   1   0   2   1   1   0   1   0   2   2   0   2   0   0   0   1   0   1   1   1   2   0   0   0   0   0   1   1   1   0   2   1   1   2   1   0   1   0   2   0   0   1   2   2   0   0   1   1   2   2   2   2   1   1   2   1   1   2   1   1   0   1   2   2   2   0   1   0   2   0   2   2   1   2   1   0   1   2   2   0   0   1   1   1   1   1   2   2   0   2   2   0   1   0   1   2   1   1   1   0   2   1   1   2   1   1   1   1   2   0   1   0   0   0   2   1   2   2   0   0   0   1   0   0   1   2   2   2   0   2   1   1   1   2   1   2   2   1   1   1   1   2   1   2
 MK-2-1                 2   0   1   0   1   1   1   1   2   1   2   1   1   0   1   2   2   1   1   1   0   0   0   1   2   1   1   2   1   1   0   1   0   0   1   1   0   2   2   1   0   2   1   1   0   0   1   1   0   1   1   0   1   2   2   1   1   0   0   1   0   0   1   2   1   0   2   1   1   1   1   2   1   1   0   0   1   0   1   2   1   0   2   0   1   2   1   0   0   0   1   0   0   1   2   2   1   2   1   0   2   1   1   1   1   0   2   1   1   0   1   0   1   1   1   1   0   1   1   1   0   0   1   1   0   2   1   0   1   1   1   0   0   2   1   2   0   0   0   1   0   1   2   1   1   1   2   2   1   0   1   0   1   2   0   0   0   1   1   1   1   0   0   1   2   0   1   1   1   2   2   1   2   0   2   2   2   2   2   2   1   1   1   1   1   2   1   2   1   0   2   1   2   2   0   1   1   0   1   0
 MK-2-2                 2   1   1   1   1   1   1   1   1   1   2   1   1   1   1   2   2   2   1   1   0   0   0   0   2   1   1   2   1   2   1   1   0   1   1   1   0   1   2   1   1   2   1   2   0   0   1   1   0   1   2   0   1   1   2   1   1   0   0   1   0   0   1   2   1   0   2   1   1   1   0   2   0   2   1   0   1   0   1   2   1   0   1   0   1   2   1   1   0   0   1   0   0   1   2   2   1   2   1   0   2   2   2   1   1   0   2   1   1   1   2   0   1   1   1   1   1   1   1   1   0   0   1   1   1   1   1   0   1   1   1   0   0   2   1   1   0   0   0   1   0   1   0   1   2   1   2   2   0   0   1   0   1   1   0   0   0   1   1   2   1   1   0   1   2   1   0   1   2   1   2   1   2   0   2   2   2   2   2   1   1   1   1   2   2   2   1   2   1   0   2   1   2   0   0   1   2   0   1   0
 MK-2-3                 2   1   1   1   1   1   0   1   1   1   2   1   1   1   2   1   2   1   1   1   0   0   0   1   2   1   1   2   2   2   1   1   1   1   1   1   0   1   1   1   1   2   2   2   0   0   1   1   0   1   2   0   0   2   1   1   1   0   0   2   2   1   1   2   1   1   2   1   1   1   0   2   0   2   1   0   1   0   2   2   1   0   1   0   1   2   1   1   0   0   1   0   0   0   2   2   1   2   1   0   2   2   2   0   1   0   2   1   1   0   2   0   0   0   1   1   1   1   1   1   0   0   1   1   1   1   2   1   1   1   0   0   0   2   1   1   1   0   0   1   0   1   1   1   2   1   2   2   0   1   1   1   1   1   1   0   0   1   0   2   1   1   2   1   1   1   1   1   2   1   1   1   2   0   2   2   2   2   2   1   1   1   1   2   2   2   1   2   1   1   2   1   1   0   0   1   2   0   1   0
 MK-2-4                 2   1   1   1   1   1   0   1   0   2   2   2   1   1   1   2   2   2   1   1   0   1   1   1   2   2   2   1   2   2   1   1   1   1   1   1   1   1   1   1   1   2   2   2   0   0   1   1   0   1   1   0   0   1   1   1   1   1   0   2   2   1   1   2   1   1   2   1   1   2   0   2   0   2   1   0   1   0   2   2   1   0   2   0   0   2   1   1   0   1   2   0   0   0   1   2   1   1   1   1   2   2   2   0   1   1   2   1   2   0   2   0   0   0   1   1   1   2   1   0   0   1   1   1   1   1   2   1   0   1   0   0   0   2   1   1   1   0   1   0   1   1   0   1   2   1   2   2   0   1   1   1   1   2   1   0   0   1   0   1   2   1   2   1   1   1   1   1   2   1   1   2   2   0   2   2   2   2   2   1   1   1   1   2   2   2   1   2   1   1   2   0   1   0   0   1   2   0   1   0
 MK-2-5                 2   1   1   1   1   1   0   1   0   2   2   1   1   1   1   2   2   2   1   1   1   1   1   0   2   2   2   2   2   2   1   1   1   1   0   1   1   1   1   1   1   2   2   2   0   0   1   1   0   1   1   0   0   0   1   1   1   2   0   2   2   1   1   2   2   1   2   1   1   1   1   2   0   2   0   0   1   0   2   2   1   0   2   1   0   2   1   1   0   1   2   0   0   0   1   2   1   1   0   1   2   2   2   0   2   1   2   1   2   0   2   0   0   0   1   1   1   2   1   0   1   1   2   1   1   1   1   1   0   1   0   0   0   2   1   2   1   0   1   0   1   1   0   1   2   1   2   1   1   1   1   1   1   2   1   2   0   1   0   1   1   1   2   1   0   1   1   1   2   1   1   2   2   1   2   0   2   2   1   1   1   1   1   2   2   2   1   2   1   1   1   0   1   0   1   1   1   0   1   0
 MK-2-6                 2   1   1   1   1   1   0   1   0   2   2   1   1   2   0   2   2   2   1   2   1   1   1   1   2   2   0   2   2   2   1   1   1   1   0   0   1   1   0   1   1   2   2   2   1   0   1   1   0   1   1   0   0   0   1   1   1   2   0   2   2   1   1   2   1   1   2   1   1   1   1   2   0   2   0   1   1   0   2   1   1   0   1   1   0   2   1   1   0   1   1   0   0   0   1   2   1   1   0   1   2   2   2   0   2   2   2   1   2   0   2   0   0   0   1   1   1   2   1   0   1   1   2   2   1   1   1   1   1   1   0   0   0   2   1   1   0   0   1   1   1   1   0   1   2   1   2   1   1   2   1   1   1   2   1   2   0   1   0   1   1   1   2   1   0   1   1   1   2   1   1   1   1   0   2   0   2   2   1   1   1   1   2   2   1   2   2   2   0   1   1   0   1   0   1   1   1   0   1   0
 MK-2-7                 2   1   1   1   1   1   1   2   0   2   2   1   1   1   0   2   2   2   1   2   1   2   1   1   2   1   0   2   2   2   2   1   2   1   0   0   1   1   1   2   1   2   1   2   1   0   1   1   1   1   1   0   1   0   1   1   0   2   0   2   2   1   0   2   0   1   2   1   1   1   1   2   0   2   0   1   1   0   2   1   1   0   1   1   1   2   1   1   0   1   1   0   0   0   2   1   1   1   1   2   2   2   2   1   2   2   2   1   2   0   2   0   0   0   1   1   1   1   1   0   1   1   2   2   1   1   1   2   1   1   0   0   1   1   0   1   0   0   1   1   1   1   0   1   1   1   1   1   1   2   1   0   1   2   1   2   1   1   1   1   1   0   2   1   0   1   1   0   2   1   1   1   1   0   2   0   2   1   1   1   1   1   2   2   1   2   2   2   0   1   1   0   1   0   1   2   1   0   1   0
 MK-2-8                 1   1   1   1   1   0   2   2   0   2   2   1   1   1   0   2   2   2   1   2   1   2   1   1   1   2   0   1   2   2   1   1   2   1   0   0   1   1   1   1   0   2   1   1   2   0   1   0   1   1   1   0   1   1   1   1   0   2   0   2   2   1   0   2   1   1   2   0   1   1   1   2   0   2   0   1   1   0   2   1   1   0   1   0   1   2   1   1   0   1   1   1   0   0   2   1   1   0   1   2   0   2   2   1   1   2   2   1   2   0   1   0   0   0   1   1   0   1   1   0   1   1   2   2   1   1   1   2   1   1   0   0   0   0   1   1   0   0   1   1   1   1   0   1   1   1   1   1   0   2   1   0   1   2   0   2   0   2   1   1   1   0   2   1   0   1   1   0   2   1   1   1   1   1   2   1   2   1   1   1   1   1   2   2   1   2   2   2   0   1   1   0   2   1   1   2   1   0   0   0
 MK-2-9                 1   1   1   1   1   0   2   2   1   2   2   1   1   1   0   2   2   2   1   2   0   2   1   1   1   2   0   1   2   2   2   0   2   1   1   0   1   0   1   1   0   2   1   2   1   0   1   0   1   1   1   0   1   1   1   1   0   2   1   2   2   1   0   2   2   0   2   0   1   1   1   2   0   1   1   1   1   1   2   1   1   0   1   0   1   2   1   1   0   1   1   1   1   0   1   1   1   0   2   2   0   1   2   1   1   1   2   2   2   0   1   0   0   0   0   1   0   1   1   0   1   1   1   2   1   1   0   2   1   1   0   0   0   0   1   0   0   0   0   1   1   1   0   1   1   1   0   1   0   2   1   1   1   2   0   2   0   2   1   1   0   0   2   2   0   1   1   0   2   1   1   1   1   2   2   1   2   1   1   1   2   0   1   1   1   2   2   2   0   1   1   1   1   1   1   1   1   0   0   1
 MK-2-10                1   2   1   1   1   0   1   2   1   2   1   1   1   2   0   2   1   1   1   2   0   1   0   1   1   1   0   1   2   2   2   0   2   1   1   0   1   0   1   1   0   2   1   2   1   0   1   0   1   1   1   0   1   1   1   1   0   2   1   1   2   2   0   2   1   1   2   0   1   1   1   0   0   1   1   1   1   0   2   1   1   1   1   1   0   2   1   1   0   1   1   1   0   1   1   1   2   1   1   2   0   1   2   2   1   1   1   2   2   0   1   0   0   0   0   0   0   2   1   0   1   1   1   2   1   1   0   1   1   1   0   0   0   0   1   0   0   0   1   1   1   1   0   0   1   1   0   1   0   1   1   1   1   1   0   2   1   2   1   1   1   0   1   1   0   1   1   0   2   1   1   1   2   2   1   2   2   1   1   1   2   0   1   1   1   2   2   2   1   2   2   0   0   1   1   1   1   0   0   2
 MK-2-11                1   2   0   2   1   1   1   2   1   2   1   1   1   1   0   2   0   1   1   2   0   1   1   1   1   1   0   1   1   1   1   0   2   1   1   0   1   0   1   1   0   2   1   2   1   0   1   0   1   1   1   0   1   1   1   1   1   2   1   1   2   1   0   2   1   1   2   0   1   1   1   0   0   1   1   2   0   0   2   1   1   1   1   1   0   2   1   2   0   1   1   1   0   1   2   1   2   1   1   2   0   1   2   2   1   2   1   2   2   0   1   0   0   0   0   0   0   2   1   0   1   1   1   2   2   1   0   1   1   1   0   1   0   0   1   2   0   0   2   1   1   2   0   0   1   1   0   1   0   1   1   1   1   1   0   1   1   1   1   1   1   0   1   1   0   1   1   0   2   2   1   1   2   2   1   2   1   2   0   2   2   0   1   2   1   2   2   2   1   2   2   1   0   1   1   0   1   1   0   2
 MK-2-12                1   2   0   1   1   1   1   2   1   2   1   0   1   1   0   2   0   1   1   2   0   1   1   1   1   2   0   1   1   1   1   0   2   2   1   0   1   1   1   1   0   2   1   1   1   0   1   0   1   1   1   0   1   1   1   2   1   2   1   1   2   1   0   0   1   1   2   0   1   2   0   0   0   1   1   2   0   0   2   1   1   1   1   1   0   2   1   2   0   1   1   1   0   1   2   1   1   1   1   2   1   1   2   2   0   2   1   2   1   0   1   0   0   0   0   1   1   2   0   0   1   2   1   2   2   1   0   1   1   1   0   1   0   0   1   2   1   0   2   1   1   1   0   0   1   1   0   1   0   1   1   1   1   2   0   1   1   0   1   1   1   0   1   1   0   1   1   0   2   2   1   1   2   2   1   2   2   1   1   2   2   0   1   2   1   1   2   1   0   1   1   1   0   0   1   1   1   1   1   2
 MK-2-13                1   2   0   1   1   1   1   2   1   2   1   0   1   1   0   2   0   1   1   2   1   1   1   1   1   2   0   1   1   1   1   0   1   1   1   0   1   0   1   1   0   2   1   1   1   0   1   0   1   1   1   1   1   0   1   2   1   2   1   1   2   1   0   0   1   1   1   0   0   2   0   0   0   1   1   2   1   0   2   1   1   1   1   1   0   2   1   2   0   1   1   1   0   1   2   1   1   1   1   2   1   0   1   2   0   2   1   2   1   0   1   0   0   0   0   1   1   2   0   0   1   2   1   2   2   1   1   1   1   1   0   1   1   0   1   2   1   0   2   1   1   1   1   0   1   1   0   1   0   1   1   2   1   2   0   1   1   0   1   1   1   0   1   1   0   1   1   0   2   2   1   0   1   2   1   2   1   1   0   2   2   0   1   2   1   0   2   1   1   1   1   1   1   0   2   1   1   0   1   2
 MK-2-14                1   2   0   1   1   0   1   2   1   2   1   0   0   1   0   2   0   1   1   2   2   1   1   0   1   2   0   1   1   1   1   1   1   1   0   0   1   0   1   1   1   2   1   1   1   1   2   0   1   1   1   1   1   0   2   2   1   1   1   1   2   1   0   0   2   2   1   0   0   2   0   0   0   1   1   1   1   1   2   1   1   1   1   1   0   2   1   2   0   1   1   1   0   1   2   1   1   1   1   2   1   0   1   2   0   2   1   2   1   1   1   0   0   1   0   1   1   2   1   0   1   2   1   2   2   1   1   1   1   1   0   2   0   0   1   2   0   0   2   1   1   1   1   1   1   1   0   1   1   2   1   2   1   2   0   1   1   0   1   1   1   0   2   2   0   1   1   0   2   1   1   0   1   1   1   2   1   1   0   2   2   0   0   2   1   0   2   1   1   2   2   1   1   0   2   1   1   0   1   2
 MK-2-15                1   1   0   1   1   0   1   2   1   2   1   1   0   1   0   2   0   1   1   2   2   1   1   0   1   2   0   0   1   1   1   1   1   1   0   0   1   0   1   1   0   2   1   0   0   1   2   0   1   1   1   1   2   0   2   2   0   1   1   1   2   0   1   0   2   2   1   0   1   2   0   0   0   1   1   1   1   1   2   2   1   1   1   1   0   2   1   2   0   1   1   1   0   1   2   1   1   1   1   2   1   1   1   2   0   2   1   2   1   1   1   0   0   2   0   1   1   2   1   1   1   2   2   2   2   0   1   1   1   1   0   2   0   0   1   2   0   1   2   1   1   1   0   1   1   1   1   1   1   2   1   2   1   1   0   1   2   0   1   1   1   1   1   2   1   1   1   0   2   1   1   0   1   1   2   2   0   0   0   2   2   0   0   2   2   0   2   1   1   2   1   1   1   1   2   1   1   1   1   2
 MK-2-16                1   1   0   1   1   1   1   2   1   2   1   1   0   2   0   2   1   1   1   2   2   1   2   0   1   2   0   0   1   1   1   1   1   1   0   0   1   0   1   1   0   2   1   0   0   1   2   0   1   1   1   1   2   0   2   2   0   1   1   1   1   0   1   0   2   2   1   0   1   2   0   0   0   1   2   1   1   1   2   2   1   1   1   1   0   2   1   2   1   1   1   1   0   1   2   2   1   1   1   2   1   1   1   2   0   1   1   2   1   1   1   0   1   2   0   1   1   2   1   1   1   2   2   2   2   0   0   1   1   1   1   2   0   0   1   2   1   1   2   1   1   1   0   1   2   1   1   1   1   2   1   1   2   1   0   1   2   0   1   2   1   1   1   2   1   1   2   0   2   1   1   0   1   1   2   1   0   0   0   2   2   0   0   1   2   0   2   0   1   2   1   1   1   1   2   1   1   1   1   2
 MK-3-1                 1   1   1   1   1   1   2   2   2   1   1   0   1   2   0   2   2   0   1   1   1   0   2   2   2   2   0   1   1   0   2   1   2   0   1   2   2   0   1   1   1   1   0   0   2   1   1   2   0   2   2   1   1   0   1   1   2   2   2   1   0   0   1   1   2   1   0   1   0   1   0   0   0   1   1   2   1   0   1   1   1   1   1   0   1   1   1   0   2   1   2   0   2   0   1   1   1   1   1   1   0   2   1   0   2   2   1   1   0   0   2   1   0   2   0   1   1   1   1   1   0   2   0   1   1   1   1   0   0   1   1   1   1   2   2   0   1   1   2   1   1   1   1   1   1   0   1   0   0   1   2   1   1   0   1   1   2   1   1   0   2   1   2   1   2   0   2   0   1   1   0   1   1   0   1   2   1   1   2   1   1   1   2   2   2   1   1   2   0   2   1   2   1   1   1   1   0   1   1   1
 MK-3-2                 1   1   1   1   1   1   2   2   2   1   2   0   1   2   0   2   2   1   1   1   1   1   2   2   1   2   0   1   0   0   1   2   2   1   0   2   2   0   1   1   1   1   0   1   2   1   1   1   0   1   2   1   1   0   1   1   2   2   2   1   1   1   1   1   2   1   0   1   1   1   2   0   0   1   1   2   1   0   1   1   1   1   1   0   1   1   1   0   1   1   2   0   2   0   1   1   1   1   1   1   0   1   1   0   2   2   1   1   2   1   2   1   0   1   0   1   1   1   1   1   0   2   0   1   1   1   1   0   0   1   1   1   1   1   2   0   1   2   2   1   1   1   1   1   1   1   1   0   0   1   2   1   1   0   0   1   2   1   1   0   2   1   2   0   2   0   2   0   1   1   1   1   1   0   1   1   1   2   2   1   1   1   2   1   1   1   1   2   1   2   1   2   1   1   0   1   0   1   1   1
 MK-3-3                 1   0   1   1   1   1   2   2   2   0   2   2   1   1   0   1   2   1   1   1   1   1   2   2   1   2   1   1   0   0   1   2   1   1   0   2   2   0   1   1   1   1   0   2   2   1   1   2   0   1   2   1   1   0   1   1   2   2   2   2   1   1   1   1   2   1   1   0   1   0   2   0   0   1   1   2   2   0   1   1   1   1   1   0   1   2   1   0   0   1   2   0   2   0   1   1   0   0   1   1   0   1   1   1   2   2   1   1   2   1   2   1   0   1   0   1   1   1   1   1   0   2   0   1   1   1   1   0   0   1   1   1   1   1   2   0   0   2   2   1   1   1   1   1   1   1   1   0   0   1   1   2   1   0   0   1   1   0   0   0   2   1   2   0   2   0   2   0   2   1   2   1   1   0   0   1   0   2   2   1   1   1   1   1   1   1   1   2   1   1   2   2   1   1   0   1   0   1   1   1
 MK-3-4                 1   1   1   2   1   1   2   2   2   0   2   2   1   1   1   1   2   0   1   1   1   1   2   2   1   2   0   1   0   0   1   2   1   1   0   2   2   2   1   1   1   1   0   2   2   1   1   2   0   2   2   1   1   0   1   1   2   2   2   2   1   1   1   1   2   1   1   1   1   0   2   0   0   0   1   2   2   1   1   1   2   1   1   0   1   2   1   1   0   1   2   0   2   0   0   1   0   0   1   1   0   1   2   1   2   2   1   1   2   1   2   1   1   1   0   0   1   1   1   1   0   2   0   1   1   1   1   0   1   1   1   1   1   1   2   1   0   2   2   1   1   2   1   2   0   1   1   0   0   1   1   2   1   0   0   1   1   0   0   2   2   1   2   0   1   0   2   0   1   1   2   1   1   0   1   1   0   2   1   1   0   1   2   1   2   0   1   1   1   1   2   2   1   1   0   1   0   1   1   1
 MK-3-5                 1   1   1   2   1   1   2   2   1   0   2   2   1   1   1   1   2   0   1   1   1   1   2   2   1   2   0   1   0   0   1   2   1   1   0   2   2   2   1   1   1   1   0   2   2   2   1   2   0   2   2   1   1   1   1   0   2   2   2   2   1   1   2   1   2   1   1   1   1   0   0   0   0   0   1   2   1   2   1   1   1   1   1   0   1   2   2   1   0   1   2   0   2   0   0   1   0   0   1   1   0   1   2   1   1   2   1   1   1   1   1   1   0   1   0   0   1   1   1   2   0   1   0   0   0   1   1   0   1   1   1   1   1   1   2   1   0   2   2   1   1   2   0   2   0   1   1   0   0   1   1   2   1   0   1   1   1   0   0   2   2   1   2   0   1   0   1   0   1   1   2   1   1   0   1   0   0   2   1   1   1   1   2   1   2   0   1   1   1   1   2   1   1   1   0   1   0   1   1   1
 MK-3-6                 1   1   1   2   1   1   2   2   1   0   2   2   1   1   1   1   1   0   1   1   1   1   2   1   1   1   0   1   1   0   1   1   1   1   0   2   2   2   1   1   2   1   0   2   2   2   1   2   0   2   2   1   1   1   1   0   2   1   2   2   1   1   2   1   2   2   1   1   1   1   0   0   0   0   1   2   1   2   0   1   1   1   1   0   1   2   2   1   1   1   2   0   1   0   0   1   0   1   0   1   0   1   1   1   1   2   1   1   1   1   2   1   0   1   0   0   2   0   1   2   0   1   0   0   1   1   1   1   1   1   2   1   1   1   1   1   0   1   2   1   1   1   0   2   0   1   1   0   1   1   1   1   1   0   1   1   0   0   0   2   2   0   2   1   0   0   1   0   1   1   1   1   1   0   1   0   0   2   1   1   0   2   2   1   1   0   1   2   0   1   2   1   1   1   0   1   0   2   1   1
 MK-3-7                 1   1   1   2   1   1   2   2   1   0   2   1   1   0   1   1   1   0   1   1   1   1   2   1   1   1   0   1   1   1   1   1   1   0   1   2   2   1   1   1   1   1   0   2   2   2   1   2   0   2   2   1   2   1   1   0   2   1   2   1   1   0   2   2   2   2   1   2   1   1   1   0   0   0   1   2   1   2   0   1   1   1   1   0   1   2   2   1   1   1   2   0   0   0   0   1   1   1   0   1   0   1   0   1   2   2   1   1   1   1   2   1   0   2   1   0   2   1   1   2   0   1   0   1   1   1   1   1   1   1   2   1   1   1   1   1   0   2   2   1   1   1   1   1   0   1   1   0   1   1   1   1   1   0   1   1   0   0   0   2   2   0   2   1   0   0   2   0   1   1   1   1   1   1   0   0   0   2   1   1   0   2   2   0   1   0   1   1   0   1   2   1   1   1   0   1   0   2   1   0
 MK-3-8                 1   1   1   1   1   1   1   2   2   0   2   1   1   0   1   1   1   1   1   0   1   0   2   0   1   1   0   1   1   1   0   1   1   0   1   2   2   1   2   1   1   1   0   2   2   2   1   2   0   2   1   1   2   0   1   1   2   2   2   1   1   0   2   2   2   2   1   2   2   1   1   0   0   0   1   2   0   2   0   1   1   1   1   0   1   2   2   1   1   1   2   0   0   1   0   0   1   1   0   2   0   1   1   0   2   2   1   0   2   2   2   0   0   2   1   0   2   0   1   2   0   1   0   0   1   0   1   1   1   2   2   1   1   1   1   1   1   2   2   1   1   1   0   1   0   1   0   0   0   1   1   1   1   0   1   1   0   0   0   2   2   0   2   1   0   0   2   0   1   1   1   1   1   1   0   0   1   2   1   1   0   2   2   0   1   0   0   1   0   1   1   1   1   1   0   1   0   2   2   0
 MK-3-9                 2   1   0   1   1   1   1   2   2   0   2   1   1   0   1   1   1   1   1   1   1   0   2   0   1   0   0   1   1   1   0   1   2   0   2   2   2   2   2   0   1   1   1   2   1   2   1   2   0   2   1   1   2   0   1   1   2   2   2   1   1   0   2   1   2   2   1   1   2   1   1   0   0   0   1   2   0   2   0   1   1   1   1   0   2   2   1   1   1   2   1   0   0   1   0   0   1   2   1   2   0   1   1   0   2   2   2   1   2   2   2   1   0   2   1   0   2   1   0   2   0   1   0   0   1   0   1   1   1   2   1   1   2   1   1   1   1   2   2   1   1   1   0   1   0   1   0   0   0   1   1   1   1   0   1   1   0   0   0   2   1   0   2   1   0   0   2   0   1   1   1   0   0   1   0   0   1   2   1   1   0   2   2   0   1   0   1   1   0   1   1   1   1   1   0   1   0   1   2   0
 MK-3-10                2   1   0   1   1   1   1   2   2   0   2   1   2   1   1   1   1   1   1   1   1   1   1   0   1   0   0   1   1   0   0   1   2   0   2   2   1   2   2   1   2   1   1   2   1   2   1   2   0   2   1   1   2   1   1   2   2   2   2   1   1   0   2   1   2   2   1   1   2   1   1   0   0   0   1   0   0   2   0   1   2   1   1   0   1   2   0   1   1   2   1   1   0   1   1   0   2   2   1   2   0   1   1   0   2   1   1   1   2   2   2   1   0   2   1   0   2   0   1   2   0   1   1   0   1   1   1   1   1   2   1   1   1   1   1   1   1   2   1   1   1   1   0   1   0   1   0   1   0   1   1   1   1   0   1   0   0   0   1   2   1   0   2   2   0   0   1   0   1   1   0   0   0   1   1   2   2   2   1   1   0   1   2   1   1   0   2   1   0   1   1   1   2   1   0   1   0   1   2   1
 MK-3-11                2   1   0   1   0   1   1   2   2   0   1   1   2   1   1   1   1   1   1   1   1   1   1   1   1   0   0   1   2   0   0   1   2   0   2   1   1   2   2   1   1   1   1   2   2   2   1   1   0   2   1   1   2   1   1   2   1   2   1   1   2   0   2   1   2   2   1   2   2   1   1   0   1   1   1   0   0   1   1   1   1   2   1   0   0   2   0   1   1   2   2   1   0   1   1   0   1   2   1   1   0   1   1   0   2   1   1   1   2   2   2   1   0   2   1   1   2   0   1   2   0   2   1   0   1   1   1   1   2   2   1   1   2   1   2   1   0   2   0   1   1   1   2   2   0   1   0   2   0   1   1   2   1   0   1   0   1   1   1   1   0   1   2   2   0   0   1   0   0   1   0   0   0   1   1   1   2   2   1   1   1   1   2   1   0   0   2   1   0   1   2   1   2   1   0   1   0   1   2   1
 MK-3-12                2   1   0   1   0   1   0   2   2   0   0   1   2   1   1   1   0   1   1   1   1   1   1   1   1   0   1   1   2   0   0   1   2   0   2   1   1   1   2   2   1   1   1   2   2   2   1   1   0   2   1   1   1   2   1   2   1   1   1   1   2   0   2   1   2   2   1   2   1   1   1   0   1   1   1   0   0   2   1   1   1   2   1   0   0   2   0   1   0   2   2   1   1   1   1   0   1   2   1   1   0   1   1   0   2   1   1   1   2   2   2   1   1   0   1   2   2   0   2   2   0   2   1   0   1   1   1   1   2   2   1   1   2   2   2   1   1   2   0   1   0   1   2   2   0   0   0   2   0   1   1   2   1   0   1   0   2   1   1   0   0   2   2   2   0   0   1   0   0   1   0   0   0   1   1   1   2   2   1   1   1   1   2   1   0   0   2   1   0   1   2   1   1   1   0   2   0   1   2   1
 MK-3-13                2   1   0   1   0   2   0   2   1   1   0   1   2   0   2   1   0   1   1   1   2   1   1   1   1   0   1   1   2   0   0   2   2   0   2   1   1   1   2   2   1   0   1   2   1   2   1   1   0   2   1   1   2   2   1   2   1   1   1   1   1   0   2   0   2   2   1   2   1   1   1   0   1   1   2   0   0   2   1   1   1   2   1   0   0   1   0   1   0   1   2   2   1   0   1   0   1   2   0   1   0   1   1   0   2   1   1   1   2   2   1   1   1   0   1   2   2   1   2   2   0   2   1   0   1   1   1   1   2   1   1   1   2   1   2   1   1   2   0   1   0   1   2   2   1   0   0   2   0   2   1   2   1   0   1   0   2   1   0   0   0   2   2   2   0   0   1   0   1   2   0   0   1   1   1   1   1   2   1   2   1   1   2   1   0   0   2   1   0   1   2   2   1   1   1   2   0   1   2   2
 MK-3-14                2   1   0   1   0   2   0   2   1   1   1   1   2   0   1   2   0   1   2   1   2   1   1   2   1   0   1   0   2   0   0   2   2   0   2   1   1   1   2   2   1   1   1   2   1   2   0   1   0   2   1   0   2   2   2   2   1   1   2   1   1   0   2   1   2   2   1   2   1   1   1   0   1   1   2   1   0   1   1   1   0   2   1   0   0   0   0   1   0   1   1   2   1   0   1   0   1   2   0   1   0   1   1   0   2   1   1   1   2   2   1   1   2   0   1   2   1   2   2   2   1   2   1   0   1   1   1   1   2   1   1   1   2   1   1   1   1   2   1   1   0   1   2   2   1   0   0   2   0   2   1   1   1   0   1   0   2   1   0   0   0   2   2   2   0   0   0   0   2   2   1   0   1   2   1   2   1   2   1   1   1   1   2   1   1   1   2   1   0   1   2   2   1   1   1   2   0   1   2   2
 MK-3-15                2   1   1   1   0   2   0   1   1   1   0   2   2   1   0   1   0   1   2   1   2   1   1   2   1   1   1   0   2   1   0   1   2   0   2   1   1   2   2   2   1   1   1   2   2   2   0   1   0   2   1   0   2   2   2   2   1   1   2   2   0   0   2   1   2   2   1   2   2   1   2   0   1   1   2   1   0   1   1   1   0   2   1   1   0   1   0   1   1   1   1   1   1   0   1   0   1   2   0   1   1   1   1   0   1   1   1   1   2   2   1   1   2   0   1   1   1   2   2   2   0   2   1   0   1   1   1   1   2   1   1   1   2   1   1   1   1   2   1   1   0   1   1   1   1   0   0   2   0   2   1   1   1   0   0   0   1   1   0   0   0   2   2   2   0   0   0   0   2   2   2   1   0   2   1   0   1   2   1   1   1   1   2   1   0   2   2   0   0   1   2   2   1   1   1   1   0   0   2   2
 MK-3-16                2   1   1   1   1   1   1   1   2   1   0   2   1   1   0   1   0   1   2   1   2   1   1   2   0   1   1   0   2   1   0   0   2   1   2   1   1   2   2   2   1   1   0   2   2   2   1   1   1   1   1   0   2   2   2   2   1   1   1   1   0   0   2   1   0   2   1   2   2   1   2   1   0   2   2   1   0   1   1   1   0   2   1   1   0   0   0   1   1   2   2   1   1   1   1   0   2   2   0   1   0   1   1   0   1   1   1   1   2   2   0   1   1   0   2   1   1   2   2   2   0   2   1   0   2   1   2   1   1   1   1   1   2   1   1   2   1   2   1   1   0   1   2   1   1   0   0   2   0   2   1   1   1   0   0   1   1   1   1   0   0   2   2   0   1   1   0   0   2   2   2   1   0   2   1   1   1   2   1   1   1   1   1   0   0   2   2   0   0   1   1   2   1   1   1   1   0   0   2   2
 MK-4-1                 1   1   1   1   1   1   1   0   2   1   1   0   1   2   2   1   0   0   1   1   2   1   0   2   1   0   1   1   1   0   2   1   0   1   0   1   1   2   2   2   1   0   0   1   1   0   1   1   0   2   1   0   1   2   0   1   2   1   2   2   1   0   0   0   1   0   1   0   1   2   1   0   1   1   2   2   1   2   2   1   1   1   1   1   1   0   1   2   2   0   1   0   1   1   2   1   0   1   0   2   1   0   1   1   2   0   1   0   1   0   1   2   0   1   1   1   1   0   1   2   0   0   2   1   2   1   1   1   2   2   1   0   2   1   1   0   1   2   0   2   0   1   1   1   2   0   0   0   0   0   2   0   1   1   1   1   0   2   1   2   1   1   1   1   1   2   1   1   1   1   1   0   1   2   1   2   2   2   1   0   0   1   0   1   1   0   2   1   2   1   1   1   1   1   1   1   2   1   0   2
 MK-4-2                 1   2   1   1   1   1   1   1   2   1   2   0   1   2   1   1   0   1   0   1   2   0   0   2   1   0   1   2   1   0   2   1   0   1   0   1   1   1   2   2   1   1   0   1   1   0   0   1   1   2   1   1   1   2   0   1   2   1   2   2   1   0   0   0   1   0   1   0   1   2   1   0   1   1   2   2   1   2   2   1   1   1   1   0   1   1   1   2   2   0   1   0   1   1   2   1   0   1   0   2   1   0   1   1   2   0   1   0   1   0   1   2   0   1   1   1   0   0   1   2   0   1   2   1   2   1   2   1   2   2   0   0   1   1   1   0   1   2   1   2   0   1   1   1   2   0   0   0   1   0   2   0   1   1   1   1   0   2   0   2   1   1   1   1   1   2   0   0   1   1   1   0   1   2   1   2   2   2   1   0   0   0   1   1   0   0   2   1   2   1   1   0   0   1   2   1   2   1   0   1
 MK-4-3                 1   2   1   1   1   1   1   1   2   1   2   2   1   2   1   1   1   1   0   1   2   0   0   2   1   0   1   2   1   0   2   1   0   1   0   0   1   0   2   2   1   1   0   1   1   0   1   1   2   2   1   1   1   1   0   1   2   1   2   2   1   0   0   1   1   0   1   0   1   2   2   0   2   2   2   2   1   2   2   1   2   1   1   1   1   1   1   1   2   0   0   0   1   1   2   1   0   0   1   2   1   0   1   1   2   1   1   0   2   0   1   2   1   2   1   1   0   0   1   2   0   1   2   2   2   1   2   0   2   2   0   0   1   1   1   0   1   2   1   2   0   1   2   1   2   0   0   0   1   1   2   0   1   1   1   0   1   2   0   2   1   0   1   1   0   1   0   1   1   1   1   0   1   2   1   1   2   2   1   0   0   0   1   1   0   0   2   1   1   1   1   0   0   2   2   0   2   1   0   1
 MK-4-4                 1   2   1   0   1   1   1   1   2   1   2   2   2   2   1   1   1   1   1   1   2   0   0   1   1   1   1   2   0   0   2   1   0   1   0   0   1   1   2   2   1   1   0   1   1   0   1   1   2   2   1   2   1   1   1   1   2   1   1   2   1   0   1   1   1   0   1   1   1   2   2   0   2   1   2   1   0   2   2   2   0   1   1   1   0   2   1   1   2   0   0   0   1   1   2   1   1   0   1   2   1   0   1   1   1   1   2   0   2   0   1   2   1   1   1   1   0   1   1   1   0   1   2   1   2   1   2   0   2   2   0   0   1   2   1   0   1   2   1   2   0   1   1   1   2   0   0   0   1   1   2   0   1   1   0   0   1   2   0   2   1   0   1   1   0   1   1   2   1   1   0   1   1   2   1   1   2   2   1   1   0   0   1   1   0   0   2   1   1   1   0   0   0   2   1   0   2   1   0   1
 MK-4-5                 1   2   0   0   0   1   1   1   1   1   2   2   2   2   1   1   0   1   1   1   2   0   0   2   1   1   2   2   1   0   2   1   0   1   0   1   1   1   2   1   1   1   0   2   1   1   1   1   2   2   1   2   1   1   1   1   2   1   1   2   0   1   1   0   1   0   1   0   2   2   2   1   2   1   1   1   1   2   1   2   0   1   2   1   0   2   1   0   2   0   1   0   1   1   1   1   1   0   1   2   0   0   1   1   1   1   2   0   2   1   1   2   1   1   1   0   0   0   1   1   1   1   2   1   2   1   2   0   2   2   0   0   1   2   1   1   1   2   1   2   0   1   1   1   2   0   0   0   1   2   2   0   1   1   0   1   1   2   0   1   1   1   1   1   0   1   1   2   1   1   0   1   1   2   1   1   2   2   1   1   0   0   1   1   0   0   1   1   1   1   0   0   0   2   1   2   2   0   0   1
 MK-4-6                 1   2   0   0   0   1   0   1   2   1   2   2   2   2   1   1   0   1   2   1   2   0   0   2   2   1   2   2   1   0   2   1   0   1   1   1   1   1   2   0   0   1   1   2   1   1   0   2   2   2   1   2   1   1   1   1   2   1   1   2   0   1   1   0   2   0   1   1   2   2   2   1   2   1   1   0   0   2   1   2   0   1   2   0   1   2   0   0   1   0   1   0   1   0   0   1   0   0   1   2   0   0   2   2   1   1   2   0   2   1   0   1   1   1   1   0   0   0   1   1   1   1   2   0   2   1   2   0   2   2   0   0   2   2   1   1   1   2   2   2   1   1   1   2   2   0   0   1   1   1   2   1   2   1   0   1   1   2   0   1   1   1   1   1   0   2   1   1   1   1   0   1   1   1   1   1   2   2   1   0   0   0   0   2   1   0   1   1   1   1   0   1   0   2   1   2   2   0   0   1
 MK-4-7                 1   2   0   1   0   1   0   1   2   2   2   2   2   2   0   1   1   1   1   1   2   0   0   2   2   1   2   1   1   1   2   1   1   1   1   1   1   1   2   0   1   1   1   2   1   1   0   2   2   2   2   2   1   1   0   0   2   2   1   2   0   1   2   0   2   0   0   1   2   2   1   1   2   1   1   0   0   2   1   1   0   0   2   0   1   2   0   0   1   0   1   0   1   1   0   1   0   0   1   2   0   0   2   2   1   1   2   0   2   1   0   1   1   1   1   1   0   0   2   1   1   1   2   0   2   2   2   0   2   2   0   0   2   2   0   1   1   2   2   2   1   1   1   2   1   0   0   2   2   2   2   1   1   1   0   0   1   2   0   1   2   1   1   1   0   2   1   1   1   0   1   1   0   1   1   1   2   1   1   0   0   0   1   2   2   1   2   1   1   1   0   1   0   2   1   2   2   0   0   1
 MK-4-8                 1   1   0   2   0   0   0   1   2   2   2   2   2   1   0   1   1   1   1   1   2   0   0   2   2   1   2   1   1   1   2   1   1   2   1   1   1   1   2   0   1   1   0   2   1   1   0   2   2   2   2   2   1   1   0   0   2   0   1   2   1   1   2   0   2   0   0   1   2   2   0   1   2   1   1   0   0   2   1   1   0   1   2   0   1   1   0   1   1   0   1   0   1   0   2   2   0   1   0   2   0   0   2   2   1   1   2   0   2   1   0   1   1   1   2   1   0   0   2   1   0   1   1   0   2   2   2   0   2   2   0   0   2   2   0   1   1   2   1   2   1   1   1   2   1   0   0   2   2   2   1   0   1   1   0   0   1   2   0   1   2   0   1   0   0   2   0   1   1   1   1   1   0   1   2   1   2   1   2   0   0   0   1   1   2   0   2   1   1   1   0   2   0   1   1   2   2   0   1   1
 MK-4-9                 1   1   0   2   0   1   0   0   2   1   2   2   2   1   0   1   1   1   1   1   2   0   0   2   2   1   1   1   0   0   2   1   1   2   1   1   1   1   2   0   1   1   1   2   1   1   0   2   1   2   2   2   1   0   0   0   1   0   0   2   2   1   2   0   1   0   1   1   1   2   0   1   2   0   1   0   0   1   1   1   0   2   2   0   1   0   0   1   1   0   1   0   2   1   2   2   0   1   0   2   0   1   2   2   1   1   2   0   2   0   0   1   1   2   2   2   0   0   2   1   0   1   1   0   2   2   1   0   2   2   0   0   2   2   0   1   1   2   1   2   1   0   1   2   1   0   0   2   2   1   1   1   1   1   0   0   1   2   0   1   2   0   1   0   0   2   0   1   1   1   1   1   0   1   2   0   1   1   2   0   0   1   1   1   2   0   1   2   2   1   1   2   0   1   1   2   2   0   1   1
 MK-4-10                1   1   0   2   1   1   0   0   1   1   2   2   2   1   0   1   1   0   1   1   2   0   0   2   2   1   1   1   0   0   2   1   1   2   1   1   1   2   0   0   2   1   1   2   1   0   0   1   1   2   2   2   1   0   0   1   1   0   0   2   2   1   2   0   1   0   1   1   1   2   0   1   2   0   1   0   0   1   1   1   0   2   2   0   1   0   1   1   1   0   0   0   2   0   2   1   1   1   0   2   0   1   2   1   1   0   2   0   2   0   1   1   1   2   2   2   0   1   2   1   0   2   1   0   2   2   1   0   2   2   1   0   2   2   1   1   1   1   2   0   1   0   1   2   1   0   0   2   1   1   1   1   1   1   1   0   1   2   0   1   2   0   0   0   1   2   1   1   1   1   1   1   1   1   2   0   1   1   2   0   0   1   1   1   1   0   1   2   2   1   1   2   0   1   1   2   2   0   1   1
 MK-4-11                1   1   0   2   1   1   0   0   1   1   2   2   1   1   0   1   1   0   1   1   2   0   1   2   2   1   1   1   0   0   1   1   1   2   1   1   1   2   0   1   2   1   1   2   2   0   1   1   2   2   2   2   1   0   0   1   1   0   1   1   2   1   1   0   1   0   1   2   1   2   0   1   2   0   1   0   0   1   1   1   0   2   1   0   1   1   1   0   1   1   0   0   2   1   2   1   0   1   0   2   0   1   2   2   1   0   2   0   2   1   0   1   1   1   2   2   0   1   2   1   0   2   1   0   2   2   2   0   1   2   1   0   2   2   1   0   1   0   2   0   1   0   0   1   1   0   0   2   1   1   0   1   1   1   1   0   1   2   1   1   2   0   1   0   2   2   1   2   1   1   1   1   1   2   1   0   2   1   2   0   1   2   1   1   1   1   1   1   2   0   1   2   0   1   1   2   2   0   1   1
 MK-4-12                1   1   0   2   1   1   0   0   1   2   2   2   1   1   0   1   1   0   0   2   2   0   1   2   2   1   0   1   0   0   1   1   1   2   1   0   1   2   0   1   2   1   1   2   2   1   1   0   2   2   2   2   1   0   0   0   1   1   2   1   1   0   1   0   1   0   1   2   1   2   0   1   2   0   1   1   0   1   1   1   0   2   1   0   1   2   1   0   1   2   0   0   1   1   2   1   0   1   1   2   0   1   2   2   1   0   1   1   2   1   0   1   1   1   2   2   0   1   2   1   0   1   1   0   2   2   2   0   1   2   1   1   1   1   1   0   1   0   2   0   1   1   0   1   1   1   0   2   1   1   0   1   1   1   1   0   1   0   1   0   2   0   1   1   2   2   1   2   1   1   1   1   1   2   1   0   2   1   2   0   1   2   1   1   2   1   1   1   2   0   1   2   0   2   1   2   2   0   1   1
 MK-4-13                2   1   0   2   1   1   0   1   1   2   2   2   1   0   0   1   2   0   0   2   2   0   1   2   1   1   0   1   1   0   1   1   2   2   1   0   1   2   0   1   2   1   0   2   2   2   1   0   2   2   1   1   2   1   0   0   1   1   2   1   2   1   1   0   1   1   1   2   1   2   0   1   2   0   1   1   0   1   1   1   1   2   1   0   1   2   1   0   2   2   0   0   1   1   1   1   0   0   1   1   0   1   2   2   2   0   1   1   1   1   0   1   1   1   2   2   0   1   2   1   0   1   0   1   2   2   2   0   1   2   1   1   1   1   1   0   1   0   2   0   1   1   0   2   0   1   0   1   1   1   1   1   1   0   1   0   1   1   2   0   2   0   1   1   2   2   1   2   1   1   1   1   2   2   2   0   1   1   2   0   1   2   1   1   2   1   1   2   2   1   1   1   0   2   1   2   1   0   1   1
 MK-4-14                2   1   0   2   1   2   1   1   1   1   2   2   1   0   0   1   2   0   1   2   2   0   1   2   2   1   0   1   1   0   1   2   2   1   1   1   1   1   0   1   2   1   1   2   2   2   1   0   2   1   1   1   2   1   0   2   1   1   2   1   2   1   1   0   0   1   1   1   1   1   0   1   2   0   1   1   1   1   1   1   1   2   1   0   1   2   1   0   2   2   0   0   1   2   1   0   0   0   1   1   0   1   0   2   1   0   1   1   1   2   0   0   1   1   1   1   0   2   2   1   0   1   0   1   2   2   2   0   1   2   1   1   1   0   1   0   1   0   2   0   2   1   0   2   1   1   0   1   1   1   1   0   1   1   1   1   2   1   2   0   2   0   1   1   2   1   1   2   1   1   1   1   2   2   2   0   1   1   2   0   1   2   1   1   2   0   1   2   2   1   1   1   0   2   1   2   1   0   1   1
 MK-4-15                2   1   0   2   1   2   1   1   1   1   2   2   1   0   0   2   2   0   1   2   2   0   1   2   2   1   0   2   1   0   1   1   2   1   2   1   0   2   0   1   1   1   1   2   2   2   0   0   2   1   1   1   2   1   1   2   1   1   1   1   2   1   0   0   0   1   1   1   1   1   0   1   2   0   1   1   1   1   1   1   1   1   2   0   1   1   2   0   2   2   1   0   1   2   1   0   0   0   1   1   0   1   1   2   1   0   1   1   1   2   0   0   2   1   1   1   0   2   2   2   0   1   0   1   2   1   1   0   0   2   1   1   1   0   1   1   1   0   2   0   2   1   1   1   1   1   0   1   1   1   1   0   1   1   0   1   2   2   1   0   2   0   1   1   1   0   1   2   1   0   1   1   1   2   2   0   1   2   2   0   0   2   2   1   2   0   1   2   2   1   1   1   0   2   1   1   1   0   2   1
 MK-4-16                2   0   0   2   1   2   1   2   1   1   2   1   2   0   0   1   2   0   1   1   2   0   1   2   2   1   0   2   1   1   1   1   2   1   2   1   0   2   0   1   2   1   2   2   2   1   0   0   1   1   1   1   2   1   1   1   1   0   1   1   2   1   0   0   0   1   1   1   1   1   1   1   2   1   1   1   1   1   1   0   1   1   2   1   1   1   2   0   1   2   1   0   1   2   1   0   0   0   1   1   0   1   1   2   0   0   1   1   1   2   0   0   1   1   1   1   0   2   1   2   0   1   0   2   2   2   1   0   0   2   0   1   1   0   1   0   2   0   2   0   2   1   1   1   1   1   0   1   1   0   0   0   1   1   0   0   2   2   1   0   2   0   1   1   1   0   1   2   1   0   1   1   0   2   2   0   1   2   2   0   1   1   2   1   2   0   1   1   2   1   1   1   0   2   1   1   1   0   2   1
 MK-5-1                 0   1   2   1   1   2   0   1   2   1   1   1   1   1   1   1   2   2   1   1   1   0   2   0   1   0   0   1   2   2   2   2   2   0   1   2   1   1   0   2   1   2   1   0   1   2   2   2   1   2   1   1   0   2   1   1   1   1   2   1   0   1   0   1   0   2   1   1   1   1   0   1   2   2   1   1   2   0   1   1   1   1   0   1   1   1   0   2   1   1   0   2   0   2   1   2   0   1   2   1   1   0   2   2   0   2   0   2   1   2   1   1   1   0   2   0   1   1   2   1   1   0   2   0   0   2   1   0   1   0   1   2   0   2   1   0   1   1   2   1   2   2   1   1   0   2   2   1   0   0   2   1   2   2   1   1   1   1   0   2   1   0   2   2   0   0   1   0   2   1   2   1   1   1   1   0   1   0   2   2   2   1   1   2   1   0   1   1   1   2   2   0   0   2   2   0   1   2   2   0
 MK-5-2                 0   1   2   1   1   2   0   1   2   1   1   1   1   1   1   1   1   2   1   1   1   0   2   0   1   0   0   1   2   2   2   2   2   0   1   2   1   1   1   2   0   2   1   0   1   2   2   2   2   2   1   1   0   2   1   1   2   2   2   1   0   1   0   1   0   2   1   1   1   1   0   1   2   2   1   2   2   0   1   1   1   1   0   1   1   1   0   2   1   2   0   2   0   1   1   2   0   2   2   2   1   1   2   2   0   2   0   2   1   2   1   1   1   0   2   0   1   1   2   1   1   0   2   0   1   1   1   0   1   0   1   2   0   2   0   0   1   1   2   1   2   2   1   1   0   2   2   1   1   0   2   2   2   2   2   1   0   1   0   2   2   0   2   2   0   0   1   0   2   0   2   1   0   1   1   1   1   0   2   2   2   1   1   2   2   1   1   2   1   2   2   0   0   2   1   0   1   1   1   0
 MK-5-3                 0   2   1   2   1   1   0   1   2   2   1   1   2   1   2   1   1   1   1   1   0   1   2   0   1   0   0   0   2   2   2   2   2   0   1   2   0   1   1   2   0   2   1   0   1   1   2   2   2   2   1   1   0   2   0   1   2   2   1   1   1   1   0   1   0   2   1   1   2   1   1   2   2   2   1   2   2   0   1   1   1   1   0   1   1   1   0   2   2   2   0   2   0   1   1   2   0   2   2   2   1   1   1   2   0   2   0   2   1   2   1   1   1   0   2   1   1   1   2   2   1   0   2   0   1   2   1   1   2   0   1   2   0   0   0   0   0   1   2   1   2   2   1   1   0   2   2   1   1   0   2   2   2   2   2   1   0   1   0   2   2   0   2   2   0   0   1   0   2   0   2   1   0   1   1   1   1   0   2   2   1   1   1   2   1   1   1   1   1   2   2   0   0   2   1   0   1   1   1   0
 MK-5-4                 1   1   1   1   1   0   0   1   2   2   0   1   2   2   2   1   1   1   1   1   0   1   2   1   1   0   0   0   2   2   2   2   2   0   2   2   0   1   1   2   0   2   1   0   1   0   2   2   2   2   1   2   1   1   0   0   2   2   1   1   1   1   0   1   1   2   1   1   1   1   2   2   2   2   1   2   2   1   1   1   1   1   0   1   1   1   0   2   2   2   0   2   0   1   1   2   0   2   2   1   1   1   1   2   1   2   0   2   1   1   1   1   1   0   2   1   1   1   2   2   1   0   2   0   1   1   1   1   2   0   0   2   0   1   0   1   0   0   2   1   2   1   1   1   0   2   2   1   1   0   2   2   2   2   2   1   0   1   0   2   2   0   2   2   1   1   1   0   2   0   2   1   0   1   1   1   1   0   2   2   1   1   1   2   0   1   1   1   1   1   2   0   0   2   1   0   1   1   2   0
 MK-5-5                 1   1   1   2   1   0   0   2   2   2   0   0   2   2   2   1   2   1   1   1   1   1   1   1   1   0   0   0   2   2   1   2   2   0   2   2   0   1   2   2   0   2   2   0   1   0   2   2   2   1   2   2   1   1   1   0   2   2   1   1   1   1   0   1   1   2   1   1   1   2   2   2   2   1   1   2   2   2   1   1   1   2   0   0   1   1   1   2   2   2   0   2   0   1   1   2   0   1   2   1   1   1   1   1   1   2   0   1   1   2   1   1   1   0   2   1   1   2   2   2   1   0   1   1   1   1   1   1   2   0   0   2   0   1   0   1   0   0   2   1   1   1   1   1   0   2   2   1   2   1   2   2   2   2   1   1   0   1   0   2   2   0   2   2   1   1   0   0   2   0   2   1   0   1   1   2   1   0   1   2   1   1   1   2   0   1   1   1   1   0   2   0   1   2   1   0   1   1   2   0
 MK-5-6                 0   1   1   2   1   0   0   2   2   2   0   1   2   2   2   1   1   0   1   1   1   1   1   1   1   0   0   0   2   2   1   2   2   1   2   2   0   1   2   1   0   2   0   0   1   0   2   2   2   1   2   2   1   2   1   1   2   1   1   1   1   1   0   1   0   2   1   1   0   2   2   1   2   1   1   2   1   2   1   2   1   2   0   0   1   1   1   2   1   2   1   2   0   1   1   2   1   0   2   1   1   1   1   1   1   1   0   1   1   2   1   1   1   0   1   1   2   2   1   2   1   1   1   1   2   1   2   1   2   1   0   2   1   1   0   1   0   0   2   1   1   1   1   1   0   2   2   1   2   1   2   2   2   2   1   1   1   0   0   2   2   0   2   2   1   1   0   0   2   0   1   1   0   1   1   2   1   0   1   1   1   1   1   1   0   1   1   1   1   0   1   1   2   2   1   0   1   1   1   0
 MK-5-7                 1   1   1   2   1   0   1   2   2   2   0   1   2   2   1   1   1   0   1   1   1   1   1   0   1   0   0   1   2   2   0   2   2   1   2   1   0   1   2   1   0   2   0   0   1   0   2   2   2   2   2   2   1   2   1   1   2   1   1   1   1   1   0   1   0   2   1   1   0   2   2   1   2   0   1   2   2   2   1   2   1   2   0   0   1   1   1   2   1   2   1   1   0   1   1   2   1   0   2   1   1   2   1   1   1   1   0   1   1   1   1   1   1   0   2   1   2   2   0   2   1   1   1   1   2   1   2   1   2   1   0   2   1   1   0   1   0   0   2   0   1   1   1   1   0   2   2   1   2   1   1   2   2   1   1   1   1   0   0   2   1   0   2   2   1   1   0   0   2   0   1   1   0   1   1   2   1   0   1   1   1   1   1   1   0   1   1   1   1   1   1   1   2   2   1   0   1   1   2   0
 MK-5-8                 2   1   1   2   2   0   1   0   2   1   0   2   2   2   1   1   1   0   1   1   1   1   1   0   1   0   0   2   2   2   0   2   2   1   2   1   0   1   2   1   0   1   0   0   1   0   2   2   2   2   1   1   1   2   1   1   2   1   1   1   1   1   0   1   0   1   1   1   0   1   2   1   2   0   1   2   2   2   1   2   1   1   1   0   1   1   0   2   2   1   1   1   1   1   1   2   1   0   2   2   1   1   1   1   1   1   0   0   1   1   1   1   0   0   2   1   2   1   1   2   1   1   1   1   2   1   2   1   2   2   1   1   1   1   0   1   0   0   2   0   1   1   1   1   0   1   2   0   2   2   1   2   2   2   1   1   1   0   0   2   1   0   2   2   1   1   0   0   2   1   1   0   0   1   2   2   1   0   1   1   1   1   1   1   1   1   1   1   1   1   1   1   2   2   1   0   2   0   2   0
 MK-5-9                 2   1   2   2   1   2   1   0   2   1   1   2   2   1   1   1   1   0   1   1   1   2   1   0   0   0   0   2   2   2   0   2   1   0   2   1   0   1   2   1   0   1   0   0   1   0   1   2   2   2   0   1   1   2   1   1   2   1   1   1   1   1   1   1   0   1   1   1   0   1   1   1   1   0   1   2   2   2   1   2   1   1   1   0   1   0   1   2   2   2   0   1   1   1   1   1   1   0   2   2   1   1   1   1   1   1   0   0   1   1   1   2   0   1   2   1   2   1   1   2   1   1   1   1   2   1   2   1   2   2   1   1   1   1   1   2   0   0   2   0   1   1   1   1   0   2   2   1   1   2   1   2   2   2   1   1   0   0   0   2   1   0   1   2   2   1   0   1   1   1   1   1   1   1   2   1   1   0   1   1   2   1   1   1   1   1   1   1   1   1   1   1   2   1   2   0   2   0   2   0
 MK-5-10                2   1   1   1   1   1   1   1   2   1   1   1   2   1   1   0   1   0   1   1   1   0   2   0   0   0   0   2   2   2   2   1   1   0   2   1   0   1   2   1   0   1   0   1   1   0   1   2   2   2   0   1   1   2   1   1   2   1   0   1   1   1   1   1   1   2   1   1   0   1   1   1   0   1   1   2   2   2   1   2   1   1   1   0   0   0   1   2   2   2   0   1   1   1   1   1   1   0   2   2   0   1   1   1   0   1   0   0   1   1   2   2   1   1   1   0   2   1   1   0   1   1   1   1   2   1   2   1   2   2   1   1   1   1   2   2   0   0   2   0   1   1   1   1   0   1   1   1   2   2   1   2   1   1   1   1   1   1   0   2   1   2   1   2   2   1   1   1   1   1   1   2   1   1   2   1   1   0   1   0   2   1   1   1   1   1   1   0   1   2   0   1   2   1   1   0   2   0   1   0
 MK-5-11                2   1   1   1   1   1   1   1   1   1   2   1   2   2   2   0   1   0   0   1   1   0   2   0   0   0   1   2   2   2   2   1   1   0   2   2   0   1   2   1   0   1   1   1   1   0   2   2   2   1   0   1   1   2   1   0   1   1   0   1   1   1   1   2   1   2   0   1   0   0   1   1   0   0   1   1   2   2   1   2   1   1   0   1   0   1   1   1   2   1   0   1   1   1   1   1   1   0   2   1   1   1   1   0   0   1   0   0   1   1   2   1   1   2   1   1   2   1   1   1   1   1   1   0   1   1   2   1   1   2   1   1   1   1   2   1   0   0   2   0   1   1   1   1   0   1   0   1   2   2   1   2   1   1   1   1   1   1   0   1   1   2   1   0   2   1   1   1   1   1   1   1   1   1   2   1   1   0   1   0   2   1   1   1   1   0   1   0   2   2   0   1   2   1   1   1   2   0   1   0
 MK-5-12                2   2   1   1   1   1   1   2   1   1   2   1   2   2   2   0   1   0   0   1   0   0   2   0   0   1   1   2   2   2   1   1   1   0   2   2   0   1   2   1   0   0   1   1   2   0   1   2   2   1   0   1   1   2   0   0   1   1   0   1   1   1   1   2   2   2   1   1   0   0   1   1   0   0   1   1   2   2   1   2   1   1   0   1   0   1   1   1   1   1   0   1   1   1   1   1   2   1   2   1   1   1   1   0   0   1   0   0   1   0   2   1   1   2   1   0   1   1   1   0   1   1   1   0   1   1   2   2   1   2   1   0   1   1   1   1   0   0   2   0   1   1   1   1   0   0   0   1   2   2   1   2   2   1   1   1   1   1   1   1   1   2   1   0   2   1   1   1   1   1   1   1   0   1   2   1   1   0   1   0   2   1   0   1   1   0   1   1   2   1   0   1   2   1   2   1   1   0   1   0
 MK-5-13                2   1   1   1   1   1   2   2   1   1   2   1   2   2   2   0   2   0   0   1   1   0   2   0   0   1   1   2   2   2   0   2   1   0   1   2   1   1   2   1   0   1   1   1   2   0   1   2   2   1   0   1   1   2   0   1   1   1   0   1   1   1   0   2   2   2   1   1   0   1   1   1   0   0   1   2   2   2   1   2   1   0   0   1   0   1   1   1   1   1   1   1   1   1   0   1   1   1   1   1   1   1   2   1   0   1   0   0   1   0   2   2   1   1   1   0   1   1   1   0   1   1   2   0   2   1   2   2   1   2   1   0   1   1   1   1   0   0   2   0   1   1   1   1   0   0   0   1   2   2   0   1   2   1   1   1   1   1   2   2   1   2   1   0   2   1   1   1   1   1   1   1   0   2   2   1   2   0   1   0   2   1   0   1   1   0   1   1   1   1   0   1   2   1   2   1   1   0   0   0
 MK-5-14                2   1   1   2   1   1   0   2   1   1   2   1   2   2   2   0   2   0   0   1   1   0   2   0   0   1   1   2   2   2   0   1   1   1   0   2   1   0   1   1   0   2   1   1   2   0   1   2   2   1   0   1   1   2   0   1   1   1   0   1   1   0   1   1   2   2   1   1   0   1   1   2   0   1   1   2   2   2   1   2   1   1   0   1   0   1   1   0   1   1   1   1   2   1   0   1   1   2   1   0   1   1   2   1   0   1   1   0   1   0   2   2   1   1   1   1   1   1   2   0   1   1   2   0   2   1   1   1   1   2   1   1   2   1   1   1   1   0   2   1   1   1   1   1   0   1   0   1   2   2   1   1   2   1   1   2   1   2   2   2   1   2   1   0   2   2   1   1   1   1   1   1   0   2   2   1   2   0   1   0   2   1   0   1   1   0   1   1   2   1   0   1   2   0   1   1   1   0   1   0
 MK-5-15                2   0   1   2   1   1   0   2   1   1   2   1   2   2   2   0   2   1   0   1   0   0   2   0   0   1   1   2   1   2   0   1   1   1   0   2   1   0   1   1   0   2   0   1   2   0   1   2   2   1   0   1   0   2   0   2   1   1   0   1   1   1   1   0   2   1   1   1   0   1   1   2   1   1   1   2   1   2   1   1   1   1   1   1   1   2   1   0   0   0   1   1   2   1   0   1   0   1   1   1   1   1   2   1   0   1   1   0   1   0   2   2   2   1   1   1   0   1   1   0   1   1   2   1   1   1   1   1   2   2   1   1   2   1   1   1   1   0   2   1   1   2   2   1   0   1   0   1   2   2   1   1   2   1   1   2   1   2   2   2   1   2   1   0   2   2   1   1   1   1   1   1   0   1   2   1   2   1   1   0   2   1   1   1   1   1   1   2   1   0   0   1   2   0   2   2   1   0   1   0
 MK-5-16                1   1   1   2   1   1   0   2   1   1   2   0   2   2   1   0   1   1   0   0   2   1   2   0   0   1   1   2   0   2   0   1   1   1   0   2   1   1   1   1   1   2   1   1   2   0   1   2   1   1   0   2   0   2   0   2   2   2   1   1   1   0   0   0   1   0   1   1   0   1   1   1   1   1   1   1   2   2   1   1   1   1   1   1   1   1   1   0   0   0   2   1   2   2   1   1   0   1   1   1   1   1   2   1   0   1   1   0   2   0   2   2   2   1   1   1   1   2   0   0   1   1   2   1   1   0   1   1   2   2   1   0   2   1   1   1   1   0   2   2   1   1   2   1   0   1   0   1   2   2   2   1   2   1   1   2   1   2   2   2   2   2   1   0   2   2   1   1   1   2   1   1   0   1   2   1   2   1   1   0   2   1   1   1   1   1   1   2   1   0   0   1   2   0   2   1   2   0   1   0
 MK-6-1                 1   2   0   2   2   0   1   0   0   0   1   1   2   1   1   1   1   1   2   1   1   2   2   0   0   1   1   1   1   1   2   2   2   0   1   1   1   2   1   1   2   1   1   1   1   2   1   2   0   1   2   2   2   0   1   0   1   2   2   2   0   0   1   2   0   1   0   1   1   0   2   1   0   1   1   0   0   2   1   0   1   1   0   2   1   1   1   1   0   2   2   2   1   1   2   1   2   1   2   0   0   0   2   1   1   0   2   2   1   1   1   1   0   1   1   1   1   2   1   2   1   0   0   1   0   1   1   1   2   1   2   1   1   2   0   0   0   2   1   1   1   0   2   2   1   1   2   1   0   0   0   2   2   0   2   2   2   0   2   1   2   2   0   1   1   2   2   1   1   1   1   1   1   1   1   1   0   1   0   1   1   1   2   1   2   2   1   1   0   1   0   0   1   2   1   1   0   1   2   0
 MK-6-2                 1   2   0   2   2   0   1   0   0   0   1   1   2   1   1   1   2   1   2   1   1   2   2   0   0   2   1   1   1   1   1   1   2   0   1   2   1   1   1   1   2   1   1   1   1   1   2   2   0   2   2   2   2   1   1   0   1   2   2   2   1   1   1   1   0   1   0   1   2   1   2   1   0   2   1   0   2   1   1   0   1   1   0   1   1   1   1   1   0   1   2   2   1   1   2   1   1   1   2   0   0   1   2   2   2   0   2   2   1   1   1   1   0   0   1   1   1   1   1   2   1   0   0   1   0   1   1   1   2   1   2   1   1   2   0   0   0   2   1   1   1   0   2   1   1   1   2   2   0   0   1   2   2   0   1   2   2   0   2   1   2   2   0   1   1   2   2   1   1   1   1   1   0   1   1   1   0   0   0   1   1   1   2   2   2   2   1   1   0   1   0   0   1   2   1   0   0   1   2   0
 MK-6-3                 1   1   0   0   2   0   1   0   1   0   1   0   1   0   1   1   1   1   2   1   2   2   2   1   1   2   1   1   1   1   1   1   2   0   2   2   1   1   1   1   1   1   0   1   1   2   2   2   0   2   1   1   1   2   0   0   1   2   2   2   1   1   1   0   0   1   0   1   2   1   2   1   1   2   1   1   2   1   1   0   0   1   0   1   0   1   1   1   0   1   2   2   1   1   2   1   0   1   2   0   0   1   2   2   2   0   2   2   1   1   1   1   0   0   1   1   1   1   1   2   1   1   0   1   0   1   1   0   2   1   2   1   1   1   0   0   0   2   1   1   1   0   2   2   1   1   2   2   0   0   1   2   1   0   1   2   2   0   2   1   2   2   0   1   1   2   2   1   2   1   1   1   0   0   1   1   0   0   0   1   0   1   2   1   2   1   1   0   0   1   1   0   1   2   1   0   0   1   2   0
 MK-6-4                 0   1   0   0   2   0   1   0   1   0   1   0   1   0   1   1   1   0   0   1   1   2   2   0   1   2   1   1   1   1   1   1   2   0   2   2   1   1   1   1   1   1   0   1   1   2   2   2   0   1   1   2   1   2   0   0   1   2   2   2   1   1   1   0   0   0   0   0   1   1   2   2   1   2   0   1   2   1   1   0   0   1   0   1   0   1   1   1   0   1   2   2   1   1   2   1   0   2   2   1   0   1   2   2   2   1   1   2   1   1   1   1   0   0   1   2   1   1   2   2   1   2   0   1   0   1   1   0   2   1   2   1   1   1   1   0   0   2   1   1   1   0   2   2   0   0   2   2   0   1   1   2   1   0   1   2   2   0   2   1   2   2   0   1   1   1   2   1   2   1   0   1   0   0   2   1   1   1   0   1   0   1   2   1   1   1   1   0   0   1   1   0   1   2   0   0   1   1   2   1
 MK-6-5                 0   1   0   0   2   1   1   0   1   0   0   0   0   0   1   1   1   0   0   1   1   2   0   0   2   2   1   1   0   0   1   1   2   0   2   2   1   1   1   1   1   1   0   1   1   2   2   1   0   1   1   2   0   2   0   0   1   2   2   2   1   1   0   0   0   1   0   0   1   1   2   2   1   2   0   0   2   1   1   0   0   1   0   2   0   1   1   1   0   1   2   1   1   1   2   1   0   2   1   1   0   1   2   2   2   1   1   2   1   2   1   1   1   1   1   1   1   1   2   2   1   2   0   1   1   1   1   0   1   1   2   1   1   1   1   0   0   2   1   1   0   0   2   2   0   1   2   2   0   1   1   2   1   0   1   2   2   0   1   1   1   2   0   1   1   1   2   1   2   1   0   1   1   0   2   1   1   1   0   1   0   1   2   1   1   1   1   0   0   1   0   0   1   2   1   0   1   1   2   1
 MK-6-6                 0   1   0   0   2   1   0   0   1   0   0   0   0   0   1   1   0   0   1   1   2   2   0   0   2   2   1   1   0   0   1   1   2   0   2   2   1   1   2   1   1   1   0   1   1   2   2   1   0   1   1   2   0   2   0   0   1   2   2   2   2   1   0   0   0   1   0   0   1   2   2   1   0   2   0   0   2   2   0   0   1   1   0   2   0   1   1   1   0   2   2   1   1   1   2   2   0   2   1   1   0   1   2   2   2   1   2   2   1   1   1   1   1   1   1   1   1   2   1   2   0   1   1   1   1   1   1   0   1   2   2   2   1   1   1   0   1   1   1   1   0   0   2   2   1   1   1   2   2   1   0   2   1   0   1   2   2   0   1   1   1   1   0   1   1   1   2   1   2   1   0   1   1   0   2   1   1   2   0   1   1   1   1   1   1   1   1   0   0   1   0   0   1   2   1   0   1   1   2   1
 MK-6-7                 0   1   0   0   2   0   0   0   1   0   0   0   0   0   1   1   0   0   1   1   2   2   0   0   2   1   1   1   0   1   1   0   2   1   2   2   1   1   2   1   1   1   1   1   0   2   2   2   1   1   1   2   0   2   1   0   1   2   2   2   2   0   1   0   0   1   0   0   1   1   2   1   0   1   0   0   2   2   0   0   1   1   0   2   1   1   1   2   0   1   2   1   1   1   2   2   1   2   1   1   0   1   2   2   2   1   1   2   1   1   1   1   1   1   1   1   1   2   1   2   0   1   1   1   1   0   1   0   1   2   2   2   1   1   1   0   1   1   1   1   0   0   2   2   2   1   1   2   2   1   0   2   1   0   1   2   1   0   0   1   1   1   0   1   1   1   1   1   2   1   0   1   1   0   2   1   1   2   0   1   1   1   1   2   1   1   1   0   0   1   0   0   1   2   1   1   1   1   2   1
 MK-6-8                 0   1   0   1   2   0   1   0   1   1   0   1   0   1   1   2   0   1   2   0   2   2   1   0   2   1   2   1   0   1   2   0   1   1   2   2   0   1   2   2   1   1   1   0   0   2   2   2   1   1   1   2   1   2   1   0   1   2   2   2   1   0   1   0   1   1   0   1   0   1   2   1   0   1   0   1   2   2   0   0   1   1   0   2   1   1   1   2   0   1   1   1   1   1   2   2   1   2   1   1   0   1   2   2   1   1   1   2   0   2   1   1   1   1   1   1   1   2   1   1   0   1   1   1   1   0   0   0   1   1   2   2   1   1   1   0   1   2   1   1   0   1   2   1   1   1   1   2   2   1   1   2   1   0   1   1   1   0   0   1   2   1   0   1   1   1   1   1   2   2   0   0   1   1   2   1   1   2   0   1   1   0   1   2   1   2   1   0   0   1   0   1   1   2   1   1   1   2   2   1
 MK-6-9                 0   1   0   2   2   0   1   0   2   1   0   0   0   1   1   1   0   1   2   0   1   2   1   1   1   1   1   1   0   1   2   0   2   1   1   2   1   1   2   1   1   0   1   1   0   2   2   2   1   1   1   2   1   2   1   0   2   2   2   2   1   0   1   0   1   1   0   2   1   1   2   2   0   1   1   2   2   2   0   0   1   1   0   2   1   1   1   2   1   1   1   1   1   1   1   2   1   2   0   1   0   1   2   2   2   0   1   1   0   2   1   1   1   1   1   1   1   2   1   1   0   1   1   1   1   1   0   0   1   1   2   2   1   1   1   0   1   2   1   1   1   1   1   1   1   1   1   1   2   1   1   1   1   0   1   0   2   0   1   1   2   1   0   1   1   1   1   1   2   2   0   0   1   2   2   1   1   2   1   1   1   0   1   2   1   2   1   0   0   1   0   1   1   2   1   1   1   2   2   1
 MK-6-10                0   1   0   2   2   1   0   0   2   1   0   0   0   0   1   0   1   1   2   0   1   2   1   1   1   1   1   1   0   1   2   0   2   0   1   2   1   1   2   1   1   0   1   2   0   2   1   2   1   1   1   2   1   2   1   0   2   2   2   1   1   0   1   1   1   1   0   2   1   1   2   2   0   1   0   2   1   2   1   0   1   1   0   2   2   1   1   2   2   1   1   2   1   1   2   2   1   2   1   1   0   2   2   2   2   1   1   1   2   1   1   1   1   1   1   0   1   2   1   1   0   1   1   2   1   2   0   0   1   0   2   2   1   1   1   0   1   2   1   1   1   1   1   1   1   1   1   1   2   1   1   1   1   1   1   0   2   1   1   1   2   1   0   2   1   1   2   1   1   2   0   0   1   2   2   1   1   2   1   1   1   0   0   1   1   2   1   0   1   1   0   0   1   2   1   1   1   2   1   0
 MK-6-11                0   1   0   2   2   1   0   0   2   1   0   0   0   0   1   0   1   1   2   0   2   2   1   1   2   1   1   1   0   1   2   0   1   0   1   1   1   1   2   1   1   1   1   1   0   2   1   2   1   1   1   2   1   2   0   0   2   2   1   1   1   0   2   1   2   2   0   2   1   0   2   2   0   0   0   2   0   2   1   0   1   1   0   1   2   1   2   1   2   1   1   2   1   2   2   2   1   2   1   1   0   2   2   2   2   1   1   1   2   1   1   1   1   1   1   0   0   2   1   1   0   1   1   2   1   2   1   0   1   0   2   1   2   1   0   1   1   2   1   0   1   1   1   1   1   2   1   1   2   1   0   1   1   0   1   0   2   1   1   1   2   1   0   2   1   1   2   1   2   2   1   0   1   2   2   1   0   2   0   1   1   0   1   1   1   2   1   0   1   1   0   0   1   1   1   1   1   2   1   0
 MK-6-12                0   1   0   1   2   1   0   1   2   1   1   0   0   0   1   0   1   1   2   0   1   2   1   1   1   1   1   0   2   1   1   0   1   1   1   0   1   1   1   1   1   1   1   1   0   2   1   1   2   2   1   2   1   2   0   0   2   2   1   1   1   0   1   2   2   2   1   2   0   0   2   2   0   0   0   2   1   2   1   0   1   1   0   1   2   1   2   1   2   1   1   2   0   1   2   2   1   2   2   1   0   1   2   2   2   0   1   1   2   1   1   1   1   1   1   0   0   2   1   1   0   0   1   2   1   2   1   0   1   0   1   1   2   1   0   1   1   2   0   0   1   1   1   1   1   2   1   2   1   1   0   2   2   0   1   2   2   1   2   1   2   1   0   2   1   1   1   1   2   2   1   0   1   2   2   1   0   2   0   1   1   0   1   1   1   2   1   0   2   1   0   0   1   1   1   1   1   1   0   0
 MK-6-13                0   1   0   1   2   1   0   1   2   1   1   0   0   0   1   0   1   1   2   1   1   2   1   1   1   1   1   0   2   1   1   1   2   1   1   0   1   1   1   1   1   1   1   1   0   1   1   1   2   2   1   2   0   2   0   0   2   1   1   2   1   0   1   2   2   2   1   2   0   0   2   2   0   0   0   2   1   2   1   0   1   1   0   1   2   1   1   1   2   1   1   2   0   1   1   2   1   1   0   1   0   1   2   1   2   1   1   1   2   1   1   1   1   0   1   0   0   2   1   1   0   1   1   2   1   2   1   1   1   0   1   1   2   1   1   1   1   2   0   0   1   1   1   1   1   2   1   2   1   1   0   1   2   0   1   2   2   1   2   1   2   1   0   2   1   1   1   1   1   2   1   0   1   2   1   0   0   2   0   1   1   0   1   1   1   2   1   0   2   1   1   1   0   1   0   1   1   1   0   0
 MK-6-14                0   1   0   1   2   0   0   0   2   2   2   0   0   0   1   0   1   1   2   0   1   1   1   1   1   1   1   0   2   1   1   0   1   1   1   0   1   1   1   0   1   1   1   2   0   1   2   0   2   2   1   2   0   2   1   0   2   1   2   2   1   0   1   1   2   2   1   1   0   0   2   2   2   0   0   2   1   2   1   0   1   1   0   1   1   1   0   1   2   1   1   2   0   2   1   2   1   1   0   0   0   1   2   1   2   1   0   1   2   1   1   1   1   0   1   0   0   1   1   1   0   1   1   1   1   2   1   1   1   0   1   1   1   1   1   1   1   2   1   0   1   1   1   1   1   2   0   2   1   1   0   1   1   1   1   1   2   1   2   0   2   0   0   2   1   1   1   1   1   2   1   0   2   2   1   0   0   1   0   1   1   2   1   1   1   2   1   0   1   1   1   1   0   1   0   1   2   0   0   0
 MK-6-15                0   1   0   1   2   1   0   0   2   2   2   1   0   0   1   0   2   1   2   0   1   1   1   1   1   1   1   0   2   1   1   0   1   2   1   0   1   1   1   0   0   1   1   2   0   1   2   0   2   2   2   2   0   2   1   0   2   0   2   1   1   0   1   1   2   1   1   1   0   0   2   1   2   1   0   2   2   1   1   1   1   1   0   1   1   2   0   1   2   1   1   2   0   2   1   2   1   1   0   0   1   1   2   2   2   1   0   2   2   1   1   1   1   0   1   0   0   2   1   2   0   1   1   1   1   2   1   1   1   1   1   1   1   1   1   1   1   2   1   0   1   1   1   1   1   1   0   2   1   0   0   1   1   2   1   1   2   1   2   0   2   0   1   2   1   1   1   1   1   1   0   0   2   2   1   0   1   0   0   1   1   2   1   1   2   2   1   0   1   1   1   1   0   1   0   1   1   0   1   0
 MK-6-16                0   1   0   1   2   1   1   1   2   2   2   0   0   0   1   1   2   1   2   1   1   1   2   1   1   0   1   0   2   1   1   0   1   2   1   0   1   1   2   0   0   1   1   2   0   0   2   1   2   2   2   2   0   2   1   0   2   0   2   1   1   0   1   2   2   1   1   1   0   0   2   0   2   1   0   2   2   1   1   2   1   1   0   0   1   2   0   1   2   1   0   2   0   1   1   2   2   1   0   0   0   0   2   1   2   1   1   2   1   0   1   1   1   0   1   0   0   2   1   1   0   1   1   1   1   2   1   1   1   1   1   1   1   1   1   1   1   0   1   0   1   1   1   1   1   0   0   2   1   0   0   1   1   2   1   1   2   1   2   0   2   0   2   2   1   1   1   1   1   1   0   0   2   2   0   0   1   0   0   1   1   1   1   1   2   2   0   0   1   1   1   1   0   1   0   2   1   0   0   0
 
!****************************************** Phenotypic Data **********************************************************
!-100.0 is resevred for missing phenotype
SimulatedTrait1        11.4027   10.4561   10.8925    9.2282   10.1073    8.8298    9.6894    8.5613   11.1364   10.6869   10.3342   10.0630    9.3794   10.6730   10.2543   10.2391   10.7078    9.4930   10.8680    9.4410    7.6650    9.8059    9.1361   10.9567    7.5712    9.4476   10.2378   10.7544    8.5704    8.9670   10.3151    8.8678    9.0470   10.9792   10.6884   10.7434    9.1479   11.5133   11.5769    8.9880    8.5830    9.9077    8.7769    8.8266    8.6021    9.5262   12.0683   11.2155    9.3430    9.8858   11.5137    9.3294    9.6928    9.4719    9.5314    8.7940    8.6502    9.7747    8.5380   10.1173   10.2877   10.7512   12.2001   11.1928   10.6309    9.4898   11.9190    9.6227    8.9919   10.9752    9.6709    9.7430    9.3738   10.7855   11.3528   10.1217    9.4951   11.2299   10.6291   10.0273    9.4880    9.6133    9.9226    9.2595   11.7478   10.6071    9.6449    8.7526    9.5677    9.7727   11.0136   10.8389    9.9357   10.0964    9.0682    9.7070   10.2945    9.5664   10.1440    9.0114   10.9180    8.3495   10.0399   11.3664   10.7045    9.2741   10.9508    9.5042   12.1283   10.1558    9.1653   10.9153    9.7815    9.5009   11.1192   10.5904   10.1762    9.0993   10.6526   11.8995   10.2106    9.4057    9.9629    9.5840   10.3485   11.4314    9.2677    9.7295   10.6021   10.3487    9.3682   10.8033   10.4989   10.4324    9.8557   10.3528   10.0302    8.5814   10.0003    9.5604    8.4406    9.8194    9.6910    8.7651    9.6186   11.2714    9.9877   10.7594   11.5180    8.5370   10.4740    8.8648    9.9805   10.5652   10.2303    8.9105    9.5147    9.3354    8.8422    9.4959    9.8615    9.1315   10.3882    8.2796   10.5729    9.8217    7.9617   10.9715    9.5139   10.4514   12.2453   10.2441   10.5377   10.6684   10.8080   10.2988    9.1610    9.6595    9.3385   10.6512    9.7074   11.0055   12.2660   10.4032    9.7407    9.0539   10.0292    8.6704    8.4612   10.9998    9.1623   10.4641   11.0702    9.7617    8.6991    9.8603    9.6161    8.5198   10.5731   11.2102
 
