# Supplementary material for: Inclusive Composite Interval Mapping of QTL by Environment Interactions in Biparental Populations
Source: PLoS One. 2015 Jul 10;10(7):e0132414. doi: 10.1371/journal.pone.0132414 (PMC4498613; doi:10.1371/journal.pone.0132414)
Supplement: S2 File — (ZIP) [file pone.0132414.s002.zip › F2 population/e=1/run_00156.met]

!**********************Note: lines staring with "!" are remarks and will be ignored in the program********************
!*********************************General Information**********************************
!Assuming F1 = P1 x P2, populations available in QTL IciMapping are: 
!  1, P1BC1F1 = P1 x F1, the first backcrossing where P1 is used as the recurrent parent;
!  2, P2BC1F1 = P2 x F1, the first backcrossing where P2 is used as the recurrent parent;
!  3, F1DH, F1-derived doubled haploids; 
!  4, RIL or F1RIL, recombination inbred lines through the repeated selfing of F1;
!  5, P1BC1RIL, recombination inbred lines through the repeated selfing of P1BC1F1;
!  6, P2BC1RIL, recombination inbred lines through the repeated selfing of P2BC1F1;
!  7, F2, the selfing generation of F1;
!  8, F3, the selfing generation of F2;
!  9, P1BC2F1, the second backcrossing where P1 is used as the recurrent parent; 
! 10, P2BC2F1, the second backcrossing where P2 is used as the recurrent parent;
! 11, P1BC2RIL, recombination inred lines through the repeated selfing of P1BC2F1; 
! 12, P2BC2RIL, recombination inred lines through the repeated selfing of P2BC2F1; 
! 13, P1BC1F2, the selfing generation of P1BC1F1; 
! 14, P2BC1F2, the selfing generation of P2BC1F1; 
! 15, P1BC2F2, the selfing generation of P1BC2F1; 
! 16, P2BC2F2, the selfing generation of P2BC2F1; 
! 17, P1BC1DH, P1BC1F1-derived doubled haploids; 
! 18, P2BC1DH, P2BC1F1-derived doubled haploids; 
! 19, P1BC2DH, P1BC2F1-derived doubled haploids; 
! 20, P2BC2DH, P2BC2F1-derived doubled haploids; 
   7      !Mapping Population (see remarks above)
   2      !Mapping Function (1 for Kosambi; 2 for Haldane; 3 for Morgan)
   2      !Marker Space Type (1 for intervals; 2 for positions)
   1      !Marker Space Unit(1 for centiMorgans; 2 for Morgan)
   6      !Number of Chromosomes (or Linkage Groups)
 200      !Size of the mapping population
   1      !Number of environments
 
!***************************************** Chromosomes and Linkage Maps **********************************************
!Chromosome                 NumMarkers
-CH1                        16
-CH2                        16
-CH3                        16
-CH4                        16
-CH5                        16
-CH6                        16
!Linkage map (Marker name followed by position or the interval length)
 MK-1-1                1     0.000
 MK-1-2                1    10.000
 MK-1-3                1    20.000
 MK-1-4                1    30.000
 MK-1-5                1    40.000
 MK-1-6                1    50.000
 MK-1-7                1    60.000
 MK-1-8                1    70.000
 MK-1-9                1    80.000
 MK-1-10               1    90.000
 MK-1-11               1   100.000
 MK-1-12               1   110.000
 MK-1-13               1   120.000
 MK-1-14               1   130.000
 MK-1-15               1   140.000
 MK-1-16               1   150.000
 MK-2-1                2     0.000
 MK-2-2                2    10.000
 MK-2-3                2    20.000
 MK-2-4                2    30.000
 MK-2-5                2    40.000
 MK-2-6                2    50.000
 MK-2-7                2    60.000
 MK-2-8                2    70.000
 MK-2-9                2    80.000
 MK-2-10               2    90.000
 MK-2-11               2   100.000
 MK-2-12               2   110.000
 MK-2-13               2   120.000
 MK-2-14               2   130.000
 MK-2-15               2   140.000
 MK-2-16               2   150.000
 MK-3-1                3     0.000
 MK-3-2                3    10.000
 MK-3-3                3    20.000
 MK-3-4                3    30.000
 MK-3-5                3    40.000
 MK-3-6                3    50.000
 MK-3-7                3    60.000
 MK-3-8                3    70.000
 MK-3-9                3    80.000
 MK-3-10               3    90.000
 MK-3-11               3   100.000
 MK-3-12               3   110.000
 MK-3-13               3   120.000
 MK-3-14               3   130.000
 MK-3-15               3   140.000
 MK-3-16               3   150.000
 MK-4-1                4     0.000
 MK-4-2                4    10.000
 MK-4-3                4    20.000
 MK-4-4                4    30.000
 MK-4-5                4    40.000
 MK-4-6                4    50.000
 MK-4-7                4    60.000
 MK-4-8                4    70.000
 MK-4-9                4    80.000
 MK-4-10               4    90.000
 MK-4-11               4   100.000
 MK-4-12               4   110.000
 MK-4-13               4   120.000
 MK-4-14               4   130.000
 MK-4-15               4   140.000
 MK-4-16               4   150.000
 MK-5-1                5     0.000
 MK-5-2                5    10.000
 MK-5-3                5    20.000
 MK-5-4                5    30.000
 MK-5-5                5    40.000
 MK-5-6                5    50.000
 MK-5-7                5    60.000
 MK-5-8                5    70.000
 MK-5-9                5    80.000
 MK-5-10               5    90.000
 MK-5-11               5   100.000
 MK-5-12               5   110.000
 MK-5-13               5   120.000
 MK-5-14               5   130.000
 MK-5-15               5   140.000
 MK-5-16               5   150.000
 MK-6-1                6     0.000
 MK-6-2                6    10.000
 MK-6-3                6    20.000
 MK-6-4                6    30.000
 MK-6-5                6    40.000
 MK-6-6                6    50.000
 MK-6-7                6    60.000
 MK-6-8                6    70.000
 MK-6-9                6    80.000
 MK-6-10               6    90.000
 MK-6-11               6   100.000
 MK-6-12               6   110.000
 MK-6-13               6   120.000
 MK-6-14               6   130.000
 MK-6-15               6   140.000
 MK-6-16               6   150.000
!*********************************** Marker Types ********************************************************************
!Co-dominant marker: When heterozygote F1 is present, P1 is coded as 2, F1 is coded as 1, and P2 is coded as 0; Otherwise, P1 is coded as 2, and P2 is coded as 0. 
!Dominant marker: When heterozygote F1 is present, P1 and F1 are coded as 12, and P2 is coded as 0; Otherwise, P1 is coded as 2, and P2 is coded as 0.  
!Recessive markers: When heterozygote F1 is present, P1 is coded as 2, and F1 and P2 are coded as 10; Otherwise, P1 is coded as 2, and P2 is coded as 0. 
!Missing marker is coded as -1. 
 MK-1-1                 1   1   0   2   0   1   1   1   1   1   0   2   0   1   1   0   0   2   2   2   1   1   2   1   1   0   1   2   2   1   2   2   0   1   1   1   1   0   1   0   1   2   1   2   1   0   1   1   1   0   0   1   1   1   2   0   2   2   0   2   1   1   2   0   1   1   1   1   1   0   1   1   1   0   1   0   1   0   0   1   0   1   1   1   0   0   1   1   1   2   2   1   1   0   1   1   2   1   0   0   2   1   0   2   1   0   2   1   1   0   0   2   1   2   1   2   1   1   1   0   2   1   1   0   0   2   2   1   1   2   2   1   2   2   1   0   2   1   1   2   1   1   0   0   1   0   1   2   1   1   2   1   1   0   2   1   0   1   1   0   1   1   1   1   0   1   1   2   1   2   2   1   1   1   1   0   1   0   1   2   1   1   1   0   0   0   1   1   1   0   0   0   1   1   1   2   1   2   1   2
 MK-1-2                 1   1   0   1   0   1   2   1   2   1   1   1   0   1   0   0   0   2   2   1   0   1   2   1   1   0   1   2   2   1   2   2   0   1   0   1   1   0   1   0   1   1   1   2   0   0   1   1   1   0   0   1   1   1   2   1   1   2   0   2   1   1   2   0   1   1   1   1   0   1   0   1   1   0   1   0   1   0   0   1   1   1   1   1   1   0   1   1   1   2   2   1   1   0   2   0   2   2   0   0   2   2   0   2   1   0   2   1   1   0   0   2   1   2   1   2   1   1   1   0   2   1   1   1   0   2   2   2   1   2   2   1   2   2   2   1   2   1   1   2   1   1   0   0   1   0   1   2   1   1   2   0   0   0   2   1   0   1   1   0   0   1   1   1   0   1   1   2   0   2   2   1   0   1   1   0   1   0   1   2   1   1   1   0   1   0   1   1   1   0   0   0   1   1   1   1   1   2   1   2
 MK-1-3                 1   1   0   1   0   0   2   2   1   1   1   1   0   1   0   0   0   2   2   1   0   1   1   2   1   0   1   2   2   2   1   2   0   1   0   1   1   0   1   2   1   2   1   2   0   1   1   2   1   0   0   0   1   1   1   1   1   2   0   2   1   1   2   1   1   1   1   2   0   1   1   1   1   1   1   0   1   0   1   1   1   1   1   1   1   0   1   1   1   2   1   2   1   0   2   0   1   2   1   0   1   2   0   2   1   1   1   0   1   0   0   2   1   2   2   2   1   1   0   0   1   1   1   1   0   2   2   2   1   2   2   1   2   2   2   1   1   1   1   2   0   0   0   1   1   0   1   2   2   1   2   0   1   0   2   1   0   1   1   0   0   1   0   1   0   1   1   1   0   2   2   0   0   1   1   0   1   0   1   2   1   2   1   0   1   0   1   2   0   0   0   0   0   1   1   1   1   2   1   2
 MK-1-4                 1   1   0   1   0   0   2   2   2   1   1   1   0   1   0   0   1   2   2   1   0   1   1   2   1   0   0   2   1   2   1   2   0   1   0   1   1   0   1   1   1   2   1   2   0   1   1   2   1   1   0   0   1   1   2   1   1   1   0   2   0   1   2   1   1   0   1   1   0   1   1   1   1   1   2   0   0   0   1   2   1   1   0   1   1   0   1   1   1   2   1   1   2   0   2   0   1   2   0   0   1   2   1   2   1   2   0   1   1   0   0   2   1   2   2   2   2   0   0   0   1   1   1   1   0   2   2   2   1   2   2   1   2   2   2   1   1   1   1   2   0   0   0   1   1   0   1   2   2   1   2   0   1   0   2   0   0   1   1   0   0   1   0   1   1   2   1   2   0   1   2   0   0   1   2   0   0   0   1   2   1   2   1   0   1   0   1   2   1   0   0   0   0   2   1   1   1   2   2   2
 MK-1-5                 1   0   0   1   0   0   1   2   2   2   1   1   0   1   0   0   1   2   2   1   0   1   1   1   1   0   0   1   1   2   1   2   0   1   0   0   1   0   1   1   1   2   1   2   0   1   1   1   1   2   0   1   1   1   1   1   1   1   0   2   1   1   2   1   2   0   1   1   0   1   1   1   1   1   2   0   0   0   1   1   0   1   0   1   1   0   1   1   1   2   1   1   2   0   2   0   1   2   0   0   1   2   2   2   1   2   0   1   1   0   0   1   1   1   2   2   1   0   0   1   1   2   1   1   0   2   2   0   0   2   2   1   2   2   2   2   1   1   1   2   0   0   0   1   2   0   1   2   2   2   2   0   1   0   2   0   0   1   1   0   0   0   1   1   1   2   1   2   1   1   2   0   1   0   1   0   0   0   1   2   1   2   1   0   1   0   0   2   1   0   1   0   1   2   1   1   1   2   2   2
 MK-1-6                 1   0   1   2   0   0   1   2   2   2   1   1   0   1   0   0   1   2   2   1   1   0   1   1   1   0   0   1   1   2   1   2   0   0   0   0   1   0   1   1   1   2   1   2   0   1   1   1   1   2   1   0   1   1   1   1   1   1   0   2   1   1   2   1   2   1   0   1   0   0   1   1   1   1   2   1   1   0   1   1   0   2   0   1   1   0   1   1   1   2   1   1   0   1   2   0   1   2   0   0   1   2   2   2   1   2   0   1   1   0   1   0   1   2   2   2   2   0   0   1   0   2   1   1   0   2   2   1   0   2   2   1   2   2   2   2   1   2   1   1   1   0   1   1   2   0   1   2   2   1   2   0   2   0   2   0   0   1   1   0   0   0   1   1   1   2   1   2   0   1   2   0   0   1   1   0   0   1   1   2   1   2   1   0   1   0   0   2   1   0   1   0   0   2   1   1   1   2   1   2
 MK-1-7                 1   0   1   2   0   0   0   2   2   2   1   1   0   0   0   0   1   2   2   1   1   0   1   1   1   0   0   1   1   2   2   1   0   0   1   0   1   0   1   1   2   2   1   2   0   1   0   1   2   1   1   0   1   1   1   0   1   1   1   2   1   1   2   1   1   2   0   1   1   0   1   1   1   1   1   1   1   1   1   1   0   2   0   1   1   0   1   1   1   2   1   1   0   1   2   0   1   1   0   0   2   1   2   0   1   1   0   1   1   0   1   0   1   2   2   2   2   0   0   1   0   2   1   1   0   2   1   1   0   0   2   1   2   2   2   2   1   2   1   1   1   0   2   1   2   0   1   0   2   1   2   0   2   0   2   0   0   1   1   0   0   0   1   1   1   1   1   2   0   0   2   0   0   0   0   0   0   1   1   2   1   1   1   0   1   0   0   2   1   0   1   0   0   2   1   1   1   2   1   2
 MK-1-8                 1   0   0   2   0   0   0   2   2   2   1   1   0   0   0   0   1   1   2   1   1   0   1   1   1   0   0   1   1   1   2   1   0   1   1   0   1   0   1   1   2   2   1   2   0   1   0   1   2   1   1   0   0   0   1   0   1   1   1   2   1   1   2   1   1   2   0   1   0   0   1   1   1   1   1   1   1   1   1   1   0   2   0   1   1   0   1   1   0   2   1   1   1   1   2   0   1   1   0   0   1   1   1   0   1   1   0   0   1   0   1   0   1   1   2   2   1   0   0   1   0   2   1   1   1   0   1   1   0   0   1   1   2   1   2   2   1   2   2   1   1   0   1   1   2   1   1   0   2   1   2   0   2   1   1   2   0   1   0   0   0   0   1   2   1   1   1   2   0   0   2   0   0   0   0   0   0   1   1   1   1   1   1   1   2   0   0   1   1   1   1   1   0   2   1   0   2   0   1   2
 MK-1-9                 1   0   1   2   0   0   0   2   2   2   1   1   0   0   0   0   2   1   2   1   1   0   1   0   1   1   0   1   0   1   1   1   0   1   0   0   1   0   1   0   2   2   1   2   0   1   0   1   2   1   1   0   1   0   1   1   2   1   1   2   1   0   2   2   1   2   0   0   2   0   1   1   1   1   1   1   1   1   1   0   0   2   0   1   1   0   0   1   1   2   1   1   1   1   2   1   1   1   0   0   2   1   1   0   1   1   0   0   1   0   1   0   1   1   1   2   1   0   0   1   1   2   1   1   1   0   1   1   0   0   1   1   2   1   2   1   1   2   2   1   1   1   2   1   1   2   1   0   2   1   2   1   2   1   1   2   0   1   0   1   1   0   1   2   1   1   1   2   0   0   1   0   1   0   0   0   0   1   1   1   1   1   1   2   2   0   0   1   1   2   1   1   1   2   1   0   1   0   1   2
 MK-1-10                1   0   1   2   0   0   1   2   2   0   1   1   0   0   0   0   2   1   2   1   1   0   1   0   1   1   0   1   0   1   1   1   0   1   1   0   2   0   1   0   2   2   1   2   0   2   0   1   2   1   1   0   2   0   1   1   2   1   1   1   1   0   2   1   1   2   0   0   2   0   1   1   1   1   1   1   1   1   1   0   0   1   0   1   1   0   0   1   1   2   1   1   1   1   2   1   1   1   0   0   1   1   0   0   1   1   0   0   1   0   1   0   2   1   1   1   1   0   0   0   2   2   1   1   1   0   1   1   0   0   1   1   1   0   2   1   1   2   2   0   1   1   1   1   1   2   1   1   2   1   1   1   2   1   1   2   0   1   1   1   1   1   0   2   1   1   1   1   0   0   1   0   1   0   0   0   0   1   0   1   0   1   1   2   2   0   1   1   1   2   1   1   1   2   1   0   1   1   1   2
 MK-1-11                1   1   0   2   0   0   1   2   2   0   1   1   0   0   0   0   2   1   2   1   0   0   1   1   1   1   0   1   0   1   1   1   0   2   1   0   2   0   0   1   2   1   1   2   0   2   1   1   2   1   1   0   2   0   0   1   2   1   1   1   1   0   2   1   1   2   0   0   1   1   0   1   1   1   1   1   1   1   1   0   0   1   0   1   1   1   1   1   1   2   1   1   1   1   2   1   1   1   0   0   1   1   0   0   1   1   0   1   1   0   0   0   2   1   1   1   1   0   1   0   2   2   1   2   1   0   0   1   0   0   0   1   2   0   2   1   1   2   2   0   1   1   1   2   1   1   1   0   2   1   1   1   2   1   1   2   0   0   1   1   0   1   1   2   2   1   1   1   0   0   1   0   1   0   1   0   0   1   0   1   0   1   1   2   2   0   0   1   1   2   2   1   1   2   1   0   1   1   2   2
 MK-1-12                1   1   0   2   0   1   1   2   2   0   1   1   1   0   0   1   2   1   2   2   0   0   2   1   1   0   0   1   0   1   1   2   0   2   1   0   1   0   0   1   2   1   1   2   0   2   1   1   2   1   0   0   2   0   0   1   2   1   1   1   1   1   2   1   1   1   0   0   1   1   0   2   1   2   1   1   1   1   1   1   0   1   2   1   1   1   1   1   1   2   1   0   1   1   2   1   1   1   0   1   2   1   0   0   1   1   0   1   1   0   0   0   2   1   1   1   1   0   1   0   2   2   1   2   1   0   0   1   0   0   0   1   2   1   2   1   1   2   2   1   1   1   1   2   1   1   2   0   2   1   1   1   2   1   1   2   0   0   1   1   1   1   1   2   2   1   1   0   0   0   1   1   1   0   1   0   0   1   0   1   0   1   1   2   1   0   0   0   1   2   2   1   1   2   1   0   2   1   2   2
 MK-1-13                1   1   0   2   0   1   1   2   2   0   1   1   1   0   0   1   2   1   2   2   0   0   1   1   1   0   0   1   0   1   1   2   0   1   1   0   1   0   0   1   2   0   2   1   0   2   0   1   2   1   0   0   1   0   0   1   2   0   1   1   0   0   2   1   1   1   0   0   1   1   0   1   0   2   1   1   1   1   1   1   0   0   2   1   1   1   1   2   2   2   1   0   1   0   1   1   2   1   0   1   2   1   1   0   1   1   0   1   0   0   0   0   1   1   2   1   2   1   1   0   2   1   1   2   1   0   0   1   0   0   0   1   2   1   2   1   0   2   1   1   2   1   1   2   1   1   2   1   1   1   1   1   2   1   1   2   0   0   1   1   2   1   1   2   2   1   1   0   0   0   1   1   1   0   1   0   0   1   0   1   1   1   1   1   1   1   0   0   1   2   1   1   1   2   1   1   2   1   1   2
 MK-1-14                1   1   0   2   1   1   0   2   2   0   1   2   1   0   0   1   2   1   2   2   1   0   1   1   2   0   0   1   0   1   2   1   0   1   1   0   1   0   0   1   2   0   1   1   0   1   0   1   2   1   0   0   1   0   0   1   2   0   1   2   2   0   2   1   1   1   0   1   2   1   0   1   1   2   1   1   1   1   2   1   0   0   1   2   0   1   1   2   2   2   1   0   1   0   1   1   1   1   0   1   2   1   1   0   1   1   0   1   0   0   0   0   0   1   1   2   2   2   1   0   2   1   1   2   1   0   0   0   0   0   0   1   2   1   2   1   0   2   1   1   2   1   1   2   1   1   2   2   1   1   1   1   2   1   1   2   0   0   1   0   2   1   0   2   1   1   1   0   0   1   0   1   1   1   1   0   0   1   0   1   1   1   1   1   1   1   1   0   1   2   1   1   1   2   1   1   2   1   1   2
 MK-1-15                1   2   0   1   1   1   0   2   2   1   1   2   1   0   0   1   2   1   2   2   1   0   0   1   2   0   0   1   0   1   2   1   0   1   1   0   2   1   0   1   2   1   1   1   0   1   0   1   2   1   0   0   1   0   1   1   2   1   1   2   2   0   1   1   1   0   0   1   2   1   1   1   1   2   1   1   1   1   2   1   0   0   0   2   0   1   1   1   1   2   1   0   1   0   1   1   1   1   0   1   2   2   0   0   2   1   0   1   0   0   1   0   1   1   1   2   1   2   2   0   2   0   1   2   1   0   0   0   0   0   0   1   2   1   2   1   0   2   1   1   1   1   1   2   2   1   2   2   1   0   1   1   1   1   1   2   0   0   1   0   2   1   0   2   1   2   1   1   0   1   0   1   1   1   1   0   0   2   1   0   1   1   1   0   1   2   1   1   1   2   1   1   1   2   1   1   2   1   1   2
 MK-1-16                1   2   0   1   1   1   0   1   2   1   1   2   2   0   1   1   2   2   2   2   1   0   0   1   2   0   0   1   0   2   2   1   0   1   1   1   2   1   0   1   2   1   1   1   1   1   0   1   2   1   0   1   1   1   0   1   2   2   2   2   2   0   1   1   0   0   1   1   2   1   2   1   1   1   1   2   1   0   2   1   1   1   0   1   0   1   1   1   1   2   1   0   2   1   1   1   1   2   0   1   2   2   0   0   2   1   0   1   0   0   0   1   1   1   1   2   1   2   2   0   2   0   1   2   1   0   1   0   0   1   1   1   2   1   2   1   0   2   1   1   1   1   1   2   2   2   2   2   0   0   1   1   1   1   1   2   2   0   0   1   2   1   0   2   1   2   1   1   0   1   0   1   0   1   1   1   0   1   1   0   1   1   1   0   1   2   1   1   1   2   1   1   1   2   1   2   2   1   1   1
 MK-2-1                 1   0   1   1   1   1   1   0   2   0   0   0   0   1   0   1   0   0   0   1   2   1   1   2   2   0   1   1   2   1   1   0   0   1   1   1   2   1   2   0   1   0   1   1   1   2   2   2   1   0   2   0   0   0   1   1   1   1   1   2   1   1   2   1   0   0   0   1   0   1   1   0   2   1   1   1   2   0   2   2   1   1   2   1   1   1   1   2   1   2   0   0   2   0   1   1   2   0   0   1   0   0   1   1   0   1   1   0   0   0   1   2   1   1   1   1   0   0   1   1   2   2   1   1   1   1   1   1   2   1   2   2   2   1   1   1   1   2   0   1   0   0   1   2   1   1   1   1   1   1   0   0   1   1   1   0   1   1   1   2   2   1   1   1   1   2   1   2   2   1   1   1   1   1   0   1   1   1   1   0   1   0   0   1   1   1   1   2   1   2   1   2   2   0   1   2   2   1   0   0
 MK-2-2                 1   0   1   2   1   2   1   0   2   0   0   0   0   2   1   1   0   0   0   1   2   0   1   2   2   0   1   0   2   1   1   0   0   1   1   0   2   1   2   0   1   0   1   1   1   2   2   2   1   0   2   0   1   0   1   1   1   2   2   1   1   1   2   1   0   0   0   1   0   1   1   0   2   1   1   2   2   0   1   1   1   1   2   1   1   1   1   2   1   1   0   0   2   0   0   1   2   1   0   1   0   0   0   2   1   1   0   0   0   0   1   1   1   1   0   1   0   0   0   1   2   2   2   1   0   1   1   1   2   1   2   1   2   1   1   1   1   2   2   1   0   1   1   2   1   1   1   1   1   0   0   0   1   1   1   0   2   0   1   2   2   0   1   1   1   2   2   2   2   1   1   1   1   1   0   1   1   1   1   0   0   0   2   1   1   1   1   2   1   2   1   2   2   0   2   2   2   1   0   0
 MK-2-3                 1   0   1   2   0   2   1   0   2   0   0   0   1   2   2   1   0   0   0   1   2   0   1   1   1   0   1   0   2   1   1   0   0   1   0   0   2   1   2   0   1   0   1   1   1   2   2   2   1   0   2   0   0   0   1   1   1   2   2   1   1   1   2   1   0   0   0   1   0   1   0   0   2   1   0   2   2   1   0   0   1   1   2   1   1   1   1   1   1   1   0   0   2   0   0   1   1   1   1   1   0   1   1   2   1   1   0   0   0   0   1   0   1   1   1   1   0   0   0   1   1   2   2   1   0   1   1   1   2   0   1   1   2   1   0   2   1   2   2   0   0   1   1   2   1   1   1   1   1   0   1   0   1   1   1   2   2   0   1   2   2   0   1   1   1   2   2   2   2   1   1   1   1   2   0   1   1   1   1   1   1   0   2   2   0   1   1   2   1   2   1   2   2   0   2   2   1   1   0   1
 MK-2-4                 2   0   1   2   0   2   1   1   2   1   0   0   1   2   1   2   1   0   0   0   2   0   1   1   1   1   1   0   2   1   2   1   0   0   1   1   2   2   2   0   0   1   1   1   1   2   2   2   1   0   2   1   0   0   2   1   1   1   2   2   0   1   2   1   0   0   1   1   0   1   0   0   2   1   0   2   2   1   0   0   1   1   2   2   1   0   2   1   1   1   1   1   1   0   0   1   1   1   1   1   0   1   1   2   1   1   0   0   1   0   1   0   1   1   1   1   0   0   0   1   1   2   2   1   0   1   1   1   2   0   1   1   1   1   0   2   1   2   1   0   1   2   1   1   2   1   1   0   0   0   0   0   1   1   2   2   2   0   1   2   2   0   1   2   2   2   2   2   2   1   1   1   1   0   0   1   1   1   2   1   1   0   1   1   0   1   1   1   1   1   1   2   2   0   1   2   1   0   0   1
 MK-2-5                 2   0   1   2   0   2   1   0   2   1   0   0   1   2   1   2   1   0   0   0   2   0   1   1   1   1   2   1   2   1   2   1   0   0   1   0   2   2   2   0   0   1   0   1   2   2   2   2   1   0   2   1   0   0   2   1   1   1   2   2   0   2   1   1   0   0   1   1   0   1   1   1   2   2   0   2   2   1   0   0   1   1   2   2   1   0   2   1   1   2   1   1   1   0   1   1   1   1   1   1   1   1   1   2   1   1   0   0   1   1   1   0   1   2   1   1   1   0   1   1   0   2   2   0   0   1   1   1   2   0   2   1   1   1   0   2   2   1   1   0   1   1   1   1   2   1   1   1   0   0   0   0   1   1   1   2   1   1   0   2   2   0   1   2   2   2   2   1   1   1   1   1   1   0   0   1   1   1   2   1   1   0   1   1   0   2   1   1   1   1   1   2   2   0   1   2   1   0   0   1
 MK-2-6                 2   0   1   2   1   2   1   1   2   1   0   0   2   2   1   2   1   0   0   0   2   0   1   1   2   0   2   1   2   1   2   1   0   0   1   0   2   2   2   0   0   1   0   1   2   2   2   2   1   0   2   1   0   1   2   1   1   1   2   2   0   1   1   1   1   0   1   1   0   1   1   1   0   2   0   2   2   1   0   1   1   1   2   2   1   0   2   1   1   2   0   1   1   0   1   1   0   1   1   1   1   1   1   2   1   1   0   0   1   1   2   0   1   2   1   1   1   0   0   1   0   2   2   1   0   1   1   1   2   1   2   1   1   1   0   1   2   1   1   0   1   0   1   1   2   1   1   1   0   0   0   0   1   1   2   2   1   1   0   2   1   1   1   1   2   2   2   1   1   1   1   1   2   0   0   1   1   2   2   1   1   0   1   1   0   2   1   0   1   1   1   2   2   0   0   2   1   0   0   1
 MK-2-7                 2   0   2   2   1   1   1   1   1   1   0   0   2   2   1   1   0   1   0   0   2   0   2   1   2   1   2   0   2   0   1   0   0   0   1   0   2   2   1   0   0   1   0   1   2   2   2   2   1   0   1   1   0   2   2   2   1   1   2   2   0   1   1   1   1   0   1   1   0   1   1   1   0   2   0   2   2   1   0   1   1   1   1   2   1   0   2   1   1   1   1   0   1   0   1   2   1   1   1   1   1   1   2   2   0   1   0   0   1   1   2   0   1   1   1   1   1   0   0   2   0   2   2   1   0   1   1   2   1   1   2   1   1   1   1   1   2   1   1   0   1   0   1   1   1   1   0   1   0   0   0   0   1   1   1   2   1   1   0   2   0   1   1   1   2   1   2   1   1   1   1   1   2   0   1   1   1   2   2   1   1   1   1   1   0   1   1   0   1   1   1   1   2   0   0   2   1   0   0   1
 MK-2-8                 2   0   2   2   1   0   1   1   1   1   0   0   1   2   1   1   0   1   1   0   2   0   2   1   2   1   2   0   2   0   1   0   1   0   1   0   1   2   1   0   0   1   1   1   1   2   2   2   1   0   1   0   1   2   2   2   1   1   2   1   1   2   1   2   1   0   1   1   0   1   1   1   0   1   1   2   2   2   1   1   1   0   1   2   1   0   2   1   1   1   1   0   1   0   1   2   1   1   1   1   1   1   2   2   0   1   1   0   2   1   1   0   1   1   0   1   1   0   0   1   0   2   1   1   0   1   1   2   1   1   2   0   1   2   1   1   2   1   1   0   1   0   1   1   1   1   0   1   0   1   1   0   1   1   1   2   1   1   0   2   0   1   1   2   2   1   2   1   1   2   1   1   2   0   2   1   1   1   1   1   2   2   2   1   2   1   1   0   1   0   1   1   2   0   0   2   1   0   0   1
 MK-2-9                 2   0   2   1   1   0   1   1   1   1   0   0   0   2   1   1   0   1   1   0   1   0   2   2   1   1   1   0   2   0   1   0   1   1   1   0   1   2   0   0   0   1   1   1   1   2   1   2   1   0   1   0   1   2   2   2   1   1   2   1   1   2   1   2   1   1   1   1   0   1   1   1   0   1   2   1   2   2   1   1   0   0   1   2   1   0   1   1   1   1   0   0   1   0   1   2   1   1   1   2   0   2   1   2   0   1   0   0   2   1   1   1   1   1   0   1   1   0   0   0   0   2   0   1   1   1   1   2   1   1   1   1   1   2   1   1   2   1   1   1   1   0   2   1   1   1   0   2   0   1   0   0   1   1   1   2   2   1   1   2   0   1   0   2   1   1   2   2   0   2   1   1   2   0   2   1   1   1   2   2   2   2   2   1   2   2   1   0   2   0   1   1   2   0   0   1   1   0   0   1
 MK-2-10                2   0   2   2   1   0   1   1   1   1   1   0   0   2   1   1   1   1   1   1   1   0   2   2   0   2   0   0   2   0   1   0   1   1   1   0   1   2   1   0   0   0   1   1   1   2   1   2   0   2   1   0   1   2   1   2   1   1   2   1   0   2   1   1   1   0   1   1   0   1   0   1   0   1   2   1   2   2   1   1   0   0   1   2   1   2   1   0   1   1   0   0   1   1   1   1   1   1   1   2   0   2   1   2   1   1   1   1   2   2   1   1   0   1   0   1   1   1   0   1   1   2   0   0   1   1   1   2   1   1   1   1   1   1   1   1   2   1   1   1   1   0   1   0   1   0   0   2   0   2   0   0   1   1   1   1   2   1   1   2   0   1   0   1   1   1   2   1   1   2   1   1   2   0   1   1   0   0   2   2   2   2   1   1   2   1   1   1   2   0   1   1   2   0   0   1   0   0   0   1
 MK-2-11                1   0   2   2   1   0   1   1   1   1   1   0   0   1   1   1   0   1   1   2   1   0   2   2   0   1   0   0   2   0   1   0   2   1   1   0   1   2   1   0   0   1   1   1   1   1   1   2   0   2   1   0   1   2   2   2   1   1   2   1   0   2   1   2   2   0   0   1   0   1   0   1   0   2   2   2   2   2   1   1   0   0   1   2   1   2   1   0   1   1   0   0   1   2   1   0   1   1   1   2   0   2   1   2   1   1   1   1   2   1   1   1   0   1   0   2   0   1   0   1   1   1   0   0   1   1   0   2   0   1   1   1   1   1   1   1   1   1   1   2   1   0   2   1   1   0   0   2   0   2   1   1   1   1   0   1   2   1   1   1   1   1   0   1   1   1   2   1   1   2   1   1   2   0   1   0   1   0   2   2   2   2   1   1   2   2   0   1   2   0   0   1   1   0   0   1   0   1   1   1
 MK-2-12                1   0   2   2   1   1   1   1   1   1   0   0   0   1   1   1   1   0   2   2   1   0   2   2   1   1   0   1   2   0   1   0   2   1   1   0   1   1   1   0   0   1   1   1   1   2   1   2   1   1   1   0   0   2   2   2   1   1   2   1   0   2   1   2   1   1   0   1   0   1   0   1   0   2   2   1   1   1   1   1   0   0   1   2   1   1   1   0   2   1   0   0   1   2   1   1   1   1   1   1   0   2   1   2   1   1   1   1   2   1   1   1   0   1   0   1   0   1   1   1   1   1   0   1   1   1   0   1   0   1   2   1   1   1   1   1   1   0   1   2   2   1   2   1   1   0   0   2   0   1   1   1   1   1   1   1   2   2   1   1   1   1   0   1   2   1   2   1   1   2   2   1   2   0   1   0   1   0   2   1   1   2   0   1   2   2   0   1   2   0   1   1   1   1   0   1   0   1   1   1
 MK-2-13                2   0   2   2   1   1   1   1   1   1   0   1   0   1   1   1   1   0   2   2   1   0   2   1   1   1   0   1   2   0   1   1   2   1   2   0   1   1   0   0   0   1   1   2   1   2   1   2   1   1   1   0   0   1   2   1   1   1   1   1   0   2   1   2   1   1   0   1   0   1   0   1   0   2   2   0   1   1   1   1   0   0   1   2   1   0   0   0   2   1   1   0   1   2   1   1   1   1   1   1   0   2   1   2   1   1   2   1   2   1   1   0   0   1   0   1   0   1   1   1   2   1   1   1   1   1   0   1   0   1   2   1   1   1   1   1   1   0   2   1   2   1   1   1   1   0   0   1   0   1   1   1   1   1   1   1   2   2   1   1   1   1   0   0   2   1   2   1   1   2   2   1   2   0   1   0   2   0   2   1   1   2   0   1   2   2   0   0   1   0   1   1   2   1   0   1   0   1   1   1
 MK-2-14                2   0   2   2   1   1   1   0   1   1   0   1   0   1   1   1   1   0   1   2   1   0   2   1   1   1   0   1   1   0   1   1   1   1   1   0   2   1   1   0   0   1   1   2   1   2   1   2   1   1   1   0   0   1   2   2   1   1   1   1   0   2   1   2   1   1   1   1   0   1   0   1   0   2   2   0   1   1   1   1   0   0   1   2   1   0   1   0   2   1   1   0   1   2   1   1   1   1   1   2   0   2   0   2   1   1   2   1   2   1   0   0   1   1   0   1   0   1   2   1   2   0   1   1   1   1   0   1   0   1   2   1   1   1   0   1   0   0   2   1   2   1   2   1   0   0   0   1   0   1   0   1   1   2   1   1   2   1   1   1   1   1   0   1   2   0   2   1   1   2   2   1   1   0   1   0   1   0   2   1   1   2   0   1   2   1   0   0   1   0   1   2   2   1   1   1   0   1   1   1
 MK-2-15                2   0   2   2   1   0   1   0   1   1   0   1   0   1   1   1   0   0   1   2   1   0   2   1   1   1   0   1   2   0   1   1   1   1   1   2   2   1   1   0   0   1   1   2   1   2   1   2   1   1   2   0   1   1   2   2   1   1   1   2   0   2   1   2   1   1   1   2   0   1   0   1   1   2   2   0   1   0   1   1   0   0   1   2   1   0   1   0   1   1   1   0   1   2   1   1   1   0   1   2   0   2   0   2   1   1   1   1   2   1   1   1   1   2   0   1   0   1   1   1   2   0   1   1   1   1   0   1   0   2   2   1   1   1   0   1   0   0   2   0   1   1   2   0   1   1   1   1   1   1   1   1   2   1   1   1   2   1   1   2   1   1   1   1   2   0   2   1   1   2   2   1   1   0   1   0   1   0   2   1   1   2   0   1   2   1   0   0   1   1   1   2   2   1   1   1   0   1   1   1
 MK-2-16                2   0   2   2   1   0   1   0   1   1   0   2   0   1   1   1   0   0   1   1   2   0   2   1   1   1   0   1   2   1   1   1   1   1   1   1   2   1   1   0   0   1   1   2   1   2   1   2   1   1   2   0   1   1   2   1   1   1   1   1   0   2   1   2   1   1   1   2   0   1   0   2   1   2   2   0   1   0   1   1   0   0   1   1   1   1   1   0   1   2   1   0   1   2   1   1   1   0   2   2   0   2   0   1   2   1   1   1   1   1   1   2   1   1   0   1   0   1   0   1   2   0   1   1   0   1   1   1   1   2   2   1   1   1   0   1   0   0   2   0   1   1   2   0   2   1   0   1   2   1   1   1   2   1   1   1   2   1   2   1   1   1   0   1   2   0   2   0   0   2   1   0   2   1   0   0   0   0   2   1   0   2   0   1   2   1   0   1   1   1   1   2   2   1   1   1   0   1   1   2
 MK-3-1                 1   2   1   1   2   1   1   1   2   1   0   1   0   1   0   2   1   0   2   2   0   0   2   1   2   1   0   2   0   0   2   2   1   0   0   2   1   0   1   1   2   0   1   1   2   1   1   1   1   1   0   1   2   2   1   1   1   2   0   0   2   1   1   1   1   1   0   0   2   2   1   0   2   1   1   1   1   1   1   1   1   2   0   1   2   2   1   1   2   1   2   0   1   1   2   1   2   1   1   1   1   2   2   0   0   0   2   1   1   2   1   1   1   2   2   1   1   1   1   1   0   1   1   0   0   1   1   0   1   1   2   1   0   2   1   1   2   1   2   0   1   1   1   2   0   1   2   1   1   1   1   2   2   0   2   0   0   2   1   1   1   1   2   1   1   2   2   1   2   1   1   1   0   1   0   1   1   1   0   2   1   2   1   1   2   2   1   0   1   1   1   0   2   0   1   0   1   1   1   1
 MK-3-2                 1   2   1   1   1   1   1   1   0   2   1   0   0   0   0   1   2   0   2   2   0   1   2   1   2   0   0   2   0   0   2   2   1   1   0   2   1   0   1   1   2   1   0   1   2   1   1   2   1   1   1   1   2   2   0   1   1   1   0   0   2   0   1   1   1   1   0   0   2   2   2   0   2   1   1   1   0   1   1   1   1   1   0   1   2   2   1   1   2   1   2   1   1   1   1   1   2   1   1   2   1   2   2   0   0   0   2   1   1   1   1   1   1   2   2   1   1   1   0   1   0   1   1   0   0   1   1   0   1   1   2   1   1   1   1   1   2   1   2   0   2   1   2   2   0   1   2   1   1   1   1   2   2   1   2   0   0   2   1   1   2   1   2   1   0   2   2   1   2   1   1   1   0   1   0   1   1   0   0   2   1   2   1   1   2   2   1   0   1   1   1   0   2   1   2   0   1   1   1   1
 MK-3-3                 1   2   1   1   1   1   1   1   0   2   0   0   0   0   1   1   1   1   1   2   0   1   2   1   2   0   0   2   2   1   2   2   1   1   1   1   2   0   2   2   2   1   0   0   2   1   1   1   1   1   1   0   2   1   0   1   1   1   0   0   2   0   1   0   1   1   0   0   2   2   2   0   2   1   1   1   0   1   1   1   1   1   0   1   2   2   1   1   2   1   1   2   1   1   1   1   2   1   1   2   1   1   2   0   0   1   2   1   1   1   1   0   1   2   1   1   1   1   0   1   0   1   1   0   1   1   1   0   1   1   2   1   2   0   1   1   2   1   2   0   1   0   2   2   0   1   1   1   1   1   1   2   2   1   2   0   1   1   0   1   1   1   2   1   0   2   2   1   1   1   1   1   0   1   0   1   0   0   0   2   1   2   1   1   2   2   1   0   1   1   2   0   2   1   2   0   1   1   1   1
 MK-3-4                 1   2   1   1   1   1   1   2   0   1   0   0   0   1   1   1   2   1   1   1   0   1   2   1   2   0   0   1   2   0   2   2   1   1   1   1   2   0   2   2   2   1   0   0   2   1   1   1   1   0   1   0   1   1   0   1   1   1   2   0   2   0   2   0   2   2   0   1   2   1   0   0   2   1   1   1   1   1   2   1   1   1   0   1   2   2   1   1   2   1   1   2   1   1   0   1   2   1   1   2   1   1   1   0   0   2   2   2   1   1   1   0   1   2   1   1   2   1   0   1   0   2   1   0   1   1   1   0   1   1   2   1   2   0   1   1   2   2   2   0   1   0   2   2   0   2   1   1   1   2   1   2   1   1   2   1   1   1   0   1   1   1   2   1   1   1   2   1   1   1   1   1   0   1   0   1   0   0   0   1   1   2   1   1   2   2   1   1   1   1   2   0   1   1   1   0   1   1   1   1
 MK-3-5                 1   2   1   1   1   1   1   2   0   1   0   0   0   1   1   2   1   1   1   1   0   2   2   1   2   1   0   1   2   0   1   2   1   1   1   1   2   0   2   2   2   1   0   0   2   1   1   1   1   0   1   0   1   1   0   1   1   1   2   0   2   0   2   0   2   2   0   1   1   1   0   0   1   1   1   1   1   2   2   1   1   1   0   1   2   1   0   2   2   1   1   2   1   1   1   1   2   1   1   2   1   1   1   0   0   2   2   2   1   1   1   0   1   2   1   1   1   1   0   1   0   2   1   0   1   1   0   0   1   1   2   1   2   0   1   1   2   2   2   0   1   1   1   2   0   2   0   1   1   2   1   2   1   1   1   1   1   2   1   1   1   1   2   1   1   1   2   0   0   1   1   1   0   1   1   2   0   1   0   1   0   2   1   1   2   2   1   1   1   1   2   0   1   1   1   0   2   1   1   1
 MK-3-6                 1   2   1   1   1   1   1   2   1   1   0   0   0   1   1   2   1   1   2   1   0   2   2   1   2   2   0   1   2   0   1   1   1   1   1   1   2   0   2   2   1   1   0   0   2   0   1   1   1   0   1   0   2   1   2   1   0   1   2   0   2   0   2   1   2   1   0   1   1   1   0   0   1   1   1   1   1   2   2   1   1   1   0   1   1   1   0   2   2   1   1   2   0   1   0   0   2   1   1   2   1   1   1   0   0   2   1   2   1   2   1   0   1   2   1   2   0   1   1   1   0   2   1   0   1   1   0   1   1   1   2   1   1   1   1   1   2   2   2   0   1   1   1   1   1   2   1   1   1   2   0   2   1   1   1   1   1   2   2   0   1   1   2   1   1   1   2   0   0   0   2   2   0   2   1   2   0   0   0   1   1   2   1   1   2   2   1   1   1   1   2   0   0   1   1   0   1   0   1   1
 MK-3-7                 2   2   1   1   1   1   2   2   1   0   1   1   0   1   1   1   1   1   2   2   0   2   1   1   2   2   0   1   1   0   2   1   1   2   2   1   2   0   1   2   1   1   0   0   2   0   1   2   1   0   2   1   2   1   2   1   0   1   2   0   2   0   2   1   2   1   0   1   1   1   0   0   1   1   1   1   1   2   2   1   1   1   1   1   1   0   0   2   2   1   1   2   0   1   0   1   1   1   1   2   1   1   1   0   0   2   0   0   1   2   1   0   1   1   1   1   0   1   1   1   0   1   1   0   1   1   0   1   1   1   2   1   1   1   1   0   2   2   2   1   2   1   1   1   2   2   1   1   1   2   0   2   1   0   1   1   1   2   2   0   0   2   2   1   1   0   2   0   1   0   1   2   0   1   1   1   0   0   0   2   0   2   1   1   2   2   1   1   0   1   1   0   0   1   1   0   1   0   1   1
 MK-3-8                 2   2   0   1   1   1   1   1   1   1   1   1   0   1   1   1   1   1   2   2   0   2   1   1   2   2   0   1   1   0   2   1   1   2   2   1   2   0   1   2   1   1   1   1   2   0   2   2   1   0   2   1   2   1   2   1   0   1   2   1   2   0   1   2   2   1   0   1   1   1   1   0   1   1   1   1   1   2   2   1   1   1   1   1   1   0   0   2   2   1   1   2   1   0   0   1   2   1   1   2   1   1   1   0   0   2   0   0   1   2   1   0   1   1   1   0   1   1   1   1   1   1   1   0   1   1   0   1   1   1   2   1   2   2   1   0   2   2   0   1   2   1   1   1   2   1   1   2   1   1   0   2   1   0   1   1   1   1   2   0   0   1   2   0   1   1   2   1   1   1   1   2   0   0   0   2   0   0   0   2   1   2   1   1   2   2   1   1   0   1   1   0   0   1   1   0   1   0   1   0
 MK-3-9                 2   2   0   1   2   1   1   0   1   1   1   1   0   1   1   1   1   1   2   2   0   2   1   1   2   2   0   1   1   1   2   1   0   2   2   1   2   0   2   2   1   2   1   1   2   0   2   1   2   0   2   1   2   1   2   1   0   1   2   1   2   0   1   2   1   2   1   1   1   1   1   0   1   1   1   1   1   2   2   0   1   0   1   1   1   1   1   2   2   1   1   2   2   1   1   0   2   2   1   2   1   1   1   1   0   2   0   0   1   2   2   0   1   1   1   0   1   0   1   0   1   1   1   0   2   1   0   1   1   1   2   1   2   2   1   0   2   2   0   1   2   1   1   1   2   0   1   1   1   1   0   2   1   0   2   1   1   1   2   0   0   1   2   0   1   1   2   1   1   1   0   2   0   0   0   2   0   0   0   2   1   1   1   1   2   1   1   1   1   1   1   0   0   1   1   0   1   0   1   0
 MK-3-10                2   2   0   1   2   1   1   0   1   1   0   1   0   1   1   1   1   1   2   2   0   1   1   1   2   2   0   1   1   1   2   0   0   2   2   1   2   0   2   2   1   2   1   1   2   0   2   2   2   0   2   1   2   1   2   1   0   1   1   2   2   1   1   2   1   2   1   1   1   1   1   0   1   1   1   1   1   1   2   0   1   0   1   1   1   2   1   2   2   2   1   2   2   0   1   0   2   2   1   1   1   1   1   1   0   2   0   0   1   2   2   0   1   1   1   0   1   0   1   0   2   1   1   0   2   1   0   1   1   1   2   1   2   2   1   0   2   2   0   1   2   1   1   1   2   0   1   0   0   1   0   2   1   0   2   1   1   1   2   0   0   1   2   0   1   1   1   1   1   1   0   2   0   0   0   2   1   1   0   2   1   1   1   1   2   1   1   1   1   1   1   1   0   1   1   0   1   0   0   0
 MK-3-11                2   2   0   1   2   1   1   0   1   1   0   1   1   1   1   1   1   1   2   2   1   1   1   1   2   2   0   1   1   1   1   0   0   2   2   1   2   0   0   2   1   2   1   1   1   1   2   1   2   1   2   1   2   1   1   1   0   1   1   2   2   1   1   2   1   2   1   1   1   1   1   1   1   0   1   1   1   1   2   0   0   0   0   1   1   2   1   2   2   2   1   2   2   0   1   0   2   2   1   1   1   1   2   1   0   2   0   0   1   2   2   1   1   2   1   0   2   2   1   0   2   1   2   0   1   1   0   1   1   1   2   1   2   2   1   0   1   2   0   1   2   0   1   1   2   0   2   0   0   1   0   2   1   0   2   2   1   1   2   0   0   1   2   0   1   1   1   1   1   2   2   2   0   0   1   2   1   1   0   2   1   1   1   1   2   0   1   2   1   0   1   1   0   1   1   0   0   0   0   0
 MK-3-12                2   2   0   1   2   1   1   0   1   1   0   1   1   1   1   2   1   1   2   2   0   1   1   1   2   1   0   1   1   1   2   0   0   2   2   1   1   1   0   2   2   2   0   1   2   1   2   1   1   1   2   1   2   0   1   1   0   1   1   2   2   1   1   2   1   1   1   0   1   1   1   1   0   0   1   2   1   1   2   0   0   0   0   0   1   2   1   2   2   2   1   2   1   1   1   0   2   2   1   1   1   1   2   1   0   1   0   0   1   2   2   1   1   1   1   0   2   2   1   0   1   1   2   0   1   1   0   1   1   1   2   1   2   2   1   0   0   1   1   1   2   0   1   0   2   0   2   1   0   0   0   1   1   0   2   2   1   1   2   0   0   1   2   0   1   1   1   1   1   1   2   2   0   0   0   1   1   1   0   2   1   1   1   1   2   0   0   2   1   0   1   1   1   1   1   0   1   0   0   0
 MK-3-13                2   1   0   1   2   1   1   1   1   1   0   2   1   1   1   2   1   1   2   2   0   1   1   1   1   1   0   1   1   2   2   0   0   2   2   1   1   1   0   2   2   2   0   1   1   1   2   1   1   2   2   1   2   0   1   1   0   2   1   1   1   2   1   2   1   1   1   0   0   1   1   1   0   0   1   2   1   1   2   1   0   1   0   0   1   2   1   2   2   1   1   2   1   1   1   0   2   2   1   1   1   0   1   1   0   1   0   0   1   2   2   1   1   1   1   0   2   2   1   0   1   1   2   0   1   0   0   1   1   2   2   1   2   2   1   0   1   0   1   1   1   0   1   1   2   0   2   1   0   0   0   2   1   0   2   2   1   0   1   0   1   2   2   0   1   1   1   1   1   1   2   2   0   1   1   1   2   0   0   1   1   1   0   1   2   0   1   2   0   0   1   1   0   1   1   0   1   1   0   0
 MK-3-14                1   1   1   1   1   2   1   1   1   1   0   2   1   2   1   2   1   1   2   2   0   1   1   1   1   1   0   1   1   2   2   0   0   1   2   1   1   1   0   2   2   2   1   1   2   1   2   1   1   2   2   1   1   0   1   1   0   2   0   1   1   2   1   2   0   1   1   1   0   1   1   1   0   0   1   2   1   1   1   1   1   1   0   0   1   2   1   2   2   1   1   2   1   1   1   0   2   2   1   1   1   1   1   1   0   1   0   0   1   2   2   1   1   0   1   0   2   1   2   0   1   1   2   0   1   1   0   1   1   2   1   1   2   2   1   0   2   0   1   1   2   1   1   0   2   0   2   1   0   0   0   1   1   0   2   1   1   0   1   0   1   1   2   0   1   1   1   1   1   1   2   2   0   1   1   1   2   0   1   1   1   0   0   1   1   0   1   2   0   0   2   1   1   1   1   0   1   1   0   0
 MK-3-15                1   1   1   0   1   2   1   1   1   1   0   2   1   2   1   2   1   1   1   2   0   1   1   1   1   1   0   1   1   2   2   1   0   2   2   1   1   1   0   0   2   2   1   1   1   1   2   1   1   2   2   1   1   0   1   1   0   2   0   1   1   2   1   1   0   1   1   2   0   1   1   1   1   0   1   1   1   1   0   1   1   1   0   0   1   2   2   2   1   1   1   2   1   1   1   0   1   2   2   1   1   2   1   0   0   1   0   0   2   1   2   1   1   0   1   0   1   0   2   0   1   2   2   1   1   1   0   1   1   2   1   0   2   2   1   0   2   1   1   1   2   1   1   0   2   0   1   1   0   0   0   1   1   0   2   1   1   0   1   0   1   1   2   0   1   1   1   1   2   1   2   1   0   1   1   1   2   0   1   1   1   0   0   2   1   0   2   2   0   0   2   1   1   1   1   0   1   1   1   0
 MK-3-16                1   1   0   0   1   2   1   1   1   1   0   1   1   2   1   2   1   1   1   2   1   1   1   1   1   1   0   0   1   2   2   1   0   2   2   1   2   1   0   0   2   2   1   0   1   1   2   1   1   2   2   2   1   0   1   1   0   2   0   1   1   2   1   1   0   1   1   2   0   2   1   2   1   0   0   0   1   1   0   1   1   0   0   0   1   1   2   2   1   1   1   2   1   1   1   0   1   2   2   1   1   2   1   0   0   1   1   0   2   1   1   1   2   0   1   0   1   1   1   0   1   2   1   2   1   1   1   1   1   2   1   1   2   1   1   1   1   0   0   2   2   0   1   0   2   0   1   1   0   0   0   1   1   0   2   1   1   0   1   0   2   1   2   0   1   1   1   1   2   0   2   1   0   2   2   1   2   1   2   1   1   1   0   2   1   0   2   2   0   0   2   1   1   1   1   0   1   1   1   0
 MK-4-1                 2   1   1   0   1   1   1   0   0   0   1   2   1   1   0   1   1   2   1   1   1   2   1   2   0   1   0   1   2   2   2   2   1   1   1   2   2   0   0   1   2   1   1   0   0   1   1   1   1   2   0   1   1   2   2   1   2   0   0   1   2   0   1   1   1   1   2   2   1   1   1   0   0   2   0   1   1   1   1   0   2   0   1   2   1   0   0   1   1   2   2   0   1   0   0   1   1   0   0   1   2   0   0   0   2   2   1   1   0   0   1   2   0   2   1   1   1   1   0   1   1   1   0   1   2   2   1   2   1   2   1   1   1   1   0   1   2   2   1   2   2   0   2   0   0   0   1   0   1   1   2   1   1   2   2   1   1   1   1   0   2   2   1   1   1   1   0   0   1   0   2   1   1   2   1   0   2   1   0   2   0   0   2   2   1   2   1   0   1   1   1   1   2   0   1   2   1   2   1   0
 MK-4-2                 2   1   1   0   1   1   1   0   0   0   1   2   0   1   0   1   1   2   1   1   1   2   1   2   0   1   0   1   2   1   2   2   1   1   1   2   2   0   1   1   2   1   1   0   0   1   1   1   1   2   0   1   1   2   2   0   2   1   0   1   2   0   1   1   1   2   2   2   1   1   1   0   1   1   0   1   1   1   1   1   2   0   1   2   1   1   0   0   1   2   2   1   1   0   0   1   1   0   0   1   2   0   0   0   1   2   2   1   0   0   1   1   0   2   1   1   1   1   0   1   1   1   0   0   1   2   1   2   1   2   1   1   1   1   0   1   2   2   1   2   2   0   2   1   0   1   1   0   1   0   2   1   1   2   2   1   1   0   1   0   2   2   1   1   1   1   0   0   1   0   2   1   1   2   1   0   2   1   0   2   0   0   2   1   1   2   1   0   1   1   1   1   2   0   1   2   1   2   1   0
 MK-4-3                 1   1   1   0   1   1   1   0   0   0   1   1   0   1   0   2   1   1   1   1   1   2   1   2   0   1   0   1   1   1   2   2   1   1   1   2   2   0   1   1   2   1   1   0   0   1   1   1   1   2   1   1   1   2   2   0   2   1   0   1   2   1   1   1   1   1   2   2   1   1   1   0   1   0   0   1   1   2   1   1   2   0   1   2   1   1   1   0   1   1   1   1   1   0   0   1   1   0   0   1   2   1   0   0   2   2   2   1   1   0   1   1   0   2   1   1   2   1   0   1   1   1   0   0   2   2   1   2   1   1   0   1   1   1   0   2   2   2   1   2   1   0   2   1   0   1   1   0   1   0   2   1   1   1   2   1   1   2   1   0   2   2   1   0   1   1   0   0   1   0   2   1   1   2   1   0   1   1   0   2   0   0   2   1   1   2   1   0   1   1   1   1   2   0   1   2   1   2   1   0
 MK-4-4                 0   1   1   0   1   1   2   0   0   0   1   1   0   1   0   2   1   1   1   1   1   2   1   2   0   1   0   1   1   1   0   2   1   0   1   2   1   0   1   1   2   1   1   0   0   1   1   1   1   2   1   1   1   1   1   0   2   1   0   0   1   1   1   1   1   1   2   1   1   1   1   0   1   0   0   1   1   2   1   1   2   0   1   2   1   1   1   0   0   2   1   1   1   0   0   2   1   0   0   1   2   0   1   0   2   2   2   1   1   0   1   1   0   2   1   0   2   1   0   1   1   2   1   0   1   2   1   2   1   2   1   1   1   1   0   2   2   2   0   2   1   0   2   1   0   1   2   0   1   0   2   1   1   1   2   2   1   2   1   0   2   2   0   0   1   1   0   1   1   0   1   1   1   2   1   1   1   1   0   2   0   0   2   1   1   2   1   0   1   1   1   0   2   0   0   2   1   2   0   1
 MK-4-5                 0   1   1   0   1   1   2   0   0   0   0   2   0   1   0   2   1   1   1   2   1   2   0   2   0   0   1   1   1   0   1   1   0   0   0   2   1   0   1   1   2   1   1   1   0   0   1   1   1   2   1   1   1   1   1   0   2   1   0   1   1   1   1   1   1   1   2   1   2   1   1   0   0   0   1   1   2   2   1   1   2   0   1   1   1   1   1   0   0   2   1   1   1   1   0   2   1   0   0   1   2   0   1   0   2   2   1   1   1   0   1   1   0   2   1   0   2   1   0   1   1   2   1   0   1   2   1   2   1   2   1   1   1   1   0   2   2   2   0   2   1   0   1   1   0   1   2   0   1   0   2   1   1   1   2   2   0   2   1   1   2   1   0   0   1   1   0   1   1   0   1   1   2   2   1   1   1   1   0   2   0   0   2   0   0   1   1   0   0   1   1   0   1   0   1   2   1   2   0   2
 MK-4-6                 0   1   1   0   1   1   2   1   0   1   1   1   1   1   0   2   1   0   1   2   2   2   0   2   0   0   1   1   1   0   1   1   0   1   1   2   1   0   0   1   2   0   1   1   0   0   1   1   1   2   1   1   0   0   1   0   2   1   0   1   1   1   1   1   2   1   1   1   2   2   1   0   0   0   1   1   2   2   0   0   2   1   1   1   1   1   1   0   0   2   1   1   1   1   0   2   1   0   0   1   2   0   1   0   2   2   1   1   0   1   0   2   0   2   1   1   1   1   0   1   1   2   1   0   1   2   1   2   1   2   1   1   1   1   0   2   2   2   0   2   0   0   1   1   0   1   2   0   1   0   2   1   1   1   2   1   1   2   1   1   2   0   1   0   1   1   1   1   1   1   1   1   2   2   0   1   1   1   0   2   0   0   2   0   0   1   1   1   0   1   1   0   1   0   1   2   2   2   0   2
 MK-4-7                 0   2   1   0   1   1   2   1   0   1   1   1   1   1   0   2   1   0   1   2   2   2   0   2   1   0   1   2   1   0   1   1   0   1   1   2   0   0   1   1   2   0   1   1   0   0   0   1   1   2   1   1   0   0   1   0   2   1   0   0   1   1   1   1   2   1   1   1   2   2   0   0   0   0   1   1   2   2   0   0   2   1   1   1   1   1   2   0   0   2   1   1   1   1   0   2   1   0   0   1   1   0   1   0   2   2   1   2   1   1   0   2   0   2   1   1   1   1   0   1   0   2   1   0   0   2   1   2   1   2   1   2   1   1   1   2   1   2   0   1   1   0   1   1   0   1   2   0   1   0   1   0   1   2   2   1   1   2   0   2   2   0   1   0   1   1   1   1   1   2   1   1   2   2   0   1   1   1   0   1   1   1   2   0   0   1   1   1   0   0   0   0   1   0   1   2   2   2   1   2
 MK-4-8                 0   2   1   0   1   1   2   1   0   1   1   1   0   1   0   2   1   0   1   2   1   2   0   1   1   0   1   2   1   0   0   1   0   1   1   2   1   0   1   1   1   0   1   1   0   0   1   1   1   2   1   1   1   0   1   1   2   1   0   0   1   1   0   1   2   2   1   1   1   2   0   0   0   0   1   1   2   2   0   1   1   1   1   1   1   1   2   0   0   2   1   1   2   1   0   2   0   1   0   1   1   0   1   0   2   2   1   2   1   1   0   2   0   2   1   1   1   1   0   1   0   2   1   0   0   1   0   2   1   2   1   2   1   1   2   1   1   2   0   1   1   0   1   0   0   2   2   1   1   0   1   0   1   2   2   1   1   1   0   1   2   0   1   0   1   1   0   2   1   2   1   1   2   2   0   2   1   1   1   1   1   1   2   1   0   1   1   1   0   0   0   0   1   0   1   2   2   2   1   1
 MK-4-9                 0   2   1   0   1   1   2   1   0   2   1   1   0   1   0   2   1   1   2   2   1   2   0   1   0   1   1   2   1   0   0   1   0   1   1   2   1   2   1   1   1   0   2   1   0   0   1   1   1   2   1   1   1   1   0   1   2   1   1   0   1   1   0   2   2   2   1   1   2   2   0   0   1   0   1   1   2   2   0   0   1   1   1   0   1   1   2   0   0   2   0   1   2   1   0   2   0   1   0   1   0   0   0   0   1   2   2   2   1   1   1   2   0   2   1   1   1   1   1   1   0   2   1   0   0   1   0   2   1   2   1   2   1   1   1   1   1   2   0   1   1   0   1   1   0   2   2   1   2   0   1   0   1   2   2   1   1   1   0   1   2   0   1   0   1   1   0   2   1   2   1   1   2   2   0   1   1   2   0   0   1   1   2   1   0   1   1   1   1   0   0   0   1   0   0   2   1   2   1   1
 MK-4-10                0   2   1   2   1   1   2   1   0   2   2   2   0   1   0   2   1   0   2   2   1   1   0   1   1   1   1   2   1   0   0   1   0   1   1   2   1   2   1   1   1   0   2   1   1   0   1   1   1   2   1   1   1   1   0   1   2   1   1   1   1   1   0   2   2   2   1   1   2   2   0   0   1   0   1   2   1   2   0   0   1   1   1   0   1   1   2   0   0   2   0   1   2   0   0   2   0   2   0   1   0   0   1   0   1   1   2   1   1   1   0   2   0   2   1   1   1   1   1   1   0   2   1   0   0   1   1   2   1   2   1   2   1   1   0   1   1   2   0   1   0   0   1   1   0   2   2   1   2   1   1   0   0   2   2   1   1   1   0   1   2   0   1   0   1   1   1   2   1   2   1   1   2   2   0   1   0   2   0   0   1   1   2   1   0   1   1   1   1   0   0   0   1   1   0   2   1   2   1   1
 MK-4-11                0   2   2   1   1   1   2   1   0   2   2   2   1   1   0   2   1   0   2   2   1   1   1   1   1   1   1   1   0   0   0   1   0   1   1   2   1   2   1   1   1   0   2   0   1   0   1   1   1   2   1   1   1   1   0   1   2   1   2   1   1   1   0   2   2   2   1   1   2   2   0   0   1   0   1   1   1   2   0   0   1   1   2   1   1   1   1   1   0   2   0   1   2   0   0   2   0   2   0   1   1   0   0   0   1   1   2   1   1   1   0   2   0   2   1   2   2   1   2   1   0   2   1   1   1   1   1   1   0   2   1   2   1   1   0   1   0   2   0   1   0   0   1   1   0   2   2   1   2   1   1   0   0   2   2   1   1   0   0   0   2   0   1   0   1   2   1   2   1   1   1   1   2   2   1   1   1   2   1   1   1   1   2   1   0   1   1   1   1   0   0   1   1   1   0   2   1   2   1   1
 MK-4-12                0   2   2   1   0   1   2   1   0   2   2   2   2   1   0   2   1   1   2   1   1   1   2   2   1   1   1   1   1   0   0   1   0   1   1   2   2   2   1   1   1   0   2   0   1   1   1   1   1   2   1   1   1   1   1   1   1   0   2   0   1   1   0   2   2   2   0   1   2   2   0   0   1   0   1   1   1   2   0   1   1   1   2   1   0   1   1   1   0   2   0   1   2   0   0   2   0   1   0   1   1   0   0   0   1   2   1   1   1   1   0   2   1   2   1   2   2   1   2   2   0   2   1   1   1   1   1   1   0   2   1   2   1   1   0   1   0   2   0   2   0   0   1   1   0   2   2   2   2   2   0   0   0   2   2   1   1   0   1   2   2   0   1   1   0   2   1   2   1   1   1   1   2   2   1   1   1   2   1   1   2   1   2   1   0   1   1   1   1   0   0   1   1   2   0   2   1   2   0   1
 MK-4-13                0   2   2   1   0   1   1   1   0   1   1   2   2   1   0   1   1   1   2   1   1   1   1   2   2   1   1   1   1   0   0   0   0   1   1   2   2   2   1   1   1   0   2   0   1   1   1   1   1   2   1   1   1   1   0   1   1   0   2   0   1   1   0   2   1   2   0   1   2   2   0   0   1   2   1   1   1   2   0   1   1   1   2   1   0   2   1   1   0   2   0   1   2   0   1   2   1   1   0   1   1   0   0   0   1   2   1   1   1   1   0   2   1   2   2   2   2   1   1   2   0   2   1   1   1   1   1   1   0   2   0   2   1   2   0   1   1   2   0   2   0   0   1   1   0   2   2   2   2   2   0   0   0   2   2   0   1   0   1   2   1   0   1   1   0   2   1   2   1   1   1   2   1   2   1   1   1   2   1   0   2   1   2   1   1   1   0   2   1   1   0   1   1   2   0   2   1   2   0   1
 MK-4-14                0   2   0   1   0   1   1   1   0   0   1   2   2   1   0   1   1   1   2   2   1   1   1   2   2   1   1   2   1   1   0   0   1   2   1   2   1   2   1   1   1   0   2   0   1   1   1   1   1   2   1   1   1   2   0   1   0   1   2   0   1   1   0   2   1   2   0   1   1   2   0   1   1   2   1   1   1   2   1   2   1   1   2   1   0   1   1   1   0   2   0   1   2   0   2   2   1   1   0   2   1   1   1   0   1   2   1   1   1   1   0   1   1   2   2   2   2   1   1   2   0   2   1   1   1   2   1   1   0   2   0   2   1   2   1   0   1   2   0   2   0   0   1   1   0   2   2   2   1   2   0   1   0   2   2   0   1   0   1   2   1   1   2   1   0   2   1   2   1   1   1   1   1   2   1   1   1   2   1   0   2   0   2   1   1   0   0   2   1   1   0   1   1   2   0   2   1   2   0   1
 MK-4-15                0   2   0   1   0   2   1   1   0   0   1   2   2   1   0   0   1   2   1   2   1   1   1   2   2   1   1   1   1   1   1   0   1   2   1   2   1   2   0   1   1   0   1   0   1   1   1   2   1   2   1   0   1   2   0   1   0   1   1   0   1   1   0   2   1   2   1   1   0   2   0   1   1   2   1   1   1   1   1   2   1   1   2   1   0   0   1   0   0   2   1   2   1   1   2   2   1   0   0   2   1   1   1   0   1   2   0   1   1   1   0   1   1   2   2   1   2   1   2   2   0   2   1   1   1   2   0   1   0   2   0   0   1   2   0   1   2   2   0   2   1   0   1   1   0   2   2   2   1   2   0   1   0   2   1   0   1   0   1   2   1   0   2   0   0   2   1   2   1   1   1   1   1   1   1   0   1   2   2   0   2   0   1   1   1   0   0   2   0   1   1   0   1   2   0   2   1   2   0   1
 MK-4-16                0   2   0   1   0   1   1   1   1   0   1   2   2   2   0   0   1   2   1   2   1   1   1   2   2   1   1   1   1   1   1   0   1   2   1   2   1   2   0   1   1   0   1   1   1   1   1   2   1   2   0   0   1   2   0   1   1   1   1   0   1   2   0   2   1   2   1   1   1   2   1   1   0   1   2   1   1   1   0   2   0   1   2   1   0   1   1   0   0   2   1   2   1   1   2   2   1   0   1   2   1   1   0   0   1   2   0   1   1   1   0   2   1   2   2   1   2   1   2   2   0   2   1   2   1   2   0   1   1   2   0   0   2   2   0   1   2   2   0   2   1   0   1   1   0   1   2   2   1   2   0   1   0   1   1   1   1   1   1   2   1   0   2   1   0   2   1   2   0   2   1   1   1   1   1   0   1   2   2   0   2   0   1   1   1   0   1   2   0   1   1   1   1   2   0   1   1   2   0   1
 MK-5-1                 1   1   0   1   2   1   0   0   1   1   0   0   0   0   1   1   1   2   1   2   2   1   1   2   1   0   0   2   1   2   1   0   0   0   1   1   2   1   2   2   0   1   1   2   1   1   1   1   1   2   1   0   0   1   2   1   1   1   2   2   2   0   1   1   2   1   2   0   2   1   1   2   1   1   2   1   0   0   2   1   1   1   1   0   1   1   1   1   1   0   2   1   0   0   2   1   1   0   1   2   2   1   1   1   0   0   2   1   0   1   2   1   1   0   1   1   1   1   1   1   0   0   0   2   1   1   1   0   1   2   0   1   1   1   0   2   1   2   1   0   1   1   1   2   1   2   2   1   0   1   2   1   2   0   2   1   0   1   0   1   1   1   2   1   2   1   1   0   1   2   1   1   2   2   1   0   1   0   1   1   0   1   2   1   1   1   0   0   1   1   2   2   1   1   0   0   2   1   2   1
 MK-5-2                 1   1   0   1   2   1   1   0   1   1   0   0   0   0   0   0   2   2   1   2   2   1   0   2   1   0   1   2   2   2   1   1   1   0   2   1   2   1   1   2   0   1   1   2   1   1   1   1   1   2   1   0   1   1   2   1   1   1   2   1   2   1   1   1   2   1   1   0   2   1   1   2   1   1   2   1   0   0   2   1   1   1   1   0   1   1   1   1   1   0   1   1   0   1   2   1   2   0   2   2   2   1   1   1   0   0   2   0   0   1   1   1   0   0   1   1   1   1   1   1   0   0   0   2   1   0   1   0   2   2   1   2   1   2   2   2   1   1   0   0   1   1   1   2   1   1   1   2   0   1   2   2   2   0   2   1   0   1   0   1   1   1   2   1   2   1   2   0   1   2   1   1   2   2   1   1   1   1   1   0   0   1   2   1   1   1   0   0   1   1   2   1   1   1   1   0   2   1   1   0
 MK-5-3                 1   1   0   2   1   1   2   0   1   1   0   0   0   0   0   0   2   2   1   2   2   1   1   1   1   0   1   1   2   2   0   1   1   0   2   1   2   1   2   2   1   1   1   1   1   1   1   1   1   2   2   0   1   1   1   1   2   1   1   1   1   2   1   1   2   1   1   0   2   1   1   2   1   0   2   1   0   1   2   1   1   0   1   0   1   2   1   1   1   0   1   1   0   1   2   1   1   0   2   1   2   1   1   1   1   0   1   0   0   2   1   1   1   1   2   1   1   1   1   1   0   0   0   2   2   0   1   1   2   2   2   2   1   2   2   2   1   1   0   0   1   1   1   2   1   0   1   2   1   1   2   2   1   0   2   1   0   1   1   2   1   1   1   1   2   1   2   0   1   2   1   1   2   2   1   1   1   1   1   0   0   2   2   0   1   1   0   0   1   1   1   1   1   1   1   0   1   1   1   0
 MK-5-4                 1   1   0   1   1   2   2   0   1   1   0   0   0   0   0   1   2   2   1   2   2   0   1   1   0   0   1   1   1   2   0   1   1   1   1   1   2   1   2   2   1   1   1   1   2   1   1   1   1   2   2   0   1   1   1   1   2   1   1   2   1   1   1   1   2   1   1   0   2   1   1   2   1   0   2   1   0   1   2   1   0   0   1   0   1   2   1   1   1   0   1   1   0   1   1   1   1   0   2   1   2   1   0   1   2   1   1   0   0   2   1   1   2   1   2   1   1   1   1   1   0   1   0   2   2   0   1   1   2   1   2   2   1   2   2   1   1   0   0   0   1   2   1   2   1   0   1   1   1   1   1   2   1   0   2   0   1   1   1   2   1   1   1   1   2   1   2   0   1   2   1   1   2   2   1   1   1   1   1   0   0   2   2   1   0   2   0   0   1   1   1   1   1   1   1   0   1   1   1   0
 MK-5-5                 1   0   0   1   1   2   2   0   1   1   1   0   0   0   1   1   2   2   1   2   2   0   1   1   1   2   1   1   1   1   1   2   1   1   1   1   2   1   2   2   1   1   1   1   2   1   1   1   1   1   2   1   1   0   1   0   2   0   1   2   1   1   1   0   2   1   1   0   1   1   1   2   1   0   2   1   0   1   1   1   0   0   1   1   1   2   1   1   1   0   1   1   0   1   1   1   1   0   2   0   2   1   0   1   2   1   1   0   0   2   0   1   2   2   2   1   1   1   1   0   1   1   0   2   2   0   1   1   2   1   2   2   1   2   2   1   1   0   1   0   1   2   1   2   0   0   2   1   1   1   1   2   1   0   1   2   1   1   1   2   1   1   1   1   2   0   1   0   1   2   1   0   2   2   1   1   1   1   1   0   0   1   2   0   0   1   0   0   1   1   1   1   1   0   2   0   2   1   1   0
 MK-5-6                 1   0   0   1   1   2   2   0   1   1   1   0   0   0   1   1   2   1   1   2   2   0   1   1   1   2   1   2   0   1   1   2   1   1   1   1   2   1   1   1   1   1   1   1   2   1   1   0   1   1   2   2   1   1   1   0   1   0   1   1   1   2   1   0   2   1   1   0   1   1   1   2   2   2   2   1   0   1   1   2   0   0   1   1   1   2   1   1   2   0   1   1   0   0   1   1   1   1   2   0   2   1   0   2   2   1   1   0   0   2   0   1   2   2   2   1   1   2   1   0   1   1   0   2   2   0   1   1   1   1   2   2   1   2   2   1   1   1   2   0   1   2   1   2   0   1   2   1   1   1   1   2   1   1   1   2   1   1   1   2   1   1   1   0   2   0   1   0   1   2   1   0   2   2   1   1   1   1   2   0   0   1   2   0   0   1   0   0   1   1   1   1   1   0   2   1   1   1   1   1
 MK-5-7                 1   0   1   1   1   2   2   0   1   1   1   0   0   0   1   1   2   1   2   1   2   0   1   1   1   2   1   2   0   0   1   2   1   1   1   1   2   1   1   1   1   1   1   0   2   1   1   0   1   0   2   2   1   1   1   0   1   0   1   1   1   2   1   0   2   1   1   0   1   1   1   2   1   2   2   0   0   1   1   2   0   0   1   1   1   2   1   1   2   0   1   1   0   0   1   1   1   1   2   0   2   0   0   2   2   1   1   1   0   2   0   1   2   2   2   2   2   2   0   0   1   1   0   2   2   0   1   1   1   1   2   2   1   1   1   1   1   2   2   0   1   1   1   2   0   1   2   1   2   1   1   2   1   1   2   2   0   0   1   2   1   1   1   0   1   0   1   1   0   2   1   0   2   1   1   1   1   1   2   0   0   1   2   0   0   1   0   0   1   0   1   1   1   1   2   1   1   1   1   1
 MK-5-8                 1   1   1   1   0   2   2   0   1   1   1   0   1   0   1   1   2   1   2   1   1   1   1   0   1   2   2   2   0   0   1   1   1   1   1   1   1   1   1   1   1   1   1   0   2   1   1   0   1   0   1   2   0   1   1   0   1   0   1   1   1   0   1   0   2   1   0   0   1   1   1   1   1   1   1   1   0   2   2   2   0   1   1   1   1   2   1   1   2   1   1   1   0   1   1   1   1   1   2   1   2   0   0   1   2   1   1   1   0   2   0   0   2   2   1   2   2   2   0   0   1   1   1   2   2   0   1   1   1   1   1   2   1   1   1   1   1   2   1   1   0   1   1   2   0   1   2   2   2   0   1   2   1   1   2   2   0   1   1   2   1   1   0   0   1   0   1   1   0   2   1   0   2   1   1   1   1   1   2   0   0   1   2   0   0   0   1   0   1   0   1   1   1   1   2   1   1   1   1   1
 MK-5-9                 1   0   1   1   0   2   2   0   1   1   1   0   1   1   1   1   2   2   2   1   1   1   1   0   1   1   2   2   0   0   1   1   1   1   1   1   1   1   1   1   1   1   1   0   1   1   1   0   1   1   0   2   0   0   1   0   1   0   1   1   1   0   2   0   2   1   0   0   1   1   1   1   0   1   1   1   0   2   2   2   0   2   1   2   1   2   1   0   2   1   1   1   0   1   0   1   1   1   1   1   2   0   0   1   2   1   1   1   0   2   0   0   2   2   1   2   2   2   1   0   1   1   2   2   1   0   1   1   1   1   1   2   1   1   1   1   1   2   1   1   0   1   1   1   0   0   2   2   2   0   1   1   1   2   1   2   0   1   1   1   1   1   0   0   1   0   1   1   0   2   1   0   2   1   1   1   1   1   2   0   0   1   2   0   0   0   1   0   1   0   0   1   1   1   2   1   1   0   1   1
 MK-5-10                2   0   1   1   0   1   2   0   0   1   1   0   1   0   2   1   2   2   1   1   1   1   1   0   0   1   2   2   0   0   1   1   1   1   1   1   1   1   1   2   1   1   1   0   2   1   1   0   1   1   1   2   0   0   0   0   1   0   1   1   1   0   1   1   2   1   0   0   1   1   0   1   1   1   1   1   0   2   2   2   0   2   1   2   1   2   2   0   2   0   1   1   0   1   1   1   1   2   1   1   2   0   0   1   2   1   1   1   0   2   2   1   2   1   1   0   1   2   1   0   1   1   2   2   1   0   1   1   1   1   2   2   1   1   0   1   1   2   1   1   0   1   1   1   0   0   0   2   2   0   2   1   1   2   1   2   0   0   1   1   1   0   0   1   1   0   1   1   0   2   1   0   2   1   1   1   1   2   2   1   1   1   2   1   0   0   1   0   1   0   0   0   2   1   1   1   2   0   1   1
 MK-5-11                1   0   1   0   0   1   2   0   0   1   2   1   1   0   2   1   2   2   1   1   1   1   1   0   0   1   2   2   0   0   1   1   1   1   1   0   1   1   1   2   1   1   1   0   2   1   0   0   1   1   1   2   1   1   0   1   1   0   1   1   1   0   1   1   2   1   0   0   1   1   2   1   2   0   1   2   0   2   2   1   0   2   0   2   1   2   2   0   2   0   1   1   0   1   1   0   1   1   1   1   2   0   1   1   2   1   0   1   0   2   2   1   2   1   1   0   1   2   1   1   1   1   2   2   1   0   1   1   1   1   2   2   1   1   0   1   1   2   1   0   0   1   1   1   0   0   0   2   2   2   1   1   0   2   1   2   0   0   1   1   1   0   0   1   1   0   1   1   0   2   1   0   2   1   1   1   0   2   2   0   1   1   2   1   0   0   1   0   1   0   0   1   2   1   1   1   2   0   1   1
 MK-5-12                1   0   1   0   0   1   2   0   0   1   2   1   1   0   2   1   2   2   1   1   1   1   1   1   1   1   2   2   0   0   1   0   1   1   1   0   2   1   1   2   1   0   2   0   2   1   0   0   1   1   1   2   1   1   1   1   1   1   0   1   1   0   1   1   2   1   0   0   1   1   2   1   2   1   1   2   0   1   2   1   1   2   0   2   1   2   2   2   2   0   1   1   0   1   1   1   1   1   1   1   2   0   1   1   2   0   0   1   0   2   2   1   1   1   1   0   1   2   1   1   1   1   2   2   1   0   1   1   1   1   2   1   1   1   0   1   0   2   1   0   0   1   0   0   0   0   1   2   1   2   1   0   0   2   1   2   0   1   1   1   1   0   0   1   0   0   1   1   0   2   1   0   2   1   1   1   0   2   2   1   1   1   2   1   0   0   1   0   1   0   0   1   2   1   1   1   2   0   0   1
 MK-5-13                2   0   1   0   1   2   2   0   1   1   2   1   1   0   2   2   2   2   1   2   0   0   1   1   1   1   2   2   0   0   0   0   1   1   1   0   1   1   1   2   1   0   2   0   2   1   1   0   1   1   1   2   1   1   2   0   2   2   0   1   1   0   1   1   2   1   0   0   1   1   2   1   2   0   0   2   0   1   2   1   1   2   0   2   1   2   2   1   2   0   1   1   0   1   1   1   1   1   1   1   1   0   1   1   2   1   0   0   1   2   2   1   1   1   1   0   2   2   1   1   1   1   1   2   1   0   1   1   1   1   2   2   1   1   0   1   1   2   1   0   2   1   1   0   0   0   1   2   0   2   1   1   0   2   0   2   0   1   0   1   1   0   0   1   0   1   2   1   0   2   1   0   1   1   1   1   0   2   2   0   1   1   0   1   0   0   1   0   1   1   1   1   2   1   1   0   2   0   0   1
 MK-5-14                2   0   1   0   2   2   2   0   1   0   2   1   1   0   2   2   2   2   1   2   2   0   0   2   1   1   2   1   1   0   0   0   2   1   1   0   1   1   1   2   1   1   2   0   2   1   0   0   1   2   1   2   1   1   2   0   2   2   0   1   1   0   0   1   2   1   0   0   1   1   2   1   2   1   0   2   1   1   2   1   1   2   1   1   1   2   2   1   2   0   1   1   0   1   1   0   0   1   1   1   1   0   1   1   2   1   0   0   1   0   2   1   2   2   1   1   2   2   1   1   1   1   0   2   1   0   1   1   1   0   2   2   1   0   0   1   2   2   1   0   2   0   1   0   0   0   1   2   0   2   1   1   0   2   0   2   0   2   1   1   1   0   0   1   0   1   2   1   0   2   1   0   1   1   1   1   0   2   2   0   1   1   0   0   0   0   1   0   1   0   1   0   2   1   2   0   1   0   0   0
 MK-5-15                2   0   1   0   2   2   2   0   1   0   2   1   1   0   2   2   2   2   2   1   2   0   0   2   1   1   2   1   0   0   0   0   2   1   1   0   1   1   1   1   0   1   2   0   1   1   0   0   0   2   0   2   2   2   2   0   1   2   0   1   1   0   0   1   1   1   0   0   1   1   0   1   2   0   0   2   1   1   1   1   1   1   0   1   1   2   2   1   2   0   1   1   1   2   1   0   0   1   1   1   1   0   1   2   2   1   0   0   1   0   2   1   2   2   1   1   2   2   1   1   1   1   0   1   1   0   1   1   1   0   2   2   1   0   0   1   2   1   0   0   2   0   1   0   0   0   1   2   0   1   1   1   1   2   0   2   0   1   1   1   1   0   1   1   0   1   2   0   0   2   1   0   1   1   1   1   0   2   2   0   1   1   0   0   0   0   1   0   1   0   2   0   2   1   2   0   1   0   1   0
 MK-5-16                1   1   1   0   2   2   2   0   1   0   2   1   1   0   2   1   2   2   2   1   2   0   0   2   1   1   0   1   0   0   0   0   2   1   1   1   1   1   1   1   0   2   2   0   1   1   0   0   0   2   1   2   2   2   2   0   1   1   0   1   1   0   0   1   1   1   0   0   2   1   0   1   2   0   1   1   2   1   2   1   1   2   0   1   1   1   2   1   2   0   1   1   1   2   1   0   0   1   1   1   0   0   1   1   2   1   1   0   0   0   2   1   2   2   0   1   2   2   1   1   1   1   0   1   1   0   1   1   0   0   2   2   1   0   1   1   2   1   0   0   2   0   1   0   0   0   1   1   1   1   1   1   1   2   0   2   0   1   1   1   1   1   1   1   0   0   1   0   0   2   1   1   0   1   1   1   0   2   2   0   1   1   0   0   0   1   1   0   1   0   2   0   2   1   2   0   1   0   1   0
 MK-6-1                 1   2   0   0   1   1   0   1   1   1   0   1   1   1   2   1   2   1   1   1   1   1   0   1   2   1   2   1   1   1   0   0   1   1   2   1   1   2   2   1   1   2   1   2   0   1   1   2   0   2   2   2   0   1   1   1   0   0   1   2   0   0   1   0   1   2   2   0   1   1   2   2   1   1   1   1   2   1   1   2   1   2   1   1   2   1   1   1   2   1   1   1   0   1   0   2   2   1   0   0   2   1   1   1   1   2   2   1   2   2   1   0   0   0   1   1   0   1   1   0   1   0   0   0   2   1   0   1   0   1   0   1   0   1   1   1   0   1   1   1   1   1   1   1   0   2   0   2   2   0   1   2   1   1   1   0   0   1   2   2   0   1   1   1   2   2   0   0   2   1   2   2   1   2   1   1   1   2   0   0   1   2   1   1   2   0   1   0   2   1   1   1   0   1   2   1   2   1   2   1
 MK-6-2                 0   2   0   0   1   1   0   1   1   1   0   1   1   1   2   1   2   1   1   2   1   1   0   2   2   1   1   1   1   1   1   0   1   1   2   1   1   1   2   1   0   2   2   2   2   1   1   2   1   2   2   2   0   1   0   1   0   1   1   2   0   0   1   0   1   2   2   0   1   1   2   2   2   1   1   1   2   0   1   1   1   2   1   1   2   1   1   1   2   1   1   2   0   1   2   2   2   1   0   0   2   1   0   1   1   2   2   1   2   2   1   0   1   0   1   0   0   2   1   0   1   0   1   0   1   0   0   1   0   1   0   1   0   1   1   2   0   2   1   0   1   1   1   0   1   2   0   2   0   0   0   2   2   1   1   1   0   1   2   2   0   0   0   1   2   2   1   0   2   1   1   1   1   2   1   1   0   2   0   0   1   2   1   1   2   0   1   0   2   1   1   1   0   1   1   1   1   1   2   1
 MK-6-3                 0   2   0   0   1   1   0   1   1   1   0   1   1   1   2   0   2   1   1   2   1   1   1   2   2   1   1   1   1   1   1   1   1   1   2   1   1   1   2   1   0   2   1   2   2   2   1   2   1   2   2   2   0   1   0   1   0   1   1   2   0   0   1   0   1   2   2   0   1   1   2   2   2   1   1   1   1   0   1   1   1   2   1   1   2   1   1   1   2   1   1   1   1   1   2   2   2   1   0   0   1   2   0   1   1   2   2   1   2   2   1   0   1   0   1   0   0   2   1   1   1   0   1   0   0   0   0   1   0   1   0   1   0   1   1   2   0   2   1   0   1   1   1   0   1   2   0   2   0   0   0   2   2   1   1   1   0   0   1   2   0   0   0   1   2   2   1   1   2   1   1   1   1   2   1   1   0   1   0   0   2   2   1   1   2   0   1   0   2   0   0   1   0   2   1   1   1   1   2   1
 MK-6-4                 0   1   0   1   1   1   0   1   1   1   1   1   1   2   2   0   2   1   1   2   1   0   1   2   2   1   1   2   1   1   0   1   1   1   2   1   1   1   2   1   1   2   1   2   2   0   1   2   1   2   2   2   0   1   0   2   0   1   1   1   1   0   1   0   1   2   2   0   2   1   2   1   2   1   0   1   1   0   1   1   1   2   1   1   2   1   2   1   2   1   1   1   1   0   2   2   2   1   0   0   1   2   0   1   1   2   2   1   2   2   1   0   1   0   1   0   0   2   2   1   0   0   1   0   0   0   0   1   0   1   0   1   0   1   1   2   0   2   1   0   1   1   1   0   1   2   1   2   0   0   1   2   2   1   1   2   0   0   1   1   0   0   1   1   2   1   1   1   2   1   2   1   1   1   1   1   1   0   0   0   2   2   1   1   2   0   1   0   2   0   0   1   0   1   1   1   1   1   2   1
 MK-6-5                 0   1   0   1   1   1   0   1   1   1   1   1   1   2   2   1   2   0   1   2   0   0   1   2   2   0   1   2   1   0   0   1   1   2   2   1   0   2   2   1   1   2   2   2   2   0   1   2   1   2   2   2   0   0   0   2   0   0   1   2   1   1   1   0   1   2   2   1   2   0   2   1   1   1   0   0   1   0   1   1   1   1   1   1   2   1   2   1   1   1   1   2   1   0   2   2   2   1   0   0   1   2   0   1   1   2   2   0   2   2   1   1   1   1   1   0   0   1   2   2   0   0   0   0   0   0   0   1   0   1   0   1   0   2   1   1   1   2   1   0   1   0   1   1   1   2   0   2   0   0   1   2   2   1   1   1   0   0   1   1   0   0   1   1   2   1   1   1   2   0   1   1   1   1   1   1   1   1   0   0   2   2   1   1   2   0   1   0   2   0   0   1   0   1   1   1   1   2   2   1
 MK-6-6                 0   1   0   0   1   1   1   1   1   1   1   0   1   0   2   1   2   1   1   2   0   0   2   2   2   1   1   2   0   0   0   0   1   2   2   1   0   2   2   1   2   1   2   2   2   1   1   2   1   1   1   2   0   0   1   2   0   0   2   2   1   1   1   0   1   2   2   1   2   1   1   1   2   1   0   0   1   0   1   1   0   1   1   1   2   1   1   0   1   1   1   2   1   0   2   2   2   1   0   0   1   2   0   1   1   1   2   0   2   1   1   1   1   1   1   0   0   1   0   2   0   0   0   0   0   0   1   1   1   1   0   1   0   2   2   1   1   2   1   0   1   1   1   1   1   2   1   2   0   0   1   2   2   1   1   1   0   0   1   2   0   0   1   2   1   1   1   1   1   0   1   2   1   1   1   0   0   0   0   1   0   2   1   1   2   0   1   0   2   0   0   1   1   2   1   1   1   2   2   0
 MK-6-7                 0   1   0   0   1   1   1   1   1   1   1   0   1   0   2   1   2   1   1   1   0   0   2   2   2   1   1   1   0   0   0   0   1   2   2   1   0   2   1   1   2   1   2   2   2   0   1   1   1   1   1   2   0   0   1   2   0   0   2   1   1   1   1   1   1   2   2   2   2   1   1   0   2   1   1   0   1   0   0   2   0   1   1   1   2   1   1   0   1   1   1   2   1   0   1   2   2   1   1   1   0   2   0   1   1   1   1   0   2   1   1   0   1   0   1   0   0   1   0   2   0   0   0   0   0   0   0   1   1   1   0   1   0   2   2   1   0   2   1   0   1   1   1   1   1   2   1   1   0   1   1   2   2   1   1   1   0   0   1   2   0   0   1   2   0   1   1   1   1   0   1   2   1   1   1   0   0   0   0   1   0   2   1   1   1   0   1   0   2   1   0   1   1   1   1   1   1   2   2   1
 MK-6-8                 1   1   1   0   2   1   1   1   1   1   1   0   1   0   2   1   2   1   1   1   0   0   2   2   2   1   1   1   0   0   0   1   1   2   2   1   0   1   1   1   2   1   2   2   2   0   1   1   1   1   1   2   0   0   1   2   0   0   2   1   1   1   1   1   1   1   2   2   2   1   1   0   2   1   1   1   1   0   1   2   0   1   1   1   2   1   2   0   1   1   1   2   1   0   2   2   1   1   1   1   0   2   0   0   1   1   1   0   2   0   1   0   1   0   1   0   0   1   0   2   0   0   0   0   0   0   1   1   1   1   0   1   0   2   2   2   0   2   1   0   1   1   1   0   2   2   1   1   0   1   0   2   2   1   1   1   0   0   1   2   1   0   1   2   1   1   1   1   1   1   1   1   1   1   1   0   1   0   1   1   0   2   0   1   1   0   1   0   2   1   0   1   1   1   1   1   1   2   1   1
 MK-6-9                 1   1   1   1   2   1   1   1   1   1   0   0   1   0   2   1   1   0   1   1   0   0   2   1   1   1   1   2   0   1   0   1   1   1   2   1   0   1   0   1   2   1   2   2   2   0   1   1   2   1   1   2   1   0   1   2   0   1   1   1   1   1   0   2   1   1   2   2   1   1   1   0   2   1   1   1   0   0   1   2   0   1   1   0   1   1   2   0   1   0   0   2   1   1   2   2   1   1   1   1   0   2   0   0   1   1   0   0   2   0   2   0   1   0   1   0   0   1   1   2   0   0   1   0   0   1   1   1   1   1   1   1   0   2   2   2   0   2   1   0   1   1   1   0   1   2   0   1   0   1   0   2   1   1   1   1   0   0   1   2   1   0   1   2   1   1   1   1   1   1   1   0   1   1   2   0   1   0   1   1   0   2   0   1   1   1   1   0   2   1   0   1   1   1   1   2   1   2   0   1
 MK-6-10                1   0   0   1   2   1   1   1   1   2   0   0   2   0   2   1   1   0   1   1   2   0   2   1   2   0   1   2   0   1   0   1   2   1   2   1   0   1   0   1   2   1   2   2   1   0   1   1   2   1   1   2   1   1   1   2   0   1   1   1   1   1   1   2   2   1   2   2   1   1   1   0   2   1   1   1   1   0   1   2   0   1   1   0   1   1   2   0   1   0   0   2   1   1   2   2   2   1   1   1   0   1   0   1   1   1   0   0   2   1   1   0   1   0   1   0   0   1   1   2   0   0   1   1   0   1   1   1   1   1   1   1   0   2   2   2   0   2   1   2   1   1   1   0   1   2   1   1   1   1   0   2   1   1   1   1   0   1   1   2   1   0   1   2   1   1   1   1   1   1   1   0   1   1   2   0   1   0   1   1   0   2   0   1   1   0   0   0   1   1   0   1   1   2   1   2   1   2   1   1
 MK-6-11                1   0   1   0   2   1   1   2   1   2   0   1   2   1   2   0   1   1   1   1   2   0   2   1   2   0   1   1   1   1   0   1   2   1   2   1   0   1   0   1   2   1   2   1   1   0   1   1   2   1   1   2   1   1   1   2   0   1   2   2   1   1   1   2   2   1   2   1   1   1   1   0   2   1   1   1   0   1   1   2   0   1   1   0   1   0   2   0   1   0   0   1   1   1   2   2   2   1   1   1   1   1   0   1   1   1   1   1   2   1   1   0   1   0   1   1   0   0   1   2   0   0   1   1   0   1   1   1   1   0   1   1   0   1   2   1   1   2   1   2   2   1   2   0   2   2   1   1   1   0   0   2   1   1   1   2   0   1   1   2   1   0   1   2   1   0   1   1   2   1   1   0   1   2   1   0   1   0   0   1   0   2   0   2   1   1   0   0   1   2   0   1   1   2   1   2   1   2   1   1
 MK-6-12                1   0   1   0   2   1   1   2   1   0   0   1   2   2   2   0   1   1   1   1   2   0   2   0   2   0   1   0   1   1   0   1   2   1   2   2   0   1   1   1   2   1   2   1   1   1   1   1   2   1   1   2   1   0   1   2   1   1   2   2   1   0   2   2   2   1   2   2   1   1   1   0   2   2   1   0   0   1   2   2   0   1   1   0   1   0   2   1   2   1   0   1   1   1   2   2   2   1   1   1   2   1   1   1   0   0   0   1   2   1   1   0   1   0   1   1   0   0   0   2   1   0   2   1   0   1   1   1   0   0   2   1   0   2   2   2   1   2   1   2   1   2   2   1   2   2   2   1   1   0   1   2   1   1   1   2   1   1   1   2   2   0   1   2   1   2   1   1   2   2   1   0   1   2   0   0   1   1   1   0   1   2   0   2   1   1   0   0   0   2   0   1   1   2   1   2   2   2   1   1
 MK-6-13                1   0   1   1   2   1   1   2   0   0   0   1   1   2   2   0   1   1   1   1   2   1   2   0   1   1   1   2   1   1   1   1   1   1   2   2   0   1   2   1   2   1   2   1   1   2   1   0   1   2   1   2   1   0   1   2   0   1   2   2   1   0   2   2   2   1   2   1   2   1   1   0   2   2   1   0   1   1   2   2   0   0   1   0   1   1   2   1   1   1   0   1   1   1   2   2   2   1   1   1   2   1   1   0   0   0   0   1   2   1   1   0   0   1   2   1   2   0   0   2   1   0   1   1   1   1   1   1   0   0   2   1   0   1   2   2   1   2   2   1   1   2   2   1   2   1   2   2   1   1   2   2   1   1   1   2   0   1   2   2   2   0   1   1   1   1   1   0   2   2   1   0   1   2   0   0   1   1   1   0   1   2   0   2   1   1   1   0   0   2   0   1   1   2   1   2   2   2   1   1
 MK-6-14                1   0   1   1   2   1   1   1   1   1   0   1   1   2   2   0   1   0   1   1   2   1   2   0   2   1   1   2   1   1   1   1   1   1   2   1   0   1   2   0   2   0   2   1   1   2   2   1   2   2   1   2   1   0   1   2   0   0   2   1   1   0   2   2   2   1   2   1   1   1   1   0   2   2   1   0   1   1   2   2   0   0   1   0   1   1   2   1   1   1   1   1   1   1   1   2   2   1   1   1   2   1   1   0   0   0   0   1   2   1   1   1   0   0   2   0   2   1   0   2   2   0   2   1   1   1   1   1   1   0   2   1   0   0   2   2   2   2   2   1   1   2   2   0   2   1   2   2   0   1   2   2   1   2   1   2   1   1   2   2   2   0   1   1   1   1   0   1   2   2   1   0   1   1   0   0   1   1   2   0   1   2   0   2   1   1   1   0   0   2   0   1   1   2   1   2   2   2   1   1
 MK-6-15                2   0   2   1   1   1   1   2   1   1   0   2   1   2   1   1   1   0   1   1   2   2   2   0   2   1   1   2   1   1   1   1   2   1   2   1   2   1   1   0   2   0   2   1   0   1   1   1   1   2   1   2   1   1   1   2   0   0   2   0   1   0   1   2   2   0   2   1   1   1   1   1   2   2   2   0   1   0   2   2   1   0   1   0   0   1   2   1   1   0   1   1   1   1   1   2   2   1   0   1   1   1   1   0   0   0   0   1   2   1   1   1   0   0   2   1   2   1   1   2   2   0   1   1   1   1   1   1   1   1   2   0   0   1   1   1   2   2   1   1   1   2   0   0   2   1   2   2   0   1   1   2   1   1   1   2   1   1   2   2   2   0   1   1   1   1   1   1   2   2   2   0   1   1   0   0   1   1   2   0   1   2   0   2   1   1   1   0   1   2   0   1   1   2   1   2   2   1   0   1
 MK-6-16                2   0   2   1   1   1   1   2   1   1   0   2   1   1   1   1   1   0   2   1   2   2   2   1   2   1   1   2   1   1   1   1   1   1   1   1   2   1   1   0   2   0   2   1   0   1   1   1   1   2   1   2   1   1   1   1   0   1   1   0   1   0   1   2   2   0   1   2   2   1   2   1   2   2   1   0   1   0   2   2   2   0   1   0   0   1   2   1   1   0   1   1   1   1   1   2   2   1   0   0   0   1   1   1   0   0   0   1   2   1   0   1   0   0   2   1   1   0   1   2   2   0   1   1   2   1   1   1   1   1   2   0   1   1   1   1   2   1   1   2   0   2   0   0   2   1   1   2   0   2   1   2   1   1   1   2   1   1   0   2   2   1   1   0   1   1   0   1   2   2   2   0   1   1   0   0   1   2   2   0   1   2   0   2   1   2   1   1   1   2   0   1   1   2   1   2   1   1   0   1
 
!****************************************** Phenotypic Data **********************************************************
!-100.0 is resevred for missing phenotype
SimulatedTrait1         9.1222   11.2581   10.6718    9.3318   10.2908    9.9208    9.7775    9.1109   10.6247    7.7866   10.1898    9.8623   10.9975   10.4839   10.3343   12.0708   10.8916    9.6652   10.3940   10.2257   10.4249   10.4472   10.3686   10.9743    9.4409    9.8626   10.5906    8.4010   11.4474   11.0032    8.6821    9.4543    8.7251   10.0183    9.4430    9.2521   10.7846   10.7154   12.2465   11.7689   10.1167   10.4678    9.3098   10.4295   10.8402    8.8329    9.3065    9.3722    8.3782   10.7900   12.4489    9.3492   11.2979   10.3254    8.4912    9.9087    7.8865    9.6410    9.6127   11.2848   10.1215    8.4979    8.7191   10.4178    9.6244   10.7036   10.5340    9.4095    9.5031   10.9901   10.5489   11.1163    7.5601    8.8044   10.7910    9.6978   10.6129   11.6539    9.3049   10.3951    9.1466   10.4868   10.2377    9.2284   11.6478   10.3366    8.0176    9.3305    9.7013   11.4650    9.2630   10.7694    9.8378   10.3852    9.4125    8.6317   11.4717    8.4869    9.1751   10.4816   11.2865   10.3393   10.5057   10.6606    9.7490    9.9968    8.5198    9.9395    8.8790    7.3847   10.5124   10.0103   10.3011    9.5110   11.8455    9.7962    8.0432    9.2135    9.4855    9.3251   11.3047   10.7133   10.1620    8.9382   10.0346    8.2219    9.7060   11.2574   10.7263   10.8396   10.7165    7.6624    8.8419    9.7237   10.2729   10.3042    9.0342    9.6618   10.5583   11.2380   11.1400   11.2063   10.8021    8.3529    9.2665   11.8522    9.9289   11.2552    9.7115    9.6450    9.1461    9.4677    9.1293    9.5340    9.8031   10.3865    7.6993   12.1945    8.8636   11.4629    7.0212    9.5402   11.1179   10.5697   10.3804   10.9196   11.1471    9.3395    8.9376   10.6636   10.5959    9.5100    9.7248    9.8801   10.0391    9.6801   10.1091    9.0847   10.3791    8.9696   10.0643   11.5748    9.9369    9.0190   11.6763    7.7451    8.3854    9.5628   10.2379   10.1689    9.7126   10.2704   10.7074    9.3549   12.7069   11.8504    8.6059    8.6901    9.3036    8.6939
 
