# Supplementary material for: Inclusive Composite Interval Mapping of QTL by Environment Interactions in Biparental Populations
Source: PLoS One. 2015 Jul 10;10(7):e0132414. doi: 10.1371/journal.pone.0132414 (PMC4498613; doi:10.1371/journal.pone.0132414)
Supplement: S2 File — (ZIP) [file pone.0132414.s002.zip › F2 population/e=1/run_00157.met]

!**********************Note: lines staring with "!" are remarks and will be ignored in the program********************
!*********************************General Information**********************************
!Assuming F1 = P1 x P2, populations available in QTL IciMapping are: 
!  1, P1BC1F1 = P1 x F1, the first backcrossing where P1 is used as the recurrent parent;
!  2, P2BC1F1 = P2 x F1, the first backcrossing where P2 is used as the recurrent parent;
!  3, F1DH, F1-derived doubled haploids; 
!  4, RIL or F1RIL, recombination inbred lines through the repeated selfing of F1;
!  5, P1BC1RIL, recombination inbred lines through the repeated selfing of P1BC1F1;
!  6, P2BC1RIL, recombination inbred lines through the repeated selfing of P2BC1F1;
!  7, F2, the selfing generation of F1;
!  8, F3, the selfing generation of F2;
!  9, P1BC2F1, the second backcrossing where P1 is used as the recurrent parent; 
! 10, P2BC2F1, the second backcrossing where P2 is used as the recurrent parent;
! 11, P1BC2RIL, recombination inred lines through the repeated selfing of P1BC2F1; 
! 12, P2BC2RIL, recombination inred lines through the repeated selfing of P2BC2F1; 
! 13, P1BC1F2, the selfing generation of P1BC1F1; 
! 14, P2BC1F2, the selfing generation of P2BC1F1; 
! 15, P1BC2F2, the selfing generation of P1BC2F1; 
! 16, P2BC2F2, the selfing generation of P2BC2F1; 
! 17, P1BC1DH, P1BC1F1-derived doubled haploids; 
! 18, P2BC1DH, P2BC1F1-derived doubled haploids; 
! 19, P1BC2DH, P1BC2F1-derived doubled haploids; 
! 20, P2BC2DH, P2BC2F1-derived doubled haploids; 
   7      !Mapping Population (see remarks above)
   2      !Mapping Function (1 for Kosambi; 2 for Haldane; 3 for Morgan)
   2      !Marker Space Type (1 for intervals; 2 for positions)
   1      !Marker Space Unit(1 for centiMorgans; 2 for Morgan)
   6      !Number of Chromosomes (or Linkage Groups)
 200      !Size of the mapping population
   1      !Number of environments
 
!***************************************** Chromosomes and Linkage Maps **********************************************
!Chromosome                 NumMarkers
-CH1                        16
-CH2                        16
-CH3                        16
-CH4                        16
-CH5                        16
-CH6                        16
!Linkage map (Marker name followed by position or the interval length)
 MK-1-1                1     0.000
 MK-1-2                1    10.000
 MK-1-3                1    20.000
 MK-1-4                1    30.000
 MK-1-5                1    40.000
 MK-1-6                1    50.000
 MK-1-7                1    60.000
 MK-1-8                1    70.000
 MK-1-9                1    80.000
 MK-1-10               1    90.000
 MK-1-11               1   100.000
 MK-1-12               1   110.000
 MK-1-13               1   120.000
 MK-1-14               1   130.000
 MK-1-15               1   140.000
 MK-1-16               1   150.000
 MK-2-1                2     0.000
 MK-2-2                2    10.000
 MK-2-3                2    20.000
 MK-2-4                2    30.000
 MK-2-5                2    40.000
 MK-2-6                2    50.000
 MK-2-7                2    60.000
 MK-2-8                2    70.000
 MK-2-9                2    80.000
 MK-2-10               2    90.000
 MK-2-11               2   100.000
 MK-2-12               2   110.000
 MK-2-13               2   120.000
 MK-2-14               2   130.000
 MK-2-15               2   140.000
 MK-2-16               2   150.000
 MK-3-1                3     0.000
 MK-3-2                3    10.000
 MK-3-3                3    20.000
 MK-3-4                3    30.000
 MK-3-5                3    40.000
 MK-3-6                3    50.000
 MK-3-7                3    60.000
 MK-3-8                3    70.000
 MK-3-9                3    80.000
 MK-3-10               3    90.000
 MK-3-11               3   100.000
 MK-3-12               3   110.000
 MK-3-13               3   120.000
 MK-3-14               3   130.000
 MK-3-15               3   140.000
 MK-3-16               3   150.000
 MK-4-1                4     0.000
 MK-4-2                4    10.000
 MK-4-3                4    20.000
 MK-4-4                4    30.000
 MK-4-5                4    40.000
 MK-4-6                4    50.000
 MK-4-7                4    60.000
 MK-4-8                4    70.000
 MK-4-9                4    80.000
 MK-4-10               4    90.000
 MK-4-11               4   100.000
 MK-4-12               4   110.000
 MK-4-13               4   120.000
 MK-4-14               4   130.000
 MK-4-15               4   140.000
 MK-4-16               4   150.000
 MK-5-1                5     0.000
 MK-5-2                5    10.000
 MK-5-3                5    20.000
 MK-5-4                5    30.000
 MK-5-5                5    40.000
 MK-5-6                5    50.000
 MK-5-7                5    60.000
 MK-5-8                5    70.000
 MK-5-9                5    80.000
 MK-5-10               5    90.000
 MK-5-11               5   100.000
 MK-5-12               5   110.000
 MK-5-13               5   120.000
 MK-5-14               5   130.000
 MK-5-15               5   140.000
 MK-5-16               5   150.000
 MK-6-1                6     0.000
 MK-6-2                6    10.000
 MK-6-3                6    20.000
 MK-6-4                6    30.000
 MK-6-5                6    40.000
 MK-6-6                6    50.000
 MK-6-7                6    60.000
 MK-6-8                6    70.000
 MK-6-9                6    80.000
 MK-6-10               6    90.000
 MK-6-11               6   100.000
 MK-6-12               6   110.000
 MK-6-13               6   120.000
 MK-6-14               6   130.000
 MK-6-15               6   140.000
 MK-6-16               6   150.000
!*********************************** Marker Types ********************************************************************
!Co-dominant marker: When heterozygote F1 is present, P1 is coded as 2, F1 is coded as 1, and P2 is coded as 0; Otherwise, P1 is coded as 2, and P2 is coded as 0. 
!Dominant marker: When heterozygote F1 is present, P1 and F1 are coded as 12, and P2 is coded as 0; Otherwise, P1 is coded as 2, and P2 is coded as 0.  
!Recessive markers: When heterozygote F1 is present, P1 is coded as 2, and F1 and P2 are coded as 10; Otherwise, P1 is coded as 2, and P2 is coded as 0. 
!Missing marker is coded as -1. 
 MK-1-1                 1   2   2   1   1   1   2   1   1   1   1   1   1   0   1   1   0   1   0   1   2   2   1   1   1   1   0   1   0   2   1   1   1   1   0   1   2   2   2   2   2   1   2   1   2   2   1   1   0   1   1   2   1   2   1   1   2   1   1   1   0   1   1   1   1   0   1   2   2   0   1   0   1   0   2   1   1   2   1   1   0   2   1   0   1   1   2   2   0   2   1   1   1   2   1   0   0   2   2   2   1   2   1   1   1   0   0   2   1   0   1   1   2   1   1   2   1   2   1   1   0   1   1   0   1   2   1   2   1   2   2   2   2   1   1   2   1   0   1   0   2   1   1   2   1   1   0   1   1   2   0   1   0   1   1   1   2   1   0   0   0   1   1   1   1   0   2   0   0   2   0   0   2   1   1   1   1   1   1   2   1   2   0   1   1   1   0   1   1   1   1   2   1   2   0   0   1   2   0   1
 MK-1-2                 1   1   1   1   1   2   1   1   1   1   1   1   1   0   1   0   0   1   0   1   2   2   1   1   1   1   0   1   1   1   1   0   1   1   0   1   2   2   2   2   2   1   2   1   2   2   2   1   0   0   1   2   1   2   1   1   2   1   1   1   0   2   1   1   1   0   2   2   2   0   1   0   1   0   2   1   1   1   1   1   1   2   1   0   1   1   2   2   1   1   2   1   1   2   1   0   0   2   2   2   1   2   1   1   1   0   0   2   0   0   1   0   2   1   0   2   1   2   1   1   0   1   1   0   1   2   1   2   1   2   2   2   2   1   1   2   1   0   1   1   2   1   1   2   0   1   0   2   2   2   1   0   1   2   1   2   2   1   0   0   0   1   0   1   1   0   2   0   1   2   0   0   2   1   1   1   1   1   1   2   1   2   0   1   1   1   1   0   1   1   1   2   1   2   0   1   1   2   1   1
 MK-1-3                 1   1   1   1   1   2   1   1   1   1   0   1   0   0   1   0   0   1   1   1   2   2   1   1   1   1   0   1   1   0   2   0   2   1   0   1   2   2   2   1   1   1   2   1   2   2   2   0   0   0   1   2   1   2   1   2   2   2   1   1   0   2   1   1   1   0   2   1   2   0   1   1   1   0   2   0   1   1   1   1   1   2   1   1   2   1   1   2   1   1   2   1   1   2   1   1   0   2   2   0   1   2   0   1   2   0   0   2   0   0   1   0   2   1   0   2   1   2   1   1   1   1   1   0   1   2   1   2   1   2   2   2   2   1   1   2   1   0   1   1   2   1   1   2   0   1   0   2   2   2   1   0   1   2   1   2   2   1   0   2   1   1   0   1   1   1   2   0   2   2   0   0   1   1   1   1   1   1   1   2   1   2   0   1   1   2   1   0   1   1   1   2   1   2   0   1   2   2   2   1
 MK-1-4                 1   1   1   0   1   2   1   1   1   1   0   1   0   1   1   0   0   1   1   1   1   2   1   1   1   1   0   1   0   1   2   0   2   1   1   1   2   2   2   1   1   1   2   1   2   2   2   1   0   0   1   2   2   1   1   2   2   2   1   1   0   2   1   0   1   0   1   1   2   0   1   1   1   0   1   1   1   1   2   1   1   2   0   1   2   1   1   2   1   1   2   0   1   2   1   1   0   2   2   1   1   2   0   0   1   0   0   2   0   1   1   0   2   1   0   2   0   2   1   1   1   1   1   0   1   1   1   1   1   2   2   2   2   1   1   2   1   0   1   1   1   1   1   2   1   0   0   2   2   2   1   0   1   2   1   2   2   2   0   2   1   1   0   1   1   1   2   0   2   2   0   0   2   1   1   1   1   1   1   2   1   1   0   1   1   2   0   0   1   2   1   1   1   1   0   2   2   2   2   1
 MK-1-5                 1   0   1   0   1   2   1   1   1   1   0   1   0   1   1   1   0   1   1   1   1   1   2   1   1   1   0   1   0   0   2   0   2   1   0   1   2   2   2   1   1   0   2   2   1   2   2   1   0   0   1   2   2   1   1   2   2   1   1   1   0   1   1   0   1   1   0   1   2   0   1   2   1   0   1   1   1   1   2   1   0   2   0   1   1   1   1   2   1   1   2   0   1   2   1   1   0   2   2   1   1   2   0   0   1   1   0   2   0   1   1   0   2   1   0   2   1   2   1   1   1   2   1   2   1   1   1   1   1   2   2   2   1   1   2   0   1   1   1   0   1   1   1   2   1   0   0   1   2   2   1   0   1   2   0   2   1   2   0   2   1   0   0   0   2   1   2   0   2   2   0   1   2   1   1   1   1   2   0   2   1   2   0   1   1   2   1   0   1   1   1   1   1   0   0   2   2   2   2   1
 MK-1-6                 1   0   1   0   1   2   1   0   1   1   0   1   0   0   1   1   0   1   2   1   1   1   2   1   1   1   0   1   0   0   2   0   2   2   0   1   1   2   2   1   1   0   1   1   1   2   2   1   0   0   1   2   2   1   1   2   2   2   1   0   0   1   1   0   1   1   0   1   2   0   1   2   1   0   1   2   2   1   2   1   0   2   0   1   1   1   1   1   1   1   1   0   1   2   1   1   0   2   1   1   1   2   1   0   1   0   0   2   0   1   1   0   1   1   0   2   1   2   1   1   1   2   1   2   1   1   1   1   1   1   2   2   1   1   2   1   1   0   1   0   1   1   1   1   1   0   1   1   2   1   1   0   1   2   1   2   1   2   0   2   0   0   0   0   2   1   1   1   2   2   0   2   2   1   1   1   1   2   0   2   1   2   0   1   1   2   1   1   1   1   1   1   1   0   0   2   2   2   2   1
 MK-1-7                 1   0   2   0   1   2   1   1   2   1   0   1   0   0   0   1   0   1   2   1   1   1   2   1   1   2   0   2   0   0   2   1   2   2   0   1   2   2   2   1   1   0   1   1   1   2   2   1   0   0   1   2   2   1   1   2   2   2   1   0   0   1   1   0   1   1   0   1   2   0   1   2   1   0   1   1   2   1   2   1   0   2   0   1   1   1   1   1   2   1   0   0   1   2   2   1   0   2   1   0   1   1   1   1   1   0   0   1   0   1   1   0   1   1   1   2   0   2   1   1   1   2   1   2   1   0   1   1   2   1   2   2   1   1   2   1   1   0   1   0   1   1   1   1   1   0   1   1   2   1   1   1   1   2   1   2   1   2   0   2   0   1   0   0   2   1   2   1   2   2   0   2   2   1   1   1   1   2   0   2   1   2   1   1   0   1   1   1   1   1   1   1   1   0   0   2   2   2   1   1
 MK-1-8                 1   0   2   0   1   2   1   1   1   0   0   1   0   0   0   1   0   1   2   2   1   1   2   1   2   2   0   2   0   0   1   1   2   2   0   1   2   2   2   1   1   0   1   1   1   2   2   1   0   0   1   2   2   0   1   2   2   2   1   0   0   1   2   1   0   1   0   2   2   0   0   2   1   0   1   1   2   1   1   1   0   2   1   0   1   1   0   1   2   1   0   0   0   2   1   1   0   2   1   0   1   1   1   1   0   0   1   1   2   1   2   0   1   1   1   1   0   2   1   1   1   1   1   2   2   0   1   1   2   1   2   2   2   1   2   1   0   1   1   0   0   1   1   1   1   0   1   1   1   2   1   1   1   2   1   2   1   2   0   1   0   1   0   0   2   1   1   1   2   1   0   1   2   1   1   2   1   2   0   2   1   2   1   2   0   1   1   1   1   0   1   1   1   0   0   2   2   2   2   1
 MK-1-9                 1   0   2   0   1   2   1   1   1   0   0   1   0   1   0   0   0   1   2   2   1   1   2   2   2   2   0   2   0   1   1   1   1   2   0   2   2   2   1   2   1   1   1   1   1   2   2   1   0   0   0   1   2   1   1   2   2   2   0   0   0   2   1   1   0   1   0   2   2   0   0   1   1   1   1   0   2   1   1   1   0   2   1   0   1   2   0   1   2   1   0   0   1   2   1   1   0   2   1   0   1   1   1   1   0   0   1   0   2   1   2   0   1   1   1   1   0   2   1   1   1   1   1   2   2   0   1   2   2   1   2   2   2   1   2   1   0   1   1   0   1   1   1   1   0   1   1   1   0   2   1   2   1   2   1   2   1   1   0   1   0   0   1   0   2   1   1   1   2   1   0   1   2   1   1   2   1   1   1   2   1   2   1   2   0   0   1   1   1   1   2   1   1   0   1   2   2   2   2   1
 MK-1-10                1   0   2   0   1   2   1   1   1   0   0   1   1   1   0   0   1   1   2   2   1   1   2   1   2   2   1   2   0   1   1   1   1   2   1   2   2   2   1   2   1   1   1   1   1   2   1   2   1   0   1   1   2   0   1   2   2   2   0   0   0   2   1   1   0   1   0   2   2   0   0   1   1   1   1   0   2   1   1   1   0   2   1   0   1   2   0   1   2   1   0   1   1   1   1   1   0   2   1   0   0   1   1   1   0   1   1   1   1   1   2   0   1   1   1   1   0   1   1   1   0   1   1   1   2   0   1   2   1   1   1   2   2   1   1   1   0   1   1   0   1   1   1   1   0   1   1   1   0   2   2   2   1   2   0   2   2   1   0   2   0   0   1   0   2   1   1   0   2   1   0   1   1   1   1   2   1   1   1   2   1   2   1   2   1   0   1   1   1   0   2   1   1   0   1   2   2   2   2   1
 MK-1-11                1   0   2   0   1   2   1   1   0   0   0   1   1   1   0   0   1   0   2   2   2   0   2   1   2   1   1   2   0   1   1   1   1   2   1   2   2   2   1   2   1   0   1   1   1   2   0   2   0   0   1   1   2   0   1   2   2   2   0   0   0   2   1   1   0   1   1   2   2   0   0   1   2   2   0   0   1   2   1   1   0   2   1   0   1   2   0   1   2   1   0   1   0   1   1   1   0   2   1   2   0   1   1   1   0   1   1   1   1   1   2   1   1   1   0   2   0   0   1   0   0   1   1   1   2   0   1   1   1   2   1   2   2   1   1   1   0   1   1   0   1   1   1   1   0   2   1   1   0   2   2   2   1   1   0   2   2   1   1   2   0   0   2   0   2   1   1   0   2   1   0   1   1   1   0   2   1   1   1   1   1   2   1   2   1   0   1   1   1   0   1   1   1   0   1   2   2   1   2   1
 MK-1-12                1   1   2   0   1   1   2   1   0   0   0   1   1   1   0   0   1   1   2   1   2   1   2   1   2   1   1   2   0   1   0   2   1   2   1   2   2   1   1   2   1   0   1   2   1   2   0   2   1   0   1   1   1   0   1   2   2   2   0   1   0   1   1   1   1   1   1   2   1   0   0   1   2   2   0   0   1   2   1   2   0   2   1   0   1   2   0   1   2   1   0   1   0   1   2   1   0   1   0   2   0   2   1   2   0   0   1   1   1   1   2   1   1   1   0   2   0   0   1   0   0   1   1   1   2   1   1   1   1   2   2   2   2   1   0   1   0   2   0   1   1   1   1   1   0   2   0   1   0   2   2   2   1   1   0   1   2   1   1   2   0   0   2   0   2   1   1   0   2   1   1   2   1   1   1   2   1   1   1   1   1   2   1   2   2   0   1   1   1   0   1   1   1   0   1   1   2   1   2   1
 MK-1-13                1   1   1   0   0   0   2   1   1   1   0   1   1   1   0   0   1   1   2   1   2   1   2   2   2   0   1   2   0   1   0   2   1   2   1   1   2   1   1   2   1   1   1   2   1   2   1   2   2   0   1   1   0   0   1   2   2   2   0   1   0   0   1   1   1   1   1   2   1   0   2   1   2   2   1   0   1   2   1   1   1   2   1   0   1   2   0   1   2   1   0   1   0   1   1   1   0   1   0   2   0   1   2   2   0   0   1   2   1   1   1   1   1   1   0   2   0   0   2   1   0   1   1   0   2   1   1   1   1   2   2   2   2   2   1   1   0   2   0   1   1   1   1   1   0   2   1   1   0   2   2   2   1   1   0   1   2   1   1   2   0   1   2   0   2   1   1   0   2   1   1   2   2   1   1   2   1   1   1   1   1   2   1   1   1   0   1   1   1   1   1   2   1   0   1   1   2   0   2   1
 MK-1-14                1   1   2   0   1   0   2   1   0   1   0   1   1   1   0   0   1   2   2   1   1   1   2   1   2   0   1   2   1   1   0   1   1   2   0   1   1   1   1   1   1   0   1   2   1   2   1   1   1   0   1   1   1   0   1   2   2   2   0   1   0   1   1   1   1   1   2   2   1   0   2   0   2   2   1   0   1   2   1   1   1   2   1   0   1   2   0   0   2   0   2   1   0   1   1   1   1   0   0   2   0   1   2   2   0   1   1   2   1   1   1   1   1   1   1   2   0   0   1   1   0   1   1   0   2   1   1   1   1   2   2   1   2   2   1   1   0   2   0   1   0   0   1   0   0   1   1   1   0   2   1   1   1   2   0   1   2   1   1   2   0   1   2   0   2   1   1   0   2   1   1   2   1   1   1   2   1   1   1   1   1   2   1   1   1   0   1   0   0   1   1   2   1   0   1   1   2   0   2   2
 MK-1-15                1   1   2   0   1   0   2   1   1   1   0   0   1   1   0   0   1   1   2   0   1   1   2   0   2   0   2   2   1   1   0   1   1   1   0   1   1   1   1   1   1   0   0   2   1   2   1   0   1   0   1   2   1   0   1   2   2   2   1   1   0   1   1   1   1   2   2   2   1   0   2   0   2   2   1   0   1   2   1   1   1   2   1   0   2   2   1   0   1   0   2   1   0   1   1   1   1   0   0   2   0   1   2   2   0   2   1   2   1   1   1   1   2   1   1   2   0   0   2   1   1   1   1   0   2   0   1   1   1   2   2   1   1   2   1   1   0   2   0   1   1   0   1   0   0   1   1   1   0   2   1   1   1   2   0   1   2   0   1   1   0   1   2   0   2   1   1   0   2   1   1   2   1   1   1   2   1   1   1   1   1   2   1   1   1   1   1   0   0   1   1   2   1   1   1   1   2   1   1   2
 MK-1-16                1   1   2   1   1   1   2   1   0   1   0   0   1   1   0   0   1   1   2   0   0   1   2   0   2   0   2   1   2   1   0   1   1   1   0   1   1   1   1   1   2   1   0   2   0   2   1   0   0   0   0   2   1   1   1   2   1   2   1   1   0   1   1   1   1   2   2   2   1   0   2   0   2   1   1   0   1   2   1   1   1   1   1   1   2   2   1   1   1   1   2   1   0   1   1   1   1   0   0   0   0   1   1   2   0   2   2   2   1   1   2   2   2   1   1   1   0   1   1   1   1   1   1   0   2   0   1   1   1   2   2   1   1   2   1   1   0   2   0   1   2   0   1   0   0   1   1   1   0   2   1   1   1   2   0   1   2   1   1   1   0   1   2   0   2   1   1   0   2   1   1   2   1   0   1   2   1   1   1   1   1   2   1   0   1   1   1   0   0   1   1   2   1   1   1   1   2   1   1   2
 MK-2-1                 0   0   2   1   1   1   1   2   1   1   1   1   0   0   0   1   2   1   1   2   2   0   1   0   1   2   2   0   0   1   0   1   2   0   0   2   1   1   0   0   1   1   1   1   2   0   1   1   0   1   0   0   1   2   0   0   0   1   0   1   1   0   1   1   1   0   1   1   2   2   2   2   2   1   2   1   0   0   1   2   2   2   1   1   1   0   0   0   1   0   2   1   1   2   1   2   2   2   1   1   2   0   2   2   1   1   1   2   1   1   1   1   1   1   0   1   1   1   1   2   0   1   2   0   0   2   1   1   0   2   0   0   0   1   1   1   1   1   0   0   1   2   1   2   2   2   1   1   1   0   1   1   1   2   1   2   0   1   0   1   0   0   1   1   1   2   0   2   2   1   1   0   1   2   0   1   1   2   0   2   0   0   2   1   1   0   1   0   1   2   0   2   0   1   1   0   2   0   0   1
 MK-2-2                 0   0   2   1   1   1   2   2   1   1   1   1   0   0   0   2   2   1   1   2   2   0   0   0   2   1   2   0   0   1   1   1   2   0   1   2   1   1   0   0   1   0   1   1   1   0   1   0   0   0   0   1   1   2   0   0   0   1   0   1   1   1   1   1   1   0   1   1   2   2   1   2   1   1   2   1   0   2   1   2   1   2   1   1   1   0   0   0   2   0   2   1   1   2   1   2   2   2   1   1   2   1   2   1   1   2   1   2   1   0   1   1   2   1   2   1   1   1   1   2   0   1   2   0   0   2   1   1   0   1   0   1   1   1   0   1   1   1   0   0   1   2   1   2   2   2   1   1   1   0   1   0   1   2   1   2   0   1   0   1   0   0   2   1   1   0   1   2   2   1   1   0   0   2   0   1   1   2   0   2   0   1   1   1   1   1   1   1   1   2   0   2   0   1   1   0   2   0   0   1
 MK-2-3                 1   0   2   1   1   2   2   2   2   1   1   1   0   0   1   1   2   1   2   1   1   0   0   0   2   1   2   0   1   1   1   1   2   0   1   2   1   1   0   1   1   0   1   1   0   0   1   0   0   0   0   0   1   2   0   0   0   1   0   1   1   1   1   1   1   0   1   0   2   2   1   1   1   1   1   1   0   2   1   2   2   1   2   2   1   0   0   0   2   0   2   2   1   2   1   2   2   2   1   1   0   1   1   1   1   2   2   2   1   0   1   1   2   2   2   1   1   1   2   2   0   1   2   0   0   2   1   1   0   1   0   1   1   2   0   1   1   1   0   0   1   2   1   0   1   2   1   1   1   0   1   1   1   2   1   2   0   1   0   1   1   1   2   1   1   0   1   2   2   1   1   0   0   2   0   1   1   1   0   2   1   0   1   1   2   0   1   1   1   1   1   2   0   1   0   0   2   0   0   1
 MK-2-4                 1   0   2   1   1   2   2   1   2   1   1   1   0   0   1   1   2   1   2   1   1   0   0   0   2   1   2   0   1   1   1   1   2   0   2   2   1   1   0   1   1   0   1   1   0   0   1   0   0   0   0   0   1   2   0   0   0   1   0   2   1   1   0   2   1   0   0   0   2   1   1   1   1   1   1   1   0   2   1   2   2   1   2   2   1   0   0   0   2   0   2   2   1   2   1   2   2   2   1   0   0   1   1   1   1   2   2   2   1   1   2   1   2   1   2   1   1   1   2   2   0   1   2   0   0   2   1   1   0   1   1   1   1   1   0   1   1   1   0   0   1   1   1   1   1   2   1   1   1   0   1   1   1   2   1   2   1   1   1   1   1   0   2   1   1   0   1   2   2   1   1   0   0   2   1   0   1   1   0   2   1   0   1   1   2   0   1   1   1   1   1   2   0   1   2   0   2   0   0   1
 MK-2-5                 1   0   2   0   1   2   2   1   1   1   1   2   0   0   1   1   2   1   2   1   1   0   0   1   2   1   2   1   1   1   1   1   2   0   1   1   1   1   0   1   1   1   1   1   0   0   1   0   0   0   0   0   1   1   0   0   0   1   0   2   0   1   0   2   1   0   0   0   2   1   1   0   1   1   1   1   0   1   1   2   2   2   1   2   1   0   0   0   2   0   2   2   1   2   1   2   1   2   1   0   0   1   1   1   1   2   1   1   1   1   1   1   2   1   2   1   1   1   2   2   0   1   1   0   1   2   1   1   0   1   1   1   1   1   0   1   1   0   0   1   1   1   1   1   1   2   1   2   1   0   0   1   1   2   1   2   0   2   1   1   1   0   1   1   1   0   1   2   2   1   1   1   0   2   2   0   1   1   0   2   0   0   0   1   2   0   2   1   2   1   1   2   0   1   2   0   1   1   0   1
 MK-2-6                 1   0   2   0   1   2   2   1   2   1   1   2   0   0   1   1   1   2   2   1   1   0   0   1   1   1   1   2   0   1   1   1   2   0   2   1   0   1   1   1   1   1   1   0   0   0   1   0   0   0   0   0   1   1   0   0   0   1   0   2   0   2   0   2   0   1   0   0   1   1   1   0   1   1   1   1   0   2   1   0   2   2   1   1   0   0   1   1   2   0   2   2   1   1   2   2   1   2   2   0   1   1   1   1   1   2   2   0   1   1   1   1   2   2   2   1   1   2   2   2   0   1   0   0   1   2   1   1   0   1   1   1   1   1   0   1   1   0   0   2   1   1   1   1   1   1   1   2   1   0   0   2   1   2   0   1   0   1   1   1   1   1   1   0   1   0   1   2   2   1   0   1   0   2   2   0   2   1   0   2   0   0   0   1   1   0   2   1   2   1   1   2   0   1   2   0   1   1   0   1
 MK-2-7                 1   0   2   0   1   2   2   1   1   1   1   2   0   0   1   1   1   2   2   1   1   0   0   1   1   1   1   2   0   1   1   1   2   0   1   2   0   1   1   1   1   1   0   1   0   0   1   0   0   0   0   0   1   2   0   0   1   1   1   2   0   1   0   2   0   1   0   0   1   1   1   0   0   1   1   1   0   2   2   0   2   2   1   1   0   1   1   2   2   0   2   1   2   1   2   2   1   2   2   0   2   1   1   1   2   2   1   0   0   1   1   1   2   2   2   1   1   2   2   2   0   1   0   0   2   1   1   2   0   1   1   1   1   1   0   1   0   0   0   2   1   1   1   2   2   1   1   2   1   0   0   2   1   2   0   1   0   1   1   1   0   2   1   0   2   0   1   2   2   1   0   1   0   2   2   0   2   1   0   2   1   2   0   1   0   1   2   1   2   0   1   2   0   1   2   0   1   0   0   1
 MK-2-8                 1   0   2   0   1   2   2   1   1   1   2   1   0   0   1   1   1   2   2   0   1   0   0   1   2   1   2   2   1   1   1   1   2   0   1   2   0   2   1   1   1   2   0   1   1   1   1   0   0   0   0   0   1   1   0   0   1   1   2   2   0   1   0   2   0   1   0   0   1   1   1   1   1   1   1   1   0   2   2   0   2   2   1   1   0   0   1   2   2   0   2   1   1   1   2   2   1   0   2   0   1   1   1   1   2   2   1   0   0   1   1   1   2   2   2   1   1   2   1   2   0   1   0   0   2   1   2   2   0   2   1   1   1   0   0   1   0   0   0   2   1   1   0   1   2   1   1   2   1   0   0   2   1   2   0   1   0   0   1   1   0   2   1   1   2   0   1   2   2   1   1   1   1   2   2   0   2   1   0   2   1   2   0   1   0   1   2   1   1   0   1   2   0   1   2   0   2   0   0   0
 MK-2-9                 1   0   2   0   1   2   2   1   1   1   2   1   0   0   1   1   1   2   2   0   1   0   0   1   2   1   2   2   1   1   1   1   2   1   1   2   0   2   1   1   1   1   0   1   0   2   1   0   1   0   0   0   1   1   1   0   1   0   2   2   0   1   0   2   0   1   0   0   2   1   1   1   1   2   1   1   1   2   2   0   2   2   1   1   0   0   1   2   2   0   2   1   1   1   1   2   1   0   1   0   1   1   1   2   2   2   1   1   0   1   1   0   2   2   2   1   1   2   1   2   0   1   1   0   2   1   2   1   0   1   2   1   1   0   0   1   1   0   0   2   1   1   0   1   1   1   1   2   1   0   0   2   1   2   0   1   0   0   1   1   1   2   1   1   2   0   1   2   1   1   1   1   1   1   2   0   1   1   0   2   1   2   0   1   0   0   2   1   1   0   0   2   0   1   2   0   2   0   0   0
 MK-2-10                1   0   2   0   1   2   1   1   1   1   2   1   0   1   1   1   1   2   1   0   1   0   0   1   2   1   2   2   2   1   1   1   2   1   1   2   0   2   2   1   1   2   0   1   1   1   1   0   1   0   0   0   1   1   1   0   1   0   2   2   0   1   0   2   0   1   0   0   2   1   1   1   1   2   1   1   1   2   1   0   2   2   1   1   0   0   1   2   2   0   2   0   1   1   1   2   2   0   0   0   1   1   0   2   2   2   1   1   0   1   1   1   2   1   2   1   1   2   1   2   0   1   1   1   2   1   2   2   0   0   2   1   1   0   0   1   1   0   0   2   1   1   0   2   0   1   1   2   2   0   0   1   0   2   0   1   0   1   1   1   0   2   1   1   2   0   1   1   1   1   2   1   1   0   2   0   1   1   0   2   1   2   0   1   0   0   2   1   1   0   0   2   0   1   1   0   2   0   2   1
 MK-2-11                1   1   2   0   1   2   1   1   0   1   2   1   0   2   1   1   2   2   1   1   1   0   0   1   2   1   2   2   2   1   1   1   1   1   1   2   0   1   2   2   1   1   0   1   1   1   1   0   1   1   0   0   1   1   1   0   1   0   2   2   0   1   0   2   0   1   0   0   2   1   1   1   1   1   1   1   1   2   1   0   1   2   1   1   0   0   1   2   2   0   2   1   1   1   1   2   2   0   0   0   1   1   0   2   2   2   1   1   0   1   1   1   2   1   2   1   1   2   1   2   0   1   1   1   2   1   2   2   0   0   2   2   1   0   0   1   1   0   0   1   0   1   0   2   0   1   1   2   2   0   0   1   0   1   0   1   0   1   1   0   0   2   0   1   2   1   1   1   1   1   0   1   1   1   1   0   1   1   0   2   1   2   0   2   0   0   2   2   0   0   0   2   0   1   1   0   2   0   2   1
 MK-2-12                1   0   2   0   1   2   1   1   0   2   2   2   0   2   1   1   2   2   2   1   1   0   0   1   2   1   2   1   2   1   1   1   1   1   1   1   1   1   2   2   1   1   0   1   1   1   2   0   1   1   0   0   1   1   1   0   1   0   2   0   0   1   0   2   0   1   1   0   2   1   0   1   1   0   0   1   1   2   1   0   0   2   2   0   0   0   1   2   2   0   1   2   1   1   1   2   2   1   0   0   1   1   0   2   2   2   1   1   0   1   1   1   2   1   1   1   1   2   1   1   0   1   1   1   2   1   2   1   1   0   2   2   1   1   0   1   1   0   1   1   2   1   0   2   0   1   0   2   2   2   0   1   0   1   1   1   0   1   0   0   0   2   0   2   2   1   0   2   1   1   0   1   1   1   1   1   2   1   0   1   2   2   0   2   0   0   2   0   0   0   0   2   1   2   2   0   1   0   2   2
 MK-2-13                1   0   2   1   2   2   1   1   0   2   1   2   0   2   2   1   2   2   2   1   1   1   0   1   2   1   2   1   2   1   1   1   1   1   0   1   1   1   2   2   1   1   0   1   0   1   2   0   1   1   0   0   1   1   1   0   1   0   2   0   1   1   0   2   0   1   1   1   2   1   0   1   1   0   0   2   1   1   1   0   0   2   2   0   0   0   1   2   2   1   1   2   1   1   1   2   1   1   0   0   1   1   0   2   2   2   1   2   0   1   1   1   2   1   1   1   1   1   1   1   1   1   1   1   2   1   2   1   1   0   2   2   0   1   0   1   1   0   1   1   1   1   0   2   1   1   0   2   2   2   0   1   2   1   1   1   0   1   0   0   0   2   1   2   2   1   0   2   0   1   0   1   1   1   1   1   2   0   1   1   2   1   0   1   0   0   1   0   0   0   0   2   1   1   2   0   1   0   2   2
 MK-2-14                1   0   2   1   2   2   1   1   0   2   1   2   0   2   2   1   2   1   2   0   2   1   0   1   2   1   2   1   2   1   1   1   1   1   0   1   1   1   2   2   1   1   0   1   0   1   2   0   1   1   0   0   1   0   1   0   1   0   1   1   1   1   0   2   0   1   1   0   2   1   1   1   1   0   0   1   0   2   1   0   0   2   0   0   0   0   1   1   2   2   1   1   1   1   2   2   0   1   0   1   1   1   0   1   2   2   1   2   0   2   0   1   2   1   1   1   1   1   0   1   1   1   0   1   2   1   2   1   1   0   2   2   1   2   0   0   1   0   1   2   1   1   0   2   1   1   0   2   2   2   0   1   2   1   1   1   0   2   1   1   1   2   1   2   2   1   1   2   0   2   0   2   2   1   1   1   2   0   1   1   2   1   0   1   1   0   1   0   0   0   0   2   1   1   2   0   2   1   1   1
 MK-2-15                1   1   2   1   2   1   1   1   0   2   1   2   0   2   1   1   2   1   2   0   2   1   0   1   2   1   2   1   2   1   1   1   1   1   0   2   1   0   2   2   1   1   0   1   0   1   2   0   1   1   0   0   1   0   1   1   1   1   1   1   1   2   0   2   0   1   2   1   2   1   2   1   1   0   0   1   0   2   1   1   0   1   0   0   0   0   1   1   1   2   1   1   1   1   2   1   0   1   0   1   1   0   0   1   2   1   1   2   0   1   0   1   2   1   1   2   1   1   0   2   1   0   0   1   1   1   2   1   1   0   2   2   1   2   0   0   1   1   1   2   1   0   0   2   2   1   0   2   2   2   0   2   2   0   1   1   0   2   0   1   1   2   1   1   2   1   1   1   0   2   0   2   2   1   1   1   2   1   1   1   2   1   0   1   1   0   1   0   0   0   0   1   1   1   2   0   2   1   2   1
 MK-2-16                1   0   2   1   2   1   1   1   0   2   1   2   1   2   1   0   2   1   2   0   2   1   0   1   2   0   2   1   2   1   1   2   1   1   0   1   1   0   1   1   1   1   0   1   0   1   1   0   0   0   0   1   1   0   1   1   1   0   1   1   1   2   0   2   0   1   2   1   2   1   2   0   0   0   0   1   0   2   1   0   0   0   0   1   1   0   1   1   1   0   1   1   0   2   2   1   0   1   0   1   2   0   0   2   2   2   1   2   0   1   0   1   2   1   1   2   1   1   0   2   1   0   0   1   1   1   2   0   1   0   2   1   1   2   0   1   2   1   1   2   1   0   0   2   2   1   0   2   2   2   0   2   1   0   1   0   0   1   0   2   1   2   1   1   2   1   1   2   0   1   0   2   2   1   1   1   2   1   1   0   2   1   0   1   0   0   1   0   1   0   0   1   1   1   2   0   2   1   2   2
 MK-3-1                 1   1   1   1   1   1   0   0   2   0   1   2   0   2   0   2   2   1   0   1   2   2   1   1   2   2   2   0   0   2   1   1   1   2   1   0   0   1   2   1   2   1   1   0   2   2   2   1   2   1   2   1   1   1   0   1   0   0   1   2   0   1   1   1   2   0   1   2   2   2   2   1   2   1   1   2   1   2   1   1   1   0   0   1   0   2   2   1   1   1   1   1   1   1   0   1   0   0   0   0   1   1   0   0   1   1   1   1   1   0   0   0   1   0   0   0   1   2   1   2   1   2   1   2   0   1   1   1   1   2   0   1   0   0   1   1   2   0   1   0   1   2   2   2   1   2   2   1   1   1   1   1   0   2   1   0   1   2   1   1   1   0   0   2   0   0   1   1   1   1   0   0   1   0   0   2   2   1   0   1   0   1   1   1   2   2   2   0   2   1   0   0   2   0   1   1   1   1   2   0
 MK-3-2                 1   1   1   1   0   1   0   0   2   0   1   2   1   2   0   1   2   1   1   1   2   1   1   1   2   2   2   0   0   2   0   1   1   1   1   0   1   1   2   1   2   1   1   0   2   2   1   1   2   2   2   2   1   1   0   1   0   0   1   2   0   1   1   1   1   0   0   1   2   2   1   1   2   1   1   2   1   2   1   0   1   0   0   2   0   2   1   2   1   2   1   1   1   1   0   1   1   0   0   0   1   1   1   1   1   1   1   1   1   0   1   0   1   0   0   0   1   2   0   1   2   1   1   2   0   1   1   1   1   2   0   1   0   0   1   1   2   1   1   0   1   2   2   2   1   2   2   1   1   1   1   1   0   2   1   0   1   2   1   0   1   1   0   2   0   0   0   1   1   1   0   0   1   0   1   2   2   1   0   1   0   1   1   1   2   2   2   0   1   0   0   0   2   0   1   1   1   1   2   0
 MK-3-3                 2   1   1   1   0   2   0   0   2   0   1   2   0   2   0   1   2   1   0   1   2   1   1   1   2   2   2   0   0   1   0   1   1   1   1   0   1   1   2   1   2   1   1   0   2   1   1   1   2   2   1   2   1   0   0   1   1   0   1   1   1   1   0   1   1   0   0   0   2   2   1   1   2   1   1   2   1   2   1   0   1   0   0   2   0   2   1   2   1   2   2   1   0   1   1   1   0   0   0   0   1   2   1   2   1   2   1   0   1   0   1   0   1   1   1   0   1   2   0   1   2   1   1   1   0   1   1   0   1   1   0   2   0   1   1   1   2   1   1   0   1   2   2   2   1   2   2   1   1   1   1   1   0   1   1   0   1   2   1   0   1   1   0   2   0   0   0   1   1   1   0   0   1   0   1   2   2   1   0   1   0   2   0   1   2   2   2   0   0   0   1   1   2   0   1   2   1   1   2   0
 MK-3-4                 2   1   1   1   0   2   0   0   1   0   1   1   0   2   1   1   2   1   0   0   2   1   2   1   1   2   2   0   0   0   1   1   2   1   1   0   1   1   1   1   1   1   1   0   2   1   1   1   2   2   1   2   1   0   0   1   1   0   1   1   2   1   0   1   1   0   1   0   1   2   1   1   2   1   1   2   1   2   1   0   1   1   1   2   0   2   1   1   1   2   2   1   0   1   1   1   0   0   1   0   1   1   1   2   1   2   1   1   1   0   1   0   1   1   1   1   1   2   1   1   2   1   1   1   0   1   1   0   1   1   0   1   0   1   1   1   2   1   1   0   1   2   2   1   1   2   2   1   1   1   2   1   0   1   1   0   1   1   1   0   1   1   0   2   0   0   0   1   1   1   0   0   1   0   1   2   2   1   0   0   0   2   2   1   2   2   2   0   0   1   1   0   1   1   1   2   1   1   2   0
 MK-3-5                 2   1   1   1   0   1   0   0   1   0   1   1   0   2   1   1   2   1   0   0   2   1   2   1   1   2   2   1   0   1   1   1   2   1   1   0   1   1   2   1   1   2   1   0   2   1   1   1   2   2   1   2   0   0   0   1   2   0   1   1   1   2   0   1   1   0   1   1   1   1   1   1   2   1   1   2   1   2   1   0   1   1   1   2   1   2   1   0   1   1   2   1   1   1   1   1   0   0   1   0   1   1   1   1   1   1   1   1   2   0   1   0   1   1   1   2   1   2   1   0   2   1   2   1   0   1   1   1   2   1   0   1   0   1   1   1   2   1   1   1   1   2   2   0   1   2   2   2   1   2   2   1   1   1   1   1   1   0   1   1   1   1   1   2   0   0   0   1   1   1   0   0   1   0   1   2   1   1   0   0   0   2   1   1   2   2   2   0   0   1   1   0   1   1   1   1   1   0   2   0
 MK-3-6                 1   1   2   1   0   1   0   1   1   0   1   1   0   2   1   2   2   1   0   0   2   1   2   1   1   2   2   1   0   1   0   1   2   1   1   0   1   1   2   1   1   2   1   0   2   0   1   1   2   1   1   2   0   0   0   1   2   0   1   1   0   2   0   1   1   0   1   1   0   1   1   1   2   2   1   2   1   2   1   0   1   1   1   1   1   2   1   0   1   1   1   1   2   1   1   1   1   0   1   0   1   1   1   0   1   1   1   1   1   0   1   0   1   1   1   2   1   2   1   0   2   1   2   0   0   1   1   1   2   1   0   1   0   1   1   0   2   1   1   1   1   2   1   1   1   1   2   2   1   2   2   1   1   1   0   1   1   1   1   1   1   1   1   2   0   0   0   1   1   1   0   0   1   0   1   1   0   1   0   0   1   2   2   1   2   2   2   0   1   1   1   1   0   1   1   1   1   0   2   0
 MK-3-7                 1   1   2   1   0   1   1   1   1   1   1   1   0   2   1   2   2   1   0   0   2   1   2   1   1   2   2   1   0   1   0   1   2   1   1   0   0   1   1   1   2   2   1   0   2   0   1   0   2   1   0   1   0   0   0   1   2   0   1   1   0   2   1   1   0   1   1   1   0   2   1   1   2   2   1   2   1   2   1   0   1   1   1   1   1   1   1   0   1   1   1   1   2   1   1   1   2   0   1   0   1   1   0   0   1   1   1   1   1   0   1   0   1   1   0   2   2   2   1   0   2   1   2   0   0   1   0   1   2   1   0   1   1   1   1   0   2   1   0   1   1   2   1   1   1   1   1   2   1   2   2   1   1   2   0   1   1   1   1   1   0   2   1   2   1   0   0   1   1   1   1   0   1   1   2   0   0   1   0   0   0   1   2   1   2   1   2   1   1   1   1   1   0   1   1   1   1   0   2   0
 MK-3-8                 1   1   2   2   0   0   1   1   1   1   1   0   1   2   1   2   2   1   0   0   2   1   2   1   1   2   2   1   1   1   0   1   2   2   1   0   0   1   1   1   1   2   0   0   2   0   1   1   1   1   0   1   0   1   1   0   2   0   1   1   0   2   1   1   0   1   1   1   0   2   1   1   2   2   1   2   2   2   1   0   1   1   1   1   1   1   2   1   1   1   1   1   2   1   1   1   2   0   1   0   1   1   0   0   1   0   2   2   1   0   1   0   2   2   0   2   2   2   1   1   2   1   1   0   1   1   0   1   2   1   0   1   1   1   1   0   2   1   1   1   1   2   1   1   1   1   1   2   1   2   2   0   1   1   0   1   1   1   1   1   0   1   0   2   1   0   0   1   1   1   0   0   1   2   2   0   0   1   1   1   0   1   2   1   2   1   2   1   1   1   1   1   0   1   1   1   1   0   2   0
 MK-3-9                 1   1   2   1   1   0   1   1   1   1   0   0   2   2   1   2   2   1   0   0   2   1   2   1   1   2   1   1   2   1   1   1   1   2   1   0   0   1   0   1   2   2   0   0   1   0   1   1   1   1   0   1   1   1   1   1   2   1   1   1   1   2   2   1   0   1   1   2   0   2   1   2   1   2   1   2   2   1   1   0   1   1   1   1   1   1   2   1   1   1   1   2   2   1   1   1   2   0   1   0   1   1   0   0   0   0   2   2   1   0   1   0   2   2   0   2   2   2   2   1   2   0   1   0   1   1   0   1   2   1   0   2   1   1   1   0   2   1   0   0   1   2   1   1   1   1   1   0   1   2   2   0   1   0   0   1   1   1   1   2   1   1   0   0   1   0   0   1   1   1   1   1   1   2   2   1   0   1   0   1   0   1   2   1   2   1   1   1   1   1   1   1   0   1   1   1   1   0   2   0
 MK-3-10                1   1   2   1   0   1   1   1   1   1   0   0   2   1   1   2   2   1   2   1   2   1   1   1   1   2   1   1   2   1   1   0   1   1   1   0   1   0   0   1   2   2   0   0   2   0   1   1   1   1   1   1   1   0   1   1   2   1   1   1   1   2   2   1   1   1   1   2   0   2   0   2   1   1   1   1   2   1   1   0   1   1   1   1   0   2   2   2   1   1   1   2   2   1   1   1   2   0   1   0   0   1   0   1   0   0   1   1   1   0   1   1   2   2   0   2   2   1   2   1   2   0   1   0   1   1   0   1   2   1   0   2   1   1   1   0   2   1   0   0   1   1   1   1   1   2   1   1   1   1   2   0   0   1   0   2   1   1   1   2   1   1   0   0   1   1   0   1   1   1   1   1   2   2   2   1   0   1   1   1   1   0   2   0   2   1   2   1   1   1   1   2   1   1   1   1   1   0   2   1
 MK-3-11                1   1   1   1   0   1   1   1   1   1   0   1   2   1   1   2   1   1   2   1   2   1   1   1   1   2   1   1   2   1   1   0   1   0   1   0   1   0   0   1   2   1   0   0   2   0   1   1   1   1   1   1   1   0   2   1   1   2   1   1   1   2   2   1   1   0   1   2   0   2   0   2   1   1   1   1   2   1   0   0   1   1   1   1   0   2   2   1   1   1   1   2   2   1   1   1   2   0   1   0   0   1   1   1   1   1   0   1   1   1   1   1   2   2   2   1   1   1   2   1   2   0   1   0   1   1   0   2   2   1   0   2   1   1   1   0   2   1   0   1   1   1   1   2   1   1   1   0   1   1   1   0   0   1   0   1   1   1   1   1   1   1   0   1   1   1   0   1   1   1   1   1   2   1   2   1   0   1   1   1   1   1   2   0   1   1   2   1   1   1   1   2   1   1   1   1   1   0   2   1
 MK-3-12                0   1   1   1   0   2   1   2   1   1   0   1   1   0   1   2   1   2   2   1   1   1   1   1   1   2   1   1   2   1   1   0   1   0   0   1   1   0   0   2   2   1   1   0   2   0   0   1   1   1   1   1   1   0   2   1   1   2   1   1   1   1   2   1   1   1   1   2   0   2   0   2   1   1   0   2   2   1   1   0   2   1   0   0   0   2   1   1   0   1   1   2   2   1   1   1   2   0   1   1   1   0   1   1   1   1   0   1   1   1   1   1   2   2   2   1   1   0   2   1   2   0   1   0   1   1   0   2   2   1   0   2   1   1   1   1   2   1   0   1   1   1   0   2   1   1   1   0   1   1   1   0   0   1   0   1   1   1   1   1   1   1   0   1   1   1   0   1   2   2   1   1   2   1   1   1   0   1   1   1   1   1   2   0   1   1   2   1   1   2   1   1   1   1   1   1   1   1   1   1
 MK-3-13                0   1   1   1   0   2   1   2   1   1   0   1   1   0   1   2   1   2   2   1   1   1   1   2   1   2   1   1   2   1   1   0   1   1   1   0   1   0   1   2   2   2   1   0   2   0   0   0   1   0   1   1   1   1   2   1   1   2   0   1   1   0   2   1   1   1   1   2   0   2   0   2   1   1   0   2   1   1   1   0   2   1   1   0   0   2   0   0   0   1   1   1   1   1   1   1   2   0   1   1   1   0   1   1   1   1   1   1   2   1   1   1   2   2   2   1   1   0   2   1   2   1   1   1   1   2   0   2   2   1   0   2   1   1   2   1   2   0   0   1   1   2   0   2   1   1   2   0   1   0   1   0   0   1   0   1   1   1   0   1   1   1   0   0   1   0   0   0   2   2   1   1   2   1   2   0   0   1   0   1   1   1   2   0   1   0   2   1   1   0   1   1   1   1   1   0   1   1   1   1
 MK-3-14                0   1   1   1   1   2   1   2   1   1   0   1   1   1   1   2   1   2   2   1   1   1   1   2   1   2   1   2   1   1   1   0   1   1   1   1   0   0   1   2   2   2   1   0   2   0   0   0   1   0   1   1   1   1   2   1   1   1   1   1   1   0   2   2   0   1   1   1   0   2   0   2   1   1   0   1   1   2   1   1   2   1   1   0   0   2   0   0   0   1   1   1   1   1   2   1   2   1   2   1   1   0   1   1   1   1   0   1   2   1   1   2   2   2   2   1   1   0   1   1   1   1   1   1   1   2   0   2   2   0   0   2   0   1   2   1   1   0   0   1   1   2   0   2   1   1   2   0   1   0   1   0   0   0   0   1   1   2   0   1   1   1   0   0   1   0   0   0   1   2   1   1   2   1   2   0   0   1   0   1   1   1   2   0   1   0   2   0   1   0   1   2   1   2   1   0   1   1   1   2
 MK-3-15                0   1   0   1   1   2   1   2   1   1   1   2   1   1   1   2   1   2   2   1   2   1   1   2   1   2   1   1   1   1   1   1   1   1   2   1   0   0   0   2   1   2   1   1   2   0   0   0   0   0   1   1   1   1   2   1   1   1   1   1   1   0   2   2   0   2   1   1   0   1   0   2   1   2   0   1   1   2   1   1   2   1   1   0   1   1   0   0   1   1   1   1   1   1   2   1   2   2   2   1   1   0   1   1   1   1   0   1   2   1   1   1   2   1   1   1   1   0   1   2   2   1   1   1   1   2   0   1   1   0   0   1   0   1   2   1   0   0   0   1   1   2   0   2   1   0   1   1   1   0   1   0   0   0   0   1   0   2   0   1   1   1   0   0   1   0   1   0   1   2   1   1   2   0   2   0   0   1   0   1   1   1   2   1   1   0   2   0   1   1   1   2   1   1   1   0   1   1   0   1
 MK-3-16                0   1   0   1   1   2   1   2   2   1   1   2   1   2   1   2   1   2   2   1   2   1   0   1   1   2   1   1   1   1   1   1   1   1   2   1   0   0   0   2   1   2   1   1   2   0   0   0   0   1   1   1   1   1   2   1   1   1   1   1   1   0   2   2   0   2   1   2   0   1   1   2   2   2   1   1   1   1   2   1   2   1   1   0   1   1   0   0   1   1   1   1   0   0   2   1   2   2   2   1   1   1   1   1   0   1   0   1   2   2   1   1   1   2   1   1   1   0   1   2   2   1   2   1   1   2   0   1   1   0   0   0   0   1   1   1   0   0   0   1   1   2   0   1   2   2   1   0   1   0   1   1   0   0   0   2   0   2   0   1   1   1   0   0   1   2   1   0   2   2   1   0   2   0   2   0   0   1   0   1   1   1   0   1   1   2   2   0   1   1   0   2   1   0   1   0   1   1   0   2
 MK-4-1                 2   2   2   1   1   1   0   1   0   1   1   0   2   1   0   1   0   1   0   1   1   0   1   2   1   2   2   2   1   1   2   1   1   0   0   1   1   1   2   1   0   0   1   0   1   2   1   2   2   1   1   1   1   2   1   0   2   1   0   1   1   1   0   2   1   1   2   2   1   2   0   0   0   1   0   2   1   2   1   0   2   2   0   0   1   0   0   2   1   1   1   1   1   2   1   1   2   1   1   1   0   2   0   1   1   0   0   1   1   2   2   1   0   0   1   2   2   1   1   1   1   2   1   2   1   0   1   1   1   1   0   1   1   0   0   1   1   1   1   2   1   0   1   0   1   1   2   1   2   1   1   1   1   0   0   2   2   0   1   1   1   1   0   0   1   1   0   2   1   2   0   2   1   1   0   1   2   1   0   0   1   0   2   2   1   0   2   2   1   1   0   1   0   1   2   0   0   1   1   2
 MK-4-2                 2   1   2   1   1   1   0   1   0   1   1   0   2   0   0   1   0   1   0   1   1   0   1   2   1   2   2   2   1   1   1   1   2   0   0   1   0   2   2   1   0   1   2   0   1   2   0   2   2   1   1   1   0   2   1   0   2   1   0   1   1   1   0   2   1   1   2   2   1   2   0   0   0   0   0   2   1   2   1   0   1   1   0   0   1   0   0   1   1   1   1   1   0   2   1   1   2   2   1   1   1   2   0   1   1   0   0   1   1   1   1   1   0   0   1   2   2   1   1   1   1   2   1   2   1   1   2   1   1   0   0   1   2   0   0   1   1   1   1   2   1   0   2   0   1   1   2   1   2   1   1   1   0   0   0   1   1   0   0   1   1   1   0   0   1   0   0   2   1   2   0   2   1   1   0   1   2   1   0   0   2   0   2   2   1   0   2   2   1   1   0   1   0   0   2   0   0   1   1   2
 MK-4-3                 2   1   2   1   2   1   0   1   0   1   1   0   2   0   0   1   0   1   0   0   1   0   1   2   1   2   1   2   1   1   1   1   2   2   0   1   0   2   2   2   0   1   2   0   1   1   0   2   1   1   1   1   1   2   0   0   2   1   0   1   1   1   0   2   1   1   2   1   1   2   0   0   0   0   0   2   1   2   1   1   1   1   0   0   2   1   0   1   1   1   2   1   1   2   1   2   2   2   1   1   1   1   0   1   1   0   1   0   1   1   1   1   1   0   1   2   2   0   1   1   0   2   1   1   2   1   1   1   1   0   0   1   1   0   0   1   1   1   1   1   2   0   1   1   1   1   1   1   2   1   1   1   0   0   0   0   1   1   1   1   1   1   0   0   1   0   0   2   1   2   0   2   1   1   0   1   2   0   0   1   2   0   0   1   1   0   2   2   1   1   0   1   0   0   2   0   0   1   1   1
 MK-4-4                 0   1   2   1   2   1   0   1   0   1   1   0   2   0   0   1   0   1   1   1   1   0   1   2   1   1   1   2   1   1   1   1   2   2   0   1   0   2   2   2   0   2   2   1   1   1   0   2   1   1   1   2   1   2   1   0   2   1   0   1   1   1   1   1   2   1   2   1   1   2   0   0   1   0   0   1   0   2   0   1   1   1   0   0   2   1   0   1   1   1   2   1   1   2   1   1   1   2   1   2   2   1   0   2   1   0   1   0   1   1   1   1   1   1   1   2   2   0   1   0   0   2   2   1   2   1   1   1   1   0   1   1   1   1   1   2   0   1   1   1   2   0   1   1   2   1   0   1   2   1   1   1   0   0   1   0   1   1   0   1   1   0   2   0   0   1   0   1   1   2   0   1   1   1   0   2   2   1   0   1   1   1   0   1   0   0   2   2   0   1   0   1   0   0   2   0   1   1   1   0
 MK-4-5                 0   2   2   1   2   2   0   1   0   0   0   0   2   0   0   0   0   1   1   1   1   0   1   2   1   1   2   1   1   2   0   1   2   2   0   1   0   2   2   2   0   1   2   2   1   1   1   2   1   1   1   1   1   2   2   0   2   1   1   1   1   1   0   1   2   1   2   1   1   1   1   0   1   0   0   1   0   1   0   1   1   1   0   0   2   1   0   2   1   1   2   1   1   2   1   1   1   2   1   2   2   1   0   2   0   1   1   0   1   2   1   1   1   1   1   2   2   0   1   0   0   2   2   1   2   1   1   1   1   1   1   1   2   1   1   2   0   1   1   2   2   0   1   1   2   1   0   1   2   1   1   1   1   0   1   0   1   2   0   1   1   0   2   0   0   1   0   1   1   2   1   1   1   2   0   0   2   1   0   1   1   2   0   1   0   0   1   2   1   1   0   1   0   1   2   0   1   1   1   1
 MK-4-6                 1   2   2   1   1   2   1   1   0   0   1   0   2   0   0   0   1   1   2   1   1   0   1   2   1   1   2   2   1   2   0   1   2   2   0   1   1   2   2   2   0   1   2   2   1   1   1   2   1   2   1   1   2   2   2   0   2   1   2   1   1   1   0   1   2   1   2   1   1   1   1   0   1   0   1   1   0   1   0   1   1   2   0   1   2   2   0   2   1   1   2   1   1   1   1   2   1   2   1   2   1   1   1   1   0   1   1   1   1   2   1   1   1   1   1   2   1   0   1   0   0   2   2   1   2   1   1   1   1   1   1   2   1   0   2   2   0   1   1   2   2   1   1   1   2   0   0   1   2   2   1   1   1   0   1   0   2   2   0   1   1   0   2   0   0   1   0   1   1   2   1   1   1   2   0   0   2   1   0   1   1   1   0   1   0   0   1   2   1   1   0   1   0   1   1   0   1   1   1   2
 MK-4-7                 2   2   2   1   2   2   1   1   0   1   1   0   2   0   0   0   1   1   2   2   1   0   0   2   1   1   2   2   1   1   0   1   2   2   0   1   1   2   2   2   0   1   2   2   1   1   1   2   1   2   1   1   2   2   1   0   2   1   2   0   2   1   1   1   2   0   2   1   1   1   1   0   1   1   1   2   1   1   0   1   1   2   0   1   1   2   0   2   1   2   2   2   1   1   1   2   1   2   1   2   1   1   1   1   0   1   1   1   1   2   1   1   1   1   2   2   1   1   1   0   0   1   2   1   1   1   1   1   1   1   1   2   1   0   2   2   1   2   0   2   1   1   1   2   2   0   0   1   2   1   1   1   1   0   1   0   1   2   0   1   1   0   2   0   0   1   0   1   1   2   0   1   2   2   0   0   2   1   1   1   2   0   0   1   2   0   1   2   1   1   0   1   0   1   1   0   1   1   1   2
 MK-4-8                 2   2   2   1   2   2   1   1   1   1   1   0   2   0   0   0   1   1   2   2   1   0   0   2   1   1   2   2   1   1   0   1   2   2   0   1   1   2   2   1   0   0   2   2   1   1   1   2   0   2   1   1   2   1   1   1   2   1   2   0   2   1   1   1   2   0   1   1   1   0   1   0   1   1   1   2   1   1   0   1   1   2   1   1   1   2   0   2   1   2   2   2   1   1   1   2   1   1   2   2   2   0   1   1   0   1   1   1   1   2   1   1   1   2   2   1   2   1   1   0   0   1   2   1   1   1   0   1   1   1   1   2   1   0   1   1   1   2   0   1   0   1   1   2   1   0   0   2   2   1   0   1   1   1   1   0   1   2   0   1   1   0   2   1   1   1   0   1   2   2   0   0   1   2   0   1   2   1   1   1   2   0   1   1   2   0   1   2   1   1   0   0   1   1   1   1   1   1   1   2
 MK-4-9                 2   2   2   1   2   2   0   0   1   2   1   0   2   0   0   0   1   1   2   2   1   0   0   2   1   1   2   2   0   1   0   1   2   2   0   1   1   2   2   1   1   0   2   2   1   1   1   2   0   2   1   1   2   1   1   1   2   1   2   1   2   2   1   1   2   1   1   1   1   0   1   0   1   2   1   2   1   1   0   1   1   1   0   1   1   2   0   2   1   1   2   2   1   1   1   2   2   1   2   2   2   1   1   1   0   1   1   1   1   1   1   1   0   2   1   1   2   1   1   0   0   1   2   1   1   1   0   1   1   2   2   2   2   0   1   1   1   2   0   1   0   1   1   1   1   0   0   2   2   1   0   1   1   1   1   0   1   2   0   2   1   0   2   1   1   1   0   0   2   2   0   0   1   1   0   1   2   0   1   1   2   1   0   1   2   0   1   2   0   1   0   0   1   1   1   1   1   1   1   2
 MK-4-10                2   1   2   1   2   2   0   0   2   2   1   0   2   1   0   0   1   1   2   2   1   0   0   2   1   1   2   2   0   1   0   1   2   2   0   1   0   2   2   2   1   0   1   2   1   1   1   2   0   2   1   1   2   1   1   1   2   1   2   0   2   2   2   1   2   1   1   1   1   0   1   0   1   2   1   2   1   1   0   1   1   1   0   1   1   2   0   1   0   2   2   2   1   1   2   1   2   1   2   2   1   1   2   1   0   1   1   1   1   1   1   1   0   2   1   2   2   1   1   0   2   1   2   1   1   0   0   1   1   1   1   2   2   1   1   1   1   1   0   1   1   1   1   1   1   0   0   1   1   1   1   1   1   1   1   0   1   1   0   2   1   0   2   1   1   1   0   0   2   2   0   0   2   2   0   1   1   1   1   1   2   1   0   1   2   0   1   2   1   0   0   0   1   1   2   1   1   2   1   2
 MK-4-11                1   2   2   1   2   2   0   2   2   2   1   0   2   1   0   0   0   1   1   2   1   0   0   2   1   1   2   2   0   1   1   1   2   2   0   1   0   2   1   2   1   1   0   2   1   1   1   1   0   2   0   1   2   0   1   1   2   1   1   0   2   2   1   1   2   1   1   1   0   0   1   0   1   2   2   1   1   1   0   1   1   2   0   2   1   1   0   2   0   2   2   2   2   1   2   1   1   1   2   2   1   1   2   1   0   1   1   0   2   1   1   1   0   2   1   2   2   1   1   1   2   1   2   1   2   0   0   1   1   1   1   2   2   1   1   1   1   1   0   0   1   1   1   2   1   0   0   1   1   1   1   1   2   1   1   0   1   1   0   2   1   0   2   1   1   2   0   0   2   2   1   0   2   2   1   1   1   0   1   0   2   1   0   1   2   0   0   1   1   0   0   0   1   1   2   1   1   2   1   1
 MK-4-12                1   2   2   1   2   1   0   2   1   2   1   0   2   1   0   0   0   1   1   2   1   0   0   2   1   0   2   2   0   1   1   1   2   2   1   1   1   1   1   2   1   1   0   2   1   1   1   1   0   2   0   1   2   0   1   2   1   1   1   0   0   2   1   1   2   2   2   1   0   0   1   1   1   2   2   1   1   1   1   0   2   2   0   1   2   1   0   1   1   2   2   2   2   1   2   1   1   1   2   1   1   1   2   2   1   1   1   0   2   1   2   1   0   2   2   1   2   1   0   1   2   1   2   1   2   0   0   0   1   2   1   2   2   0   1   1   1   1   0   0   1   1   1   2   0   0   0   1   1   1   1   1   2   1   1   0   1   1   1   1   0   0   2   1   1   2   0   0   2   2   1   1   2   2   1   0   2   0   1   0   2   1   0   1   2   0   0   1   1   0   0   0   1   2   2   1   0   2   1   1
 MK-4-13                1   2   2   1   2   1   0   2   1   2   1   0   2   1   0   0   1   1   2   1   1   0   0   2   1   0   2   2   0   1   1   1   2   2   1   2   1   1   1   2   1   1   0   2   2   1   1   1   1   2   0   1   1   0   1   1   1   1   1   0   0   2   1   1   2   2   2   1   0   0   1   1   1   2   2   2   2   1   1   0   2   2   0   1   2   1   1   1   1   2   1   1   2   1   2   1   1   1   2   1   1   0   1   2   1   1   1   0   2   1   2   1   0   1   2   1   2   2   0   1   2   2   2   2   2   0   0   0   1   2   1   2   2   0   1   1   1   1   0   1   2   1   0   1   0   0   0   1   1   2   1   1   2   1   1   0   2   1   0   1   0   0   2   2   1   1   0   0   2   2   1   1   2   2   1   0   2   0   1   0   2   1   0   1   0   1   0   1   2   0   0   0   1   2   2   1   0   2   1   1
 MK-4-14                1   2   2   1   2   1   0   2   1   1   1   0   2   1   0   0   1   1   2   1   1   1   0   2   1   0   2   2   0   1   1   1   1   2   1   2   1   2   1   2   1   1   0   2   2   1   1   2   1   2   1   1   1   0   1   1   2   1   1   1   0   2   1   1   2   2   2   1   0   0   1   2   1   2   2   2   1   1   1   0   1   2   0   1   2   1   1   1   1   2   1   1   2   1   2   1   1   1   1   1   1   1   1   2   1   0   1   0   2   1   1   0   1   1   2   2   2   2   0   1   2   2   2   2   2   0   0   1   1   1   1   2   1   1   1   1   1   1   0   1   1   1   0   1   0   0   0   0   1   2   1   1   2   1   1   1   2   1   0   2   0   0   2   1   1   1   0   0   1   2   1   2   2   1   1   0   2   0   1   0   2   1   0   1   0   1   0   1   1   1   0   0   1   2   2   1   0   2   1   1
 MK-4-15                1   2   2   1   2   1   1   2   1   1   1   0   2   1   0   0   1   1   2   1   0   1   0   2   1   0   2   2   0   2   1   1   1   2   1   2   2   2   1   2   1   1   1   2   2   1   1   2   1   2   1   1   1   0   1   1   2   1   1   0   0   2   2   1   0   2   2   2   0   0   0   2   1   2   2   2   1   1   0   0   2   2   0   1   2   1   1   2   1   2   1   1   2   1   2   1   1   1   1   1   1   1   1   2   1   0   1   0   2   1   1   0   2   1   2   1   2   2   0   1   0   2   2   2   2   0   0   0   2   1   1   1   1   1   1   1   1   1   0   1   0   1   0   1   1   0   1   0   1   2   1   1   2   1   1   1   2   1   0   2   0   0   2   1   1   1   0   1   1   1   0   1   2   1   1   0   2   0   1   0   1   0   1   1   0   2   0   1   1   1   0   0   1   2   1   1   0   2   1   1
 MK-4-16                1   2   1   1   2   1   1   1   1   1   2   0   2   1   0   1   2   1   2   1   0   1   0   2   1   0   2   1   0   2   1   0   0   2   1   1   2   2   1   2   1   1   1   2   2   1   1   1   1   2   1   0   2   1   1   1   1   1   1   0   1   1   2   1   0   2   2   2   0   0   0   2   1   2   2   2   1   1   0   0   2   1   0   1   2   1   1   2   1   2   1   1   2   1   2   1   1   1   0   1   1   1   1   2   1   0   1   0   2   1   0   0   1   1   2   1   2   2   0   1   1   2   2   2   2   1   0   0   2   2   1   1   1   1   1   1   1   1   0   1   0   2   0   1   1   1   1   0   1   1   1   1   0   1   1   1   2   1   0   2   0   0   2   1   1   2   0   1   1   1   1   1   2   1   0   0   2   0   1   1   1   0   1   1   0   2   0   1   0   0   0   0   1   2   1   1   0   2   1   1
 MK-5-1                 0   2   1   1   1   0   2   2   0   0   2   0   1   1   0   0   1   2   2   2   0   2   0   2   1   1   1   1   1   1   1   0   2   0   1   2   1   2   2   1   1   1   0   1   2   0   1   1   1   1   1   0   1   0   1   0   1   0   1   1   1   0   1   0   2   0   1   1   2   0   0   2   2   1   1   1   2   1   2   2   2   0   1   1   2   1   1   0   1   1   1   1   2   1   1   1   1   0   1   0   2   1   2   0   1   0   1   2   0   2   1   0   2   2   2   1   1   1   2   0   2   1   0   0   1   2   1   2   2   2   0   0   1   1   1   1   0   0   1   1   1   0   1   0   1   1   0   0   1   1   1   2   2   0   1   0   1   1   1   1   2   1   0   1   2   1   0   1   2   0   1   1   2   1   1   0   1   1   1   1   0   1   0   1   2   1   0   1   1   2   0   1   2   2   1   1   1   1   1   2
 MK-5-2                 0   2   1   1   1   0   2   2   0   0   1   0   1   1   0   0   1   1   2   2   0   2   0   2   1   1   1   1   1   1   1   0   2   0   1   1   1   2   2   1   1   1   0   1   2   0   1   1   1   1   0   0   1   1   1   0   1   1   1   1   1   0   1   0   2   1   1   1   2   1   0   2   2   0   1   1   2   1   2   2   2   0   1   1   2   1   1   0   0   1   1   1   2   1   1   1   1   0   1   1   1   1   2   0   1   0   1   2   1   2   2   0   2   2   1   1   1   2   2   0   1   1   0   0   0   2   1   2   2   2   0   0   1   1   1   0   0   0   1   1   1   0   0   0   1   1   0   1   1   1   0   2   2   0   1   0   1   0   1   2   2   1   0   1   2   1   1   1   2   0   0   2   2   1   1   0   1   1   1   1   0   1   0   1   2   1   0   1   1   2   0   1   2   2   1   1   1   1   1   2
 MK-5-3                 0   2   2   1   1   1   1   1   1   0   1   0   1   1   0   0   1   1   2   1   1   2   0   2   1   1   1   2   1   1   1   0   2   0   1   1   1   2   2   1   1   1   1   1   2   0   1   0   1   1   0   1   1   1   1   0   1   1   1   1   1   0   1   0   0   1   1   1   2   1   0   2   2   0   1   1   2   1   2   2   2   0   1   1   2   1   0   0   0   1   1   1   2   1   1   1   1   0   1   1   1   1   1   0   1   0   0   2   1   1   1   0   1   2   1   0   0   1   2   1   1   1   1   0   0   2   1   2   2   1   1   0   1   1   1   0   0   1   1   1   1   0   0   1   1   2   0   1   2   1   0   2   1   0   1   1   1   0   1   2   2   1   0   1   2   1   1   1   2   0   0   2   2   1   1   0   1   1   1   1   0   1   0   1   2   1   0   1   1   2   1   1   2   2   1   1   1   1   1   2
 MK-5-4                 0   2   0   1   1   1   1   1   0   0   1   0   1   1   1   0   1   1   2   1   2   2   0   2   2   1   0   2   1   1   1   0   2   0   1   1   1   1   2   1   1   1   1   0   2   0   1   0   1   1   0   1   1   1   1   1   1   1   1   1   1   0   1   1   0   1   1   1   2   1   1   2   2   0   1   1   2   1   1   2   2   0   1   1   2   1   0   0   0   1   1   1   2   1   1   1   0   0   1   1   1   1   1   0   1   0   0   2   1   1   0   0   1   2   1   0   0   0   0   1   1   0   1   0   0   1   1   1   1   1   1   0   1   1   1   0   0   1   1   1   1   1   1   1   0   2   0   1   1   1   0   2   1   0   1   1   2   0   1   2   2   1   0   1   1   0   1   0   2   0   0   1   2   1   1   0   0   1   1   1   0   1   0   1   2   1   1   1   1   2   1   0   2   2   1   2   1   0   2   2
 MK-5-5                 0   2   1   2   1   0   1   1   0   0   1   0   1   0   1   0   1   1   2   1   2   2   1   2   2   1   0   2   1   1   1   0   2   0   1   1   1   1   2   1   1   2   1   0   1   0   1   0   1   1   0   1   1   1   1   0   1   1   0   1   1   0   1   0   0   1   1   1   2   1   1   2   2   1   1   2   2   1   0   2   2   0   1   1   2   1   1   0   1   2   1   1   2   1   2   1   1   0   1   1   1   1   1   0   2   0   0   2   1   1   0   0   1   2   1   0   1   0   0   1   1   0   1   0   0   1   1   1   1   1   2   0   1   1   1   0   0   1   1   1   1   1   1   2   0   2   0   1   1   1   0   2   1   1   1   1   1   0   1   2   2   1   0   1   1   0   1   0   2   1   0   1   2   1   0   0   0   1   1   1   0   1   1   1   2   1   1   1   1   2   1   0   2   2   1   1   1   0   2   2
 MK-5-6                 0   2   0   2   1   0   1   1   0   0   1   0   1   0   1   0   0   1   2   1   2   2   1   2   2   1   0   2   1   1   1   0   2   0   1   2   1   1   2   1   1   2   1   0   1   0   1   0   1   1   0   2   1   0   1   0   1   0   0   1   1   1   0   0   0   1   1   1   2   1   1   2   2   1   1   2   2   1   0   2   1   1   1   1   2   1   1   0   1   2   1   1   2   0   1   1   1   0   1   1   1   1   1   0   2   1   0   2   1   1   0   0   1   2   1   0   1   0   0   1   1   0   1   1   0   1   1   1   0   1   2   0   2   1   1   0   0   1   1   1   1   1   1   1   1   2   0   1   1   1   0   2   1   1   0   1   1   0   1   2   2   1   1   1   1   0   1   0   1   0   0   1   2   0   0   1   0   1   0   1   0   1   1   1   2   1   1   1   1   2   1   0   1   2   1   0   1   1   2   2
 MK-5-7                 1   2   0   1   1   0   0   1   0   1   1   0   1   0   1   0   0   1   2   1   2   2   2   1   2   1   0   2   1   1   1   0   2   1   2   2   1   1   2   1   0   2   1   0   1   0   2   0   1   1   0   1   1   0   2   0   1   1   0   1   1   1   0   0   0   2   1   2   2   2   1   2   2   1   1   2   2   1   0   2   1   1   1   1   1   1   1   0   1   2   1   1   2   0   1   1   1   0   1   1   1   1   1   0   2   1   1   2   1   1   0   0   1   2   1   0   1   0   0   1   1   0   1   1   0   1   1   1   0   2   2   0   2   1   0   0   0   1   1   1   1   1   1   1   1   1   0   1   1   1   0   2   1   0   0   1   2   0   1   2   2   1   1   1   1   1   1   0   1   0   0   1   2   0   0   1   0   1   1   1   1   1   1   1   2   1   1   1   1   2   1   1   1   2   1   1   1   0   2   2
 MK-5-8                 1   2   0   1   1   0   0   1   0   2   1   0   2   0   1   0   0   1   2   1   2   2   2   1   2   1   0   2   1   1   1   0   2   1   1   2   1   2   2   1   0   2   0   0   1   0   2   0   1   1   0   1   1   0   2   0   1   1   1   1   1   1   0   0   1   2   1   1   2   2   1   2   2   2   0   2   2   1   0   1   2   1   1   1   1   1   2   1   1   2   1   1   2   2   1   1   1   0   1   2   1   1   1   0   1   2   1   2   0   1   0   1   1   1   1   0   1   0   0   1   1   0   1   1   0   1   1   1   0   2   2   0   2   1   0   1   0   1   1   1   1   1   1   2   0   1   0   1   1   1   1   2   1   1   0   0   1   0   2   2   2   1   1   1   1   1   1   0   1   0   0   2   1   0   0   1   1   1   0   2   1   1   2   0   2   1   1   2   1   2   0   1   1   2   1   1   1   0   2   2
 MK-5-9                 1   2   0   1   1   0   0   1   0   1   1   0   2   0   1   0   0   1   2   1   2   1   2   1   2   1   0   2   2   1   1   0   2   1   1   2   1   1   2   1   0   2   0   0   0   1   2   0   1   1   0   1   1   0   2   0   1   1   1   1   0   1   0   0   1   2   1   0   2   2   1   1   2   2   0   2   2   1   0   1   1   1   1   1   1   1   1   2   1   2   1   1   1   1   0   1   1   1   1   2   1   0   1   0   1   2   1   2   0   1   0   2   1   1   1   0   1   0   0   0   1   0   1   1   0   1   1   1   0   1   1   0   2   1   0   1   0   1   1   1   1   1   0   2   1   1   0   0   1   1   1   2   1   1   1   0   1   0   2   1   2   1   1   1   1   2   1   0   2   0   0   2   1   1   0   1   1   1   0   2   1   1   2   0   1   1   1   2   1   2   1   0   2   2   1   0   1   0   1   2
 MK-5-10                1   2   0   1   1   0   0   1   0   0   1   0   2   0   1   0   0   1   2   0   2   1   2   1   2   1   1   2   2   1   1   0   2   1   1   2   1   1   2   1   0   2   0   0   0   1   2   0   1   1   0   1   1   0   2   0   0   1   1   1   0   0   0   0   1   2   1   0   1   1   1   0   2   2   1   2   2   0   0   1   1   1   1   1   1   1   1   2   0   2   1   1   1   0   1   1   2   2   1   2   1   0   2   1   1   2   1   2   0   2   0   2   1   2   2   0   2   1   1   0   1   0   1   1   0   1   1   1   1   1   1   1   2   1   1   1   0   0   1   1   1   1   0   2   2   1   0   1   1   1   1   2   1   1   1   1   1   0   2   0   2   1   1   1   1   1   1   1   2   1   1   2   1   1   0   1   2   1   0   2   1   1   2   1   1   1   1   1   0   2   1   0   2   1   1   1   1   0   1   2
 MK-5-11                1   2   0   1   1   0   0   1   0   0   1   1   2   1   1   0   0   1   2   0   1   1   2   1   2   1   2   1   2   1   0   1   2   1   1   2   1   1   0   1   1   1   0   0   0   1   1   0   1   1   0   2   1   0   2   0   0   1   1   1   0   0   0   1   1   2   1   0   1   1   1   1   2   2   1   2   2   1   0   1   1   1   1   1   2   1   2   2   1   1   1   1   1   1   1   0   2   2   1   1   1   0   2   1   1   2   1   1   0   2   0   2   1   2   2   0   2   1   2   1   1   0   1   1   0   1   1   1   0   1   2   1   2   1   1   1   0   0   0   1   1   1   0   1   2   1   0   1   1   1   1   1   1   1   1   1   1   0   2   0   1   0   1   1   1   1   1   1   2   1   1   2   1   1   1   1   2   1   0   2   1   1   2   1   1   1   1   1   0   2   1   0   2   1   1   1   2   0   0   1
 MK-5-12                1   1   1   1   1   0   1   1   0   0   1   1   2   1   1   0   0   1   2   0   1   1   2   0   2   1   2   1   1   0   0   1   2   1   1   1   1   1   0   1   1   1   0   0   0   1   1   0   1   2   0   2   1   0   1   0   0   1   1   1   0   1   0   1   1   2   0   0   1   0   0   0   2   2   1   1   2   1   0   1   0   1   1   1   2   0   2   2   1   1   1   1   2   1   1   0   2   2   1   1   1   0   2   1   0   2   1   0   0   2   0   2   1   2   2   0   2   2   1   1   1   0   1   1   0   1   1   1   1   1   2   1   2   1   1   1   0   0   0   2   1   0   0   1   2   1   0   1   1   1   1   1   1   1   1   1   1   0   2   1   1   0   0   1   1   1   1   1   2   1   1   2   1   1   1   1   2   1   0   2   1   1   2   1   1   1   1   0   0   2   1   0   2   1   1   1   1   0   0   1
 MK-5-13                1   1   1   1   2   0   1   1   0   2   0   2   2   1   1   0   2   1   2   0   1   0   2   0   2   1   2   1   1   0   0   1   2   1   0   1   2   1   0   1   1   1   0   0   0   1   1   0   2   2   0   2   1   0   2   0   0   0   1   1   0   2   0   1   1   2   0   0   1   0   1   0   2   2   1   1   2   1   0   1   0   1   1   1   2   2   2   2   2   1   1   1   1   1   1   2   2   2   1   0   1   0   2   1   0   2   1   0   0   2   0   1   1   2   1   0   1   2   1   1   1   0   1   0   0   2   1   1   1   1   2   1   2   0   1   1   0   0   0   1   1   0   0   1   2   1   0   1   1   1   1   1   1   1   1   1   0   0   2   1   1   0   0   1   1   1   0   1   2   1   1   2   0   1   1   1   2   1   0   2   1   1   2   1   1   1   1   0   0   2   1   0   2   1   1   1   1   0   0   1
 MK-5-14                1   2   0   1   2   0   1   0   0   2   0   2   2   1   1   0   2   1   2   0   1   0   2   0   2   1   2   1   1   0   0   0   2   1   0   1   2   1   0   1   1   1   0   0   0   1   0   1   2   1   0   2   0   0   2   0   1   0   1   1   0   2   1   1   1   2   0   0   1   0   1   0   2   2   1   1   2   0   0   1   0   1   1   1   2   2   1   2   1   1   1   1   1   1   1   2   2   2   1   0   1   1   2   1   1   2   1   0   0   2   0   1   1   1   1   0   0   2   0   1   1   0   2   0   0   2   1   1   1   1   1   1   1   1   1   0   0   0   0   1   0   0   1   1   1   1   0   1   1   1   1   1   1   1   1   2   0   0   2   1   1   0   0   1   1   1   0   1   2   1   1   1   1   1   1   1   2   0   0   2   0   2   2   1   1   1   1   1   0   2   1   0   2   1   1   1   1   0   0   1
 MK-5-15                1   2   0   0   2   0   0   0   0   2   0   2   2   1   1   0   1   1   2   0   1   0   2   0   2   1   2   1   1   0   0   1   2   1   1   0   2   1   0   1   1   1   0   0   1   1   0   1   2   0   0   2   0   1   2   0   0   0   1   1   0   2   1   1   0   2   0   0   2   0   1   0   2   2   0   2   2   1   0   1   0   1   1   1   2   2   1   2   1   0   1   1   1   1   1   2   2   2   1   0   1   1   2   1   1   2   1   1   0   1   0   2   1   1   1   1   0   2   0   0   1   0   2   0   0   2   1   1   1   1   1   1   1   1   1   0   0   0   0   1   1   1   2   2   1   1   0   1   1   1   1   2   1   0   1   1   1   0   2   1   1   0   1   1   0   2   0   1   2   1   1   1   1   1   1   1   2   0   0   1   0   2   2   1   1   0   1   1   0   2   1   0   2   1   1   1   1   0   0   1
 MK-5-16                1   2   0   0   2   0   0   0   0   2   0   0   1   1   1   0   1   1   2   0   1   0   2   0   2   1   2   1   1   1   1   1   2   1   1   0   1   1   1   1   1   1   0   0   1   1   0   1   2   0   1   2   0   1   2   0   1   0   1   1   0   2   2   1   0   2   0   0   1   0   0   0   2   2   0   2   1   1   0   1   0   1   0   1   2   2   1   1   1   0   1   1   1   1   2   2   2   2   1   0   1   2   2   0   0   2   1   1   0   1   0   2   1   1   1   1   0   2   1   1   1   0   2   0   0   2   2   1   1   1   1   1   0   1   1   0   0   0   1   1   1   1   2   2   1   1   0   1   1   1   0   2   1   0   1   1   0   0   2   2   1   0   1   1   1   2   0   0   2   1   1   1   1   1   1   1   1   1   0   1   1   1   2   1   1   1   1   1   1   2   1   0   2   1   1   1   1   1   0   1
 MK-6-1                 2   0   1   1   1   0   0   0   0   0   0   1   1   2   0   0   1   1   1   1   2   1   1   0   2   0   2   0   0   2   0   0   2   1   1   1   1   0   1   2   0   2   0   1   1   1   1   2   1   0   0   0   2   2   1   0   2   1   2   1   0   2   0   0   1   1   1   2   1   0   2   0   1   1   2   1   2   2   2   0   1   2   0   2   0   1   1   0   2   1   1   0   2   1   1   0   0   1   2   1   2   1   0   0   1   0   2   1   2   1   2   1   0   0   1   1   2   2   2   1   1   0   0   1   2   1   1   0   1   1   1   0   1   1   1   2   0   1   2   2   1   1   1   1   1   0   1   2   1   2   2   2   1   1   2   0   1   1   1   2   2   1   1   1   1   0   2   1   1   0   0   2   2   1   1   1   2   2   1   2   1   0   2   1   1   2   1   0   1   2   1   1   1   1   2   2   0   2   0   1
 MK-6-2                 2   0   1   2   1   0   0   0   0   0   0   2   1   2   0   0   1   1   1   1   2   1   1   0   2   0   2   0   0   2   0   0   2   1   1   2   1   0   1   2   0   2   0   2   1   1   1   2   1   1   0   0   1   2   1   1   2   0   2   1   0   2   0   0   1   1   1   2   1   0   2   0   1   2   2   1   1   1   2   0   2   2   0   2   0   1   1   0   2   1   0   0   2   1   1   0   0   1   2   1   2   2   0   0   0   1   2   1   1   1   2   1   0   0   1   1   2   2   2   1   1   0   0   1   1   1   1   0   1   1   1   0   1   1   1   2   0   1   2   2   1   1   1   1   1   0   1   2   1   2   1   2   1   1   1   0   1   1   1   2   2   1   1   1   1   1   2   1   0   0   0   2   1   0   1   1   2   2   1   2   1   0   1   0   1   2   0   2   0   1   2   1   1   1   2   2   0   2   0   1
 MK-6-3                 2   0   0   2   1   0   0   0   1   1   0   2   2   2   0   0   1   1   1   1   2   1   1   0   1   0   2   0   0   2   1   0   2   1   1   2   1   0   1   2   0   2   0   2   1   1   1   2   0   1   0   0   1   2   1   1   2   1   2   1   0   2   0   0   1   1   1   2   1   1   2   0   1   2   2   1   1   1   2   0   2   1   0   2   0   1   1   0   2   1   0   0   2   1   1   0   0   2   1   1   1   2   0   0   0   1   2   1   2   1   2   1   0   0   1   1   2   0   2   1   1   0   0   1   1   2   1   0   0   1   1   0   1   1   1   2   0   1   2   2   1   1   1   1   1   0   1   2   1   2   1   2   0   1   1   0   1   1   1   2   2   1   1   1   1   1   2   2   0   0   0   2   1   0   1   0   2   2   1   2   2   0   1   0   1   2   0   2   0   1   2   1   1   1   2   2   1   2   0   1
 MK-6-4                 2   0   1   2   1   0   1   0   1   1   0   2   2   2   0   0   2   1   1   1   2   1   1   0   0   0   2   0   2   2   1   0   2   1   1   2   1   0   1   1   0   2   0   2   1   1   2   1   0   1   0   0   1   2   2   1   2   1   2   1   1   2   1   0   2   1   1   0   1   2   2   0   1   2   2   2   1   1   2   0   2   1   1   2   0   2   1   0   2   1   0   0   2   1   1   0   0   1   1   1   1   2   0   0   1   1   2   2   1   1   2   1   0   0   1   1   1   1   2   1   1   1   1   1   1   2   1   0   0   1   1   0   1   2   1   2   0   1   2   1   1   1   1   1   1   0   1   2   1   2   1   2   1   1   1   0   1   1   1   2   2   1   1   1   1   1   2   2   0   2   0   2   0   0   0   0   1   1   1   2   2   0   2   0   1   2   0   2   0   0   2   2   2   2   2   2   1   2   1   1
 MK-6-5                 2   0   1   2   1   0   1   0   1   1   2   2   2   2   0   0   2   1   0   1   1   1   1   1   0   0   2   0   2   2   1   0   1   2   1   2   1   0   1   1   0   2   0   2   1   1   1   1   0   1   0   0   2   2   2   1   2   0   2   1   1   2   1   0   1   1   1   0   1   2   1   0   1   2   1   2   1   1   2   0   2   2   1   2   0   2   1   0   2   1   0   0   2   0   1   0   1   1   1   1   1   2   0   0   1   1   2   2   1   0   2   0   0   0   1   1   1   1   2   1   1   1   0   1   1   2   1   0   0   1   0   1   1   2   1   2   1   1   2   1   1   2   1   1   1   0   1   2   1   2   1   2   0   1   1   0   2   1   1   1   2   0   1   0   0   1   2   2   0   2   0   2   0   0   0   1   1   1   1   2   2   0   2   1   1   2   0   1   0   1   2   2   2   2   2   2   0   2   1   1
 MK-6-6                 2   0   1   2   1   0   0   0   1   1   1   2   2   2   0   0   2   1   0   1   1   2   1   1   1   1   2   0   2   1   1   0   1   2   1   2   1   1   1   1   0   2   0   2   1   1   1   1   0   1   0   0   1   2   2   1   1   0   2   0   1   2   2   0   1   1   1   0   1   1   1   0   1   2   1   2   1   2   1   0   2   2   1   2   0   2   1   0   2   1   0   0   2   0   0   0   1   1   2   1   2   2   0   0   1   1   2   2   1   0   2   1   1   0   1   2   1   0   2   1   1   1   0   1   0   2   1   0   0   1   0   1   0   2   0   2   2   1   2   1   1   2   2   2   1   0   1   2   1   2   1   2   1   2   1   0   2   1   1   1   1   0   1   0   1   0   2   1   0   1   1   2   0   0   0   0   1   1   1   2   2   1   2   1   1   2   0   1   0   1   2   2   2   2   2   2   0   2   1   2
 MK-6-7                 1   0   1   2   1   0   0   0   1   1   1   2   2   2   0   0   2   1   0   1   1   2   1   1   1   1   2   1   1   1   1   0   1   2   1   2   1   1   1   1   0   2   1   1   1   1   1   1   0   1   0   0   1   2   2   1   1   0   2   0   1   2   2   0   0   1   1   1   1   1   1   0   1   2   1   2   1   2   1   0   2   1   1   2   0   2   1   0   2   1   0   0   2   0   0   0   1   0   2   1   1   2   0   0   1   1   2   2   1   1   2   1   1   0   1   2   2   1   2   1   1   1   0   1   1   2   1   0   0   1   0   0   0   2   0   1   2   1   2   1   1   2   1   1   1   2   1   0   1   2   1   1   1   2   1   1   2   1   1   1   2   0   1   0   1   1   1   1   0   1   1   2   1   1   0   0   1   0   1   2   2   1   2   1   1   2   0   1   0   1   2   2   2   2   0   2   0   1   1   2
 MK-6-8                 1   2   1   2   2   0   0   0   1   1   1   2   2   2   0   0   2   1   0   1   1   2   1   1   2   1   2   1   1   1   1   0   1   2   1   2   2   1   1   2   0   1   1   1   1   1   1   1   0   1   0   0   1   2   2   2   1   0   2   0   0   2   2   0   0   1   1   1   1   1   1   0   1   2   1   2   1   2   1   0   2   1   1   2   0   2   1   0   1   1   0   0   2   0   0   0   1   0   2   1   1   1   0   0   1   1   1   2   1   0   2   0   0   0   1   2   2   1   2   1   1   1   0   1   1   1   1   1   1   2   0   0   1   2   1   0   2   2   2   2   1   2   1   1   1   2   1   0   2   2   1   0   1   2   1   1   2   2   1   1   1   0   2   0   1   1   1   0   0   1   1   2   1   2   1   0   1   0   2   1   2   1   2   1   2   2   0   1   0   1   2   1   2   2   1   2   1   2   1   1
 MK-6-9                 1   2   1   2   2   0   0   0   1   1   1   2   2   2   1   0   2   1   1   1   1   2   1   0   2   1   2   1   1   2   1   1   1   2   1   2   2   1   1   2   0   1   1   1   1   0   1   2   0   1   0   0   0   2   1   1   1   0   2   1   2   2   2   0   1   1   1   1   1   1   1   0   2   2   1   2   1   2   1   1   2   1   1   2   0   2   1   0   1   1   0   0   2   0   0   0   1   0   2   0   1   1   0   0   1   1   1   0   1   0   2   0   0   0   1   2   2   1   2   1   1   1   0   1   1   2   1   1   1   2   0   1   2   2   1   0   2   2   2   2   2   2   1   1   1   1   1   0   2   0   1   0   1   2   0   0   2   2   1   1   1   0   2   0   1   1   1   1   0   2   1   2   2   1   1   0   1   0   2   1   0   0   2   1   2   2   0   1   0   1   2   1   2   2   1   1   0   1   1   0
 MK-6-10                1   2   0   2   2   0   0   0   1   1   2   2   2   2   1   0   1   1   1   0   2   2   1   1   2   1   2   0   1   2   1   1   2   2   1   2   2   0   1   2   0   1   1   1   0   0   1   1   0   1   0   0   1   2   1   1   1   0   2   1   2   1   1   0   1   1   1   1   1   2   1   0   2   2   2   2   2   1   1   1   2   1   2   2   0   2   1   0   1   1   0   0   2   0   0   0   1   0   1   1   1   1   0   0   1   1   1   0   1   0   2   0   0   0   1   2   2   1   2   1   1   1   0   0   1   2   1   1   1   2   0   1   2   2   1   0   2   2   2   2   2   2   0   1   1   1   1   0   2   0   1   0   1   2   0   0   2   2   1   1   1   1   2   0   1   1   1   1   0   2   1   2   2   1   1   0   1   0   2   1   0   2   1   1   2   2   0   0   0   1   2   1   1   2   1   1   1   1   1   0
 MK-6-11                1   2   0   2   2   0   0   0   1   1   2   2   2   1   1   0   1   1   1   0   1   1   1   1   2   1   2   0   1   2   1   0   2   2   1   2   2   0   1   2   2   1   1   1   0   0   1   1   0   1   0   0   1   2   1   1   1   0   2   0   2   1   1   0   2   1   2   1   1   2   0   0   2   1   2   2   1   2   1   1   2   1   2   0   0   2   1   0   1   1   1   0   1   0   0   0   1   0   1   1   1   1   1   0   1   2   2   0   1   0   2   0   1   0   1   2   1   1   2   1   1   1   0   1   0   2   1   2   1   2   0   1   2   2   1   0   1   2   2   2   1   2   0   1   1   1   1   0   2   0   1   0   1   2   1   0   2   1   1   1   1   0   2   0   1   1   1   0   0   2   2   2   1   1   1   0   1   0   2   1   0   2   1   1   2   2   0   0   0   1   2   1   2   2   1   1   1   1   1   0
 MK-6-12                1   2   0   2   1   0   0   0   1   1   2   2   2   1   1   0   1   1   1   0   1   1   1   1   1   1   2   1   1   2   1   1   2   1   1   2   2   1   1   2   1   1   1   1   0   1   1   0   0   1   0   0   1   2   1   1   0   0   2   0   2   1   1   0   2   1   1   1   1   2   1   0   2   1   2   2   1   2   1   2   2   1   1   0   0   2   1   0   1   0   1   0   1   0   0   0   1   1   2   1   1   1   1   0   1   2   2   1   0   0   2   0   1   0   1   2   1   2   2   1   1   0   0   1   0   2   1   2   1   2   0   1   2   2   1   1   1   2   2   2   1   1   0   1   1   1   1   1   1   0   0   0   1   1   2   0   2   1   1   1   1   0   2   0   1   0   0   0   0   2   2   2   1   1   1   0   1   0   1   1   1   2   1   1   2   2   0   0   0   1   2   1   2   2   1   1   1   2   0   0
 MK-6-13                1   2   0   2   1   0   1   0   1   1   1   2   2   1   1   0   0   1   1   0   1   0   1   1   1   1   2   1   0   2   2   1   1   1   1   2   2   1   1   1   1   1   1   1   0   2   0   1   1   1   0   1   1   2   1   1   0   2   2   1   2   0   1   0   2   1   1   1   1   2   1   0   2   2   1   2   1   2   1   2   2   2   2   1   0   2   1   0   0   0   1   0   1   1   1   0   1   1   2   1   1   1   1   0   1   2   2   1   0   0   2   0   1   0   1   1   1   2   2   1   1   1   0   1   0   1   1   2   1   2   0   1   2   1   1   1   1   2   2   2   1   1   0   1   1   1   1   1   1   0   0   0   1   1   2   0   1   1   1   1   1   0   2   0   1   0   0   1   0   2   2   2   1   1   1   0   1   0   2   1   1   2   1   1   2   2   0   0   0   1   2   1   2   2   1   1   2   2   0   0
 MK-6-14                1   2   0   2   1   1   1   0   1   1   0   2   2   1   1   0   0   1   2   1   1   0   1   1   1   1   2   1   1   2   2   1   0   1   1   1   2   1   1   1   1   1   1   2   0   1   1   2   1   1   0   1   1   2   1   0   2   2   2   1   2   0   1   0   2   1   0   2   1   2   1   0   2   2   1   1   1   2   1   2   1   1   2   1   0   1   1   0   1   0   1   0   1   1   1   0   1   1   2   1   1   0   1   0   1   2   2   1   0   0   0   0   1   0   1   1   0   2   2   1   0   2   0   1   0   1   1   2   1   2   0   1   2   1   1   1   1   1   2   2   1   0   0   2   1   2   1   0   1   0   0   0   1   1   2   0   1   1   1   2   1   0   1   1   1   0   0   1   1   2   2   2   1   1   1   0   1   0   2   1   1   2   1   1   2   2   0   0   0   1   2   1   2   1   1   1   2   2   0   0
 MK-6-15                1   2   0   2   1   1   1   0   1   1   0   2   2   0   1   0   0   1   2   1   1   0   1   1   2   1   1   1   1   1   1   1   1   2   1   1   2   1   1   2   1   0   1   2   2   1   1   2   1   1   0   2   1   2   1   0   1   2   2   1   2   0   1   0   2   0   0   2   1   2   1   0   2   2   1   1   1   2   0   2   1   0   2   1   0   0   1   0   1   1   1   0   1   1   1   0   1   1   1   1   1   0   2   0   1   2   2   1   0   1   0   1   1   0   2   1   0   2   2   1   0   2   0   1   0   1   2   2   1   1   0   1   2   1   1   1   1   1   2   2   1   0   1   2   1   2   1   0   1   0   0   0   1   1   1   0   1   2   1   2   1   0   1   1   0   0   0   1   1   0   2   2   1   1   1   0   1   0   2   0   1   2   1   1   1   2   0   0   0   1   2   2   2   1   1   1   2   2   0   0
 MK-6-16                2   2   0   2   1   1   1   1   1   1   0   2   2   0   1   0   0   1   2   1   1   0   0   1   2   1   1   1   1   1   1   1   0   2   1   0   2   1   0   2   1   0   1   2   1   1   1   2   1   1   0   2   0   2   1   0   1   2   1   1   1   0   0   0   2   0   0   2   1   2   1   0   2   2   1   2   2   2   0   2   1   0   2   1   0   0   1   0   1   1   1   0   1   0   2   0   1   1   1   0   2   0   2   1   1   2   2   1   0   0   1   1   1   0   1   1   0   2   2   1   0   2   0   0   0   1   2   1   1   1   0   1   2   1   1   1   0   1   2   2   1   0   2   2   1   1   2   0   1   0   0   0   1   1   1   0   1   1   0   2   1   0   1   1   0   1   0   0   1   0   2   2   1   1   1   1   1   0   2   0   1   1   1   1   1   2   0   0   0   1   2   2   2   1   1   1   2   2   0   0
 
!****************************************** Phenotypic Data **********************************************************
!-100.0 is resevred for missing phenotype
SimulatedTrait1         7.6888   10.7878   10.1488    9.5965   10.0228    9.8861    9.4116   10.7911    9.7592    9.3061   12.8407   12.0705   10.2326   12.2772   10.6856    9.4353   10.4961   11.6316   10.1951    8.4142    9.8843    9.9459   11.8266    9.6152    8.7601    9.9226    9.8425   10.7259   10.5029   10.2073    7.6805   10.8611    8.7704    9.8139   10.5839   10.4695    9.0887   11.0535   12.2142    8.9736    9.2601    9.5994    8.6801   10.0579   10.0002    9.9912    9.5814   11.6826    9.6780    9.5961   10.6724   11.4938    8.8339    7.4431   11.5172    9.7374    8.9641    9.9274    9.8591   10.0338   11.5600    9.4093    8.8616    9.0221    9.0768   10.4847   11.0989    9.7994    9.6373    9.1480   10.8379   10.1657   11.4425   10.8024    9.3340    9.9330    9.5810    8.8364    9.1931   10.8254   10.7408    9.4516    9.6098    8.5422   10.0574   10.5058    9.0143   11.0500   12.1670   11.8852   12.1000   10.1073    8.7850   10.1432   10.6018    8.8983    7.6942   10.6629   11.1392   10.1292   10.0369   10.4237    9.8850    8.7434   10.1204    9.6739   10.1166    9.6183   11.3147    9.1783   10.2509    9.6525    8.3190   11.2455    9.4209    9.8539   10.1546    8.4504    8.5470    9.8842    9.1842    9.8121    9.5362   10.9811   10.9312   10.1917    9.7130   11.2253    8.5285   10.4113   11.0688   10.2465    9.6413   10.2628    9.2638   10.5942    9.8520   10.3758   11.0739    9.6974   11.4585   10.4933    9.6354   10.2746   10.4218    9.8829   11.1361    9.0479    8.6489   12.1763    9.9845   10.6585    8.0844   10.2178    9.7730   10.4951    9.1849    7.4939   11.3570   11.8248   11.2283   10.9253   10.2705    9.2665   11.6349    8.7861   10.1554   10.8767   10.7971    9.6435   10.2421    9.4734   10.5171   10.2760    8.3375    9.8282    9.3593   11.2222   11.5094    9.2509   10.8029   10.3015    9.2850    9.7203    9.3660    8.5845   10.6425   12.2732    9.9767    8.3793    8.8727    8.4504   10.4391    9.2279    8.5525   10.2010    9.4258    9.9691   10.8753   10.8709
 
