# Supplementary material for: Inclusive Composite Interval Mapping of QTL by Environment Interactions in Biparental Populations
Source: PLoS One. 2015 Jul 10;10(7):e0132414. doi: 10.1371/journal.pone.0132414 (PMC4498613; doi:10.1371/journal.pone.0132414)
Supplement: S2 File — (ZIP) [file pone.0132414.s002.zip › F2 population/e=1/run_00158.met]

!**********************Note: lines staring with "!" are remarks and will be ignored in the program********************
!*********************************General Information**********************************
!Assuming F1 = P1 x P2, populations available in QTL IciMapping are: 
!  1, P1BC1F1 = P1 x F1, the first backcrossing where P1 is used as the recurrent parent;
!  2, P2BC1F1 = P2 x F1, the first backcrossing where P2 is used as the recurrent parent;
!  3, F1DH, F1-derived doubled haploids; 
!  4, RIL or F1RIL, recombination inbred lines through the repeated selfing of F1;
!  5, P1BC1RIL, recombination inbred lines through the repeated selfing of P1BC1F1;
!  6, P2BC1RIL, recombination inbred lines through the repeated selfing of P2BC1F1;
!  7, F2, the selfing generation of F1;
!  8, F3, the selfing generation of F2;
!  9, P1BC2F1, the second backcrossing where P1 is used as the recurrent parent; 
! 10, P2BC2F1, the second backcrossing where P2 is used as the recurrent parent;
! 11, P1BC2RIL, recombination inred lines through the repeated selfing of P1BC2F1; 
! 12, P2BC2RIL, recombination inred lines through the repeated selfing of P2BC2F1; 
! 13, P1BC1F2, the selfing generation of P1BC1F1; 
! 14, P2BC1F2, the selfing generation of P2BC1F1; 
! 15, P1BC2F2, the selfing generation of P1BC2F1; 
! 16, P2BC2F2, the selfing generation of P2BC2F1; 
! 17, P1BC1DH, P1BC1F1-derived doubled haploids; 
! 18, P2BC1DH, P2BC1F1-derived doubled haploids; 
! 19, P1BC2DH, P1BC2F1-derived doubled haploids; 
! 20, P2BC2DH, P2BC2F1-derived doubled haploids; 
   7      !Mapping Population (see remarks above)
   2      !Mapping Function (1 for Kosambi; 2 for Haldane; 3 for Morgan)
   2      !Marker Space Type (1 for intervals; 2 for positions)
   1      !Marker Space Unit(1 for centiMorgans; 2 for Morgan)
   6      !Number of Chromosomes (or Linkage Groups)
 200      !Size of the mapping population
   1      !Number of environments
 
!***************************************** Chromosomes and Linkage Maps **********************************************
!Chromosome                 NumMarkers
-CH1                        16
-CH2                        16
-CH3                        16
-CH4                        16
-CH5                        16
-CH6                        16
!Linkage map (Marker name followed by position or the interval length)
 MK-1-1                1     0.000
 MK-1-2                1    10.000
 MK-1-3                1    20.000
 MK-1-4                1    30.000
 MK-1-5                1    40.000
 MK-1-6                1    50.000
 MK-1-7                1    60.000
 MK-1-8                1    70.000
 MK-1-9                1    80.000
 MK-1-10               1    90.000
 MK-1-11               1   100.000
 MK-1-12               1   110.000
 MK-1-13               1   120.000
 MK-1-14               1   130.000
 MK-1-15               1   140.000
 MK-1-16               1   150.000
 MK-2-1                2     0.000
 MK-2-2                2    10.000
 MK-2-3                2    20.000
 MK-2-4                2    30.000
 MK-2-5                2    40.000
 MK-2-6                2    50.000
 MK-2-7                2    60.000
 MK-2-8                2    70.000
 MK-2-9                2    80.000
 MK-2-10               2    90.000
 MK-2-11               2   100.000
 MK-2-12               2   110.000
 MK-2-13               2   120.000
 MK-2-14               2   130.000
 MK-2-15               2   140.000
 MK-2-16               2   150.000
 MK-3-1                3     0.000
 MK-3-2                3    10.000
 MK-3-3                3    20.000
 MK-3-4                3    30.000
 MK-3-5                3    40.000
 MK-3-6                3    50.000
 MK-3-7                3    60.000
 MK-3-8                3    70.000
 MK-3-9                3    80.000
 MK-3-10               3    90.000
 MK-3-11               3   100.000
 MK-3-12               3   110.000
 MK-3-13               3   120.000
 MK-3-14               3   130.000
 MK-3-15               3   140.000
 MK-3-16               3   150.000
 MK-4-1                4     0.000
 MK-4-2                4    10.000
 MK-4-3                4    20.000
 MK-4-4                4    30.000
 MK-4-5                4    40.000
 MK-4-6                4    50.000
 MK-4-7                4    60.000
 MK-4-8                4    70.000
 MK-4-9                4    80.000
 MK-4-10               4    90.000
 MK-4-11               4   100.000
 MK-4-12               4   110.000
 MK-4-13               4   120.000
 MK-4-14               4   130.000
 MK-4-15               4   140.000
 MK-4-16               4   150.000
 MK-5-1                5     0.000
 MK-5-2                5    10.000
 MK-5-3                5    20.000
 MK-5-4                5    30.000
 MK-5-5                5    40.000
 MK-5-6                5    50.000
 MK-5-7                5    60.000
 MK-5-8                5    70.000
 MK-5-9                5    80.000
 MK-5-10               5    90.000
 MK-5-11               5   100.000
 MK-5-12               5   110.000
 MK-5-13               5   120.000
 MK-5-14               5   130.000
 MK-5-15               5   140.000
 MK-5-16               5   150.000
 MK-6-1                6     0.000
 MK-6-2                6    10.000
 MK-6-3                6    20.000
 MK-6-4                6    30.000
 MK-6-5                6    40.000
 MK-6-6                6    50.000
 MK-6-7                6    60.000
 MK-6-8                6    70.000
 MK-6-9                6    80.000
 MK-6-10               6    90.000
 MK-6-11               6   100.000
 MK-6-12               6   110.000
 MK-6-13               6   120.000
 MK-6-14               6   130.000
 MK-6-15               6   140.000
 MK-6-16               6   150.000
!*********************************** Marker Types ********************************************************************
!Co-dominant marker: When heterozygote F1 is present, P1 is coded as 2, F1 is coded as 1, and P2 is coded as 0; Otherwise, P1 is coded as 2, and P2 is coded as 0. 
!Dominant marker: When heterozygote F1 is present, P1 and F1 are coded as 12, and P2 is coded as 0; Otherwise, P1 is coded as 2, and P2 is coded as 0.  
!Recessive markers: When heterozygote F1 is present, P1 is coded as 2, and F1 and P2 are coded as 10; Otherwise, P1 is coded as 2, and P2 is coded as 0. 
!Missing marker is coded as -1. 
 MK-1-1                 1   0   1   0   0   2   1   1   0   1   0   1   2   2   1   2   2   1   1   1   2   1   1   1   2   1   1   1   0   2   0   1   1   1   2   2   0   1   2   1   1   2   1   2   1   2   1   2   0   1   1   1   2   1   1   2   0   1   1   1   2   1   1   2   1   1   1   2   2   1   1   1   2   0   1   1   0   0   0   1   2   1   2   0   0   1   2   1   2   0   0   0   2   1   1   1   1   1   0   0   2   1   1   1   0   1   2   2   0   0   1   0   1   2   1   2   1   2   1   1   2   0   1   1   0   1   0   1   1   1   2   2   1   2   1   0   1   1   0   1   2   2   2   0   2   2   1   0   2   1   0   1   1   0   2   1   2   1   0   1   1   1   1   0   1   0   0   2   0   1   1   0   2   1   2   2   0   2   0   0   0   0   1   1   1   0   0   2   0   1   1   0   1   1   2   1   0   1   1   2
 MK-1-2                 1   1   1   0   0   2   1   1   0   1   0   1   1   1   1   2   1   0   1   1   2   1   1   1   1   1   1   0   0   2   0   1   1   1   2   2   0   1   2   2   1   1   0   1   1   1   1   2   0   1   2   1   2   1   1   2   1   1   1   1   2   1   2   2   1   1   1   2   2   1   1   1   2   1   1   1   0   0   0   1   2   1   2   0   1   1   2   1   2   0   0   1   2   1   1   1   0   1   0   2   1   1   0   1   0   1   2   2   0   0   2   0   1   2   1   1   1   2   1   1   2   0   1   1   0   1   0   1   1   1   2   2   2   1   1   0   1   1   0   1   2   2   2   0   2   2   1   0   2   1   0   1   1   0   2   2   2   1   0   2   1   0   1   0   1   0   0   2   0   1   1   0   2   1   1   2   1   2   0   0   0   0   1   2   1   0   0   1   0   1   1   0   0   1   2   2   0   1   0   2
 MK-1-3                 1   1   1   1   0   1   1   1   0   1   1   1   1   1   2   2   1   2   0   1   2   1   2   1   0   1   2   0   0   2   0   1   1   1   2   2   0   1   2   2   1   1   0   1   1   1   1   2   0   1   2   1   2   1   1   2   1   1   1   1   2   2   2   2   1   1   1   2   2   1   1   1   2   1   1   1   0   0   0   1   2   1   2   0   2   1   2   1   2   0   0   1   1   2   1   1   0   2   0   1   1   1   0   1   0   1   2   2   1   0   2   0   1   2   1   0   1   1   1   1   2   1   1   1   0   1   0   1   1   1   2   2   2   1   1   0   1   1   0   1   1   2   2   0   1   2   0   0   0   1   1   1   1   0   2   2   2   1   0   2   1   0   1   1   1   0   0   2   0   1   1   0   1   0   0   2   1   2   0   0   0   0   0   2   2   0   1   1   0   1   1   1   1   1   1   2   0   1   0   2
 MK-1-4                 0   1   1   1   0   1   1   1   1   1   1   0   1   2   2   0   0   2   0   1   2   1   2   1   0   1   2   0   1   1   0   1   1   1   2   2   1   1   2   2   1   1   0   0   1   1   0   2   0   1   2   1   2   1   1   2   1   1   2   1   2   2   2   2   2   1   1   2   2   1   0   1   2   2   1   1   0   0   1   2   2   1   2   1   2   1   2   1   2   0   0   1   1   2   1   1   0   1   0   1   2   1   0   1   0   1   2   2   1   0   2   0   1   2   1   0   0   1   1   1   2   1   1   1   0   1   0   2   1   1   2   1   2   1   1   0   1   1   0   1   1   2   2   0   1   1   0   0   0   1   1   1   1   0   2   2   2   1   0   2   1   0   1   1   1   0   0   2   1   2   1   0   2   0   1   2   1   2   0   1   0   0   0   2   2   0   1   1   1   1   1   1   1   1   1   2   0   1   0   2
 MK-1-5                 1   1   1   0   0   1   1   0   1   1   1   0   1   2   2   0   0   2   0   1   2   1   2   1   0   1   1   0   1   1   0   1   1   1   2   2   1   1   2   2   1   1   0   0   1   1   0   2   0   1   1   1   1   0   1   2   1   1   2   1   2   0   2   2   2   1   1   2   2   1   0   1   2   1   1   1   0   0   2   2   2   1   2   1   1   0   2   0   2   0   2   0   1   2   1   1   0   1   0   1   2   1   0   1   0   1   1   2   1   0   2   0   2   2   1   0   0   0   1   1   2   0   1   1   0   2   0   2   1   1   2   2   2   2   1   0   1   1   0   1   1   2   2   0   1   1   0   0   0   1   1   1   1   0   2   2   2   1   0   1   2   0   1   2   1   0   0   2   1   2   1   0   1   0   1   1   1   2   0   1   0   0   0   2   1   0   1   1   1   1   1   1   1   0   1   2   0   2   0   2
 MK-1-6                 1   1   1   0   0   1   1   0   1   1   2   2   1   2   2   0   0   2   0   1   2   0   1   1   0   1   1   0   1   1   0   1   2   1   2   2   1   1   2   2   1   1   0   0   1   0   0   2   0   1   1   1   0   0   1   2   1   1   2   1   2   0   2   2   2   1   1   1   2   0   0   1   2   0   1   1   0   1   2   2   2   1   2   1   1   1   2   0   2   1   2   1   1   2   1   1   0   1   0   1   2   2   0   1   0   1   1   2   1   1   1   0   0   2   2   0   0   0   1   1   2   0   1   1   1   2   1   2   1   1   2   2   2   2   1   0   0   2   1   0   1   2   2   0   1   1   0   0   0   1   2   1   1   0   2   2   2   1   0   1   2   0   1   2   1   1   0   2   1   2   2   0   1   0   1   2   1   2   0   0   0   0   0   2   1   0   0   1   0   1   1   1   1   1   1   2   0   2   0   2
 MK-1-7                 1   1   1   0   0   1   1   0   1   1   2   2   1   2   2   0   0   2   0   1   2   0   1   1   0   1   1   0   1   1   0   2   1   1   2   2   1   1   1   2   0   1   0   0   1   0   1   2   1   1   1   1   0   0   1   2   1   1   2   1   2   0   2   2   1   1   1   1   2   1   0   1   2   1   1   0   0   1   2   2   2   1   2   1   1   1   1   0   2   1   2   1   1   1   1   1   0   1   0   1   2   2   0   0   0   2   2   2   1   1   1   1   0   2   1   0   1   0   1   1   2   0   1   1   1   2   1   2   1   1   1   2   2   2   2   0   0   2   1   0   1   2   2   1   2   1   1   0   0   1   1   1   1   0   2   1   1   1   0   1   2   1   1   2   1   1   0   1   1   2   2   0   0   0   0   2   1   2   0   0   0   2   0   2   1   0   0   1   0   1   1   1   0   1   0   2   0   2   0   2
 MK-1-8                 1   1   1   0   0   1   1   0   2   1   2   1   1   2   1   0   0   2   0   1   1   0   1   1   0   1   1   0   1   1   0   2   1   1   2   2   1   1   1   2   0   1   0   0   1   1   1   2   1   1   1   2   0   0   1   2   1   1   2   1   2   0   2   2   1   2   1   1   1   1   1   1   2   2   1   0   1   1   2   2   2   1   1   1   1   1   1   0   2   1   2   1   2   1   1   1   0   2   0   1   2   2   1   0   1   2   2   2   1   1   1   1   0   2   1   0   1   0   0   0   2   0   1   1   1   2   1   2   1   1   1   2   2   2   2   0   0   1   1   0   1   2   2   1   2   1   1   0   0   1   1   1   1   0   1   1   1   1   0   1   2   1   1   2   1   1   0   1   2   1   2   1   0   0   0   2   0   2   1   0   0   2   0   2   0   0   1   1   0   1   1   1   0   1   0   2   1   2   1   2
 MK-1-9                 1   1   2   1   0   1   2   0   2   2   2   2   1   2   1   0   0   2   0   2   1   0   1   1   0   1   1   0   1   1   1   2   1   1   2   2   1   1   1   2   0   1   0   0   1   1   1   1   0   2   1   2   0   0   1   2   1   1   2   1   2   0   2   1   1   1   1   1   1   1   1   1   2   2   1   0   1   1   2   1   2   1   1   1   2   0   0   0   2   1   2   1   1   1   1   1   1   1   0   1   2   2   1   0   1   2   2   2   2   1   1   1   0   2   1   0   1   0   0   0   2   0   2   1   1   2   1   2   2   1   0   2   2   2   1   0   2   1   1   0   0   2   2   1   2   1   1   0   0   2   1   1   1   0   1   1   1   1   1   1   2   1   1   2   1   1   0   1   2   1   2   1   0   0   0   2   0   2   2   0   0   2   0   2   1   0   1   1   0   1   1   1   1   1   0   2   1   2   0   2
 MK-1-10                0   1   2   1   0   1   2   1   2   2   2   2   1   2   2   1   0   2   0   2   1   0   2   0   0   1   1   0   1   2   1   2   0   1   2   2   0   1   0   2   0   1   0   0   1   1   2   1   0   2   1   2   0   0   1   2   1   2   1   1   2   0   1   1   1   1   1   1   1   1   1   1   2   2   1   0   0   1   2   0   2   1   1   0   2   0   0   0   2   0   2   1   1   1   1   1   1   1   0   1   1   1   1   1   1   1   2   2   2   1   0   1   1   2   1   0   1   1   1   0   2   0   2   1   2   2   1   2   1   2   0   1   2   2   1   1   2   1   1   0   0   2   2   1   2   1   0   0   0   2   1   1   2   0   1   1   1   1   1   1   1   2   1   0   1   1   0   2   1   1   2   1   0   0   0   2   0   2   2   0   0   2   1   2   1   0   1   1   0   1   1   1   1   1   0   2   1   2   0   2
 MK-1-11                1   1   2   1   1   1   1   1   2   2   1   2   1   2   2   1   0   2   0   2   1   1   1   0   0   1   1   0   1   2   1   2   0   1   2   2   0   1   0   2   0   1   0   0   1   1   2   1   0   1   1   2   0   1   1   2   1   2   1   0   2   0   1   1   0   1   1   1   1   1   1   1   2   1   0   0   1   1   2   0   2   0   1   0   1   0   0   0   2   0   2   1   1   1   1   0   1   0   0   1   1   0   1   1   2   1   2   2   2   1   0   1   1   1   1   0   1   1   1   0   2   1   2   1   2   2   1   2   1   1   0   1   2   1   1   1   2   1   2   0   0   2   1   1   2   1   0   0   0   2   1   0   2   0   1   0   2   1   0   0   1   2   1   0   0   1   0   2   1   0   1   1   0   0   0   2   0   2   2   0   0   2   1   2   1   1   0   1   0   1   1   0   1   1   0   2   2   2   0   0
 MK-1-12                1   1   2   1   1   1   1   1   2   1   1   2   1   2   2   1   0   2   0   2   1   1   1   0   0   1   1   1   1   2   1   2   0   1   2   2   0   2   0   2   0   1   0   0   1   1   2   1   1   1   1   2   0   1   1   2   1   2   1   0   1   0   1   1   0   1   1   2   1   1   1   1   2   1   0   1   1   2   1   0   2   0   0   0   1   0   1   0   1   0   2   1   1   1   1   0   1   1   0   1   1   1   1   1   2   2   2   2   2   1   0   1   2   1   2   1   1   1   1   0   2   1   2   1   2   1   1   2   1   1   0   1   2   1   1   0   1   1   2   0   0   2   1   1   2   1   1   0   0   2   1   0   2   1   1   0   2   0   0   0   1   2   1   0   0   2   0   2   1   0   1   1   0   0   0   2   0   2   2   0   0   2   2   2   1   1   0   1   0   1   0   0   1   0   0   1   2   2   0   1
 MK-1-13                1   1   2   1   1   1   0   1   1   1   1   2   1   2   2   1   0   2   0   2   1   1   1   1   0   0   1   1   1   2   1   1   1   1   2   2   0   2   0   1   0   1   0   0   1   1   2   1   1   1   1   2   0   1   2   2   2   2   1   0   1   0   1   1   0   1   1   2   1   1   2   1   2   1   0   1   1   2   1   0   1   0   0   0   1   1   1   0   1   0   2   2   1   1   1   0   1   1   0   0   2   1   1   1   2   2   2   2   2   1   0   1   2   1   2   1   1   1   1   1   2   1   2   0   2   1   1   2   1   1   0   1   2   1   1   1   1   1   1   0   0   2   1   1   2   1   1   1   0   1   1   0   2   1   1   0   2   0   0   0   1   2   1   0   1   2   1   2   1   0   1   1   0   1   1   2   0   2   2   0   0   2   2   2   0   2   0   1   1   1   0   0   1   0   0   1   2   2   1   1
 MK-1-14                2   1   2   0   1   0   0   0   1   0   1   2   1   2   2   1   0   2   1   2   0   1   1   2   1   1   1   1   1   2   1   1   1   1   1   2   0   2   0   1   0   1   0   0   1   1   1   1   1   1   0   1   0   1   2   2   2   2   1   0   2   0   1   1   0   1   1   1   1   1   2   1   2   1   0   1   1   2   0   0   1   0   0   0   1   1   1   0   1   0   2   2   1   0   1   0   1   1   0   0   2   1   1   1   2   2   2   2   2   1   0   1   2   1   1   1   1   0   0   1   2   1   2   0   2   2   1   2   1   1   1   1   1   1   1   1   1   1   1   0   0   2   1   1   2   1   1   1   0   1   1   0   2   1   1   0   2   0   0   0   1   2   1   1   1   1   0   2   1   0   1   1   1   1   1   2   0   2   2   0   2   2   2   2   0   1   0   0   1   2   0   0   1   0   1   2   2   2   1   1
 MK-1-15                2   1   2   0   2   0   0   0   1   0   0   2   1   2   2   1   0   2   2   2   0   2   0   2   1   1   1   1   1   2   1   1   0   1   1   2   0   2   0   1   0   2   0   0   2   1   1   1   1   1   0   1   0   1   2   1   2   2   1   0   2   0   1   1   0   1   1   1   1   1   1   1   2   1   0   0   1   1   0   0   2   0   0   0   1   2   1   0   2   0   2   2   1   0   1   1   1   1   0   1   2   0   1   1   1   2   2   1   2   1   1   1   2   1   1   1   1   0   0   0   2   0   2   2   2   2   1   2   1   1   2   1   1   1   1   1   1   1   0   0   0   2   1   1   2   1   1   1   1   1   1   0   1   1   1   0   1   0   0   0   0   2   1   1   1   1   0   2   1   0   1   1   1   2   1   2   0   2   2   1   2   2   2   2   0   1   0   0   1   2   0   0   1   0   1   1   2   1   1   1
 MK-1-16                2   1   2   0   2   1   0   1   1   0   0   2   0   2   2   1   0   2   2   2   0   2   1   2   1   1   1   1   0   2   1   1   0   1   0   2   1   1   0   1   0   2   0   0   2   1   1   1   1   0   0   1   1   1   2   2   1   2   1   0   2   0   2   1   0   1   1   2   1   1   1   1   1   1   0   1   1   2   1   0   2   2   1   0   1   2   1   1   2   0   2   1   1   0   1   1   1   1   0   1   2   0   1   1   1   2   2   1   2   1   1   1   1   1   1   1   1   1   0   0   2   0   2   2   2   1   1   1   1   0   2   1   0   1   0   1   0   1   0   0   0   2   1   1   2   1   1   1   1   1   1   0   1   0   1   0   0   0   0   1   0   2   1   1   1   1   1   2   1   0   1   1   1   2   1   2   1   1   2   1   1   2   2   2   0   1   0   0   1   1   0   0   1   0   1   1   1   1   1   1
 MK-2-1                 0   2   0   0   1   1   1   1   1   1   1   0   0   2   1   0   2   2   1   2   1   0   0   2   1   2   1   1   2   0   1   2   2   1   2   2   1   0   2   0   1   1   1   0   1   1   1   1   2   0   0   2   0   1   0   1   1   1   1   1   1   1   1   0   1   1   0   1   1   1   0   1   2   2   0   1   0   2   0   1   1   1   1   2   1   0   1   1   1   2   1   2   1   2   1   2   2   1   2   0   2   2   2   2   1   1   1   2   1   1   0   1   0   2   2   0   0   1   1   2   2   1   2   1   1   0   1   0   0   0   0   2   2   0   0   1   1   1   1   2   1   1   0   1   1   2   0   1   2   2   0   2   1   1   0   0   2   1   1   1   0   2   0   1   1   0   2   1   1   1   2   1   2   0   0   2   2   1   1   2   0   2   1   1   1   1   1   1   1   2   1   0   0   1   2   0   2   2   0   2
 MK-2-2                 0   2   0   0   1   1   1   1   1   1   1   0   0   2   0   0   2   2   1   2   1   1   0   2   2   2   2   1   2   1   1   2   2   1   2   2   1   0   2   0   1   1   1   1   1   1   1   1   2   0   0   2   0   1   0   1   1   1   1   1   1   2   1   0   1   1   0   1   1   1   0   0   2   1   0   1   0   2   0   1   2   1   1   2   1   0   1   2   1   1   0   2   1   2   1   2   1   1   1   0   2   2   1   2   0   2   1   2   1   1   0   1   0   2   2   0   0   1   1   2   2   0   2   1   1   0   1   0   0   0   0   2   1   0   0   2   1   2   1   2   1   0   0   2   2   2   0   1   2   1   0   1   2   1   0   0   2   1   1   1   0   2   0   1   1   0   2   1   1   1   1   1   1   0   0   2   2   1   1   2   0   2   1   1   0   1   0   1   1   2   1   0   0   1   1   0   2   2   0   2
 MK-2-3                 0   2   0   1   1   1   0   1   1   1   1   0   1   2   0   0   2   2   1   2   1   1   0   2   2   2   2   1   2   1   1   2   2   1   2   2   1   0   2   0   1   1   1   1   2   1   1   1   2   1   0   2   0   1   0   0   1   1   0   1   1   1   1   0   0   1   1   1   1   1   0   1   2   1   0   0   0   1   0   1   1   1   0   2   1   0   1   2   1   1   1   2   1   1   1   2   1   1   1   0   2   2   1   2   2   2   1   2   1   2   0   2   0   2   2   0   1   1   1   2   2   1   1   1   1   0   1   0   1   0   0   2   1   0   0   2   1   2   1   1   0   0   0   2   2   2   0   1   2   1   0   1   2   1   0   0   2   1   1   1   1   1   0   1   1   0   1   1   1   1   1   1   1   0   0   2   2   1   1   2   0   2   1   0   0   1   0   1   1   2   1   0   0   1   1   0   2   2   0   2
 MK-2-4                 1   2   0   1   1   1   1   1   0   1   1   0   1   1   0   0   1   2   1   2   1   1   0   2   2   2   2   1   1   1   1   2   2   1   2   1   1   0   2   0   2   1   1   2   2   1   2   1   2   2   0   2   0   1   0   0   1   1   0   1   1   1   1   0   0   0   1   1   1   2   0   1   1   1   0   1   0   2   1   1   1   1   0   2   1   0   1   2   1   1   1   2   1   1   1   2   1   1   1   0   2   1   1   2   2   2   1   2   0   2   0   2   0   2   2   0   2   1   1   2   2   1   1   1   1   1   1   0   1   1   0   2   1   0   0   1   1   1   2   1   0   0   1   2   2   1   0   0   2   1   1   1   1   1   0   0   2   1   1   1   1   0   0   1   1   0   1   0   1   1   0   1   2   0   0   2   2   2   0   2   1   2   1   0   0   1   1   1   1   2   1   0   1   1   1   0   2   2   0   1
 MK-2-5                 1   2   0   1   1   1   1   1   1   2   1   0   1   1   0   0   1   2   1   2   1   1   0   1   2   1   2   1   1   1   0   2   2   0   2   0   1   0   2   0   1   1   1   1   1   1   2   1   2   2   0   2   0   1   0   0   1   1   0   1   2   1   1   1   0   0   1   1   1   2   0   1   1   1   0   1   0   2   2   2   1   2   0   2   1   0   1   1   2   1   2   2   1   1   1   1   1   1   1   0   2   1   1   2   2   2   1   2   0   2   0   2   0   2   2   0   2   1   1   2   2   2   1   1   1   2   1   0   1   1   1   2   1   0   0   1   2   2   2   1   1   0   1   2   2   1   0   0   2   1   1   0   1   1   0   0   2   1   1   1   1   1   0   1   1   0   0   0   1   1   0   1   1   0   0   2   1   1   0   2   2   2   1   0   0   1   1   1   1   2   1   0   1   1   1   0   2   2   0   1
 MK-2-6                 1   2   0   1   1   1   1   1   1   2   1   0   1   1   0   0   1   1   1   2   1   1   1   1   2   1   2   1   1   1   0   2   2   0   2   0   1   0   2   0   1   1   1   1   1   2   2   1   2   2   0   2   0   1   0   0   1   1   0   1   2   1   1   1   0   0   1   1   1   2   0   1   1   1   0   1   0   1   2   2   1   2   0   2   1   0   2   1   2   2   2   2   1   1   1   1   1   1   1   2   2   1   1   2   2   2   1   2   0   2   0   2   0   2   2   1   1   1   2   2   1   1   1   1   1   2   1   0   1   1   1   2   1   0   0   1   2   2   1   1   1   0   2   2   2   1   0   1   1   1   1   0   0   1   0   1   2   2   1   1   1   1   0   1   1   0   0   0   1   1   0   1   1   0   0   2   1   1   0   2   2   2   1   0   0   1   1   2   1   2   1   0   1   1   1   1   2   2   0   2
 MK-2-7                 1   2   0   1   1   1   1   1   1   2   1   1   1   1   0   0   0   1   1   2   1   1   1   1   2   2   1   1   1   1   0   2   2   0   1   1   2   0   1   1   1   1   1   0   0   2   2   1   1   2   1   2   0   2   0   0   2   1   0   1   1   1   1   1   0   0   1   1   1   1   1   1   1   1   0   1   0   1   2   2   1   2   0   2   1   0   2   1   2   1   2   2   0   1   1   1   1   1   0   2   2   1   1   1   2   2   0   2   0   2   0   2   0   2   2   1   1   1   2   2   1   1   1   1   1   2   0   0   1   1   1   1   1   0   0   1   2   2   1   1   1   1   2   1   2   1   0   2   2   0   1   0   0   1   0   1   2   2   1   1   1   1   0   1   1   0   0   0   1   1   0   1   1   0   0   1   1   1   0   2   2   2   1   0   0   1   1   1   1   2   1   0   1   1   2   1   2   2   0   1
 MK-2-8                 1   2   1   2   1   1   1   1   1   2   1   1   1   1   0   0   1   1   1   2   1   1   1   2   2   2   1   1   2   1   0   2   2   1   2   1   2   0   1   1   1   2   2   0   0   1   2   1   2   2   2   2   0   1   0   1   2   1   0   1   1   1   1   1   1   0   1   1   1   1   2   1   1   0   0   1   0   1   2   2   1   2   0   2   1   0   2   2   2   1   2   2   0   1   1   1   1   2   0   2   1   1   1   1   2   0   0   2   0   2   0   1   1   2   2   1   1   1   2   2   1   1   1   1   1   2   0   0   1   0   1   1   1   0   0   2   2   2   1   1   1   1   2   1   2   1   0   1   2   0   1   1   0   1   0   1   2   2   1   1   1   1   0   2   1   1   1   0   0   2   0   1   1   0   0   1   1   0   0   2   2   2   1   0   0   1   1   1   1   1   1   0   1   1   1   1   2   2   0   1
 MK-2-9                 1   1   2   2   1   1   1   1   2   2   1   1   0   1   0   0   0   1   1   2   1   1   2   2   2   2   1   1   2   1   0   2   2   1   2   2   2   0   1   1   1   2   2   0   0   1   2   1   1   2   2   2   0   0   0   1   2   1   1   1   1   1   1   1   1   1   1   1   1   1   1   1   1   1   0   1   0   1   2   2   1   2   0   2   2   0   2   2   2   1   2   2   0   1   0   1   2   2   0   2   1   2   0   1   2   0   1   2   0   2   0   0   1   2   1   1   1   1   2   2   1   1   2   1   1   1   0   0   1   0   1   1   1   0   0   2   2   2   1   1   1   1   2   1   2   1   0   1   2   0   2   1   0   1   0   1   2   2   1   2   1   1   0   1   1   1   1   0   1   2   0   1   1   0   0   1   1   0   0   2   2   2   1   0   0   0   1   1   2   1   1   0   1   1   1   1   2   2   1   1
 MK-2-10                1   1   1   2   2   1   0   1   2   2   1   1   1   1   0   0   0   1   1   2   1   1   1   2   2   2   1   1   2   1   0   2   2   1   2   2   2   0   2   1   0   2   2   0   0   2   2   1   1   2   2   1   1   1   1   1   2   1   1   1   1   1   1   1   1   1   1   1   1   1   1   1   1   1   0   1   0   1   2   1   2   2   0   2   2   0   2   1   2   1   2   1   0   1   1   1   2   2   0   2   2   1   1   1   2   0   0   2   0   2   0   0   1   2   0   1   1   1   2   2   1   1   2   0   1   1   0   0   1   0   2   0   1   0   0   2   2   2   1   1   1   1   2   1   2   1   0   1   2   0   2   2   0   1   0   1   2   0   1   1   1   1   0   1   1   1   2   0   1   2   0   1   1   0   0   1   1   1   0   2   2   2   1   1   0   1   1   1   2   1   1   0   1   1   1   0   2   2   1   2
 MK-2-11                1   1   0   1   2   0   0   1   2   2   1   1   1   1   0   0   0   1   2   1   1   1   1   1   1   2   1   1   2   1   0   2   2   1   2   1   2   0   2   0   0   2   2   0   1   1   1   1   1   2   2   1   1   1   0   1   2   1   1   1   1   1   1   1   1   1   1   1   1   1   1   1   1   1   1   1   0   1   2   1   2   2   0   2   2   1   2   1   1   1   2   1   0   1   1   1   2   2   1   1   1   1   0   1   2   0   0   1   0   2   0   0   1   2   0   2   1   1   1   2   1   1   2   0   1   1   0   0   1   0   2   0   1   0   0   2   2   2   1   1   1   1   1   1   2   1   0   1   2   1   2   2   0   1   0   1   2   0   1   1   1   1   0   1   1   1   2   1   1   2   1   1   2   0   0   1   1   1   1   2   2   2   0   2   0   1   2   2   2   0   1   0   1   2   0   1   2   2   1   2
 MK-2-12                1   1   1   1   2   1   0   1   2   2   1   2   1   1   0   0   1   1   2   1   1   1   0   1   1   2   1   1   1   1   0   1   2   1   2   1   1   1   2   1   0   2   2   0   0   1   0   1   1   2   2   1   1   2   1   1   2   1   1   1   1   1   1   1   1   1   1   1   2   0   1   2   2   1   1   1   0   1   2   1   1   2   1   1   1   1   2   1   1   1   2   1   0   1   0   1   2   2   1   1   0   1   0   1   2   1   1   1   0   2   0   1   1   2   0   2   1   1   1   2   0   1   2   0   1   1   0   2   1   0   1   0   1   0   0   2   2   2   1   1   1   2   1   1   2   1   0   1   2   1   2   2   0   0   1   1   2   1   1   2   1   1   1   1   1   1   1   1   1   1   1   1   2   1   1   2   1   1   1   2   2   2   0   2   0   1   2   2   2   1   1   1   1   2   0   1   2   2   2   2
 MK-2-13                2   1   1   1   2   1   0   1   2   2   1   2   1   1   0   1   1   1   2   1   1   1   1   1   1   2   1   1   1   1   1   1   2   1   1   1   2   1   2   1   0   1   1   2   0   1   1   1   1   2   2   1   1   2   1   1   1   2   1   1   1   1   1   1   1   1   1   1   2   0   1   2   2   0   1   1   0   2   2   1   1   1   1   0   2   2   2   1   1   1   2   1   0   1   0   1   2   2   1   1   0   2   0   1   1   1   1   2   0   2   0   1   1   2   1   2   1   1   1   2   0   1   2   0   0   1   0   2   0   1   2   0   1   0   0   2   2   2   1   1   2   2   1   0   2   1   0   1   2   1   2   2   0   0   1   1   2   2   1   1   1   1   0   1   1   1   1   1   1   1   1   1   2   1   1   2   1   1   2   2   2   2   0   1   0   1   2   2   2   1   1   1   0   2   0   1   2   2   2   2
 MK-2-14                2   1   0   1   2   1   0   1   1   2   1   2   1   2   0   1   1   1   1   1   1   1   1   1   2   2   2   1   1   0   0   1   2   1   1   2   2   1   2   1   0   1   1   2   0   1   1   1   1   1   2   1   1   2   2   1   1   1   2   1   1   2   2   2   1   1   1   1   1   0   0   2   2   0   1   1   1   1   2   1   1   1   1   0   1   2   2   1   1   1   2   1   0   1   0   1   2   2   1   1   0   2   0   1   1   1   0   2   1   2   0   1   1   2   1   1   1   1   2   2   0   1   2   1   0   1   1   2   0   1   2   0   1   0   1   2   2   2   1   1   2   2   1   1   2   1   0   1   2   1   2   2   0   0   1   1   0   2   1   1   1   1   1   1   1   1   0   1   1   1   1   2   1   1   1   2   1   2   2   2   1   1   0   1   1   1   2   2   2   1   1   1   0   1   0   1   2   2   2   2
 MK-2-15                2   1   0   1   2   0   0   1   1   2   1   2   1   2   0   1   1   1   1   0   1   1   2   0   2   2   2   1   0   1   0   1   2   1   1   2   2   1   2   1   0   1   1   2   0   2   0   0   1   1   2   1   0   2   2   0   2   1   1   1   1   2   2   2   2   1   1   1   1   0   0   1   2   1   1   1   1   1   2   1   1   1   1   1   1   2   2   1   1   1   2   2   1   1   1   2   2   1   1   1   0   1   0   1   1   1   0   2   1   1   1   0   2   2   1   1   1   1   2   1   1   1   2   1   0   1   1   2   0   1   2   0   1   0   1   2   2   1   1   1   2   2   1   1   2   1   0   1   2   1   2   2   0   0   1   1   0   2   1   1   1   1   1   1   1   2   0   1   1   1   1   0   1   2   2   2   1   2   2   2   1   1   0   1   1   1   2   2   2   1   1   1   0   1   0   1   2   2   2   2
 MK-2-16                2   1   1   1   2   0   0   1   1   2   0   2   1   2   0   1   1   1   1   0   1   1   2   0   2   1   2   1   0   1   0   1   2   1   1   2   2   1   2   1   0   1   1   2   0   2   0   0   1   1   2   1   0   2   1   0   2   2   0   1   1   2   2   2   1   1   1   1   1   0   0   1   2   1   1   2   2   1   2   1   1   1   1   1   1   2   2   1   0   1   2   2   1   1   1   1   2   1   1   1   0   1   0   1   1   1   0   1   1   1   1   0   2   2   1   2   1   1   2   1   1   1   2   2   0   1   2   2   0   0   1   0   1   0   1   2   2   1   1   1   2   2   1   1   2   1   0   0   2   0   2   2   0   1   1   1   0   2   1   1   1   1   1   1   1   2   1   1   2   1   1   0   1   2   2   2   1   2   2   2   1   1   1   1   1   1   2   2   2   0   0   1   0   1   0   1   1   2   1   2
 MK-3-1                 2   1   0   1   1   1   1   0   1   0   1   1   1   0   1   2   1   0   1   1   1   1   0   0   1   2   1   0   2   1   0   0   0   1   0   1   0   0   0   0   1   1   1   2   1   1   1   0   1   0   0   1   1   2   1   1   0   1   0   0   2   1   1   2   1   1   0   2   1   0   1   0   2   2   1   1   0   0   1   1   2   1   1   0   1   2   0   1   1   0   0   1   1   0   0   1   0   1   1   0   1   2   1   1   0   1   1   1   1   1   0   1   0   1   1   2   2   1   1   1   1   0   1   2   1   1   2   1   1   1   2   1   1   1   1   1   0   1   2   1   1   2   0   1   2   0   1   1   1   0   1   0   1   1   2   2   1   2   1   1   0   2   2   0   2   0   1   2   1   0   1   0   1   1   0   0   1   0   1   2   1   2   2   0   1   1   2   1   0   1   0   1   2   1   0   1   1   0   1   0
 MK-3-2                 2   1   0   0   1   2   1   0   1   0   1   2   1   0   0   2   1   0   1   1   0   1   0   0   1   2   1   0   2   1   1   0   0   1   0   1   0   0   0   0   1   0   1   2   1   1   1   0   1   0   0   1   1   1   1   1   0   1   0   0   2   1   1   1   1   1   0   2   1   0   1   0   1   2   0   1   0   0   1   1   1   1   1   0   1   1   0   1   1   1   0   1   2   1   0   1   0   1   1   0   1   2   1   1   1   1   1   1   1   1   0   1   0   1   1   2   2   1   1   1   1   0   1   2   1   1   2   1   1   1   2   0   2   1   1   1   0   1   2   1   1   2   0   1   1   0   1   1   1   0   1   0   1   1   1   2   0   2   1   1   0   2   2   0   1   2   1   1   1   0   1   0   1   0   0   2   1   0   1   2   2   2   1   0   2   1   2   1   0   2   1   1   2   1   0   1   1   1   1   1
 MK-3-3                 2   1   0   0   1   2   1   0   1   1   1   2   2   0   0   1   0   0   1   1   1   1   0   0   0   2   1   0   2   1   1   1   0   1   0   1   0   0   0   0   1   0   1   2   0   1   1   0   2   0   0   1   2   2   1   1   0   1   0   1   2   2   1   1   1   1   0   2   0   0   1   0   1   1   2   1   1   0   1   1   1   1   1   0   1   2   0   1   1   1   1   1   2   1   0   1   1   1   1   0   1   2   1   1   1   2   1   1   1   1   0   2   0   1   1   2   1   1   1   1   1   0   1   2   1   1   2   1   1   1   2   0   2   2   1   1   0   1   2   1   1   2   0   1   0   0   1   1   1   0   1   0   1   1   1   2   0   2   1   2   0   2   1   0   1   2   1   1   2   0   1   0   1   0   0   2   1   1   1   2   2   2   1   1   0   2   1   2   0   2   0   1   2   1   0   1   0   1   1   1
 MK-3-4                 2   0   0   1   1   2   1   0   1   1   1   2   2   0   0   1   0   0   1   1   1   1   1   0   0   1   1   0   2   1   1   1   0   1   0   1   0   0   0   1   1   0   1   1   0   1   1   0   1   0   0   1   1   2   1   0   0   2   1   1   2   2   1   2   1   1   0   2   0   0   1   0   1   1   2   1   0   0   2   1   1   1   1   0   1   2   0   1   1   1   1   1   2   1   1   1   2   1   1   0   1   2   2   1   1   2   0   1   1   1   0   2   0   1   2   1   0   1   1   1   0   0   1   2   1   1   1   1   1   1   2   1   2   2   1   1   0   1   2   1   1   2   1   2   0   1   0   1   1   0   1   0   1   1   2   2   1   2   1   2   0   2   1   0   1   2   1   1   2   0   1   0   1   0   1   2   1   2   1   2   2   1   1   1   0   2   1   2   0   2   0   1   2   0   0   1   0   1   1   1
 MK-3-5                 2   0   0   1   1   2   1   0   1   1   1   2   2   0   0   1   0   0   1   1   2   2   1   1   0   1   1   1   2   1   1   1   1   2   1   1   1   0   1   1   1   0   2   1   1   1   1   1   0   0   0   1   1   1   1   0   0   2   1   1   1   1   1   2   1   1   0   2   0   0   1   0   0   1   2   2   0   0   2   1   1   1   1   0   1   2   0   1   1   1   2   0   2   1   1   1   2   1   1   0   1   1   2   1   0   2   0   1   1   1   0   2   0   1   2   1   1   2   1   1   0   1   1   2   1   0   1   1   1   1   1   1   2   2   1   1   0   2   2   1   1   0   2   2   0   1   0   1   1   0   1   0   1   1   2   2   1   1   1   2   1   2   2   0   1   2   1   0   2   0   1   0   1   0   1   2   0   2   0   2   2   1   1   1   0   1   1   2   1   2   0   1   1   0   1   1   0   1   0   1
 MK-3-6                 1   0   0   1   1   2   1   1   1   0   1   2   2   0   0   1   1   0   1   1   2   1   2   1   1   1   2   1   2   1   1   1   1   1   1   1   1   0   1   0   1   0   2   1   1   1   1   1   0   0   0   1   1   1   1   0   0   2   1   1   1   1   1   2   1   1   0   2   0   0   1   1   0   1   2   2   0   0   2   1   2   1   1   0   1   2   0   1   0   1   2   0   2   1   1   1   2   1   1   0   1   1   1   1   0   2   1   1   1   1   0   2   0   0   2   1   1   2   2   1   0   1   1   2   1   0   1   1   1   1   1   1   2   2   1   1   0   2   2   1   0   0   1   2   0   1   0   1   2   0   2   0   1   2   2   2   1   1   0   2   1   2   1   0   1   2   1   0   2   1   1   1   2   0   0   2   0   2   1   2   2   2   1   1   0   1   2   2   1   1   0   1   1   0   1   1   0   1   0   1
 MK-3-7                 1   0   1   2   1   1   1   1   1   0   1   2   2   0   0   1   1   0   1   1   2   1   2   1   1   1   1   1   1   1   1   1   1   1   1   1   1   0   0   1   2   0   2   0   1   1   1   2   1   0   0   1   1   0   2   0   0   2   1   1   0   1   1   2   1   1   1   2   1   1   1   1   0   1   2   2   1   0   2   1   1   1   1   0   1   1   0   1   0   1   1   0   2   1   1   2   2   1   0   0   2   2   0   1   0   2   1   1   1   1   0   2   0   0   2   1   1   2   2   1   1   1   1   2   1   0   1   1   1   1   1   1   2   2   1   1   0   1   1   1   0   0   1   2   0   1   0   1   1   0   1   0   1   2   2   2   1   1   0   2   0   2   1   0   1   1   1   0   2   1   2   1   2   2   1   1   0   2   1   2   2   2   1   1   0   1   2   2   1   1   0   1   1   0   1   1   0   1   0   0
 MK-3-8                 1   1   1   2   1   1   1   1   1   0   1   2   2   0   0   1   1   0   1   1   2   1   2   1   1   0   1   1   1   1   0   1   2   0   1   1   0   0   0   1   2   1   2   0   1   1   1   2   1   0   0   1   1   0   2   1   0   2   1   1   0   1   1   2   1   1   1   1   1   1   1   0   0   1   1   2   2   0   0   1   1   0   0   1   1   1   0   1   0   1   1   0   2   2   1   2   2   1   0   1   2   2   1   1   1   2   0   1   0   1   0   2   0   0   2   1   1   2   2   1   1   1   1   2   1   0   1   1   1   1   1   1   1   2   1   1   0   0   1   0   0   1   1   2   1   0   0   1   1   1   1   0   1   2   2   2   1   1   0   0   0   2   1   0   1   1   1   0   2   1   2   1   2   2   2   1   0   1   1   2   2   2   1   1   0   1   1   2   1   1   0   1   1   0   1   1   0   1   0   1
 MK-3-9                 2   1   1   2   1   1   1   1   1   0   1   2   1   0   0   0   1   1   1   1   2   1   2   1   1   0   2   1   1   1   0   1   1   1   1   1   0   0   0   1   2   1   2   0   0   1   0   2   1   0   0   1   1   0   2   1   0   2   1   1   1   1   1   2   1   0   1   1   1   1   0   0   0   1   2   1   2   1   0   1   1   1   1   1   1   1   0   2   0   1   2   0   2   1   0   2   2   1   0   1   1   2   1   1   0   1   1   1   0   0   0   2   0   0   2   0   1   2   2   1   1   1   1   1   0   0   1   1   1   1   1   0   1   1   2   1   1   0   1   0   0   1   1   2   1   0   0   1   0   1   1   0   2   2   2   2   2   1   0   2   0   2   1   1   1   1   1   0   2   1   2   1   2   1   2   1   0   0   1   2   2   2   1   2   0   2   0   2   1   1   0   1   1   1   1   1   0   1   0   1
 MK-3-10                2   0   1   2   1   1   1   1   1   1   1   2   1   0   2   0   1   1   1   1   2   1   2   1   1   0   1   1   1   1   0   1   1   1   2   1   0   0   0   1   2   0   1   0   0   1   0   2   1   0   0   1   1   0   1   1   0   2   1   1   2   2   1   2   1   0   1   1   2   1   0   0   0   0   2   2   2   2   0   1   1   2   1   1   1   1   1   2   1   1   2   0   2   1   0   2   1   2   1   1   1   1   2   1   0   1   0   1   0   0   1   2   0   0   1   0   1   2   1   1   1   1   1   1   0   0   1   1   2   1   1   0   2   1   2   1   1   0   1   0   0   1   1   2   1   0   0   1   0   0   1   0   2   2   1   2   1   1   0   2   0   2   1   1   1   0   1   0   2   1   2   0   1   0   1   1   0   0   1   1   1   2   1   2   0   2   0   1   1   1   0   1   1   1   1   1   0   1   0   1
 MK-3-11                2   0   0   2   1   1   1   1   1   1   1   2   1   0   2   1   1   1   1   1   2   1   2   2   1   0   1   1   1   1   0   1   0   2   2   1   1   0   0   1   2   0   1   0   0   0   1   2   1   0   0   1   1   0   1   1   0   2   1   0   0   2   2   2   1   0   0   0   2   1   0   0   1   1   2   2   2   1   0   1   2   2   1   1   2   1   1   2   1   1   2   0   2   1   1   1   1   2   1   1   1   1   2   1   0   1   1   1   0   0   0   2   0   1   1   0   1   2   1   1   0   1   1   1   0   0   1   2   2   0   1   0   2   1   2   1   1   0   1   0   1   1   1   2   0   1   0   1   0   0   1   0   2   2   1   1   1   1   0   2   0   2   1   1   1   0   1   1   2   1   1   0   1   0   1   1   0   0   1   1   1   2   1   2   1   2   0   1   1   1   1   1   1   2   1   0   1   1   0   2
 MK-3-12                2   0   1   2   1   1   1   1   1   1   1   2   1   0   2   1   1   1   1   1   2   1   2   2   1   0   1   1   1   1   0   1   0   2   1   2   0   0   0   1   2   0   1   1   0   0   1   2   1   0   0   1   1   1   1   1   0   0   1   0   0   2   2   2   1   0   0   0   2   2   0   0   1   1   2   1   2   0   0   1   1   2   1   1   2   1   1   1   1   1   2   0   2   0   1   1   1   2   1   0   1   1   2   1   0   1   2   1   0   0   0   1   0   1   1   0   1   2   1   1   0   1   1   1   0   0   1   1   2   0   1   0   2   1   1   1   1   0   1   0   1   1   1   2   0   1   1   1   0   1   1   1   2   2   1   1   1   1   0   2   0   2   1   1   1   1   1   2   2   1   0   0   1   0   1   1   0   0   1   1   1   1   1   2   1   2   0   1   1   1   0   1   1   2   2   0   2   1   1   2
 MK-3-13                2   0   1   2   1   1   0   1   1   1   1   2   0   0   2   2   1   1   0   1   1   1   1   1   1   0   1   1   1   1   1   1   0   1   1   2   0   0   0   1   1   0   1   1   0   0   0   2   1   0   1   1   1   1   1   0   0   0   1   0   0   2   2   2   1   0   1   0   2   2   0   1   1   1   2   1   2   0   0   1   1   2   1   1   2   1   0   1   1   1   2   0   2   0   0   0   1   2   1   0   1   1   2   1   0   1   1   1   0   0   0   1   0   1   1   0   0   2   1   1   0   1   1   1   1   1   1   1   2   0   1   0   2   2   1   1   1   0   1   1   0   1   0   2   0   1   2   1   1   1   1   1   2   2   2   1   1   1   1   1   0   2   1   1   1   1   1   2   1   1   0   0   1   1   2   1   1   0   1   1   0   2   1   2   1   2   1   1   1   1   0   1   1   1   2   0   2   1   2   2
 MK-3-14                2   0   1   0   1   1   0   1   1   1   1   2   0   0   2   1   2   1   0   1   1   1   1   2   1   1   1   1   2   1   1   1   0   1   1   2   1   0   0   1   2   0   1   1   1   0   0   2   1   1   1   1   1   2   1   0   0   0   1   0   0   2   2   2   1   0   1   0   2   2   0   1   1   0   1   1   2   0   1   1   1   2   1   0   2   1   1   1   0   2   2   0   2   0   1   0   1   1   1   0   0   1   2   1   0   1   0   1   0   0   0   1   0   1   0   0   0   1   1   1   0   1   1   1   1   1   1   1   2   0   1   0   2   2   0   1   1   0   1   1   0   1   0   2   1   1   2   1   2   1   1   1   2   2   2   1   2   0   1   1   0   2   1   1   1   1   1   2   2   2   0   0   1   2   2   1   1   0   2   1   0   2   1   2   1   2   1   1   1   1   0   1   1   1   2   1   2   0   1   2
 MK-3-15                2   0   1   0   1   2   1   1   1   1   1   1   0   0   1   1   2   0   0   1   1   1   1   2   1   1   1   1   2   1   1   1   0   1   1   2   1   0   0   0   2   0   1   1   1   0   1   2   1   1   1   1   1   2   1   0   0   0   1   1   0   2   2   2   1   1   1   0   2   2   2   1   1   0   1   1   2   0   1   1   1   2   1   0   2   0   1   1   0   2   2   0   2   1   1   0   1   1   1   0   0   1   2   1   2   1   0   1   0   0   1   1   0   1   0   0   0   1   1   1   0   2   2   1   1   1   1   1   2   0   1   0   2   2   0   1   1   0   0   1   0   1   1   2   1   1   2   1   2   1   0   1   2   1   2   1   2   0   1   1   0   2   1   1   2   1   1   2   2   2   0   2   1   2   2   1   1   0   2   1   0   2   0   2   1   1   1   1   1   1   0   1   1   1   2   1   2   1   0   1
 MK-3-16                2   0   2   0   1   2   1   1   1   1   1   1   0   0   1   1   0   0   0   1   1   1   0   2   0   1   1   1   2   1   1   1   0   1   1   2   1   0   2   0   2   0   0   1   1   0   1   1   1   0   1   1   0   1   2   0   0   0   1   1   0   1   2   2   1   1   1   0   2   2   2   1   1   1   1   1   2   0   2   1   1   2   1   0   2   0   1   1   0   2   2   1   1   1   0   0   1   2   1   0   1   1   2   1   2   2   0   1   0   0   1   1   0   1   0   0   0   1   1   1   0   2   2   1   1   1   1   2   2   0   1   1   2   2   0   0   1   0   1   1   0   2   1   2   1   1   2   1   2   1   0   2   2   1   2   1   2   0   1   1   0   2   1   1   2   1   0   1   2   1   1   2   2   2   2   1   1   0   2   1   1   2   1   2   1   1   1   1   1   1   0   1   0   1   2   1   2   1   0   1
 MK-4-1                 2   0   2   1   0   1   1   1   1   1   1   1   2   0   1   1   2   1   2   1   1   2   0   1   1   0   1   2   1   1   1   2   1   0   1   1   1   1   1   1   2   1   1   1   2   0   2   1   1   1   1   1   0   2   1   1   1   0   1   1   1   1   0   1   2   1   2   0   0   0   1   0   1   1   2   2   1   1   2   2   0   2   2   0   2   2   2   0   2   1   0   2   1   1   2   0   1   0   1   1   1   1   1   0   1   2   2   1   0   1   1   1   2   1   1   2   1   1   0   1   1   1   1   2   2   1   2   1   2   1   0   1   1   1   2   0   1   1   1   1   2   2   2   2   1   2   1   1   1   1   0   0   2   1   0   2   1   0   1   2   0   1   2   2   1   0   2   0   2   1   2   2   0   2   1   0   0   0   1   2   2   2   1   1   0   1   1   0   1   1   0   1   0   0   2   1   0   2   1   1
 MK-4-2                 2   0   2   1   2   1   1   1   1   1   1   1   2   0   1   1   2   2   2   1   1   2   0   1   1   0   1   2   0   1   1   2   1   0   1   0   1   1   1   1   2   1   1   1   2   0   2   1   1   1   1   1   0   2   1   1   1   0   0   1   1   1   0   2   2   1   2   0   1   0   1   0   1   1   2   2   1   1   2   2   2   2   2   0   2   2   2   0   1   1   0   2   1   0   2   1   0   1   1   1   1   2   1   0   2   2   2   1   0   1   1   1   2   0   1   2   1   2   0   0   1   1   0   2   2   1   2   1   2   1   0   1   1   1   1   1   1   0   1   1   2   2   2   1   2   2   1   1   1   1   0   0   2   2   1   2   1   1   1   2   1   1   2   2   1   0   2   0   1   1   2   2   0   2   0   0   0   0   1   2   2   2   1   1   0   1   1   0   1   1   1   1   0   0   2   1   0   2   1   1
 MK-4-3                 2   0   2   1   2   1   2   1   1   1   1   1   2   0   2   1   2   2   2   1   0   2   0   0   1   0   1   2   0   1   1   2   1   0   1   2   1   1   1   1   1   1   1   1   2   0   1   1   1   1   1   1   0   2   1   1   1   1   0   1   1   1   0   2   2   1   2   0   2   0   1   0   1   1   2   2   1   1   2   2   2   1   1   0   2   2   2   0   1   0   0   2   1   0   2   0   0   1   2   1   2   2   1   0   2   2   2   1   1   1   1   1   2   1   1   2   2   2   0   0   1   2   0   2   2   1   1   1   2   1   0   1   1   1   1   2   1   0   1   1   2   2   2   1   2   2   1   1   1   1   0   1   2   2   1   2   2   0   1   2   1   1   2   2   1   0   2   0   1   1   2   2   0   2   0   0   1   0   0   2   2   1   1   1   0   2   1   0   0   1   1   1   1   0   2   1   0   2   1   1
 MK-4-4                 1   0   2   1   2   1   2   2   1   0   1   1   2   0   2   1   2   2   2   1   0   2   0   0   1   0   2   2   0   1   1   1   1   0   0   1   2   1   1   1   1   1   2   1   2   0   1   1   1   0   1   1   0   2   1   1   1   1   0   0   1   1   1   1   2   1   2   0   2   1   0   0   1   1   2   2   2   1   2   1   2   1   1   0   2   2   2   0   1   0   1   2   1   0   1   0   0   1   2   1   2   2   1   0   2   2   2   0   1   1   1   1   2   1   1   2   2   2   0   0   1   2   0   2   2   1   1   1   2   1   0   1   1   1   1   2   1   0   1   1   2   2   1   1   2   2   0   1   1   1   0   0   2   1   1   2   2   0   1   2   2   1   1   2   1   0   2   0   1   1   2   1   1   2   1   0   1   1   0   2   1   1   0   1   0   2   1   0   1   1   1   1   1   0   2   1   0   2   1   0
 MK-4-5                 1   0   2   1   2   1   2   2   1   0   1   1   2   1   2   1   2   2   2   1   0   2   0   0   1   0   2   2   0   1   0   1   1   0   0   1   2   1   1   0   1   1   1   1   1   1   1   1   1   0   1   1   0   2   1   1   1   1   0   1   1   1   1   0   2   1   2   0   2   0   0   1   0   1   2   2   2   1   2   0   2   0   2   0   2   2   2   0   1   0   1   2   1   0   1   0   0   1   2   1   2   2   1   1   2   2   2   0   1   1   1   1   1   1   1   1   0   2   1   0   1   2   0   2   2   0   1   0   2   1   0   1   1   1   1   2   1   0   1   1   2   2   1   1   2   2   0   1   1   1   0   0   2   1   1   2   2   0   1   2   2   1   1   2   1   0   2   0   1   1   1   1   1   2   1   0   1   1   0   1   0   1   0   2   0   2   1   1   1   1   1   1   1   1   2   1   0   2   2   1
 MK-4-6                 1   0   2   1   2   1   2   2   1   0   1   1   2   1   2   1   2   2   1   1   1   2   0   0   1   0   2   2   0   1   0   1   1   0   0   1   2   1   1   0   1   1   1   1   1   0   1   1   2   0   0   1   0   2   2   1   1   1   0   1   0   1   1   0   2   1   1   0   2   0   0   1   0   2   2   2   2   1   2   0   2   0   2   0   2   2   2   1   1   0   0   2   1   0   1   0   0   1   2   1   2   2   1   1   2   2   2   0   1   1   1   1   2   0   1   1   0   2   1   0   1   1   0   2   2   1   2   0   1   1   0   1   1   1   1   2   1   0   0   2   2   2   1   1   2   2   0   1   1   1   0   0   2   1   1   2   2   0   0   1   2   2   1   2   1   0   2   0   1   1   1   1   1   2   1   1   1   1   1   1   0   1   0   2   0   1   1   1   1   1   1   1   2   1   2   1   0   1   1   1
 MK-4-7                 0   0   2   1   2   1   1   2   1   0   1   1   2   1   2   1   2   2   1   0   1   1   0   0   1   0   2   1   0   1   1   1   1   0   0   1   2   1   2   1   1   1   1   2   1   0   1   1   2   1   0   2   0   2   2   1   1   1   0   1   0   1   1   0   2   1   1   1   2   0   0   1   1   2   2   2   2   1   1   0   1   0   2   0   2   1   1   1   1   0   0   2   1   0   2   0   0   2   2   1   1   2   1   2   2   1   2   0   1   1   0   1   2   0   1   1   0   2   1   0   1   2   1   2   1   1   2   0   1   2   0   1   1   1   1   2   2   0   0   2   2   2   1   1   2   2   0   1   1   1   0   0   2   1   1   2   2   1   0   1   2   2   1   1   1   0   2   0   1   2   1   1   1   2   0   1   2   0   1   1   0   1   0   2   0   1   1   1   1   1   1   0   1   1   1   1   0   1   1   1
 MK-4-8                 0   1   2   1   2   2   1   2   1   0   0   1   2   1   2   2   2   1   1   0   1   1   0   0   1   0   2   1   1   2   1   1   1   1   0   1   2   1   2   1   1   1   1   1   1   0   1   1   2   1   0   2   0   2   2   1   1   2   0   1   0   1   1   1   1   1   1   1   2   0   0   1   1   2   2   1   2   1   1   0   2   0   2   0   2   1   1   1   1   0   1   1   1   0   2   1   0   1   2   1   1   2   2   2   2   1   2   0   1   2   0   1   2   0   1   1   0   1   1   0   0   1   1   2   1   1   2   0   1   2   0   0   1   0   1   2   2   0   0   2   2   2   1   1   2   2   0   1   0   1   0   0   2   1   1   2   2   1   0   0   2   1   1   1   1   1   2   0   1   2   1   1   1   2   0   1   2   0   0   1   0   1   0   2   0   1   2   1   1   1   1   0   1   2   1   1   0   1   1   1
 MK-4-9                 0   1   2   1   2   2   1   2   1   0   0   1   2   1   2   2   2   1   1   0   1   1   0   0   0   0   2   1   1   2   1   1   1   1   0   1   2   1   1   2   1   1   1   1   1   1   2   1   2   1   0   2   0   2   2   1   1   2   0   1   0   0   1   1   1   1   1   1   2   1   0   1   1   2   2   0   2   2   1   0   2   0   2   0   2   1   1   1   0   0   1   1   1   0   0   2   0   1   1   1   0   2   2   2   2   1   2   0   1   2   0   1   1   0   1   1   1   1   1   0   0   0   1   2   2   1   2   0   1   2   0   0   2   0   1   2   2   0   0   2   2   2   1   1   2   2   0   1   0   2   0   0   2   1   1   0   1   1   1   0   2   1   1   1   1   1   2   0   1   2   2   1   0   1   0   1   2   0   0   1   1   1   0   1   0   1   1   1   1   1   1   1   1   2   1   1   0   1   1   1
 MK-4-10                0   1   2   1   2   2   1   2   1   0   0   1   2   1   2   2   2   1   2   1   1   1   0   1   0   0   2   1   1   2   1   1   1   2   0   1   2   1   0   2   1   1   1   1   1   1   2   1   2   1   0   2   0   2   2   1   1   2   0   1   0   1   1   1   1   1   1   1   2   1   0   1   1   1   2   0   2   2   0   0   2   0   2   0   2   1   1   1   1   0   1   0   1   0   0   2   0   1   2   1   0   2   2   2   2   1   2   0   0   1   0   1   0   1   2   1   1   1   1   0   0   0   1   2   1   1   2   0   1   2   0   1   2   0   1   0   2   0   0   2   1   2   1   1   2   2   1   1   0   2   0   0   2   1   1   0   1   1   1   0   2   1   1   1   1   1   2   0   1   1   2   2   0   1   0   1   2   1   0   1   2   1   0   1   0   0   1   1   1   1   1   1   1   2   0   1   0   1   1   0
 MK-4-11                0   1   2   0   2   2   1   2   1   0   0   1   2   1   2   2   1   1   2   2   1   1   0   1   0   0   1   1   1   1   1   1   1   2   1   1   2   1   0   2   0   1   0   1   1   1   2   0   2   2   1   2   0   2   0   1   1   2   0   1   0   1   1   1   1   1   1   1   2   1   0   1   1   2   2   0   1   1   0   0   2   0   1   0   2   2   1   1   2   0   1   0   1   0   0   1   0   0   2   1   0   2   2   1   2   1   1   0   0   2   0   1   0   0   2   1   1   1   1   0   0   0   1   2   1   1   2   0   1   2   0   1   1   0   1   0   2   0   0   2   1   2   1   1   2   2   0   1   0   2   1   0   2   0   1   0   1   2   1   1   1   0   1   0   2   1   2   1   1   1   2   2   0   1   0   1   2   1   0   1   1   1   0   1   1   0   2   1   1   1   1   1   1   2   0   1   0   1   1   1
 MK-4-12                0   1   2   1   2   1   1   2   2   0   0   1   1   1   2   2   1   2   2   2   1   0   0   1   0   0   1   1   1   2   1   0   1   1   1   1   2   1   0   2   0   1   0   1   1   1   1   0   2   2   2   2   0   2   0   1   1   2   0   1   0   0   1   0   0   1   2   1   2   1   0   1   1   2   1   0   1   1   0   0   2   1   1   0   2   2   1   0   2   0   1   0   1   0   1   1   0   0   2   2   0   2   1   0   2   0   1   0   0   2   0   1   1   0   2   1   1   1   1   0   0   0   1   2   1   1   2   0   1   1   0   1   1   0   1   0   1   0   0   2   0   2   1   1   2   1   0   1   0   2   1   0   2   1   1   0   0   2   1   1   1   0   1   0   2   1   2   1   0   1   2   2   0   1   0   1   2   1   0   1   1   1   0   2   1   1   2   0   2   1   1   1   1   2   0   1   0   1   1   1
 MK-4-13                1   1   2   1   2   1   1   2   2   1   0   1   1   1   2   2   1   2   2   2   1   1   0   1   0   0   1   1   0   2   1   0   1   1   2   1   2   2   0   1   0   1   0   1   1   1   1   0   2   0   2   2   0   2   0   2   1   2   0   1   0   0   1   1   0   1   2   1   2   2   0   1   1   2   1   0   1   2   0   0   2   2   1   0   2   2   1   0   2   0   0   0   1   0   0   2   0   0   1   2   0   1   1   0   1   0   1   0   1   2   0   0   2   0   2   1   0   0   1   0   0   0   1   2   1   1   1   0   1   1   0   1   1   0   1   0   1   0   0   2   0   2   2   1   2   1   1   1   0   1   1   0   2   1   1   0   0   2   1   1   1   0   1   0   2   1   1   1   1   1   2   2   1   1   0   1   2   1   0   1   1   1   0   1   1   1   2   1   2   2   1   1   1   2   0   1   1   0   2   2
 MK-4-14                1   0   2   1   1   1   1   2   2   2   0   1   1   1   2   2   1   2   2   2   1   1   0   1   0   1   1   2   0   1   2   0   2   1   1   1   1   1   0   1   0   1   0   2   1   1   0   0   2   1   2   1   0   2   0   2   1   2   0   0   0   0   1   1   0   1   2   2   2   1   0   1   1   1   1   0   1   2   0   0   2   2   2   0   2   2   1   1   2   0   0   0   1   0   2   2   0   1   1   2   0   2   1   0   1   0   1   0   1   2   0   0   2   0   2   1   0   0   1   0   0   1   1   2   0   1   1   0   1   1   0   1   0   0   1   0   1   0   0   2   0   2   2   1   2   0   1   1   0   1   1   0   2   1   1   0   0   1   1   1   1   0   1   0   2   1   1   1   1   0   2   2   1   1   0   1   2   1   0   1   1   1   0   1   2   1   2   1   2   2   1   1   1   2   0   1   1   0   2   1
 MK-4-15                1   0   1   1   1   1   1   2   2   2   0   1   1   1   2   2   1   2   2   2   1   1   0   1   0   1   2   2   0   2   2   0   2   1   1   1   0   1   0   0   0   1   0   2   1   1   0   0   1   1   1   1   0   2   0   2   1   2   0   0   0   0   2   1   0   1   2   2   2   1   0   1   1   1   1   1   1   2   1   0   1   1   2   0   2   2   1   1   2   0   0   0   1   0   1   2   0   1   1   2   0   2   1   1   0   0   1   0   2   2   1   0   2   0   1   0   0   0   2   1   0   1   1   2   0   1   1   0   1   1   0   1   0   0   1   0   1   0   0   1   0   2   2   2   2   1   1   0   0   1   1   0   1   1   1   0   0   1   2   1   1   0   0   2   1   1   1   1   1   0   2   1   1   2   0   1   2   1   0   1   0   1   1   1   2   1   2   1   2   2   1   2   0   2   0   2   1   0   2   1
 MK-4-16                1   0   1   1   1   1   1   1   2   1   0   1   1   1   2   1   1   2   2   2   1   1   0   1   0   1   2   2   0   2   2   0   2   1   2   1   0   1   0   0   0   1   0   2   1   1   0   0   0   1   1   0   0   2   0   2   1   2   0   1   0   0   2   1   0   1   1   2   2   1   0   0   1   1   1   1   1   2   1   0   1   1   2   0   2   2   2   1   2   0   0   0   1   1   1   1   0   1   1   1   0   2   1   1   0   1   1   0   2   2   1   0   2   1   1   0   0   0   1   1   0   1   1   1   0   0   1   0   1   1   0   1   0   0   1   0   1   0   0   1   0   2   1   1   1   1   1   0   0   1   1   1   1   1   1   1   0   2   2   0   1   0   0   2   1   1   1   1   0   0   2   1   1   2   0   1   2   1   0   1   0   1   1   0   2   1   2   1   2   2   1   2   1   2   0   2   1   0   2   1
 MK-5-1                 1   0   1   0   1   0   0   1   1   1   1   0   1   2   1   1   1   1   2   2   1   1   0   1   1   1   2   1   2   2   1   2   1   2   2   0   0   1   2   1   0   1   1   1   0   0   2   2   1   1   1   1   2   1   0   2   2   1   0   1   1   0   1   2   2   0   2   0   1   1   0   0   1   2   2   0   1   2   1   1   2   2   1   2   2   1   1   1   0   2   0   1   2   0   2   2   0   2   1   0   2   0   1   2   0   1   2   1   1   1   2   0   2   0   1   2   2   0   1   2   1   1   2   2   0   2   1   1   0   1   2   0   2   0   1   1   2   2   0   1   2   1   2   1   1   1   0   0   1   1   1   1   1   1   1   1   1   1   2   1   1   1   1   0   2   0   1   1   1   0   0   2   1   2   1   1   1   1   1   2   0   0   1   2   1   1   1   1   1   1   0   0   1   1   1   1   1   1   2   2
 MK-5-2                 1   1   2   1   2   0   0   1   1   0   1   0   0   2   1   1   1   2   2   2   1   1   0   1   1   1   2   1   2   2   1   2   2   2   2   0   0   1   1   1   0   0   1   1   0   2   2   2   1   2   1   1   2   1   1   1   2   1   0   1   1   1   0   2   2   0   1   0   2   1   0   0   1   2   2   0   1   1   1   1   0   2   1   2   2   1   1   0   0   2   1   1   2   1   2   2   1   2   1   1   2   0   1   2   1   1   2   1   1   1   2   1   2   0   1   2   2   0   1   2   2   1   2   2   0   2   1   0   0   1   2   0   2   0   1   1   2   2   0   0   2   1   2   1   1   1   0   0   2   0   1   1   1   1   1   1   2   1   2   1   1   1   1   1   2   0   1   1   1   0   0   2   0   1   2   1   2   0   1   2   0   1   1   2   1   2   0   2   2   1   0   1   1   1   1   1   2   1   1   2
 MK-5-3                 0   0   1   1   2   2   0   0   1   0   0   0   0   2   1   2   1   1   2   2   1   1   0   1   1   1   2   1   2   2   1   2   2   2   2   0   0   1   1   1   1   0   1   1   0   2   2   2   1   2   1   1   2   2   1   1   2   1   0   1   1   1   0   2   1   0   1   0   1   1   0   0   1   2   2   0   1   1   2   1   1   2   1   2   2   1   1   0   0   2   1   1   2   2   2   2   1   1   1   1   2   1   1   1   1   0   2   1   1   1   2   0   2   0   1   2   2   0   1   2   2   2   2   1   1   1   1   0   0   1   2   0   1   0   1   1   2   2   1   0   2   2   2   1   2   1   0   1   2   0   0   1   1   1   1   1   2   0   1   0   1   1   1   1   2   0   2   0   0   0   0   2   0   1   2   1   2   0   1   2   0   1   1   2   1   2   0   2   2   2   0   2   1   2   1   1   2   1   1   2
 MK-5-4                 0   0   1   1   2   2   0   0   1   0   0   0   0   2   1   2   1   1   2   0   1   1   0   1   1   1   2   1   2   2   1   2   2   2   2   0   0   1   1   2   1   0   1   1   1   2   2   2   0   2   1   1   1   2   1   1   2   1   0   1   1   1   0   2   2   1   1   0   1   1   0   1   1   2   2   0   2   1   2   1   1   2   1   0   2   1   1   1   1   2   2   1   2   2   1   2   0   1   1   1   2   1   0   1   1   0   2   1   1   1   2   0   2   0   1   2   2   0   1   2   2   2   2   2   1   1   1   0   0   0   2   0   1   0   0   1   2   1   2   0   0   2   2   1   1   1   1   1   1   0   1   1   2   1   1   1   1   0   1   0   1   1   1   1   2   0   2   0   0   0   0   1   0   2   1   1   2   0   2   2   1   1   1   1   1   2   0   1   2   1   0   2   1   2   1   1   2   0   1   2
 MK-5-5                 0   0   1   1   2   2   0   0   1   1   1   0   0   2   1   2   1   1   2   0   2   1   0   1   2   1   1   0   1   2   1   1   2   2   1   0   0   1   1   1   1   0   1   1   1   1   2   2   0   2   1   1   1   2   1   1   1   1   1   1   1   1   0   2   1   1   1   0   0   1   0   1   1   2   2   0   2   2   2   1   1   2   2   0   2   1   1   1   0   2   2   1   1   2   1   2   0   0   1   2   2   1   0   1   1   1   2   2   1   1   2   0   2   0   1   2   2   0   1   2   1   2   2   2   1   1   1   0   0   0   2   1   1   0   0   0   2   1   1   1   0   2   2   1   1   1   2   1   2   0   1   1   2   1   1   1   1   0   1   0   1   1   1   0   2   0   2   0   0   0   0   1   0   2   1   1   2   0   2   2   1   1   1   1   1   2   0   1   2   1   0   1   1   2   1   1   2   0   1   2
 MK-5-6                 0   1   1   2   2   2   0   0   1   1   1   0   0   2   1   2   1   1   2   2   2   1   0   1   2   1   1   0   1   2   1   1   1   2   1   0   0   1   1   2   1   1   1   1   1   1   2   2   0   2   1   1   0   1   1   1   2   1   2   1   1   0   0   1   1   1   1   1   0   1   0   1   1   2   2   0   1   1   2   2   2   2   2   0   2   1   1   1   1   1   2   2   1   2   1   2   0   0   1   1   2   1   1   1   2   1   2   2   1   2   2   0   2   0   1   2   2   0   1   2   1   1   1   2   1   1   1   0   0   2   2   1   1   0   0   0   1   1   1   1   0   2   2   1   1   0   2   0   2   0   1   1   2   1   1   1   1   1   1   0   1   1   1   1   2   0   2   0   0   1   1   1   0   1   1   1   1   1   1   1   1   1   0   1   1   2   0   1   2   2   0   1   1   2   1   1   2   0   1   2
 MK-5-7                 0   1   1   2   2   2   0   0   1   1   1   0   0   2   1   2   0   2   1   2   2   1   0   1   1   1   1   0   1   2   1   0   2   1   1   0   0   1   1   1   2   1   2   1   1   1   2   2   0   2   1   2   0   1   1   2   2   1   1   1   1   0   0   2   2   1   1   0   0   1   0   1   1   2   1   0   1   1   2   2   1   2   2   0   2   1   2   2   2   1   2   1   1   2   1   2   0   0   1   1   2   0   1   1   2   1   2   2   1   2   1   0   2   0   2   2   2   0   1   2   1   1   1   2   1   1   1   0   0   2   2   1   0   0   0   0   1   2   1   1   0   2   2   2   1   1   2   0   2   0   1   1   2   0   1   1   1   2   1   0   1   1   1   1   1   0   2   0   0   1   1   1   0   1   0   1   1   1   1   1   2   1   0   1   1   2   0   1   1   2   0   1   0   2   1   1   1   0   2   2
 MK-5-8                 0   1   1   1   2   2   0   0   1   1   1   0   0   2   1   2   1   2   1   2   1   1   0   1   1   1   1   0   1   1   1   0   1   1   1   0   0   1   1   1   2   0   2   0   1   1   2   2   0   2   1   2   0   2   1   2   2   0   1   1   1   0   0   2   2   1   1   1   0   1   0   1   1   2   1   0   1   1   1   2   1   2   2   0   2   1   2   2   2   1   2   1   0   2   1   2   1   1   1   1   2   0   0   1   2   1   2   2   1   2   0   0   2   0   2   1   2   0   1   2   2   1   1   1   2   1   1   1   0   2   0   1   0   0   1   0   1   2   1   1   1   2   2   2   1   1   2   0   1   0   1   2   2   0   1   1   1   2   1   0   1   0   1   1   1   0   2   0   0   1   1   1   0   1   0   1   1   1   0   1   1   1   1   1   1   2   0   1   1   2   1   1   1   2   1   1   1   0   2   2
 MK-5-9                 1   1   1   1   1   2   0   0   1   1   0   0   1   1   1   2   1   2   1   2   1   1   1   1   1   1   1   0   1   1   1   1   1   1   1   2   0   1   2   1   2   1   2   0   1   1   2   2   0   2   1   2   0   2   1   2   2   0   1   1   1   0   0   2   2   1   1   1   1   1   0   1   1   2   1   0   1   1   1   2   1   2   2   0   2   1   2   1   1   1   2   1   0   2   1   2   1   1   1   1   0   0   0   1   2   2   2   2   0   2   0   0   2   0   2   1   2   0   1   2   1   1   1   1   2   1   1   1   0   2   0   1   0   0   2   0   1   2   0   1   0   2   2   2   1   1   2   0   1   1   1   1   2   0   1   1   1   2   2   0   0   1   1   1   1   0   1   0   0   1   1   1   1   1   0   1   2   1   0   1   1   1   1   1   1   2   0   1   1   1   0   2   1   2   1   1   1   0   1   1
 MK-5-10                1   1   2   1   1   2   0   0   1   1   0   0   0   1   1   2   0   2   1   2   1   1   1   1   1   1   1   0   1   1   1   2   2   1   2   2   0   1   1   1   1   1   2   0   1   1   2   2   1   2   1   2   0   2   1   2   2   1   1   1   1   0   0   2   2   1   1   1   2   1   0   1   1   2   1   0   1   2   1   1   1   1   2   0   2   1   0   1   1   1   2   1   0   2   1   2   1   1   1   1   0   1   0   1   2   2   1   2   1   2   0   0   2   0   2   1   2   0   1   2   1   1   1   1   2   1   1   1   1   2   0   1   0   0   2   0   1   1   1   1   0   1   1   2   1   1   2   1   1   1   1   1   2   1   1   2   1   1   2   0   1   1   1   1   0   1   1   1   0   2   1   1   1   1   0   1   2   1   0   1   1   1   1   1   1   1   0   1   1   1   1   1   1   2   1   1   1   0   1   1
 MK-5-11                1   1   2   1   1   1   0   0   1   0   0   0   0   1   1   2   0   2   1   2   0   1   1   1   1   1   1   0   1   2   1   2   2   1   1   1   0   1   0   1   1   1   1   0   1   1   2   1   1   1   1   2   0   2   1   2   2   1   2   0   1   0   0   2   1   1   1   1   2   1   1   1   0   2   1   0   1   2   1   1   0   1   2   0   1   0   0   1   1   0   2   1   0   2   1   2   1   1   1   1   1   1   0   1   2   1   1   2   2   2   0   0   1   0   2   0   2   0   1   2   1   1   1   1   2   2   1   1   1   2   0   2   0   0   2   0   1   2   1   1   1   0   1   2   1   0   2   1   1   1   1   1   2   1   2   2   1   1   1   0   1   1   1   1   0   1   1   1   0   2   1   1   1   1   0   1   2   1   0   1   1   1   1   1   1   1   0   1   1   1   1   1   1   2   1   1   0   0   1   1
 MK-5-12                1   1   2   1   1   1   0   0   1   0   1   0   0   1   1   2   0   2   1   2   0   1   1   1   0   1   1   0   1   1   1   2   2   1   1   0   0   0   0   2   1   1   1   0   1   1   2   1   1   1   2   2   0   2   1   1   2   1   2   0   1   0   0   2   0   1   2   1   2   1   2   1   0   2   1   0   1   2   2   1   1   1   2   0   1   0   0   1   1   0   2   1   0   2   1   2   0   1   2   1   1   1   0   1   2   1   1   2   2   2   0   0   1   1   2   0   2   0   1   2   1   1   1   0   2   2   1   1   1   1   0   1   0   0   2   0   1   2   1   1   0   0   1   2   2   0   2   1   1   1   1   1   2   1   2   2   1   1   1   0   1   1   1   1   0   0   1   1   0   1   1   1   1   1   1   1   1   1   0   1   1   1   1   1   2   1   0   1   1   1   1   1   1   2   1   1   0   0   1   0
 MK-5-13                0   0   2   1   0   2   0   1   1   0   1   0   0   1   1   2   0   2   1   1   0   1   1   1   0   1   1   0   2   1   1   2   1   0   1   1   0   0   0   2   1   1   1   0   0   1   1   1   1   1   2   2   0   2   1   1   2   1   2   0   0   0   0   2   0   2   2   1   1   0   2   1   0   1   1   0   1   2   2   1   1   1   2   0   1   1   0   1   1   0   1   1   0   1   2   0   0   1   2   1   1   1   0   1   2   1   1   1   2   2   0   0   2   2   2   0   2   0   1   2   1   1   1   0   1   2   1   0   1   1   0   1   0   0   2   1   2   2   1   1   0   0   1   2   2   0   2   1   1   1   1   1   1   1   1   2   2   1   1   0   1   0   1   2   0   0   1   1   0   1   1   1   2   1   1   2   1   1   0   1   1   1   1   2   2   1   0   2   1   1   1   1   1   2   1   2   0   0   1   0
 MK-5-14                0   0   2   1   0   2   1   1   1   1   1   0   0   0   1   2   0   2   1   1   0   2   1   1   0   1   1   0   2   1   1   1   1   0   2   1   0   1   0   2   1   1   1   0   0   0   1   1   1   1   2   2   0   2   1   1   2   1   2   0   0   0   0   1   0   1   2   1   1   0   2   1   0   0   1   0   1   2   2   1   1   1   1   0   1   1   0   1   1   0   1   0   0   0   2   1   0   1   2   1   1   1   0   1   2   1   1   1   2   2   0   0   2   1   2   0   2   0   1   2   1   1   1   0   1   1   0   0   1   2   0   1   0   2   2   1   2   2   1   1   1   0   1   2   2   0   2   1   2   0   1   1   1   1   1   2   2   1   1   0   0   0   1   2   0   0   1   1   0   1   0   1   2   1   1   2   1   1   0   1   2   1   1   1   2   1   0   2   1   1   1   1   0   2   2   2   0   0   1   0
 MK-5-15                0   0   1   1   0   2   1   1   1   2   1   0   0   1   1   2   0   2   1   0   0   2   2   1   0   1   1   0   2   1   1   0   2   0   2   1   0   1   0   2   0   1   0   0   0   0   1   0   2   1   2   2   0   2   2   1   2   1   2   0   0   1   0   1   0   1   2   1   2   0   2   0   0   0   1   0   1   2   2   1   1   1   1   0   1   1   0   1   1   0   1   0   0   0   2   1   1   1   2   0   2   2   0   1   2   1   1   1   2   2   1   0   2   1   2   0   1   0   1   2   2   0   1   1   1   0   0   0   1   1   0   1   0   1   2   1   2   1   1   1   1   1   1   2   2   0   1   1   2   0   1   1   1   1   1   2   2   2   1   0   0   0   0   2   0   0   1   1   0   1   0   1   2   2   1   2   1   1   0   1   2   1   1   2   1   1   0   2   1   1   1   1   0   2   2   2   0   0   1   0
 MK-5-16                0   0   1   0   0   2   1   1   1   2   1   0   0   2   1   1   0   1   1   1   0   2   1   1   0   1   1   0   2   1   1   0   2   0   2   1   0   1   0   2   0   1   0   0   1   0   1   0   2   1   1   1   0   2   2   1   2   1   1   0   0   1   0   1   0   1   2   1   2   0   2   0   0   0   1   0   1   2   2   1   1   1   2   1   1   1   0   1   0   0   1   0   1   0   2   1   2   1   2   1   1   2   0   1   2   2   1   0   2   2   2   0   2   1   1   0   1   0   1   2   2   0   1   1   1   0   0   0   1   1   0   1   0   1   2   1   2   1   1   1   1   1   1   1   2   0   1   1   2   0   1   2   1   1   1   2   2   1   1   0   1   0   0   2   0   1   1   1   1   1   0   0   1   2   0   2   1   1   0   1   2   1   2   2   1   1   0   2   2   1   1   1   0   2   1   2   0   0   1   1
 MK-6-1                 1   1   2   2   2   1   1   2   0   1   1   1   1   1   1   2   2   0   2   0   1   1   1   1   0   1   1   0   2   2   2   1   1   1   1   2   2   1   1   1   0   0   1   0   2   0   1   0   0   0   1   1   0   1   1   2   1   2   1   1   2   1   2   2   2   1   0   2   2   1   1   2   1   1   1   1   2   1   1   1   2   1   1   0   0   1   0   1   0   2   2   1   1   1   1   1   2   2   1   1   1   1   2   1   1   1   2   1   0   1   1   1   1   2   2   0   2   1   2   2   0   0   0   0   0   1   0   1   1   2   2   2   1   1   1   1   2   0   1   1   1   0   0   2   2   0   1   1   1   1   2   1   2   1   1   1   1   1   1   1   0   1   1   1   2   1   0   1   2   1   0   1   0   0   1   2   0   1   2   1   0   1   2   1   0   2   1   0   0   2   1   1   1   2   0   0   2   0   1   0
 MK-6-2                 2   1   1   2   2   1   0   2   0   1   2   1   1   1   0   2   2   0   1   0   1   1   0   1   0   1   1   0   2   2   1   1   1   1   1   2   2   2   1   1   0   0   1   0   1   0   0   0   0   0   1   1   0   1   1   2   1   2   1   1   2   1   2   2   2   1   0   2   2   1   1   2   1   1   2   1   2   1   1   1   2   1   1   0   0   2   0   1   0   1   2   1   1   1   1   1   2   2   1   1   0   1   2   1   1   1   2   1   0   0   1   1   1   2   1   1   2   1   1   2   1   1   0   0   1   1   0   1   1   2   2   1   0   1   1   1   2   0   1   1   2   0   0   2   2   0   1   1   1   0   2   1   2   2   1   1   1   1   1   1   0   1   1   1   2   1   0   1   1   0   1   1   0   0   1   2   0   1   2   0   1   1   2   1   0   1   1   0   0   1   2   1   1   2   0   0   2   0   1   0
 MK-6-3                 2   0   1   2   1   1   0   2   0   1   1   1   1   1   0   2   1   0   1   0   1   1   0   1   0   0   1   0   2   2   1   0   1   1   1   2   1   2   1   1   0   0   2   0   1   1   0   1   0   0   1   2   1   1   1   2   1   2   1   1   1   1   2   2   2   1   0   2   1   1   0   2   0   1   2   1   1   1   1   1   2   1   1   0   0   1   0   1   0   1   2   1   0   1   0   1   2   2   1   1   0   2   2   1   1   0   2   1   0   0   1   2   1   2   1   0   2   1   1   2   1   1   1   1   1   1   0   1   1   2   1   1   0   1   1   0   2   0   1   0   2   0   1   2   2   0   1   1   1   0   1   1   1   2   1   2   1   1   1   0   0   2   1   1   2   1   0   1   1   1   1   1   0   0   1   2   0   1   2   0   0   1   1   1   1   1   1   0   0   1   2   0   1   2   0   0   2   0   2   0
 MK-6-4                 2   0   1   2   1   1   1   2   0   1   1   1   1   1   0   1   2   1   1   0   1   1   0   1   1   0   1   0   2   2   2   1   1   1   1   2   1   2   0   1   0   0   1   0   1   0   0   0   1   0   2   2   1   1   0   2   1   2   1   1   1   1   2   2   2   1   0   2   1   1   0   1   0   0   2   1   1   1   1   1   2   1   1   0   1   1   0   1   1   2   0   1   0   1   0   1   2   1   1   0   0   2   1   1   1   0   2   1   0   1   0   1   1   1   0   1   2   1   1   2   1   1   0   2   1   0   0   1   1   2   1   1   0   1   2   0   2   0   0   0   2   0   0   2   2   0   1   1   1   0   1   1   1   2   1   2   1   1   0   1   0   2   2   1   2   0   0   1   1   1   1   1   0   0   1   2   0   1   2   1   0   1   1   0   2   1   2   0   0   1   2   0   2   2   0   0   2   0   2   1
 MK-6-5                 2   0   1   2   1   1   1   2   0   1   1   1   1   1   0   2   1   1   1   1   2   1   1   1   2   0   1   0   2   2   1   0   1   1   1   1   1   2   0   1   0   0   0   1   1   0   0   0   1   0   2   2   1   2   0   1   2   2   2   1   1   1   1   2   2   1   0   2   1   0   0   1   0   0   2   1   1   2   1   1   2   1   1   0   1   1   0   1   1   2   0   1   0   1   0   1   2   0   1   0   0   2   1   2   1   0   2   1   0   1   1   1   1   1   0   1   2   1   1   1   0   1   0   2   1   0   1   1   2   1   1   1   0   1   2   0   1   0   1   1   2   0   0   2   2   0   1   1   1   0   1   1   1   2   1   2   2   1   0   1   1   2   2   1   2   1   0   1   2   2   1   1   0   0   1   2   0   1   2   1   0   1   1   0   2   2   2   0   0   0   2   0   2   2   0   0   2   2   1   1
 MK-6-6                 2   0   1   2   1   1   1   2   0   1   1   1   1   1   1   2   1   1   1   0   2   1   1   1   2   0   1   0   2   2   0   0   1   1   1   1   1   2   0   1   1   0   0   1   1   0   0   0   1   0   1   2   0   2   0   1   2   2   2   1   1   1   1   2   2   1   1   2   1   0   0   1   0   0   2   2   1   2   2   1   2   1   1   0   1   1   0   1   0   2   1   1   1   1   0   0   2   0   0   0   0   2   1   2   1   0   2   1   0   1   2   1   1   1   1   1   2   1   1   1   0   1   0   2   1   0   0   0   2   1   1   1   0   1   1   0   1   0   1   1   2   0   0   2   2   0   1   1   1   0   1   0   1   2   1   2   2   1   0   1   1   1   2   1   2   1   0   1   2   2   2   1   0   0   0   2   0   2   2   1   0   0   2   0   1   2   2   0   0   0   2   0   2   2   0   0   1   2   1   1
 MK-6-7                 1   0   1   2   2   1   0   1   0   1   0   1   1   1   1   2   1   1   1   0   2   1   1   1   1   0   1   0   2   2   0   0   0   1   1   1   1   2   0   1   1   0   0   1   1   0   0   0   1   0   1   2   1   2   0   1   2   1   2   1   2   1   1   1   2   1   1   1   1   0   0   1   0   0   2   2   1   2   2   1   2   1   2   0   1   1   0   1   0   2   1   1   1   1   1   1   2   0   0   0   0   2   1   2   1   0   2   1   0   1   2   1   1   1   1   1   2   1   1   1   0   1   0   2   1   0   0   0   2   2   1   1   0   1   1   0   1   1   1   1   2   0   0   1   2   0   2   1   1   0   1   1   2   1   1   2   2   1   0   1   0   1   2   1   2   0   0   1   1   2   2   1   0   0   0   2   0   1   2   1   0   0   2   0   2   2   1   0   0   0   2   1   1   1   0   0   1   2   2   1
 MK-6-8                 1   0   1   2   1   1   0   1   1   1   0   1   1   1   2   2   1   1   1   0   2   2   1   1   2   0   1   0   2   2   1   0   0   1   1   0   1   2   0   1   1   1   0   1   1   0   0   0   1   0   1   2   1   2   0   1   2   1   2   1   2   1   1   1   2   1   1   1   1   0   1   1   0   1   2   2   1   2   2   1   2   0   2   1   1   2   0   1   0   1   1   1   1   0   1   1   2   1   0   0   0   2   1   2   1   0   2   1   0   2   2   1   2   1   1   1   2   1   1   1   0   1   0   2   1   0   1   0   1   2   1   1   0   1   1   0   1   1   0   1   2   0   0   1   2   0   2   2   1   0   1   1   2   2   2   2   2   1   1   2   1   1   2   2   2   0   0   1   1   2   1   1   1   0   0   2   1   1   2   1   0   0   2   0   2   2   1   0   0   0   2   1   0   1   0   0   0   2   2   1
 MK-6-9                 1   0   1   2   2   1   0   1   2   1   0   1   1   1   2   2   1   1   0   0   2   2   1   1   2   0   1   0   2   2   1   0   0   1   1   0   1   2   0   0   0   1   0   1   1   1   0   0   1   0   1   1   1   1   0   1   1   1   2   1   1   1   1   1   1   1   2   1   1   0   1   1   1   1   1   2   1   1   2   1   2   0   2   1   1   2   1   1   0   1   2   1   1   0   1   1   2   2   1   0   0   2   1   2   1   1   2   0   0   1   2   1   1   0   1   1   2   0   1   1   0   1   1   2   1   0   2   0   1   2   1   0   0   1   1   0   2   1   0   1   2   2   0   1   1   0   1   2   1   0   1   0   2   1   2   2   2   1   1   2   0   1   2   1   2   0   0   1   2   2   1   1   1   0   0   2   1   1   2   0   0   0   2   0   2   2   1   0   1   0   2   1   0   1   0   1   0   2   2   1
 MK-6-10                2   0   1   2   2   1   0   1   2   1   0   1   1   1   2   2   1   1   0   0   2   2   2   1   2   0   1   0   2   2   1   0   0   1   1   0   1   2   0   0   0   1   0   1   0   1   0   1   1   0   1   1   1   1   0   1   1   0   2   1   1   1   1   1   1   1   2   1   1   0   1   1   1   0   1   1   1   0   2   1   2   0   2   1   1   2   1   1   0   1   2   1   1   0   1   1   1   1   1   0   0   2   1   2   1   1   2   1   0   1   2   1   1   0   1   1   1   0   1   1   0   1   1   2   0   1   1   0   1   1   1   0   0   1   0   0   2   1   1   2   2   2   0   0   1   0   1   2   1   0   1   0   2   1   2   2   2   1   1   2   0   1   2   1   2   0   0   1   2   2   1   1   1   0   0   1   1   1   2   0   0   1   1   0   2   2   0   0   2   1   2   1   0   1   0   1   0   2   2   1
 MK-6-11                2   1   1   2   2   1   0   1   1   1   0   1   1   1   2   2   1   1   0   0   2   2   2   1   2   0   1   0   2   2   2   0   1   1   1   0   1   2   0   0   0   1   1   1   0   1   0   1   1   0   1   0   1   1   1   1   1   0   2   1   1   1   1   1   1   0   2   1   1   0   1   1   1   1   1   1   1   0   1   1   2   0   2   1   1   2   1   1   1   2   2   1   1   0   1   2   1   1   0   0   0   2   1   1   1   1   2   1   0   1   2   2   2   0   0   0   0   0   1   1   0   0   1   2   1   1   1   0   1   1   1   0   0   1   0   0   2   1   0   2   1   1   1   0   1   0   2   2   1   1   0   0   2   2   2   2   1   1   1   2   0   1   1   1   2   0   1   1   2   2   1   1   1   0   0   1   2   1   2   0   0   1   2   1   2   2   0   1   2   1   2   1   0   1   0   1   0   2   0   1
 MK-6-12                2   1   1   2   2   1   0   1   1   2   0   1   1   2   2   2   2   2   0   0   2   2   2   1   2   0   1   0   2   1   2   0   1   1   1   0   1   1   0   1   0   1   1   1   0   1   0   1   1   0   1   0   1   1   2   1   1   0   1   0   1   2   1   1   1   0   2   1   1   0   1   2   1   1   2   1   1   0   1   1   2   0   2   1   1   2   1   1   1   2   2   1   1   0   1   2   0   0   0   0   1   2   1   2   1   1   2   1   0   1   2   2   2   0   0   0   0   0   1   1   0   0   0   2   1   1   1   0   1   1   2   0   0   1   0   0   2   1   0   2   1   1   1   0   1   0   2   2   1   1   1   0   2   2   2   2   1   1   0   2   0   1   1   1   2   0   1   1   2   2   1   1   1   0   0   2   2   1   2   0   0   1   2   1   1   2   0   1   2   1   2   0   0   1   1   1   0   2   0   1
 MK-6-13                2   1   1   2   2   1   0   1   1   2   0   1   1   2   2   2   2   2   0   0   2   2   1   1   2   2   2   1   2   1   2   0   0   0   1   0   1   1   0   1   0   1   1   2   1   1   0   1   1   0   1   0   1   1   2   1   1   0   2   0   1   0   1   1   0   0   2   1   1   0   1   2   1   2   2   1   1   1   1   1   2   0   2   1   1   2   1   2   1   2   2   2   1   0   1   2   1   0   0   0   1   1   1   2   1   1   2   1   1   1   2   2   2   0   0   0   0   0   1   1   0   0   0   2   1   1   1   1   1   1   1   0   0   1   0   0   2   1   1   2   1   2   0   0   1   0   2   2   1   1   1   0   2   2   2   2   1   1   0   2   0   1   1   1   2   0   0   1   1   2   1   1   0   0   0   2   1   1   2   1   0   1   2   1   1   2   0   0   2   1   1   0   0   1   1   1   0   1   0   1
 MK-6-14                2   1   1   2   2   1   0   2   1   2   0   1   1   1   2   2   1   2   0   0   2   2   1   1   2   2   2   1   2   1   1   1   0   0   1   2   1   0   0   1   0   1   1   1   1   0   0   1   1   0   1   0   1   1   2   0   1   0   2   0   1   0   1   1   0   0   2   1   2   0   1   2   1   2   1   1   1   2   1   1   2   0   2   1   0   2   1   2   1   1   2   2   1   0   1   2   1   0   0   0   1   1   1   2   1   1   2   0   1   0   2   2   2   0   1   0   0   0   1   1   0   0   0   2   1   1   1   1   1   1   1   1   0   1   0   1   2   1   1   2   0   2   0   0   1   0   1   2   1   1   1   1   2   2   2   2   1   1   0   1   0   1   1   1   2   0   0   1   0   2   2   1   0   0   0   2   2   1   2   0   0   1   2   1   1   1   0   0   2   2   2   0   0   1   1   1   0   1   0   1
 MK-6-15                2   1   1   2   2   1   0   2   1   2   0   1   1   1   2   1   1   2   0   0   2   2   1   1   2   2   2   1   2   1   2   1   0   2   0   2   1   0   0   1   0   1   1   1   1   0   0   1   1   0   1   0   1   1   2   1   1   1   2   0   2   1   1   0   1   0   2   1   2   0   1   2   1   2   2   1   1   2   0   1   2   0   0   0   0   2   1   2   0   1   2   2   2   0   1   2   0   0   0   0   1   1   1   1   0   1   2   0   1   1   2   2   2   0   1   0   0   1   1   1   0   1   0   2   1   1   1   1   2   0   1   1   0   1   0   1   2   1   1   2   0   2   0   0   1   0   1   2   1   1   1   1   2   1   2   2   1   1   1   1   1   1   1   1   2   0   0   1   0   2   2   1   0   1   1   2   2   1   2   0   0   1   2   1   2   1   0   0   2   2   2   0   1   2   1   2   0   2   0   1
 MK-6-16                2   1   1   1   2   1   0   1   1   2   0   1   1   1   2   1   2   2   0   0   1   1   1   1   2   2   2   2   2   0   2   1   0   2   0   2   0   0   0   1   0   2   1   1   1   0   1   0   1   1   1   0   1   1   2   0   1   1   2   0   2   1   1   0   1   0   2   0   2   0   1   1   1   1   2   1   1   2   0   1   2   0   0   1   0   2   1   2   0   1   2   2   2   0   1   2   1   1   1   0   1   1   1   1   0   1   2   0   0   0   2   2   2   0   1   0   1   1   1   1   0   1   1   2   1   1   1   1   2   0   1   1   0   2   0   1   2   1   1   1   0   2   0   1   1   0   1   2   1   2   1   1   2   1   2   2   1   0   1   0   2   1   1   1   2   1   0   2   0   2   1   2   0   1   1   2   2   1   2   0   1   1   1   1   2   1   0   0   1   2   2   0   2   2   1   2   1   2   1   0
 
!****************************************** Phenotypic Data **********************************************************
!-100.0 is resevred for missing phenotype
SimulatedTrait1        12.1031    9.7739    9.1495   10.6802    9.0162    8.4289    8.9875   13.7272    9.3417   11.2223   10.6871   10.7467    9.0085   10.8022   10.5174    9.5394   10.9178    9.8432    9.8159   10.0834    8.6267    9.3878   12.3473   11.7921   10.6482    8.9894   10.9600    9.1410   11.9895    8.1103    9.8346   10.3473    8.0482   10.3039   11.6097   10.6547   10.4861    8.7514    8.6581    9.1763   10.7049    8.6471   11.5524    9.7068   10.3933   10.9992   12.1723   11.8896   10.1560   10.8204    8.2677   10.2041    7.8215    8.5578   10.7516   10.8398    9.6078   10.9967    9.0144    9.7962    9.3626   10.6403    8.0370    8.6878    9.9790   10.2277    9.9766    9.6594   10.5628   10.4791   10.6247    9.8539   11.4965    9.9212    9.8936    9.6713    8.6255    9.9612   10.7314    9.1702   10.7081   10.2532   10.1061   12.5891   10.2488    8.6367    9.3203    8.5089    9.7755   11.2385    9.9833   10.5492    7.7608    9.9396   10.4464   11.1800   10.7871    9.9179   10.0724   10.1065    9.5695   10.3084    9.5590   11.2597    9.8211   10.8182   10.4739    8.8031   11.1934   10.1824    8.0985   11.2522   11.4362    9.7328   10.0149   10.5432    9.4333   11.5617    8.3299    9.8862   10.1679    9.6731    8.5811    8.7001   10.7940   10.3521   11.0269    9.3000   10.6212   10.1710   10.9607   11.4520   11.0053    9.1328    9.8544    9.4053    9.9334    9.8297    9.9359    9.1237   10.9249   11.7965   10.6938    9.0461   10.9122    9.8237    9.5552   11.2326    9.5892    9.1402    9.7983   10.1393   11.5317   10.6582    9.7990    9.4213    8.3360    9.1601    9.3127   10.0584    8.7741   10.7543   10.6412   11.2168    8.1418    9.3047   10.6558   11.2885    9.1062    9.8005   11.2627   10.2363   10.0278    9.6412    9.5049    9.9875   10.8450    9.9013   10.7392    8.9174   10.6666    8.9811    9.2326    9.8504    9.7474   10.7558    9.6997   10.4266    9.4330   10.3838    9.4900    9.1494   10.3517    8.9767    9.8790   10.0670   11.2427   11.0282    9.1658   10.9715
 
