# Supplementary material for: Inclusive Composite Interval Mapping of QTL by Environment Interactions in Biparental Populations
Source: PLoS One. 2015 Jul 10;10(7):e0132414. doi: 10.1371/journal.pone.0132414 (PMC4498613; doi:10.1371/journal.pone.0132414)
Supplement: S2 File — (ZIP) [file pone.0132414.s002.zip › F2 population/e=1/run_00159.met]

!**********************Note: lines staring with "!" are remarks and will be ignored in the program********************
!*********************************General Information**********************************
!Assuming F1 = P1 x P2, populations available in QTL IciMapping are: 
!  1, P1BC1F1 = P1 x F1, the first backcrossing where P1 is used as the recurrent parent;
!  2, P2BC1F1 = P2 x F1, the first backcrossing where P2 is used as the recurrent parent;
!  3, F1DH, F1-derived doubled haploids; 
!  4, RIL or F1RIL, recombination inbred lines through the repeated selfing of F1;
!  5, P1BC1RIL, recombination inbred lines through the repeated selfing of P1BC1F1;
!  6, P2BC1RIL, recombination inbred lines through the repeated selfing of P2BC1F1;
!  7, F2, the selfing generation of F1;
!  8, F3, the selfing generation of F2;
!  9, P1BC2F1, the second backcrossing where P1 is used as the recurrent parent; 
! 10, P2BC2F1, the second backcrossing where P2 is used as the recurrent parent;
! 11, P1BC2RIL, recombination inred lines through the repeated selfing of P1BC2F1; 
! 12, P2BC2RIL, recombination inred lines through the repeated selfing of P2BC2F1; 
! 13, P1BC1F2, the selfing generation of P1BC1F1; 
! 14, P2BC1F2, the selfing generation of P2BC1F1; 
! 15, P1BC2F2, the selfing generation of P1BC2F1; 
! 16, P2BC2F2, the selfing generation of P2BC2F1; 
! 17, P1BC1DH, P1BC1F1-derived doubled haploids; 
! 18, P2BC1DH, P2BC1F1-derived doubled haploids; 
! 19, P1BC2DH, P1BC2F1-derived doubled haploids; 
! 20, P2BC2DH, P2BC2F1-derived doubled haploids; 
   7      !Mapping Population (see remarks above)
   2      !Mapping Function (1 for Kosambi; 2 for Haldane; 3 for Morgan)
   2      !Marker Space Type (1 for intervals; 2 for positions)
   1      !Marker Space Unit(1 for centiMorgans; 2 for Morgan)
   6      !Number of Chromosomes (or Linkage Groups)
 200      !Size of the mapping population
   1      !Number of environments
 
!***************************************** Chromosomes and Linkage Maps **********************************************
!Chromosome                 NumMarkers
-CH1                        16
-CH2                        16
-CH3                        16
-CH4                        16
-CH5                        16
-CH6                        16
!Linkage map (Marker name followed by position or the interval length)
 MK-1-1                1     0.000
 MK-1-2                1    10.000
 MK-1-3                1    20.000
 MK-1-4                1    30.000
 MK-1-5                1    40.000
 MK-1-6                1    50.000
 MK-1-7                1    60.000
 MK-1-8                1    70.000
 MK-1-9                1    80.000
 MK-1-10               1    90.000
 MK-1-11               1   100.000
 MK-1-12               1   110.000
 MK-1-13               1   120.000
 MK-1-14               1   130.000
 MK-1-15               1   140.000
 MK-1-16               1   150.000
 MK-2-1                2     0.000
 MK-2-2                2    10.000
 MK-2-3                2    20.000
 MK-2-4                2    30.000
 MK-2-5                2    40.000
 MK-2-6                2    50.000
 MK-2-7                2    60.000
 MK-2-8                2    70.000
 MK-2-9                2    80.000
 MK-2-10               2    90.000
 MK-2-11               2   100.000
 MK-2-12               2   110.000
 MK-2-13               2   120.000
 MK-2-14               2   130.000
 MK-2-15               2   140.000
 MK-2-16               2   150.000
 MK-3-1                3     0.000
 MK-3-2                3    10.000
 MK-3-3                3    20.000
 MK-3-4                3    30.000
 MK-3-5                3    40.000
 MK-3-6                3    50.000
 MK-3-7                3    60.000
 MK-3-8                3    70.000
 MK-3-9                3    80.000
 MK-3-10               3    90.000
 MK-3-11               3   100.000
 MK-3-12               3   110.000
 MK-3-13               3   120.000
 MK-3-14               3   130.000
 MK-3-15               3   140.000
 MK-3-16               3   150.000
 MK-4-1                4     0.000
 MK-4-2                4    10.000
 MK-4-3                4    20.000
 MK-4-4                4    30.000
 MK-4-5                4    40.000
 MK-4-6                4    50.000
 MK-4-7                4    60.000
 MK-4-8                4    70.000
 MK-4-9                4    80.000
 MK-4-10               4    90.000
 MK-4-11               4   100.000
 MK-4-12               4   110.000
 MK-4-13               4   120.000
 MK-4-14               4   130.000
 MK-4-15               4   140.000
 MK-4-16               4   150.000
 MK-5-1                5     0.000
 MK-5-2                5    10.000
 MK-5-3                5    20.000
 MK-5-4                5    30.000
 MK-5-5                5    40.000
 MK-5-6                5    50.000
 MK-5-7                5    60.000
 MK-5-8                5    70.000
 MK-5-9                5    80.000
 MK-5-10               5    90.000
 MK-5-11               5   100.000
 MK-5-12               5   110.000
 MK-5-13               5   120.000
 MK-5-14               5   130.000
 MK-5-15               5   140.000
 MK-5-16               5   150.000
 MK-6-1                6     0.000
 MK-6-2                6    10.000
 MK-6-3                6    20.000
 MK-6-4                6    30.000
 MK-6-5                6    40.000
 MK-6-6                6    50.000
 MK-6-7                6    60.000
 MK-6-8                6    70.000
 MK-6-9                6    80.000
 MK-6-10               6    90.000
 MK-6-11               6   100.000
 MK-6-12               6   110.000
 MK-6-13               6   120.000
 MK-6-14               6   130.000
 MK-6-15               6   140.000
 MK-6-16               6   150.000
!*********************************** Marker Types ********************************************************************
!Co-dominant marker: When heterozygote F1 is present, P1 is coded as 2, F1 is coded as 1, and P2 is coded as 0; Otherwise, P1 is coded as 2, and P2 is coded as 0. 
!Dominant marker: When heterozygote F1 is present, P1 and F1 are coded as 12, and P2 is coded as 0; Otherwise, P1 is coded as 2, and P2 is coded as 0.  
!Recessive markers: When heterozygote F1 is present, P1 is coded as 2, and F1 and P2 are coded as 10; Otherwise, P1 is coded as 2, and P2 is coded as 0. 
!Missing marker is coded as -1. 
 MK-1-1                 1   2   1   0   1   1   1   1   0   2   1   1   0   2   1   1   1   0   0   0   1   1   1   1   1   1   1   2   1   0   0   1   1   0   1   2   0   1   1   1   0   2   1   1   1   0   2   1   2   0   1   2   1   0   1   2   0   1   0   1   1   1   2   2   2   1   1   0   1   1   1   1   2   1   1   1   2   1   2   0   1   1   1   0   0   2   1   2   2   1   2   0   1   1   0   2   0   1   0   0   1   1   1   1   2   2   2   1   1   0   1   1   0   1   1   1   0   1   1   1   1   1   1   2   0   1   1   2   1   2   0   1   0   0   1   2   1   1   1   1   2   2   0   1   1   1   1   2   1   1   2   1   1   2   2   2   1   1   1   1   1   1   1   1   2   1   2   2   0   0   2   1   2   0   1   0   2   1   1   0   2   0   2   1   0   1   0   2   2   2   1   1   1   1   1   0   1   1   2   0
 MK-1-2                 1   2   1   0   1   0   1   1   0   2   2   1   0   2   1   1   1   0   1   0   0   1   1   1   1   1   0   1   1   0   0   1   0   0   0   2   0   1   1   1   0   2   1   1   1   0   2   1   2   0   1   2   1   0   1   2   2   1   0   1   0   1   1   2   2   1   1   0   0   1   1   1   2   1   1   1   2   1   2   0   1   1   1   0   0   1   1   2   2   1   2   0   1   1   1   2   0   1   0   0   1   1   1   2   2   2   2   1   1   0   1   1   0   1   1   1   1   1   0   1   1   1   1   1   0   1   1   2   1   2   0   1   0   0   1   2   2   1   1   2   2   2   0   1   1   1   1   2   0   1   2   1   1   2   2   2   1   0   1   1   1   1   1   1   2   1   2   1   0   1   2   1   2   0   1   0   1   2   1   1   2   0   2   1   0   1   1   1   2   2   1   2   1   1   1   1   1   1   2   0
 MK-1-3                 0   2   1   0   2   1   1   1   0   2   1   1   1   2   1   1   1   0   1   0   1   1   2   0   1   1   0   2   1   0   0   1   1   0   0   2   1   1   1   1   0   2   1   2   1   0   2   1   2   0   1   2   1   0   1   2   1   1   0   1   0   1   2   2   2   1   1   0   0   1   1   1   2   1   0   1   2   1   2   0   2   1   1   0   0   2   1   2   2   1   2   0   1   0   1   2   1   1   0   1   0   1   1   2   2   2   2   0   1   0   1   1   0   1   1   1   2   1   0   1   1   1   1   1   0   1   1   2   1   2   0   1   0   0   2   2   1   1   1   1   2   1   1   1   1   1   1   2   0   1   1   1   1   2   1   1   1   0   1   1   1   1   1   1   2   1   2   1   0   1   1   1   2   0   1   0   1   2   1   1   2   0   2   1   0   2   1   2   1   2   1   2   1   1   1   2   0   1   1   2
 MK-1-4                 0   2   1   0   2   1   1   1   1   2   1   1   1   1   1   1   1   0   1   0   1   1   2   0   0   1   0   2   0   0   1   0   1   0   0   2   2   1   1   1   0   2   1   2   1   0   2   1   2   0   1   1   1   1   1   2   1   1   1   1   0   1   2   2   2   1   1   0   0   0   1   1   2   1   0   0   2   0   2   0   2   1   1   1   0   2   1   1   2   1   2   0   0   0   1   2   1   1   0   1   0   1   1   2   2   2   2   0   1   0   1   1   0   1   1   1   2   1   0   1   2   1   1   1   0   1   1   2   1   2   0   1   0   0   1   2   1   0   1   0   2   1   1   1   1   1   1   1   0   1   1   1   1   2   1   1   1   0   2   1   1   1   1   1   2   2   2   1   0   1   1   1   1   0   1   0   1   2   1   1   2   0   2   2   0   1   1   2   1   2   1   2   1   1   0   2   0   1   1   2
 MK-1-5                 0   2   1   0   2   1   1   1   1   2   1   1   1   1   1   1   2   0   1   0   1   1   1   1   0   1   1   2   0   0   1   0   1   0   0   2   1   1   1   0   1   1   1   2   1   0   2   1   1   0   1   1   2   2   1   2   0   1   0   1   0   1   2   2   2   1   1   0   0   1   1   1   2   1   0   0   2   1   2   1   2   1   2   0   0   2   1   1   1   1   2   0   0   0   1   1   1   1   0   1   1   1   1   2   2   2   2   0   1   1   1   1   0   1   1   1   2   1   1   1   1   2   1   0   0   1   1   2   0   2   0   1   0   1   1   2   1   0   1   0   2   1   1   1   1   1   1   1   0   1   2   1   1   1   1   1   1   0   2   1   1   1   1   1   2   2   2   1   0   1   1   1   1   0   1   0   1   2   1   1   2   0   2   2   0   1   1   2   0   1   1   1   1   1   1   2   0   1   1   2
 MK-1-6                 0   2   1   0   2   1   1   1   0   2   1   1   1   1   1   1   2   0   1   0   2   1   0   1   0   1   2   2   1   1   1   1   1   1   0   2   1   1   1   0   1   1   1   2   1   0   2   0   1   0   1   1   2   2   2   2   0   1   0   2   0   1   2   2   1   1   1   0   0   1   1   1   2   0   0   0   1   1   2   1   2   1   2   0   2   2   1   1   1   1   2   0   0   1   2   1   1   1   0   1   1   1   2   1   1   1   2   0   1   1   1   1   0   1   1   0   2   1   1   1   1   2   1   0   0   1   1   1   1   2   0   2   0   1   1   2   1   0   0   0   1   1   1   1   1   1   1   1   0   1   2   1   1   1   1   0   1   0   2   0   1   1   0   1   2   2   1   1   0   1   1   1   1   1   1   0   1   1   1   1   2   0   2   1   0   1   1   2   0   1   1   1   1   1   1   2   0   1   1   2
 MK-1-7                 0   2   1   0   2   1   2   0   0   2   1   1   1   1   2   1   2   0   0   1   2   1   0   2   0   1   2   1   1   1   1   1   1   1   1   2   1   1   1   0   1   1   2   2   1   0   2   0   1   0   1   1   1   1   2   1   0   1   0   1   0   1   2   2   1   1   1   0   1   1   1   1   2   0   0   0   1   0   2   2   2   1   2   0   1   2   1   0   1   1   2   0   0   1   2   1   1   1   0   2   1   1   2   1   1   1   2   0   1   1   1   1   1   1   0   0   2   1   1   1   1   2   1   1   0   1   1   1   2   2   0   2   0   2   1   2   1   0   1   0   1   2   1   1   1   1   1   1   0   1   1   1   1   1   1   0   2   0   2   0   1   1   0   1   1   2   1   1   0   1   1   1   2   1   1   0   1   0   1   1   2   0   2   1   0   1   1   2   0   1   0   1   2   1   1   2   0   1   2   2
 MK-1-8                 0   2   1   0   1   1   1   0   0   2   1   1   1   2   2   1   2   0   0   1   1   1   0   2   0   1   2   2   1   1   1   1   0   1   1   2   1   1   1   0   1   1   1   2   1   0   2   1   1   2   1   1   0   1   2   1   0   0   0   1   0   1   2   2   1   1   0   0   2   1   1   1   2   0   0   0   1   1   2   2   2   1   2   1   1   2   1   0   1   2   2   0   0   1   2   1   1   0   0   2   1   1   1   1   1   1   2   0   1   1   1   1   1   0   0   0   2   1   0   1   1   1   1   0   0   1   1   1   2   2   0   2   0   2   1   2   1   0   1   0   1   2   1   1   2   1   0   1   0   2   1   1   0   1   1   1   1   0   2   1   1   1   0   2   2   2   0   1   0   0   1   1   2   1   1   0   1   0   1   1   2   0   2   1   0   1   1   2   0   1   0   1   0   1   1   2   0   1   2   2
 MK-1-9                 0   2   1   0   1   1   1   0   0   2   1   1   1   2   2   1   2   0   1   1   2   1   0   2   0   2   1   2   1   1   0   1   0   1   1   2   1   1   1   0   1   1   0   2   1   0   2   1   1   1   0   1   0   1   2   1   0   0   1   1   0   1   2   2   1   1   0   0   2   1   2   1   2   0   0   0   1   1   2   2   2   1   1   1   2   2   1   0   1   2   2   0   0   1   2   1   1   0   0   2   1   0   1   0   1   1   2   0   1   0   1   1   1   0   0   0   2   0   0   1   1   1   1   0   0   1   1   1   2   2   0   2   0   0   1   2   1   0   1   0   1   2   1   1   1   1   0   1   0   2   2   0   1   1   1   1   1   0   2   1   1   1   0   2   2   2   0   1   0   0   2   1   2   1   1   0   1   0   1   1   2   0   2   1   0   1   1   2   0   1   0   1   0   1   1   2   0   1   2   2
 MK-1-10                0   1   1   0   1   1   0   1   0   2   1   1   1   2   2   1   2   1   1   1   2   1   0   1   0   1   1   2   1   1   0   1   1   1   1   2   1   1   1   0   1   1   0   2   1   1   2   1   0   1   0   1   0   1   2   1   0   0   1   1   0   0   2   2   1   1   0   0   2   1   2   1   2   0   0   0   2   1   2   2   2   1   1   1   2   1   1   0   1   2   1   0   1   1   1   1   1   0   0   2   1   0   1   1   2   1   2   0   1   0   1   0   1   0   0   0   2   0   0   1   1   2   1   0   0   1   2   1   2   2   2   1   0   0   1   2   1   0   1   1   1   2   1   1   1   2   1   1   0   2   2   0   1   1   1   1   1   0   2   1   1   2   0   1   2   2   0   1   0   0   2   1   2   1   0   0   1   0   1   1   2   0   2   1   0   1   1   2   0   1   0   1   0   1   1   2   0   1   2   2
 MK-1-11                0   1   1   0   0   1   0   1   0   2   2   1   1   2   2   1   2   1   1   1   2   1   0   1   0   1   0   2   1   1   0   1   1   2   1   1   1   1   1   0   1   1   1   2   2   0   2   0   0   1   1   1   0   1   2   1   1   1   1   1   0   0   1   2   1   1   2   0   2   2   2   1   2   0   0   0   2   1   2   2   2   2   1   2   2   1   1   0   1   2   1   0   1   1   2   1   2   0   0   2   1   0   0   2   2   1   2   0   1   0   1   0   1   0   0   0   2   0   0   1   1   1   1   0   0   1   2   0   2   1   0   0   1   0   1   2   2   0   1   1   1   2   1   1   1   2   2   2   0   2   1   0   1   1   1   1   1   1   2   1   1   2   0   2   1   2   1   1   0   0   2   1   2   0   0   1   1   1   1   2   2   0   1   1   0   1   1   2   1   1   0   1   0   2   1   2   0   1   2   2
 MK-1-12                0   1   1   0   0   1   0   1   0   2   2   1   2   2   2   1   2   1   2   1   2   1   0   1   1   1   0   0   1   1   0   1   1   2   1   1   1   1   1   0   1   2   1   2   2   0   2   0   0   1   1   1   0   1   2   1   0   1   1   1   0   0   1   2   1   0   1   1   2   2   2   1   2   0   0   1   2   1   1   2   2   2   1   1   1   2   1   0   1   2   0   1   1   1   2   1   2   0   1   2   1   0   0   1   2   1   2   0   0   0   1   0   1   0   0   1   2   1   0   1   1   2   1   0   0   2   1   0   1   1   0   0   1   0   1   2   2   1   1   1   1   2   1   1   1   2   2   1   0   2   2   0   1   1   2   1   1   1   2   1   1   2   0   2   1   2   1   1   0   0   2   1   2   0   0   1   1   1   1   2   2   0   1   1   0   1   1   1   1   1   0   1   0   2   1   2   2   1   2   2
 MK-1-13                1   1   2   0   0   0   1   2   0   2   1   1   2   2   2   1   2   2   2   1   2   1   0   2   1   1   0   0   1   1   0   1   1   2   0   0   1   1   1   0   2   2   2   2   2   0   2   0   1   1   1   0   0   1   2   0   1   1   1   1   0   0   1   2   0   0   1   1   2   2   2   1   2   1   0   1   2   1   2   2   2   2   1   2   0   2   1   0   1   2   0   1   1   1   2   1   1   0   1   2   1   0   0   1   2   1   2   0   0   0   1   0   1   0   0   2   2   1   1   1   1   2   1   0   0   2   1   0   1   1   0   0   1   0   1   2   2   1   1   1   1   2   1   1   1   2   2   2   0   1   1   0   1   1   2   1   1   1   2   1   1   2   1   2   1   1   1   1   0   0   1   1   2   1   0   1   1   1   1   2   2   0   1   1   0   2   1   2   1   1   0   1   0   2   1   2   2   0   2   0
 MK-1-14                1   1   2   1   1   0   1   2   0   2   1   2   2   2   1   1   1   2   2   1   2   1   0   1   1   1   0   0   1   1   1   1   0   1   0   0   1   1   0   0   2   2   2   2   2   1   2   1   1   1   1   1   0   1   2   1   1   1   1   1   0   0   1   2   0   0   1   1   2   2   2   1   2   1   1   1   2   0   1   2   2   2   1   2   0   2   1   0   1   2   0   2   1   0   1   1   1   1   1   2   0   0   0   1   2   1   2   0   0   0   1   0   1   0   1   2   2   1   1   1   1   2   1   1   1   1   1   0   1   1   0   0   1   1   1   2   2   1   1   1   1   2   1   1   1   2   1   2   1   1   1   0   2   1   2   1   1   1   2   1   2   2   1   2   1   1   1   1   0   0   1   1   1   1   0   1   1   1   1   2   2   0   1   1   0   2   0   2   1   1   0   2   0   1   1   1   2   0   2   0
 MK-1-15                1   2   2   1   1   0   1   1   1   1   1   2   1   2   0   0   2   2   2   1   2   1   0   0   1   1   0   0   1   1   0   1   0   0   1   1   1   1   0   0   2   2   2   1   1   1   2   1   1   1   1   1   0   1   2   1   1   1   1   0   0   1   2   2   0   0   1   0   2   1   2   1   2   1   1   1   2   0   1   2   2   1   1   2   1   1   0   1   1   2   0   2   1   0   1   1   1   0   1   2   0   0   0   1   2   0   2   0   0   0   1   0   1   0   1   2   2   0   2   1   0   2   1   1   2   1   1   0   0   1   0   0   1   1   1   2   2   2   1   0   1   2   1   0   1   2   1   1   1   1   1   0   2   1   2   2   1   1   2   0   2   2   1   2   1   1   2   1   0   0   1   1   1   1   0   1   1   1   1   2   1   0   2   1   0   2   0   2   1   1   0   2   0   1   1   1   2   2   2   1
 MK-1-16                1   2   2   1   1   1   1   1   1   1   1   2   2   1   0   0   1   2   2   1   2   2   0   1   1   1   0   1   1   1   0   1   0   0   1   1   1   1   0   0   2   2   2   1   1   1   2   1   1   1   0   1   0   1   1   1   1   1   1   0   0   1   2   2   0   1   1   1   2   1   1   1   0   1   0   1   2   0   1   2   2   1   0   1   1   1   1   1   1   0   0   1   1   0   1   1   1   1   1   2   1   0   0   0   2   0   2   1   0   0   1   1   1   0   1   2   2   0   2   2   0   2   2   2   2   1   1   0   0   1   0   0   1   1   1   2   2   2   1   1   2   2   1   0   1   2   1   1   1   1   1   0   1   1   2   2   1   1   1   0   2   2   1   2   1   1   2   1   0   0   1   1   1   1   0   1   1   1   2   1   1   0   2   1   1   2   1   2   1   2   1   2   0   1   1   1   2   2   2   1
 MK-2-1                 0   2   0   0   0   2   2   1   0   1   1   1   1   0   1   0   2   1   1   1   1   0   2   2   1   0   0   1   1   1   1   1   2   1   0   2   1   0   1   2   0   0   0   2   1   0   1   1   2   0   0   1   1   2   0   1   1   1   2   1   1   1   1   1   0   0   1   2   1   0   0   2   1   1   1   1   1   0   1   0   2   2   2   0   1   1   0   2   0   1   0   1   1   1   1   0   0   1   1   1   1   1   1   1   0   1   2   1   2   1   2   0   0   0   1   1   1   1   1   1   2   1   0   1   0   2   2   2   0   2   1   0   0   1   0   2   1   0   1   2   0   1   2   2   1   2   1   1   1   0   0   1   2   2   1   1   0   1   1   0   2   0   1   1   1   1   1   1   2   1   2   0   0   0   1   2   1   1   1   1   1   0   1   1   2   1   1   1   1   1   0   1   1   0   1   1   1   2   2   1
 MK-2-2                 0   1   0   0   0   2   2   1   0   1   1   1   1   0   0   0   2   1   0   1   1   0   2   2   1   0   0   1   1   0   0   0   2   0   1   2   1   0   0   2   0   0   0   2   1   0   1   1   2   0   0   1   1   2   1   1   1   1   1   1   1   0   1   1   0   1   0   2   0   1   0   2   1   1   1   1   0   0   1   0   1   2   2   0   1   1   0   2   0   1   0   0   1   1   1   1   0   1   1   1   1   1   1   1   0   1   2   1   1   1   2   0   0   0   1   1   1   0   1   0   2   1   0   1   0   1   2   2   0   2   1   0   0   1   0   1   1   0   0   2   0   1   2   2   1   2   1   1   1   0   0   2   2   2   1   1   0   1   1   0   2   0   0   1   2   1   2   1   2   1   2   0   0   0   1   2   1   1   1   1   1   0   1   1   1   1   1   1   1   1   0   1   1   0   1   1   1   2   2   1
 MK-2-3                 0   1   0   0   0   2   2   2   0   1   1   2   1   0   0   0   2   1   1   1   1   0   2   2   1   0   0   1   1   0   0   0   2   1   1   2   1   0   0   1   0   0   0   2   1   0   1   1   2   0   0   1   1   2   1   1   1   1   1   1   0   1   1   1   0   2   0   1   0   1   0   1   1   1   2   1   0   0   1   0   1   2   2   0   1   1   0   2   0   1   1   0   1   1   1   1   0   1   1   1   1   1   1   1   0   1   2   1   1   1   2   0   0   0   0   1   1   0   1   0   2   1   1   1   0   1   2   1   1   2   1   0   1   1   0   1   0   0   0   2   1   1   2   2   1   2   1   1   1   1   0   2   2   1   0   1   0   1   2   0   2   0   0   1   2   1   2   1   2   1   1   0   0   0   0   2   0   1   1   1   0   0   1   1   1   1   1   1   1   1   0   0   1   0   1   2   1   2   2   1
 MK-2-4                 0   1   0   0   0   1   2   2   0   1   1   2   1   1   0   0   2   1   1   1   1   0   2   2   1   0   0   1   1   0   0   0   2   1   1   2   1   0   0   1   0   0   0   2   0   0   0   2   2   1   0   2   1   2   1   1   1   1   1   0   0   1   1   1   0   2   0   1   0   1   1   1   0   1   2   1   1   0   1   0   1   1   2   0   1   1   0   2   0   1   2   0   1   1   1   1   1   1   1   1   1   1   1   1   0   1   1   1   1   1   2   0   0   0   0   1   1   0   1   0   2   0   1   1   0   1   2   1   1   2   1   1   1   1   0   0   0   0   0   2   1   2   1   2   0   2   1   0   1   2   0   2   2   1   0   1   0   1   2   0   2   0   1   1   2   1   2   2   2   1   1   1   0   0   1   2   0   0   1   1   0   0   1   0   1   1   1   1   1   1   0   0   1   0   1   2   1   2   2   1
 MK-2-5                 1   1   0   1   0   2   2   1   0   1   1   2   1   1   0   0   2   1   1   1   1   0   2   2   1   0   1   1   1   0   0   0   2   1   1   2   1   0   0   1   0   0   0   1   0   0   0   0   2   1   0   2   1   2   1   1   1   1   1   0   0   1   1   1   0   2   0   1   0   1   1   1   0   1   2   1   1   0   1   0   1   1   2   0   1   1   0   2   0   1   2   0   1   1   1   1   1   1   1   2   0   1   2   1   0   1   1   1   1   1   2   0   1   0   0   0   1   0   0   0   2   0   0   1   0   1   1   1   1   1   1   2   1   1   0   0   0   1   1   2   1   2   1   2   0   2   1   0   1   2   0   2   2   1   1   1   0   1   1   0   2   1   0   1   1   1   2   2   1   1   1   1   0   0   1   2   0   0   1   1   0   0   1   0   1   0   1   2   0   1   0   0   1   0   1   2   1   2   2   1
 MK-2-6                 1   1   0   1   0   2   2   1   0   2   1   2   1   2   1   0   1   1   0   1   2   0   2   2   1   0   1   1   1   0   1   0   2   1   1   1   0   0   0   1   1   0   1   1   0   1   0   1   2   2   0   1   1   2   1   1   0   2   2   0   0   1   1   1   0   2   1   1   0   1   1   1   0   1   2   1   1   0   0   0   1   1   1   1   1   1   0   2   0   1   2   0   1   1   1   1   1   1   1   1   0   1   2   1   0   1   1   1   1   1   2   0   1   1   1   0   1   0   0   0   2   0   0   1   0   1   2   1   1   2   2   2   1   0   0   0   0   0   1   2   1   2   1   2   1   1   1   0   2   2   1   2   2   0   1   1   1   1   1   0   2   1   0   2   1   1   2   2   1   1   1   1   0   0   1   2   0   0   1   1   0   0   1   0   1   0   1   2   0   1   1   0   1   0   2   2   1   1   2   1
 MK-2-7                 1   1   1   1   0   2   2   1   0   1   1   2   1   2   1   0   1   1   0   2   2   0   2   1   0   0   1   2   1   0   1   0   2   1   1   1   0   0   0   1   1   0   1   1   0   1   1   1   2   2   0   1   1   2   1   1   0   2   2   1   1   2   1   1   0   2   1   1   0   1   1   1   0   1   1   1   1   0   0   1   1   1   0   1   1   1   0   2   0   1   2   0   1   1   1   1   1   1   1   1   1   1   1   1   1   1   1   1   1   0   2   0   1   1   1   0   1   1   1   0   2   0   0   1   0   0   2   1   2   1   1   2   1   0   0   2   1   0   1   2   0   1   1   1   1   1   1   0   2   2   1   2   1   0   1   1   2   1   1   0   2   1   1   2   1   2   2   1   1   1   1   1   0   0   1   2   1   0   1   1   0   0   1   0   1   0   1   2   0   0   2   0   1   0   2   2   1   1   2   1
 MK-2-8                 1   0   1   2   0   2   2   0   0   0   2   2   0   2   1   0   1   0   1   2   1   0   2   1   0   1   1   2   1   0   1   0   1   1   1   2   0   0   1   1   1   0   1   1   0   1   1   1   2   1   0   2   1   2   1   1   0   2   2   1   1   2   1   1   0   1   1   1   0   1   0   0   1   0   1   0   1   0   0   1   1   1   0   1   1   1   0   2   0   1   2   2   1   1   1   1   1   1   1   1   1   1   1   1   1   1   1   1   2   0   2   1   2   1   1   0   1   0   1   0   2   0   0   0   0   0   2   1   2   1   2   1   1   1   0   1   1   0   1   2   1   0   1   2   1   1   1   0   2   2   1   2   1   0   1   1   2   1   1   1   2   1   2   2   1   2   2   1   1   1   1   1   1   0   1   2   1   0   1   0   0   0   1   0   1   0   1   2   0   0   2   0   1   0   2   2   1   1   2   1
 MK-2-9                 1   1   1   2   0   2   2   0   0   0   2   2   0   1   1   0   1   0   1   1   1   0   2   1   0   2   0   2   1   0   1   0   1   1   1   2   1   0   1   1   1   0   1   1   0   1   2   0   2   1   0   1   1   1   2   1   1   1   2   1   1   2   0   2   0   1   1   1   0   1   0   0   1   0   1   0   1   0   0   1   0   1   0   2   1   1   0   1   1   1   2   2   1   1   2   1   1   1   0   1   0   0   1   2   2   1   1   1   2   1   2   1   2   1   1   0   1   0   2   0   2   0   0   0   1   1   1   1   1   0   2   1   1   1   1   1   0   0   0   2   1   0   1   2   2   1   1   0   2   2   1   1   1   0   1   1   1   1   1   1   2   1   2   2   1   2   2   1   1   1   1   1   1   0   1   2   1   0   1   0   0   0   1   0   1   0   1   2   1   0   1   0   1   0   2   1   1   0   2   1
 MK-2-10                1   1   1   2   0   2   2   1   0   0   2   1   0   2   1   0   2   0   1   1   1   0   2   1   1   2   0   2   1   0   1   0   2   1   1   2   2   0   0   1   1   0   1   1   0   2   2   0   2   2   0   1   0   1   2   1   1   2   1   1   1   2   0   1   0   1   1   1   0   1   0   0   1   0   1   0   1   1   0   1   0   1   0   2   1   1   0   1   1   1   2   2   1   1   1   1   1   2   2   1   0   0   2   2   2   2   1   1   2   1   2   1   2   1   1   0   1   0   1   0   2   0   0   0   1   1   1   1   1   0   2   1   1   1   1   1   0   2   0   1   1   0   1   1   2   1   0   0   1   2   1   1   2   0   2   1   1   1   1   1   2   1   2   2   1   1   1   1   0   1   1   1   2   0   0   2   1   0   1   0   0   0   1   0   1   0   1   2   2   0   1   0   1   0   2   1   1   0   2   0
 MK-2-11                1   1   2   2   0   2   2   1   0   0   2   1   0   2   1   0   2   0   1   1   1   0   2   1   1   1   0   2   2   0   1   0   1   1   1   2   2   1   0   1   1   1   1   0   0   1   2   0   2   2   1   1   0   1   2   1   2   2   2   1   1   1   0   1   1   2   1   2   0   1   1   0   2   0   1   0   1   2   0   2   0   1   1   2   1   1   1   1   1   1   1   2   1   1   2   1   2   2   2   1   0   0   2   2   2   0   1   1   2   1   2   1   2   1   2   0   0   1   1   0   2   0   1   0   1   1   0   1   1   0   2   2   1   1   1   1   1   2   0   1   1   0   1   1   2   1   0   0   1   2   0   1   2   0   1   1   2   1   1   1   2   2   2   2   1   1   1   1   0   1   2   1   2   1   0   1   1   0   1   0   1   0   1   0   1   0   1   1   2   1   1   0   1   1   2   1   2   0   1   0
 MK-2-12                1   1   2   2   0   0   2   2   0   1   2   1   1   0   1   1   2   1   1   1   1   0   2   1   1   1   0   2   2   0   1   0   1   1   2   1   2   1   0   1   1   2   1   0   0   0   2   0   1   2   1   1   0   0   2   1   1   2   2   1   1   2   0   1   1   2   1   2   0   1   1   0   2   0   1   0   1   2   0   2   0   1   0   2   2   1   1   1   1   1   1   2   0   1   2   1   2   2   1   1   0   0   2   2   1   0   1   1   2   1   2   1   2   1   1   0   0   2   1   0   2   0   0   0   1   1   0   1   1   1   2   2   1   1   1   1   1   2   0   1   1   0   1   2   2   1   0   0   1   2   0   1   2   0   1   1   2   2   2   1   2   2   2   2   1   1   1   1   0   1   2   1   2   1   0   1   1   0   1   0   1   1   1   0   1   0   1   1   1   0   1   1   0   0   2   1   2   0   1   0
 MK-2-13                1   1   2   1   1   0   2   2   0   1   1   1   1   0   1   1   2   1   1   1   1   0   1   2   1   1   0   2   2   0   1   0   0   1   2   1   2   2   0   1   2   2   1   0   0   1   1   0   1   1   1   1   0   1   2   0   1   1   0   1   1   2   0   1   1   2   1   2   0   1   1   0   2   0   1   1   1   2   0   2   0   1   0   2   2   1   1   1   2   1   1   2   0   1   2   1   2   2   1   1   0   0   2   2   1   0   0   1   2   1   2   1   2   1   1   0   1   1   2   0   2   0   0   0   2   1   0   1   1   0   2   2   1   1   1   1   1   2   0   1   1   0   2   1   2   1   0   0   1   1   0   1   2   0   1   1   2   1   2   1   2   2   2   2   2   1   1   1   0   1   2   1   2   2   2   1   1   0   0   1   1   1   1   0   1   0   1   2   1   0   1   1   0   0   2   1   2   1   1   0
 MK-2-14                1   1   2   2   1   0   2   2   1   1   1   1   1   0   1   1   2   2   0   1   1   1   1   2   1   1   0   2   2   0   1   0   0   1   2   1   2   2   0   1   2   2   1   0   1   1   1   0   1   1   1   1   0   2   2   1   1   1   0   1   1   1   0   1   1   2   1   2   1   1   1   0   2   0   1   1   1   2   0   2   0   1   0   2   2   1   1   1   2   1   1   2   0   0   2   1   2   2   1   1   0   0   2   2   1   0   0   1   1   1   2   1   2   1   1   0   1   1   2   0   2   0   0   0   2   1   1   1   1   1   2   2   1   1   1   1   1   1   0   2   1   0   2   0   2   1   0   1   1   1   0   1   2   0   2   2   2   1   2   1   2   1   2   2   1   1   2   1   0   1   2   1   2   2   2   1   0   0   0   2   1   1   1   1   1   0   1   2   1   0   1   0   1   0   2   1   2   1   1   0
 MK-2-15                1   1   1   2   1   0   2   2   1   0   1   1   1   0   1   1   2   2   0   1   1   1   1   2   1   1   0   2   2   0   2   0   0   1   2   1   2   2   0   1   2   2   1   0   1   0   0   0   1   1   1   1   0   1   2   1   0   1   1   1   1   0   0   0   1   2   1   2   1   1   2   0   2   0   1   1   1   2   0   2   0   0   0   2   2   0   1   1   2   1   0   2   1   0   2   1   2   2   1   1   0   0   2   2   0   0   0   1   1   1   2   1   2   1   1   0   1   1   2   0   1   2   0   0   2   1   0   1   1   1   2   1   1   1   1   1   1   1   0   1   1   0   1   0   2   0   1   1   0   1   0   1   2   0   2   2   2   1   2   1   1   1   1   2   1   1   2   1   0   2   2   1   2   2   2   0   1   0   0   2   1   1   1   1   1   1   1   2   2   0   1   0   1   0   2   1   1   1   1   0
 MK-2-16                1   1   1   2   1   0   2   2   1   0   1   1   1   0   1   1   2   2   1   0   1   1   1   2   1   1   0   2   1   0   2   0   0   1   2   1   2   2   1   1   2   2   1   0   1   0   0   0   2   1   1   1   1   1   2   1   0   1   1   1   0   0   0   0   1   2   2   1   1   1   2   0   2   0   1   1   1   1   0   2   0   1   0   2   2   0   1   1   2   1   1   1   1   0   2   1   2   2   1   1   0   0   2   2   0   1   0   1   2   1   2   1   2   1   1   0   1   1   2   0   1   1   0   0   2   2   0   1   1   1   2   1   1   0   2   1   2   1   0   1   1   0   1   0   1   0   1   1   0   1   0   1   2   0   2   2   1   1   2   1   0   1   0   1   1   1   2   2   0   2   2   1   2   2   1   1   1   0   0   2   2   1   1   1   2   1   2   2   1   0   1   0   1   0   2   0   1   1   1   0
 MK-3-1                 1   0   1   0   1   1   1   1   2   1   2   1   0   1   2   1   1   2   0   0   2   1   1   0   1   2   1   1   2   1   1   0   0   1   1   1   2   1   0   1   1   1   1   1   0   0   2   2   2   1   1   2   1   1   2   1   0   0   1   0   2   1   0   1   2   2   2   2   1   2   2   1   0   1   0   1   1   0   1   1   2   2   1   1   2   1   0   2   2   1   0   0   0   2   1   1   1   0   2   1   2   1   1   2   2   0   0   1   1   2   2   1   2   0   2   1   2   0   0   0   1   2   2   2   1   0   1   1   2   0   2   2   1   1   1   0   1   0   2   2   0   0   0   1   2   1   2   0   0   1   2   2   1   2   0   1   1   0   0   0   2   2   0   2   0   2   2   1   0   0   1   1   1   1   1   0   2   1   0   1   1   0   1   1   0   1   0   0   1   0   1   0   1   1   1   2   0   1   0   1
 MK-3-2                 1   0   1   1   1   1   1   1   2   2   2   1   0   1   2   1   1   1   0   1   2   1   1   1   1   1   2   2   1   0   1   0   0   1   1   1   2   2   0   1   2   0   1   1   0   0   2   1   1   1   1   2   1   1   0   0   1   0   1   0   2   1   1   0   2   2   1   2   0   2   1   1   0   1   0   1   1   0   1   1   2   2   1   1   2   1   0   2   2   1   0   0   0   2   1   1   1   0   1   1   2   1   0   2   2   0   0   1   0   2   2   1   2   1   2   1   1   0   1   1   1   2   2   2   0   0   1   1   2   1   2   1   1   1   2   0   1   0   1   2   0   0   0   1   1   1   2   0   0   1   2   2   0   2   0   1   1   0   0   0   2   1   0   1   1   2   2   1   0   0   0   1   0   1   1   0   2   1   0   1   1   0   1   1   0   1   0   0   1   2   1   0   2   1   1   2   0   2   0   1
 MK-3-3                 1   0   1   1   2   1   1   1   1   2   2   1   0   1   1   1   1   1   0   1   2   1   1   2   2   1   2   2   1   0   1   1   0   1   1   0   1   2   0   2   2   0   1   1   0   0   2   1   1   1   1   2   1   1   0   0   1   0   1   0   2   0   1   0   2   2   1   2   1   1   1   1   0   1   0   0   1   1   1   1   2   2   0   1   2   1   0   2   2   1   0   0   0   2   1   1   1   0   1   1   2   1   0   2   2   0   1   1   0   1   2   1   2   1   2   1   1   1   1   2   1   2   1   1   1   0   1   1   2   0   2   1   1   1   2   1   1   0   1   1   0   0   0   1   2   1   2   0   0   1   2   2   0   2   0   2   2   1   1   0   1   1   0   1   1   2   2   1   1   0   0   1   0   1   1   0   1   1   0   0   1   1   1   2   0   1   0   0   1   2   1   0   2   1   1   2   0   2   0   1
 MK-3-4                 2   0   1   1   2   1   1   1   1   1   1   2   0   1   0   1   0   1   1   1   2   1   1   2   2   1   2   2   1   0   1   1   0   1   1   0   1   2   0   2   2   0   1   1   1   0   1   1   2   1   1   2   1   1   0   0   1   0   1   0   2   0   1   0   2   2   1   2   1   1   1   1   0   0   0   0   1   1   1   1   2   2   1   1   1   1   1   2   2   1   1   0   1   2   1   1   2   0   1   1   2   1   0   1   1   2   1   1   0   1   1   1   2   1   2   1   1   1   1   2   1   2   1   1   1   0   2   1   2   0   2   1   1   1   2   1   1   0   1   1   0   0   0   0   2   1   2   0   1   1   2   2   0   2   0   2   2   1   1   0   1   1   1   1   1   2   2   1   1   0   1   1   0   1   1   0   1   1   0   0   1   1   1   2   0   1   0   0   1   2   1   1   2   1   1   2   0   2   0   0
 MK-3-5                 2   0   1   1   2   1   1   1   1   1   1   1   0   0   0   1   0   1   1   2   2   2   1   2   2   0   2   2   1   0   1   1   0   1   1   0   1   2   0   2   2   0   1   1   1   0   0   1   2   1   1   2   1   1   0   1   2   0   1   0   2   0   1   0   2   2   1   1   1   1   1   1   1   0   0   1   1   1   1   0   2   2   1   1   1   1   1   2   2   0   0   0   1   2   1   1   2   0   1   1   2   1   0   1   1   2   1   1   0   1   1   2   2   1   1   1   1   1   2   2   1   2   2   1   0   0   2   0   2   1   2   1   1   2   2   1   2   0   1   1   0   0   0   0   2   1   2   0   1   1   2   2   0   1   1   2   2   1   1   2   1   1   1   1   0   2   2   1   1   1   1   1   1   1   1   1   1   1   0   1   1   1   1   2   0   1   0   1   1   2   1   1   1   1   1   2   0   2   0   0
 MK-3-6                 2   0   0   1   2   1   1   1   1   1   1   1   0   0   1   1   0   1   1   2   2   2   1   2   2   0   2   2   0   0   1   1   0   1   1   0   1   2   0   2   2   1   1   1   1   0   0   0   2   1   1   2   1   1   0   1   2   0   1   0   2   0   2   0   1   2   1   0   1   1   1   1   1   1   0   1   1   1   1   0   2   2   1   1   1   1   1   2   2   0   0   0   1   2   2   0   2   0   1   2   0   1   1   2   1   2   0   1   1   1   1   2   2   0   1   0   1   1   2   1   1   2   2   1   0   0   2   0   1   1   2   0   1   2   2   1   2   0   1   1   1   1   1   1   2   1   2   0   0   1   2   2   0   1   1   2   2   2   2   2   1   1   1   1   0   2   2   1   1   1   1   1   1   1   1   1   2   1   1   1   1   1   1   2   0   0   0   1   1   1   0   1   1   1   1   2   0   2   0   0
 MK-3-7                 2   0   0   1   1   1   1   1   1   1   2   1   0   0   1   1   0   1   1   2   2   2   1   2   1   1   2   2   1   0   1   2   0   1   1   0   1   2   1   1   1   1   1   1   1   0   0   0   1   0   1   2   1   1   0   1   2   1   1   0   2   1   2   0   1   2   1   0   1   1   1   1   1   2   0   1   1   1   1   0   2   1   2   2   2   1   1   2   2   0   0   1   1   2   2   0   2   1   1   2   1   1   1   2   1   2   0   1   1   2   1   2   2   1   1   1   1   1   1   1   1   2   2   1   0   0   2   0   1   1   2   0   0   2   2   0   2   0   0   1   1   0   1   1   2   1   2   1   0   1   2   2   0   1   1   2   2   2   2   1   1   1   1   1   0   2   2   1   1   1   1   1   1   1   1   1   1   1   1   1   1   1   1   2   0   0   0   1   1   1   0   1   1   1   1   2   0   2   0   0
 MK-3-8                 2   0   0   1   1   1   1   1   1   1   2   1   0   0   1   1   0   1   1   2   2   1   1   2   1   1   1   2   1   0   1   1   0   1   1   1   1   1   1   1   1   1   1   1   1   0   1   0   1   0   1   1   0   1   0   0   2   1   1   0   2   1   1   0   1   2   0   1   1   1   1   1   1   2   0   0   1   1   1   0   2   2   2   2   1   1   1   2   2   0   0   1   1   2   2   0   2   1   1   2   1   1   0   1   1   2   0   1   0   2   1   2   2   1   1   1   1   0   1   1   0   2   2   1   1   0   2   0   1   1   2   1   0   2   2   0   2   0   0   1   1   1   1   1   2   1   2   1   0   1   2   2   0   1   1   2   2   2   2   1   1   1   1   1   0   2   2   1   1   1   1   1   1   1   1   1   1   0   1   1   1   0   1   1   1   0   2   1   1   1   0   1   1   2   1   2   1   2   0   0
 MK-3-9                 2   0   0   0   1   1   1   1   1   1   1   1   0   1   0   0   0   1   1   2   2   1   0   2   1   1   1   1   1   0   1   1   1   1   1   1   0   1   1   1   1   1   1   0   1   0   1   2   2   0   1   1   0   2   0   0   2   1   1   0   2   2   1   0   1   2   0   1   1   1   1   1   1   2   0   0   1   0   1   0   2   2   2   1   0   1   1   2   2   1   0   1   1   2   2   0   2   1   1   2   1   1   0   1   1   2   0   1   0   0   1   1   1   1   1   1   1   1   1   1   0   2   2   1   1   0   2   0   2   1   2   1   0   2   2   0   2   0   1   0   1   1   1   2   2   1   2   1   1   2   1   2   0   1   1   2   1   2   2   1   1   1   1   2   0   2   1   0   1   1   1   1   1   1   1   1   1   0   0   1   0   0   1   1   1   0   1   0   1   2   0   0   1   2   1   2   1   2   0   0
 MK-3-10                2   0   0   0   1   1   2   1   1   1   1   1   2   2   0   1   1   1   1   1   1   1   0   2   1   1   1   1   1   1   1   1   1   1   1   2   0   1   0   1   1   1   1   0   1   1   1   2   2   0   1   1   0   2   0   0   1   1   1   0   2   2   1   0   1   2   0   1   1   1   1   1   1   1   2   0   1   0   1   1   2   2   2   1   1   1   1   2   2   1   0   1   1   2   2   0   2   1   1   2   1   1   0   1   1   2   0   1   0   0   1   1   1   2   1   0   1   1   1   2   1   2   2   1   1   0   1   0   2   2   2   0   1   2   2   0   2   0   1   0   1   1   1   2   1   2   2   0   1   2   1   1   0   1   1   2   1   2   2   0   1   0   1   2   0   2   1   0   1   1   1   1   1   1   1   1   1   0   0   2   0   1   1   1   0   2   0   0   1   1   0   0   2   1   1   2   2   2   1   0
 MK-3-11                2   0   0   0   1   2   2   1   1   1   2   1   1   0   0   1   1   1   1   1   1   1   0   2   1   1   1   1   1   1   0   1   1   1   1   2   0   1   0   1   1   2   2   0   1   1   1   2   2   0   1   1   1   2   0   0   0   2   1   0   2   1   1   0   1   2   0   1   1   1   1   1   1   0   2   1   1   1   1   1   2   2   2   1   1   1   1   2   2   1   0   1   1   2   2   0   2   2   0   2   1   2   0   1   2   2   0   2   0   0   1   1   1   2   0   0   1   1   1   1   1   2   2   1   1   0   2   1   2   2   2   0   1   2   2   0   2   1   1   0   1   2   1   2   0   2   2   0   1   2   1   1   0   1   2   2   2   2   1   0   1   0   1   2   0   2   1   1   2   1   1   2   1   1   1   0   1   0   0   2   0   1   1   1   0   1   0   0   1   1   0   1   2   1   1   2   2   2   1   0
 MK-3-12                2   0   0   1   1   1   2   1   1   1   2   1   1   1   0   0   1   1   1   1   1   1   0   2   1   1   1   1   1   1   0   1   0   0   1   2   0   1   0   1   1   2   2   0   1   1   1   2   2   1   1   1   1   1   0   0   0   2   1   1   1   1   1   0   1   2   0   1   1   1   1   1   1   1   2   1   2   0   1   1   2   2   1   1   2   1   1   1   2   1   0   1   1   2   1   0   1   2   0   2   1   2   0   1   2   2   0   2   1   0   1   2   1   2   0   0   1   1   1   1   1   2   1   1   1   0   2   1   2   2   2   0   1   2   2   0   2   1   2   0   0   2   1   2   0   1   2   0   1   2   1   2   0   1   2   2   2   2   1   1   1   0   1   2   1   1   1   1   2   2   1   2   1   1   1   0   1   0   0   2   0   1   1   1   1   0   0   0   1   1   0   1   2   1   1   2   2   1   1   0
 MK-3-13                2   0   0   1   1   2   1   1   1   1   1   1   1   2   0   1   1   1   1   1   1   0   1   2   1   0   1   1   1   1   1   1   0   1   1   2   0   1   0   1   2   2   2   0   1   1   1   2   1   1   1   1   1   1   0   0   0   2   0   1   1   1   1   0   1   1   1   0   0   1   0   1   1   1   2   0   2   0   1   1   1   1   1   1   2   1   0   1   2   1   0   1   0   2   1   0   1   1   1   2   1   2   0   1   2   2   1   2   1   0   1   1   1   2   0   0   1   1   1   2   1   2   1   0   1   0   2   1   2   2   2   0   1   1   2   0   2   1   2   0   1   2   1   2   0   1   2   1   1   2   2   2   0   1   1   1   2   2   1   1   1   1   1   2   1   1   1   1   2   2   0   2   0   1   0   0   1   0   0   2   0   2   1   1   1   0   0   1   0   1   1   0   2   1   2   2   2   2   0   0
 MK-3-14                2   0   0   1   1   2   2   0   1   2   1   1   1   2   0   1   1   1   1   1   1   1   1   2   1   0   1   2   1   1   0   1   0   1   1   2   0   1   0   2   2   2   2   0   1   0   1   2   1   1   1   1   1   1   0   0   0   2   0   1   1   1   1   0   1   1   1   1   1   1   0   1   1   1   2   0   2   1   1   0   0   1   1   1   2   0   0   1   1   1   1   2   1   2   1   0   1   1   1   1   1   1   0   1   2   2   1   2   0   1   1   1   1   2   0   1   1   1   1   2   1   1   1   0   1   0   2   2   2   2   2   0   1   1   2   0   2   0   2   2   0   2   1   1   0   0   2   1   1   2   1   2   0   1   1   1   1   2   1   1   1   1   1   2   2   1   1   1   2   2   0   2   0   2   0   0   2   0   1   2   0   2   1   1   2   0   0   1   0   1   1   1   2   2   2   0   2   2   0   0
 MK-3-15                2   0   2   1   1   2   2   0   2   2   1   1   1   2   0   0   1   1   1   1   2   1   1   2   0   0   0   2   1   1   0   1   0   1   1   2   1   1   0   2   2   2   2   0   1   1   1   2   2   1   1   0   1   1   0   2   0   2   0   1   1   2   1   0   1   1   1   1   1   1   0   1   0   1   1   0   2   1   1   0   0   1   1   1   2   1   0   1   1   1   1   2   1   2   1   0   1   0   1   1   1   1   0   2   1   2   1   2   0   1   1   1   1   2   0   1   0   1   1   2   2   1   1   0   1   0   2   2   2   1   2   0   1   1   2   0   2   1   2   2   0   1   1   1   1   0   2   1   1   2   1   2   0   1   1   1   1   2   1   2   1   0   1   2   2   1   2   1   2   1   0   1   0   1   0   0   2   0   1   2   0   2   1   1   1   0   2   2   0   1   2   1   2   2   2   0   2   2   0   0
 MK-3-16                2   0   2   1   1   1   2   0   1   2   1   1   0   2   0   0   1   1   1   0   2   1   1   2   1   0   0   2   1   1   0   0   0   1   1   2   1   1   0   2   2   2   2   0   0   1   1   2   2   1   1   0   2   1   0   2   1   1   1   1   0   2   1   1   1   1   1   1   1   1   0   1   0   1   2   0   2   2   1   1   0   1   2   1   2   1   0   1   1   1   1   2   1   2   2   0   1   0   1   1   1   1   0   2   1   2   1   2   0   1   1   1   1   1   0   1   0   2   1   2   2   1   1   0   0   0   2   2   1   1   2   1   1   1   1   0   2   0   2   2   0   1   1   1   1   0   2   1   1   1   1   1   0   1   1   1   1   2   1   2   1   0   0   2   2   1   2   1   2   1   0   1   0   1   0   0   1   0   1   2   0   2   1   1   1   0   2   2   0   1   2   1   2   2   2   0   1   2   0   0
 MK-4-1                 2   1   0   1   1   0   2   1   1   0   1   0   1   2   2   1   1   1   0   1   2   1   1   1   1   1   2   1   2   1   1   1   2   1   2   1   1   0   1   0   0   2   2   2   0   1   1   1   0   0   2   2   0   0   1   2   1   1   2   1   1   2   1   1   2   0   1   0   0   1   1   0   1   2   2   2   0   1   1   0   2   0   1   2   0   0   2   1   0   2   1   2   1   2   1   2   0   2   1   1   1   1   1   0   2   1   1   1   0   0   1   0   1   1   0   2   1   0   1   1   2   1   1   2   1   2   1   1   0   2   0   0   1   1   1   1   0   0   1   0   0   1   1   1   1   2   1   2   2   1   1   0   2   1   0   0   1   1   0   1   1   1   1   1   0   1   1   1   2   2   1   0   1   1   1   1   0   0   0   1   0   0   2   1   0   1   1   0   0   2   0   0   2   1   1   0   0   2   0   0
 MK-4-2                 2   1   0   1   1   0   1   1   1   0   1   0   2   2   2   1   1   1   1   1   2   1   1   1   1   1   2   1   2   2   0   1   2   1   2   1   1   0   1   0   0   2   2   2   0   1   1   1   0   0   2   2   0   0   1   2   1   1   2   1   2   1   1   1   2   1   1   0   0   1   0   0   1   2   2   1   0   2   1   0   2   1   1   2   0   0   2   2   0   2   1   2   2   2   0   2   0   2   1   1   2   1   1   0   1   1   1   1   1   0   1   0   0   1   0   2   1   0   1   1   2   1   2   2   1   1   2   1   1   2   0   0   1   1   1   1   0   1   1   0   0   1   1   1   1   2   1   2   1   1   1   0   2   1   0   1   1   1   0   1   1   1   1   1   0   0   1   1   2   2   1   0   1   1   1   2   0   1   1   1   0   1   2   1   0   1   1   0   0   2   1   0   2   1   1   0   0   2   0   0
 MK-4-3                 2   0   1   1   1   0   1   1   2   0   1   0   2   2   1   1   1   1   1   1   2   1   1   1   1   1   2   2   1   1   0   1   1   1   2   1   1   0   2   0   0   2   2   2   0   1   0   1   0   1   2   0   0   0   1   2   1   1   2   1   2   2   1   1   2   1   1   0   1   1   0   1   1   1   1   1   0   1   1   0   2   1   1   2   0   0   2   2   1   2   1   1   2   2   0   2   0   2   0   1   1   0   1   0   1   0   1   1   1   0   1   1   0   1   0   1   1   0   1   1   1   1   2   2   1   1   1   1   1   2   0   0   1   1   1   1   0   1   0   0   1   1   1   1   0   2   1   2   1   1   1   0   2   1   0   1   1   1   0   1   1   1   2   1   1   0   1   1   2   2   1   0   1   1   1   2   0   1   1   1   0   2   2   1   0   1   1   0   0   2   1   0   2   1   1   0   1   2   0   0
 MK-4-4                 2   0   1   2   1   0   1   1   2   0   1   0   2   1   1   1   1   1   1   1   2   1   1   2   1   1   1   1   1   1   1   2   1   1   1   1   1   0   2   0   0   2   2   2   0   0   0   1   1   1   1   0   0   0   2   2   1   1   2   2   2   2   1   0   2   1   1   0   1   1   0   1   1   1   1   1   0   1   1   0   2   1   0   2   0   1   2   2   1   2   2   1   2   1   0   2   0   1   0   1   1   1   1   0   1   0   1   1   1   0   0   1   0   1   0   1   1   1   1   1   1   0   1   2   1   1   1   1   1   2   1   0   0   1   1   1   1   1   0   0   1   1   0   1   0   2   1   2   1   0   2   0   2   1   0   1   1   2   0   1   0   1   2   1   1   0   1   1   2   1   1   0   1   0   1   2   0   1   1   1   0   2   2   1   0   1   1   0   0   2   1   0   2   1   1   0   1   1   0   0
 MK-4-5                 2   1   1   2   2   0   1   1   1   0   1   0   1   1   0   1   1   0   1   1   0   1   1   2   1   1   1   1   1   1   1   2   1   1   1   1   1   0   2   0   0   2   2   2   0   0   0   1   1   1   1   0   0   0   2   2   1   0   2   2   2   2   1   1   2   1   1   0   0   1   0   1   1   0   2   1   0   1   1   0   2   2   1   2   1   2   2   2   1   1   1   1   2   1   0   1   0   1   0   1   1   0   2   0   1   0   1   1   1   1   0   1   0   1   0   2   1   1   1   1   1   0   2   1   1   1   1   1   0   2   1   0   0   1   1   0   1   1   0   0   1   1   0   1   0   1   2   1   1   0   2   0   2   1   0   1   1   2   0   1   0   0   2   1   1   0   1   2   2   1   1   0   0   0   1   2   0   1   1   1   0   2   2   1   0   1   1   0   0   2   1   0   2   1   1   0   1   1   0   0
 MK-4-6                 2   1   1   2   2   0   1   2   1   0   0   0   1   1   0   1   1   0   1   1   1   1   1   2   1   1   2   1   1   1   0   2   2   1   1   2   2   0   2   0   0   2   2   2   0   0   1   1   1   1   0   0   1   0   2   2   1   0   2   1   2   2   1   1   2   1   1   0   0   1   0   1   2   0   2   1   0   1   2   0   2   1   1   1   1   2   2   1   1   1   1   1   2   0   1   1   1   1   0   1   1   0   1   1   1   0   1   0   0   1   2   1   0   1   0   2   2   1   0   1   0   0   1   1   1   1   1   1   0   2   1   0   0   1   1   0   1   1   1   0   1   2   1   1   0   1   2   1   1   0   2   0   1   2   0   1   1   2   0   1   0   0   2   1   1   0   1   2   2   0   0   0   0   0   1   2   0   1   0   1   0   2   2   1   1   1   1   0   0   2   1   0   2   2   0   0   1   0   0   0
 MK-4-7                 1   1   1   2   2   0   1   2   1   0   1   1   1   1   0   1   1   0   1   1   1   1   1   2   2   1   2   1   1   2   0   1   2   1   1   2   2   0   2   0   0   2   2   2   0   0   1   1   1   1   0   0   1   1   2   2   1   0   2   1   2   2   1   1   2   1   1   0   0   1   0   1   2   1   2   1   0   1   2   0   1   1   1   1   2   1   2   1   1   1   1   1   2   0   1   0   1   1   0   1   1   0   1   1   1   1   1   1   0   1   1   0   0   1   2   2   2   1   0   1   0   0   1   1   1   1   1   0   1   2   1   0   0   1   1   0   1   1   1   0   0   2   1   1   1   1   2   1   1   0   2   1   1   2   0   1   1   2   0   1   0   0   2   1   1   0   1   2   2   0   0   0   0   0   1   2   1   2   0   2   0   2   2   0   1   1   1   0   0   2   1   0   2   1   0   1   1   0   0   0
 MK-4-8                 1   1   1   1   2   0   1   2   0   0   1   0   1   0   0   1   1   1   0   1   1   1   1   1   1   1   2   1   0   2   0   1   2   1   1   2   2   1   2   0   0   2   2   2   0   0   1   1   2   1   1   0   1   1   1   2   1   0   2   1   2   2   1   1   2   1   2   0   0   0   0   1   2   1   2   1   1   1   2   0   1   0   1   1   2   1   2   1   1   1   1   1   2   0   2   0   1   1   1   1   1   0   1   1   1   1   1   1   0   1   1   1   0   0   2   1   2   1   0   1   1   0   1   1   1   1   1   0   1   2   1   0   0   1   1   1   1   1   1   0   0   0   1   0   1   0   1   2   1   0   2   0   2   2   1   1   1   2   0   2   0   0   2   1   1   0   1   2   2   0   1   0   0   0   1   2   1   2   0   2   0   1   2   0   1   1   1   0   0   2   1   0   2   1   0   0   1   0   0   0
 MK-4-9                 1   1   1   0   2   1   0   2   0   0   1   0   1   1   0   1   1   1   0   1   1   2   2   1   1   1   2   1   0   2   0   1   2   0   1   2   1   1   2   0   0   1   2   1   1   0   0   1   2   1   2   0   1   1   1   2   1   0   2   2   1   2   1   1   2   1   2   0   0   0   0   1   1   1   2   1   1   1   2   0   1   0   1   1   2   1   2   1   1   1   2   2   2   0   2   0   1   1   1   1   1   0   1   1   0   2   1   1   0   1   0   1   0   0   2   1   1   1   1   1   0   0   1   1   1   1   1   1   1   1   1   0   0   1   1   1   1   1   0   0   0   0   1   0   1   0   1   2   1   1   2   0   2   2   1   1   1   1   0   1   1   1   2   1   2   0   1   2   1   0   1   0   0   0   1   2   1   2   0   2   0   1   2   0   1   1   1   0   0   2   0   0   2   2   0   0   0   1   0   0
 MK-4-10                1   1   1   1   2   1   1   2   0   0   1   0   0   1   1   1   1   1   0   0   1   2   2   0   1   1   1   1   0   2   0   1   2   0   1   2   1   1   1   1   0   1   2   1   2   0   0   0   2   2   2   0   1   1   1   2   0   0   2   2   1   2   1   1   2   1   2   0   0   0   0   2   1   1   2   1   1   1   2   0   1   0   1   1   2   1   2   1   1   1   2   2   1   1   2   0   2   0   1   0   1   0   1   1   0   2   1   0   1   1   0   1   0   0   2   1   2   1   0   2   1   0   1   1   1   0   1   1   1   1   1   1   0   0   1   1   1   1   0   0   0   0   1   0   1   1   2   1   1   1   2   0   2   2   1   1   1   0   0   1   1   1   2   1   1   1   1   2   1   0   1   0   0   0   0   2   1   2   0   2   1   1   2   0   1   1   1   0   0   0   0   0   1   2   1   0   1   1   0   0
 MK-4-11                1   2   1   1   2   1   2   2   2   0   1   0   1   1   2   1   0   1   0   0   1   2   2   0   1   1   1   1   0   2   0   1   2   0   1   1   1   1   1   1   0   1   2   1   2   0   0   0   2   2   2   0   0   1   1   2   2   0   2   1   1   2   1   0   1   1   2   0   0   1   0   1   1   1   2   1   1   1   2   0   1   1   2   1   1   1   2   1   1   1   1   2   2   1   2   0   2   1   1   0   1   0   1   1   0   2   1   0   1   0   0   1   0   0   1   1   1   1   0   2   1   0   1   1   1   0   1   2   1   1   1   1   0   0   1   1   0   0   0   0   0   0   1   0   1   1   2   2   2   0   2   0   1   2   1   1   1   0   0   1   1   1   2   1   1   1   0   2   1   0   1   0   0   0   0   2   1   2   0   2   1   2   2   1   1   1   1   0   0   1   0   0   1   1   1   1   1   1   1   0
 MK-4-12                1   1   2   0   2   1   2   2   2   0   1   2   1   1   2   1   0   2   0   0   1   2   1   0   2   2   2   1   0   2   0   0   2   0   1   1   1   1   1   0   0   1   0   1   1   0   0   0   2   1   2   0   1   1   1   2   2   0   2   1   0   2   1   1   2   1   2   0   1   0   0   0   1   1   2   1   2   1   2   0   1   1   2   1   1   1   2   1   1   1   1   2   2   1   2   0   2   1   1   0   1   0   1   1   1   2   1   0   1   0   0   1   0   0   1   1   1   1   0   2   1   0   1   1   1   0   1   2   1   1   1   0   0   0   1   1   0   1   0   1   0   0   1   0   1   1   2   2   2   0   2   0   1   2   1   1   1   0   1   1   1   1   2   0   1   2   0   2   0   0   1   0   0   0   0   1   1   2   1   1   1   2   2   2   1   1   1   0   1   1   0   0   1   1   1   1   1   1   1   0
 MK-4-13                1   1   2   0   2   2   2   2   2   0   1   2   1   1   2   1   0   2   0   0   1   2   1   0   2   2   2   1   0   2   1   0   2   1   2   1   1   1   1   0   0   1   0   1   1   0   0   0   1   1   2   0   1   1   1   2   1   0   2   1   0   2   1   1   1   1   1   0   1   0   0   1   2   0   2   1   2   2   2   0   1   1   2   1   1   1   2   1   1   1   1   1   2   1   2   0   2   1   1   0   1   0   1   0   1   1   1   0   1   0   0   1   0   0   1   1   1   1   0   2   1   0   1   1   1   1   1   2   1   1   1   0   0   1   1   1   0   0   0   1   0   0   0   0   2   1   2   2   2   1   2   0   2   2   1   1   2   0   1   2   1   1   2   0   1   2   0   1   1   0   1   0   0   0   0   1   0   2   1   1   1   2   2   2   1   1   1   0   1   1   0   1   1   1   1   1   1   1   1   1
 MK-4-14                1   1   2   0   2   2   2   1   2   0   1   2   2   1   2   2   0   2   0   0   2   2   1   0   2   2   2   1   0   2   1   0   2   1   2   1   1   0   1   0   1   1   0   1   1   1   0   0   1   1   2   0   1   1   1   2   1   0   2   1   0   2   1   2   1   1   2   0   1   0   0   1   2   0   1   1   2   2   2   0   1   1   2   1   1   1   2   1   1   2   1   1   2   1   2   0   2   1   1   1   1   1   1   1   1   1   1   0   1   0   0   1   0   0   1   1   1   1   0   2   1   0   1   1   0   1   0   2   1   1   1   0   0   1   1   1   0   1   0   0   0   0   0   0   2   2   2   2   2   0   2   0   2   2   1   1   2   0   1   2   1   1   2   0   1   2   1   1   1   0   1   0   0   0   0   2   0   2   1   1   2   1   2   2   1   1   1   1   0   0   0   1   1   1   1   1   1   1   1   1
 MK-4-15                0   1   2   1   2   2   2   1   2   0   2   2   1   1   2   2   1   2   0   0   2   1   1   1   1   2   2   1   0   2   1   0   2   1   2   1   0   0   0   0   2   2   0   1   1   0   0   0   1   1   2   0   1   1   2   1   1   0   2   1   1   2   1   1   1   1   2   1   1   0   0   1   2   0   2   1   2   2   2   0   1   1   2   0   1   1   1   1   1   2   1   1   2   1   2   0   2   1   1   1   1   1   1   1   0   0   1   1   2   0   1   1   0   0   1   1   1   2   1   2   2   0   1   1   1   1   0   2   1   1   1   0   0   1   1   1   0   1   0   0   0   0   2   0   2   2   2   2   2   0   2   0   2   2   1   2   2   0   1   2   0   1   2   0   2   1   0   2   1   0   1   0   0   0   0   2   0   2   1   0   2   1   2   1   2   0   1   1   0   0   0   1   1   1   0   1   1   2   1   1
 MK-4-16                0   1   2   1   2   2   2   1   1   0   2   2   1   1   2   2   1   1   0   1   2   1   1   1   1   2   1   1   0   2   0   0   2   1   2   1   0   0   0   0   2   2   0   1   1   0   0   1   1   1   2   1   1   1   2   1   1   0   2   1   1   2   1   1   1   1   2   1   1   0   0   0   2   0   2   1   2   2   2   0   0   1   2   0   1   1   1   1   1   2   1   0   2   1   2   0   2   1   1   1   1   2   1   0   0   0   1   1   2   0   1   1   2   0   1   1   0   2   1   2   1   0   1   1   1   0   0   1   1   2   0   0   0   1   2   1   1   1   0   0   1   0   2   0   2   2   2   2   2   0   2   0   2   2   1   2   2   0   1   1   0   0   2   0   2   0   1   2   1   0   1   0   0   0   0   2   0   2   2   0   2   1   2   1   2   0   1   0   0   1   0   1   1   1   0   1   1   2   1   1
 MK-5-1                 0   0   1   2   1   2   1   1   1   2   0   1   0   1   2   0   0   1   2   1   1   1   1   2   1   0   2   1   1   0   0   0   1   1   1   1   2   1   1   2   0   1   1   2   0   0   2   2   0   1   1   1   1   0   1   2   1   1   0   1   2   2   1   0   1   0   1   1   0   1   1   0   1   0   0   2   0   0   1   0   1   1   2   1   1   1   2   0   1   1   2   0   1   1   1   2   2   1   2   1   1   1   1   2   1   0   1   2   0   0   2   2   1   1   1   1   0   1   1   2   1   1   1   0   1   1   0   1   1   1   0   1   0   1   0   2   2   1   1   0   1   0   1   1   0   0   1   0   0   1   1   0   2   0   1   1   1   1   0   1   0   1   1   1   2   2   1   2   0   2   2   1   1   2   0   1   1   1   2   0   1   1   1   0   1   1   2   1   2   2   0   2   1   1   1   1   0   2   1   1
 MK-5-2                 0   0   1   2   1   2   1   1   1   2   0   1   1   1   1   1   0   1   2   1   1   2   1   2   1   0   2   1   1   0   0   0   1   1   1   1   2   0   0   2   0   1   1   2   0   0   2   2   0   1   0   1   1   0   1   2   1   1   1   1   2   2   1   0   1   1   1   1   0   1   1   0   1   0   0   2   1   0   1   0   1   1   2   1   1   1   1   0   1   1   2   0   1   1   1   2   2   1   2   0   2   1   1   2   1   0   1   1   0   0   2   2   1   1   1   1   0   1   1   2   0   1   1   0   1   1   0   1   1   2   0   1   0   0   0   2   2   1   1   0   1   0   1   1   0   0   1   0   0   1   0   2   2   0   0   0   1   1   1   1   0   1   1   1   2   2   0   2   0   2   2   1   1   2   0   1   1   2   2   0   1   1   1   0   1   1   2   1   2   2   0   2   1   1   1   1   1   2   0   1
 MK-5-3                 0   0   1   2   1   2   1   2   1   2   0   1   1   1   1   2   0   1   2   1   1   2   1   2   1   0   2   1   1   0   0   1   1   1   1   1   2   0   0   2   1   1   1   1   0   0   2   2   0   1   0   1   1   0   1   2   2   1   1   1   2   2   1   0   1   1   1   0   1   1   1   0   1   0   0   2   1   0   1   0   1   1   1   1   1   1   1   0   1   1   2   0   1   1   1   1   2   0   1   2   2   1   1   0   1   0   1   1   0   0   2   1   1   1   1   1   0   1   2   1   1   1   1   0   1   1   0   2   0   2   0   1   0   0   0   2   2   1   2   0   1   1   1   1   0   0   1   0   0   0   0   2   1   1   0   0   1   1   1   1   1   1   1   1   2   2   1   2   0   2   2   1   1   2   0   1   1   2   1   0   1   1   1   1   1   1   2   1   2   2   0   2   1   1   1   1   1   2   0   0
 MK-5-4                 0   1   1   1   1   2   1   2   1   2   1   2   1   1   1   1   1   1   2   1   1   2   0   2   1   0   1   1   1   0   1   1   1   1   1   1   2   0   0   2   1   1   1   1   0   0   2   2   0   1   1   0   1   0   1   2   2   1   1   2   2   2   1   0   1   1   1   1   1   1   1   0   2   2   0   1   1   0   2   1   1   1   1   1   2   1   1   0   1   1   2   0   1   1   1   2   2   0   1   2   1   1   1   0   1   0   2   1   0   1   1   2   1   2   1   2   0   1   2   1   1   1   1   0   1   1   0   1   0   2   0   1   0   0   0   2   2   1   2   0   1   1   1   1   0   0   1   0   1   0   0   2   0   2   0   2   1   1   1   1   1   1   1   2   2   2   1   2   1   2   2   1   2   2   1   1   0   1   2   0   1   0   1   1   1   1   2   1   1   1   0   2   1   1   1   2   1   2   0   0
 MK-5-5                 0   1   1   1   0   2   1   2   1   2   1   1   1   1   1   2   1   1   2   0   1   2   0   2   1   0   2   1   1   0   1   1   1   1   1   1   2   1   0   1   1   1   1   2   1   0   2   2   0   1   1   0   1   1   1   2   2   2   1   2   2   2   1   0   1   1   1   2   0   1   1   0   2   2   0   2   1   1   2   1   0   1   1   1   1   0   1   0   1   0   2   0   1   1   1   2   2   0   1   2   2   1   1   0   1   0   2   1   0   1   1   2   1   1   1   2   0   2   2   1   1   1   1   0   1   1   1   0   0   2   0   1   0   0   1   2   2   2   2   0   1   1   1   1   0   2   0   0   1   0   1   2   0   2   0   2   1   1   1   1   1   1   1   2   2   2   0   2   1   2   2   1   2   2   1   1   0   1   2   0   1   0   1   1   2   1   2   0   2   1   1   2   1   0   1   2   1   2   0   0
 MK-5-6                 0   1   0   1   0   1   1   2   1   1   1   1   1   1   1   2   1   1   2   0   1   1   0   1   1   0   2   1   1   0   1   0   1   1   1   1   2   1   0   1   1   1   0   2   1   0   2   2   0   1   1   1   1   1   1   2   2   2   1   2   2   1   1   0   0   1   1   2   0   1   2   1   2   2   0   2   1   1   2   1   1   1   1   2   1   1   1   0   1   1   2   0   1   1   1   2   2   0   1   2   2   2   1   0   1   1   1   1   0   1   1   1   1   1   1   2   0   2   1   1   1   1   1   0   1   1   1   1   0   0   0   1   0   0   1   2   2   1   2   0   1   1   1   1   1   2   1   0   1   0   1   2   0   1   0   1   1   2   1   1   1   1   0   2   1   2   0   2   1   2   1   1   1   2   2   1   0   1   2   0   2   0   1   1   2   1   2   2   2   1   1   2   1   0   1   2   1   2   0   0
 MK-5-7                 1   2   0   1   0   0   1   2   1   1   1   1   1   1   1   2   1   1   2   1   1   1   0   1   1   0   2   0   0   0   0   0   1   1   1   0   2   0   0   1   1   1   0   2   1   0   2   2   0   1   1   1   1   1   1   2   2   2   1   1   2   1   1   0   0   1   1   2   0   1   1   1   2   2   0   2   1   1   2   1   1   1   1   2   1   1   1   0   2   1   2   1   0   1   1   2   2   0   1   1   2   2   1   0   1   1   0   1   1   1   1   1   1   1   1   2   0   2   1   1   1   1   2   1   1   1   1   0   0   0   0   1   0   0   1   2   2   1   2   0   1   2   1   1   1   2   1   0   1   1   1   2   0   0   0   1   1   2   1   1   1   1   0   2   0   2   0   2   1   2   1   0   1   1   2   2   0   1   2   0   2   1   1   1   2   1   2   2   2   1   1   2   1   1   1   2   1   2   0   0
 MK-5-8                 2   2   0   1   0   0   1   2   1   1   2   2   1   1   1   2   1   2   1   1   1   1   0   1   1   0   2   0   1   0   0   0   1   1   1   0   2   0   1   1   1   1   0   1   1   0   1   2   0   1   1   1   2   1   1   2   1   1   1   1   2   1   1   0   1   2   1   2   0   1   1   1   2   2   0   2   1   2   2   1   1   1   1   2   1   1   1   0   2   1   2   1   0   1   1   2   2   1   2   1   2   2   0   1   1   1   0   1   1   1   1   0   1   1   1   1   1   2   1   1   1   0   2   1   1   1   1   0   0   0   1   1   0   0   1   1   1   1   2   0   1   2   0   1   2   2   1   0   1   1   0   2   1   1   0   1   1   2   1   1   2   1   0   2   0   2   0   2   1   2   1   0   1   1   2   2   0   1   2   0   2   1   0   1   1   1   2   1   2   1   1   2   1   1   1   2   1   1   0   0
 MK-5-9                 2   2   0   1   0   0   1   2   1   1   2   2   1   1   1   2   1   2   1   1   1   1   0   2   2   0   2   0   1   0   0   0   1   1   1   0   2   0   1   0   1   1   0   0   1   0   1   2   0   1   0   1   2   1   0   2   1   1   1   1   2   1   1   1   1   1   1   2   0   1   1   1   2   2   0   2   1   2   2   1   0   2   1   1   1   1   1   0   2   1   1   1   0   1   1   1   2   1   2   1   2   2   0   2   1   0   0   1   1   1   0   1   1   2   1   1   1   2   1   1   1   0   2   1   0   1   1   0   1   0   1   1   1   0   1   1   1   1   2   0   1   2   0   1   2   2   2   0   1   0   0   2   0   1   2   1   1   2   1   1   2   1   0   1   0   2   0   2   1   2   1   0   1   1   2   2   0   1   2   0   2   1   0   1   1   1   2   1   2   1   1   2   1   1   1   2   1   1   1   0
 MK-5-10                2   2   1   0   0   0   0   1   1   1   2   2   1   1   1   2   2   2   1   1   2   1   0   1   1   0   2   0   1   0   1   0   1   1   2   0   2   0   1   0   1   1   1   1   1   0   1   2   0   2   0   1   2   2   0   2   1   1   1   1   2   1   1   1   1   1   1   2   0   1   1   1   2   2   0   2   1   2   2   1   0   1   1   1   1   1   1   0   2   1   1   1   0   1   1   1   2   1   2   1   2   2   0   2   1   0   0   0   1   1   0   1   1   1   0   1   1   1   1   1   1   0   2   1   0   1   1   0   1   0   2   1   0   0   0   1   1   1   1   0   2   2   0   2   2   2   2   0   1   0   0   1   0   1   2   1   1   2   1   1   2   1   0   1   0   2   0   2   1   2   0   0   1   1   2   2   0   2   2   0   2   1   1   1   1   1   2   1   2   1   1   1   1   1   0   2   1   1   1   0
 MK-5-11                2   2   0   0   0   0   0   1   1   1   1   1   1   1   1   2   2   2   1   1   2   1   0   1   1   0   2   0   1   0   1   1   1   1   2   1   1   0   1   0   1   1   1   1   1   0   1   2   1   2   0   1   1   2   0   1   1   0   1   1   2   1   1   1   1   1   0   1   0   1   1   1   2   2   0   2   1   1   1   1   1   1   0   1   0   1   2   0   2   1   1   1   0   0   2   1   2   1   2   1   2   2   1   2   1   0   0   1   1   1   0   1   1   1   0   1   0   1   1   1   1   0   2   1   0   1   1   0   2   0   2   1   0   0   0   0   1   1   1   0   2   2   0   2   1   2   2   0   1   0   0   2   0   1   2   1   1   2   1   1   2   1   0   1   1   2   0   1   1   2   0   0   1   1   2   2   1   2   2   0   1   0   1   1   1   0   2   1   2   1   1   1   1   1   0   1   1   1   1   0
 MK-5-12                2   2   0   0   0   0   0   1   0   1   2   1   0   1   1   2   2   2   1   1   1   1   0   1   1   0   2   0   1   0   1   1   2   1   2   2   1   0   1   0   1   1   1   1   1   0   1   1   1   2   0   1   1   2   0   2   1   1   1   1   2   1   1   1   1   1   2   1   1   1   1   1   2   1   0   2   0   0   1   1   1   1   0   0   0   0   2   0   2   1   1   1   0   0   2   0   2   1   2   1   2   2   1   2   1   0   0   1   1   1   0   2   1   1   1   1   0   1   1   1   1   0   2   0   0   1   0   0   2   0   2   1   1   0   0   0   0   1   1   0   2   2   0   2   1   2   1   1   1   0   0   2   0   1   2   0   0   2   1   1   2   1   0   1   1   2   0   1   1   2   0   1   1   1   2   2   1   2   2   0   1   1   1   1   1   0   2   1   1   1   1   1   1   1   1   1   1   1   1   1
 MK-5-13                2   1   0   0   0   0   0   1   0   1   2   1   0   1   1   1   1   2   1   1   1   0   0   0   1   0   2   0   1   0   1   1   2   1   2   2   1   0   1   0   1   1   1   1   1   0   1   1   1   2   0   1   1   2   0   2   1   1   2   1   2   1   1   1   2   1   2   1   1   1   1   1   2   1   0   1   0   0   1   1   1   1   0   1   0   0   2   0   2   1   1   1   0   0   2   0   2   1   2   1   2   2   0   2   1   0   0   2   2   1   1   2   1   1   2   1   0   1   1   1   0   0   2   0   0   1   0   0   2   0   2   2   1   1   0   0   0   1   1   0   2   2   0   2   1   1   1   1   1   0   0   2   0   2   1   0   0   2   1   1   2   2   0   1   1   2   1   2   1   2   0   1   1   1   2   2   1   2   2   0   1   1   1   1   1   0   2   1   1   1   2   1   1   1   1   1   1   1   1   1
 MK-5-14                2   1   0   1   0   0   0   1   0   1   2   1   0   1   1   1   2   1   1   1   1   0   0   1   1   0   2   0   1   0   1   1   2   1   2   0   1   1   1   0   1   1   1   1   1   0   0   1   2   1   0   2   1   2   0   2   1   1   2   1   1   2   1   1   2   1   2   1   1   0   1   1   2   2   0   1   0   0   1   0   0   1   1   2   0   0   2   0   2   1   1   1   1   1   0   0   2   1   2   0   2   2   0   2   2   0   1   2   2   0   1   2   1   2   2   1   1   1   1   1   1   0   2   0   0   1   1   0   2   0   1   2   1   0   0   0   0   0   2   0   2   1   0   1   1   1   1   1   1   0   1   2   0   2   1   0   0   2   1   1   2   2   0   1   1   2   1   2   1   1   0   1   1   1   2   2   0   2   1   0   1   1   0   1   2   0   2   1   2   1   2   1   1   0   1   1   1   0   1   1
 MK-5-15                2   1   0   1   0   1   0   2   0   1   2   1   0   1   1   1   2   1   1   1   1   1   0   1   1   0   2   0   1   0   1   1   2   0   2   0   1   1   1   0   1   1   1   1   1   0   0   1   0   1   0   2   1   1   0   1   1   1   2   1   1   2   1   1   2   1   1   1   1   0   1   1   2   2   1   1   0   0   0   0   0   1   1   2   0   1   0   1   2   1   1   1   1   1   1   0   2   1   2   0   2   1   0   2   2   0   1   2   2   0   1   2   1   2   2   1   0   1   1   1   1   1   2   0   0   1   1   0   2   0   1   2   1   1   0   1   0   1   2   0   2   1   0   0   1   1   1   0   1   0   1   1   0   2   1   0   0   2   1   1   1   2   0   1   1   2   1   2   1   1   0   1   1   1   2   2   0   2   1   0   1   1   1   1   2   0   2   1   2   1   2   1   1   0   1   1   1   0   1   1
 MK-5-16                2   0   1   0   0   1   0   2   0   1   2   1   0   1   2   2   2   1   1   1   1   2   0   0   0   0   2   0   1   0   1   1   2   0   2   1   1   1   1   0   1   1   1   1   1   1   0   1   0   1   0   1   1   1   0   1   1   1   2   1   1   2   1   2   2   0   1   1   2   0   1   1   1   2   1   1   0   0   0   0   0   1   1   2   0   1   0   1   2   1   0   1   1   1   1   1   2   1   2   0   2   0   1   1   2   0   1   2   2   0   1   2   1   2   1   1   0   1   1   1   1   2   2   0   0   1   0   0   2   0   1   2   1   1   0   1   2   1   2   0   2   1   0   0   2   1   1   0   0   0   1   1   0   2   1   0   0   1   1   2   1   2   1   1   1   2   1   2   1   1   0   1   1   1   2   2   0   2   1   2   1   1   2   2   2   0   2   1   2   1   2   1   1   0   1   1   1   0   1   1
 MK-6-1                 1   0   1   1   0   1   2   2   1   1   0   2   0   2   2   0   1   1   1   1   2   1   0   0   0   1   1   1   0   2   1   1   2   1   1   2   1   1   2   1   0   1   1   2   1   0   1   0   2   0   0   1   2   0   1   1   2   1   1   0   2   2   1   1   2   0   2   1   0   1   0   2   1   1   1   1   0   1   1   1   1   0   0   2   1   2   1   1   0   1   2   0   1   1   0   1   2   0   0   1   1   0   1   2   0   0   0   1   0   2   1   1   0   1   1   2   2   1   1   1   0   1   1   1   2   1   1   1   2   2   1   1   0   1   1   2   1   1   2   0   2   0   0   0   0   2   2   1   1   2   1   2   1   1   0   1   2   1   0   0   0   1   1   1   2   1   1   0   1   2   1   1   2   2   1   1   2   1   2   1   0   1   0   1   1   1   0   0   2   1   2   0   0   2   1   0   2   2   1   1
 MK-6-2                 1   0   1   1   0   1   2   1   1   1   0   2   0   1   1   0   1   1   1   1   2   1   1   0   0   1   1   1   0   2   1   0   2   1   1   2   1   1   1   2   0   1   1   2   1   0   1   0   2   1   0   1   2   0   1   1   2   1   1   0   2   2   1   1   2   0   2   1   0   1   0   2   1   1   1   1   1   2   1   1   1   0   0   1   1   2   1   0   0   0   2   0   1   1   0   2   2   0   0   1   1   0   1   2   0   0   0   1   1   2   1   1   0   2   0   2   1   1   0   2   0   1   1   1   2   0   1   1   2   2   1   2   0   1   1   2   1   0   2   0   2   0   0   0   0   2   2   0   1   1   1   2   1   2   0   1   2   1   0   0   0   1   1   1   2   1   1   0   1   2   1   1   1   2   1   1   2   1   2   2   0   2   0   1   1   1   0   0   2   1   2   0   0   2   1   0   2   2   0   0
 MK-6-3                 1   0   1   1   0   1   2   1   1   2   0   1   0   1   1   0   1   1   1   1   2   1   1   0   0   0   1   1   0   2   0   1   2   0   1   2   1   1   1   2   0   1   1   2   1   0   1   0   2   1   1   0   2   0   1   1   2   1   1   0   2   2   1   1   2   0   2   1   0   1   0   1   1   1   1   0   1   1   1   1   1   0   0   1   1   2   1   0   0   0   1   0   1   1   0   2   2   1   0   1   1   0   1   1   0   1   0   1   1   2   1   1   0   2   0   2   2   1   0   2   0   1   1   1   2   0   1   1   2   2   1   2   0   1   1   1   1   1   1   0   2   0   1   0   1   2   2   0   1   1   0   1   1   2   1   1   2   1   1   0   1   1   1   1   2   1   1   0   1   0   1   0   1   0   1   1   2   1   2   2   0   2   0   0   1   1   0   0   2   1   2   0   0   2   1   0   1   2   0   0
 MK-6-4                 1   0   1   1   0   1   2   1   1   1   1   1   1   1   1   0   1   1   1   1   2   1   1   0   0   0   2   0   1   2   0   1   2   0   1   2   1   1   1   2   0   1   1   2   1   0   1   0   2   1   1   0   2   0   1   2   1   1   1   0   1   2   0   2   1   1   2   1   0   1   0   1   0   1   2   0   0   1   1   1   1   2   0   1   1   1   1   0   1   0   2   1   1   1   1   2   2   1   0   1   1   0   1   1   0   1   0   2   1   1   1   1   0   2   0   2   2   1   1   2   1   1   1   1   2   0   1   1   2   2   1   2   0   1   1   1   1   1   1   0   2   1   1   0   1   2   2   0   1   1   0   1   1   2   1   1   2   2   1   0   1   1   1   1   1   2   2   0   1   0   1   1   1   0   1   1   2   1   1   1   0   2   0   0   1   1   0   0   2   1   2   0   0   2   1   0   1   2   0   0
 MK-6-5                 1   0   2   0   0   1   2   1   1   1   1   1   1   1   1   0   1   1   1   1   2   1   1   0   0   0   2   0   1   2   0   1   2   0   0   2   2   1   1   2   0   0   1   1   1   0   1   0   2   1   1   0   2   0   1   2   1   1   1   0   1   2   1   2   1   1   2   2   0   2   0   1   0   1   2   1   0   1   1   1   2   1   0   1   1   1   1   0   1   0   2   1   0   1   0   2   2   1   0   1   1   0   1   1   0   1   1   2   1   0   1   1   0   1   0   2   2   0   2   2   1   1   1   1   2   0   1   1   2   1   1   2   0   1   1   0   2   1   2   1   2   1   1   0   0   2   1   0   1   1   0   1   1   2   1   2   2   1   1   1   1   1   1   2   1   2   2   0   1   0   1   0   1   0   1   0   2   1   1   1   1   2   0   0   1   0   0   0   2   0   2   0   0   2   1   1   2   2   0   0
 MK-6-6                 1   1   2   0   0   1   2   1   1   1   1   1   0   1   1   0   1   1   1   1   2   0   2   0   1   0   1   1   2   2   1   0   2   1   0   2   2   0   2   2   0   0   1   1   1   0   1   1   2   1   1   1   2   0   1   2   1   1   1   0   0   2   1   2   1   1   2   1   0   2   0   0   1   1   2   0   0   1   1   1   2   1   0   1   1   0   1   0   1   0   2   1   0   1   0   2   2   2   0   0   1   0   0   1   0   1   0   2   1   1   1   1   1   1   0   2   2   0   2   2   1   1   1   1   2   0   1   1   1   1   1   2   1   1   1   0   2   1   2   1   2   1   1   0   0   2   1   0   0   0   0   1   1   2   1   2   1   1   1   1   1   1   1   2   1   2   2   0   1   0   1   0   1   0   1   0   2   1   1   1   1   2   1   0   1   0   0   0   2   0   2   0   0   2   1   1   2   2   0   0
 MK-6-7                 1   1   2   0   0   1   2   1   2   1   1   1   0   1   1   0   1   1   1   1   1   0   1   0   1   1   1   1   2   2   1   1   2   2   0   1   2   0   2   2   0   0   1   1   1   0   1   1   2   1   2   2   2   0   1   2   2   1   1   0   0   1   1   1   1   1   2   1   0   2   0   0   1   1   2   0   0   1   1   1   2   1   0   1   1   1   2   0   2   1   2   1   0   1   0   2   2   2   0   1   1   0   0   1   0   0   0   2   1   1   1   1   1   1   0   2   2   0   1   2   1   1   1   1   1   0   1   1   1   1   1   2   1   1   1   1   2   0   2   0   2   0   1   0   1   2   1   0   0   0   1   1   1   1   1   2   1   0   1   0   1   1   1   2   1   2   2   0   2   0   1   0   1   0   1   0   1   1   2   1   2   2   1   1   1   1   1   0   2   1   2   0   0   2   1   1   2   2   0   0
 MK-6-8                 1   1   2   0   0   2   1   0   2   1   1   0   0   1   2   0   1   1   2   1   1   0   1   0   1   1   1   2   2   2   1   1   2   2   0   2   2   0   2   1   1   0   1   1   1   0   1   1   0   1   2   2   2   0   1   2   2   1   1   0   0   1   1   2   1   1   1   1   0   1   1   0   1   1   1   0   0   1   1   1   2   1   0   2   1   1   2   1   2   1   2   0   1   2   0   1   2   2   0   1   1   0   0   0   0   0   0   1   1   1   1   1   1   1   0   2   2   0   0   2   1   1   1   2   2   0   1   1   1   1   2   2   1   1   1   1   2   0   2   0   2   0   1   0   1   2   1   0   0   0   1   1   1   1   1   1   1   0   1   0   1   1   1   1   1   2   2   0   2   0   1   0   1   1   1   1   1   0   2   1   2   2   1   1   1   1   1   1   2   1   2   1   0   2   1   1   2   2   1   0
 MK-6-9                 2   1   1   1   1   2   1   0   1   1   2   0   0   1   2   0   1   1   2   1   1   1   1   0   1   1   0   2   2   2   1   1   2   2   0   2   2   0   2   1   1   0   1   1   1   0   2   1   0   1   1   2   1   0   1   2   2   0   1   0   0   0   1   2   1   1   1   1   0   1   1   0   1   1   1   0   1   0   1   1   2   1   0   1   0   1   2   1   1   1   2   0   0   2   0   1   2   2   1   1   0   0   1   0   0   0   1   1   1   2   2   1   2   1   1   2   1   0   0   2   1   1   0   2   2   1   1   1   0   1   2   2   2   1   1   1   1   1   2   1   2   1   1   0   0   2   1   0   0   0   1   1   1   2   1   1   1   0   1   0   1   1   1   0   1   2   2   0   2   0   1   0   1   1   0   2   1   0   2   1   2   2   1   1   1   1   1   1   2   1   2   1   1   2   1   1   2   2   1   0
 MK-6-10                2   1   1   1   1   2   1   0   1   1   2   0   1   2   1   0   1   1   2   1   1   1   1   0   1   1   0   2   1   2   1   1   2   1   0   2   2   0   2   1   1   0   2   1   1   1   2   0   0   1   1   2   1   0   1   1   2   0   1   0   0   0   1   2   1   1   1   1   0   0   1   1   1   0   1   0   1   0   0   1   2   1   0   1   1   1   2   2   1   0   2   0   0   2   0   1   2   2   1   0   0   0   1   0   0   0   2   1   1   2   2   1   2   0   1   1   1   0   0   2   2   1   0   1   2   1   0   1   0   1   2   1   2   1   1   1   2   1   2   1   2   0   2   1   0   2   1   1   0   0   1   1   1   2   2   1   0   0   1   1   1   1   1   0   1   2   2   0   2   0   1   0   1   1   0   2   1   0   2   2   2   1   1   1   1   1   1   1   1   1   2   1   0   1   1   2   2   2   1   0
 MK-6-11                2   1   1   1   1   2   1   0   1   1   2   0   1   2   1   0   1   2   1   1   1   1   1   0   1   1   0   2   1   2   1   1   2   1   0   2   1   0   1   1   0   1   1   1   1   1   1   1   0   1   2   2   1   0   1   1   2   0   0   0   1   0   1   2   1   1   1   1   0   1   1   1   1   0   1   0   2   0   0   2   2   1   1   2   1   1   2   2   1   0   1   0   0   2   0   1   2   2   2   0   0   0   0   0   0   0   2   1   1   2   2   2   2   1   1   1   1   0   0   2   2   1   0   1   2   1   1   1   0   1   1   2   2   1   1   1   2   1   2   1   2   0   2   1   0   2   1   1   0   0   1   1   1   2   1   1   0   0   2   1   0   0   0   0   1   2   2   1   2   0   1   1   1   1   0   2   1   1   0   1   2   1   1   1   0   1   2   1   1   1   2   1   0   1   1   1   2   2   0   0
 MK-6-12                2   1   1   1   1   2   2   0   1   1   2   0   0   1   1   0   1   1   0   1   1   1   1   1   1   2   0   2   1   2   1   1   2   1   0   2   1   0   1   1   0   1   1   1   1   0   0   1   1   2   2   2   1   0   1   1   1   0   0   0   1   0   2   2   1   1   1   1   1   1   0   0   1   0   2   1   2   0   0   2   2   1   1   2   1   1   2   2   1   0   1   0   0   2   0   1   2   2   1   0   0   0   0   1   0   0   2   1   1   2   2   2   2   1   1   1   2   0   0   2   2   1   0   1   2   1   1   1   0   1   1   2   2   1   1   1   2   1   2   1   2   0   2   1   0   1   2   1   0   0   1   1   1   2   1   1   0   0   2   1   0   0   1   0   1   2   2   1   2   0   1   1   1   1   0   2   1   1   0   2   1   1   0   1   0   1   2   1   1   1   2   1   0   2   1   0   2   2   0   0
 MK-6-13                2   0   1   1   1   2   2   0   1   1   2   0   0   1   1   0   1   2   0   1   1   1   1   1   1   1   0   1   1   2   1   1   2   1   0   2   1   0   1   1   0   1   1   2   1   0   0   1   1   2   2   2   1   0   1   1   0   0   1   2   1   0   2   1   1   2   1   1   1   1   1   0   1   0   2   1   2   1   0   2   2   1   1   1   1   1   2   1   1   0   1   0   0   2   1   1   2   2   1   0   0   0   0   0   0   0   2   1   1   2   2   2   2   1   1   2   2   0   0   2   2   1   0   1   1   2   1   1   0   1   1   2   2   1   2   1   2   1   2   1   2   0   2   1   0   1   2   1   1   0   1   1   1   2   1   1   0   0   2   1   0   0   1   0   1   2   2   1   2   0   1   0   1   2   0   1   1   1   0   2   1   2   0   1   0   1   2   1   1   1   2   1   0   2   2   0   2   2   0   0
 MK-6-14                1   0   1   1   2   2   2   0   1   1   2   0   0   1   1   0   1   2   0   1   2   1   1   1   1   1   0   1   1   0   1   1   2   1   0   2   0   1   0   1   0   1   1   2   1   0   0   1   1   2   2   1   1   0   1   1   0   0   1   2   1   0   2   1   1   2   1   1   2   1   1   0   1   1   2   1   2   1   0   2   2   1   2   0   0   1   2   1   1   1   1   0   0   2   2   1   2   2   1   0   1   1   0   0   1   0   2   1   1   2   2   2   2   1   1   2   2   0   0   2   2   1   0   1   1   2   1   2   0   1   1   0   2   1   1   0   1   1   2   1   2   0   2   1   0   1   2   1   1   0   1   2   1   2   1   1   0   0   2   1   0   0   1   0   1   1   2   1   2   0   1   0   1   2   0   1   1   1   0   2   1   2   0   1   0   1   2   1   1   1   2   1   0   2   2   0   2   2   0   0
 MK-6-15                1   0   1   1   2   2   2   0   0   1   2   0   1   1   1   0   1   2   0   1   2   1   1   1   1   0   0   1   1   1   0   1   1   1   0   2   0   0   0   1   0   0   1   2   1   0   0   1   1   2   2   1   1   0   1   1   1   0   1   1   2   0   2   1   1   2   1   1   2   1   1   0   0   1   2   1   2   1   0   2   2   1   2   0   0   1   2   1   2   0   1   1   0   2   2   0   2   2   1   0   0   1   0   0   1   0   2   0   1   1   2   2   2   1   1   2   2   0   1   2   2   1   0   1   0   2   1   1   1   1   1   0   2   1   1   0   1   0   2   1   2   0   2   1   0   1   2   1   1   0   0   2   1   2   1   1   0   0   2   1   0   0   1   0   1   1   2   1   2   0   1   0   1   2   0   2   1   1   0   1   2   2   0   1   0   1   2   1   1   0   2   2   1   2   2   0   2   2   0   2
 MK-6-16                1   0   1   1   2   1   2   0   0   1   2   0   0   1   1   1   1   1   0   1   2   1   1   1   1   0   1   1   1   0   0   1   1   2   0   2   0   2   1   1   0   0   0   2   1   0   0   1   1   2   2   1   1   1   0   2   1   0   1   0   2   0   1   1   1   2   0   1   1   1   1   0   0   1   2   2   1   1   0   2   2   1   2   0   0   0   2   1   2   0   1   1   0   2   2   0   2   2   1   0   0   0   0   0   1   0   1   0   1   1   2   1   2   1   1   2   2   2   1   2   1   1   0   1   0   1   1   1   1   1   1   0   1   1   1   0   2   0   2   1   2   0   1   1   0   1   1   1   1   1   0   2   1   2   2   1   0   0   2   0   1   0   1   0   1   1   2   1   2   0   1   0   1   2   0   1   1   1   0   1   2   2   0   1   0   1   2   1   1   0   2   1   1   2   2   0   2   2   0   1
 
!****************************************** Phenotypic Data **********************************************************
!-100.0 is resevred for missing phenotype
SimulatedTrait1         9.7234   10.7736    9.7629    9.9832    9.6199    9.2709    9.1880   11.0142   10.8543   11.5219    9.9323   10.5309   10.5742    9.9716    9.1883    9.2978   10.1407   11.0554   10.5873    9.9056    8.9767    9.8308    9.8072    8.2711   11.1404   10.0609   11.1731   10.3872   11.2434   10.4400    9.5991   10.7430   10.4035   11.5190    9.6738   11.3406    9.9559    9.7994   10.0264   10.9284    9.9072   10.7562   10.5517    9.4300    9.7857    8.3033    8.2865    9.2012    8.6545    9.9443    9.1579    9.6648   10.9802   10.8790    9.9373   10.3389   10.2671   10.5183   10.8932    8.9874   12.8099    9.0790   10.6129   10.3271    9.0712   10.4747    9.6172   12.1383   10.5791    8.4635    9.1663   11.2134    8.4646   10.4135   10.3727   11.2318    9.8647    9.9580    9.0970    8.6560   10.8672   10.5686   11.5543    8.8087   12.5339   11.9738    8.8670    9.1281   12.0780    9.1258   11.8863   11.3455    9.8813    9.8507    8.8588    9.1723   10.9853   11.0840    8.9893   10.5142   11.0241    9.5097   10.8176    9.7268    8.9670   10.3381   11.4547    8.6347   10.3110   10.9611    9.3797   10.9515   10.6920    8.5083   11.2409   10.1952    9.2025    8.3891    9.7680    9.3699   10.0128   10.4515    9.5345   10.1397    8.6815    7.8295    9.1519    8.9713   10.3367   10.5275    8.9514   11.0624    8.3954   11.7363    9.2633   11.7102   10.1527    8.9415   10.0174    9.0341   11.0822   11.6326    9.8625   10.2068    8.5469   10.0707   10.6846    9.9652    8.6765    9.3909    9.6909    9.6154   10.5636    8.8941    9.2755   11.6126    9.2754   10.3859    9.4807   11.0192   10.6814    9.0853   10.0956    9.7804    9.9999    9.9894   10.1940    9.1712    8.7404    9.9385    9.4713   10.7755    9.2337   11.5460   11.5061   11.5854   10.8426   11.2381   10.3751    9.3574   10.2848    9.7264    9.1222    8.3260    9.6606    9.3271   10.0551   10.3379   11.1090    9.2738   10.9244   10.8680   10.8461    8.8363    9.6671   10.8855   11.3961   10.2886   11.4970    8.7903
 
