# Supplementary material for: Inclusive Composite Interval Mapping of QTL by Environment Interactions in Biparental Populations
Source: PLoS One. 2015 Jul 10;10(7):e0132414. doi: 10.1371/journal.pone.0132414 (PMC4498613; doi:10.1371/journal.pone.0132414)
Supplement: S2 File — (ZIP) [file pone.0132414.s002.zip › F2 population/e=1/run_00160.met]

!**********************Note: lines staring with "!" are remarks and will be ignored in the program********************
!*********************************General Information**********************************
!Assuming F1 = P1 x P2, populations available in QTL IciMapping are: 
!  1, P1BC1F1 = P1 x F1, the first backcrossing where P1 is used as the recurrent parent;
!  2, P2BC1F1 = P2 x F1, the first backcrossing where P2 is used as the recurrent parent;
!  3, F1DH, F1-derived doubled haploids; 
!  4, RIL or F1RIL, recombination inbred lines through the repeated selfing of F1;
!  5, P1BC1RIL, recombination inbred lines through the repeated selfing of P1BC1F1;
!  6, P2BC1RIL, recombination inbred lines through the repeated selfing of P2BC1F1;
!  7, F2, the selfing generation of F1;
!  8, F3, the selfing generation of F2;
!  9, P1BC2F1, the second backcrossing where P1 is used as the recurrent parent; 
! 10, P2BC2F1, the second backcrossing where P2 is used as the recurrent parent;
! 11, P1BC2RIL, recombination inred lines through the repeated selfing of P1BC2F1; 
! 12, P2BC2RIL, recombination inred lines through the repeated selfing of P2BC2F1; 
! 13, P1BC1F2, the selfing generation of P1BC1F1; 
! 14, P2BC1F2, the selfing generation of P2BC1F1; 
! 15, P1BC2F2, the selfing generation of P1BC2F1; 
! 16, P2BC2F2, the selfing generation of P2BC2F1; 
! 17, P1BC1DH, P1BC1F1-derived doubled haploids; 
! 18, P2BC1DH, P2BC1F1-derived doubled haploids; 
! 19, P1BC2DH, P1BC2F1-derived doubled haploids; 
! 20, P2BC2DH, P2BC2F1-derived doubled haploids; 
   7      !Mapping Population (see remarks above)
   2      !Mapping Function (1 for Kosambi; 2 for Haldane; 3 for Morgan)
   2      !Marker Space Type (1 for intervals; 2 for positions)
   1      !Marker Space Unit(1 for centiMorgans; 2 for Morgan)
   6      !Number of Chromosomes (or Linkage Groups)
 200      !Size of the mapping population
   1      !Number of environments
 
!***************************************** Chromosomes and Linkage Maps **********************************************
!Chromosome                 NumMarkers
-CH1                        16
-CH2                        16
-CH3                        16
-CH4                        16
-CH5                        16
-CH6                        16
!Linkage map (Marker name followed by position or the interval length)
 MK-1-1                1     0.000
 MK-1-2                1    10.000
 MK-1-3                1    20.000
 MK-1-4                1    30.000
 MK-1-5                1    40.000
 MK-1-6                1    50.000
 MK-1-7                1    60.000
 MK-1-8                1    70.000
 MK-1-9                1    80.000
 MK-1-10               1    90.000
 MK-1-11               1   100.000
 MK-1-12               1   110.000
 MK-1-13               1   120.000
 MK-1-14               1   130.000
 MK-1-15               1   140.000
 MK-1-16               1   150.000
 MK-2-1                2     0.000
 MK-2-2                2    10.000
 MK-2-3                2    20.000
 MK-2-4                2    30.000
 MK-2-5                2    40.000
 MK-2-6                2    50.000
 MK-2-7                2    60.000
 MK-2-8                2    70.000
 MK-2-9                2    80.000
 MK-2-10               2    90.000
 MK-2-11               2   100.000
 MK-2-12               2   110.000
 MK-2-13               2   120.000
 MK-2-14               2   130.000
 MK-2-15               2   140.000
 MK-2-16               2   150.000
 MK-3-1                3     0.000
 MK-3-2                3    10.000
 MK-3-3                3    20.000
 MK-3-4                3    30.000
 MK-3-5                3    40.000
 MK-3-6                3    50.000
 MK-3-7                3    60.000
 MK-3-8                3    70.000
 MK-3-9                3    80.000
 MK-3-10               3    90.000
 MK-3-11               3   100.000
 MK-3-12               3   110.000
 MK-3-13               3   120.000
 MK-3-14               3   130.000
 MK-3-15               3   140.000
 MK-3-16               3   150.000
 MK-4-1                4     0.000
 MK-4-2                4    10.000
 MK-4-3                4    20.000
 MK-4-4                4    30.000
 MK-4-5                4    40.000
 MK-4-6                4    50.000
 MK-4-7                4    60.000
 MK-4-8                4    70.000
 MK-4-9                4    80.000
 MK-4-10               4    90.000
 MK-4-11               4   100.000
 MK-4-12               4   110.000
 MK-4-13               4   120.000
 MK-4-14               4   130.000
 MK-4-15               4   140.000
 MK-4-16               4   150.000
 MK-5-1                5     0.000
 MK-5-2                5    10.000
 MK-5-3                5    20.000
 MK-5-4                5    30.000
 MK-5-5                5    40.000
 MK-5-6                5    50.000
 MK-5-7                5    60.000
 MK-5-8                5    70.000
 MK-5-9                5    80.000
 MK-5-10               5    90.000
 MK-5-11               5   100.000
 MK-5-12               5   110.000
 MK-5-13               5   120.000
 MK-5-14               5   130.000
 MK-5-15               5   140.000
 MK-5-16               5   150.000
 MK-6-1                6     0.000
 MK-6-2                6    10.000
 MK-6-3                6    20.000
 MK-6-4                6    30.000
 MK-6-5                6    40.000
 MK-6-6                6    50.000
 MK-6-7                6    60.000
 MK-6-8                6    70.000
 MK-6-9                6    80.000
 MK-6-10               6    90.000
 MK-6-11               6   100.000
 MK-6-12               6   110.000
 MK-6-13               6   120.000
 MK-6-14               6   130.000
 MK-6-15               6   140.000
 MK-6-16               6   150.000
!*********************************** Marker Types ********************************************************************
!Co-dominant marker: When heterozygote F1 is present, P1 is coded as 2, F1 is coded as 1, and P2 is coded as 0; Otherwise, P1 is coded as 2, and P2 is coded as 0. 
!Dominant marker: When heterozygote F1 is present, P1 and F1 are coded as 12, and P2 is coded as 0; Otherwise, P1 is coded as 2, and P2 is coded as 0.  
!Recessive markers: When heterozygote F1 is present, P1 is coded as 2, and F1 and P2 are coded as 10; Otherwise, P1 is coded as 2, and P2 is coded as 0. 
!Missing marker is coded as -1. 
 MK-1-1                 1   0   1   1   1   2   1   2   2   1   1   1   0   1   1   0   1   2   0   1   1   0   2   2   1   1   2   1   2   0   0   1   1   0   1   0   1   2   1   0   0   1   2   0   1   1   1   1   0   1   1   1   0   2   1   1   1   1   1   1   1   1   2   1   1   1   1   2   1   0   1   1   0   1   2   2   1   1   2   2   0   2   0   1   2   1   1   1   1   1   0   2   1   2   2   2   1   0   1   1   0   1   0   1   1   1   2   1   1   0   1   0   0   1   0   1   2   2   1   0   2   0   0   0   1   1   1   0   1   0   0   0   1   2   0   1   2   1   2   2   0   1   1   2   0   1   0   1   0   2   1   0   1   1   1   1   2   0   2   2   2   1   0   1   2   0   0   1   1   2   1   0   0   0   1   1   0   0   1   1   2   0   0   1   1   0   1   2   1   0   1   1   1   1   1   2   1   1   1   1
 MK-1-2                 1   0   1   1   1   2   0   2   2   1   1   1   0   1   1   0   1   2   0   0   1   1   1   2   1   1   2   1   2   0   1   0   1   0   1   0   1   2   0   0   0   2   2   1   1   1   1   1   1   0   1   1   0   2   1   1   1   0   1   1   1   2   1   1   1   1   1   2   1   1   1   1   0   1   2   2   1   1   2   2   0   2   0   1   2   1   1   0   1   1   1   2   1   2   1   2   1   1   1   1   0   1   0   1   1   0   2   1   0   0   1   1   0   1   0   1   2   2   1   0   2   0   0   0   1   1   1   0   1   1   0   1   1   2   0   0   1   1   2   2   0   1   0   2   1   1   0   1   0   2   1   0   1   1   1   1   2   0   2   1   2   1   0   1   2   0   1   1   1   2   1   0   0   0   1   1   1   1   1   1   2   0   0   1   1   0   1   2   1   0   2   1   1   1   1   1   0   1   1   1
 MK-1-3                 2   0   1   1   0   2   1   2   1   1   0   1   1   2   1   1   2   1   0   0   1   1   1   2   1   1   1   1   2   0   1   1   1   0   1   0   1   2   1   0   0   2   2   1   0   1   1   1   1   0   1   1   0   2   1   1   1   0   1   1   0   2   1   1   1   1   0   2   1   1   2   1   0   1   2   2   1   1   2   2   0   2   1   1   2   1   1   0   1   1   1   2   1   1   1   1   2   1   1   1   0   1   0   1   1   0   2   1   0   0   1   0   0   1   0   2   2   2   1   0   1   0   0   0   0   1   1   1   1   1   1   1   1   2   1   0   1   1   2   1   0   1   0   2   1   1   0   1   1   2   1   0   1   1   1   1   2   0   2   1   2   0   0   2   2   0   1   1   1   2   1   1   0   0   1   2   1   1   1   0   2   0   0   1   1   0   1   1   2   0   2   1   1   1   1   1   1   1   1   1
 MK-1-4                 2   1   1   1   0   2   1   2   2   1   0   2   1   1   0   1   2   1   2   0   1   1   1   2   1   1   1   0   2   0   1   1   1   0   1   0   2   2   1   0   0   2   2   1   0   1   1   0   1   0   0   1   0   2   2   1   1   0   1   1   0   2   1   1   1   1   0   1   1   1   2   1   1   1   2   2   1   1   2   2   1   2   1   1   2   1   1   1   1   1   1   2   1   1   1   1   2   1   0   1   0   0   0   1   1   0   1   1   0   1   0   1   0   1   0   1   2   2   1   0   2   0   1   0   0   1   1   1   1   1   2   1   0   2   1   0   1   1   1   1   0   0   0   2   1   1   0   1   0   2   1   0   2   2   1   1   1   0   1   1   2   0   0   1   1   0   1   1   1   1   1   1   0   0   1   2   1   1   2   0   2   0   0   1   2   0   1   1   2   2   2   1   1   2   1   1   1   1   1   1
 MK-1-5                 2   1   2   0   0   2   1   2   2   1   0   2   2   1   1   1   2   1   2   0   1   1   1   1   1   1   1   0   2   0   1   1   1   0   1   0   2   2   1   0   0   2   2   1   0   1   1   0   1   0   0   0   1   2   2   2   1   0   2   1   0   2   2   1   1   1   0   0   1   1   2   1   1   1   2   2   1   2   2   2   1   2   0   1   2   2   2   1   1   1   0   2   1   1   1   1   2   2   0   1   0   0   1   1   1   0   0   1   0   1   0   1   0   1   0   1   2   2   0   0   2   1   1   0   1   1   1   1   1   1   1   1   0   2   1   0   1   1   1   1   0   0   1   2   1   1   1   1   1   2   2   0   2   2   1   1   1   0   2   0   2   0   0   1   1   0   1   1   1   2   1   1   0   0   1   1   2   1   2   0   2   0   0   1   2   0   1   1   2   2   2   1   1   1   1   1   1   1   1   1
 MK-1-6                 2   1   2   0   0   2   1   2   2   1   0   2   2   1   1   1   2   1   2   0   1   1   1   1   1   1   1   0   1   0   2   1   2   0   1   0   2   2   1   0   0   1   2   1   0   1   1   0   1   1   0   1   1   2   1   2   1   0   2   1   0   2   2   1   1   1   0   0   1   1   1   1   1   1   2   2   1   2   2   2   1   2   1   0   2   2   2   1   1   1   1   2   2   1   1   2   2   1   0   1   0   0   1   1   2   0   0   1   2   1   0   0   0   1   1   1   2   2   0   1   2   1   0   0   1   1   1   2   2   1   1   1   0   2   1   0   1   1   1   1   0   1   2   1   1   1   1   1   2   1   2   0   1   2   1   0   1   0   2   0   1   0   0   1   1   1   2   1   1   2   1   1   0   0   2   1   2   1   2   0   2   1   0   0   2   0   1   1   2   2   2   0   1   1   1   1   1   1   1   0
 MK-1-7                 2   1   2   0   0   0   2   1   2   1   0   1   2   1   1   1   2   1   2   0   1   1   1   1   1   2   1   0   1   0   1   1   2   0   1   0   2   2   1   0   0   1   2   1   0   0   1   0   1   1   0   1   1   2   1   2   1   1   2   1   0   2   2   1   1   1   0   0   1   1   1   1   1   1   2   2   1   2   1   2   1   2   1   0   2   2   2   1   1   1   0   2   1   1   1   2   1   1   0   1   1   0   1   2   2   0   0   1   2   1   0   1   1   1   1   0   2   2   1   1   2   1   0   0   1   1   0   2   2   1   1   1   1   1   1   1   1   1   1   0   0   1   2   2   1   1   1   2   2   2   2   0   1   2   1   0   2   0   2   0   1   1   0   1   1   1   2   2   1   2   1   1   0   0   1   1   2   1   2   0   2   1   0   0   2   0   2   2   2   2   1   1   1   1   1   1   0   1   1   0
 MK-1-8                 2   1   2   0   0   0   2   1   2   2   0   2   2   1   0   1   2   1   2   0   1   1   1   1   1   1   1   0   2   1   1   1   1   0   1   0   2   2   1   0   0   1   2   1   0   0   1   0   1   1   0   1   0   2   1   2   1   1   2   1   0   2   2   0   1   1   0   1   1   1   1   2   1   1   2   2   1   2   1   2   1   2   1   0   1   2   1   1   1   1   0   2   2   1   1   2   1   1   0   1   0   0   1   2   2   0   0   1   2   1   1   1   1   0   1   0   2   2   1   1   2   1   0   0   1   1   0   2   2   1   1   1   1   1   1   1   1   1   1   1   0   1   2   2   2   1   1   2   2   2   2   0   2   2   1   0   2   0   1   0   2   0   0   1   1   1   2   2   1   1   1   1   1   1   1   1   1   1   2   1   1   1   0   0   1   0   2   1   2   2   1   1   1   0   1   1   1   1   1   1
 MK-1-9                 2   1   2   0   1   0   2   1   2   2   0   2   2   1   1   1   2   1   2   0   0   1   1   1   1   1   1   1   2   1   1   1   1   0   1   0   2   2   1   1   0   1   2   1   0   0   1   1   1   0   0   2   1   2   0   2   1   1   2   1   1   1   2   0   1   1   0   1   1   2   1   2   1   1   0   1   1   2   2   2   1   2   1   0   1   2   2   1   1   1   0   2   2   1   1   2   1   1   0   1   0   0   1   1   2   0   0   1   2   1   1   2   1   1   1   1   2   2   1   1   2   1   1   0   1   1   0   2   2   0   1   1   1   2   0   2   1   1   0   1   0   1   2   1   1   1   0   2   1   2   1   0   2   2   1   0   1   0   1   0   2   0   0   1   1   1   2   1   1   1   1   1   1   1   1   1   1   0   2   1   1   1   0   0   1   0   2   1   1   1   1   1   1   0   1   1   1   1   2   1
 MK-1-10                2   1   2   1   1   1   2   2   2   2   0   2   1   1   1   1   2   2   2   0   0   1   2   1   1   1   1   1   2   1   1   0   1   0   1   0   2   1   0   1   0   1   2   1   0   0   1   1   1   0   0   2   1   2   0   2   2   1   2   1   1   1   2   1   1   1   0   2   1   2   1   2   1   1   0   1   1   2   2   2   1   2   1   0   1   1   2   1   1   1   0   2   2   1   1   2   1   1   0   1   0   1   1   1   2   0   0   1   2   1   1   2   1   2   1   1   2   1   1   1   2   0   1   0   1   1   1   2   2   0   1   1   1   2   0   1   1   1   0   1   0   1   2   1   1   1   0   2   1   2   1   0   2   2   2   0   1   0   1   1   2   1   0   1   1   0   2   1   1   1   1   0   1   1   1   1   1   0   2   0   1   1   0   0   1   0   2   1   2   1   1   2   2   0   2   2   0   1   1   1
 MK-1-11                2   0   0   1   1   1   2   2   2   2   0   2   1   1   1   1   2   2   2   0   1   1   2   1   1   1   1   2   1   1   1   1   1   1   1   0   2   1   0   1   0   1   2   1   0   1   1   1   1   0   0   2   1   2   1   2   2   1   2   2   1   1   2   1   1   1   0   2   1   2   1   2   1   1   0   1   2   2   2   2   1   2   2   0   1   1   2   2   1   0   0   2   2   1   1   1   1   1   0   1   0   1   1   2   2   0   0   1   2   1   1   2   0   2   1   0   2   1   1   1   2   0   1   1   1   0   1   2   0   0   1   2   1   2   0   1   1   1   0   1   0   0   2   2   1   1   0   2   1   1   0   0   2   2   2   1   1   0   1   1   2   1   0   1   1   0   2   1   1   1   1   0   1   1   1   1   1   0   2   1   1   1   0   0   1   0   1   1   2   1   1   2   1   0   2   2   0   1   1   1
 MK-1-12                2   0   0   1   1   1   2   2   2   2   0   2   1   1   1   1   2   2   2   1   1   1   2   1   1   1   1   2   1   0   1   1   1   1   1   0   2   0   0   1   1   1   2   1   0   1   1   2   0   0   0   2   1   2   0   2   2   1   2   2   1   1   2   1   2   1   1   2   1   2   1   2   1   1   0   1   2   1   2   2   1   2   2   0   1   0   2   2   0   0   1   1   2   1   1   1   2   1   0   1   1   2   1   2   1   0   0   1   2   1   1   1   0   1   1   1   2   1   1   1   2   1   1   1   1   0   1   2   0   0   1   1   1   2   0   1   0   1   0   1   0   0   2   2   1   1   0   1   1   0   0   0   1   2   2   1   1   1   1   1   2   1   0   1   0   0   2   2   2   1   1   0   0   1   1   1   1   0   2   1   1   1   0   0   2   1   1   1   2   1   1   2   1   1   2   2   0   1   2   1
 MK-1-13                2   0   0   1   1   1   2   2   1   1   1   2   0   1   1   1   2   2   2   1   1   1   2   2   1   1   1   1   1   0   2   1   1   1   1   1   1   0   0   1   1   1   2   0   0   0   1   0   0   0   0   1   1   2   0   2   1   1   2   2   1   1   2   1   2   0   1   2   0   2   1   2   2   1   0   1   1   1   2   2   2   2   2   0   2   0   2   1   0   0   1   1   1   1   0   1   2   1   0   1   1   2   2   2   1   0   1   1   2   1   1   1   0   0   1   2   1   0   1   1   2   1   1   1   1   1   1   2   0   1   1   1   1   2   1   1   0   2   0   2   0   0   2   1   2   1   1   1   1   0   0   2   1   2   2   1   1   1   1   0   1   1   0   1   0   0   1   2   2   1   1   1   0   1   1   1   1   0   1   1   1   1   0   0   1   1   1   1   2   0   1   2   1   1   2   2   0   1   2   1
 MK-1-14                2   0   0   1   1   2   2   1   0   1   0   1   1   1   1   1   1   2   2   1   1   1   2   2   2   1   1   1   1   0   2   1   1   1   1   1   0   0   0   1   1   1   1   1   1   0   1   0   0   0   0   0   1   2   0   1   1   1   2   2   1   1   2   1   2   0   1   2   0   2   1   1   2   1   0   2   1   1   2   2   2   2   2   0   2   0   0   1   0   1   1   1   1   1   0   1   2   1   0   1   1   2   2   2   1   0   1   1   1   1   0   1   0   0   1   2   1   0   1   1   2   1   1   1   1   2   1   2   0   1   1   0   1   2   1   1   0   1   1   2   0   0   2   1   2   0   1   1   2   1   0   1   0   2   2   2   1   0   1   0   1   1   0   1   0   0   2   2   1   1   1   1   0   1   1   0   1   0   2   1   1   1   0   0   1   1   1   1   2   0   1   2   2   1   2   2   0   1   2   1
 MK-1-15                2   0   0   1   1   2   2   1   1   1   1   1   1   1   1   1   1   2   2   1   1   2   2   2   2   1   1   1   1   1   2   1   1   1   1   1   0   0   1   1   1   1   1   0   1   0   1   1   0   1   0   1   1   2   0   1   1   1   2   2   1   1   2   1   2   0   1   2   0   2   1   1   2   0   0   2   1   1   2   0   2   1   2   0   2   0   0   0   0   1   2   1   1   1   0   2   2   1   0   1   1   1   2   2   1   1   1   1   0   1   0   1   0   1   0   2   0   0   1   1   2   1   1   1   1   2   1   2   0   1   1   0   1   1   0   1   0   1   1   1   0   0   2   1   2   0   1   1   2   1   0   1   0   2   2   2   1   1   1   0   0   2   0   1   0   0   2   2   1   1   0   1   0   1   1   0   1   0   2   2   1   1   0   0   1   1   1   0   2   0   1   2   2   2   2   2   0   1   2   1
 MK-1-16                2   0   0   1   1   2   2   1   1   1   1   1   0   1   1   1   1   2   2   1   1   2   2   2   2   1   0   2   1   1   1   1   1   1   1   1   0   0   1   1   1   1   1   0   1   0   1   1   0   1   0   1   1   2   0   2   2   0   2   2   1   1   2   0   2   0   1   2   0   2   1   1   2   0   0   2   1   1   2   0   2   2   1   0   2   0   0   0   0   1   2   1   2   1   0   1   2   1   2   1   1   1   2   2   1   0   1   1   0   1   0   1   0   1   0   2   0   0   1   2   2   1   1   1   1   2   2   2   0   1   0   1   1   1   0   1   1   2   1   1   1   0   2   1   2   0   2   1   2   1   0   1   1   2   2   2   1   1   1   0   0   1   0   1   0   0   2   1   2   1   0   1   0   1   1   0   1   0   2   2   2   1   1   0   1   0   1   1   1   2   1   2   2   2   2   2   0   1   2   0
 MK-2-1                 2   2   0   0   1   0   2   0   1   0   1   1   1   0   1   1   1   2   1   1   0   2   0   2   1   1   1   2   0   2   2   0   1   2   1   1   1   1   1   1   2   2   1   1   2   0   0   2   1   2   1   1   2   1   2   1   2   1   0   1   2   2   1   1   2   2   1   2   1   0   1   1   2   1   1   1   1   0   1   2   0   2   2   1   1   1   2   1   2   0   0   0   1   0   2   1   2   1   1   2   1   1   2   2   2   1   1   1   1   2   2   2   1   0   1   1   1   2   1   1   2   1   1   1   1   1   1   1   2   0   0   0   2   1   1   2   1   2   2   2   2   2   0   2   0   2   1   1   1   2   1   1   0   1   1   1   0   0   1   1   0   0   1   2   1   0   1   1   1   0   2   1   0   1   2   2   0   1   2   2   1   1   1   0   2   0   0   1   0   0   1   0   1   1   2   1   1   1   0   0
 MK-2-2                 2   2   0   0   2   0   2   0   1   1   1   2   2   1   1   1   1   1   1   0   0   2   0   0   1   1   1   1   0   2   2   0   2   2   1   1   1   2   1   1   2   2   1   1   1   0   0   2   1   1   1   2   1   1   2   1   0   1   0   1   1   1   1   0   2   2   1   2   1   0   1   1   1   1   1   2   1   0   1   1   0   2   2   1   2   0   1   1   2   0   0   0   1   0   2   1   2   1   2   2   1   1   0   2   1   1   1   1   1   2   1   2   1   1   2   1   1   2   1   1   2   1   1   0   1   1   1   1   2   0   0   0   2   1   1   2   1   2   2   2   2   2   0   1   1   2   1   1   1   2   2   1   0   1   1   1   0   0   1   2   0   0   0   2   1   0   1   1   1   0   2   1   0   1   2   2   0   1   1   1   1   0   1   0   2   0   0   1   1   0   2   0   0   0   1   1   1   1   0   0
 MK-2-3                 2   2   1   0   2   0   2   0   1   1   1   2   2   1   1   1   1   1   1   0   0   1   0   0   1   1   1   1   1   2   2   0   2   2   1   1   1   2   1   1   1   2   1   2   1   0   1   2   1   1   1   2   1   0   2   1   0   1   0   1   1   1   1   0   2   2   1   2   1   0   0   1   1   1   1   2   1   0   1   1   1   2   2   2   1   0   2   1   2   0   1   1   1   0   2   1   2   2   2   2   2   0   0   2   1   1   1   1   1   2   1   2   1   0   2   1   1   2   1   1   2   1   2   0   1   1   1   2   2   0   1   0   2   2   0   2   1   2   2   2   2   2   0   1   1   2   1   2   1   0   2   1   0   1   1   1   1   0   1   2   0   1   0   2   1   1   1   2   1   0   2   1   0   1   1   1   0   1   1   1   1   0   1   0   2   0   0   2   1   0   2   0   2   0   1   1   2   1   0   0
 MK-2-4                 2   2   1   0   2   0   1   0   1   1   1   1   2   1   1   2   1   1   1   0   0   1   0   0   1   1   1   1   0   2   2   0   2   2   1   1   1   2   1   0   2   2   1   2   1   0   1   2   1   1   2   2   1   0   2   1   0   1   0   1   1   0   0   0   2   2   1   2   1   0   0   1   1   0   1   2   1   0   1   1   1   2   2   2   1   1   2   1   2   0   1   1   1   0   1   0   1   2   2   2   1   1   0   2   1   1   2   1   1   2   1   2   1   0   2   1   1   1   1   0   2   1   2   0   1   1   1   2   2   1   1   2   2   2   0   2   1   2   2   1   2   2   0   1   1   1   1   2   1   0   2   0   0   0   1   1   2   0   1   2   0   1   0   2   1   1   1   2   1   0   1   2   0   2   1   1   0   1   1   1   0   0   1   1   2   0   0   2   2   0   1   0   2   0   2   1   2   1   0   0
 MK-2-5                 2   2   2   0   1   0   1   0   1   0   1   1   2   1   1   2   1   1   1   0   1   1   0   0   1   1   1   2   0   2   2   0   2   2   0   1   1   2   2   0   1   2   1   2   1   0   1   1   2   1   1   1   1   0   2   2   0   0   0   1   1   0   0   0   1   2   1   2   2   0   0   1   2   0   1   2   1   0   1   1   1   2   2   2   1   1   2   2   2   0   1   0   1   0   1   1   1   2   1   2   0   1   0   2   2   1   2   1   2   2   1   2   1   0   2   1   0   2   1   1   1   2   2   0   0   1   1   2   2   0   1   2   2   2   0   2   1   2   2   1   2   2   0   1   1   1   1   2   1   0   2   0   0   0   1   1   2   0   1   2   0   1   1   2   2   1   1   1   0   0   1   2   0   2   1   1   1   1   1   1   1   0   1   0   2   1   0   2   2   0   2   0   1   0   2   1   2   1   0   0
 MK-2-6                 2   2   2   0   1   0   1   0   1   0   1   0   2   1   0   2   1   1   1   0   1   1   0   0   1   1   1   2   1   2   2   1   1   1   0   1   1   1   1   0   0   2   1   2   1   1   1   1   2   1   1   1   0   0   2   2   0   1   0   1   1   0   0   0   1   2   1   1   2   0   0   1   2   0   0   1   1   1   2   1   1   2   1   2   1   1   2   2   2   0   1   0   1   0   0   1   1   2   1   2   0   1   0   1   2   1   2   1   2   2   1   2   1   0   2   1   1   2   1   1   1   2   2   0   0   1   1   1   2   0   1   2   2   2   0   1   1   2   2   1   2   1   0   1   1   2   1   1   1   0   2   0   2   0   1   1   1   0   1   2   0   1   1   2   2   2   1   1   0   1   1   1   1   1   1   1   1   1   1   1   1   0   1   1   2   1   0   2   2   0   2   0   1   0   1   2   1   1   0   0
 MK-2-7                 2   2   2   0   1   0   1   0   1   1   1   0   2   1   1   2   1   1   0   1   1   0   0   0   1   2   0   2   1   2   2   0   1   1   0   1   1   1   1   1   1   2   1   2   1   1   1   1   2   1   1   0   0   0   2   2   0   1   0   1   1   0   0   0   1   2   1   1   2   0   0   1   2   0   0   1   0   1   1   1   1   2   1   2   2   1   1   2   2   0   1   0   1   0   0   1   1   2   1   0   1   1   1   1   2   2   2   2   2   0   1   2   1   0   2   1   1   2   1   1   1   2   2   0   0   1   1   1   2   0   1   2   2   2   0   1   1   2   2   1   2   1   0   1   1   1   0   1   1   0   1   0   2   0   1   0   1   0   1   2   0   1   1   1   2   2   1   1   0   1   1   1   1   1   1   1   1   2   1   1   1   0   1   1   1   1   0   2   2   0   2   0   1   1   1   2   1   1   0   0
 MK-2-8                 1   1   2   0   1   0   1   0   1   1   0   1   2   1   1   2   1   2   0   1   1   0   0   0   1   2   0   2   1   2   2   1   1   1   0   1   1   1   1   1   0   2   2   2   1   1   1   1   1   1   1   0   0   0   2   2   0   2   0   1   1   1   0   0   1   2   0   1   2   0   0   1   2   0   0   1   0   2   1   1   1   1   1   2   2   1   1   2   2   0   1   0   1   0   0   1   0   2   1   0   1   1   1   1   2   2   2   2   1   1   1   1   1   0   1   1   1   1   1   1   0   2   2   0   0   1   1   1   2   0   1   1   1   2   0   1   1   2   2   1   2   2   0   1   1   1   0   1   1   0   1   0   2   0   0   0   1   0   2   2   0   1   1   1   2   2   1   1   0   0   1   1   1   1   1   1   1   2   1   1   1   0   1   1   1   1   0   2   2   0   2   0   1   1   1   2   1   1   0   1
 MK-2-9                 2   1   2   1   1   0   1   0   1   1   0   1   2   1   1   2   1   2   0   1   1   0   1   0   1   2   1   2   1   2   2   1   1   1   0   1   1   1   1   1   0   2   2   2   1   1   1   0   0   1   1   0   0   1   2   2   0   2   0   1   1   1   0   0   1   2   0   1   1   1   1   1   2   0   0   1   0   2   1   1   1   1   1   2   2   1   1   2   2   0   1   0   1   0   0   1   0   2   2   0   1   1   1   1   2   2   1   2   1   1   1   1   1   0   1   0   0   2   1   1   0   2   2   0   0   1   1   0   2   0   1   1   1   1   0   1   1   2   2   1   2   1   0   1   2   1   0   1   1   0   0   0   2   0   0   1   1   0   2   2   0   1   1   1   1   2   1   1   0   0   1   0   1   0   1   0   1   2   1   2   1   0   1   1   1   1   0   2   2   0   2   0   2   1   1   2   1   1   0   1
 MK-2-10                2   1   2   1   1   0   1   0   1   0   0   1   2   1   0   1   0   2   0   1   1   0   1   0   1   2   1   1   1   2   2   1   1   1   1   2   2   1   1   1   0   2   2   2   1   0   1   0   0   1   1   0   0   1   1   2   0   1   0   1   1   1   0   0   1   2   0   1   1   1   1   2   2   0   0   1   0   2   1   0   1   1   1   2   2   1   1   2   2   0   1   0   1   0   0   1   0   2   2   0   1   1   1   1   2   2   1   2   1   1   1   1   1   0   1   0   1   2   1   0   1   2   2   1   0   2   1   0   1   0   1   0   0   1   0   1   1   2   2   1   2   1   1   1   2   0   0   1   1   1   0   0   2   0   0   1   1   0   2   2   0   1   1   1   1   2   1   1   0   0   1   0   1   1   1   0   1   2   1   2   1   0   0   1   1   1   0   1   2   0   2   0   2   1   0   1   2   1   0   0
 MK-2-11                2   1   2   1   0   0   1   1   0   0   0   1   2   2   1   1   1   2   1   1   1   0   1   0   1   2   1   1   1   2   2   1   1   1   2   2   2   1   1   1   0   2   2   2   0   0   1   0   0   1   1   0   1   1   1   2   0   1   0   1   2   1   0   0   1   2   0   1   1   1   1   2   2   0   0   1   0   2   1   0   2   1   1   2   2   1   1   2   1   1   0   1   1   0   0   1   0   1   2   0   1   1   1   1   2   2   2   1   1   1   1   1   1   0   1   0   2   2   1   0   1   2   0   1   0   2   2   0   2   0   1   0   0   1   1   1   1   2   2   1   1   1   1   1   1   1   1   1   1   1   0   1   2   0   1   1   1   0   2   2   0   2   0   1   1   2   1   1   0   0   1   0   1   1   1   0   1   2   1   2   1   0   0   1   1   1   1   1   2   0   2   0   2   0   0   1   2   1   2   0
 MK-2-12                2   1   1   1   0   0   0   1   0   0   0   1   2   2   0   1   2   2   1   1   1   0   1   0   1   2   1   1   1   2   2   1   1   1   1   1   2   1   1   0   0   2   2   1   0   1   1   0   0   1   1   0   1   1   1   2   0   2   1   1   2   1   0   0   0   2   0   1   1   1   1   2   2   0   0   1   0   2   1   0   2   1   1   2   2   2   1   2   1   1   0   1   1   1   1   1   0   1   2   0   1   1   1   1   2   1   2   1   1   1   1   0   1   0   0   0   2   1   1   1   1   2   0   1   0   2   2   0   1   0   1   0   0   1   1   2   0   2   2   1   1   0   1   1   0   1   1   1   1   1   1   1   2   0   2   1   1   0   2   1   1   2   1   1   1   1   1   1   0   2   1   0   0   1   2   1   1   2   0   2   1   0   0   0   1   1   1   1   1   0   1   0   1   0   0   1   1   2   2   0
 MK-2-13                2   1   1   1   0   0   1   1   0   0   0   1   2   2   0   0   0   2   1   1   1   0   1   0   1   2   2   1   1   2   2   1   2   1   1   1   2   1   1   0   0   2   2   0   0   1   1   1   1   1   1   0   1   1   1   2   0   2   1   1   2   1   0   0   0   2   0   1   1   1   1   2   2   0   0   1   0   2   1   0   1   1   1   2   2   2   2   2   0   0   1   1   1   1   1   1   0   1   2   0   1   1   1   1   2   1   2   1   1   1   1   1   2   0   0   0   2   2   1   1   2   2   0   1   0   1   1   1   1   0   1   1   0   1   1   2   0   2   2   1   1   0   1   1   0   1   1   1   0   1   1   1   2   0   2   1   1   0   2   1   1   2   1   1   1   1   1   1   0   1   0   0   0   1   2   1   1   2   1   2   1   0   1   0   2   1   1   1   1   1   1   1   1   0   0   1   1   2   2   0
 MK-2-14                1   1   1   1   1   0   1   1   0   0   0   2   2   2   1   0   0   1   1   1   1   0   1   0   1   2   2   1   1   2   2   1   2   1   1   1   2   1   1   0   0   2   2   0   0   1   2   1   1   1   2   1   2   1   1   2   1   2   1   1   2   1   0   0   1   2   0   1   1   1   0   2   1   0   0   1   0   2   1   0   1   2   1   2   2   2   2   2   0   0   1   1   1   2   1   1   0   0   2   0   1   1   1   1   2   0   2   1   1   1   1   1   2   0   0   0   2   2   2   1   2   1   0   1   0   1   1   1   1   0   1   1   2   1   1   2   0   2   2   2   1   0   2   1   0   1   1   1   0   1   1   1   2   0   1   1   1   1   2   1   1   2   0   1   1   1   1   1   0   1   0   0   0   0   2   0   1   2   1   2   1   1   1   0   2   1   1   1   1   1   1   1   1   0   0   1   1   2   0   0
 MK-2-15                0   1   1   1   2   0   1   1   0   1   0   2   2   2   1   0   0   2   1   2   0   0   1   0   1   2   2   1   0   2   2   1   2   1   1   1   2   1   1   0   1   2   2   0   0   1   2   1   1   1   2   0   2   1   1   2   1   2   1   1   2   1   0   0   1   2   0   1   1   1   0   2   1   0   0   1   1   2   1   0   1   2   1   2   2   2   1   2   0   0   1   1   1   2   1   1   0   0   2   0   1   0   1   0   2   0   2   1   2   1   1   2   2   0   0   0   2   2   2   0   2   1   0   1   0   0   1   1   1   0   1   1   2   1   1   2   0   2   2   2   0   0   2   1   0   1   1   1   0   1   1   1   2   0   1   0   1   1   2   1   1   1   0   1   1   1   1   1   0   1   0   0   1   0   2   0   1   2   2   1   1   1   1   0   2   1   1   1   1   2   1   0   1   0   0   1   1   2   0   1
 MK-2-16                1   1   2   1   2   0   1   1   0   1   0   1   2   2   1   1   0   1   1   2   0   0   0   0   1   2   1   0   0   2   2   1   1   1   1   1   2   1   1   0   1   2   2   0   1   2   1   1   1   1   2   0   2   2   2   2   1   2   1   0   2   1   1   1   1   2   1   1   1   0   0   1   1   0   1   1   2   2   1   1   1   2   1   2   2   1   1   2   1   1   1   1   1   2   0   1   0   1   2   0   1   0   1   1   2   0   2   1   1   1   1   2   2   0   1   0   2   1   2   0   2   1   1   1   1   0   0   1   2   0   1   1   2   1   1   1   0   2   2   2   1   0   2   1   1   1   1   1   1   1   0   1   1   0   1   0   1   1   2   1   1   1   0   1   1   1   1   1   0   1   0   0   1   0   2   1   1   2   2   0   1   1   1   0   2   1   1   1   2   2   2   0   0   0   1   0   1   2   0   1
 MK-3-1                 0   0   2   1   0   1   1   0   1   0   0   1   2   1   0   0   1   0   2   1   1   1   1   1   2   0   1   1   2   2   0   1   0   1   0   1   0   2   2   1   0   2   1   0   0   0   2   0   0   1   1   1   1   2   0   0   0   0   1   2   2   1   1   1   1   1   2   0   0   0   0   0   1   2   1   2   2   1   1   2   2   1   1   2   0   2   1   0   0   0   1   1   0   2   2   0   0   0   1   0   0   1   0   0   1   1   0   1   1   1   1   1   2   0   1   1   2   2   0   1   1   1   1   2   0   1   2   1   1   2   1   0   1   1   1   2   0   1   1   1   1   0   0   0   2   1   2   2   1   1   2   1   1   1   2   0   0   1   2   0   1   0   1   0   2   1   1   0   1   1   0   1   0   1   1   1   2   0   1   2   1   1   2   2   0   2   2   2   1   0   2   1   0   1   1   1   2   1   1   1
 MK-3-2                 0   0   2   1   0   1   1   0   1   0   0   1   2   1   1   1   1   0   2   1   0   1   1   1   2   0   2   1   2   2   0   1   0   1   0   1   0   2   2   2   1   2   0   0   0   0   2   1   0   1   0   1   0   2   0   0   0   0   1   2   2   1   1   1   1   1   2   0   0   0   0   1   0   1   1   2   2   1   1   1   2   1   1   2   1   2   1   0   0   0   1   1   0   2   1   1   0   1   1   1   0   1   1   0   1   1   0   2   2   1   1   1   2   0   1   1   2   2   1   1   1   1   1   2   0   1   2   1   1   2   0   0   1   1   1   1   1   1   1   1   1   0   0   0   2   1   2   2   1   1   2   1   0   1   1   0   0   1   2   0   0   0   1   0   2   2   1   0   1   1   0   1   1   1   1   1   2   0   1   2   2   1   2   2   0   1   2   2   1   0   2   1   0   2   1   1   2   1   1   1
 MK-3-3                 0   0   1   1   0   1   2   0   2   0   0   1   1   0   1   1   1   0   1   1   0   1   1   1   2   0   2   1   2   2   0   0   0   1   0   1   0   1   2   1   1   2   0   0   1   0   2   1   0   1   0   1   0   1   0   0   0   1   1   2   2   1   1   1   1   1   2   0   0   1   0   0   0   1   1   2   2   2   1   1   2   1   1   2   1   2   1   0   0   1   0   1   1   2   1   2   0   1   0   2   0   1   1   0   1   1   0   1   2   1   1   1   2   0   1   0   2   2   1   1   1   1   1   2   0   0   1   1   1   2   1   0   1   1   1   0   1   1   1   1   1   0   0   0   2   1   2   1   1   1   2   1   0   1   1   0   0   1   2   0   0   0   1   0   2   2   2   0   2   1   0   1   1   1   1   1   2   0   1   2   2   1   2   2   0   1   2   2   1   0   2   2   1   1   1   1   2   1   1   1
 MK-3-4                 0   1   1   1   0   1   1   0   1   0   0   1   1   1   1   1   1   1   1   1   0   1   1   2   1   0   2   2   2   2   0   0   0   1   0   1   0   0   2   1   1   2   0   2   1   0   2   1   0   1   0   2   0   1   0   0   0   1   1   2   2   2   1   1   1   1   2   1   0   1   0   0   0   1   1   2   2   2   1   1   2   1   1   2   1   2   1   0   0   1   0   1   1   2   1   1   0   1   0   2   0   2   1   0   1   1   0   1   2   1   1   1   2   0   1   0   2   1   1   1   1   1   1   2   0   0   1   2   1   2   1   0   1   1   1   0   1   1   1   1   1   0   0   1   2   1   2   1   1   1   2   1   0   1   0   0   0   1   2   0   0   0   1   0   2   2   2   0   2   2   0   1   1   1   1   1   2   0   2   2   2   1   2   2   0   1   2   2   1   0   2   2   1   2   0   1   2   1   1   1
 MK-3-5                 1   1   1   1   1   0   0   0   0   0   0   1   1   1   2   2   1   1   1   1   0   1   1   2   1   0   2   1   2   2   0   0   0   1   0   1   0   0   1   1   1   2   0   1   1   0   1   1   0   1   0   2   0   1   0   0   0   1   1   2   2   2   1   1   1   2   2   1   0   1   0   0   0   1   1   2   2   2   1   1   2   1   1   2   1   2   1   0   1   1   1   1   1   2   1   1   0   1   1   2   0   2   1   0   1   1   0   2   2   1   1   1   2   0   2   0   2   1   1   1   1   1   1   2   0   0   1   1   1   2   1   1   0   1   1   0   1   1   2   1   2   1   0   1   0   1   1   1   1   1   2   1   0   1   0   1   0   1   2   0   0   0   1   0   2   2   2   0   2   0   0   1   1   2   2   2   2   0   2   2   2   1   0   2   0   1   1   2   1   0   2   1   2   2   0   1   2   0   1   2
 MK-3-6                 1   0   1   1   0   0   0   0   1   0   0   2   1   1   2   2   0   0   1   1   0   1   1   2   1   0   2   1   2   2   0   0   0   1   1   1   0   0   1   1   1   2   0   0   1   1   1   0   0   1   0   2   0   1   0   1   0   1   1   2   2   2   1   2   1   2   2   0   0   1   0   0   0   1   1   2   2   2   1   1   2   1   1   2   1   1   1   1   1   1   1   0   0   2   1   1   0   0   1   1   0   2   2   0   1   1   0   1   1   1   2   1   2   0   1   0   2   1   1   1   1   1   1   2   0   0   1   1   1   2   2   1   1   0   1   0   1   1   2   1   2   1   0   1   1   1   1   1   1   1   2   1   0   1   0   0   0   1   2   1   1   1   1   0   2   2   2   0   2   0   0   1   1   2   2   1   2   1   2   2   2   1   0   2   0   2   1   2   1   0   0   2   1   2   0   1   2   0   0   2
 MK-3-7                 1   0   1   1   0   0   0   0   0   0   0   2   2   1   1   2   0   1   2   1   0   1   1   2   1   0   2   1   2   2   0   0   0   1   1   1   0   0   1   1   1   2   0   1   1   1   1   0   0   1   1   2   1   1   0   0   0   1   1   2   2   2   1   0   0   2   2   0   0   1   0   0   0   1   1   2   2   2   1   1   2   0   1   1   0   1   1   1   1   1   1   0   0   2   1   2   0   0   1   1   0   2   1   0   1   1   0   1   0   2   1   1   2   0   1   0   2   1   1   1   1   1   1   2   0   0   1   0   1   2   0   1   1   1   1   0   1   1   2   1   1   1   0   1   1   1   1   1   1   1   2   2   1   1   1   1   1   1   2   1   1   1   1   0   2   2   2   0   2   0   1   0   1   2   2   1   1   1   1   2   0   1   0   2   2   2   1   2   1   0   0   2   1   2   0   1   2   0   0   1
 MK-3-8                 1   0   1   1   0   1   0   0   0   1   0   2   2   1   1   2   0   0   2   0   0   2   1   2   1   0   2   0   2   2   0   1   0   1   0   1   0   0   1   1   1   1   0   1   1   1   1   0   0   1   1   2   1   1   0   0   0   1   1   2   2   2   1   0   0   2   2   0   0   1   0   0   0   1   2   2   2   2   1   2   2   0   1   1   0   1   1   1   1   1   1   1   1   2   1   2   0   0   1   1   0   2   1   0   1   2   0   1   0   2   0   1   2   0   1   0   2   0   1   1   1   1   1   2   0   0   1   0   1   2   1   0   1   1   2   1   0   1   1   2   1   1   0   1   2   1   2   1   1   1   2   2   0   2   0   1   2   1   2   1   1   0   1   0   2   2   2   0   2   1   0   0   0   2   2   1   1   2   1   2   0   1   0   2   2   2   1   2   1   0   0   2   1   2   0   1   2   0   0   1
 MK-3-9                 2   0   1   1   0   1   0   0   0   1   0   2   2   1   1   2   0   0   2   0   0   2   1   2   1   0   2   0   2   2   1   1   0   1   0   1   0   1   1   1   1   1   0   1   1   1   1   0   0   1   1   2   1   2   0   0   0   1   2   2   2   2   1   1   0   2   2   0   1   1   0   0   0   1   2   2   2   2   1   1   2   1   1   1   1   1   1   1   1   1   1   1   1   2   1   2   0   0   1   1   0   1   1   0   1   2   0   1   1   2   0   1   2   0   1   0   2   0   1   2   1   1   2   2   1   1   1   0   1   2   1   0   1   1   2   1   0   1   0   2   1   1   0   0   1   1   2   2   1   1   2   1   0   1   0   0   2   1   2   1   2   0   1   1   2   2   2   0   2   1   0   1   1   2   1   0   1   2   2   1   1   2   0   1   2   2   1   2   1   0   0   2   1   2   0   0   1   0   0   1
 MK-3-10                2   0   1   1   0   0   0   0   1   1   0   2   1   1   1   2   0   0   2   0   0   1   2   2   2   0   2   1   2   2   1   1   0   1   0   1   0   1   1   1   1   1   0   1   1   1   1   0   0   1   1   2   1   2   0   0   0   1   2   2   2   2   1   1   1   2   2   1   1   1   1   0   0   1   1   2   1   2   1   1   2   1   2   2   1   1   1   1   1   1   1   1   1   2   1   2   1   1   1   1   0   1   1   0   1   1   0   1   2   2   0   1   2   0   1   0   2   0   1   2   1   1   1   2   1   1   0   0   1   2   2   0   1   0   2   2   0   1   0   2   1   1   0   0   1   1   2   2   1   1   2   1   0   1   0   0   2   1   2   1   2   0   1   1   2   2   2   0   2   1   1   1   1   1   1   0   1   2   2   2   1   1   0   1   2   2   1   2   1   0   0   2   1   2   0   0   1   0   0   0
 MK-3-11                2   0   1   1   0   0   0   1   1   1   0   2   1   1   1   2   0   0   2   0   0   1   1   2   1   0   2   1   1   2   1   1   0   1   0   1   2   1   1   1   1   1   0   1   1   1   1   0   1   1   1   2   1   2   0   0   0   1   2   2   2   1   1   0   1   2   2   1   1   1   1   0   0   1   1   2   1   2   0   1   1   1   2   2   0   0   1   1   1   1   1   1   1   2   1   2   2   1   1   2   1   1   1   0   1   1   0   1   2   2   0   1   2   0   1   0   2   1   1   1   0   1   1   2   0   1   0   0   1   2   2   0   0   0   2   2   0   1   0   2   2   1   0   0   1   1   2   2   2   1   2   1   0   1   0   1   2   1   2   1   2   0   1   1   2   2   2   0   2   1   1   1   1   1   1   0   1   2   1   2   1   0   0   1   2   2   1   1   1   0   1   2   1   1   0   0   2   0   1   0
 MK-3-12                1   0   1   1   0   0   0   1   1   1   0   2   1   1   1   2   0   0   1   1   0   1   1   2   2   0   1   1   1   1   1   0   0   1   0   1   2   1   1   1   1   1   0   1   1   1   1   1   1   1   1   2   1   2   1   0   0   2   2   2   2   2   0   0   1   1   1   1   1   1   1   0   1   1   1   2   1   2   1   1   1   1   2   2   0   0   1   1   1   1   1   1   2   2   1   2   2   1   1   2   1   1   1   0   2   1   0   1   2   2   0   1   2   0   1   0   2   1   1   1   0   1   1   1   0   1   1   0   1   1   1   0   0   0   2   2   0   1   0   2   2   1   0   0   1   2   2   2   2   0   2   1   0   0   0   1   2   1   2   1   2   0   1   1   2   2   1   0   2   1   1   1   1   1   1   0   1   2   0   2   1   0   1   1   2   1   2   1   2   0   2   2   1   1   0   0   2   0   1   0
 MK-3-13                1   0   1   0   1   0   1   1   1   1   0   2   1   2   1   1   0   0   1   1   0   1   1   2   2   0   1   1   1   1   1   0   0   1   0   1   2   1   1   1   1   1   0   1   1   1   0   1   1   1   0   2   1   2   0   0   0   2   2   1   2   1   1   0   1   1   1   1   1   2   1   1   1   1   1   2   2   2   1   1   1   1   1   2   0   0   1   1   1   1   1   1   2   2   0   1   2   1   2   2   1   1   1   0   2   1   0   0   2   2   0   1   2   0   1   0   1   0   1   1   0   1   1   1   0   1   1   0   2   1   1   0   0   0   2   2   0   1   0   2   2   1   0   0   1   2   1   2   2   0   2   1   0   0   1   2   2   1   2   0   2   0   0   1   2   2   1   0   2   1   1   1   1   1   1   0   0   2   0   2   1   0   1   1   2   1   2   1   2   0   2   2   1   1   0   1   2   0   1   0
 MK-3-14                1   0   1   0   0   0   1   1   1   1   0   2   1   2   1   1   0   0   1   1   0   1   1   2   2   0   1   2   1   1   1   1   0   1   0   1   2   1   1   1   0   1   0   1   1   1   0   1   1   0   0   2   0   2   0   0   0   2   2   1   2   1   0   0   1   1   1   1   1   2   1   1   0   1   1   2   2   2   1   1   1   1   1   2   0   0   1   1   1   2   1   1   2   2   0   1   1   1   2   2   1   1   1   0   2   0   0   0   2   2   0   1   2   0   1   0   1   1   1   1   0   1   1   1   0   1   0   1   2   1   1   0   1   0   2   2   0   1   0   1   2   1   1   2   1   2   1   2   2   1   2   0   0   0   1   2   2   1   2   0   2   0   0   1   2   2   1   0   2   1   1   1   1   0   1   1   0   2   0   1   1   0   1   0   2   1   2   1   2   0   1   1   1   1   0   1   2   1   1   0
 MK-3-15                1   0   1   0   0   1   1   1   1   1   1   2   1   2   1   1   0   0   1   1   1   1   1   2   2   0   2   1   1   1   1   1   0   1   1   1   2   1   1   1   0   1   0   1   1   1   0   1   0   0   0   2   0   1   0   0   0   2   1   1   2   1   0   0   1   1   1   1   1   2   0   1   0   1   1   2   2   2   1   1   1   1   1   2   0   0   0   1   1   2   2   2   2   1   0   1   1   1   2   2   1   1   1   1   1   0   0   1   1   2   0   1   2   0   1   0   1   1   1   1   0   1   1   1   0   2   0   1   2   1   1   0   1   1   2   2   1   2   0   1   2   0   2   2   1   2   1   1   1   2   2   0   0   0   1   1   2   2   2   0   2   1   0   1   2   2   1   0   2   1   0   0   0   0   0   1   0   1   1   1   1   0   1   0   2   1   2   1   2   0   2   1   1   1   1   1   2   1   1   2
 MK-3-16                1   0   1   1   0   1   1   2   1   2   1   2   1   2   1   2   1   1   1   1   1   1   2   2   2   0   2   1   2   1   1   2   0   1   0   1   2   1   0   1   0   1   1   1   1   1   0   1   0   1   0   2   0   1   0   0   0   2   0   1   2   1   0   0   1   1   1   1   1   1   0   1   0   1   1   2   2   2   1   1   1   1   1   2   0   0   0   2   1   1   2   2   2   1   1   0   0   1   2   2   1   2   0   1   1   1   0   1   1   2   0   1   1   0   1   0   1   1   1   1   0   0   1   1   1   1   0   1   2   1   1   0   1   1   2   2   1   1   0   1   1   0   2   1   1   2   1   1   1   2   2   0   0   0   1   1   2   2   2   0   2   1   0   2   2   2   1   0   1   1   0   0   0   0   0   2   0   1   1   0   1   0   1   0   2   1   1   1   2   0   2   1   1   1   1   1   2   1   1   2
 MK-4-1                 1   1   0   2   2   1   1   1   1   1   1   2   1   1   2   2   1   0   2   1   0   1   2   1   0   2   1   1   1   2   1   1   1   1   1   1   2   2   1   2   2   0   0   2   1   0   2   1   2   0   1   2   0   0   1   0   0   2   1   2   1   2   0   0   2   1   1   1   2   2   0   2   1   0   0   0   1   1   1   1   0   2   1   0   0   1   0   1   1   1   1   0   1   0   0   1   1   2   1   0   1   1   1   1   0   2   1   1   1   2   1   0   2   1   1   1   2   1   1   1   1   1   1   1   1   2   2   1   1   1   1   1   1   1   2   1   1   2   0   0   2   1   0   1   1   1   0   1   1   0   1   0   1   0   1   2   1   2   0   2   1   1   0   2   2   1   0   1   2   1   2   1   2   2   1   2   1   1   1   0   0   1   2   1   0   1   2   2   1   1   2   1   2   2   2   2   2   1   2   0
 MK-4-2                 2   1   0   1   2   2   1   1   1   1   1   2   1   1   2   2   2   1   2   1   0   1   2   1   0   1   1   1   1   2   1   1   2   2   1   1   2   2   1   2   1   0   0   2   0   0   1   1   2   2   1   2   0   0   1   0   0   2   1   1   1   2   0   0   2   1   1   1   2   2   0   2   1   0   0   0   1   1   1   1   0   2   1   0   0   1   0   1   1   1   1   0   1   0   0   1   1   2   1   0   0   1   1   1   0   2   1   1   1   2   1   0   2   1   1   1   2   2   0   0   1   1   1   0   1   1   2   1   1   1   1   1   0   1   2   1   1   2   1   0   2   1   0   1   1   1   0   1   1   0   1   1   1   0   1   2   1   2   1   2   1   1   0   1   2   0   1   0   2   1   2   1   2   2   1   2   1   1   1   0   0   1   2   1   1   1   1   2   1   1   2   1   2   2   0   1   1   1   2   0
 MK-4-3                 2   1   0   1   2   2   1   1   1   1   1   2   1   1   2   2   2   2   2   1   0   1   1   2   0   1   1   1   1   2   1   1   2   2   2   1   2   2   0   2   1   0   0   2   0   1   1   1   2   2   1   2   0   1   1   1   0   2   1   1   1   2   0   1   2   2   1   1   2   2   0   2   1   0   0   0   1   1   1   1   0   1   1   0   1   1   0   1   0   1   1   0   1   0   0   1   1   2   0   0   0   1   1   1   1   2   1   1   1   2   1   0   2   1   0   1   2   2   0   0   1   1   1   0   1   1   2   0   1   1   0   2   0   1   1   2   1   1   1   0   1   1   0   2   2   1   0   0   1   1   1   1   1   1   1   1   1   2   1   2   2   1   2   1   2   0   1   0   2   1   2   1   2   2   1   1   1   1   1   1   0   1   2   1   1   1   1   2   1   2   2   1   2   2   0   1   1   1   2   0
 MK-4-4                 2   1   0   1   2   2   1   1   1   1   1   2   1   0   1   1   2   2   2   1   0   1   1   2   1   1   1   1   1   1   1   2   2   1   1   1   2   2   2   1   1   0   0   1   0   1   1   1   1   2   1   2   0   0   1   2   0   2   1   1   1   2   0   1   2   2   1   1   2   1   0   2   2   0   0   0   2   1   1   1   0   2   1   0   1   1   1   1   0   1   1   1   1   0   0   2   1   1   0   0   1   1   1   1   1   2   1   1   2   2   2   0   1   1   0   2   2   2   0   0   1   1   1   0   0   2   2   0   2   1   0   0   0   1   2   1   1   1   2   0   1   1   0   1   2   1   0   1   1   0   1   1   1   1   1   1   2   2   1   2   2   1   2   1   2   1   0   0   2   2   2   1   1   2   2   1   1   1   2   1   0   0   1   0   1   1   1   2   1   2   2   2   2   2   0   1   1   1   2   0
 MK-4-5                 2   1   0   1   1   2   1   2   0   2   0   2   1   0   1   1   1   2   2   1   0   0   1   2   1   1   1   1   1   0   1   1   2   1   1   1   2   2   2   1   1   0   0   1   0   0   1   1   1   2   0   1   0   1   1   2   0   2   1   1   1   2   0   1   2   1   1   0   2   1   0   2   2   0   1   0   1   1   1   1   0   1   1   0   2   1   1   1   0   2   1   1   1   0   0   2   1   2   0   0   1   1   1   1   1   2   1   1   1   2   2   0   1   0   0   2   2   2   0   0   1   1   2   0   0   1   2   0   2   1   1   0   0   1   2   1   2   1   2   0   2   1   0   0   2   1   0   1   1   0   1   1   1   1   1   1   2   2   1   2   2   1   2   1   2   1   1   0   2   2   2   1   1   2   1   1   1   1   2   2   0   0   2   0   1   1   2   2   0   1   2   2   2   2   0   1   1   1   2   1
 MK-4-6                 2   1   0   1   1   2   1   2   0   2   0   2   1   0   0   1   1   1   2   1   0   0   1   2   1   1   1   2   1   0   1   0   2   0   1   1   1   2   2   1   1   0   0   1   0   0   1   1   1   2   0   1   0   1   1   2   1   2   1   1   1   2   0   2   1   1   1   0   2   2   0   2   2   1   1   0   1   1   1   1   0   1   0   0   2   2   1   1   0   2   1   1   0   0   1   2   1   2   1   0   2   1   1   1   1   1   1   2   1   2   2   0   1   0   0   2   2   2   0   0   1   1   2   1   0   1   2   0   2   1   1   0   0   1   2   0   2   1   2   0   2   1   0   1   2   1   0   2   1   1   1   1   1   1   1   1   2   2   1   2   2   1   1   1   1   1   0   0   2   2   2   1   2   2   1   1   1   1   2   2   0   0   1   0   1   1   2   2   0   1   1   1   2   2   0   1   1   1   2   0
 MK-4-7                 2   1   0   1   2   2   1   1   0   1   1   2   1   0   0   1   1   1   1   1   0   0   1   2   1   1   1   2   1   1   1   0   2   0   1   1   2   2   2   1   1   1   0   1   1   0   1   1   1   1   0   1   0   2   1   2   1   2   1   1   1   2   0   1   1   1   1   0   2   2   2   2   2   1   1   0   0   0   1   1   0   1   1   0   2   2   1   0   0   2   1   1   0   0   0   2   1   2   1   0   2   1   1   1   1   1   1   1   1   1   2   0   0   0   0   2   2   1   0   0   1   1   2   1   0   1   2   1   2   2   1   0   0   1   1   0   2   0   2   0   0   1   0   1   2   1   0   2   1   1   1   1   1   2   1   1   2   2   1   2   1   1   1   0   1   1   0   1   1   1   2   1   1   1   2   1   0   1   2   2   0   0   1   0   1   1   2   2   0   1   1   1   1   1   1   1   1   1   2   0
 MK-4-8                 2   1   0   1   2   2   1   0   1   1   1   2   1   0   0   1   1   1   1   1   0   0   1   2   0   1   1   2   1   1   1   0   2   0   1   1   2   2   2   1   1   1   0   1   1   0   1   1   1   1   0   1   0   2   0   1   1   2   1   1   1   1   1   1   1   1   1   0   2   2   2   2   2   0   1   0   0   0   1   1   0   2   1   0   2   2   1   0   0   1   1   0   0   0   0   2   1   1   1   0   2   1   0   2   1   1   1   1   1   1   2   0   0   0   0   2   1   1   0   0   1   1   2   1   0   1   2   2   2   2   1   0   1   1   1   0   2   1   1   0   0   1   0   1   2   0   0   2   2   1   1   1   1   2   1   1   2   2   1   1   1   1   1   0   1   1   0   1   1   1   2   1   1   1   2   1   0   1   2   2   0   0   1   1   1   1   2   2   1   1   1   1   1   1   1   1   1   0   2   0
 MK-4-9                 2   1   0   1   2   2   1   0   1   1   1   2   1   0   0   1   1   1   1   1   1   0   1   2   0   1   1   2   1   1   1   0   2   0   1   1   2   1   2   1   2   0   0   2   0   0   1   1   1   2   0   1   0   2   0   1   1   2   1   2   1   1   1   1   1   1   1   0   2   2   2   2   2   0   1   0   0   0   0   1   0   2   1   0   2   2   1   0   0   1   0   1   0   0   0   2   2   0   0   0   2   1   0   2   1   1   1   1   1   1   2   0   1   0   0   2   1   1   0   0   1   1   2   1   0   2   2   2   1   1   1   0   1   2   1   0   2   1   1   1   0   1   0   1   2   1   0   2   2   1   0   2   1   2   1   1   1   2   2   1   1   1   1   0   1   1   0   1   1   1   2   2   2   1   2   1   1   1   1   2   0   0   1   1   1   2   2   2   1   1   1   1   1   1   1   1   1   0   2   0
 MK-4-10                2   1   0   2   2   2   1   0   0   1   1   2   1   0   0   1   1   1   1   1   1   0   1   2   0   0   1   2   1   1   1   0   2   0   0   1   2   1   2   1   2   0   0   2   0   0   0   1   1   1   0   1   0   2   0   1   1   1   0   2   1   1   1   1   1   1   1   1   2   2   2   2   2   0   1   0   0   1   1   1   0   2   1   0   1   2   1   0   0   1   0   1   0   1   1   1   2   1   0   0   0   1   0   1   1   2   1   1   1   0   2   0   1   0   1   1   1   1   0   1   1   1   2   1   0   2   2   2   0   1   2   0   1   2   0   0   2   1   1   1   0   1   1   1   2   1   0   2   1   1   0   2   2   2   0   1   1   2   2   1   1   1   1   0   0   1   0   1   1   1   2   2   1   2   2   0   1   1   2   2   0   0   1   1   1   2   1   2   1   1   1   1   1   1   1   1   1   0   1   0
 MK-4-11                2   1   0   2   2   2   1   0   0   1   1   1   0   1   0   1   1   1   1   1   1   1   1   2   0   1   1   2   1   1   1   0   1   1   0   0   2   1   2   1   2   1   0   2   1   0   0   1   1   1   0   1   0   2   0   1   0   1   0   2   1   2   1   0   1   0   1   1   2   2   2   2   2   1   1   0   0   1   2   1   0   1   0   1   1   2   0   0   0   1   0   1   0   1   1   1   1   1   0   0   0   1   1   1   1   2   1   1   1   0   2   0   1   1   1   1   2   0   1   2   1   1   2   1   1   1   2   2   0   1   2   0   1   2   1   0   1   1   1   1   0   1   1   0   2   2   0   2   1   1   0   2   2   2   0   1   1   2   1   0   1   1   1   0   0   1   0   1   1   1   2   1   1   2   2   0   1   1   2   2   0   1   1   1   1   2   1   2   1   1   2   1   1   1   1   1   1   0   1   0
 MK-4-12                2   1   0   2   2   1   1   0   0   1   1   2   0   1   0   2   1   2   1   1   0   1   1   2   1   1   1   2   1   1   1   0   1   1   0   0   2   1   1   1   2   1   0   1   1   0   0   1   1   0   1   1   0   2   0   1   0   1   1   2   2   2   1   0   1   0   1   1   2   2   2   2   2   1   0   0   0   1   2   1   1   0   0   1   1   2   0   1   0   0   0   0   1   1   1   1   1   1   0   0   0   1   1   0   1   2   1   2   1   0   2   0   0   1   1   1   2   1   1   2   1   1   2   1   1   1   2   2   1   0   2   0   0   2   1   0   1   1   0   1   0   2   1   0   2   2   0   2   1   2   0   2   2   2   0   1   1   2   1   0   1   1   1   0   0   1   0   1   0   0   2   1   0   1   2   0   1   1   2   2   0   1   0   0   1   2   1   2   1   1   2   1   2   1   1   1   1   1   1   0
 MK-4-13                2   1   0   2   2   1   1   0   0   1   1   2   0   1   0   2   1   2   1   0   0   1   1   2   1   0   1   2   1   1   1   0   1   2   0   0   2   1   1   1   2   1   0   2   2   0   0   1   1   1   1   2   0   2   0   1   0   1   1   2   2   2   1   0   1   0   1   1   2   2   1   2   2   1   0   0   0   1   2   1   1   0   0   1   1   2   0   1   0   0   0   0   1   1   1   1   1   1   1   0   0   1   0   0   1   2   1   2   1   0   2   0   0   1   1   0   2   1   1   2   1   1   2   1   1   1   1   2   1   0   2   1   0   2   1   1   1   2   0   1   0   2   1   1   2   1   0   2   1   2   0   2   2   2   0   0   1   2   1   0   1   1   2   0   0   1   1   1   0   0   2   1   0   1   2   0   2   1   2   2   0   1   0   0   1   2   1   2   1   1   2   1   2   1   1   1   1   1   1   1
 MK-4-14                2   1   0   2   2   1   1   0   0   1   1   2   1   1   0   2   1   2   1   0   0   1   1   2   1   0   1   2   1   1   1   1   1   2   0   0   2   1   1   2   2   1   0   2   2   0   0   1   1   1   1   2   0   2   0   2   0   1   2   1   2   1   1   0   2   0   1   1   1   2   1   2   2   1   1   0   1   1   2   1   1   0   0   1   1   2   0   1   0   0   1   0   2   0   1   1   1   1   1   1   0   1   0   0   1   2   1   2   1   0   2   0   0   1   2   0   1   1   0   2   2   1   2   1   1   2   1   2   1   0   2   2   0   2   1   1   1   1   0   1   0   2   1   1   2   1   0   2   1   2   0   2   2   2   0   0   0   2   1   1   1   1   2   0   0   0   0   1   0   0   2   1   1   1   2   0   2   1   2   2   0   1   0   1   1   2   1   2   1   1   2   0   2   0   1   1   1   1   1   1
 MK-4-15                1   1   0   2   2   1   1   0   1   1   1   1   1   1   0   2   0   2   1   1   0   1   1   2   1   0   1   2   1   1   2   1   1   2   2   0   2   1   1   2   2   1   0   2   2   0   0   1   1   1   1   2   0   2   0   2   0   1   2   1   2   1   1   0   1   0   1   1   1   2   1   2   2   1   1   0   1   1   2   1   1   0   0   1   2   2   0   1   1   0   1   0   2   0   0   1   2   1   1   1   0   0   0   0   1   1   1   2   1   0   2   0   0   1   1   0   1   1   0   2   1   1   1   1   1   2   1   2   1   0   1   2   0   2   1   1   0   1   0   1   0   2   1   1   2   1   0   2   1   2   0   2   2   2   0   0   0   2   1   2   1   1   1   0   1   0   0   1   1   1   2   1   1   0   2   0   2   1   2   2   1   2   0   1   1   2   1   2   1   1   2   0   2   0   0   1   1   0   1   0
 MK-4-16                1   1   1   1   2   1   2   0   1   1   1   1   1   1   0   2   0   2   1   0   0   2   1   2   1   0   1   2   1   1   2   0   1   2   2   1   2   1   1   1   2   1   0   2   2   0   0   1   1   1   1   2   0   2   0   2   0   1   2   1   2   1   2   0   1   0   1   1   1   2   1   2   2   1   1   1   1   1   1   0   1   0   0   0   2   2   0   1   1   0   2   0   2   0   0   1   2   0   1   2   0   0   0   1   2   1   1   1   1   1   2   0   0   1   0   0   1   0   0   2   1   1   1   1   1   2   1   2   1   0   2   2   0   1   1   1   0   1   1   1   0   1   1   1   2   1   0   2   1   1   0   2   0   2   0   0   0   2   1   2   1   1   1   1   1   0   0   0   1   1   2   0   1   0   1   0   1   1   1   2   1   2   0   1   1   2   1   2   1   1   2   0   2   1   0   1   1   0   1   0
 MK-5-1                 0   1   2   1   1   2   0   0   1   1   1   2   2   1   1   1   0   1   2   0   2   1   1   1   0   2   1   1   2   1   0   0   0   2   0   0   1   1   0   1   0   1   1   0   0   0   1   1   2   1   0   1   1   2   1   1   1   2   1   1   1   0   0   2   2   1   1   2   0   2   0   1   2   1   2   1   0   1   1   0   0   1   1   0   0   1   1   0   1   0   2   2   1   0   1   0   2   2   1   0   2   0   2   2   1   1   1   0   1   1   1   1   2   1   1   2   0   1   1   1   1   1   0   1   2   1   0   1   2   1   2   1   0   2   0   1   1   0   1   1   1   1   1   1   2   2   0   0   1   2   0   0   1   1   1   1   1   2   2   1   1   1   1   2   0   2   2   1   0   1   0   2   2   2   2   0   2   2   1   1   1   2   1   0   2   0   1   2   2   1   0   1   2   1   0   1   2   2   2   1
 MK-5-2                 0   1   2   2   0   2   0   0   2   1   0   2   2   2   1   1   0   1   2   0   2   1   1   2   1   2   2   1   2   1   1   0   0   2   0   0   1   1   0   1   0   1   1   0   1   0   1   2   2   1   0   1   1   2   1   1   1   1   2   1   1   0   1   1   2   1   1   2   0   1   1   1   2   1   1   0   0   1   1   0   0   1   1   0   0   2   1   0   2   0   2   2   1   1   1   0   2   2   1   0   2   0   1   2   1   1   2   0   1   1   1   1   2   1   1   2   0   1   2   0   1   1   1   1   2   1   0   1   2   1   1   1   0   2   0   1   1   0   1   1   1   1   1   1   2   2   0   1   2   2   0   1   1   1   1   1   1   2   1   1   1   2   1   2   1   2   1   1   1   1   0   1   2   2   2   0   2   2   1   1   1   2   0   0   1   1   1   2   2   1   0   1   1   1   0   0   2   2   2   1
 MK-5-3                 1   1   2   2   0   2   1   0   1   1   0   2   2   2   1   0   0   2   2   0   2   1   1   2   1   2   2   1   1   1   1   0   0   2   0   0   1   1   0   1   1   1   1   0   1   0   1   2   2   1   0   1   1   2   1   0   1   1   2   1   1   1   1   1   2   1   1   2   0   1   1   1   2   1   1   1   0   1   0   0   0   1   1   0   0   2   2   0   2   0   2   1   1   1   0   0   2   2   1   0   2   0   2   2   2   1   2   0   1   1   1   1   2   1   1   2   0   1   2   1   1   1   1   1   2   1   1   1   2   1   1   1   0   2   0   1   1   0   1   0   0   1   1   1   1   2   0   1   2   2   1   1   0   1   2   2   1   1   0   1   1   2   1   2   1   1   1   1   1   1   0   1   2   2   2   0   2   2   1   1   1   2   0   1   1   1   1   2   2   1   0   1   1   1   0   0   1   2   2   1
 MK-5-4                 2   1   2   2   0   2   0   0   1   1   0   2   2   1   1   0   0   2   1   0   2   1   1   1   1   2   1   1   1   2   1   0   0   2   0   0   1   1   0   1   1   2   1   0   0   0   1   2   2   1   1   2   1   2   1   0   0   1   2   1   1   1   1   1   2   1   1   2   0   1   1   0   1   1   1   0   0   1   0   0   0   2   1   0   1   2   2   1   2   0   1   1   1   1   0   0   2   2   1   0   2   0   2   2   1   1   2   0   1   1   1   1   2   1   1   2   0   1   2   1   2   1   1   1   2   1   1   1   2   1   1   1   0   2   0   1   1   0   2   0   0   1   1   1   1   2   0   1   2   2   1   1   0   1   2   2   1   1   1   1   1   2   1   2   1   1   1   0   0   0   0   1   2   2   1   0   1   1   1   1   1   2   0   1   1   1   1   2   2   1   0   1   1   1   0   0   1   2   2   1
 MK-5-5                 1   1   2   2   0   2   0   0   1   1   0   2   2   1   1   0   0   2   1   0   2   1   1   1   0   2   1   1   1   2   1   0   0   2   1   0   1   1   0   1   1   2   1   0   1   0   1   1   2   1   1   1   1   2   2   0   0   2   2   1   1   1   0   1   2   1   1   2   0   1   1   0   2   1   1   0   0   1   0   0   0   1   1   0   1   2   2   1   2   0   1   1   1   1   0   0   2   2   1   0   2   0   1   1   1   1   2   1   1   1   1   0   2   1   1   2   1   1   2   1   2   1   1   0   2   1   0   1   2   1   1   1   1   1   0   2   1   1   2   0   1   1   1   2   1   2   1   1   2   2   1   1   0   1   2   2   2   1   1   1   1   2   0   2   1   1   1   0   0   0   0   1   2   2   1   0   1   1   1   1   1   2   1   0   1   2   1   0   2   2   0   2   1   1   0   1   1   2   2   2
 MK-5-6                 1   1   2   2   0   1   0   0   1   1   2   2   2   1   1   0   0   1   1   0   2   1   1   0   0   2   2   1   1   2   1   0   0   2   1   0   0   0   0   1   1   2   1   0   1   1   1   1   2   1   0   2   1   2   1   1   0   2   2   1   1   2   1   1   2   1   1   2   0   1   1   1   2   1   1   0   0   1   0   0   0   2   1   0   2   2   2   1   2   0   1   1   1   1   1   1   2   1   1   2   0   1   1   1   1   1   2   1   1   1   1   1   2   1   0   1   1   1   2   1   2   1   1   0   2   1   0   2   2   1   1   1   1   1   0   2   0   1   1   0   1   1   1   2   1   2   1   1   2   2   1   1   1   1   2   2   2   1   2   1   1   2   0   1   1   0   2   0   0   1   1   1   2   2   1   1   1   1   1   2   1   2   1   1   1   1   1   0   2   2   0   1   1   1   0   1   1   1   2   1
 MK-5-7                 1   1   2   2   0   1   1   0   1   1   2   1   2   1   1   0   1   1   1   1   2   1   0   1   0   2   2   1   1   2   0   0   1   2   1   0   0   1   0   1   1   2   1   1   1   1   1   1   2   1   0   1   1   2   0   1   0   2   2   1   1   2   1   1   2   1   2   2   0   1   0   1   2   1   1   0   0   1   1   0   1   2   1   0   1   2   2   1   2   0   1   1   1   1   1   1   2   1   1   2   0   1   2   1   1   1   2   1   1   1   1   1   2   1   0   1   1   1   2   1   2   1   1   0   2   1   1   2   2   1   1   2   1   1   1   2   0   1   1   0   1   1   1   1   0   2   1   1   1   1   1   1   2   1   2   2   2   1   2   1   1   2   0   1   1   0   2   1   0   1   1   1   1   2   1   1   1   2   1   2   1   2   1   1   1   1   2   0   2   2   0   1   1   2   0   1   1   1   2   0
 MK-5-8                 1   2   2   2   0   1   1   0   1   1   1   1   2   1   0   0   1   1   1   1   2   0   0   1   1   2   2   1   1   2   0   1   2   2   1   0   1   0   0   1   0   2   1   1   1   2   1   1   2   1   0   1   1   2   1   1   1   2   2   1   1   2   0   1   2   1   1   2   1   1   0   1   1   1   1   0   0   1   1   0   1   2   1   0   1   2   1   1   2   0   1   1   1   1   1   2   2   1   1   2   1   1   2   1   1   1   2   1   1   1   0   1   1   1   0   1   1   1   2   1   1   2   1   0   2   1   1   2   2   1   1   2   2   1   1   2   0   1   1   0   1   1   2   1   0   2   0   1   1   1   1   0   2   1   2   2   2   1   1   1   1   2   0   1   1   0   2   1   1   1   2   1   1   2   1   1   1   2   1   2   1   1   1   1   1   1   2   0   2   2   0   1   1   1   1   1   1   1   2   0
 MK-5-9                 1   1   2   2   1   1   1   0   1   1   2   2   2   0   0   0   1   1   1   2   2   0   0   1   1   2   2   1   1   2   0   1   2   2   1   1   1   1   0   1   0   2   1   1   1   2   1   2   2   1   1   0   1   1   1   2   1   2   2   1   1   2   0   2   2   1   1   0   1   1   0   0   1   1   1   0   1   1   1   0   0   1   1   0   1   2   1   1   1   0   1   1   1   1   1   2   2   0   1   1   1   1   2   2   1   1   2   1   0   1   1   0   1   1   0   1   1   1   2   1   2   2   1   0   2   1   1   2   2   1   1   2   2   1   1   2   0   1   1   0   1   1   2   1   0   2   0   1   1   1   1   0   2   1   2   2   2   1   1   1   1   1   0   1   1   0   2   0   1   1   2   1   1   1   0   2   2   2   2   2   1   1   1   1   0   1   2   0   2   2   0   1   1   1   1   1   1   2   2   0
 MK-5-10                1   1   2   2   0   2   1   0   0   1   2   2   1   0   0   0   1   1   2   2   2   1   0   2   1   1   2   0   1   2   0   0   2   2   1   1   1   1   0   0   0   1   2   1   1   2   1   2   2   1   1   0   1   1   1   2   1   2   2   1   1   1   0   2   0   1   1   0   1   1   0   0   1   2   1   0   2   1   2   0   0   0   1   0   1   1   1   1   1   0   1   1   1   1   1   1   2   0   1   1   1   0   2   2   1   0   2   1   2   1   1   0   1   1   0   1   1   1   2   1   2   2   1   0   2   1   1   2   2   0   1   1   2   1   1   2   0   1   2   0   1   1   2   1   0   2   0   1   1   0   0   0   1   1   2   2   2   1   1   1   1   1   0   1   1   0   2   0   1   1   1   1   1   1   1   2   2   2   2   2   1   0   2   2   0   0   2   0   1   2   0   1   1   1   1   1   1   2   2   0
 MK-5-11                1   1   0   1   0   1   1   0   0   1   2   2   0   2   0   1   1   1   1   2   2   1   0   2   1   1   2   0   1   2   1   0   2   1   0   1   1   1   0   0   0   2   2   1   2   2   1   2   2   2   1   0   1   1   1   2   1   2   2   1   1   1   0   2   0   1   1   1   1   1   0   0   1   2   1   0   1   1   2   0   0   1   1   0   1   1   2   1   1   0   1   0   1   1   2   1   1   0   1   1   2   0   2   2   1   0   2   1   2   1   1   1   1   2   0   1   1   1   2   1   1   2   1   0   2   0   1   2   2   0   2   1   2   2   1   2   0   1   1   0   1   1   2   1   0   2   0   1   1   0   0   0   1   1   2   2   2   1   1   1   2   1   0   1   1   0   2   0   1   1   2   1   1   1   2   2   2   2   1   1   1   0   2   2   0   0   2   0   1   2   1   1   1   1   1   1   1   2   2   0
 MK-5-12                1   1   0   0   0   1   1   0   0   0   2   2   0   2   2   0   1   1   1   2   1   0   2   1   1   1   2   0   1   2   1   0   2   2   0   0   1   1   1   1   1   2   2   1   2   2   1   2   2   2   1   0   1   1   1   2   1   1   2   1   1   1   0   2   0   0   1   2   1   2   0   0   1   2   1   0   1   0   2   1   0   1   1   0   1   1   2   0   1   0   1   0   1   1   2   1   1   0   1   1   2   0   1   2   1   0   2   1   2   1   1   1   1   0   0   1   1   1   2   1   1   2   1   0   2   0   1   1   1   0   2   1   2   2   1   2   1   1   1   1   1   1   2   1   0   2   0   1   1   0   0   1   1   1   2   1   1   1   1   1   2   1   0   1   1   0   1   0   0   0   2   1   1   1   2   2   2   1   1   1   2   0   2   1   1   1   2   1   0   2   1   1   1   2   2   1   0   2   2   1
 MK-5-13                1   1   0   0   0   1   1   0   0   0   2   2   0   1   2   0   1   1   1   2   1   0   2   1   2   1   1   0   1   2   1   0   2   2   0   0   0   0   1   1   1   2   2   1   2   2   1   2   2   2   1   1   1   0   1   1   1   1   2   1   2   1   0   2   1   0   1   2   1   1   0   0   1   2   1   0   1   0   2   1   0   1   1   0   1   1   2   0   1   0   1   0   1   1   2   1   1   0   2   1   2   1   1   2   1   0   1   2   2   1   1   1   1   1   0   0   2   1   1   1   2   2   2   0   2   0   1   1   1   0   2   2   2   2   1   2   2   0   1   1   1   0   2   1   0   2   0   2   1   0   0   2   1   1   2   1   1   1   1   1   2   1   0   1   1   0   1   0   0   0   2   1   1   1   2   2   1   1   1   1   2   0   1   0   1   0   2   1   0   2   1   1   1   2   2   1   0   2   1   1
 MK-5-14                2   1   0   0   0   1   1   0   0   1   2   2   0   1   2   0   1   1   1   1   1   0   2   1   2   1   1   0   1   2   0   0   1   2   0   1   0   0   1   1   2   2   2   1   1   2   1   2   2   2   1   1   1   0   1   1   1   1   2   1   2   1   0   2   1   0   1   2   1   1   0   1   2   2   1   0   1   0   1   1   1   1   1   0   1   1   2   1   1   0   1   0   1   1   2   1   1   0   2   1   1   2   1   2   1   0   1   2   1   1   1   1   1   2   0   0   2   1   1   1   2   2   1   0   2   0   1   1   1   0   2   2   1   2   0   2   2   1   1   1   0   1   2   1   0   2   1   2   1   0   0   2   1   1   2   1   1   1   1   0   2   1   0   1   0   0   1   0   1   0   2   1   1   0   2   2   1   1   1   0   2   0   1   1   1   0   2   1   0   2   1   1   1   2   2   1   0   2   1   1
 MK-5-15                2   1   0   0   0   1   1   0   0   1   2   2   0   1   2   0   0   1   0   1   1   0   2   1   1   1   1   0   0   1   1   0   1   2   0   1   0   0   1   2   2   1   2   1   1   2   1   1   2   2   1   0   1   0   1   2   1   1   2   1   2   1   0   2   1   0   1   2   1   1   0   2   2   2   2   0   1   0   1   2   1   1   1   0   1   1   2   1   1   0   1   0   1   1   2   1   1   0   2   1   1   2   1   2   1   0   0   2   1   1   0   0   1   2   0   0   1   2   1   1   2   2   0   1   2   1   1   1   1   0   2   2   1   2   0   2   2   1   0   1   0   2   2   0   0   2   1   1   1   1   0   2   1   1   2   1   1   1   0   0   2   1   0   1   0   0   1   1   0   0   2   1   1   0   2   2   1   1   1   0   2   0   0   1   1   0   2   1   0   1   1   1   1   1   2   1   0   2   1   1
 MK-5-16                1   1   0   0   0   1   1   0   1   1   2   2   0   1   2   0   1   1   1   1   1   0   1   1   1   1   1   0   0   1   1   0   1   2   0   1   1   0   1   2   2   1   1   1   2   2   1   0   2   1   1   0   1   2   1   2   1   1   1   1   1   1   0   2   0   0   1   1   1   1   0   2   2   2   1   0   1   0   1   2   1   1   1   1   1   1   2   1   1   0   1   1   1   1   2   1   1   0   2   2   1   2   1   1   1   0   0   2   1   1   1   0   2   2   0   1   1   2   0   2   1   2   0   1   1   1   0   1   0   0   1   2   1   2   1   2   1   1   0   1   0   2   2   0   0   1   1   1   1   1   0   2   2   1   1   1   1   1   0   0   1   1   1   1   0   0   1   1   1   0   2   1   1   0   2   2   1   1   1   0   2   1   0   1   1   0   2   1   1   0   1   2   1   1   2   1   0   2   1   1
 MK-6-1                 1   1   1   1   0   2   0   1   1   1   1   1   2   0   1   1   1   0   2   1   1   0   1   2   2   0   2   1   2   1   1   1   0   2   2   1   1   1   1   1   1   1   1   1   1   0   1   0   0   1   2   0   0   0   0   1   1   1   1   0   1   0   0   0   0   2   0   2   0   1   1   1   2   0   1   1   1   1   1   2   1   0   1   1   2   1   1   0   1   0   1   1   1   2   2   1   0   1   1   2   1   1   2   0   1   0   0   1   1   1   0   0   0   1   2   1   2   1   2   1   0   1   1   2   1   2   1   1   1   1   2   0   1   1   2   2   1   1   1   1   1   1   1   0   1   2   1   1   1   1   0   2   2   2   2   0   1   1   1   0   0   1   1   1   0   2   1   1   1   0   1   1   2   1   1   2   1   1   1   1   1   0   1   1   1   1   1   1   0   1   0   2   1   2   0   2   2   2   1   2
 MK-6-2                 1   1   1   1   1   2   0   2   1   1   1   1   2   0   1   1   1   0   2   0   1   0   1   2   1   0   2   1   2   0   1   1   1   1   2   1   1   1   1   1   1   1   1   1   1   0   1   0   0   1   2   0   1   0   0   1   1   1   1   0   1   0   0   0   0   2   0   2   0   1   0   1   2   1   1   1   2   1   1   2   1   1   2   1   2   2   1   1   0   0   1   1   1   2   2   2   0   1   1   2   1   1   2   0   1   0   0   1   1   1   0   0   0   1   2   1   2   1   2   1   0   1   2   2   1   2   2   1   1   0   2   0   2   1   2   2   1   1   2   1   2   1   2   0   1   2   1   1   2   1   0   2   2   2   2   0   0   0   1   0   1   1   1   1   0   2   1   1   1   0   2   1   2   1   1   2   2   1   1   1   1   0   1   1   0   1   1   1   1   1   0   2   1   2   0   2   2   1   1   1
 MK-6-3                 2   1   0   1   1   2   0   2   1   1   1   2   2   0   1   1   1   0   2   0   1   0   1   1   1   0   1   1   2   0   1   2   1   1   2   1   0   1   1   1   1   1   2   1   1   0   1   0   0   1   2   0   2   0   0   1   1   1   1   0   1   0   0   0   0   2   0   2   0   1   0   1   2   0   1   2   2   2   1   2   1   1   2   2   2   2   0   1   1   0   1   1   1   2   2   2   2   1   1   2   1   2   2   0   1   0   0   1   1   1   0   0   0   1   2   2   2   1   2   0   0   1   2   2   1   2   2   1   1   0   2   0   2   1   2   2   1   1   2   1   2   1   2   0   2   2   2   1   2   2   0   2   2   2   1   0   0   0   1   0   1   1   1   1   0   2   1   1   1   0   2   1   2   1   1   2   2   1   0   1   1   0   1   1   1   1   1   1   1   1   0   2   1   2   0   2   2   1   1   1
 MK-6-4                 2   1   0   1   1   2   0   2   1   1   1   2   2   0   1   1   1   0   2   0   1   0   1   1   1   0   1   1   1   0   1   2   1   0   0   1   0   1   1   0   1   1   2   1   1   0   1   0   0   2   2   0   2   0   1   0   2   1   2   0   1   0   0   0   0   1   0   2   1   1   0   0   2   0   1   2   2   2   1   2   1   1   2   2   2   0   0   2   1   0   1   1   1   2   2   2   2   1   1   2   1   2   2   0   1   0   0   1   0   1   0   1   0   1   1   2   2   1   2   0   0   1   1   2   1   1   1   1   1   0   2   0   2   1   2   2   1   1   2   0   0   1   1   0   2   2   2   1   2   2   0   2   1   1   1   0   0   0   1   2   1   1   1   1   0   2   1   1   1   1   1   1   1   1   2   2   2   1   0   1   0   0   1   2   1   1   1   1   1   1   0   2   1   2   0   2   1   1   1   1
 MK-6-5                 2   1   0   1   1   1   0   2   1   1   2   2   2   0   1   1   1   0   2   0   1   0   1   1   1   0   1   1   1   0   1   2   1   0   1   2   0   1   1   0   1   1   2   1   1   0   1   0   0   2   2   0   2   0   1   0   1   0   2   0   1   0   0   0   0   0   0   2   1   1   0   0   2   0   1   2   1   2   1   2   1   1   2   2   2   1   1   2   1   0   2   1   2   2   2   2   2   1   1   2   1   2   2   0   1   0   0   1   0   1   0   1   1   1   1   2   2   2   2   0   0   1   1   2   2   1   1   2   2   1   2   0   2   1   1   2   1   2   2   1   0   0   1   1   2   1   2   1   2   2   1   2   1   1   2   0   0   0   1   2   1   2   1   1   0   1   1   1   1   1   2   1   1   2   2   1   2   1   0   1   0   1   2   2   1   1   1   1   1   2   0   2   1   2   1   2   1   1   1   1
 MK-6-6                 2   1   0   1   1   1   2   2   1   1   2   2   1   0   1   1   1   0   2   0   1   0   1   1   1   1   1   1   1   0   1   2   1   0   1   2   0   1   1   0   1   1   2   1   1   0   1   0   0   1   2   0   2   1   1   0   1   1   2   1   1   0   1   0   0   1   1   2   1   0   1   0   2   0   0   1   1   2   1   1   1   1   2   2   2   1   2   2   1   0   2   1   2   2   2   2   2   1   1   2   1   2   2   0   1   1   0   2   1   1   0   1   1   1   1   2   2   2   2   0   0   1   1   1   1   1   1   2   2   1   1   0   2   1   1   2   1   2   2   1   1   0   1   1   2   1   2   1   2   1   1   2   1   1   2   0   0   0   1   1   1   2   1   1   0   1   1   1   1   1   2   1   2   2   2   0   1   1   0   1   1   1   2   2   1   1   1   1   1   2   0   2   2   2   1   2   1   1   1   1
 MK-6-7                 2   1   0   1   1   1   2   2   1   1   2   2   1   0   1   0   2   0   0   0   2   1   1   1   1   1   1   1   1   1   1   2   1   0   2   2   2   1   1   1   1   0   2   1   1   0   1   1   0   1   2   0   1   1   1   0   1   1   2   0   1   0   1   0   0   2   1   2   1   0   1   0   1   1   0   1   1   2   1   1   1   1   2   2   2   1   2   2   1   0   1   0   2   1   2   2   2   1   1   2   1   2   2   0   1   1   1   1   1   0   0   2   1   1   1   2   2   1   2   0   0   1   0   0   1   1   1   2   2   1   1   0   2   1   1   2   1   2   1   1   1   0   1   0   2   0   0   1   2   1   0   1   1   1   2   1   0   0   0   1   1   2   1   0   0   0   1   1   1   1   2   1   2   2   2   0   1   1   0   0   1   1   2   2   0   1   0   1   1   2   0   2   1   0   1   2   1   1   1   1
 MK-6-8                 2   2   0   1   1   1   2   2   1   1   2   2   2   0   1   1   2   0   0   0   2   1   1   1   2   1   0   2   1   1   1   2   1   0   2   2   2   1   1   1   1   0   2   1   1   0   1   1   0   1   2   0   1   1   1   1   1   1   2   0   1   0   2   0   2   2   1   2   1   0   1   0   1   1   0   2   1   1   1   1   2   1   2   2   2   1   2   1   1   1   1   0   2   1   1   2   2   1   0   1   1   2   2   0   1   2   1   1   1   0   0   2   1   1   1   2   1   1   2   0   0   2   0   0   1   2   1   2   2   1   2   2   2   1   1   1   1   2   1   1   1   0   1   0   2   0   1   1   2   1   0   1   1   1   2   1   0   1   0   1   0   2   1   0   0   0   2   1   1   1   2   1   2   2   2   0   1   1   0   0   1   1   1   2   0   1   0   1   1   2   1   2   1   1   1   1   0   1   1   1
 MK-6-9                 2   2   1   1   1   1   2   2   1   1   2   2   1   0   1   1   2   1   0   0   2   1   1   1   1   1   1   2   0   1   2   2   1   1   2   1   2   1   1   1   1   0   2   1   0   0   1   0   0   1   2   1   1   1   1   1   1   1   2   0   1   0   2   0   2   2   1   2   2   0   1   1   1   1   0   2   1   1   1   1   2   1   2   2   2   1   2   1   1   1   1   0   2   1   1   1   2   1   0   1   2   2   2   0   2   1   2   1   1   0   0   2   2   1   1   1   1   1   2   1   0   2   1   0   2   1   1   1   2   1   1   2   2   2   1   1   1   2   0   1   1   0   1   0   1   0   1   1   2   1   0   0   1   1   2   1   0   1   0   1   0   2   1   0   0   0   2   1   1   1   2   1   2   1   2   1   1   1   0   1   1   0   1   2   1   1   1   1   1   2   2   2   1   1   1   1   0   0   1   0
 MK-6-10                2   1   1   1   1   1   2   2   1   1   2   2   1   0   1   1   2   1   1   0   2   1   0   1   1   1   1   2   0   1   2   2   0   1   2   1   2   2   1   1   1   0   2   0   1   0   1   0   1   1   2   2   1   2   1   0   1   1   2   0   0   0   2   1   2   1   1   1   2   0   1   1   1   1   1   2   0   0   1   1   2   1   2   2   2   1   2   1   2   0   1   0   1   0   1   1   1   1   0   2   2   2   2   0   1   0   1   2   1   0   0   1   2   1   1   1   1   1   2   1   0   2   1   0   2   1   2   1   2   1   1   2   2   1   0   1   1   2   0   1   1   0   1   0   1   0   1   1   2   1   0   0   1   1   2   1   0   1   0   1   0   0   1   0   0   0   2   1   1   1   2   2   2   1   2   1   1   1   0   1   1   0   1   2   1   1   1   1   1   1   2   2   1   1   1   1   0   0   1   0
 MK-6-11                2   1   2   1   1   1   2   2   1   0   1   2   0   0   1   0   2   1   0   0   2   1   0   1   1   2   1   2   0   1   1   1   0   2   2   0   2   2   1   1   1   0   0   0   1   0   1   1   1   1   2   2   2   1   1   0   1   1   2   0   1   0   2   1   2   1   2   0   2   0   1   2   1   1   1   2   0   0   1   1   2   1   1   1   2   1   2   2   2   0   1   1   1   1   1   1   1   2   1   1   2   2   2   0   1   0   1   2   1   0   0   1   2   1   1   1   1   1   2   1   0   2   2   0   2   1   2   0   2   0   1   2   2   1   0   1   1   2   1   1   1   0   1   0   0   0   1   1   2   1   0   0   1   1   1   1   0   1   0   1   0   0   1   0   0   0   1   1   1   2   2   2   1   1   2   1   1   1   0   1   1   0   1   2   1   1   1   0   1   1   2   2   2   1   1   1   0   0   1   0
 MK-6-12                2   1   2   1   2   1   2   2   1   0   0   2   0   1   1   0   2   1   0   0   2   1   0   1   1   2   1   2   0   1   1   2   0   2   1   1   2   2   1   1   0   0   0   0   2   0   1   1   1   0   1   2   2   1   1   0   1   0   2   0   1   0   2   1   2   1   2   0   2   0   1   2   1   2   1   2   0   0   1   1   2   1   1   1   2   1   2   2   2   0   1   1   1   1   0   2   1   2   1   1   1   2   2   0   0   0   1   2   1   0   0   2   2   1   0   1   2   1   2   1   0   1   1   0   2   1   2   0   2   0   0   2   2   1   0   2   2   2   1   1   1   0   1   0   0   0   1   1   2   1   0   0   2   1   2   1   0   1   0   1   1   0   1   0   0   0   1   1   1   2   2   2   1   1   1   2   2   1   0   1   1   0   2   2   1   1   0   0   1   1   2   2   2   1   1   1   0   0   0   0
 MK-6-13                2   1   2   1   2   0   2   2   1   0   0   2   0   2   1   2   2   1   0   0   2   1   1   1   1   1   1   2   0   1   1   2   0   2   1   1   2   1   0   1   0   0   0   0   2   0   1   2   1   0   1   1   1   1   1   0   1   0   2   0   0   0   1   1   2   2   2   1   0   0   1   2   1   2   2   2   0   0   1   1   2   1   1   1   2   1   2   2   2   1   1   1   1   1   0   2   1   2   1   1   1   2   2   0   0   0   1   2   1   0   0   2   2   1   1   2   2   1   2   1   0   0   2   0   2   1   1   0   1   0   0   2   2   1   0   2   2   2   1   1   1   0   1   0   1   1   2   2   2   1   0   2   1   2   2   1   0   1   0   0   1   0   1   0   0   0   1   1   1   2   1   2   1   2   1   2   1   1   0   1   1   1   2   2   2   1   0   0   1   2   1   2   2   1   1   1   0   0   1   0
 MK-6-14                2   0   2   1   2   0   2   2   1   1   1   2   0   2   1   2   2   2   0   0   2   1   1   1   0   1   1   2   0   1   1   2   0   2   1   1   2   0   0   1   0   0   1   0   2   0   1   2   1   1   2   1   1   0   1   1   1   1   1   0   0   0   1   1   2   2   1   1   1   0   1   2   1   2   1   2   0   0   1   1   2   1   1   1   1   1   2   2   2   1   0   1   1   1   0   2   1   2   1   1   1   2   1   0   0   1   1   1   1   0   1   2   1   1   1   2   2   1   2   1   1   1   2   0   2   1   1   0   1   0   1   2   2   1   0   2   2   1   1   1   1   0   1   0   1   1   2   2   2   1   0   2   1   2   2   1   0   1   1   0   1   0   1   0   0   0   1   0   1   2   1   2   1   2   0   1   1   1   0   1   1   1   2   2   2   1   0   0   1   2   0   2   2   1   1   1   0   0   1   0
 MK-6-15                2   0   1   0   2   0   2   2   1   1   2   2   0   2   1   2   2   2   1   0   2   1   1   1   0   0   1   2   0   1   1   2   0   2   1   1   2   0   0   1   1   1   1   1   2   0   1   2   1   1   1   1   1   0   1   1   1   1   1   1   0   2   1   1   2   2   1   0   1   0   1   2   2   2   1   2   0   0   1   1   2   2   1   1   1   1   1   2   2   1   0   0   1   1   0   2   1   1   1   1   1   2   1   0   0   1   1   2   0   0   1   2   0   1   2   2   2   1   2   1   0   1   2   0   2   1   1   0   1   0   1   2   1   1   0   1   2   1   1   1   1   0   1   0   2   1   2   1   2   1   0   1   1   1   1   0   0   1   1   0   1   0   1   0   1   0   1   0   1   2   1   1   2   2   0   0   1   1   0   1   2   1   2   2   2   1   0   0   1   2   0   2   2   1   1   0   0   0   1   0
 MK-6-16                1   0   1   0   2   0   2   2   2   2   2   1   0   2   1   2   2   1   2   0   2   1   1   1   0   0   1   2   1   0   1   2   0   1   0   1   1   0   0   1   1   1   1   1   2   0   0   2   1   2   1   1   1   0   1   1   1   0   2   2   0   2   1   1   2   1   1   0   1   0   1   2   2   2   1   2   0   0   1   1   2   1   1   1   1   1   1   2   2   1   0   0   1   1   0   2   1   1   2   1   1   1   1   0   0   1   1   2   0   0   2   2   0   1   2   2   2   1   2   2   0   1   2   0   2   1   2   1   1   0   0   2   1   1   0   1   2   1   1   0   1   0   1   1   2   1   2   1   2   1   1   1   1   2   0   1   0   1   2   1   2   0   1   0   1   1   1   0   1   2   1   1   2   2   0   0   1   1   1   0   1   2   2   2   1   0   0   0   1   2   0   2   2   1   1   0   1   0   1   0
 
!****************************************** Phenotypic Data **********************************************************
!-100.0 is resevred for missing phenotype
SimulatedTrait1        10.2810   10.7457   10.0425   10.0434    8.6532    8.6895   11.3829   10.4927   10.7718    7.8088   10.8324   10.2904    7.7257   10.2837    9.9546   10.0193   11.0349    9.9144    9.8373   10.5718   10.4265   10.5068   10.2728   10.2088    8.8942   10.7019    9.0626    9.3400    8.9730    9.2736   11.1559   10.7416    9.4622   11.0040   10.2120   10.0974    8.3635    9.8190    9.5803    8.6634   10.9973   10.3897    9.5587    9.8069    9.6948   10.5804    8.6831    9.6040   10.2377   10.1580    8.8643    9.9323    9.6296   10.4547   10.5595    8.6953    8.7904    9.1180   11.1513   11.7427    9.0984    9.5696    9.9771    9.5604    9.5501    8.5941   10.8681    9.7087    9.3903   10.4403   10.8045    9.7304    9.1881   10.3869    9.9918   11.5596   11.3246   10.6755   10.8713   10.3210    9.5330   10.2039    9.9957    8.7286    8.9348   10.0533    9.9394   10.2701   11.3842   10.2821   10.6331    9.6203    9.5887    8.2847   11.7378    8.3005    9.0494    8.8124   10.7254   12.4613    9.0830    9.3173   10.3154   10.6314    9.2432   10.1596    8.8676    8.5157   12.2832    9.4159   12.3977    9.5731    8.2714    9.5693    9.4984   10.9104    8.9751   11.0842   10.0433    9.3054   11.8887   10.3484   11.9952    9.8406   10.3874    9.4342    9.3201   10.5443   10.3461    9.3815   10.1809   11.0382    9.1660   11.1230   10.3337   10.2444    9.3234    8.4597   10.3650   11.3075   11.9591    9.8144   11.0089   10.1980    8.7056   11.1441   11.1496    8.4009   11.5861    8.5181    9.8300   10.0298   10.1464    9.2419   10.5762    9.9742    8.9007   11.5259   10.8016    8.8031   11.4100   10.7832   10.8436   10.9096    9.8324   10.4730   10.7136    9.4884    9.1674    9.2535   10.9321   10.9260   10.7940    8.2660   10.2043    9.4481   10.4056    8.9002   10.3795   10.5049    9.1272   11.4177   10.4626    9.3270    9.3794    9.3983   11.8865    8.8564   10.2419    9.1739    8.9366   11.7443    8.3828   10.7637   10.1105    9.3204   11.3512    9.9595   10.1127    8.4353
 
