# Supplementary material for: Inclusive Composite Interval Mapping of QTL by Environment Interactions in Biparental Populations
Source: PLoS One. 2015 Jul 10;10(7):e0132414. doi: 10.1371/journal.pone.0132414 (PMC4498613; doi:10.1371/journal.pone.0132414)
Supplement: S2 File — (ZIP) [file pone.0132414.s002.zip › F2 population/e=1/run_00161.met]

!**********************Note: lines staring with "!" are remarks and will be ignored in the program********************
!*********************************General Information**********************************
!Assuming F1 = P1 x P2, populations available in QTL IciMapping are: 
!  1, P1BC1F1 = P1 x F1, the first backcrossing where P1 is used as the recurrent parent;
!  2, P2BC1F1 = P2 x F1, the first backcrossing where P2 is used as the recurrent parent;
!  3, F1DH, F1-derived doubled haploids; 
!  4, RIL or F1RIL, recombination inbred lines through the repeated selfing of F1;
!  5, P1BC1RIL, recombination inbred lines through the repeated selfing of P1BC1F1;
!  6, P2BC1RIL, recombination inbred lines through the repeated selfing of P2BC1F1;
!  7, F2, the selfing generation of F1;
!  8, F3, the selfing generation of F2;
!  9, P1BC2F1, the second backcrossing where P1 is used as the recurrent parent; 
! 10, P2BC2F1, the second backcrossing where P2 is used as the recurrent parent;
! 11, P1BC2RIL, recombination inred lines through the repeated selfing of P1BC2F1; 
! 12, P2BC2RIL, recombination inred lines through the repeated selfing of P2BC2F1; 
! 13, P1BC1F2, the selfing generation of P1BC1F1; 
! 14, P2BC1F2, the selfing generation of P2BC1F1; 
! 15, P1BC2F2, the selfing generation of P1BC2F1; 
! 16, P2BC2F2, the selfing generation of P2BC2F1; 
! 17, P1BC1DH, P1BC1F1-derived doubled haploids; 
! 18, P2BC1DH, P2BC1F1-derived doubled haploids; 
! 19, P1BC2DH, P1BC2F1-derived doubled haploids; 
! 20, P2BC2DH, P2BC2F1-derived doubled haploids; 
   7      !Mapping Population (see remarks above)
   2      !Mapping Function (1 for Kosambi; 2 for Haldane; 3 for Morgan)
   2      !Marker Space Type (1 for intervals; 2 for positions)
   1      !Marker Space Unit(1 for centiMorgans; 2 for Morgan)
   6      !Number of Chromosomes (or Linkage Groups)
 200      !Size of the mapping population
   1      !Number of environments
 
!***************************************** Chromosomes and Linkage Maps **********************************************
!Chromosome                 NumMarkers
-CH1                        16
-CH2                        16
-CH3                        16
-CH4                        16
-CH5                        16
-CH6                        16
!Linkage map (Marker name followed by position or the interval length)
 MK-1-1                1     0.000
 MK-1-2                1    10.000
 MK-1-3                1    20.000
 MK-1-4                1    30.000
 MK-1-5                1    40.000
 MK-1-6                1    50.000
 MK-1-7                1    60.000
 MK-1-8                1    70.000
 MK-1-9                1    80.000
 MK-1-10               1    90.000
 MK-1-11               1   100.000
 MK-1-12               1   110.000
 MK-1-13               1   120.000
 MK-1-14               1   130.000
 MK-1-15               1   140.000
 MK-1-16               1   150.000
 MK-2-1                2     0.000
 MK-2-2                2    10.000
 MK-2-3                2    20.000
 MK-2-4                2    30.000
 MK-2-5                2    40.000
 MK-2-6                2    50.000
 MK-2-7                2    60.000
 MK-2-8                2    70.000
 MK-2-9                2    80.000
 MK-2-10               2    90.000
 MK-2-11               2   100.000
 MK-2-12               2   110.000
 MK-2-13               2   120.000
 MK-2-14               2   130.000
 MK-2-15               2   140.000
 MK-2-16               2   150.000
 MK-3-1                3     0.000
 MK-3-2                3    10.000
 MK-3-3                3    20.000
 MK-3-4                3    30.000
 MK-3-5                3    40.000
 MK-3-6                3    50.000
 MK-3-7                3    60.000
 MK-3-8                3    70.000
 MK-3-9                3    80.000
 MK-3-10               3    90.000
 MK-3-11               3   100.000
 MK-3-12               3   110.000
 MK-3-13               3   120.000
 MK-3-14               3   130.000
 MK-3-15               3   140.000
 MK-3-16               3   150.000
 MK-4-1                4     0.000
 MK-4-2                4    10.000
 MK-4-3                4    20.000
 MK-4-4                4    30.000
 MK-4-5                4    40.000
 MK-4-6                4    50.000
 MK-4-7                4    60.000
 MK-4-8                4    70.000
 MK-4-9                4    80.000
 MK-4-10               4    90.000
 MK-4-11               4   100.000
 MK-4-12               4   110.000
 MK-4-13               4   120.000
 MK-4-14               4   130.000
 MK-4-15               4   140.000
 MK-4-16               4   150.000
 MK-5-1                5     0.000
 MK-5-2                5    10.000
 MK-5-3                5    20.000
 MK-5-4                5    30.000
 MK-5-5                5    40.000
 MK-5-6                5    50.000
 MK-5-7                5    60.000
 MK-5-8                5    70.000
 MK-5-9                5    80.000
 MK-5-10               5    90.000
 MK-5-11               5   100.000
 MK-5-12               5   110.000
 MK-5-13               5   120.000
 MK-5-14               5   130.000
 MK-5-15               5   140.000
 MK-5-16               5   150.000
 MK-6-1                6     0.000
 MK-6-2                6    10.000
 MK-6-3                6    20.000
 MK-6-4                6    30.000
 MK-6-5                6    40.000
 MK-6-6                6    50.000
 MK-6-7                6    60.000
 MK-6-8                6    70.000
 MK-6-9                6    80.000
 MK-6-10               6    90.000
 MK-6-11               6   100.000
 MK-6-12               6   110.000
 MK-6-13               6   120.000
 MK-6-14               6   130.000
 MK-6-15               6   140.000
 MK-6-16               6   150.000
!*********************************** Marker Types ********************************************************************
!Co-dominant marker: When heterozygote F1 is present, P1 is coded as 2, F1 is coded as 1, and P2 is coded as 0; Otherwise, P1 is coded as 2, and P2 is coded as 0. 
!Dominant marker: When heterozygote F1 is present, P1 and F1 are coded as 12, and P2 is coded as 0; Otherwise, P1 is coded as 2, and P2 is coded as 0.  
!Recessive markers: When heterozygote F1 is present, P1 is coded as 2, and F1 and P2 are coded as 10; Otherwise, P1 is coded as 2, and P2 is coded as 0. 
!Missing marker is coded as -1. 
 MK-1-1                 0   1   1   2   1   1   1   1   1   2   2   1   1   2   1   1   0   1   1   2   1   1   1   1   1   1   2   1   2   0   0   0   0   2   0   1   1   0   0   1   1   0   1   2   0   2   0   0   2   1   2   1   0   2   2   2   1   1   1   2   1   0   0   1   1   0   1   0   0   0   2   1   2   0   1   1   0   0   1   1   1   0   2   1   1   0   1   2   0   2   1   1   0   1   0   0   2   0   1   2   1   1   0   0   2   1   1   0   1   2   1   1   1   2   1   2   2   1   0   0   0   2   1   2   1   0   0   0   1   2   1   1   2   1   0   2   1   1   1   0   1   1   2   1   1   0   1   2   0   1   0   1   1   1   1   2   0   1   0   2   2   1   1   1   2   0   1   1   1   2   1   1   1   1   0   1   2   0   2   1   1   1   1   2   0   2   2   0   1   1   1   0   1   2   2   1   1   0   1   2
 MK-1-2                 0   1   1   2   1   1   2   1   0   1   2   2   1   2   1   1   0   1   1   2   1   1   1   1   1   1   1   1   2   0   0   0   0   2   0   1   1   0   0   1   1   0   1   2   1   2   0   0   2   2   2   2   0   2   1   1   1   1   1   2   1   1   0   1   1   0   1   1   0   0   2   1   2   0   1   1   0   0   1   1   1   0   2   1   1   0   1   2   0   2   1   1   0   1   0   0   2   0   1   2   0   2   0   0   2   1   1   1   1   2   1   1   2   1   0   1   2   1   0   0   0   2   1   2   1   0   0   1   0   2   1   1   2   2   0   2   1   1   1   1   1   1   1   2   1   1   1   2   0   1   1   1   1   1   1   2   1   1   0   2   2   1   1   1   2   0   1   1   1   2   1   2   1   2   1   1   2   0   2   2   0   2   1   2   0   1   2   0   1   1   1   1   1   2   2   1   1   0   1   2
 MK-1-3                 0   1   1   2   0   1   2   1   0   1   2   2   0   2   1   0   0   1   2   1   1   2   1   1   1   1   1   1   2   0   1   1   0   2   1   1   1   0   0   1   0   0   1   2   1   2   1   0   2   2   2   2   0   1   1   1   1   1   1   2   1   1   0   0   1   0   1   1   1   0   2   1   2   1   1   1   0   0   1   1   1   0   2   1   1   0   1   2   0   1   1   1   0   2   0   0   2   1   1   2   0   1   1   0   2   1   1   0   2   2   1   1   1   1   0   1   2   1   0   0   0   2   1   1   1   0   1   1   1   2   1   1   2   2   0   1   1   1   1   1   1   1   1   2   1   0   1   2   1   1   1   0   1   1   1   2   1   1   1   2   2   1   1   0   1   1   1   1   1   1   1   2   1   1   1   1   2   0   2   2   1   2   1   2   0   1   2   0   1   1   1   2   0   2   2   1   1   0   1   2
 MK-1-4                 0   1   1   2   0   1   2   1   0   1   2   2   0   1   1   0   0   1   2   0   1   2   1   1   1   1   1   1   2   0   1   0   0   2   2   1   1   0   0   1   0   0   1   2   1   2   1   0   2   2   2   1   1   2   1   1   1   1   1   2   1   1   0   0   1   0   1   1   1   0   2   1   2   1   1   1   0   0   1   1   1   1   2   1   2   0   1   2   0   2   1   1   0   2   0   0   2   2   1   1   0   1   1   0   2   1   1   0   2   2   1   1   1   0   0   1   2   1   1   0   0   2   1   1   1   0   1   1   1   2   1   1   2   2   0   1   1   1   1   1   1   1   1   2   1   0   1   1   1   1   1   0   1   1   1   2   2   1   1   2   1   1   0   0   0   1   2   1   1   1   1   2   1   1   1   1   2   0   1   2   1   2   1   2   0   1   2   0   1   1   1   2   0   2   2   1   1   0   1   2
 MK-1-5                 0   1   1   2   0   0   2   1   0   1   2   2   0   1   1   0   0   1   2   0   1   2   1   1   1   1   1   1   2   0   1   0   1   2   2   1   1   0   0   1   0   1   1   2   1   2   1   0   2   2   2   1   1   1   0   1   2   1   1   1   1   1   0   0   1   1   1   1   1   0   2   0   2   1   1   1   0   1   1   1   1   1   2   1   2   0   1   2   0   2   1   1   0   1   0   0   1   1   1   1   0   1   1   0   0   1   0   1   2   2   2   1   1   0   0   1   2   1   1   0   0   2   1   1   1   0   1   1   1   2   1   1   2   1   1   1   1   1   1   0   2   1   1   2   1   0   0   1   1   1   1   0   1   1   1   2   1   1   1   2   1   1   0   0   1   1   2   1   1   1   1   2   1   1   0   0   2   1   1   1   1   2   0   2   1   2   2   0   1   2   1   2   0   2   1   1   1   0   1   2
 MK-1-6                 0   1   1   2   0   0   2   1   0   1   2   2   0   1   1   0   0   2   2   0   1   2   1   1   1   1   1   2   2   0   1   0   1   2   1   2   1   1   0   2   1   2   1   2   0   2   1   0   2   2   2   1   1   1   0   1   2   1   1   1   1   1   0   0   1   1   1   1   1   1   2   0   2   1   1   1   0   1   1   1   1   1   1   1   2   0   1   2   1   2   1   1   0   1   0   0   1   1   1   1   0   1   0   0   0   1   0   1   2   2   2   1   1   0   0   1   2   1   1   0   0   2   1   1   1   0   1   1   1   2   1   1   2   1   0   1   1   1   1   0   1   1   1   1   1   0   0   1   1   1   1   1   1   1   1   2   1   2   2   2   0   1   0   0   1   1   2   1   1   0   1   2   1   1   0   0   1   1   1   1   1   2   0   1   1   2   2   0   0   2   1   1   0   2   1   1   1   0   1   2
 MK-1-7                 1   1   1   2   0   0   2   1   1   1   2   2   0   1   1   0   1   2   2   1   1   2   1   1   1   1   1   2   1   0   1   0   1   2   1   1   1   1   1   2   1   2   1   2   0   2   1   0   2   2   0   1   1   1   0   1   2   1   1   1   1   1   1   0   1   1   1   1   1   2   2   1   2   0   1   1   0   1   1   1   0   1   1   1   2   0   1   2   1   2   1   2   0   0   0   0   1   2   1   1   0   1   0   0   0   1   0   1   2   2   2   1   1   0   0   1   1   1   1   0   0   2   1   1   1   0   0   0   1   2   1   1   2   1   1   1   1   1   2   0   1   1   1   1   1   0   0   1   1   1   1   0   1   1   1   2   1   2   2   1   1   1   0   0   0   1   2   1   1   0   1   1   0   1   0   0   1   1   1   1   0   2   1   2   1   2   2   0   0   2   1   1   0   2   1   0   2   0   1   2
 MK-1-8                 1   1   1   1   0   0   1   1   1   0   2   2   0   1   0   1   2   2   1   1   1   2   1   1   1   1   2   2   0   0   1   0   1   2   1   1   1   1   1   1   1   2   1   1   0   1   1   0   2   1   1   1   1   1   0   1   2   1   1   1   0   1   1   1   2   0   1   1   0   2   2   1   2   0   2   0   2   1   1   1   0   1   1   1   2   0   1   1   1   2   1   2   0   0   0   0   1   1   2   1   0   1   0   1   0   1   0   1   1   2   2   1   1   0   0   1   1   1   1   1   0   2   1   0   1   0   0   0   1   1   1   1   2   1   1   1   1   1   2   0   0   1   1   1   2   0   0   1   1   0   1   0   1   1   1   2   1   2   1   1   1   1   0   0   0   1   1   1   1   0   0   1   0   1   0   0   1   1   1   1   0   2   1   1   1   2   2   0   0   2   1   1   0   2   1   1   2   0   1   2
 MK-1-9                 1   1   1   1   0   0   1   1   1   0   2   2   0   1   0   0   2   2   1   0   1   2   1   1   1   1   2   2   0   0   1   0   1   2   1   1   1   1   1   1   1   1   1   2   0   1   1   2   1   1   1   1   1   1   1   1   2   1   2   1   0   2   1   0   2   0   1   1   0   2   2   1   2   0   2   0   1   1   0   1   0   0   1   1   2   1   1   1   1   2   1   2   0   0   0   1   1   1   1   2   0   0   1   1   0   1   0   1   1   1   2   1   1   0   1   1   1   1   0   1   0   2   0   1   1   0   0   0   1   1   1   1   2   1   2   1   0   1   2   0   0   1   1   1   2   0   0   2   1   0   1   0   2   2   1   2   0   2   1   1   1   1   0   1   0   1   1   1   1   0   0   1   0   1   0   0   2   1   1   1   0   2   1   1   1   2   1   1   0   2   1   1   0   2   1   1   2   1   1   1
 MK-1-10                1   1   1   2   1   0   1   1   1   0   2   2   1   1   0   0   2   2   2   1   1   2   1   1   1   1   1   2   0   0   1   1   1   2   1   1   1   1   1   1   2   1   1   2   0   1   1   2   1   1   1   1   1   1   1   1   0   1   1   1   0   2   1   0   2   0   1   1   0   2   2   1   2   0   2   0   1   1   0   1   0   0   1   1   2   1   1   1   1   2   1   2   0   0   0   1   1   1   1   2   0   0   1   1   0   1   0   1   1   1   2   1   1   2   1   1   1   1   0   0   0   2   1   0   1   0   1   0   1   1   0   1   2   1   2   0   0   2   2   0   0   1   1   1   2   0   1   2   1   0   0   0   1   1   0   2   0   2   1   1   1   1   0   1   0   0   1   2   2   0   0   0   0   1   1   0   2   1   1   2   0   1   1   1   1   2   1   1   0   2   0   1   0   2   1   1   1   1   0   1
 MK-1-11                1   1   1   2   1   0   2   1   0   1   2   2   1   1   0   1   2   2   2   0   1   2   0   1   1   1   2   2   0   0   1   1   1   1   1   1   1   1   1   2   2   1   1   2   0   1   1   2   1   1   1   1   1   1   1   1   0   1   1   1   0   2   1   0   2   0   1   1   0   2   2   1   1   0   1   0   1   1   0   1   0   0   1   1   2   1   1   1   1   2   1   2   0   0   1   1   1   1   1   2   1   0   1   1   0   1   0   2   2   2   2   1   1   2   1   1   1   1   1   0   0   2   2   0   1   0   2   0   1   1   0   1   2   1   1   0   0   1   2   0   0   0   1   1   2   0   1   2   1   0   0   0   1   0   0   1   0   2   1   1   1   1   0   1   0   1   0   2   2   0   0   1   0   1   1   1   2   1   1   2   2   1   0   1   1   2   1   1   0   2   0   1   1   1   1   1   1   1   0   1
 MK-1-12                1   1   1   2   2   0   2   1   0   1   2   2   1   1   1   1   2   1   1   0   1   2   1   1   1   1   2   2   0   0   1   1   1   1   1   1   1   1   1   1   2   1   1   2   0   1   1   2   1   1   1   2   1   1   1   2   0   1   1   1   0   1   1   0   2   0   0   1   0   2   2   1   1   0   2   0   1   1   0   1   0   0   1   1   2   1   2   1   1   2   1   2   0   1   1   1   1   1   1   2   1   0   2   1   0   1   0   2   2   2   2   0   1   1   1   1   1   1   1   0   0   2   2   1   0   0   2   0   1   1   0   1   2   1   1   0   0   1   2   0   0   0   1   1   2   0   1   2   1   0   0   0   1   0   1   1   1   2   1   1   1   1   1   1   0   1   0   2   2   0   0   1   0   1   0   1   2   1   0   2   2   1   0   1   1   2   0   2   0   1   0   1   2   1   0   1   1   1   0   1
 MK-1-13                1   1   1   2   2   0   2   1   0   2   2   2   1   1   1   1   2   1   1   0   1   2   1   1   1   1   2   2   0   0   1   1   1   1   0   1   1   0   2   1   2   1   1   2   0   1   1   2   1   1   1   2   2   1   1   2   1   1   0   1   0   1   1   0   2   0   0   1   0   2   1   1   1   0   1   0   1   0   0   1   0   0   1   1   2   1   2   1   0   1   1   2   0   1   2   1   1   1   1   2   1   0   2   1   0   1   0   2   1   2   2   0   1   1   1   1   1   0   1   0   0   2   2   2   1   0   2   0   1   2   0   2   2   1   1   0   1   1   2   0   0   0   1   2   2   0   1   2   0   0   1   0   1   0   1   1   1   2   1   1   1   1   2   1   0   1   0   2   2   1   0   1   0   1   0   0   1   1   0   2   2   1   0   1   1   2   1   2   0   1   0   1   2   1   1   1   1   1   0   1
 MK-1-14                1   1   1   2   1   0   1   1   1   2   2   2   0   1   2   1   2   1   2   0   1   2   1   1   1   1   2   2   0   0   2   1   1   1   0   1   0   0   2   1   1   1   1   2   0   1   1   2   1   1   1   2   2   1   1   2   1   0   0   1   1   1   1   0   2   0   0   1   0   2   1   1   1   0   1   0   1   0   0   1   0   1   1   2   2   0   2   1   0   0   0   2   1   2   2   1   2   1   1   2   1   0   2   1   1   0   0   2   1   1   1   0   1   1   1   0   1   1   1   0   0   1   1   2   1   0   2   0   1   1   0   2   2   1   1   0   1   0   2   1   0   0   1   1   2   0   1   2   0   0   1   2   1   0   1   0   1   2   1   1   1   0   2   1   0   1   0   2   2   1   0   1   0   1   0   0   1   1   0   2   1   1   1   1   1   2   1   0   0   1   0   1   2   1   1   1   0   1   0   1
 MK-1-15                1   1   1   1   0   0   1   1   1   2   2   1   0   1   2   1   2   1   2   0   1   1   1   1   2   1   1   2   0   0   2   0   1   1   0   1   0   0   2   1   1   1   0   2   0   1   1   2   1   1   0   1   2   1   1   2   1   0   1   1   1   1   1   0   2   0   0   1   0   2   1   1   0   1   0   1   2   0   0   1   0   1   1   2   2   0   2   1   1   0   0   2   1   1   2   1   2   1   1   2   1   0   1   1   1   0   0   2   1   1   1   0   1   1   1   0   1   1   1   0   0   1   1   2   1   0   2   0   1   1   1   2   2   1   1   1   1   0   1   0   0   0   1   1   2   0   1   2   0   0   1   2   1   0   1   0   1   2   1   1   1   1   2   2   0   1   0   1   2   1   1   1   0   0   1   0   1   1   0   1   1   1   1   1   1   2   1   1   1   1   0   0   1   1   0   1   0   1   0   2
 MK-1-16                1   1   1   1   0   0   1   0   1   2   2   1   1   1   2   1   0   1   2   0   1   1   1   1   2   1   1   2   0   1   2   0   1   1   0   1   1   0   1   1   1   1   0   2   0   1   1   2   1   0   2   1   2   1   1   2   1   0   1   1   1   1   2   0   1   1   0   1   1   2   1   1   1   1   0   1   0   0   1   1   0   2   1   2   2   0   2   2   1   0   1   2   2   1   1   1   1   0   1   2   0   0   2   1   1   0   0   1   1   0   1   0   1   1   1   0   1   1   1   0   0   1   1   1   1   0   2   0   1   2   1   2   2   1   1   1   1   0   1   0   0   0   1   1   1   0   1   2   0   0   1   2   1   1   0   0   1   2   1   1   1   1   1   1   0   1   1   2   2   2   1   1   1   0   1   0   1   2   0   1   1   1   1   0   1   2   1   1   2   1   1   0   1   1   0   1   0   1   0   2
 MK-2-1                 1   2   0   1   2   0   1   1   1   1   0   2   2   1   1   1   2   1   2   0   0   0   1   1   2   2   2   2   1   0   1   0   0   1   1   2   2   2   1   0   1   1   1   1   2   1   2   2   2   1   2   2   1   2   0   2   1   1   1   2   1   0   1   0   0   2   1   0   2   1   0   1   1   2   2   0   1   1   1   1   2   1   2   1   1   2   1   1   2   1   0   1   1   1   1   2   2   1   0   0   1   1   0   1   2   1   2   1   2   1   1   1   2   2   1   2   0   0   1   2   2   0   2   1   2   0   1   0   1   1   1   1   1   0   0   2   2   1   1   1   1   1   0   0   1   1   2   2   1   0   1   2   1   1   1   1   1   2   0   0   0   1   0   0   1   1   1   1   0   0   1   0   1   0   1   1   2   1   0   0   0   1   0   2   0   0   1   1   2   1   1   1   1   1   0   1   1   2   1   1
 MK-2-2                 1   2   0   1   1   0   0   2   1   1   0   2   2   0   1   1   2   2   2   0   0   0   1   1   2   1   1   2   1   0   1   0   0   1   1   0   2   2   1   0   1   0   1   1   2   2   2   2   2   1   2   2   1   2   0   2   1   0   1   2   1   0   1   1   0   1   1   0   2   1   0   1   1   2   2   0   1   1   1   1   1   0   2   1   1   2   0   1   2   1   0   2   1   1   1   2   2   0   0   0   1   1   0   0   2   1   2   1   1   1   1   1   2   2   2   1   0   0   1   2   2   0   2   1   2   0   1   0   1   1   0   1   0   0   1   2   2   1   1   2   1   1   0   1   1   1   2   2   1   1   1   2   1   1   1   1   2   2   1   0   0   1   1   0   1   1   1   1   0   0   0   0   1   0   1   1   2   1   0   1   0   1   0   2   1   0   1   1   2   1   1   1   0   1   0   1   2   2   1   1
 MK-2-3                 1   2   0   1   1   0   0   1   1   1   0   2   2   0   1   0   2   2   1   0   0   0   1   1   2   1   1   1   2   0   1   1   0   1   1   0   1   2   1   0   1   1   1   1   1   2   2   2   2   1   2   2   1   2   1   1   1   0   1   2   0   0   1   1   0   1   1   0   1   2   0   0   1   2   1   0   2   1   1   1   1   1   2   1   1   1   0   1   2   1   0   2   1   0   1   2   2   2   0   0   1   1   0   0   2   1   1   0   1   1   1   1   2   2   2   1   0   0   1   2   2   0   2   1   2   1   1   0   1   1   1   1   0   0   1   1   2   2   0   2   1   1   0   1   1   2   2   2   1   2   1   2   1   1   1   1   1   2   1   0   0   1   1   2   1   1   1   1   0   0   0   0   1   0   0   1   2   1   0   1   2   1   1   2   1   1   1   1   2   1   1   1   0   1   0   1   2   2   1   1
 MK-2-4                 1   2   0   1   1   0   0   1   1   1   0   1   0   0   1   0   1   2   1   0   0   0   1   1   2   1   1   1   1   1   1   1   0   1   1   1   1   2   1   0   1   1   1   1   1   2   2   2   2   2   2   1   1   2   1   1   1   0   1   2   0   0   1   0   0   1   1   0   1   1   0   0   2   2   1   1   2   1   1   1   1   1   2   1   1   0   0   1   2   0   0   1   1   0   1   2   2   2   0   0   1   1   0   1   2   1   1   0   1   1   1   1   2   2   1   1   0   1   1   2   2   0   2   1   1   1   1   0   1   1   1   1   1   1   1   1   2   2   0   1   1   1   0   0   1   2   2   2   1   2   1   2   1   1   1   1   2   2   1   0   0   1   2   2   2   1   1   1   0   0   1   0   1   0   0   1   2   2   0   1   2   1   1   1   1   1   1   0   2   1   1   1   1   0   0   1   2   2   1   1
 MK-2-5                 1   2   0   2   1   1   0   1   1   1   0   1   0   0   1   1   1   2   1   0   0   0   1   0   2   1   1   1   1   1   0   1   1   2   1   1   1   2   1   1   0   0   1   1   1   2   2   2   2   1   1   1   1   2   1   1   1   0   2   2   0   0   1   0   0   1   1   0   1   1   0   1   1   1   1   1   2   0   2   1   1   1   2   1   1   0   0   1   2   0   0   1   1   1   1   2   1   2   1   0   1   1   0   1   2   2   1   0   1   1   1   1   1   2   2   0   0   2   1   2   2   0   2   1   2   1   1   0   1   1   1   1   1   1   1   1   2   2   1   1   2   1   0   0   1   2   2   2   1   2   1   2   1   2   1   0   2   2   1   0   0   1   1   2   2   1   1   1   0   1   1   0   1   0   0   1   2   2   0   1   2   1   1   1   1   1   1   0   2   1   1   2   1   0   1   1   2   2   1   1
 MK-2-6                 1   2   1   2   1   1   0   1   1   1   1   1   0   0   1   1   1   1   1   0   0   0   1   0   2   2   1   1   1   1   1   1   2   2   1   2   1   2   0   1   0   1   1   1   1   2   2   2   2   1   0   2   1   2   2   1   1   0   2   2   0   1   1   0   0   1   1   0   1   1   0   1   1   1   1   1   2   0   2   2   1   1   2   1   0   0   0   1   2   0   0   1   1   1   0   2   0   1   1   0   1   1   1   1   2   2   1   0   0   1   1   1   1   2   1   1   0   2   1   2   2   0   2   1   2   0   1   1   1   1   2   1   1   1   1   1   1   1   1   1   2   1   0   0   2   1   1   2   0   2   1   2   0   2   1   0   1   2   1   0   0   1   1   1   2   1   1   1   0   1   1   0   1   0   0   1   2   2   1   1   2   1   1   0   0   1   1   0   2   1   1   2   1   0   1   1   2   2   1   1
 MK-2-7                 1   2   1   2   1   1   0   1   1   1   1   1   0   0   0   1   1   1   1   0   0   0   1   0   2   1   1   2   1   1   1   1   2   2   1   1   1   2   0   1   0   1   1   2   1   2   2   2   1   1   0   2   0   2   2   1   1   0   2   1   0   2   0   0   0   1   1   1   1   0   0   1   1   1   1   1   2   0   2   2   1   1   1   1   0   0   0   1   2   0   0   1   1   1   1   2   0   2   0   0   1   0   1   1   2   2   1   0   0   0   1   0   1   1   1   1   0   2   2   2   2   0   2   1   2   0   1   0   1   1   2   1   0   1   1   0   2   1   1   1   2   1   0   1   2   2   1   2   0   2   1   1   1   2   0   1   1   2   1   0   0   0   1   1   2   1   1   1   0   1   1   0   1   0   1   0   2   2   1   1   2   0   2   1   1   1   1   0   2   1   1   2   2   0   1   1   2   2   1   1
 MK-2-8                 1   2   2   2   1   1   0   1   1   1   1   1   1   0   0   1   1   0   1   0   0   0   1   0   2   2   1   2   1   1   1   1   2   1   1   0   1   2   0   1   0   1   1   2   1   2   2   2   1   1   0   2   0   2   1   1   1   0   1   1   0   2   0   2   0   0   1   1   1   0   0   1   1   1   1   1   1   1   2   2   1   1   1   1   0   0   0   1   1   0   0   1   0   2   1   1   1   2   0   1   1   0   1   1   2   1   1   2   0   0   1   0   1   1   1   1   0   1   2   2   2   0   1   1   2   1   1   0   1   0   2   1   0   1   1   1   1   1   1   0   2   1   0   1   2   2   1   2   0   2   1   1   1   2   0   1   1   2   1   0   0   1   0   1   2   1   1   1   0   1   1   1   2   0   2   0   1   1   2   1   2   0   2   1   1   0   0   0   1   1   1   2   2   0   1   1   1   2   1   1
 MK-2-9                 0   2   1   2   0   1   0   1   1   1   1   1   1   0   1   1   1   0   0   0   1   0   0   0   2   2   1   2   1   2   1   1   2   1   1   0   1   2   0   2   0   1   1   2   2   2   1   2   1   1   0   2   0   2   2   1   1   0   1   1   0   2   0   1   0   0   1   2   1   0   0   2   1   1   1   0   1   2   2   1   1   1   0   1   0   0   0   0   1   0   0   1   0   1   0   1   1   2   0   1   1   0   1   1   1   1   1   2   1   0   1   0   1   1   1   1   0   1   2   2   1   0   1   1   2   0   1   0   1   0   2   1   1   1   1   1   1   1   1   0   2   1   1   1   2   2   1   2   0   1   0   0   1   2   0   2   2   2   1   0   1   1   1   1   1   1   1   1   0   1   1   1   2   0   2   0   1   1   2   1   2   0   2   1   2   0   0   0   1   1   1   2   2   0   2   2   1   2   1   1
 MK-2-10                0   2   1   1   0   0   0   1   1   1   2   1   0   0   1   1   1   0   0   0   2   0   0   0   1   2   1   2   1   2   1   1   2   1   1   1   1   2   0   1   1   1   1   2   2   2   1   2   1   1   0   2   1   1   2   1   1   0   1   1   0   2   0   1   0   1   1   1   2   0   0   1   1   2   1   0   0   2   2   1   0   1   0   1   0   0   0   0   1   0   0   1   0   2   0   1   1   2   1   1   1   0   1   1   1   1   1   1   1   0   0   0   1   1   2   1   0   1   1   2   1   0   1   0   1   0   1   0   0   0   2   1   1   1   0   0   1   1   1   0   2   1   1   0   2   2   1   2   0   1   0   1   1   2   0   1   2   2   1   0   0   1   1   1   0   1   1   1   0   1   1   2   2   0   2   1   1   2   2   1   2   0   2   0   2   0   0   0   1   1   0   2   2   0   1   2   1   2   1   2
 MK-2-11                0   2   1   1   0   0   0   1   1   2   2   1   0   0   2   2   1   0   0   1   2   0   0   0   0   1   1   2   1   2   1   1   2   0   1   1   1   2   0   0   1   1   1   2   2   2   1   2   1   1   0   2   2   0   2   1   1   0   1   1   0   2   0   1   0   1   1   1   2   1   0   1   1   2   1   1   1   2   2   1   0   1   1   2   0   0   0   0   1   0   0   1   0   2   0   1   1   2   0   1   2   0   1   1   1   1   1   1   0   0   1   0   1   1   2   1   0   1   1   2   1   0   1   0   1   0   1   0   0   0   2   1   1   1   1   0   0   1   1   0   2   1   1   0   2   2   1   2   0   1   0   1   1   2   1   1   2   1   1   0   0   1   1   1   0   1   0   1   0   1   1   2   2   1   2   1   1   1   2   1   2   1   2   1   2   1   0   1   2   1   0   2   2   0   1   2   2   2   1   2
 MK-2-12                0   2   1   1   0   0   1   1   0   2   1   1   0   0   2   2   0   0   0   1   2   0   0   0   0   1   1   2   2   1   1   1   2   0   0   1   1   2   0   0   1   1   1   2   2   2   1   1   1   1   1   2   2   0   2   1   1   0   1   1   0   2   0   1   0   1   2   1   1   1   0   1   1   2   1   1   0   2   2   1   0   0   1   2   1   0   0   0   1   0   0   0   0   2   0   1   1   2   0   1   1   0   1   1   1   1   1   1   0   0   1   0   1   1   2   1   0   0   2   2   1   0   1   0   2   0   2   0   1   0   2   1   2   1   0   0   0   1   1   0   2   1   1   1   2   2   1   2   0   1   0   0   1   2   1   1   2   1   1   1   0   1   1   1   0   1   0   1   0   0   2   2   2   2   2   1   2   2   1   1   1   1   2   1   2   1   0   1   2   2   0   2   2   0   1   2   2   2   1   1
 MK-2-13                0   1   1   1   0   0   0   1   0   2   2   1   0   1   2   2   0   0   0   1   1   1   0   0   0   1   1   2   2   1   1   1   2   0   2   0   1   2   0   0   1   1   1   1   2   2   1   1   1   1   1   2   2   0   2   1   1   1   1   1   0   1   0   1   0   1   1   1   0   1   0   1   1   2   1   1   0   1   2   1   0   0   1   2   1   0   1   1   1   1   0   0   0   2   0   1   0   2   1   1   0   0   1   1   1   1   1   1   0   0   1   0   2   1   2   1   0   1   1   2   1   1   0   0   2   0   2   0   1   0   2   1   1   1   0   0   0   1   1   0   2   1   1   1   1   2   1   2   1   1   0   0   0   2   1   1   2   1   1   2   0   2   1   1   0   1   0   1   1   0   2   2   2   2   2   1   2   2   1   1   1   1   2   1   2   1   1   1   2   2   0   2   1   0   1   1   2   1   1   1
 MK-2-14                0   1   1   1   0   0   0   1   0   2   2   1   0   0   2   2   0   0   0   2   1   1   0   0   0   1   1   2   1   1   1   1   1   0   2   0   1   2   1   0   1   0   2   1   2   2   1   1   1   1   1   2   2   0   2   1   1   1   1   1   1   1   0   1   1   2   1   1   0   1   1   1   1   2   2   2   0   1   2   0   1   0   2   1   1   1   1   1   1   1   1   0   0   2   0   1   0   2   1   2   0   0   1   1   1   2   1   2   0   1   1   1   1   1   2   1   0   1   1   2   1   1   0   1   2   1   2   0   1   0   2   1   0   1   0   0   0   1   1   1   2   1   1   1   1   2   1   0   1   1   0   0   0   1   1   1   2   1   1   2   1   2   1   0   0   1   0   1   1   0   2   2   1   2   2   1   2   2   1   1   1   2   2   1   2   0   1   1   1   1   0   2   1   0   2   1   2   1   1   1
 MK-2-15                1   2   1   1   1   1   0   1   0   2   2   1   0   1   2   2   0   0   0   2   1   1   0   0   1   0   1   1   1   1   1   1   1   0   2   0   1   2   1   0   1   0   2   1   1   2   1   1   1   1   1   2   2   0   2   1   1   0   1   1   1   1   0   1   1   2   1   1   0   2   1   1   1   2   1   2   0   1   2   0   1   1   2   1   1   0   0   2   1   1   1   0   0   2   0   1   0   2   1   2   1   0   1   1   1   2   1   2   0   1   1   2   1   1   2   1   0   1   1   2   2   1   0   1   2   1   2   0   0   0   2   1   0   1   0   0   0   0   1   1   2   1   2   1   1   2   1   0   1   2   0   0   0   0   1   1   1   1   1   2   1   2   1   0   0   1   0   1   1   0   1   2   1   2   2   1   2   2   1   0   0   2   2   1   1   0   2   1   1   1   0   2   1   0   0   1   2   1   1   1
 MK-2-16                1   2   1   1   1   1   0   1   0   2   2   1   0   1   2   2   0   0   0   2   1   1   0   0   1   0   0   1   1   1   1   1   2   0   1   1   1   2   1   0   1   0   2   1   1   2   1   1   1   1   1   2   1   0   2   1   1   0   1   1   1   1   0   1   1   2   1   1   0   2   1   1   0   2   1   2   0   1   2   0   1   0   2   1   1   0   0   1   1   1   1   0   0   2   0   1   0   2   1   2   0   0   1   1   1   2   2   2   0   1   1   2   2   1   2   1   0   1   1   2   2   1   0   1   2   0   1   0   0   0   2   1   0   1   1   1   0   0   1   1   2   1   2   1   0   2   1   0   1   2   1   1   0   0   1   1   1   1   1   2   1   2   1   0   0   1   0   0   1   0   1   2   2   2   2   1   2   2   1   0   1   2   2   1   1   1   1   1   1   1   0   2   1   0   1   1   2   0   2   2
 MK-3-1                 1   1   0   1   1   1   2   2   2   1   2   0   2   2   2   1   2   2   2   1   0   1   1   1   1   0   1   2   1   0   1   1   1   2   1   0   2   2   1   2   2   2   2   2   0   2   1   1   0   1   1   0   0   1   1   1   1   1   0   1   0   1   2   1   1   1   1   1   1   2   2   2   1   1   0   1   1   0   1   0   2   0   0   2   1   0   1   1   1   1   1   0   1   1   0   1   2   1   1   2   1   1   2   1   1   1   1   2   2   0   1   1   2   1   0   1   1   1   1   2   1   0   2   2   1   2   1   1   1   2   0   1   2   2   1   1   1   1   1   1   1   1   2   2   0   2   1   1   0   1   1   1   0   0   0   1   1   2   2   1   1   1   1   1   0   1   1   0   2   0   0   1   1   1   1   0   0   1   1   1   2   2   1   2   2   1   2   1   1   1   1   1   2   1   1   0   1   0   1   1
 MK-3-2                 1   2   0   1   0   1   2   1   2   1   2   0   2   1   1   0   2   2   2   1   1   1   1   1   1   0   1   2   1   0   1   1   1   1   1   0   2   2   0   1   2   2   2   2   0   2   2   1   0   1   1   0   0   1   1   1   1   1   0   1   1   1   2   1   1   1   1   1   1   1   1   2   0   2   0   1   1   0   1   0   1   0   0   2   1   0   1   1   1   1   1   0   1   1   0   1   1   1   1   2   1   1   2   1   2   1   1   2   2   0   1   1   2   1   0   1   1   1   1   2   1   0   2   2   1   2   1   0   0   2   0   1   1   2   1   1   1   1   1   1   1   1   0   2   0   2   1   1   0   1   1   1   1   0   0   1   1   1   2   1   0   0   1   1   0   0   1   1   2   1   0   0   1   1   1   0   0   1   2   1   2   2   1   2   2   1   1   0   1   1   1   1   1   2   1   0   1   1   1   0
 MK-3-3                 1   2   0   1   0   1   1   1   2   1   2   0   1   1   1   0   2   2   2   1   1   1   1   1   1   0   1   1   1   0   1   2   1   1   1   0   2   2   0   1   2   1   1   1   1   2   1   1   0   1   1   0   0   2   1   1   1   1   0   2   1   1   2   1   1   1   2   2   1   2   1   2   0   2   0   1   1   0   1   1   1   1   1   1   2   0   1   1   1   1   1   1   1   1   0   1   1   2   2   2   1   1   2   0   2   1   0   2   1   0   1   2   1   1   0   1   2   1   0   2   1   0   2   2   1   2   1   1   0   2   0   1   0   2   1   2   1   0   1   1   1   2   0   2   0   1   0   1   0   1   1   1   1   0   0   1   1   1   2   1   0   0   1   1   0   0   1   1   1   1   0   0   1   1   1   0   0   2   1   1   2   2   1   2   1   1   1   1   1   1   1   1   2   2   1   0   2   1   1   0
 MK-3-4                 2   1   0   1   0   1   0   0   2   1   2   0   1   1   1   1   2   2   2   1   2   1   1   1   1   0   1   1   1   0   1   2   1   1   1   0   2   2   0   1   2   0   1   1   1   2   1   1   0   1   1   0   0   2   1   1   1   0   0   2   1   1   2   1   1   1   2   2   2   2   1   2   0   2   0   0   1   0   1   1   1   1   1   1   2   0   1   1   1   1   2   1   1   1   0   2   1   2   2   2   1   1   2   0   2   1   0   2   1   1   1   2   2   1   0   1   2   1   0   2   1   0   2   2   1   2   1   1   0   2   0   1   0   2   1   2   1   0   2   1   1   2   0   2   0   1   1   1   1   1   2   0   1   0   0   1   1   1   2   1   0   0   1   1   0   2   1   1   1   1   0   0   1   1   1   0   0   1   1   1   2   2   1   2   2   1   1   1   2   1   1   1   2   1   1   1   2   1   1   0
 MK-3-5                 1   1   1   2   0   1   0   0   2   1   2   0   1   1   1   2   2   2   2   2   2   1   1   0   1   0   1   1   1   0   1   2   1   1   1   0   2   2   0   1   2   0   1   1   1   2   1   1   1   1   1   1   0   2   0   1   1   0   0   1   1   1   2   1   0   1   2   2   2   1   1   2   1   2   0   0   1   0   2   1   1   1   1   1   2   1   1   1   1   1   2   1   0   1   0   1   0   2   2   1   1   1   2   1   2   1   0   2   1   1   1   2   2   2   0   1   2   1   1   2   1   1   2   2   1   2   1   2   0   2   0   1   0   1   1   2   0   0   2   1   1   2   0   2   0   1   1   1   1   1   2   0   0   1   0   1   1   1   2   2   0   0   1   1   0   1   1   1   1   1   1   1   1   1   1   0   0   1   1   1   2   2   1   2   2   1   1   1   2   1   1   1   2   1   1   2   2   2   1   0
 MK-3-6                 1   1   1   2   0   1   0   0   2   1   2   0   2   1   1   2   2   2   2   2   2   1   1   0   1   0   1   0   1   0   0   2   1   1   1   0   2   1   1   2   2   0   1   1   1   1   1   1   1   1   1   1   0   2   0   1   1   0   0   1   1   1   1   2   0   1   2   1   1   1   1   2   1   2   1   0   1   0   2   1   1   1   1   1   2   1   1   2   1   1   2   1   2   1   1   1   0   2   2   2   1   1   2   1   2   0   0   1   1   0   1   1   2   2   0   1   2   1   0   2   1   2   2   2   1   2   1   2   0   1   0   1   0   1   1   1   0   0   2   1   0   2   0   2   0   1   1   1   0   2   2   0   0   1   1   1   1   1   2   2   0   0   2   0   0   1   1   1   1   1   1   1   1   1   1   1   0   1   1   1   2   2   1   2   1   1   1   1   2   1   1   1   2   0   1   2   2   2   1   0
 MK-3-7                 1   1   1   2   0   1   0   1   2   2   2   1   2   1   1   2   2   0   2   2   2   2   1   0   1   0   1   0   1   0   0   2   2   1   2   0   2   1   1   2   2   0   1   1   1   1   1   1   1   1   1   1   0   2   0   0   1   0   1   2   1   1   1   2   0   1   1   1   1   1   1   2   1   2   1   0   1   0   2   1   1   1   2   1   2   1   1   2   1   1   1   1   2   2   0   1   1   2   2   2   1   1   2   1   2   1   0   0   1   0   1   1   2   1   1   1   2   1   0   2   0   2   2   2   1   2   1   2   0   1   0   0   0   1   0   1   0   1   2   1   0   2   0   2   0   1   1   1   0   2   2   0   0   1   1   1   1   1   2   1   1   0   2   0   0   1   2   1   1   1   1   1   2   1   1   2   0   2   1   1   2   2   1   2   1   1   2   1   1   1   1   0   2   0   1   2   2   2   1   0
 MK-3-8                 1   1   0   2   0   0   0   1   2   2   2   2   2   1   1   2   2   0   1   2   2   2   1   0   1   0   1   0   1   0   0   2   2   1   2   0   1   1   1   2   2   0   1   1   2   1   1   1   1   1   1   0   0   2   0   1   1   0   1   2   0   0   1   2   0   1   2   2   1   1   1   2   1   2   1   0   1   1   2   1   1   1   2   1   2   2   1   2   1   2   1   1   2   2   0   1   1   2   2   2   1   1   2   1   2   1   1   0   1   0   1   0   2   1   1   2   2   1   0   2   0   2   2   1   1   2   1   2   0   1   0   0   1   2   0   1   0   1   1   1   0   2   0   1   0   1   1   1   0   2   2   0   0   1   1   1   1   1   2   1   1   0   2   0   0   1   2   1   1   1   1   1   2   1   1   2   1   2   1   1   1   2   1   2   1   1   2   1   1   1   1   0   2   0   1   2   1   2   1   1
 MK-3-9                 1   1   1   1   0   0   0   2   2   1   2   2   2   1   1   2   1   1   1   2   2   2   1   0   1   0   1   0   1   0   1   2   2   1   2   0   1   1   1   1   2   2   1   1   2   1   1   1   2   1   1   0   0   2   1   1   1   0   0   2   0   0   2   2   0   1   2   2   1   0   2   2   2   2   2   0   0   1   2   1   1   1   2   1   1   2   1   2   1   2   1   1   2   2   0   1   1   2   2   2   2   1   2   0   1   0   1   0   1   1   1   1   2   2   2   2   2   0   0   2   0   2   2   1   1   2   0   2   0   1   0   0   1   2   0   2   0   1   1   1   1   2   1   1   0   1   1   1   0   2   2   0   0   1   1   1   0   0   2   1   1   0   2   0   0   1   2   1   0   0   1   1   2   1   0   2   1   2   1   1   1   2   1   2   2   1   2   1   2   1   1   0   2   1   0   2   1   2   1   1
 MK-3-10                1   1   2   1   0   0   0   2   2   1   2   1   2   1   1   2   2   1   1   2   2   2   1   0   1   1   1   0   1   0   1   2   2   1   2   1   1   1   1   1   1   2   1   1   2   1   2   1   2   1   1   0   0   2   1   1   1   1   0   2   0   1   1   2   0   1   2   2   1   0   2   2   2   2   2   0   0   1   2   1   1   1   2   0   1   2   1   2   1   2   1   1   2   2   1   1   1   2   2   2   2   0   2   0   1   0   1   1   1   1   1   2   2   2   2   2   1   0   0   2   0   2   2   1   1   2   0   2   0   1   0   1   1   1   1   2   0   1   1   1   1   2   1   1   0   1   1   1   0   1   2   0   0   1   1   1   1   0   2   1   1   0   1   0   0   1   0   2   1   0   1   0   2   1   1   2   1   2   0   1   1   2   1   2   2   1   1   1   2   1   1   0   1   1   0   2   1   2   2   1
 MK-3-11                1   1   1   1   0   0   1   2   1   1   2   1   2   1   2   2   2   2   1   2   2   2   2   0   1   1   2   0   1   0   1   2   2   0   2   2   1   1   1   1   1   2   1   1   2   1   2   1   2   1   1   0   2   2   1   1   1   1   0   2   0   1   1   2   0   1   2   2   1   1   2   2   2   2   2   0   1   0   2   1   1   1   2   0   1   2   1   2   1   1   1   1   2   2   1   2   1   2   2   2   2   0   2   0   1   0   2   1   1   1   1   2   1   2   2   2   1   0   1   2   0   2   1   1   1   2   1   2   0   2   0   0   1   1   1   2   0   1   2   1   1   2   0   1   0   1   1   1   0   1   2   0   0   1   1   1   1   0   2   1   1   0   1   0   0   1   0   2   1   0   1   1   2   1   1   2   2   2   1   1   1   1   1   2   2   1   1   1   2   1   1   0   1   1   0   2   1   2   2   1
 MK-3-12                1   1   1   2   0   0   2   1   1   1   1   1   2   1   2   2   2   2   1   2   2   2   2   0   1   1   2   0   1   1   2   2   2   0   2   2   1   1   1   1   1   2   1   1   2   1   2   0   2   1   1   1   2   2   1   1   0   1   0   2   1   1   1   2   0   1   2   2   1   1   2   2   2   1   2   0   1   1   1   1   2   1   2   0   2   2   2   2   1   1   1   1   2   2   2   2   1   2   2   2   2   0   2   1   0   1   2   1   1   1   2   2   1   2   1   2   1   0   1   2   0   2   1   1   1   1   1   2   0   2   1   0   1   1   1   2   0   1   2   2   1   2   2   1   0   1   1   1   0   1   2   0   0   1   1   1   0   0   2   1   1   0   1   0   0   1   0   2   1   0   1   1   2   1   1   2   2   2   1   1   1   0   1   2   2   1   1   1   2   1   1   1   1   1   0   2   1   2   1   1
 MK-3-13                1   0   1   1   0   1   1   1   1   1   1   1   2   1   2   2   2   2   1   0   2   2   2   0   1   1   2   1   1   1   2   2   2   0   1   2   1   1   1   1   1   2   1   1   1   1   1   0   2   1   1   1   2   2   1   2   1   1   1   2   0   1   1   2   0   1   2   2   1   1   2   1   1   1   2   0   0   2   1   1   2   1   2   0   2   2   1   1   2   0   2   1   2   1   2   2   1   2   2   2   2   0   2   1   0   0   2   1   1   0   2   2   1   2   2   2   1   0   1   1   0   2   1   0   1   1   1   2   0   2   1   0   1   1   0   2   0   2   1   2   1   2   2   2   0   0   1   1   0   1   2   0   0   0   1   1   0   1   2   1   1   0   1   0   0   1   0   1   1   0   1   1   2   1   1   1   2   2   1   2   1   0   2   2   2   1   2   1   2   1   1   1   2   1   0   2   1   2   1   2
 MK-3-14                1   0   1   1   0   1   1   1   1   1   1   1   2   1   2   2   1   2   1   1   2   2   2   1   1   2   2   1   1   1   2   2   2   0   1   2   1   1   1   1   1   2   1   2   2   1   1   0   2   1   2   1   2   2   1   2   1   1   1   2   1   1   1   2   0   1   2   2   1   1   2   1   1   1   2   0   0   2   1   0   2   1   2   0   2   2   1   1   2   0   2   1   2   1   2   2   1   2   2   2   2   0   2   0   0   0   2   1   1   0   1   2   0   1   2   2   1   1   0   1   1   2   1   0   1   0   1   2   1   2   1   0   1   0   0   2   0   2   1   1   1   2   2   2   0   0   1   1   0   1   0   0   0   1   1   1   0   1   1   1   1   0   1   1   0   1   0   1   1   0   2   2   2   1   1   1   2   1   1   2   1   0   2   2   2   1   2   1   2   1   1   1   1   2   0   2   1   2   1   2
 MK-3-15                1   0   1   0   0   1   1   2   1   1   1   1   1   1   2   2   2   2   1   1   2   1   2   1   1   2   2   2   1   1   2   2   2   0   1   2   1   1   1   1   1   2   1   2   2   1   1   0   2   1   2   1   2   1   1   1   1   1   1   2   1   1   1   2   0   1   2   2   1   1   2   1   1   1   1   0   1   2   1   0   2   1   2   1   1   2   1   1   2   1   2   1   2   1   2   2   0   2   2   1   2   0   2   0   0   0   2   1   1   0   1   2   0   1   2   2   1   1   0   1   1   2   1   0   1   0   1   2   1   2   1   0   1   0   0   2   0   2   1   1   1   2   2   2   0   0   2   1   1   1   0   0   0   1   1   1   0   1   1   1   2   1   1   1   0   1   2   0   1   1   2   1   2   1   1   2   2   1   1   1   1   0   1   2   2   1   1   1   2   1   1   1   1   2   0   2   1   2   1   2
 MK-3-16                1   0   1   0   1   1   1   2   1   0   1   1   1   1   2   1   2   2   1   1   2   1   2   1   1   2   2   2   1   1   2   2   2   0   1   2   1   1   1   1   1   2   1   2   2   0   1   0   2   1   2   1   2   1   1   1   1   0   1   2   1   1   1   1   0   1   2   2   1   0   2   1   1   1   1   0   1   2   1   0   2   1   2   1   1   2   1   1   2   1   2   1   2   1   2   2   0   2   2   1   2   1   2   1   0   0   2   1   1   0   1   2   0   1   2   1   1   1   0   1   1   2   1   0   1   0   1   2   2   2   1   0   1   0   0   2   1   2   1   1   1   2   2   1   0   0   2   1   1   1   0   0   0   1   1   1   0   1   1   1   2   1   1   1   1   2   2   0   1   1   2   1   2   1   1   2   0   1   1   1   1   0   1   1   1   1   1   1   2   1   1   1   1   2   0   2   1   2   1   2
 MK-4-1                 1   1   0   1   0   1   1   1   2   1   2   1   1   1   0   1   1   0   1   0   1   2   0   0   2   0   2   0   1   2   1   2   2   0   1   1   1   0   1   0   2   1   1   1   1   1   0   1   1   1   0   0   1   0   1   1   1   1   0   1   2   2   0   2   1   1   1   1   1   0   1   1   1   0   0   2   1   1   1   1   0   2   1   1   1   1   2   1   1   0   1   1   1   2   0   1   0   1   0   0   0   1   1   1   1   1   2   1   1   0   1   1   1   2   2   1   1   1   1   2   1   2   1   1   1   1   0   0   0   0   1   1   0   2   1   1   1   1   2   0   1   0   1   1   1   0   1   1   1   0   1   0   2   1   1   1   1   1   0   1   2   1   0   2   0   0   0   0   0   0   0   1   1   1   1   0   0   1   2   1   1   0   0   0   1   1   1   1   1   1   1   2   2   1   1   2   0   1   2   1
 MK-4-2                 0   1   0   1   1   1   1   1   2   1   2   1   1   1   1   1   1   0   1   0   1   1   0   0   2   0   2   0   1   2   1   2   2   0   1   1   1   0   1   0   2   1   1   1   1   1   0   0   1   1   0   1   1   0   1   1   1   0   0   1   2   2   1   2   1   1   1   1   1   0   1   1   1   0   0   1   1   1   1   2   1   2   1   1   1   1   1   1   1   0   0   1   1   1   1   2   0   1   0   0   0   1   1   1   1   1   1   1   1   0   1   1   1   2   2   1   1   1   1   2   0   2   1   2   0   2   0   0   1   0   1   1   0   2   1   1   0   1   2   0   1   0   1   1   1   0   1   0   1   0   1   1   2   0   1   1   1   1   0   1   1   0   0   2   0   0   0   0   1   0   1   1   1   1   1   0   0   1   2   1   1   2   0   0   1   0   1   1   1   1   1   2   1   1   1   2   0   1   1   2
 MK-4-3                 0   0   0   1   1   2   1   1   2   1   2   1   1   1   1   1   2   1   1   0   2   1   0   0   1   0   2   1   1   1   1   2   2   0   1   1   1   0   1   1   2   1   1   1   1   1   0   0   1   1   0   1   1   0   1   1   1   0   0   1   2   2   2   2   1   1   1   1   1   0   1   1   1   0   0   1   1   1   1   2   1   2   0   1   1   1   1   2   1   0   1   0   1   1   1   2   0   1   1   0   0   1   1   1   0   1   1   1   1   0   1   1   1   2   1   1   1   2   2   1   0   2   1   2   1   2   0   0   1   0   1   0   0   2   1   1   0   1   2   0   2   0   1   1   1   0   0   0   1   1   1   1   2   0   0   0   2   1   0   1   1   0   0   1   0   0   0   0   1   1   1   1   1   1   2   0   1   1   1   1   0   1   0   0   1   1   1   1   1   1   1   2   1   1   1   2   0   1   1   2
 MK-4-4                 1   0   1   1   0   2   1   1   2   1   2   1   2   1   1   1   2   1   1   0   2   1   0   0   1   0   2   1   1   1   1   1   2   0   2   1   1   0   0   1   2   1   1   1   2   1   0   0   1   1   0   1   1   1   1   1   1   0   0   1   2   2   2   2   1   1   1   1   1   0   1   2   1   0   0   1   1   1   1   1   1   1   0   1   0   0   1   2   1   0   1   0   1   0   1   2   0   1   1   0   0   1   1   1   1   1   1   1   1   0   1   1   1   2   1   1   1   2   2   1   0   2   1   2   1   1   0   1   1   0   1   0   0   2   1   1   0   1   2   0   2   0   1   1   1   0   0   0   1   1   1   1   2   0   0   0   1   1   0   1   1   0   0   1   1   0   0   1   1   1   1   1   1   2   2   0   0   1   1   1   1   1   1   0   0   1   1   1   1   1   1   2   1   2   0   2   1   1   1   2
 MK-4-5                 2   1   1   1   0   2   1   1   2   1   2   1   2   1   1   1   1   1   1   0   2   0   0   0   1   0   2   2   1   0   0   1   2   0   2   0   0   0   0   1   2   1   1   1   2   1   0   0   1   1   0   0   0   1   1   1   1   0   0   1   2   2   2   1   0   1   1   0   1   0   1   2   1   0   0   1   1   1   1   2   1   1   0   1   0   0   1   2   1   0   1   0   1   0   1   2   0   1   1   0   0   1   1   1   1   2   1   1   1   0   1   1   1   2   2   2   1   1   2   1   0   2   1   2   1   1   0   1   1   0   1   0   0   2   1   1   0   1   2   0   1   0   1   1   1   0   0   0   1   1   0   1   2   1   0   0   1   1   0   1   2   0   1   0   1   0   0   1   2   1   1   1   1   1   2   0   0   1   1   1   1   0   1   0   1   1   1   1   1   2   1   2   1   2   0   1   1   0   2   2
 MK-4-6                 2   2   1   1   0   2   1   1   1   1   1   1   2   1   1   2   1   1   1   0   2   0   1   1   1   0   2   2   1   0   0   1   2   1   2   0   0   0   1   1   2   2   1   1   2   1   0   0   0   1   0   0   0   1   1   0   1   0   0   1   2   2   2   1   0   1   1   0   1   1   1   2   1   1   0   1   1   0   1   2   1   1   0   1   0   0   1   1   1   0   1   0   1   0   0   2   1   1   2   1   0   0   2   1   2   2   1   1   1   0   1   1   1   2   1   2   1   1   0   1   0   2   1   2   1   1   0   2   1   0   1   0   0   2   1   1   0   0   2   1   1   1   1   1   1   0   0   0   1   1   1   1   2   1   0   0   2   1   0   2   2   0   0   0   1   0   0   1   2   1   2   1   1   1   2   0   0   1   0   1   2   0   1   0   2   1   1   1   1   2   1   1   1   1   0   1   1   0   2   2
 MK-4-7                 1   2   1   0   1   2   1   1   1   1   1   1   1   1   1   1   1   1   1   0   2   0   1   0   1   0   2   1   1   0   0   1   2   1   2   1   0   0   1   0   2   2   0   1   1   2   0   0   0   1   0   1   0   1   1   1   2   0   0   1   2   2   2   2   0   1   1   0   1   1   1   2   0   1   0   1   1   0   1   2   0   1   1   1   0   0   1   1   1   0   1   0   1   0   0   1   1   1   2   1   0   0   1   1   2   2   1   1   2   0   1   1   1   2   1   2   1   1   0   0   0   2   1   2   0   1   0   2   1   0   1   0   0   2   1   1   0   0   2   1   1   0   1   1   1   0   0   0   1   1   0   1   2   1   0   0   1   1   0   2   1   1   0   0   1   0   1   1   2   1   2   1   1   1   2   0   0   1   0   1   2   0   2   0   2   1   1   1   2   1   1   1   0   1   0   1   1   1   2   2
 MK-4-8                 1   2   1   0   1   2   1   1   1   0   2   1   1   1   1   1   1   1   0   0   2   0   1   0   1   0   2   1   1   1   0   0   2   1   2   1   0   0   1   1   2   2   0   1   1   2   0   1   0   0   0   0   0   1   1   1   2   1   0   1   2   1   2   1   2   1   1   0   1   1   1   2   0   1   0   1   0   0   1   2   0   1   1   1   0   0   1   1   1   0   1   0   1   0   0   1   1   0   2   0   0   0   1   1   1   2   1   1   2   0   1   1   1   2   1   2   1   1   0   0   1   2   1   2   0   1   0   2   1   0   0   0   0   2   1   1   0   0   2   1   1   0   1   1   1   0   0   0   1   1   0   1   2   1   1   0   1   1   0   2   1   1   0   0   1   0   2   1   2   1   2   1   2   1   2   0   0   2   0   0   2   0   2   0   2   2   0   1   2   1   1   0   0   2   0   1   1   1   2   2
 MK-4-9                 1   2   1   0   1   2   2   1   1   0   2   1   0   1   1   1   1   1   0   0   2   0   1   1   1   0   2   1   1   1   0   0   1   1   2   1   0   0   0   1   2   2   0   1   1   1   0   1   0   0   0   1   0   1   1   1   1   0   0   1   2   2   2   1   2   2   1   0   1   1   1   2   0   0   0   1   0   0   1   2   0   1   1   1   1   0   1   1   1   0   1   0   1   0   0   1   1   0   2   1   0   0   0   1   1   0   1   1   1   0   1   1   1   2   0   2   1   1   0   0   1   1   1   2   1   1   0   2   1   1   0   1   0   2   1   1   0   0   2   1   0   1   1   1   1   0   0   0   1   1   0   2   1   1   1   0   1   1   0   2   1   1   0   0   1   0   2   1   2   1   2   1   2   1   2   1   1   2   0   0   2   0   2   0   2   2   0   1   1   1   1   0   1   2   1   1   2   2   2   2
 MK-4-10                1   2   0   0   1   0   2   0   1   0   2   1   0   0   1   2   0   1   0   0   2   1   1   1   1   0   2   2   0   0   1   0   1   1   2   1   1   0   0   1   2   1   0   1   1   1   0   1   0   0   0   1   0   1   1   1   1   1   0   1   1   2   2   1   2   2   1   0   1   1   0   2   0   0   0   1   1   0   0   2   1   0   1   1   1   0   1   1   1   0   1   0   1   0   0   1   1   1   2   1   0   0   0   1   1   0   2   1   2   0   1   2   1   2   0   2   1   1   1   0   1   1   1   2   1   1   0   2   2   2   0   1   1   2   1   0   0   1   2   0   0   1   1   1   1   0   0   0   2   0   1   2   2   1   2   1   1   1   0   1   1   2   0   0   1   1   2   1   2   1   2   1   2   1   2   0   1   2   0   1   1   0   2   0   2   2   1   1   2   1   1   0   1   1   1   1   2   2   2   1
 MK-4-11                1   2   0   0   1   0   2   1   1   0   2   1   0   0   1   2   0   1   0   0   2   1   1   1   1   0   2   1   1   1   0   0   1   2   2   1   1   0   0   0   2   1   0   1   1   1   0   1   0   1   0   1   1   1   1   1   2   1   0   1   1   2   2   1   2   2   0   0   1   1   0   2   0   0   0   1   1   0   1   2   1   0   1   1   1   0   1   1   1   0   1   0   1   0   1   1   2   1   2   1   0   1   0   1   1   1   2   1   2   2   1   2   1   2   0   2   1   2   2   0   1   1   1   2   1   1   0   2   2   2   0   0   1   2   1   0   0   1   1   0   0   1   1   1   1   0   0   1   2   0   1   1   2   1   2   1   1   0   1   1   1   1   0   0   2   1   2   0   2   1   2   1   2   1   2   0   1   1   0   1   2   0   2   0   2   2   1   1   2   1   1   0   1   1   2   0   2   2   2   1
 MK-4-12                1   2   0   2   1   0   2   1   1   0   2   1   0   0   1   2   0   1   0   0   2   1   1   1   1   0   2   1   1   1   0   0   1   2   2   1   1   1   1   0   2   2   0   1   2   1   0   1   0   1   0   0   1   1   1   1   2   1   0   0   1   2   2   1   2   2   0   1   1   1   0   1   0   0   2   1   1   0   1   2   1   1   0   1   2   0   1   1   1   0   0   0   1   0   1   2   2   1   1   1   1   1   0   1   0   1   2   1   1   2   1   2   1   2   0   2   2   2   2   0   1   1   1   2   1   1   0   1   2   2   0   0   1   2   1   0   0   1   1   0   1   2   1   1   1   0   0   1   1   0   1   1   2   0   2   1   1   0   1   1   1   1   0   0   2   1   2   0   2   1   2   1   2   0   2   0   1   1   1   1   2   0   2   0   2   2   1   1   2   1   1   0   1   1   1   2   1   2   1   1
 MK-4-13                1   2   0   1   1   1   2   1   1   0   1   1   1   0   1   2   0   1   0   0   1   1   1   1   1   0   2   1   1   1   0   0   1   2   2   1   1   0   0   0   2   2   0   1   2   1   0   1   0   2   0   0   1   1   1   1   2   1   0   0   1   2   2   1   2   0   0   1   1   1   0   1   0   1   2   1   1   0   1   1   1   1   1   2   2   0   1   1   1   1   0   0   1   1   1   2   2   1   1   1   1   1   1   1   0   1   1   0   1   2   1   2   1   2   0   2   2   2   2   0   1   1   1   2   0   1   0   1   2   2   0   0   1   2   1   0   0   1   1   2   1   2   1   1   1   0   0   1   1   0   1   1   2   0   2   1   1   0   0   0   1   0   0   0   2   1   2   0   2   1   2   1   2   0   2   0   1   1   1   1   2   0   2   0   2   2   1   1   2   1   1   0   2   1   2   2   0   1   1   0
 MK-4-14                1   2   0   1   1   0   0   0   1   0   1   1   1   1   1   2   0   1   0   0   2   1   1   1   1   0   2   1   1   1   0   1   1   2   2   1   0   0   0   0   2   2   0   1   2   1   0   0   0   2   0   0   1   0   0   1   1   1   0   0   1   2   2   1   1   0   0   1   1   1   0   1   0   1   2   1   1   0   0   1   1   1   1   2   2   0   1   1   1   1   0   0   1   1   1   2   2   1   2   1   2   1   1   1   0   1   1   0   1   1   1   2   1   2   0   2   2   2   2   0   1   0   1   1   0   1   0   2   2   2   0   0   1   1   1   0   2   1   1   2   1   2   1   1   1   0   1   0   1   0   0   1   2   0   2   1   0   0   0   0   1   0   0   0   2   1   2   0   2   2   2   1   2   0   2   0   1   1   1   1   2   0   2   0   2   1   1   1   2   1   1   1   2   1   2   2   0   2   1   0
 MK-4-15                1   2   0   2   1   0   0   0   1   0   1   1   1   1   1   2   1   1   0   0   2   1   1   1   1   0   2   1   2   1   0   1   1   2   2   1   1   0   1   0   2   2   0   1   2   1   1   0   0   2   1   1   1   0   0   2   1   1   0   1   0   1   2   1   1   0   1   1   1   1   0   1   0   1   2   1   0   0   0   1   1   1   1   2   2   0   1   0   1   1   0   0   1   2   1   2   2   1   2   1   2   1   1   1   0   1   1   0   1   1   2   1   1   2   2   2   2   2   2   1   2   0   1   0   0   1   1   1   2   2   0   0   1   1   1   0   2   1   1   2   1   2   1   1   1   1   1   0   1   0   1   0   2   0   1   1   0   0   1   0   1   0   0   0   2   1   2   0   2   2   2   2   2   0   2   0   0   1   0   1   2   0   2   1   1   0   1   2   2   1   2   1   2   1   2   2   0   1   1   0
 MK-4-16                1   2   0   2   1   0   1   0   1   0   2   0   2   1   1   1   1   1   0   0   2   1   0   1   1   0   2   1   2   1   1   1   0   2   2   1   1   0   1   0   2   2   0   1   2   1   1   0   0   2   1   1   1   1   0   1   1   1   0   0   0   1   2   1   0   0   1   1   1   1   0   0   0   1   2   1   0   0   0   1   1   1   0   1   2   1   1   1   2   1   0   0   1   2   1   2   2   2   2   1   2   1   1   1   0   1   1   1   1   1   2   1   1   2   2   1   2   1   2   1   1   0   1   0   0   1   1   1   2   2   0   0   1   1   1   0   1   1   1   1   1   2   1   1   1   0   0   0   0   0   1   0   2   0   1   1   0   0   1   0   1   0   0   0   2   0   2   0   2   2   2   2   2   2   2   0   0   1   0   1   2   1   2   1   1   0   1   2   2   1   2   1   1   0   2   2   0   2   1   0
 MK-5-1                 2   1   2   1   0   2   1   1   0   2   0   0   2   1   2   2   1   0   0   1   1   1   1   0   1   1   0   2   0   2   2   0   1   1   1   0   1   0   1   2   1   1   0   1   1   1   0   0   1   0   1   0   1   0   1   1   1   1   0   2   2   2   0   2   1   0   1   2   1   2   0   0   0   1   1   1   0   1   1   2   0   0   1   1   1   0   2   0   1   1   1   1   1   0   0   1   1   1   0   0   2   1   1   1   1   1   2   0   0   1   0   1   1   1   1   2   0   2   1   1   2   0   2   1   0   1   2   1   1   1   0   2   2   1   2   1   1   0   1   1   0   2   0   0   2   2   1   1   1   1   1   1   1   2   0   0   0   1   1   2   0   1   2   1   1   1   0   1   1   2   1   1   1   2   1   1   1   0   1   1   1   1   1   1   2   1   0   0   1   1   1   2   2   1   0   0   1   2   0   0
 MK-5-2                 2   1   2   0   0   2   1   1   0   2   0   0   2   1   2   2   1   0   0   1   1   1   1   1   1   1   0   2   0   2   2   0   2   1   1   0   1   1   1   2   1   1   0   1   1   1   0   0   2   0   1   0   1   0   1   1   1   1   0   1   2   2   0   2   1   0   1   1   1   1   1   0   0   2   2   1   0   1   1   2   0   1   1   2   1   0   2   0   1   1   1   1   1   0   0   1   1   1   0   0   2   2   1   1   1   1   2   0   0   1   2   1   1   0   1   2   0   2   2   1   2   0   2   1   0   2   1   1   1   1   0   2   2   1   2   2   1   0   1   1   0   2   0   0   1   2   1   1   1   1   1   2   1   2   0   0   0   1   1   2   0   1   2   1   0   1   0   0   1   1   1   2   1   2   1   1   1   0   1   1   1   1   1   1   2   2   0   0   1   1   1   2   2   1   0   0   0   1   0   1
 MK-5-3                 2   1   2   0   0   2   1   1   0   1   0   0   2   1   2   2   2   0   1   1   1   1   0   1   2   1   0   2   0   2   2   0   2   1   0   0   0   1   1   2   1   0   0   1   1   1   0   0   2   0   1   1   0   0   1   1   1   1   0   1   2   2   1   2   1   1   2   1   1   1   0   0   0   2   1   1   0   1   1   2   0   1   1   2   1   0   2   0   1   1   1   1   1   0   0   1   1   1   0   0   2   2   1   1   1   0   2   0   0   2   2   0   1   0   1   2   0   2   1   1   2   0   2   1   0   2   1   1   1   1   1   2   2   2   2   2   1   1   0   1   0   2   0   0   1   2   2   1   1   2   1   2   2   2   0   0   0   1   1   1   0   1   2   1   0   1   0   0   1   1   1   2   1   1   2   1   1   0   1   1   1   1   0   1   1   2   0   0   1   1   1   1   2   1   0   0   1   0   0   1
 MK-5-4                 2   1   2   0   0   2   1   1   1   0   0   0   1   1   2   2   2   0   1   1   2   1   1   1   2   0   0   1   0   2   2   0   2   1   0   0   0   1   1   2   2   0   0   0   1   0   0   0   2   0   1   1   0   0   1   1   1   1   0   1   2   2   1   2   1   1   1   1   1   1   0   1   0   2   1   1   0   1   1   2   0   1   0   2   1   1   2   0   1   1   1   1   1   0   0   1   1   1   0   0   2   2   1   1   1   1   2   0   0   1   2   0   1   1   1   1   0   2   2   1   2   1   2   1   0   2   1   1   1   1   1   2   2   2   2   2   1   1   0   1   0   2   0   0   1   2   2   1   1   1   1   2   2   2   0   0   0   1   2   1   0   1   2   0   0   1   0   0   1   1   1   2   2   1   2   1   0   0   1   1   1   1   0   1   1   2   0   1   1   1   0   1   0   2   0   0   1   1   0   1
 MK-5-5                 1   2   2   0   0   2   1   1   1   0   0   0   1   0   2   2   2   0   1   1   2   1   1   1   2   0   0   1   0   2   2   0   2   1   2   0   0   1   1   2   1   0   0   0   1   0   1   0   2   0   1   2   0   0   1   1   1   1   0   1   2   2   1   1   1   1   1   1   1   1   1   1   0   1   0   1   0   0   1   2   0   1   0   1   1   1   0   0   1   2   1   2   1   0   0   1   1   1   0   0   2   2   1   1   1   2   2   0   0   1   2   0   0   1   0   1   0   2   2   0   2   2   1   1   0   2   0   1   1   1   0   2   2   2   2   1   1   1   0   1   0   1   0   0   1   2   2   1   1   1   1   2   2   2   0   0   0   1   2   1   0   1   2   0   0   1   0   0   1   1   1   2   2   1   2   1   0   0   1   1   1   1   0   1   1   2   0   1   2   1   0   1   0   2   0   0   2   1   0   1
 MK-5-6                 1   2   2   0   0   2   0   1   1   0   0   0   1   0   1   2   2   0   1   1   1   1   1   1   2   1   2   1   0   1   1   1   2   1   2   0   0   1   1   2   1   0   1   0   1   1   2   0   2   1   1   2   0   0   1   1   2   1   0   2   2   2   1   1   1   1   1   2   2   1   0   1   0   1   1   1   1   0   1   2   0   1   1   1   2   1   0   0   1   2   1   2   1   0   0   1   1   1   0   1   2   2   1   1   1   2   2   0   2   1   2   0   0   1   1   1   0   2   2   0   2   1   1   1   0   2   0   1   0   1   0   2   2   2   1   1   1   1   0   0   1   1   0   0   1   2   2   2   1   1   0   2   2   2   0   0   0   1   2   1   1   0   2   0   0   1   0   0   1   1   1   1   2   1   2   1   0   0   1   1   2   0   0   1   1   2   0   1   2   1   0   1   1   2   0   0   2   1   0   1
 MK-5-7                 1   2   2   1   0   2   0   1   1   1   0   0   1   0   1   2   1   0   1   0   1   1   2   1   1   1   2   1   0   1   1   2   1   1   2   0   0   0   1   2   1   0   1   0   1   1   2   0   2   0   1   2   0   1   1   1   2   1   0   2   1   2   1   1   1   1   1   1   2   1   0   1   0   1   1   2   1   1   1   2   0   1   1   1   2   1   0   0   1   2   2   2   1   0   0   1   1   1   0   1   2   1   1   0   1   1   1   0   2   0   2   0   0   1   0   1   0   1   2   0   1   1   1   1   1   2   1   1   0   1   1   2   2   2   1   1   1   1   0   0   1   2   0   0   1   2   2   2   1   1   0   2   2   1   0   0   0   1   2   1   1   0   2   1   0   1   0   0   0   0   1   0   2   1   2   1   0   0   2   1   2   0   0   1   1   2   0   1   2   1   0   1   1   2   0   1   2   2   0   1
 MK-5-8                 1   2   2   1   0   2   1   1   0   0   0   0   1   0   1   2   1   0   1   1   1   1   2   1   1   1   2   2   0   1   1   2   1   1   2   0   0   0   1   2   2   0   1   1   1   1   2   0   2   0   1   2   1   1   1   1   2   1   0   1   1   1   1   1   1   1   1   1   2   1   0   2   1   1   1   2   1   1   1   1   0   1   0   1   2   1   0   0   1   2   1   2   1   0   0   1   1   1   0   1   2   1   1   1   1   1   1   0   2   0   2   0   2   1   0   1   0   1   2   1   2   1   1   1   1   2   1   1   1   1   1   2   2   2   2   1   1   1   0   0   1   2   1   1   1   2   2   2   1   1   0   2   2   1   0   0   0   1   2   1   0   0   2   2   1   1   0   0   1   1   1   0   1   1   2   1   0   0   2   1   2   0   0   1   1   2   0   1   2   1   0   2   1   2   0   1   1   2   0   1
 MK-5-9                 1   2   2   1   1   2   1   1   0   1   0   0   1   0   1   2   2   0   1   0   1   0   2   1   1   1   2   2   0   1   1   2   1   0   1   0   1   0   1   2   2   1   1   1   1   1   2   1   2   0   1   2   1   1   0   1   2   2   1   1   1   1   1   0   0   1   0   1   1   1   0   2   1   1   1   2   1   1   1   1   0   1   0   1   2   0   0   0   1   2   1   1   2   0   0   1   2   1   0   2   2   1   1   2   1   1   2   0   1   0   2   0   2   1   0   1   0   2   2   2   2   1   1   0   1   2   1   0   1   1   2   2   1   2   2   1   1   1   0   1   1   2   1   1   1   2   2   2   1   1   0   2   2   1   0   0   0   2   2   1   0   0   2   2   1   1   0   0   1   1   2   0   1   1   2   1   0   0   1   1   2   0   0   1   2   2   0   2   2   1   1   2   0   2   0   0   1   2   0   1
 MK-5-10                1   1   2   1   2   2   1   1   1   1   0   0   1   1   1   2   2   0   1   0   1   0   2   1   1   1   2   1   0   1   1   2   1   0   1   0   1   0   1   2   2   1   0   1   1   2   2   1   2   0   1   2   1   2   0   1   2   2   1   1   1   1   1   0   0   1   0   1   1   0   1   1   1   1   1   1   1   0   1   1   1   1   0   1   2   0   0   0   1   2   1   1   2   1   0   1   2   1   0   0   2   1   0   2   1   1   2   1   1   1   2   0   2   1   0   0   0   1   1   2   1   1   1   0   1   2   1   1   1   1   2   2   1   2   2   1   2   1   0   1   1   2   1   1   1   1   2   2   0   1   0   2   2   2   1   0   0   1   2   1   0   0   2   2   0   1   0   0   1   1   2   0   1   1   2   0   0   0   1   1   1   0   0   0   1   2   0   2   1   1   1   2   0   2   0   0   1   2   2   1
 MK-5-11                1   1   2   1   2   2   1   0   1   1   0   1   1   2   1   2   1   1   1   0   1   0   0   1   1   1   2   1   0   1   1   2   1   1   1   1   1   0   1   2   1   1   1   1   1   2   1   1   2   0   2   2   1   2   0   1   2   2   1   1   1   1   1   0   0   1   0   1   1   0   1   1   0   1   1   1   1   0   2   1   1   1   0   1   2   0   0   2   1   2   1   1   2   1   0   1   2   2   0   0   2   1   0   1   1   1   2   1   1   1   2   0   1   1   0   0   0   1   2   2   1   1   2   0   2   2   1   1   1   1   1   2   1   2   2   1   2   1   1   1   1   1   1   1   1   1   2   2   0   2   0   2   2   2   1   0   0   1   2   1   0   0   2   1   0   1   0   0   2   1   2   0   1   1   2   0   0   0   0   2   1   0   0   0   0   1   0   2   1   1   1   2   0   2   0   0   2   1   2   1
 MK-5-12                1   1   1   1   2   2   1   1   1   1   0   1   1   2   1   2   0   1   1   0   0   0   0   1   1   1   2   0   0   1   1   2   1   1   1   1   1   0   1   1   1   0   1   1   2   2   1   1   2   0   2   2   1   2   2   1   2   2   1   1   1   1   1   1   2   1   0   1   1   1   1   1   0   0   0   2   1   0   2   1   1   1   0   1   2   0   0   2   1   2   1   1   2   1   0   1   2   2   0   0   2   2   0   1   1   1   2   1   1   2   1   1   1   1   0   0   0   1   2   2   1   1   2   0   2   2   1   1   1   1   1   1   1   2   2   1   2   1   1   1   0   1   1   1   1   1   2   2   0   2   0   2   2   1   0   0   1   2   2   1   0   0   2   1   0   1   0   0   2   0   2   0   1   1   2   0   0   0   0   2   1   0   1   0   0   1   0   2   2   1   1   2   0   2   0   0   2   1   2   1
 MK-5-13                1   1   0   1   2   1   1   1   1   1   0   1   1   2   1   2   0   0   1   1   1   0   0   1   1   2   2   1   0   1   1   2   1   1   0   0   1   0   1   1   1   0   1   1   1   2   1   1   2   1   1   2   1   1   2   1   2   2   1   1   1   0   1   1   2   1   0   1   1   1   1   2   0   0   0   2   1   1   2   1   2   1   0   1   2   0   0   2   1   1   1   1   2   1   0   1   1   2   1   0   2   2   0   2   1   1   2   1   1   2   1   0   1   2   0   1   0   1   2   2   1   1   2   0   2   1   1   1   0   1   1   1   1   2   2   2   2   1   1   1   1   1   1   2   1   1   2   2   0   2   0   2   2   1   1   0   2   2   2   1   1   0   2   2   2   1   0   0   2   0   2   0   1   0   2   0   0   0   1   2   1   0   1   0   0   1   0   2   2   1   1   0   0   2   0   0   2   1   1   1
 MK-5-14                1   0   0   1   1   1   2   1   1   0   0   1   1   2   1   2   0   0   0   0   1   1   0   1   1   2   2   1   0   1   1   1   2   2   0   0   1   1   1   1   1   0   1   1   2   2   1   1   2   1   2   2   1   1   2   1   2   2   1   2   1   1   1   1   2   2   1   1   1   1   1   1   0   0   0   1   1   1   2   1   2   1   0   1   1   0   1   2   1   0   1   1   2   0   0   1   1   2   1   0   2   2   0   2   1   1   2   1   1   2   1   0   1   1   0   1   1   1   2   2   1   2   2   0   2   1   1   1   0   1   1   1   1   2   2   2   2   1   1   0   0   1   0   2   2   1   1   2   0   2   0   2   2   1   1   0   2   2   2   0   1   0   2   2   2   1   1   0   2   0   2   0   1   0   2   0   0   0   1   2   1   0   1   0   1   1   1   2   2   1   1   0   0   2   0   0   2   1   1   1
 MK-5-15                2   0   0   1   1   2   1   1   1   0   0   1   0   2   1   2   0   1   0   0   1   1   0   1   1   2   2   1   1   1   1   1   2   2   0   0   1   1   1   1   1   0   1   1   2   1   1   1   2   1   2   2   2   1   2   1   2   2   1   2   1   1   1   1   2   2   0   1   1   1   1   1   0   0   0   1   1   1   1   1   2   1   0   1   1   0   2   2   1   0   1   2   2   0   0   1   1   1   1   0   2   1   1   2   1   1   2   1   1   2   1   0   1   1   1   1   1   1   2   2   1   2   2   0   2   1   1   1   0   1   0   1   0   2   2   2   2   0   1   0   0   0   0   2   2   1   1   2   0   1   0   2   2   1   1   0   2   2   2   0   1   0   2   2   2   1   1   0   2   0   2   1   1   0   2   0   0   0   0   1   1   0   1   0   0   1   1   2   1   0   1   0   1   2   1   0   2   1   1   1
 MK-5-16                2   0   0   1   0   2   1   1   0   0   0   1   0   2   1   2   0   1   0   0   1   1   0   1   1   2   2   1   1   1   1   1   2   2   1   0   1   1   1   1   1   0   1   1   2   2   1   1   2   1   2   2   1   1   1   1   2   2   0   2   1   1   1   1   2   2   0   1   1   2   1   1   0   1   0   1   1   1   1   1   2   1   1   1   1   0   2   2   0   0   1   2   1   0   0   1   2   1   1   0   2   1   1   2   0   1   2   2   2   2   1   1   1   1   1   2   1   1   2   2   1   2   2   0   2   1   1   1   1   1   0   1   0   2   0   2   2   0   1   0   0   0   1   2   2   1   1   2   0   1   0   2   1   1   1   0   2   2   2   0   1   0   2   2   2   2   1   0   2   0   2   1   1   0   2   0   0   0   0   1   1   0   1   0   1   1   1   2   0   0   1   0   1   2   0   0   2   1   2   1
 MK-6-1                 2   1   1   2   2   1   1   1   0   2   0   0   1   0   2   0   1   1   2   0   1   0   1   0   1   1   1   2   1   0   1   2   1   0   0   2   1   1   2   0   1   1   0   2   1   2   1   1   1   1   0   2   1   1   1   0   0   1   1   0   2   2   2   2   1   2   1   1   1   2   2   0   1   1   1   2   1   1   1   0   1   1   0   0   0   1   2   1   1   1   0   1   1   2   0   0   0   1   1   1   2   1   1   1   1   1   0   1   1   1   1   2   1   2   0   1   0   1   1   2   1   1   1   1   1   0   2   0   2   0   0   0   0   1   0   2   1   1   1   0   1   1   1   1   2   1   2   1   0   2   0   1   1   2   2   1   1   0   1   1   1   2   1   1   2   1   1   0   2   2   0   0   2   1   2   2   0   1   1   1   0   1   2   1   1   2   1   1   0   1   1   1   2   2   1   0   0   2   2   1
 MK-6-2                 2   2   1   2   2   1   1   1   0   2   0   0   2   0   2   0   1   1   2   0   1   0   1   0   1   1   1   2   1   1   2   2   1   0   0   2   1   1   0   0   1   2   0   2   1   2   1   1   2   1   0   2   1   2   1   0   0   1   1   0   2   2   1   1   1   2   1   1   1   2   1   1   1   1   1   2   1   1   1   0   1   1   0   1   0   1   2   1   1   1   0   1   1   2   0   0   0   1   1   1   2   2   1   1   1   1   0   1   1   1   1   2   1   2   0   1   0   1   2   2   2   1   1   1   1   0   2   0   2   0   0   0   0   1   0   2   1   1   1   0   1   1   0   1   2   2   2   1   0   2   0   0   1   2   2   1   1   0   1   1   2   2   1   1   1   1   1   0   2   2   1   0   0   1   2   2   0   1   1   0   0   2   2   1   0   1   1   1   1   1   1   1   2   1   1   0   0   2   2   1
 MK-6-3                 2   2   1   2   2   0   1   1   0   2   0   0   2   0   2   0   1   2   2   0   1   0   1   0   1   1   2   2   2   1   2   2   1   0   0   2   1   1   0   0   1   2   0   2   1   2   1   1   1   1   0   2   1   2   1   0   0   1   1   0   2   2   1   1   2   2   1   1   2   2   0   2   1   1   1   2   1   1   1   0   1   1   0   1   1   1   2   1   1   1   2   1   0   2   0   0   0   1   1   1   2   2   1   2   1   1   0   1   1   1   1   2   1   2   0   1   0   1   2   2   2   2   2   1   1   0   2   0   2   0   0   0   1   1   0   2   1   2   1   0   2   1   0   1   2   2   2   1   1   1   0   0   1   2   2   1   2   0   2   0   2   2   1   1   0   2   1   0   2   2   2   1   0   1   2   1   1   1   1   0   0   2   2   1   0   1   1   1   1   1   1   1   2   1   0   0   0   2   2   1
 MK-6-4                 2   2   1   2   2   0   0   1   0   2   1   0   2   0   2   0   2   2   1   0   1   0   2   0   1   1   2   1   2   2   2   1   1   0   0   2   1   1   0   0   0   2   0   2   1   2   2   1   1   1   0   2   1   2   1   0   0   1   1   1   2   2   0   1   2   2   1   1   2   2   0   2   1   1   1   2   1   0   1   0   1   1   0   1   1   1   1   0   1   1   2   1   0   2   0   0   0   1   1   1   2   2   1   1   1   1   0   1   1   1   1   1   1   2   0   1   0   1   2   2   2   2   2   1   1   1   2   0   2   0   0   2   1   1   1   2   1   1   1   1   1   1   1   1   2   2   1   1   2   1   0   0   1   2   2   1   2   0   2   0   1   2   1   1   0   2   1   0   1   2   2   1   1   2   1   1   1   1   1   0   0   2   2   1   0   1   1   1   1   1   1   1   2   1   0   1   0   2   2   1
 MK-6-5                 2   1   0   2   2   0   0   1   0   2   0   0   2   0   2   0   2   2   1   0   2   0   2   0   1   1   2   2   2   2   2   1   1   0   0   2   1   1   0   0   0   2   1   2   1   1   1   1   1   1   1   2   1   2   1   0   0   1   1   1   1   2   0   1   2   2   1   1   1   2   0   2   1   1   1   2   1   0   1   0   1   1   1   1   1   1   1   0   1   1   2   1   0   2   0   0   0   1   1   0   1   2   1   1   1   1   0   2   2   1   0   1   1   2   0   0   0   1   2   2   2   2   2   1   1   1   1   0   1   0   0   2   1   1   0   2   1   1   1   1   0   1   1   1   2   2   1   1   2   1   0   0   1   1   2   1   2   0   2   0   1   2   1   1   0   2   1   0   1   1   2   1   1   1   1   1   1   1   2   0   1   2   1   1   0   2   1   1   1   1   1   1   2   1   0   1   0   2   2   1
 MK-6-6                 2   1   0   2   1   0   0   1   0   2   1   0   2   0   2   2   2   1   1   1   2   1   2   1   1   1   2   1   2   2   2   1   1   0   0   2   1   1   0   0   0   2   0   2   2   1   1   1   1   2   1   2   1   2   1   0   0   1   1   1   1   2   0   2   2   2   1   0   1   2   0   2   1   1   1   2   0   0   1   0   1   2   1   1   0   1   1   0   1   1   2   1   0   2   0   0   1   1   1   0   1   2   1   1   1   1   2   1   1   1   0   0   0   1   0   0   0   1   2   2   2   2   2   1   1   2   1   0   1   1   0   2   1   1   0   2   1   1   1   1   0   1   2   1   2   2   2   0   2   1   1   0   1   0   2   1   2   0   2   0   1   1   1   1   1   2   1   0   1   1   2   2   0   1   1   1   1   1   2   0   1   2   1   0   0   2   1   1   1   1   1   1   2   1   0   1   1   2   2   1
 MK-6-7                 2   1   0   2   1   0   0   1   0   2   1   0   1   0   2   2   1   1   1   1   2   1   2   2   1   1   2   1   1   2   2   0   1   0   0   1   1   1   0   0   0   2   0   2   2   0   1   2   1   1   1   2   1   2   0   1   0   1   2   1   1   2   0   2   2   1   1   1   2   2   0   2   1   1   1   2   0   0   1   0   1   2   1   1   2   1   2   0   1   1   1   1   1   2   0   0   1   1   1   1   1   2   2   1   1   1   2   0   1   1   0   0   0   1   0   0   0   1   1   2   2   2   1   1   1   2   1   0   2   1   0   2   1   1   0   2   1   1   1   1   0   1   1   1   2   2   2   1   2   1   1   0   2   0   2   1   2   1   2   1   2   2   0   1   1   2   2   0   1   1   1   2   0   1   1   1   1   1   2   0   1   2   1   1   0   2   1   1   1   1   1   1   1   1   0   1   1   2   2   0
 MK-6-8                 2   1   0   2   2   1   0   1   0   2   1   0   1   0   2   1   0   0   1   1   2   2   2   2   1   2   1   1   1   2   1   0   1   0   1   1   1   1   0   0   0   1   0   2   2   0   1   1   1   1   0   2   1   2   0   0   0   1   2   1   1   2   0   2   1   1   2   2   2   2   0   2   1   2   1   2   0   0   2   0   1   2   1   1   2   1   1   0   1   1   1   1   1   2   0   0   2   1   1   1   1   2   2   1   1   2   2   0   1   1   0   1   1   1   0   0   0   1   2   2   2   2   1   1   1   2   1   0   2   1   0   2   1   1   0   2   1   1   1   1   0   0   1   1   1   2   2   1   1   0   1   0   2   1   2   1   1   1   2   1   1   2   1   1   1   2   2   0   1   1   1   2   0   1   1   1   1   1   2   0   1   2   2   1   0   2   1   1   1   1   1   1   1   1   0   1   1   2   2   0
 MK-6-9                 2   1   0   2   2   1   0   2   0   2   1   0   1   0   2   1   1   0   1   1   1   2   2   1   1   0   1   0   1   2   1   0   1   0   1   1   1   1   0   1   0   0   1   2   2   0   2   1   1   1   0   2   1   1   0   0   0   1   1   1   1   2   2   1   1   1   2   2   2   1   0   2   1   1   1   2   0   0   2   0   1   1   1   1   2   1   1   0   1   0   1   1   1   2   0   1   1   2   1   1   1   1   2   1   0   2   2   1   1   1   0   1   1   1   0   1   0   1   2   2   2   2   1   1   1   2   1   0   2   0   0   1   1   1   0   2   1   1   0   1   1   1   1   0   1   2   2   1   1   0   1   1   2   1   2   1   1   1   2   1   1   1   1   1   2   2   2   1   1   1   1   2   0   1   0   1   1   1   0   0   1   2   2   1   0   2   2   1   1   1   1   0   1   1   0   1   1   2   2   0
 MK-6-10                2   1   0   2   2   1   0   2   0   2   1   0   2   0   2   2   2   0   1   1   1   2   2   1   1   0   1   0   1   1   1   0   1   0   1   1   2   1   0   1   1   0   2   2   2   0   2   1   1   1   0   2   1   1   0   0   0   1   1   1   1   1   2   1   1   1   2   1   2   1   0   2   1   1   1   2   1   0   2   0   1   1   1   1   2   1   1   1   1   0   1   1   1   1   0   1   1   1   1   1   2   1   1   1   0   2   2   1   1   1   0   1   0   1   1   1   1   1   2   2   2   2   1   1   0   2   1   1   2   0   0   1   1   1   1   2   1   1   0   1   1   1   1   1   1   2   2   1   1   0   1   1   2   1   2   1   1   1   1   1   1   1   1   1   2   0   2   1   1   1   1   2   0   0   0   1   1   2   0   0   1   2   1   1   0   1   2   1   1   1   1   0   1   1   0   1   1   2   2   0
 MK-6-11                1   1   0   2   2   1   0   2   0   2   1   0   2   0   2   2   2   0   1   1   1   2   2   1   1   0   1   0   1   2   1   0   1   0   1   1   2   1   0   1   1   0   2   2   2   0   2   1   2   1   0   2   1   1   0   0   0   2   1   1   1   0   1   1   1   1   2   1   2   1   1   2   1   1   1   2   1   0   2   0   0   1   1   1   2   1   1   1   1   1   1   1   1   2   0   1   1   0   1   1   2   1   1   1   1   2   2   1   1   1   0   1   0   1   2   1   0   1   2   2   2   2   1   1   0   2   0   2   1   1   0   1   1   1   1   2   1   1   0   1   1   1   1   1   1   1   2   1   1   1   1   1   2   1   2   1   1   2   2   1   1   1   1   1   2   0   2   1   1   2   1   2   0   0   0   1   1   2   0   0   1   1   1   1   0   1   2   2   2   1   1   0   1   1   0   1   1   1   2   0
 MK-6-12                2   1   0   2   2   1   0   2   0   2   1   0   2   0   2   2   2   0   1   1   1   2   2   1   1   0   2   0   0   2   1   1   1   1   1   1   2   1   0   1   1   0   2   2   2   0   2   1   2   1   0   2   1   1   0   1   0   2   1   2   1   1   2   0   1   2   2   1   2   1   1   1   2   1   2   2   1   0   2   0   0   1   1   1   2   1   1   1   1   1   1   1   0   2   0   1   1   0   1   1   2   1   2   1   1   2   1   0   1   1   1   1   0   1   2   1   0   1   2   1   1   2   1   1   1   2   0   1   1   1   1   1   1   1   1   2   1   0   0   1   1   1   1   1   1   1   2   2   2   1   1   1   2   1   2   1   1   2   2   1   1   1   1   1   1   0   2   1   1   2   1   2   0   0   0   1   1   2   0   0   1   1   1   1   0   1   2   2   2   1   1   1   1   1   0   1   1   1   0   0
 MK-6-13                2   1   0   1   2   1   1   2   0   1   1   0   2   0   2   2   2   0   1   1   1   2   2   1   1   0   2   0   1   2   1   2   1   1   2   2   2   2   0   1   1   0   1   2   2   0   2   1   2   1   0   2   1   1   0   1   0   1   1   2   1   1   1   0   1   2   2   1   2   1   1   1   2   1   2   2   1   0   2   0   0   0   1   1   1   1   0   1   1   0   2   1   0   2   0   1   1   1   1   2   1   1   2   1   1   2   1   0   1   1   1   2   0   1   2   1   0   1   2   1   1   1   1   1   1   2   0   1   0   1   0   1   0   1   1   2   1   0   0   1   1   1   1   1   1   1   2   1   2   2   1   1   2   1   2   1   1   2   2   0   1   1   1   1   1   0   2   1   1   2   1   2   1   0   0   1   1   2   0   1   1   0   1   1   0   1   2   0   2   1   1   2   1   1   0   0   1   1   0   0
 MK-6-14                2   1   0   2   2   1   1   2   0   1   1   0   2   0   2   1   2   0   1   1   1   2   2   1   1   1   2   1   1   2   1   2   1   1   2   2   2   2   1   1   1   0   1   2   2   0   2   1   2   1   0   2   1   1   0   1   0   1   1   2   2   1   1   0   1   2   2   1   1   2   0   1   2   1   1   1   1   0   2   0   0   0   1   1   1   1   1   1   1   0   1   1   0   2   0   0   1   1   1   2   1   1   2   1   1   2   1   0   0   1   1   2   0   1   2   1   0   1   1   1   1   1   1   1   0   2   0   1   0   2   0   2   1   0   1   2   1   0   0   1   1   1   2   2   1   1   2   1   1   2   0   1   2   1   2   1   1   2   1   0   0   1   2   1   0   0   2   0   1   1   1   1   1   1   0   2   2   2   1   1   1   0   0   1   0   1   1   1   2   1   1   2   1   0   1   0   1   1   0   0
 MK-6-15                2   1   0   2   0   1   1   2   0   1   1   1   2   0   2   0   1   1   1   1   1   1   0   1   1   1   2   1   0   1   1   2   1   1   2   2   2   2   1   1   1   0   1   1   2   0   2   1   2   1   1   2   1   1   0   1   0   1   1   2   2   1   1   0   1   2   2   1   0   2   0   2   1   0   1   1   1   0   2   0   0   1   1   1   1   1   1   1   1   0   1   1   1   2   0   1   1   0   1   2   1   1   2   1   2   1   1   0   0   1   1   1   0   1   1   1   0   2   1   1   1   1   1   1   0   2   0   1   1   1   0   2   1   0   1   2   1   0   0   1   1   0   2   2   1   1   2   2   1   2   1   0   1   1   2   1   1   2   0   0   0   1   2   1   0   0   2   0   2   1   1   1   1   0   1   2   2   2   2   1   1   0   0   1   0   1   1   1   1   1   1   1   1   0   0   1   1   1   0   0
 MK-6-16                2   1   0   2   0   2   1   2   0   2   1   2   2   0   2   0   1   1   0   1   1   1   0   1   1   1   2   1   2   0   1   2   1   1   2   2   2   2   1   1   1   0   1   1   2   0   2   1   0   2   1   2   1   1   1   1   0   1   0   1   2   1   1   0   1   1   2   1   1   2   0   2   1   0   1   1   1   1   2   1   0   1   1   1   1   1   1   1   1   0   0   1   1   1   0   1   1   0   1   2   1   1   2   1   2   1   0   0   0   1   1   1   1   1   1   1   0   2   0   1   1   0   1   1   0   2   1   0   1   1   0   2   1   0   1   2   1   0   0   1   1   0   2   1   1   1   2   2   1   2   1   1   1   1   2   1   1   2   1   0   0   1   1   1   0   0   1   1   2   0   1   1   2   0   0   2   2   2   2   1   1   0   0   1   0   1   1   0   1   1   1   1   1   0   1   1   0   1   0   0
 
!****************************************** Phenotypic Data **********************************************************
!-100.0 is resevred for missing phenotype
SimulatedTrait1         8.6176    9.1229   10.4839    8.2636   11.2216   11.7445   10.5128   10.4354   10.0515   11.7020    8.7972   12.4456    9.2284    9.1924    9.0418    8.8064   10.4404   10.5102    9.4295   10.6925   10.3778   10.7354   10.1134   11.0010    9.2496   10.6546   10.6028    8.5678    8.8799    8.8640    9.5146   10.9709    8.8846    9.4185   11.1267    9.0926    9.7131   10.0404    9.0999    9.7154    8.4245   12.0155   10.3593    9.9492    9.3198   13.2690    9.5294   10.9141    9.4275    8.3359   10.0401   11.2317    8.9222   10.4326    9.8662   11.2414   10.1251   10.1767    9.0240   12.1231   11.2613   11.1883   10.9033   10.0297   10.9139   10.0752   10.2037   12.3127    9.2861    9.1094   10.8319    9.3750   10.2552    9.9432   11.7504   10.5992    9.7074   10.3749    9.6681    9.3459    8.3892   11.1833   10.9005    8.9899   11.7370    9.5796    9.7556    9.4215    9.1745    9.1078    8.6170    8.2166   10.5013    9.7550   10.6073    9.7061   11.6620   10.0454   10.0788   10.3771   10.5769   11.1720    8.7476    9.1497   11.1638    9.0655   11.3260   11.1485   10.2656    9.8131    8.8281    9.9443   11.2160    9.2207    7.8732    8.2047    9.8693    9.4829    9.9813    6.5699   11.0038   10.0150   10.2904    9.5711    8.4595    7.3141   11.1028    9.4256   10.0141    9.4048    9.3122    9.0220   10.3696   10.4905   10.9928   10.6491    9.5946    9.1046   11.2027   10.4812    9.1074   12.2496   11.2822   11.0361    9.6778    9.9038   10.2867    9.1121    9.8526    8.2311   10.7011    9.0308    9.1699    9.1681    9.7487   10.2653   10.7163    8.5362   10.5877    9.6930    8.5125    9.7513    9.8513   12.2101   11.5954   10.7496   12.4124   10.0648    9.0379    9.5311    8.9681   11.4358   10.4918    9.6935   11.1960   10.1690    9.4105    8.4203   12.0471   10.4001   10.0777    8.8129    9.7602   10.7805   10.3052   11.4848   10.7907   10.4376   10.3455   11.2513   10.2018    9.7627    9.0839    9.0908    9.3962    9.2118   10.4573   10.0752   10.3831    9.9675
 
