# Supplementary material for: Inclusive Composite Interval Mapping of QTL by Environment Interactions in Biparental Populations
Source: PLoS One. 2015 Jul 10;10(7):e0132414. doi: 10.1371/journal.pone.0132414 (PMC4498613; doi:10.1371/journal.pone.0132414)
Supplement: S2 File — (ZIP) [file pone.0132414.s002.zip › F2 population/e=1/run_00162.met]

!**********************Note: lines staring with "!" are remarks and will be ignored in the program********************
!*********************************General Information**********************************
!Assuming F1 = P1 x P2, populations available in QTL IciMapping are: 
!  1, P1BC1F1 = P1 x F1, the first backcrossing where P1 is used as the recurrent parent;
!  2, P2BC1F1 = P2 x F1, the first backcrossing where P2 is used as the recurrent parent;
!  3, F1DH, F1-derived doubled haploids; 
!  4, RIL or F1RIL, recombination inbred lines through the repeated selfing of F1;
!  5, P1BC1RIL, recombination inbred lines through the repeated selfing of P1BC1F1;
!  6, P2BC1RIL, recombination inbred lines through the repeated selfing of P2BC1F1;
!  7, F2, the selfing generation of F1;
!  8, F3, the selfing generation of F2;
!  9, P1BC2F1, the second backcrossing where P1 is used as the recurrent parent; 
! 10, P2BC2F1, the second backcrossing where P2 is used as the recurrent parent;
! 11, P1BC2RIL, recombination inred lines through the repeated selfing of P1BC2F1; 
! 12, P2BC2RIL, recombination inred lines through the repeated selfing of P2BC2F1; 
! 13, P1BC1F2, the selfing generation of P1BC1F1; 
! 14, P2BC1F2, the selfing generation of P2BC1F1; 
! 15, P1BC2F2, the selfing generation of P1BC2F1; 
! 16, P2BC2F2, the selfing generation of P2BC2F1; 
! 17, P1BC1DH, P1BC1F1-derived doubled haploids; 
! 18, P2BC1DH, P2BC1F1-derived doubled haploids; 
! 19, P1BC2DH, P1BC2F1-derived doubled haploids; 
! 20, P2BC2DH, P2BC2F1-derived doubled haploids; 
   7      !Mapping Population (see remarks above)
   2      !Mapping Function (1 for Kosambi; 2 for Haldane; 3 for Morgan)
   2      !Marker Space Type (1 for intervals; 2 for positions)
   1      !Marker Space Unit(1 for centiMorgans; 2 for Morgan)
   6      !Number of Chromosomes (or Linkage Groups)
 200      !Size of the mapping population
   1      !Number of environments
 
!***************************************** Chromosomes and Linkage Maps **********************************************
!Chromosome                 NumMarkers
-CH1                        16
-CH2                        16
-CH3                        16
-CH4                        16
-CH5                        16
-CH6                        16
!Linkage map (Marker name followed by position or the interval length)
 MK-1-1                1     0.000
 MK-1-2                1    10.000
 MK-1-3                1    20.000
 MK-1-4                1    30.000
 MK-1-5                1    40.000
 MK-1-6                1    50.000
 MK-1-7                1    60.000
 MK-1-8                1    70.000
 MK-1-9                1    80.000
 MK-1-10               1    90.000
 MK-1-11               1   100.000
 MK-1-12               1   110.000
 MK-1-13               1   120.000
 MK-1-14               1   130.000
 MK-1-15               1   140.000
 MK-1-16               1   150.000
 MK-2-1                2     0.000
 MK-2-2                2    10.000
 MK-2-3                2    20.000
 MK-2-4                2    30.000
 MK-2-5                2    40.000
 MK-2-6                2    50.000
 MK-2-7                2    60.000
 MK-2-8                2    70.000
 MK-2-9                2    80.000
 MK-2-10               2    90.000
 MK-2-11               2   100.000
 MK-2-12               2   110.000
 MK-2-13               2   120.000
 MK-2-14               2   130.000
 MK-2-15               2   140.000
 MK-2-16               2   150.000
 MK-3-1                3     0.000
 MK-3-2                3    10.000
 MK-3-3                3    20.000
 MK-3-4                3    30.000
 MK-3-5                3    40.000
 MK-3-6                3    50.000
 MK-3-7                3    60.000
 MK-3-8                3    70.000
 MK-3-9                3    80.000
 MK-3-10               3    90.000
 MK-3-11               3   100.000
 MK-3-12               3   110.000
 MK-3-13               3   120.000
 MK-3-14               3   130.000
 MK-3-15               3   140.000
 MK-3-16               3   150.000
 MK-4-1                4     0.000
 MK-4-2                4    10.000
 MK-4-3                4    20.000
 MK-4-4                4    30.000
 MK-4-5                4    40.000
 MK-4-6                4    50.000
 MK-4-7                4    60.000
 MK-4-8                4    70.000
 MK-4-9                4    80.000
 MK-4-10               4    90.000
 MK-4-11               4   100.000
 MK-4-12               4   110.000
 MK-4-13               4   120.000
 MK-4-14               4   130.000
 MK-4-15               4   140.000
 MK-4-16               4   150.000
 MK-5-1                5     0.000
 MK-5-2                5    10.000
 MK-5-3                5    20.000
 MK-5-4                5    30.000
 MK-5-5                5    40.000
 MK-5-6                5    50.000
 MK-5-7                5    60.000
 MK-5-8                5    70.000
 MK-5-9                5    80.000
 MK-5-10               5    90.000
 MK-5-11               5   100.000
 MK-5-12               5   110.000
 MK-5-13               5   120.000
 MK-5-14               5   130.000
 MK-5-15               5   140.000
 MK-5-16               5   150.000
 MK-6-1                6     0.000
 MK-6-2                6    10.000
 MK-6-3                6    20.000
 MK-6-4                6    30.000
 MK-6-5                6    40.000
 MK-6-6                6    50.000
 MK-6-7                6    60.000
 MK-6-8                6    70.000
 MK-6-9                6    80.000
 MK-6-10               6    90.000
 MK-6-11               6   100.000
 MK-6-12               6   110.000
 MK-6-13               6   120.000
 MK-6-14               6   130.000
 MK-6-15               6   140.000
 MK-6-16               6   150.000
!*********************************** Marker Types ********************************************************************
!Co-dominant marker: When heterozygote F1 is present, P1 is coded as 2, F1 is coded as 1, and P2 is coded as 0; Otherwise, P1 is coded as 2, and P2 is coded as 0. 
!Dominant marker: When heterozygote F1 is present, P1 and F1 are coded as 12, and P2 is coded as 0; Otherwise, P1 is coded as 2, and P2 is coded as 0.  
!Recessive markers: When heterozygote F1 is present, P1 is coded as 2, and F1 and P2 are coded as 10; Otherwise, P1 is coded as 2, and P2 is coded as 0. 
!Missing marker is coded as -1. 
 MK-1-1                 2   2   1   1   1   1   0   1   0   1   1   0   0   2   1   1   1   1   1   1   0   1   2   0   0   2   0   2   0   2   2   1   0   2   0   2   2   1   0   1   2   0   1   1   1   1   2   0   0   1   0   2   0   2   1   1   2   1   1   0   1   1   0   0   0   1   1   1   2   1   1   1   2   1   1   0   1   2   1   0   2   2   1   1   2   1   1   2   1   1   1   1   0   0   1   2   1   1   1   1   1   2   1   1   0   1   1   1   1   2   2   0   0   1   1   1   0   0   0   2   1   0   1   0   1   0   2   1   2   0   1   1   1   0   2   2   2   0   1   1   2   0   1   1   1   1   2   0   1   1   0   1   1   2   1   1   1   1   2   2   1   1   1   0   0   0   1   2   1   1   1   2   1   1   2   1   1   0   1   2   1   1   1   1   0   1   0   0   0   2   1   0   0   0   1   1   2   0   1   1
 MK-1-2                 2   2   1   2   1   1   0   1   0   1   1   0   0   2   1   1   1   1   1   2   0   1   2   0   0   2   0   2   0   2   1   1   1   0   0   1   2   1   1   0   1   1   1   1   2   1   2   0   1   1   1   2   1   2   1   1   2   1   2   1   2   0   0   0   1   1   1   1   1   0   1   1   2   1   1   0   1   2   1   0   2   2   1   1   2   1   1   2   1   1   1   1   0   0   1   2   1   1   1   1   0   2   2   1   0   1   1   1   1   2   1   1   0   1   1   0   0   0   0   2   0   1   0   0   1   0   2   1   2   0   1   1   1   0   2   2   2   0   1   1   2   0   0   1   1   0   1   0   1   1   0   1   1   2   0   1   1   1   1   2   1   1   1   0   0   0   1   1   1   1   1   2   1   2   1   1   1   1   1   2   1   2   0   0   0   1   0   0   0   2   1   0   1   0   0   1   2   0   1   1
 MK-1-3                 1   2   2   1   1   1   0   2   0   1   2   0   0   2   1   1   1   1   1   2   0   1   2   0   0   1   0   2   0   1   1   1   1   1   0   1   2   1   1   0   1   1   1   1   2   1   2   0   1   1   1   2   1   2   0   1   2   1   1   1   2   1   0   0   1   1   1   1   1   0   1   0   2   1   1   0   1   2   2   1   2   1   2   1   2   0   2   2   2   2   0   0   0   0   1   2   1   1   1   1   0   2   2   1   0   1   1   1   1   2   1   0   1   1   1   0   0   1   0   2   1   1   0   0   1   0   2   1   2   2   1   0   1   0   2   2   2   0   1   1   2   0   0   1   1   1   2   1   1   1   0   1   2   2   0   1   1   1   1   2   1   1   1   0   0   1   1   1   1   1   1   1   0   2   0   1   1   1   1   2   1   2   0   1   0   1   0   0   0   1   0   0   2   0   0   1   2   0   1   1
 MK-1-4                 1   2   2   1   2   1   0   2   0   1   2   0   0   2   1   2   2   1   1   2   0   1   2   0   0   1   1   2   0   1   1   1   2   0   0   1   2   1   0   1   1   1   1   1   2   1   2   1   0   1   1   1   1   2   0   1   0   1   1   1   2   2   1   0   1   1   1   1   1   1   1   0   2   1   2   0   1   2   2   1   2   1   2   1   2   0   2   2   2   2   0   0   0   0   1   2   1   1   1   1   0   1   2   1   1   1   1   0   2   2   1   0   1   1   1   0   0   1   0   2   1   2   2   0   1   1   2   1   2   2   1   0   1   0   2   2   2   0   1   1   2   0   0   1   1   1   1   1   1   1   0   0   2   2   0   1   1   1   1   2   2   1   1   0   0   0   2   1   0   0   1   0   0   2   0   1   1   1   1   2   1   2   0   1   0   1   1   0   0   0   0   0   2   1   0   1   2   1   1   1
 MK-1-5                 1   2   2   1   1   1   0   2   0   1   2   0   0   2   1   2   2   1   1   2   0   1   1   0   0   1   1   1   0   0   1   1   2   0   0   1   2   1   0   2   1   1   1   1   2   1   2   1   0   1   1   1   1   2   0   0   0   2   1   1   1   2   1   0   1   1   1   1   1   1   1   1   1   1   2   1   1   2   2   1   2   2   2   2   2   1   2   2   2   2   0   0   0   0   1   2   1   1   1   1   0   1   1   1   1   1   1   0   2   2   1   0   1   1   1   0   0   1   0   2   0   2   2   1   1   2   2   0   2   2   1   0   1   0   2   2   2   1   1   1   2   0   0   1   1   1   1   1   1   1   0   0   2   1   0   1   1   1   1   2   1   1   1   0   0   0   2   1   0   1   1   0   2   2   0   1   1   1   1   2   1   2   0   1   1   1   0   1   0   0   0   0   1   1   0   1   2   1   1   1
 MK-1-6                 1   1   2   1   1   1   0   2   0   1   0   0   0   1   1   2   2   1   1   2   0   1   1   1   0   2   1   1   1   0   0   0   1   0   0   1   2   1   0   2   1   1   1   2   2   0   2   1   0   1   1   1   1   2   0   0   0   2   1   1   1   1   2   1   1   1   1   1   2   2   1   1   1   1   2   1   1   2   2   1   1   2   2   2   2   1   1   2   2   2   0   0   1   0   1   2   2   1   1   1   1   1   1   1   1   1   1   1   1   2   0   0   1   1   1   0   0   1   0   2   0   2   2   1   1   2   2   0   1   1   1   0   1   0   1   2   2   1   1   1   2   0   0   1   1   1   1   1   1   0   0   0   2   1   1   1   1   1   1   2   1   1   1   0   0   0   2   0   0   1   1   0   2   2   0   2   1   1   1   2   1   2   0   1   1   1   1   1   0   0   0   0   1   1   0   1   2   1   1   1
 MK-1-7                 1   1   2   1   1   1   0   2   0   1   0   0   0   1   0   2   2   1   1   2   0   1   1   1   0   2   1   1   1   0   1   0   1   0   0   1   2   1   1   2   1   1   1   2   2   0   2   1   0   1   1   1   1   1   1   0   1   1   1   1   1   2   1   1   1   2   1   1   2   2   1   1   1   1   2   1   1   2   1   1   1   2   2   2   1   1   1   2   2   2   0   0   1   0   0   2   2   1   1   1   1   0   1   1   1   1   1   1   0   2   0   0   1   1   1   0   1   1   0   2   1   2   2   1   1   2   2   0   1   0   1   1   1   0   1   2   1   1   2   1   2   1   0   1   1   1   1   0   1   0   0   0   2   1   1   1   1   2   1   1   1   1   1   0   0   0   2   0   0   1   2   0   2   2   0   2   2   1   1   2   1   1   0   1   1   0   1   1   0   1   0   0   2   1   0   1   2   0   1   1
 MK-1-8                 1   1   2   1   1   1   0   2   0   1   1   0   0   1   0   2   1   1   1   2   0   1   1   1   0   2   2   2   1   0   1   0   0   0   0   1   2   1   1   1   2   1   1   1   1   0   2   1   0   1   0   1   1   1   1   0   1   1   2   1   1   2   1   1   1   2   1   1   1   2   1   1   1   1   1   0   1   2   1   1   1   1   2   2   1   2   0   1   1   2   0   0   1   0   0   2   2   1   1   1   1   0   1   1   1   1   1   1   1   2   1   0   0   1   1   0   1   1   0   2   1   2   2   1   1   2   2   0   1   0   1   1   1   0   1   2   2   1   2   1   2   1   0   0   1   1   1   0   1   1   0   0   2   1   1   1   0   2   1   1   1   0   1   0   0   1   2   0   0   0   2   0   2   2   0   2   2   1   1   2   1   1   1   1   1   0   1   1   0   1   0   1   2   1   0   1   2   0   1   1
 MK-1-9                 1   1   1   1   1   1   0   2   1   1   1   0   0   1   0   1   1   1   1   2   0   1   2   1   0   1   2   1   1   0   1   0   1   0   0   1   1   1   1   1   1   2   1   1   1   0   1   1   0   1   0   1   1   1   1   1   2   1   2   1   0   2   1   1   2   2   1   1   1   2   0   1   2   1   1   0   1   2   1   2   1   2   2   1   0   2   0   1   1   2   0   0   1   1   0   2   2   1   0   1   2   0   1   2   1   2   1   1   1   2   1   1   1   2   1   1   1   1   0   2   1   1   2   1   1   2   2   0   1   0   2   1   1   1   1   2   2   1   2   1   2   1   0   1   1   1   1   1   1   1   0   0   2   1   1   1   0   2   1   1   1   1   1   0   0   1   2   0   1   1   2   0   2   2   0   2   1   1   1   2   1   1   0   1   1   0   1   1   0   1   0   1   2   1   0   1   0   0   1   2
 MK-1-10                1   1   1   1   1   1   0   0   1   1   2   1   0   0   1   1   0   1   1   1   0   1   2   1   0   1   2   1   1   0   1   0   1   0   0   1   1   1   1   2   1   2   1   1   1   0   1   1   1   1   0   1   1   0   1   1   2   1   2   1   0   2   1   1   1   1   1   1   1   1   2   1   2   1   1   0   1   2   1   2   1   2   2   1   0   1   0   1   1   1   0   0   1   1   0   2   2   2   1   1   2   0   1   1   1   2   1   1   1   2   1   1   1   2   1   1   1   0   0   2   1   1   2   1   1   2   2   0   1   0   1   1   1   1   1   2   2   1   2   1   1   1   2   2   1   0   1   0   1   1   1   0   2   1   2   2   0   2   1   1   1   1   1   0   0   1   2   0   1   1   2   0   2   1   0   2   1   1   1   1   1   1   0   1   1   0   0   1   0   1   1   1   2   1   0   1   0   0   1   2
 MK-1-11                1   1   1   1   2   1   0   0   1   1   2   1   0   1   1   1   0   1   1   1   0   1   2   1   0   1   2   1   1   0   0   1   1   0   0   1   1   1   1   2   0   1   1   1   1   0   1   1   0   1   1   0   1   1   1   1   2   1   2   1   0   2   2   1   2   1   1   1   1   1   2   1   2   1   1   0   1   2   1   2   1   2   2   1   0   1   1   1   1   1   0   1   1   1   0   2   1   2   1   1   1   0   1   1   1   2   1   1   1   2   1   1   1   2   2   1   1   0   0   2   1   1   2   1   1   2   2   0   1   0   1   2   1   1   1   1   2   1   2   1   1   1   1   2   1   0   0   0   1   1   1   0   2   1   2   2   1   2   1   0   1   1   2   1   0   1   1   0   1   0   2   0   1   2   0   2   1   1   1   1   1   1   0   1   1   0   0   1   1   1   1   1   2   1   1   1   0   0   1   2
 MK-1-12                1   1   1   1   2   1   1   0   1   1   2   1   0   1   1   1   1   0   1   1   0   2   2   0   0   0   1   1   1   0   0   1   1   0   0   1   1   1   1   2   1   1   1   1   0   0   1   1   0   1   1   0   1   1   1   0   2   1   1   1   1   2   1   1   1   1   1   1   1   1   2   1   2   2   1   0   1   2   1   2   1   2   1   1   0   1   1   1   0   1   0   1   1   1   0   2   1   2   2   1   1   0   1   2   2   2   1   0   0   2   1   1   1   2   2   2   1   0   0   1   1   1   1   0   1   2   1   0   1   1   1   1   1   1   1   1   2   1   2   1   1   0   1   2   1   0   0   0   1   1   1   0   2   0   2   2   1   2   1   0   1   1   2   1   1   1   1   0   1   0   2   0   1   1   0   2   2   1   1   1   1   1   0   1   1   0   0   1   1   1   1   2   2   1   1   1   0   0   1   2
 MK-1-13                1   1   0   1   2   1   0   0   1   0   2   1   0   1   1   1   0   0   1   1   1   2   2   0   1   1   2   1   0   0   0   1   1   1   0   1   1   1   1   2   1   1   1   1   0   0   1   1   0   1   2   0   1   1   1   0   2   1   1   0   1   2   1   1   1   0   1   1   1   1   2   1   2   1   1   0   1   2   1   2   1   2   1   1   0   1   1   1   0   1   0   1   1   1   1   2   1   2   2   1   1   1   1   2   2   2   1   0   0   2   2   2   0   2   2   2   1   0   1   1   1   1   1   0   1   2   1   0   2   1   1   2   1   1   1   1   2   1   2   1   1   1   1   2   1   0   0   0   1   1   1   0   2   1   0   1   1   2   1   0   1   1   2   1   1   1   0   0   1   0   2   0   1   1   0   2   2   1   1   1   1   1   1   1   1   0   0   0   0   0   1   2   2   1   0   1   1   0   1   2
 MK-1-14                1   1   0   1   1   1   0   0   1   0   2   2   1   1   1   1   0   0   1   1   1   1   2   0   1   1   2   1   0   0   0   1   0   1   0   2   1   1   1   1   1   1   0   1   0   0   1   0   0   1   2   0   1   1   1   0   2   1   1   0   1   1   1   0   1   0   1   1   1   1   2   1   1   2   0   0   1   2   1   2   1   2   1   1   0   1   1   1   0   1   0   1   2   1   0   2   1   2   2   1   1   1   1   2   2   2   1   0   0   2   2   2   1   2   2   2   1   1   1   1   1   1   2   1   0   2   1   1   2   1   1   2   1   1   2   1   2   1   1   1   0   1   1   1   1   0   0   0   1   1   1   0   2   1   0   1   0   2   1   0   1   2   2   1   1   1   0   0   0   0   1   0   1   1   0   2   2   1   1   0   1   1   1   1   1   1   0   0   1   0   1   1   1   1   2   1   1   0   1   2
 MK-1-15                1   1   0   1   1   1   0   0   1   0   1   2   1   1   1   2   0   0   0   1   1   1   2   0   1   1   2   0   0   0   0   1   0   1   0   2   1   1   1   1   1   1   0   1   0   0   1   1   0   1   1   0   2   0   1   1   2   1   1   1   1   1   2   1   1   0   1   1   1   1   2   1   1   2   0   0   1   2   1   1   1   2   1   1   0   2   1   1   0   1   0   1   2   1   1   0   1   2   2   1   1   1   1   1   2   2   1   0   0   2   2   2   1   2   2   1   1   1   1   1   1   1   2   1   0   2   1   1   2   2   1   2   1   1   2   1   2   2   1   1   0   1   1   1   1   0   1   0   1   1   1   0   1   1   0   1   0   2   1   0   1   2   2   1   0   1   0   0   0   0   1   0   1   1   0   2   2   0   1   0   1   1   1   1   1   2   0   1   1   0   1   1   1   1   2   1   1   0   1   2
 MK-1-16                1   1   0   2   1   1   0   0   1   0   1   2   1   2   1   2   0   1   0   1   1   0   2   0   1   1   2   0   0   0   0   1   0   1   0   2   1   1   0   1   1   2   0   2   0   1   1   2   0   1   2   1   2   0   1   1   2   0   1   1   1   1   2   2   0   0   0   1   1   1   1   2   1   2   0   0   1   2   1   1   1   2   1   1   0   2   1   1   0   1   0   1   2   2   1   1   2   2   2   1   1   0   1   1   2   2   0   0   0   2   2   2   1   1   2   1   1   1   1   1   1   1   2   1   1   2   0   1   2   1   1   2   1   1   2   1   2   2   1   1   0   1   1   1   1   0   1   0   1   1   1   0   1   2   0   1   1   2   1   0   1   2   2   1   0   2   0   0   0   0   1   0   1   1   0   1   2   0   1   0   1   1   1   0   1   1   0   1   1   1   1   1   1   1   2   1   1   0   1   1
 MK-2-1                 2   1   0   1   1   2   0   2   1   1   1   0   1   1   1   1   1   1   0   2   1   0   1   0   2   0   1   0   1   2   1   1   2   1   1   0   1   2   0   1   1   1   0   1   1   1   1   2   1   1   0   0   2   1   1   1   1   1   1   0   1   2   2   1   2   1   0   1   2   0   2   0   1   2   0   1   0   1   2   0   1   2   1   2   1   2   2   1   0   1   2   1   2   1   1   2   2   0   2   1   2   1   1   2   1   0   1   1   1   1   1   1   0   1   1   1   1   1   1   0   1   2   1   1   0   2   1   1   1   2   2   2   0   1   2   2   1   0   1   2   1   0   1   1   1   0   0   1   1   1   1   0   2   2   1   1   2   1   0   0   1   0   2   1   1   2   1   1   0   1   1   0   2   1   1   2   1   2   1   1   1   1   0   1   0   2   1   2   0   0   1   2   1   2   2   0   1   1   1   1
 MK-2-2                 1   1   0   0   0   1   1   1   1   1   1   2   1   2   0   1   1   1   0   2   1   0   1   0   2   0   1   0   1   2   1   1   2   1   1   0   2   1   0   1   1   1   0   1   1   1   1   2   2   1   0   1   2   1   1   1   1   1   1   0   1   2   2   1   2   1   0   1   2   1   2   0   2   2   0   1   0   1   2   0   1   2   1   2   1   2   2   1   0   1   2   1   2   1   2   2   2   1   2   1   2   1   0   2   1   0   1   1   0   1   1   0   1   1   1   1   1   1   1   0   1   2   0   1   1   2   1   1   1   2   2   2   0   1   2   2   1   0   1   2   1   0   1   1   1   0   0   1   1   1   1   0   2   2   1   1   2   1   0   0   1   0   2   0   1   2   1   1   0   1   1   0   2   1   2   1   1   1   1   1   1   1   0   0   0   2   1   1   0   0   2   2   1   1   2   0   0   0   0   1
 MK-2-3                 1   1   1   0   0   1   1   1   1   1   1   2   2   2   0   0   1   1   1   2   1   0   1   0   2   0   1   0   2   2   1   0   2   1   1   1   2   1   0   1   1   1   0   1   1   1   1   2   1   1   0   1   2   1   1   1   1   1   1   0   2   2   2   2   2   1   0   1   2   1   1   0   2   1   0   1   0   1   2   0   1   2   0   2   1   2   2   1   0   1   2   1   2   1   1   2   2   0   2   1   2   1   0   1   1   0   1   1   0   2   1   0   1   2   1   1   0   1   1   0   1   2   0   2   1   1   1   1   0   2   2   2   0   1   2   2   1   1   0   0   1   0   1   1   1   0   0   1   1   1   2   1   2   2   1   1   2   1   0   0   1   0   2   1   1   2   0   1   1   0   0   0   2   1   2   1   1   0   1   1   1   1   1   1   0   1   0   1   0   2   2   1   1   1   2   1   0   1   0   1
 MK-2-4                 1   1   1   0   0   1   1   2   1   1   0   1   2   1   0   1   1   1   1   2   1   0   1   1   2   0   1   0   2   2   1   0   2   1   1   2   2   1   0   1   1   1   0   1   1   1   1   1   1   1   0   1   2   1   2   1   0   1   1   0   2   2   2   0   2   0   1   1   2   1   1   0   2   1   0   1   0   1   1   0   1   2   0   2   2   2   2   1   0   1   2   1   1   1   1   2   2   0   2   0   2   1   0   1   1   0   1   1   0   2   2   0   1   2   1   1   0   1   1   0   1   2   0   1   1   1   1   0   0   2   2   1   0   1   2   1   1   1   0   0   1   0   1   1   1   0   0   1   1   0   2   1   2   2   1   1   2   1   0   1   2   0   1   1   1   2   0   1   1   0   0   0   2   1   1   1   1   0   1   1   1   1   1   1   0   1   1   1   0   2   1   1   1   1   2   1   1   1   0   1
 MK-2-5                 2   1   1   0   0   1   1   2   1   1   1   1   2   1   0   2   1   1   1   2   1   0   1   1   2   1   1   0   2   2   1   0   2   2   2   2   1   1   0   1   1   1   0   1   1   1   1   1   1   2   0   1   2   1   2   0   1   1   1   1   2   2   2   0   2   0   0   1   2   1   1   0   1   1   0   1   0   1   1   0   1   2   0   2   2   2   2   1   0   1   2   1   0   1   1   1   2   0   2   0   2   1   1   1   1   0   1   1   0   2   2   0   1   2   1   1   0   1   1   0   1   2   0   2   0   1   1   0   0   2   2   1   0   1   2   1   1   1   0   0   0   0   1   1   1   0   0   1   0   0   2   1   2   2   1   1   2   1   1   1   2   0   1   1   1   2   0   1   1   0   0   1   2   1   1   0   1   0   1   1   1   0   1   1   0   2   1   1   0   2   1   1   1   0   2   1   1   1   1   2
 MK-2-6                 2   1   2   0   0   1   1   2   1   1   1   1   2   1   0   2   1   1   1   2   1   0   1   1   2   1   1   0   2   2   1   0   2   2   1   2   1   1   0   1   1   1   0   1   1   0   1   1   1   1   0   1   1   1   2   0   1   1   1   1   2   2   2   0   1   0   0   1   2   1   1   1   1   1   0   1   0   2   1   1   2   2   0   2   2   2   1   2   0   1   2   1   0   1   1   1   2   1   2   0   2   0   1   1   1   0   1   1   0   2   2   1   1   2   1   1   0   1   1   0   1   1   0   2   0   1   1   1   0   2   2   1   0   1   2   0   1   1   0   1   0   1   1   0   1   0   0   1   0   1   2   1   2   2   1   1   2   1   1   1   2   1   1   1   1   2   0   2   1   0   0   1   2   2   1   0   1   0   1   1   1   0   2   1   1   1   1   0   0   2   1   1   1   1   1   1   1   1   1   2
 MK-2-7                 2   1   2   0   0   1   1   1   1   1   2   1   2   1   1   2   1   1   1   2   1   0   1   1   2   1   1   0   2   0   1   0   2   2   1   2   1   1   0   2   1   1   0   1   1   0   1   1   1   1   0   1   0   1   2   0   1   1   1   1   1   2   2   0   1   0   0   1   1   0   0   1   1   1   0   1   0   2   1   1   2   2   0   2   1   2   2   2   0   1   2   1   0   2   1   1   2   1   2   0   2   0   1   1   1   0   1   1   0   2   2   2   1   1   1   1   0   1   2   0   1   1   0   2   0   1   1   1   0   2   2   1   0   2   2   0   1   1   1   1   0   1   1   0   1   0   0   2   1   1   2   0   2   1   0   1   1   1   2   1   2   1   1   1   1   2   0   2   1   0   0   1   2   2   0   0   1   0   1   1   1   0   2   1   1   1   1   0   0   2   0   1   1   0   0   1   1   1   1   2
 MK-2-8                 2   1   2   0   0   1   1   1   1   0   2   1   2   2   1   2   1   1   1   2   1   0   2   1   2   0   1   1   2   0   1   0   2   2   1   1   2   1   0   2   1   1   0   1   1   0   1   1   1   1   1   1   0   1   2   0   0   1   1   1   1   2   2   1   1   1   0   1   1   1   0   1   1   1   0   1   0   2   1   2   2   2   0   2   1   2   2   2   0   1   2   1   0   2   1   0   2   1   2   0   2   1   1   1   2   0   1   1   0   2   1   1   1   1   0   1   0   1   1   0   1   2   1   2   0   1   1   1   0   2   2   1   1   2   2   0   1   1   1   1   0   1   1   0   0   0   1   2   1   1   2   0   2   1   0   1   1   1   2   1   2   0   1   1   1   2   0   2   1   0   0   2   1   2   0   0   1   0   1   1   0   0   2   1   1   1   1   0   0   2   1   1   2   0   0   1   1   1   2   2
 MK-2-9                 2   1   1   1   0   1   1   2   1   0   2   1   2   1   1   2   0   1   1   2   0   0   2   1   2   0   1   1   2   0   1   0   2   2   1   1   2   1   1   2   1   1   0   2   1   0   1   1   1   1   1   0   0   1   1   0   0   1   1   1   1   2   2   0   0   1   1   1   1   0   0   1   0   0   0   0   0   2   2   2   2   2   0   1   1   2   2   2   0   1   1   1   0   1   2   0   1   2   2   0   2   1   1   1   1   0   2   1   1   2   1   1   1   1   1   1   0   1   1   0   1   2   1   2   0   1   1   1   0   2   2   1   1   2   1   1   0   1   1   1   0   1   1   0   1   0   1   2   1   1   2   0   2   1   0   1   1   1   2   1   1   0   1   1   1   2   1   2   1   0   0   2   1   2   0   0   1   1   1   1   0   0   2   1   1   1   1   0   0   2   0   2   1   0   0   1   1   1   2   0
 MK-2-10                2   1   1   1   0   1   0   1   2   1   1   1   2   1   1   2   0   1   1   2   0   0   2   1   2   0   1   1   2   1   2   0   2   2   2   1   2   1   1   2   1   1   0   2   1   0   0   1   0   1   1   0   0   1   1   1   0   1   1   1   1   2   2   0   0   1   1   1   1   0   0   1   0   0   0   0   0   2   2   2   1   2   0   1   1   2   2   2   0   1   1   1   0   0   2   0   1   2   1   0   2   1   1   1   1   0   2   1   1   2   1   1   1   1   1   1   0   1   1   1   1   2   1   2   0   2   1   1   0   2   2   1   1   2   1   1   0   1   1   0   0   0   1   0   1   0   1   1   1   1   2   0   1   1   0   1   1   1   2   1   0   1   1   1   1   2   1   2   1   0   0   1   1   2   1   0   1   1   1   1   0   0   2   2   1   1   2   0   0   2   0   2   1   0   1   1   1   1   2   0
 MK-2-11                2   1   1   1   1   1   0   0   2   2   1   1   1   1   1   2   0   1   1   2   0   1   2   1   2   0   1   1   2   1   1   0   1   2   2   0   2   2   1   2   1   1   0   2   1   0   0   1   0   2   1   0   0   1   1   1   0   1   1   2   1   2   2   0   1   1   1   0   1   0   0   1   0   1   0   0   0   2   2   1   1   1   0   1   1   2   2   2   0   1   1   1   0   0   1   0   1   2   0   0   2   1   0   1   2   1   2   1   2   2   0   1   1   1   1   1   0   1   2   1   1   1   1   2   0   2   0   1   0   2   2   1   1   2   0   2   0   1   1   0   0   1   2   0   1   0   1   1   1   1   2   1   1   1   1   1   1   1   2   1   0   1   1   1   1   1   1   1   1   0   0   1   1   1   1   0   1   1   1   1   0   0   2   2   1   2   1   0   0   2   0   2   1   1   1   1   1   1   1   0
 MK-2-12                1   1   1   1   1   0   0   0   2   2   1   1   1   1   1   2   0   1   1   2   1   1   2   1   2   0   2   1   2   1   1   0   1   2   1   0   2   2   1   2   1   1   0   2   1   1   1   1   1   2   2   0   0   1   1   1   0   2   1   2   1   2   2   0   1   1   1   0   1   0   0   1   0   1   0   0   0   1   2   1   1   1   0   1   1   1   1   2   0   1   2   1   0   0   1   0   1   2   2   0   2   0   1   2   2   1   2   1   2   2   0   2   1   1   1   1   0   1   2   1   0   2   1   2   1   2   0   1   0   1   2   1   2   2   0   2   0   1   0   1   0   1   2   0   1   0   1   1   1   1   2   0   2   1   1   1   1   1   2   1   0   1   0   1   1   1   1   1   1   0   0   1   1   1   1   0   1   1   1   1   0   0   2   1   1   2   1   0   0   2   0   2   1   1   0   1   2   1   2   0
 MK-2-13                1   1   1   1   1   0   0   0   2   2   1   1   1   1   1   2   0   1   1   2   0   1   2   1   2   1   2   1   2   1   1   0   0   2   2   1   2   2   1   2   1   1   0   2   1   1   1   1   1   2   1   1   0   1   1   2   0   1   1   2   1   2   2   0   0   1   1   1   1   0   0   1   0   1   0   0   0   1   2   1   1   1   0   1   1   1   1   2   0   1   2   0   0   1   1   1   1   1   1   1   1   0   1   1   2   1   2   1   2   2   1   2   1   1   1   1   0   2   1   1   0   1   1   2   2   2   0   1   0   1   2   1   2   1   1   2   0   1   0   1   0   1   2   0   1   0   1   1   1   0   2   0   2   2   1   1   1   1   2   0   1   1   2   1   1   1   2   0   1   0   1   0   0   1   1   0   2   1   1   1   0   0   2   0   1   1   1   0   1   2   0   1   1   2   0   1   2   0   1   1
 MK-2-14                1   1   0   1   0   0   0   0   2   2   1   1   1   1   1   2   0   1   0   2   0   1   2   1   2   1   2   1   2   1   1   0   0   2   2   1   2   2   1   2   0   2   0   2   2   1   2   1   1   2   1   1   0   1   1   2   0   1   1   1   1   2   2   1   0   1   1   1   1   0   0   1   0   1   1   0   0   1   2   1   1   1   0   1   1   1   1   2   0   1   2   0   1   1   1   1   1   1   1   1   1   0   1   1   2   1   2   1   2   2   1   2   2   1   1   1   0   2   1   0   0   1   1   1   1   2   0   1   0   1   2   1   2   1   1   2   1   1   0   1   0   1   2   0   1   0   1   1   1   1   2   0   1   2   1   2   1   1   2   0   1   2   2   1   1   1   2   0   1   0   1   0   1   1   1   0   2   0   2   1   0   0   2   0   1   1   1   0   2   2   0   0   1   2   0   1   2   0   1   1
 MK-2-15                1   1   0   0   0   0   0   0   2   2   1   1   2   1   2   2   0   1   0   2   0   1   2   1   2   1   2   1   2   1   1   1   0   2   1   1   2   1   0   2   0   2   0   2   1   1   2   1   1   2   1   1   0   1   0   2   0   1   1   1   1   1   2   1   0   1   1   1   1   0   0   1   1   1   1   0   0   1   1   1   1   1   0   0   1   1   1   1   0   1   2   0   1   2   1   2   1   1   1   1   1   0   2   1   2   1   2   1   1   2   1   2   2   1   1   1   0   2   1   0   1   1   1   1   1   2   0   1   1   1   2   1   2   1   1   1   1   1   1   1   0   1   2   0   1   0   1   1   1   1   2   0   1   2   1   1   1   1   2   0   0   2   1   1   1   1   1   0   1   0   1   0   1   1   1   0   2   1   2   1   0   0   2   0   1   1   1   1   2   2   0   0   1   1   0   1   1   1   1   1
 MK-2-16                1   1   0   1   0   1   0   0   2   2   0   1   2   1   2   2   0   1   1   2   1   1   2   1   2   1   1   1   2   1   1   0   0   1   2   1   2   2   0   2   0   2   1   2   1   1   2   1   2   1   1   1   0   1   1   1   0   1   1   1   2   0   1   1   0   1   1   1   2   0   1   1   1   1   1   0   0   1   1   1   1   1   0   0   1   1   1   1   0   1   2   0   1   1   1   2   1   2   1   1   1   1   2   1   2   1   2   1   1   2   1   1   2   1   1   1   0   1   1   2   1   1   1   2   1   1   0   1   2   1   2   1   1   1   1   1   1   1   1   1   0   1   1   0   1   0   0   1   1   1   2   0   2   2   1   1   1   2   2   0   0   1   1   1   1   1   1   0   1   0   1   0   1   1   1   0   2   1   2   1   0   0   2   0   1   1   1   1   2   2   0   0   1   1   0   0   2   1   1   1
 MK-3-1                 1   1   2   0   1   0   1   1   1   1   0   1   1   1   1   1   0   1   2   1   1   2   2   2   2   2   1   0   1   1   2   1   1   1   0   2   1   1   1   1   1   1   1   2   1   1   1   0   0   1   1   1   1   2   1   2   2   1   2   2   1   1   1   1   1   0   1   1   1   1   0   0   0   0   0   2   1   1   2   2   1   1   1   2   0   1   2   0   2   0   2   0   2   0   0   1   1   1   2   0   0   0   1   2   2   1   1   1   2   2   1   0   1   2   0   2   2   2   1   0   0   1   2   2   0   2   2   1   2   1   2   1   1   2   1   2   0   0   0   0   1   2   1   2   1   0   1   1   2   1   2   1   0   1   1   2   0   0   1   1   2   1   0   1   2   0   0   0   2   1   1   0   1   1   2   2   1   1   0   0   1   1   1   2   0   0   1   1   0   0   0   2   0   1   0   1   1   2   2   2
 MK-3-2                 1   1   2   0   1   0   1   1   1   1   0   1   1   0   1   0   1   1   1   0   1   1   0   1   2   2   1   1   1   1   1   1   1   1   0   2   1   1   1   1   1   1   1   2   1   1   1   0   0   1   2   1   1   2   0   1   2   1   1   2   1   1   1   1   1   0   1   1   2   0   0   0   0   0   1   2   1   1   1   2   1   1   1   2   0   1   2   0   2   1   2   0   2   0   0   1   1   0   2   0   0   0   1   2   2   1   2   1   2   2   1   0   1   2   0   2   2   2   1   0   0   1   2   1   1   2   2   1   1   1   2   1   0   2   1   2   0   0   0   1   0   1   1   2   1   0   1   1   2   1   2   1   0   1   1   2   0   0   1   2   2   1   0   1   2   0   0   0   2   1   1   0   1   1   2   2   0   1   0   0   2   1   1   2   0   1   1   0   1   1   0   2   0   1   0   1   1   2   2   2
 MK-3-3                 1   0   2   0   1   1   1   1   1   2   0   1   1   0   1   0   1   2   1   0   1   2   0   1   2   2   2   1   2   2   1   1   1   1   1   1   1   1   1   1   1   1   1   1   1   1   1   0   1   1   2   1   1   1   0   1   1   1   1   2   1   1   1   1   1   0   1   1   2   0   0   0   0   0   1   2   1   1   2   2   1   1   1   2   0   1   2   1   2   2   2   1   2   0   0   1   1   0   2   0   1   0   1   2   2   1   2   1   2   2   1   0   1   2   0   2   2   2   1   1   0   1   2   0   1   2   2   1   1   1   1   1   0   2   1   2   0   1   0   1   0   2   1   2   1   0   0   1   2   1   1   1   0   1   1   2   0   0   1   2   2   1   0   1   1   0   0   0   2   2   1   1   1   1   2   1   0   1   0   0   0   1   1   1   0   1   0   1   1   1   1   2   0   1   0   1   1   2   2   1
 MK-3-4                 1   0   2   0   0   0   1   1   1   1   0   1   1   0   1   1   1   2   1   0   1   2   0   1   2   2   2   1   2   2   1   1   1   1   1   1   2   1   1   1   0   1   2   1   1   1   1   0   1   1   1   1   0   2   0   1   1   2   2   2   1   1   1   1   2   0   2   1   1   0   1   0   1   0   1   2   1   1   2   2   1   1   1   2   0   1   2   1   2   2   2   1   2   0   0   1   1   0   2   0   2   0   1   1   2   1   2   1   2   1   1   1   1   2   0   2   2   2   1   1   0   2   2   0   1   2   1   0   1   1   2   1   0   2   1   2   0   0   0   1   0   2   1   2   1   1   0   1   1   1   1   1   0   2   2   1   1   0   0   2   1   1   0   1   1   0   0   1   2   2   1   1   1   1   2   1   0   1   0   0   0   1   1   1   1   1   0   2   1   0   1   2   0   1   0   1   1   2   2   1
 MK-3-5                 1   0   2   0   0   0   1   2   1   2   0   1   1   0   1   1   1   2   1   0   1   2   0   2   1   2   2   1   2   2   1   1   1   1   1   1   2   1   1   1   0   2   2   1   2   1   1   0   1   1   1   1   0   2   0   1   1   2   1   1   1   2   2   1   2   0   1   2   1   0   1   0   1   0   1   2   1   0   2   2   1   1   1   2   1   0   2   1   1   2   2   1   2   0   0   1   1   1   2   0   2   0   1   1   2   1   2   1   2   1   1   1   1   1   0   0   2   2   1   2   1   2   2   0   1   2   2   0   1   1   1   1   0   2   1   2   0   1   0   1   0   2   1   2   1   1   0   1   1   1   1   1   0   2   2   1   1   0   0   2   1   1   2   1   2   1   0   1   1   2   1   1   1   1   1   1   0   1   0   0   0   1   1   1   1   1   0   2   1   0   1   1   0   2   0   1   1   2   2   1
 MK-3-6                 1   0   1   0   0   0   2   2   2   2   0   1   1   0   2   1   1   2   1   0   1   1   0   2   1   1   1   1   2   2   1   1   1   2   1   1   2   1   1   1   0   1   2   1   2   2   2   0   1   1   1   1   0   2   0   1   1   2   1   1   0   1   2   1   1   0   1   1   1   1   1   0   1   1   0   1   1   0   2   1   1   1   1   2   2   1   2   2   1   2   2   1   2   0   1   1   2   1   2   0   2   1   1   1   2   1   2   1   2   1   1   1   1   1   0   0   2   2   0   2   0   1   2   0   1   2   2   0   1   0   1   1   1   1   1   2   0   2   0   1   0   2   2   2   1   1   1   1   1   1   1   1   0   2   2   1   1   0   0   2   1   1   2   1   1   1   0   1   1   2   1   1   1   1   1   1   0   2   0   0   0   1   1   1   1   2   0   2   1   0   1   1   1   2   0   1   1   2   1   2
 MK-3-7                 1   1   1   0   0   1   2   2   2   2   1   0   1   0   2   1   1   2   1   0   1   1   0   2   1   1   1   0   2   2   1   1   1   1   1   0   2   2   0   1   0   1   2   1   2   2   2   0   1   1   1   0   1   2   0   1   1   2   0   1   0   1   1   1   1   0   2   1   0   0   1   0   1   1   0   1   1   0   2   2   1   1   1   2   2   1   2   2   1   2   2   1   2   0   1   1   2   0   2   1   1   1   1   1   2   1   2   1   2   1   0   1   0   1   2   0   2   2   1   2   0   2   2   0   1   2   2   0   1   0   1   1   1   2   1   2   0   1   1   1   0   2   2   2   1   0   1   1   1   0   1   2   0   1   2   1   1   0   0   2   1   1   2   0   1   1   0   1   1   2   1   1   1   1   1   1   0   2   0   0   1   1   1   1   0   2   0   2   1   1   1   1   1   2   0   1   1   1   1   2
 MK-3-8                 1   1   1   0   0   1   2   2   2   2   2   0   1   0   2   1   1   2   1   1   1   1   0   1   1   1   1   0   2   2   2   1   1   1   1   0   2   2   0   1   0   1   2   1   2   2   2   0   1   1   1   0   1   1   0   1   1   2   0   2   0   1   0   1   2   0   2   1   0   0   1   0   1   1   1   1   1   0   2   2   1   1   1   2   1   1   1   2   1   2   1   1   2   0   1   1   2   0   2   1   1   1   1   0   1   1   2   1   2   0   0   1   0   1   1   0   1   2   1   2   0   2   2   0   1   1   2   0   1   0   1   1   1   2   1   2   0   1   1   1   0   2   2   1   1   1   1   1   1   0   1   2   1   2   1   0   2   0   0   2   1   1   1   0   1   0   1   1   1   2   1   1   0   1   2   1   0   2   0   0   1   1   0   2   1   2   0   2   1   1   1   0   1   2   0   1   0   0   1   2
 MK-3-9                 1   1   1   0   0   1   2   1   2   2   1   0   1   1   2   1   1   2   1   1   1   2   1   1   1   1   1   0   2   2   2   1   1   1   1   0   2   1   0   1   0   1   2   1   2   2   2   1   1   1   1   0   1   1   0   1   1   1   0   2   1   1   0   1   2   0   2   1   0   0   1   1   1   1   1   2   1   0   1   2   2   1   1   2   1   1   1   2   0   2   1   0   2   0   0   1   1   0   2   1   2   1   1   0   1   2   2   1   2   0   0   1   0   1   1   1   1   2   1   2   0   2   2   0   0   1   2   0   0   0   2   1   1   2   1   2   0   1   0   1   0   2   2   1   1   1   1   1   0   0   1   1   1   2   1   1   1   0   0   2   1   1   1   1   1   0   1   1   1   1   1   1   0   1   2   1   0   1   0   0   1   1   0   1   1   2   0   2   2   1   1   0   1   2   0   1   0   0   1   2
 MK-3-10                1   1   1   0   0   1   1   1   2   2   1   0   1   1   2   1   1   2   1   1   1   2   1   0   1   1   1   0   2   2   2   1   1   1   1   0   2   1   0   1   1   2   2   1   2   2   2   1   1   0   0   0   2   1   0   1   1   1   0   2   1   1   0   1   2   0   2   1   0   0   1   1   1   1   1   2   1   0   1   1   2   1   2   2   1   2   2   2   0   2   1   0   1   0   0   1   2   0   2   1   2   0   1   0   1   1   2   1   2   0   0   0   0   1   1   2   0   2   0   2   0   1   2   0   0   1   2   0   0   0   2   1   1   2   1   2   0   1   0   0   0   1   2   2   0   1   1   1   1   0   1   1   1   2   1   1   1   0   0   2   1   1   1   1   2   0   1   1   1   1   1   1   0   0   1   1   0   1   1   0   2   0   0   1   1   2   0   2   2   1   1   0   1   2   0   1   0   1   1   1
 MK-3-11                1   1   2   0   0   1   2   1   1   2   1   1   1   1   1   2   1   1   1   1   1   1   1   0   2   0   1   0   2   2   2   1   1   1   1   0   2   2   1   1   1   2   1   1   2   0   2   2   1   0   1   1   2   1   0   1   1   2   0   2   0   1   0   1   2   0   2   1   1   0   1   1   1   1   1   2   1   0   1   2   2   2   2   2   1   2   2   2   0   2   1   0   0   0   0   1   2   0   1   1   2   0   1   0   1   1   2   1   2   0   0   0   0   1   1   2   0   2   0   2   0   1   2   1   0   1   2   0   0   0   2   1   1   1   1   2   0   1   0   0   1   1   1   1   0   1   0   1   1   1   1   1   1   2   1   1   1   0   0   2   1   1   0   1   2   0   1   1   1   1   1   1   0   0   1   1   1   2   0   0   2   0   0   1   1   2   0   2   2   1   2   0   1   2   0   1   0   1   1   2
 MK-3-12                1   1   2   0   0   1   2   1   1   2   1   0   1   1   0   1   1   0   1   2   0   1   1   0   2   0   1   0   2   1   2   0   0   1   0   0   2   2   1   1   1   1   1   1   2   0   2   2   1   0   1   1   2   1   0   1   1   2   1   2   1   1   1   1   1   0   2   1   1   1   1   1   1   1   0   2   1   1   1   2   2   1   2   1   1   2   2   2   0   1   1   0   0   1   0   2   2   0   1   1   2   0   1   0   1   1   2   1   1   0   0   0   0   1   1   2   0   1   0   2   0   1   2   1   0   1   2   0   0   0   1   1   1   1   1   2   0   1   1   0   1   0   1   1   0   0   0   2   1   1   0   1   1   2   1   1   2   0   0   2   1   1   0   1   2   0   1   1   1   1   1   1   0   0   1   0   2   2   0   1   2   0   0   1   1   0   0   1   2   1   2   0   2   1   2   2   0   1   2   2
 MK-3-13                1   1   2   0   1   1   2   1   1   2   1   1   2   1   0   1   1   1   1   2   0   2   1   1   2   0   1   0   2   1   2   0   0   1   1   0   2   1   1   1   1   1   1   2   1   0   2   2   1   0   0   1   1   1   0   1   1   2   1   2   1   1   1   1   1   0   2   0   2   1   1   1   1   1   0   1   1   1   1   2   2   1   2   1   1   1   1   2   0   1   1   0   0   1   0   2   2   0   1   0   2   1   1   0   1   1   1   1   1   0   0   0   0   1   1   2   0   1   0   2   0   1   2   1   0   1   2   0   0   0   1   1   1   0   1   2   2   1   1   0   1   0   1   2   0   0   0   2   1   1   1   0   1   1   1   1   2   0   1   1   1   1   0   1   1   0   1   1   1   1   0   2   0   0   0   0   2   2   0   1   2   0   0   1   1   0   0   1   2   1   2   0   2   1   2   1   0   1   2   1
 MK-3-14                0   1   2   0   1   1   2   1   2   1   1   2   2   2   1   1   1   1   1   2   0   2   0   1   2   0   1   0   2   1   2   1   0   1   1   0   2   1   1   1   1   0   1   2   1   1   1   1   1   0   0   1   1   0   0   1   1   2   1   2   1   1   1   1   1   0   1   0   2   1   1   1   1   1   0   1   1   1   0   1   2   1   2   0   1   0   1   2   0   0   1   0   0   1   1   2   2   1   1   0   2   1   2   0   1   1   1   1   1   0   1   0   0   1   1   2   0   1   0   2   0   1   1   1   0   2   2   1   0   0   2   1   1   0   1   2   2   1   0   0   1   0   1   2   0   1   0   2   1   1   0   0   1   1   1   2   1   1   1   1   1   1   2   1   1   0   1   1   1   1   1   2   0   0   0   1   2   2   0   1   2   0   0   1   1   0   1   1   2   2   2   0   1   1   2   1   1   1   2   1
 MK-3-15                0   2   2   0   1   1   2   1   2   1   0   2   2   2   1   1   1   1   1   1   0   2   0   1   1   0   1   0   2   1   1   2   0   1   1   0   2   1   0   0   1   0   1   1   1   1   1   1   1   0   1   1   1   0   0   1   1   2   1   2   1   1   1   1   1   0   1   0   2   1   1   1   1   1   1   1   1   1   1   1   1   1   1   1   1   0   1   2   0   0   1   0   1   1   1   2   1   1   1   1   2   1   1   0   1   1   1   1   1   0   1   0   1   1   1   2   0   1   0   1   0   1   1   0   0   2   2   2   0   0   2   0   1   0   1   2   2   1   0   0   1   1   1   2   1   1   1   2   1   1   0   1   1   0   2   2   1   1   1   1   1   1   2   0   1   0   0   1   1   1   1   2   0   2   0   1   2   1   0   1   2   1   0   1   0   1   2   1   2   1   1   0   1   1   2   1   1   1   2   1
 MK-3-16                0   2   2   0   1   1   2   1   2   1   0   2   2   2   1   1   1   1   0   1   1   2   0   1   0   0   0   0   2   1   1   2   0   1   1   0   2   1   0   1   1   1   1   1   2   1   2   2   0   0   0   1   1   1   0   0   1   2   1   2   1   1   1   2   1   0   2   0   2   1   1   1   1   0   1   0   1   1   1   1   2   1   2   0   1   0   1   1   0   1   1   0   1   1   1   1   1   2   1   1   1   1   1   0   1   1   1   1   1   1   1   0   1   1   1   2   0   1   0   1   0   1   1   1   0   2   2   2   0   0   2   1   1   1   1   2   2   1   0   0   1   1   1   1   1   1   1   2   1   2   0   1   1   0   2   2   0   1   1   1   1   1   2   0   1   0   0   1   1   1   0   2   0   2   0   1   1   1   0   2   1   1   0   0   0   1   2   0   2   1   1   0   1   2   2   2   1   1   2   1
 MK-4-1                 1   0   1   2   1   0   1   1   0   0   0   2   1   0   0   0   0   2   1   1   2   1   1   1   1   2   1   2   2   2   1   2   0   0   0   1   2   0   2   2   0   0   2   1   2   1   2   0   0   2   2   1   1   0   1   1   2   1   1   1   2   2   2   1   0   1   2   0   1   2   2   0   2   0   2   2   1   2   1   0   1   0   1   0   1   1   2   2   1   2   1   0   0   0   0   2   0   1   1   2   0   1   1   0   1   0   1   1   0   1   2   1   2   1   0   1   1   2   1   1   1   1   0   1   2   1   1   2   1   0   1   0   0   0   2   1   1   2   1   1   0   2   1   1   2   2   1   1   1   1   1   0   1   1   0   0   1   1   0   2   0   1   1   2   1   1   0   0   2   0   1   1   2   1   1   0   0   1   2   1   1   1   1   0   1   2   0   1   0   1   2   1   1   1   2   1   1   0   1   0
 MK-4-2                 1   0   1   2   1   0   2   1   0   0   0   2   1   0   0   0   0   2   2   1   1   1   0   1   2   2   1   2   2   2   1   2   0   0   2   1   2   1   2   2   0   0   2   1   2   1   2   0   0   2   2   1   1   0   1   1   2   1   1   1   1   2   2   1   0   2   2   0   1   2   2   0   2   0   2   2   1   2   1   0   0   1   1   1   0   1   2   2   1   2   1   0   1   1   0   2   0   1   1   2   0   1   1   1   1   0   1   1   1   1   2   1   1   1   0   1   1   2   1   1   1   1   0   2   2   1   1   2   1   0   0   0   0   1   1   1   1   2   1   1   0   2   1   1   2   2   1   1   1   1   1   0   1   0   0   0   1   1   0   2   0   1   1   2   2   1   0   0   2   0   0   1   2   1   2   0   0   1   1   1   1   1   1   0   1   2   0   1   1   2   2   0   1   0   1   1   1   0   1   1
 MK-4-3                 2   0   1   2   1   0   2   1   0   0   0   2   1   0   0   1   0   2   2   1   1   1   0   1   2   2   2   0   2   2   1   2   0   1   2   1   2   1   1   2   0   0   1   1   2   1   2   0   0   2   2   1   1   0   2   1   2   1   1   1   1   2   2   1   0   2   2   0   1   2   2   0   2   0   1   2   1   2   1   0   0   1   1   1   0   2   2   2   1   2   2   0   1   0   0   2   0   1   1   2   2   2   1   1   1   0   1   0   0   1   2   1   1   1   1   1   0   2   1   1   1   1   1   2   2   1   1   2   1   0   0   0   0   2   1   1   1   2   1   1   1   2   0   1   2   2   1   1   1   1   1   0   1   0   1   0   1   1   0   2   0   1   1   2   2   1   0   1   1   0   0   1   2   1   2   0   0   1   1   1   1   1   2   0   1   1   0   1   1   2   1   0   1   0   1   1   1   0   1   1
 MK-4-4                 2   0   1   2   1   0   1   1   0   1   0   2   1   0   0   1   1   1   2   1   1   2   0   1   2   1   1   0   1   1   0   2   1   1   2   1   2   1   1   1   1   1   2   2   2   1   2   0   0   1   2   1   1   1   2   2   1   1   1   1   1   2   2   1   0   2   2   0   1   2   2   0   2   1   1   2   1   2   1   0   1   1   2   1   1   2   2   2   1   1   2   0   1   0   1   1   0   1   1   2   1   2   1   1   1   0   1   1   0   1   2   1   1   1   1   1   0   1   0   1   1   2   1   2   2   2   1   2   1   0   1   0   0   2   1   2   1   2   1   1   1   2   0   1   2   2   1   1   1   1   1   1   1   0   2   0   1   0   0   2   1   1   1   2   1   1   1   1   0   0   0   0   2   1   2   0   0   2   1   2   1   1   2   0   1   1   0   0   1   2   1   0   1   1   1   1   2   0   1   1
 MK-4-5                 2   0   1   2   1   0   1   1   0   1   0   2   0   0   0   1   1   0   2   1   1   2   1   2   2   1   0   0   1   1   0   2   1   1   2   1   2   1   1   1   1   1   2   2   2   1   2   0   0   1   2   2   1   1   1   2   1   1   1   1   1   2   1   1   0   1   2   0   1   2   2   0   2   1   1   2   1   2   1   0   1   1   2   1   1   2   2   0   1   1   2   1   1   0   1   1   0   1   1   2   1   2   1   1   1   0   0   1   0   1   2   1   1   1   1   1   0   1   0   1   1   2   1   2   2   2   1   2   2   0   0   0   0   2   1   1   0   2   1   1   1   2   1   1   1   2   1   1   1   2   1   1   1   0   2   0   1   0   0   2   1   1   0   2   1   1   1   1   0   0   0   0   2   1   2   1   1   1   1   2   2   1   2   0   1   2   0   1   1   2   1   2   1   1   1   1   2   0   1   1
 MK-4-6                 2   1   1   2   1   0   1   1   0   1   0   2   0   0   0   1   1   0   2   1   1   0   1   2   2   1   0   0   1   1   0   2   0   1   2   0   2   1   1   1   1   1   2   2   2   1   2   0   0   1   2   1   1   1   1   2   1   1   1   1   1   2   1   1   0   1   2   0   1   2   0   0   2   1   1   2   1   2   1   0   1   1   2   1   1   2   1   0   1   1   2   0   1   0   1   1   0   1   1   2   1   2   2   1   1   1   0   1   0   1   2   1   1   1   0   1   0   1   0   0   0   2   1   2   2   2   0   2   1   0   0   0   0   2   1   1   0   2   1   1   1   1   1   1   1   1   1   1   1   2   1   0   1   0   2   0   1   0   0   2   0   2   0   2   1   1   1   1   1   1   1   0   2   1   1   1   1   1   1   2   1   1   2   0   1   2   0   1   1   2   1   2   1   0   1   1   2   0   1   1
 MK-4-7                 2   1   1   2   1   0   1   1   0   1   1   2   1   0   0   1   2   1   2   2   1   0   1   2   2   1   0   0   1   1   0   2   0   1   2   0   2   1   1   0   1   1   1   2   2   1   2   0   0   2   2   1   1   1   1   2   1   1   1   1   2   2   1   1   1   1   2   0   1   2   0   0   2   1   2   2   0   2   1   1   1   0   2   1   1   2   1   0   1   0   2   0   2   0   1   1   0   1   1   2   1   2   2   1   1   1   0   1   2   1   2   1   2   1   0   1   0   1   0   0   0   2   1   1   2   2   0   2   1   0   0   1   0   1   1   2   0   2   1   1   1   1   1   1   1   1   0   1   1   2   1   0   1   1   2   1   1   0   1   2   1   2   0   2   1   0   1   1   1   1   1   1   2   1   1   1   1   1   1   2   1   1   1   0   1   2   0   0   0   1   1   2   1   0   1   1   1   1   1   0
 MK-4-8                 2   1   1   2   1   0   1   1   0   1   1   2   2   2   0   1   2   1   2   2   1   0   1   1   2   1   0   0   1   1   0   2   0   1   2   0   2   1   1   0   1   1   0   2   2   1   2   0   0   2   2   1   1   1   1   2   2   1   1   2   2   2   1   1   1   1   2   0   1   2   1   1   1   1   2   2   0   2   2   1   1   0   2   1   1   2   1   0   1   0   2   0   1   0   0   1   0   1   1   2   1   2   2   0   2   2   0   1   2   1   2   1   2   0   0   1   1   0   0   0   0   2   1   1   2   2   0   2   1   0   0   1   0   1   1   2   0   1   1   1   0   1   1   1   2   1   0   1   1   2   1   0   1   1   1   1   1   0   1   2   1   2   0   2   1   0   1   1   1   1   1   1   2   1   1   1   1   1   1   2   1   0   0   0   1   2   0   0   1   1   1   2   0   0   1   1   1   1   2   0
 MK-4-9                 2   1   2   2   1   0   1   1   0   1   1   2   1   2   0   1   1   1   2   2   1   0   1   1   0   1   1   0   1   2   0   1   0   1   2   1   2   1   1   0   1   1   0   2   2   1   2   0   0   1   2   1   1   1   1   2   2   1   0   2   1   2   1   2   1   1   1   1   1   2   1   0   1   1   2   2   0   2   1   1   1   0   2   1   1   2   1   0   1   0   2   1   1   0   0   1   0   2   2   2   2   2   2   0   1   2   0   2   2   1   1   1   2   0   0   1   1   0   0   0   0   1   1   1   2   1   0   2   1   0   0   1   0   1   1   2   0   1   1   1   0   0   1   1   2   1   0   1   1   1   1   0   1   1   2   1   1   0   1   1   1   1   0   1   1   0   1   1   1   1   1   1   2   1   1   2   1   1   1   1   1   0   0   0   1   2   0   0   1   1   0   2   1   0   1   1   1   2   2   0
 MK-4-10                2   0   2   2   1   1   1   1   0   1   1   2   1   2   1   1   2   1   2   1   1   0   1   1   0   1   1   0   1   2   0   1   0   1   2   1   2   1   1   0   1   1   0   2   2   2   2   0   0   0   2   1   2   1   1   2   2   1   0   2   1   2   2   1   0   1   1   0   2   2   1   0   2   1   2   1   1   2   1   1   1   0   2   1   1   2   1   1   1   0   2   1   1   1   0   1   1   2   2   2   2   2   1   0   1   2   1   2   2   1   2   1   2   0   0   1   0   0   0   0   0   1   1   1   2   1   0   2   1   1   0   1   0   1   1   1   1   2   1   1   0   0   1   1   2   1   0   0   1   2   1   1   1   1   2   1   1   1   1   1   0   1   0   1   2   0   1   1   1   1   2   1   1   1   0   2   1   1   1   2   1   0   0   0   1   2   0   0   1   1   0   2   1   1   1   2   1   2   2   0
 MK-4-11                2   0   2   2   2   1   1   1   0   1   1   2   1   2   2   1   2   1   2   1   1   0   1   1   0   1   1   0   1   2   0   1   0   1   2   0   2   1   1   0   1   1   0   2   2   1   2   0   1   0   2   1   2   1   0   2   1   1   0   2   1   2   2   0   0   1   1   0   1   2   0   0   2   1   2   0   1   2   2   1   1   0   1   1   2   2   2   1   1   0   2   2   1   1   0   1   2   2   2   2   2   2   2   1   1   1   1   2   2   1   2   1   2   0   0   1   0   0   0   0   0   1   1   1   1   1   0   2   0   1   1   1   0   0   2   0   2   2   1   1   0   0   1   1   1   1   1   0   1   2   1   1   1   1   2   1   1   1   1   1   0   0   0   1   2   0   1   1   1   1   2   1   1   1   0   2   1   1   1   2   0   0   0   1   1   2   0   0   1   2   0   2   1   1   1   2   1   2   1   1
 MK-4-12                2   0   2   2   2   1   0   1   0   1   1   2   1   2   2   1   2   1   2   1   1   0   1   1   0   2   1   0   1   2   1   1   0   1   2   0   2   1   1   1   1   1   0   2   2   1   2   0   1   0   2   1   2   1   1   2   1   1   0   1   1   2   2   0   0   1   1   0   1   1   1   1   2   1   2   1   1   1   2   0   1   1   1   1   2   2   2   1   1   0   2   2   1   1   0   1   2   2   2   2   2   2   2   1   1   1   1   2   1   1   2   1   2   1   0   1   0   0   0   0   0   1   1   1   1   1   0   2   0   1   1   1   0   0   1   0   2   2   1   1   0   0   1   2   1   1   1   1   1   2   1   1   1   1   2   2   1   1   1   1   1   0   1   1   2   0   1   1   1   2   2   1   1   1   0   2   1   1   1   2   0   0   0   1   1   2   0   2   1   2   0   2   1   1   1   2   1   2   1   1
 MK-4-13                2   0   2   1   2   1   0   1   0   1   1   1   2   2   1   1   2   1   2   1   1   0   1   1   1   2   1   1   1   2   1   1   0   2   2   0   2   1   1   0   1   1   0   2   1   1   2   1   1   0   2   1   2   1   2   2   1   1   0   1   2   2   2   0   1   1   1   0   1   1   1   1   1   1   2   1   1   1   2   0   1   1   1   1   2   2   2   1   2   0   2   1   1   2   0   2   1   2   2   2   2   2   2   1   1   1   1   1   1   1   2   1   2   1   0   1   0   0   0   0   0   1   1   1   0   1   0   2   0   1   1   1   0   0   1   1   2   2   0   1   0   0   1   2   1   2   1   0   1   2   1   1   1   1   2   2   1   1   1   1   1   0   0   1   2   0   1   1   1   2   2   2   0   1   0   2   1   0   1   2   1   0   0   1   1   2   0   2   1   2   1   2   1   1   1   2   1   2   1   1
 MK-4-14                2   0   2   1   1   1   0   2   0   2   2   1   2   1   1   1   2   1   2   1   1   1   1   1   2   2   1   1   1   1   1   1   0   2   1   0   2   1   1   0   2   2   0   2   1   2   2   2   1   0   2   1   2   1   2   2   1   1   0   0   2   2   1   0   1   1   1   0   2   1   1   1   2   1   2   0   1   1   2   0   1   1   1   1   2   2   1   0   2   0   2   1   1   2   1   2   1   2   1   1   1   2   2   2   2   1   1   1   1   2   2   1   2   1   0   0   1   0   0   0   0   1   0   1   2   1   0   2   1   2   1   0   0   0   1   0   2   2   0   1   1   0   0   2   2   1   1   1   1   2   1   1   1   1   2   2   1   0   0   1   1   0   0   1   2   0   1   2   1   2   1   2   0   1   0   2   0   1   1   2   1   0   0   1   1   2   0   2   0   2   1   1   1   1   1   2   1   2   2   2
 MK-4-15                2   0   1   1   1   1   0   2   0   2   1   0   2   1   1   1   2   1   2   1   1   1   1   1   2   2   1   1   1   1   2   1   0   2   1   0   2   1   1   1   2   2   0   2   1   2   2   2   1   0   2   0   2   1   2   1   0   1   0   0   2   2   1   2   1   1   1   1   2   1   1   1   2   1   1   0   1   0   2   0   1   1   1   1   2   2   1   0   1   1   2   1   1   1   1   2   1   2   1   1   1   2   2   2   2   2   1   1   1   2   2   1   2   2   0   0   1   0   0   0   0   1   0   1   2   1   0   2   1   2   2   0   2   0   1   0   2   1   0   1   1   0   0   2   2   1   2   1   1   2   1   1   1   2   2   2   1   0   0   1   1   0   0   0   2   0   1   2   1   2   1   2   0   0   1   2   1   1   1   2   1   0   1   0   1   2   0   2   0   2   1   1   1   1   1   2   1   2   2   2
 MK-4-16                2   0   1   1   1   2   0   1   0   2   1   0   2   1   1   2   2   1   2   1   1   1   1   1   2   2   2   1   1   1   2   1   0   2   1   1   2   1   1   1   2   2   0   2   1   2   2   2   1   0   1   0   1   1   2   1   0   1   1   0   2   2   1   2   1   1   1   0   2   1   1   1   2   1   1   0   1   0   2   0   1   1   2   1   2   2   1   0   1   1   2   1   1   1   1   2   1   1   1   2   1   2   2   2   2   2   1   1   1   1   2   1   2   2   1   0   1   1   0   1   0   1   0   2   2   1   0   2   1   2   1   0   2   0   1   0   2   1   0   1   0   0   0   2   2   1   2   1   2   2   1   1   1   2   2   2   0   0   0   2   1   0   0   0   2   0   1   1   2   2   1   2   0   0   2   1   2   1   2   2   1   1   1   0   1   2   0   2   0   2   2   2   1   2   1   2   0   2   2   2
 MK-5-1                 1   0   0   1   0   0   1   0   1   0   2   1   2   2   1   2   1   0   0   1   1   1   0   2   1   1   1   1   2   2   2   1   0   1   1   0   1   2   1   0   1   1   0   2   2   1   1   1   1   1   1   1   2   1   0   2   2   1   0   2   1   1   1   2   1   2   2   0   1   1   1   1   1   1   2   0   2   0   2   1   1   1   1   2   2   0   1   1   1   0   1   2   2   1   1   1   0   0   0   2   2   1   1   0   1   2   1   1   2   1   1   0   2   1   2   0   2   2   1   1   1   0   0   1   0   1   1   1   0   0   0   0   1   2   0   1   0   0   2   1   1   1   1   2   1   0   1   1   0   1   2   2   2   1   0   0   2   0   1   1   0   1   1   2   1   2   2   1   2   1   0   0   0   2   2   0   1   2   1   0   1   1   2   1   0   1   0   2   1   2   0   2   1   0   1   1   2   1   2   0
 MK-5-2                 1   0   0   1   0   0   1   0   1   0   1   1   1   2   1   2   1   0   1   1   1   1   0   2   1   1   1   1   2   2   1   1   0   1   1   0   1   2   1   0   1   1   0   2   2   1   1   1   1   1   1   1   1   2   0   2   1   1   1   1   1   1   2   2   1   2   2   1   1   1   1   1   1   1   2   0   1   0   2   1   1   1   1   2   2   0   1   1   1   0   1   2   1   1   1   2   0   0   1   2   2   2   1   0   0   1   2   1   2   1   0   0   2   1   2   0   2   2   1   1   1   0   0   1   0   0   1   1   0   1   1   0   0   2   0   0   0   0   2   1   1   0   1   2   1   0   1   1   0   0   2   2   2   1   1   0   2   0   0   1   0   1   2   1   0   2   2   1   1   1   0   0   2   2   2   0   1   2   2   1   2   1   2   1   0   1   0   2   1   1   0   1   1   0   1   1   1   1   2   0
 MK-5-3                 1   1   0   1   0   1   0   0   1   0   1   1   1   1   1   1   1   1   1   1   1   1   0   2   2   1   1   1   1   2   0   1   0   1   1   0   1   2   1   0   1   1   0   2   2   1   1   1   0   1   1   2   1   2   0   1   1   1   1   1   1   1   1   2   1   2   2   1   1   0   0   0   1   1   2   1   1   0   2   2   1   1   1   2   2   0   1   1   1   0   1   2   1   1   1   2   0   0   1   2   2   2   1   0   1   1   2   1   2   1   0   0   1   0   2   1   2   2   1   1   1   0   0   1   0   0   2   1   0   1   1   0   0   2   0   0   0   0   2   1   1   0   1   2   1   0   1   1   0   0   2   1   1   1   1   0   2   0   0   1   0   1   2   1   0   2   2   0   2   1   0   0   2   2   1   0   1   0   2   1   2   1   2   1   0   1   0   2   1   1   0   1   0   0   1   1   1   1   2   0
 MK-5-4                 1   1   0   1   1   1   0   0   1   0   1   1   0   1   1   1   1   1   1   1   1   2   0   1   0   1   1   1   1   2   1   1   0   1   1   0   2   2   1   0   1   2   0   1   2   2   1   1   0   1   1   2   1   2   0   1   1   1   1   1   1   0   1   2   1   2   2   1   1   0   0   1   1   1   2   1   1   0   2   2   2   1   0   2   2   0   1   1   1   0   1   2   1   1   1   1   1   0   1   2   2   2   0   0   1   1   2   1   2   1   0   0   1   1   2   1   2   2   1   1   1   0   0   1   1   1   2   1   0   1   2   1   0   2   0   0   0   0   2   1   1   1   1   2   1   0   1   1   0   0   2   1   1   1   1   0   2   0   1   1   0   1   2   1   0   2   1   0   2   0   0   0   2   2   1   0   2   1   2   1   2   1   2   2   0   1   0   1   1   1   1   1   0   0   1   1   1   1   2   0
 MK-5-5                 1   1   1   1   1   2   0   0   1   0   1   1   0   1   1   1   1   2   1   1   1   1   0   0   0   1   1   1   1   2   1   1   0   1   1   0   2   2   1   0   1   2   1   1   2   2   1   2   0   2   1   1   1   2   1   1   0   1   2   2   0   1   1   2   0   2   1   1   1   0   0   1   1   2   2   1   1   0   1   2   2   1   0   2   1   0   1   1   1   0   1   1   1   1   1   1   1   0   1   2   2   2   1   0   1   1   2   1   1   0   0   1   1   1   2   1   2   2   1   1   1   0   0   1   1   0   2   1   1   1   2   1   0   1   1   1   0   1   2   1   1   1   1   1   1   0   1   1   0   1   1   1   1   1   1   0   2   0   1   1   0   1   2   1   1   1   1   0   1   0   0   0   2   2   1   0   2   1   2   1   2   1   2   2   0   1   1   1   1   1   1   1   0   0   1   1   1   1   2   0
 MK-5-6                 1   1   1   1   1   2   0   0   2   0   1   1   0   1   1   1   1   2   0   1   0   0   0   0   0   1   2   1   1   2   1   1   0   1   1   0   2   2   1   0   1   2   1   1   2   2   1   2   0   2   1   1   0   2   1   1   2   1   2   2   0   1   1   2   0   2   1   1   1   0   1   0   1   2   2   1   1   0   1   1   2   0   0   2   1   0   1   1   1   1   2   0   0   1   1   1   1   0   1   1   2   2   1   1   1   2   2   1   1   0   0   1   1   1   1   1   2   2   1   1   1   0   0   1   1   0   2   1   1   1   2   1   1   1   1   1   0   1   2   1   1   1   1   0   1   0   1   1   0   1   1   1   1   1   2   0   2   0   1   1   0   1   2   1   1   1   1   0   1   0   0   0   2   2   1   1   2   1   2   0   1   0   1   2   1   1   1   1   1   1   1   1   0   1   1   1   2   1   2   0
 MK-5-7                 1   2   1   1   1   2   0   1   2   0   1   1   0   1   1   1   0   2   0   1   0   1   0   1   0   1   2   1   1   1   2   1   0   1   2   0   2   2   1   0   1   2   1   1   1   2   1   1   0   1   1   0   0   2   1   1   2   1   2   2   0   0   1   2   0   2   2   1   1   1   1   0   1   2   1   1   1   0   1   0   2   0   0   2   1   1   1   1   1   1   2   0   0   1   1   1   1   0   1   1   1   1   2   1   1   2   2   1   1   0   0   1   0   1   1   1   2   2   1   0   1   0   0   1   1   0   2   1   0   1   1   1   1   1   2   1   0   1   2   1   1   1   1   1   1   0   1   1   0   1   1   1   0   1   1   1   2   0   1   1   1   1   1   1   1   1   1   0   1   0   0   0   2   2   1   1   2   1   1   0   1   0   1   2   2   1   1   2   1   1   0   1   0   1   1   1   2   1   1   0
 MK-5-8                 1   2   1   1   1   2   0   1   2   0   1   1   0   1   1   1   0   2   0   1   0   1   0   1   0   1   2   1   1   1   2   1   0   1   2   0   2   2   1   1   1   2   1   1   1   1   1   1   1   2   1   0   0   2   1   1   1   1   2   1   0   0   1   2   0   2   1   1   1   1   1   0   1   2   2   2   1   0   1   0   2   1   0   2   1   1   1   1   1   1   2   0   0   1   1   1   1   0   1   1   0   1   1   0   1   1   2   1   0   0   0   1   0   1   1   1   2   2   1   0   1   0   0   1   1   1   2   1   0   1   1   2   1   1   2   1   0   1   2   1   1   1   1   1   1   0   1   1   0   2   1   1   0   1   1   1   2   0   2   0   1   1   1   1   1   1   1   0   1   0   0   0   2   2   1   1   2   1   1   0   0   0   1   2   2   1   1   2   1   1   0   1   0   1   1   1   2   1   1   0
 MK-5-9                 1   2   1   1   0   2   1   1   2   0   1   1   0   1   1   1   0   2   0   0   1   1   0   1   0   1   2   1   1   1   2   1   1   1   2   0   2   2   1   1   1   2   1   1   1   1   0   1   1   2   1   1   0   2   1   1   1   1   2   2   0   0   1   1   0   2   1   1   1   1   2   0   0   2   2   1   2   0   1   0   2   2   0   2   1   1   1   1   1   1   2   0   0   1   1   1   1   1   1   1   0   1   1   0   1   2   2   1   0   0   0   1   1   1   0   0   2   1   1   1   1   0   0   1   1   1   2   1   0   1   1   2   1   1   2   1   0   1   2   1   1   1   1   0   1   0   1   1   0   2   1   1   0   1   1   1   2   0   1   0   2   1   0   1   1   1   1   0   1   0   1   0   2   1   1   1   2   1   0   0   0   0   1   2   1   1   1   2   1   1   0   1   0   1   0   1   2   1   1   1
 MK-5-10                2   2   1   1   0   1   0   1   2   0   1   1   0   1   1   1   0   2   1   0   1   1   0   1   1   1   2   0   1   1   2   1   1   1   1   0   2   2   1   1   1   1   2   2   1   0   0   0   1   2   0   0   0   2   2   1   1   2   2   2   0   0   1   1   0   2   0   1   1   1   2   0   0   2   1   0   2   0   2   0   2   2   0   2   1   1   1   1   1   1   1   0   0   1   1   1   1   1   1   1   0   1   2   0   1   1   2   1   0   0   0   1   1   2   1   0   2   1   1   1   1   0   1   1   1   1   2   1   0   1   0   1   1   1   2   1   0   1   2   1   1   1   1   0   0   0   1   1   0   2   2   2   0   1   1   1   2   0   1   0   2   1   0   1   1   1   1   0   1   0   1   0   2   1   1   1   2   2   0   0   0   1   1   2   1   0   1   2   1   0   0   1   0   1   0   1   2   1   1   0
 MK-5-11                2   2   2   1   0   1   0   0   2   0   1   1   0   1   1   1   1   2   1   0   1   1   0   1   1   1   2   0   1   1   2   1   1   0   1   0   1   2   1   0   1   0   2   2   1   0   0   0   1   2   0   0   1   1   1   1   1   2   2   2   0   0   2   1   0   2   0   1   1   1   2   0   0   1   1   0   2   1   2   0   2   2   0   2   1   1   1   1   0   1   1   0   0   0   1   1   1   1   1   0   0   1   2   0   1   1   2   1   0   0   0   1   0   2   1   1   2   1   1   1   1   0   1   1   1   1   2   1   0   1   0   1   1   1   2   1   0   1   2   1   1   1   2   0   0   0   2   0   0   2   1   1   0   1   1   1   2   0   1   0   2   2   0   0   1   1   1   1   1   0   1   0   2   0   1   1   2   2   0   0   0   1   1   2   1   0   1   2   1   0   0   1   0   1   0   1   1   1   1   0
 MK-5-12                2   2   2   1   0   1   1   0   1   0   1   1   0   1   1   1   1   1   1   1   1   1   0   1   1   1   2   0   1   1   2   1   0   0   1   0   1   2   1   1   1   0   1   2   1   2   0   0   1   1   1   1   1   1   1   1   1   2   2   1   0   0   1   1   0   2   1   1   1   1   2   0   0   2   0   0   2   1   1   0   1   2   2   2   2   1   1   1   0   1   1   1   1   1   1   0   1   1   1   0   0   1   2   0   1   1   2   1   0   0   0   1   0   2   0   1   2   1   1   1   2   0   1   1   1   1   2   1   0   2   0   1   1   2   2   1   0   1   1   0   1   1   2   0   0   0   2   0   0   2   2   1   0   1   1   1   2   0   1   0   1   2   0   0   1   1   1   1   1   0   1   0   2   0   0   1   2   1   0   0   0   1   1   2   1   0   2   2   1   0   0   1   1   1   0   1   1   1   1   0
 MK-5-13                2   2   2   1   0   2   1   0   1   0   1   1   0   1   1   1   0   1   1   1   0   1   0   1   1   1   2   0   1   0   2   1   0   0   2   0   1   2   1   1   1   1   2   1   1   2   0   0   1   1   1   1   0   1   1   2   1   2   2   1   0   0   1   1   1   2   2   2   1   1   2   0   0   2   0   0   1   1   2   0   1   2   2   2   1   0   2   1   0   1   1   1   1   1   1   0   0   1   1   0   0   1   2   0   2   1   2   1   0   0   0   1   0   2   1   0   2   1   1   2   2   1   1   1   1   0   2   0   0   2   0   0   1   2   2   1   0   1   1   1   1   1   2   0   0   0   2   1   0   2   2   0   0   1   1   1   2   0   1   0   1   2   0   0   1   2   0   1   2   0   1   1   2   0   0   0   2   1   0   0   0   1   1   2   1   0   2   2   1   0   0   1   1   1   0   1   1   0   1   2
 MK-5-14                2   2   2   1   0   2   1   0   1   0   1   1   0   1   1   1   0   1   1   2   1   2   0   0   1   1   2   0   1   0   2   1   0   0   2   0   1   2   2   1   1   1   2   1   1   2   1   0   1   1   1   1   0   1   1   2   1   1   2   1   0   0   1   0   1   2   1   2   1   1   1   0   0   2   0   0   0   1   2   1   1   2   2   2   1   1   1   1   0   1   1   2   1   2   1   0   0   0   1   0   1   1   2   0   1   1   2   1   0   0   1   1   0   2   1   0   2   1   1   2   1   0   2   0   1   0   1   0   0   2   1   1   1   2   2   1   0   1   1   1   1   1   2   0   0   1   1   1   1   2   2   0   0   1   1   1   2   0   1   0   0   2   0   0   0   2   1   0   2   1   2   1   2   0   0   0   2   1   0   0   0   2   1   2   1   0   2   2   1   0   0   0   0   2   0   1   1   1   1   2
 MK-5-15                2   2   2   1   0   2   1   0   1   0   1   1   0   1   1   1   0   1   1   2   0   2   0   0   1   1   2   0   1   0   2   1   0   0   2   0   1   2   2   1   1   1   2   2   1   2   1   0   1   1   1   1   0   1   1   1   1   1   2   0   0   0   1   0   1   2   1   2   1   1   1   0   0   2   0   0   1   1   2   1   0   2   2   2   2   1   1   1   0   2   1   2   0   2   1   0   1   1   1   0   1   1   2   0   2   1   2   1   0   0   1   0   0   1   2   1   2   1   1   2   0   0   1   0   1   0   1   0   1   1   1   1   1   1   2   1   1   1   2   0   1   2   2   0   0   1   1   1   1   2   1   0   0   1   1   1   2   0   1   0   0   2   0   0   0   2   1   1   2   1   2   1   2   0   0   0   2   2   0   1   0   2   1   2   1   0   2   2   1   0   0   0   0   2   0   1   1   1   1   1
 MK-5-16                2   2   2   1   0   1   2   0   1   0   2   1   1   1   0   1   0   1   1   2   0   2   0   0   1   1   2   0   0   0   2   1   0   1   2   0   1   2   2   1   1   1   2   2   1   2   1   2   1   1   1   1   0   1   1   1   1   1   2   0   0   0   1   0   1   2   1   2   2   1   1   1   0   2   0   1   1   2   2   1   1   2   2   2   2   1   1   1   0   0   1   2   0   2   1   0   1   1   1   1   2   1   2   1   2   1   2   1   0   0   1   0   1   1   2   1   1   1   1   2   0   0   1   0   1   0   1   0   1   1   1   2   1   1   1   1   0   1   1   0   1   2   1   0   0   1   1   1   1   2   1   1   0   2   0   1   2   0   1   0   0   2   0   0   0   2   1   1   2   1   2   1   2   0   1   1   2   2   0   2   0   2   1   1   1   0   2   2   1   1   0   0   0   2   1   1   2   1   0   1
 MK-6-1                 1   1   1   1   1   1   1   1   1   1   1   1   0   1   0   1   1   0   1   2   2   2   2   0   2   2   1   1   0   1   0   2   2   1   0   1   1   0   1   1   2   1   0   1   1   1   0   2   2   0   0   1   1   0   2   2   2   0   1   0   2   2   2   1   2   2   1   0   1   1   0   2   0   2   0   1   1   1   1   0   0   0   1   1   2   1   0   1   1   0   1   0   2   0   0   2   1   1   2   2   1   2   1   2   0   1   2   0   1   2   1   0   2   2   0   2   1   2   0   0   0   2   2   0   1   1   1   0   1   1   1   1   1   1   1   2   1   1   1   2   2   1   1   1   1   2   0   1   1   1   0   1   2   1   1   0   1   0   1   0   0   1   2   1   1   2   0   1   0   1   1   0   1   1   0   2   0   2   0   1   1   1   1   2   1   0   1   2   1   1   1   0   0   1   0   1   0   1   2   2
 MK-6-2                 1   1   1   1   1   1   1   1   1   1   1   1   1   1   0   1   1   0   1   2   2   2   2   0   2   0   2   1   0   1   0   2   2   1   0   0   1   0   1   1   2   0   0   1   1   1   0   2   2   2   1   1   1   0   1   2   2   0   1   0   2   2   2   1   2   2   1   0   2   0   1   2   1   2   0   1   1   1   1   1   1   0   1   1   1   1   0   1   2   0   1   0   2   0   0   1   1   1   1   2   0   2   1   2   0   1   2   1   0   2   2   1   2   2   0   1   1   2   0   0   0   2   2   0   1   1   2   0   1   1   1   2   1   0   1   2   1   1   1   2   1   2   0   1   2   2   0   1   1   1   0   1   2   0   1   0   1   0   1   0   0   1   2   1   1   1   0   1   0   1   1   0   1   1   0   2   0   2   0   1   1   1   1   2   1   2   1   2   1   1   2   0   0   1   0   1   0   2   2   2
 MK-6-3                 1   0   1   1   1   1   1   1   1   1   2   1   1   1   0   1   1   0   1   2   2   2   2   0   2   0   2   1   0   1   0   2   2   1   1   0   1   0   1   1   2   0   0   2   1   1   0   2   2   2   1   1   1   0   0   2   2   1   1   0   2   2   2   0   2   2   1   0   2   1   1   1   1   2   1   1   1   1   1   0   1   0   1   1   1   1   2   1   2   0   1   0   1   0   0   1   1   1   1   2   0   2   1   2   1   0   2   1   0   2   2   1   2   1   0   1   1   2   0   0   0   2   1   0   1   1   2   1   2   1   1   2   1   1   1   2   1   1   1   2   1   2   0   1   2   1   0   1   1   1   0   1   2   1   2   0   1   0   1   0   0   1   1   1   1   1   0   2   0   1   1   0   1   1   0   1   0   1   0   1   2   1   0   2   0   2   1   2   1   2   1   0   0   1   1   1   0   2   2   2
 MK-6-4                 1   0   1   1   1   1   1   1   1   1   2   1   1   1   0   1   1   0   0   2   2   2   2   0   2   1   2   1   0   0   0   2   2   1   1   0   1   0   1   0   2   0   0   2   1   1   0   2   1   2   1   1   1   0   0   2   1   1   1   0   2   2   2   0   2   2   1   0   1   1   2   1   2   1   1   1   1   1   1   0   2   0   1   1   1   1   2   1   2   0   1   1   1   0   1   1   1   2   1   2   0   1   1   1   1   0   2   1   0   2   2   1   2   1   0   1   2   2   0   0   1   2   1   0   0   1   2   1   2   1   1   2   1   1   1   2   1   1   0   1   1   1   0   0   2   1   0   1   1   1   1   1   2   1   2   1   1   0   1   1   1   1   1   1   1   1   0   2   0   1   1   0   2   1   0   1   0   1   0   2   2   0   0   1   0   1   1   1   1   2   0   0   0   1   1   0   0   2   2   2
 MK-6-5                 1   0   1   1   1   0   1   1   1   1   2   1   1   1   0   1   1   0   1   2   2   2   2   0   2   0   2   1   1   0   0   2   2   1   1   1   1   0   1   0   2   0   0   2   2   1   0   1   1   2   1   1   1   0   0   2   1   1   1   0   2   2   2   0   2   2   1   0   1   1   1   1   2   1   1   1   1   1   1   1   2   0   1   1   1   1   2   2   2   0   1   1   1   1   1   1   1   2   1   2   0   1   2   1   0   1   2   1   0   2   2   2   1   1   0   1   2   2   0   0   1   1   1   0   0   1   2   1   2   1   1   2   1   1   0   2   1   1   0   1   1   1   0   0   2   1   0   2   0   1   2   1   1   0   1   1   1   0   1   1   0   1   1   1   1   1   0   1   0   1   1   0   2   0   0   1   0   1   0   2   2   0   0   0   1   1   1   1   1   2   0   0   0   1   1   0   0   0   2   1
 MK-6-6                 1   0   2   1   1   0   1   1   1   1   1   1   1   2   0   1   1   0   1   1   2   2   2   0   2   0   2   2   1   0   0   2   2   1   1   1   1   0   1   1   2   0   0   2   2   1   0   1   1   2   1   1   1   0   0   2   1   1   1   0   2   2   2   0   2   2   2   1   1   0   1   1   2   1   1   1   1   1   1   1   1   0   1   1   0   1   2   2   2   0   0   1   2   1   1   2   1   2   0   2   0   1   2   1   0   1   2   1   0   2   2   1   1   1   1   1   2   2   0   0   1   1   2   0   0   1   2   1   1   1   1   2   1   1   0   2   2   1   0   1   1   1   1   0   2   2   0   2   0   1   2   1   1   0   1   1   1   0   1   2   0   0   2   2   1   1   0   1   0   1   0   0   1   0   0   1   0   0   0   2   2   0   0   1   1   1   1   1   1   2   0   0   0   1   1   0   1   1   2   1
 MK-6-7                 2   0   2   1   1   0   1   1   1   1   1   1   0   2   0   1   1   1   1   1   2   2   2   0   2   0   2   1   1   1   0   2   2   1   1   1   1   0   1   1   2   0   1   2   2   1   0   1   1   1   1   1   1   0   0   2   1   1   1   0   2   2   1   0   1   1   2   0   1   0   1   1   2   1   1   1   1   0   1   2   1   0   2   1   0   1   2   2   1   0   0   1   2   0   1   2   2   2   1   2   0   1   2   2   1   1   2   1   0   2   2   2   1   2   0   1   1   2   0   0   2   1   2   0   1   1   2   1   1   1   1   2   1   1   0   1   1   1   0   1   1   1   1   0   2   1   0   2   0   1   1   1   1   1   1   1   0   0   1   2   0   0   1   2   1   1   0   1   0   1   0   0   1   0   0   0   0   0   1   1   2   0   0   1   1   1   1   1   1   2   0   1   0   1   1   0   2   1   0   1
 MK-6-8                 2   0   1   1   1   0   1   1   1   1   1   2   1   2   0   1   1   1   2   1   2   1   2   0   2   0   1   0   1   1   0   2   2   1   1   0   1   0   1   1   2   0   1   2   2   1   0   1   1   0   0   1   1   0   0   2   1   2   1   0   2   2   1   0   1   1   2   0   1   0   0   1   2   1   1   1   1   0   1   2   1   0   1   1   0   1   2   2   1   0   0   1   2   0   1   2   2   2   1   2   0   1   2   2   1   1   2   1   0   2   2   2   1   2   0   1   1   2   0   1   2   1   2   0   1   1   2   1   1   2   1   2   1   1   1   1   1   1   0   1   1   1   1   2   2   1   1   2   0   1   1   1   1   1   1   1   1   1   1   2   0   0   1   2   1   1   0   1   0   1   0   0   1   0   0   0   0   0   1   1   1   1   0   1   1   1   0   1   1   1   0   1   1   1   1   0   2   1   0   1
 MK-6-9                 1   0   2   2   1   0   1   1   1   1   1   2   1   2   1   1   0   0   2   1   2   2   2   1   2   0   1   0   0   1   0   2   2   1   1   0   1   0   1   2   2   1   1   1   2   1   0   1   1   0   0   1   1   0   0   2   1   2   0   0   2   2   1   1   1   1   2   0   0   0   0   1   2   0   1   1   1   0   1   1   1   0   1   1   0   1   1   2   1   1   0   2   2   0   1   2   2   2   1   2   0   1   1   2   1   1   2   1   1   1   2   2   1   1   0   1   1   2   0   1   2   2   2   0   1   2   1   1   0   2   1   2   0   1   2   1   1   1   0   1   1   1   2   1   1   1   1   2   1   1   1   1   1   2   1   1   2   0   1   1   0   1   2   2   1   1   0   1   0   1   0   0   1   1   0   0   0   0   1   1   1   1   0   1   2   1   0   1   1   1   0   2   1   1   1   0   2   1   1   2
 MK-6-10                1   0   0   1   1   1   1   1   1   1   1   2   1   2   1   0   0   0   2   1   2   2   2   1   1   0   2   0   0   1   0   2   2   1   1   0   2   0   1   2   2   1   1   1   2   1   1   1   1   0   0   1   0   0   0   1   1   2   1   1   2   2   1   1   1   1   1   0   0   1   0   2   1   0   1   1   1   0   1   1   1   0   1   1   0   0   1   1   1   1   0   2   2   0   2   2   2   2   1   2   0   1   1   1   1   1   2   2   1   1   2   2   1   1   0   1   1   2   0   1   1   2   2   1   1   1   1   1   0   2   1   2   0   0   1   0   1   1   0   1   1   1   2   1   1   1   1   2   2   1   0   1   1   2   1   0   2   0   1   1   0   1   1   2   1   2   0   1   0   1   0   0   1   0   1   0   0   0   1   1   1   1   0   1   2   1   1   1   1   1   0   2   1   1   1   0   1   1   1   2
 MK-6-11                1   0   0   2   1   2   1   1   1   1   2   2   1   2   1   0   0   0   2   1   2   2   2   1   1   0   2   0   0   1   0   2   2   1   1   0   2   0   1   2   2   1   1   1   2   2   2   1   1   1   0   1   1   0   0   1   1   2   1   1   2   2   2   0   1   1   1   0   0   1   0   2   1   0   1   1   1   0   1   2   0   0   0   2   0   0   2   1   1   0   0   1   1   0   2   2   2   2   1   1   0   1   1   2   1   1   2   2   1   1   2   2   1   1   0   2   1   1   0   1   1   2   2   1   1   1   1   1   0   2   1   2   0   0   1   0   1   1   0   1   1   1   2   1   1   1   1   2   1   1   0   1   1   2   1   1   2   0   1   1   0   1   0   2   1   1   0   1   0   1   0   0   2   0   1   0   0   0   1   1   1   1   0   1   2   0   2   1   1   1   0   2   1   1   2   0   2   1   1   2
 MK-6-12                1   0   1   2   1   2   1   1   1   0   2   2   1   2   1   1   0   1   2   1   2   1   2   1   1   0   2   0   0   1   1   2   2   0   1   0   2   0   1   2   2   1   1   1   2   2   2   1   1   1   0   1   0   0   0   1   1   2   1   1   2   2   2   0   1   1   0   0   0   1   0   2   1   0   1   0   1   0   1   2   1   0   0   2   0   0   2   1   1   0   0   1   1   0   2   2   2   2   0   1   0   1   1   2   1   1   2   2   1   1   2   1   1   1   0   2   1   1   0   2   1   2   2   1   2   1   1   1   0   2   1   2   0   0   2   0   1   1   0   1   2   0   1   1   1   2   1   2   1   1   0   1   1   2   2   1   2   0   1   0   1   1   0   2   1   1   0   1   0   1   0   0   2   1   1   0   0   0   1   1   1   0   0   1   2   1   2   1   1   1   0   1   1   1   2   1   2   1   1   2
 MK-6-13                1   0   1   1   1   2   1   1   1   0   2   2   1   2   1   2   0   1   2   1   1   1   2   0   1   0   2   0   0   1   1   2   2   1   1   0   2   0   1   1   2   1   1   1   2   2   2   1   1   1   0   0   0   0   0   1   1   2   1   1   2   2   2   1   1   1   0   1   0   1   0   2   1   0   1   0   1   0   1   2   1   0   0   2   0   0   2   1   1   0   0   2   2   1   1   1   2   2   0   1   0   1   0   2   1   2   2   2   1   1   1   2   1   1   0   2   0   1   1   2   1   2   2   2   2   1   1   1   0   2   1   2   0   0   1   0   1   1   1   1   1   1   1   2   1   2   1   2   1   2   0   1   1   2   2   1   2   0   1   1   1   1   0   2   1   1   0   1   0   0   0   0   2   1   1   0   0   0   1   1   1   0   0   2   2   1   1   1   1   1   1   1   0   2   2   1   1   1   0   2
 MK-6-14                1   0   1   0   1   2   1   0   1   0   2   2   1   1   1   2   0   1   2   0   1   1   1   1   1   0   2   0   0   1   1   2   2   1   1   0   2   1   1   1   2   1   1   1   1   2   2   1   1   1   0   0   0   1   1   0   1   2   0   1   2   2   2   1   1   1   0   1   0   1   0   2   2   2   1   0   1   0   1   2   1   1   0   2   0   1   2   1   1   0   0   2   1   1   1   1   2   2   0   1   0   1   0   2   1   2   2   2   0   1   0   1   1   2   0   2   0   1   1   2   1   2   2   2   2   0   1   1   0   2   1   2   0   0   1   0   1   1   1   1   1   1   1   2   1   2   2   2   0   2   0   1   1   2   1   1   2   0   1   1   1   0   0   2   1   1   0   1   0   0   0   0   2   1   1   0   0   0   1   1   1   0   0   1   2   1   1   1   1   0   0   1   0   2   2   1   1   1   0   2
 MK-6-15                1   0   1   0   2   2   1   0   0   0   1   2   1   1   1   2   0   2   2   0   1   1   1   1   1   0   2   0   0   2   1   1   2   1   2   1   1   1   1   1   2   1   1   1   1   2   2   1   0   1   0   1   1   0   2   0   1   2   0   1   2   2   2   1   0   1   0   1   0   1   0   2   1   2   1   0   0   0   1   2   1   1   0   2   0   1   2   1   1   0   0   2   0   1   1   1   2   2   0   1   1   1   0   2   1   2   2   2   0   2   0   0   1   2   0   2   0   1   1   2   1   2   2   2   1   0   1   1   0   2   1   2   0   0   1   0   1   1   1   1   1   1   1   2   1   1   2   2   0   2   0   1   0   2   1   1   2   0   1   1   1   0   0   2   1   1   0   1   1   0   0   0   2   1   1   0   0   1   1   1   1   0   1   1   2   1   2   1   1   0   0   1   0   2   2   2   1   1   0   2
 MK-6-16                1   0   1   1   2   2   1   0   0   0   1   2   1   0   1   2   0   2   2   0   1   1   1   1   1   0   2   0   0   1   1   1   1   1   2   1   2   0   2   1   2   1   1   1   1   2   2   1   1   1   0   1   1   0   2   0   2   2   0   1   2   2   1   1   0   1   0   1   0   2   0   2   1   1   0   1   0   1   1   2   1   1   1   2   0   1   2   1   2   0   0   2   1   1   1   1   2   2   0   1   1   1   0   2   1   1   2   2   0   2   0   0   1   2   0   2   0   1   1   1   1   2   2   2   0   0   1   1   1   2   0   2   0   0   1   0   1   0   1   1   1   1   0   2   1   1   2   2   0   2   0   1   0   2   1   1   2   0   1   1   1   0   0   2   1   1   1   1   1   0   0   0   1   0   1   0   0   1   0   1   1   1   2   1   2   1   2   0   2   0   0   1   0   2   2   2   1   2   0   2
 
!****************************************** Phenotypic Data **********************************************************
!-100.0 is resevred for missing phenotype
SimulatedTrait1        12.9516   10.1408   11.2960   10.8497    9.4113    9.9355   10.0487   10.6529   11.6788    7.8913   10.4897    8.3437   10.6464    9.6514   10.6087   11.0674   11.8974    8.5580    8.0474    8.3799   10.7302    9.4834    7.3489   11.9650    9.5716   11.3124   10.6908   10.5394    9.2534    9.4635   10.2179    9.2813   10.4946    9.0020    9.9806   10.8608    8.5431    8.8682   10.5013    7.2473   10.5071    9.9868    8.8356    7.9410    9.1383   11.0231   11.3045    9.0123   11.2566    9.4348   10.5973   10.6460    9.7038    8.9331   10.0850   11.2566    8.3708    9.5485    9.8466   11.9017   10.0777    9.2303    8.1992    9.9862    9.0193   10.0760    9.0873   10.5332   10.5914    9.7640   10.9389   10.5996    9.6865   11.5482   10.9891    7.1913    9.5668    9.8334   10.1511   11.1988    7.8572   10.7511    8.6986   11.4801   10.6179    9.5057   10.3784    9.9028   11.4384    9.8213   10.3095   10.1256   12.2137    9.7220    9.6799   11.6002    9.0722    9.8519   10.2992   10.0140    9.6108    8.8683    8.8878   11.8528   11.1364    9.5972   11.4445   10.2715   12.2460   10.3986    9.7283   10.6919    8.3369   10.8124   10.4459    8.1008    8.9013   10.6177   11.3711   10.9816   10.3787    8.2069    9.2005    9.6249    9.4160    9.7521    9.9197   12.4675    8.6734    9.6119   11.2635    8.8952    9.1043   10.6533   10.8914   11.2180    8.5216   10.0026   10.6729    9.4196   10.5705    9.9364   10.3711    9.2151   10.6000   11.6579   11.6978    9.8563   10.2754   12.0561   10.4200    9.5714   10.5830    9.5444    9.1302   11.6302   10.9765   11.9424   11.0713   10.4316    8.5429    9.1717    9.3530   11.1768   11.3723    9.2734    8.5236   10.0342   10.9228   12.7140    9.7133    8.7859   10.2941    9.9578    9.2314   10.0390   11.0313   10.1387    8.8027   10.7194   10.0018   10.5363   10.8002    9.7860    9.0976   11.1523   10.4224    9.4811   10.5935   10.3411    8.7986    9.3691   10.2123   11.4209   10.9722    8.9603    9.4628   10.5846   10.9165   10.2320
 
