# Supplementary material for: Inclusive Composite Interval Mapping of QTL by Environment Interactions in Biparental Populations
Source: PLoS One. 2015 Jul 10;10(7):e0132414. doi: 10.1371/journal.pone.0132414 (PMC4498613; doi:10.1371/journal.pone.0132414)
Supplement: S2 File — (ZIP) [file pone.0132414.s002.zip › F2 population/e=1/run_00163.met]

!**********************Note: lines staring with "!" are remarks and will be ignored in the program********************
!*********************************General Information**********************************
!Assuming F1 = P1 x P2, populations available in QTL IciMapping are: 
!  1, P1BC1F1 = P1 x F1, the first backcrossing where P1 is used as the recurrent parent;
!  2, P2BC1F1 = P2 x F1, the first backcrossing where P2 is used as the recurrent parent;
!  3, F1DH, F1-derived doubled haploids; 
!  4, RIL or F1RIL, recombination inbred lines through the repeated selfing of F1;
!  5, P1BC1RIL, recombination inbred lines through the repeated selfing of P1BC1F1;
!  6, P2BC1RIL, recombination inbred lines through the repeated selfing of P2BC1F1;
!  7, F2, the selfing generation of F1;
!  8, F3, the selfing generation of F2;
!  9, P1BC2F1, the second backcrossing where P1 is used as the recurrent parent; 
! 10, P2BC2F1, the second backcrossing where P2 is used as the recurrent parent;
! 11, P1BC2RIL, recombination inred lines through the repeated selfing of P1BC2F1; 
! 12, P2BC2RIL, recombination inred lines through the repeated selfing of P2BC2F1; 
! 13, P1BC1F2, the selfing generation of P1BC1F1; 
! 14, P2BC1F2, the selfing generation of P2BC1F1; 
! 15, P1BC2F2, the selfing generation of P1BC2F1; 
! 16, P2BC2F2, the selfing generation of P2BC2F1; 
! 17, P1BC1DH, P1BC1F1-derived doubled haploids; 
! 18, P2BC1DH, P2BC1F1-derived doubled haploids; 
! 19, P1BC2DH, P1BC2F1-derived doubled haploids; 
! 20, P2BC2DH, P2BC2F1-derived doubled haploids; 
   7      !Mapping Population (see remarks above)
   2      !Mapping Function (1 for Kosambi; 2 for Haldane; 3 for Morgan)
   2      !Marker Space Type (1 for intervals; 2 for positions)
   1      !Marker Space Unit(1 for centiMorgans; 2 for Morgan)
   6      !Number of Chromosomes (or Linkage Groups)
 200      !Size of the mapping population
   1      !Number of environments
 
!***************************************** Chromosomes and Linkage Maps **********************************************
!Chromosome                 NumMarkers
-CH1                        16
-CH2                        16
-CH3                        16
-CH4                        16
-CH5                        16
-CH6                        16
!Linkage map (Marker name followed by position or the interval length)
 MK-1-1                1     0.000
 MK-1-2                1    10.000
 MK-1-3                1    20.000
 MK-1-4                1    30.000
 MK-1-5                1    40.000
 MK-1-6                1    50.000
 MK-1-7                1    60.000
 MK-1-8                1    70.000
 MK-1-9                1    80.000
 MK-1-10               1    90.000
 MK-1-11               1   100.000
 MK-1-12               1   110.000
 MK-1-13               1   120.000
 MK-1-14               1   130.000
 MK-1-15               1   140.000
 MK-1-16               1   150.000
 MK-2-1                2     0.000
 MK-2-2                2    10.000
 MK-2-3                2    20.000
 MK-2-4                2    30.000
 MK-2-5                2    40.000
 MK-2-6                2    50.000
 MK-2-7                2    60.000
 MK-2-8                2    70.000
 MK-2-9                2    80.000
 MK-2-10               2    90.000
 MK-2-11               2   100.000
 MK-2-12               2   110.000
 MK-2-13               2   120.000
 MK-2-14               2   130.000
 MK-2-15               2   140.000
 MK-2-16               2   150.000
 MK-3-1                3     0.000
 MK-3-2                3    10.000
 MK-3-3                3    20.000
 MK-3-4                3    30.000
 MK-3-5                3    40.000
 MK-3-6                3    50.000
 MK-3-7                3    60.000
 MK-3-8                3    70.000
 MK-3-9                3    80.000
 MK-3-10               3    90.000
 MK-3-11               3   100.000
 MK-3-12               3   110.000
 MK-3-13               3   120.000
 MK-3-14               3   130.000
 MK-3-15               3   140.000
 MK-3-16               3   150.000
 MK-4-1                4     0.000
 MK-4-2                4    10.000
 MK-4-3                4    20.000
 MK-4-4                4    30.000
 MK-4-5                4    40.000
 MK-4-6                4    50.000
 MK-4-7                4    60.000
 MK-4-8                4    70.000
 MK-4-9                4    80.000
 MK-4-10               4    90.000
 MK-4-11               4   100.000
 MK-4-12               4   110.000
 MK-4-13               4   120.000
 MK-4-14               4   130.000
 MK-4-15               4   140.000
 MK-4-16               4   150.000
 MK-5-1                5     0.000
 MK-5-2                5    10.000
 MK-5-3                5    20.000
 MK-5-4                5    30.000
 MK-5-5                5    40.000
 MK-5-6                5    50.000
 MK-5-7                5    60.000
 MK-5-8                5    70.000
 MK-5-9                5    80.000
 MK-5-10               5    90.000
 MK-5-11               5   100.000
 MK-5-12               5   110.000
 MK-5-13               5   120.000
 MK-5-14               5   130.000
 MK-5-15               5   140.000
 MK-5-16               5   150.000
 MK-6-1                6     0.000
 MK-6-2                6    10.000
 MK-6-3                6    20.000
 MK-6-4                6    30.000
 MK-6-5                6    40.000
 MK-6-6                6    50.000
 MK-6-7                6    60.000
 MK-6-8                6    70.000
 MK-6-9                6    80.000
 MK-6-10               6    90.000
 MK-6-11               6   100.000
 MK-6-12               6   110.000
 MK-6-13               6   120.000
 MK-6-14               6   130.000
 MK-6-15               6   140.000
 MK-6-16               6   150.000
!*********************************** Marker Types ********************************************************************
!Co-dominant marker: When heterozygote F1 is present, P1 is coded as 2, F1 is coded as 1, and P2 is coded as 0; Otherwise, P1 is coded as 2, and P2 is coded as 0. 
!Dominant marker: When heterozygote F1 is present, P1 and F1 are coded as 12, and P2 is coded as 0; Otherwise, P1 is coded as 2, and P2 is coded as 0.  
!Recessive markers: When heterozygote F1 is present, P1 is coded as 2, and F1 and P2 are coded as 10; Otherwise, P1 is coded as 2, and P2 is coded as 0. 
!Missing marker is coded as -1. 
 MK-1-1                 0   0   0   1   2   1   1   0   1   1   1   0   0   1   1   1   1   2   0   1   2   1   1   0   2   1   2   2   0   1   1   2   1   0   0   2   1   1   1   1   1   0   1   0   2   1   2   0   0   0   0   0   1   0   1   0   0   1   2   1   1   1   0   0   2   1   0   2   1   1   0   1   0   0   1   1   2   1   0   1   1   1   0   1   1   1   1   2   1   0   1   2   2   2   1   2   2   2   0   2   1   0   1   2   1   1   1   0   2   1   0   1   0   2   2   0   1   1   1   1   1   0   2   2   0   1   0   1   2   2   1   0   0   1   0   1   0   1   0   1   0   1   1   1   0   0   1   0   1   2   1   0   0   0   2   0   1   1   0   1   1   1   1   2   0   2   2   0   1   2   2   0   1   1   2   0   0   1   1   2   1   2   1   0   0   1   2   1   1   1   0   0   0   1   2   2   2   0   1   2
 MK-1-2                 0   0   0   0   1   1   1   1   1   1   1   0   0   1   0   2   2   1   0   0   2   1   1   0   2   1   2   2   0   1   1   2   1   0   1   1   1   1   2   1   1   0   1   0   2   0   2   0   0   0   1   0   1   1   1   0   0   2   2   1   1   2   0   0   2   1   0   2   1   0   0   1   1   0   1   0   2   0   0   1   1   1   0   0   0   1   1   2   1   0   2   2   2   1   1   2   2   2   0   2   1   0   1   2   1   1   1   0   2   1   0   1   0   2   2   0   1   1   1   1   1   0   2   2   0   1   0   1   2   2   1   0   0   1   0   1   0   1   0   1   1   2   1   1   0   0   0   0   1   2   1   2   0   0   1   0   1   1   1   1   2   1   1   2   0   2   2   0   1   2   2   1   1   1   1   0   0   1   0   2   1   2   1   0   0   1   1   1   1   1   0   0   0   1   2   1   2   0   1   2
 MK-1-3                 0   0   0   0   1   0   1   1   1   0   1   0   0   1   0   2   2   1   0   1   2   1   0   0   2   1   2   2   0   0   1   1   1   1   1   1   1   1   1   1   1   0   1   0   2   0   2   1   0   0   1   1   1   1   1   0   0   2   2   1   1   1   1   0   1   1   1   2   1   0   0   1   2   0   1   0   2   0   0   1   1   1   0   0   0   1   1   1   2   0   2   2   1   1   1   2   2   2   0   1   1   0   1   2   1   1   1   0   2   1   0   1   0   2   2   1   1   2   1   1   1   0   2   2   0   1   0   1   2   2   1   0   0   2   0   1   0   2   0   2   1   2   0   1   0   0   0   0   2   2   1   2   0   0   1   0   1   1   1   1   2   1   1   2   0   2   2   0   1   2   2   1   1   2   1   0   0   0   0   2   1   2   1   0   0   1   1   1   1   1   0   0   1   1   2   1   2   0   1   2
 MK-1-4                 0   0   0   1   2   0   1   1   0   0   1   0   0   0   0   1   2   1   0   1   2   1   1   0   2   1   2   2   1   0   1   2   1   1   1   1   1   1   1   2   0   0   1   0   2   0   2   1   0   1   1   1   1   1   2   0   0   2   2   1   1   1   1   0   1   0   1   2   1   0   0   1   2   0   1   0   2   1   0   1   2   2   1   0   0   1   1   1   1   0   2   2   1   1   1   2   2   2   2   1   1   0   1   2   0   1   1   0   2   1   1   1   0   1   2   1   1   2   1   1   1   0   1   2   1   1   0   1   2   2   1   0   0   2   0   1   0   2   0   2   2   2   0   1   0   0   0   1   1   2   1   2   0   0   1   0   0   0   0   0   0   1   1   2   0   2   2   0   1   2   2   1   1   2   2   0   0   1   1   2   1   2   1   0   0   1   1   2   1   1   0   0   0   2   2   1   2   0   1   1
 MK-1-5                 0   0   0   0   2   0   1   1   0   1   1   2   0   0   0   1   2   1   1   1   1   2   1   0   1   0   2   2   0   0   2   2   1   1   1   1   1   1   0   1   0   0   1   1   2   0   2   1   0   1   1   1   1   1   2   1   2   2   2   1   1   1   0   0   1   0   1   2   0   1   0   1   2   0   1   0   2   1   0   1   1   2   1   0   0   1   0   0   1   0   2   2   1   1   1   2   1   2   2   2   1   0   2   2   0   1   0   0   1   1   1   1   0   1   1   1   1   1   1   1   1   0   1   2   1   1   0   1   2   2   1   1   1   2   0   0   0   2   0   2   2   2   0   0   0   0   0   1   1   2   1   2   0   0   1   0   0   0   1   0   0   1   1   2   0   2   2   0   1   1   2   1   1   2   2   1   1   1   1   1   1   1   0   0   2   1   1   2   1   1   0   0   1   1   2   1   2   0   1   1
 MK-1-6                 1   0   0   1   2   0   1   1   0   1   1   1   0   0   0   0   2   1   1   2   1   2   1   0   1   0   2   2   0   0   2   2   1   1   1   1   1   1   0   1   1   0   1   1   2   0   2   1   1   1   0   1   1   1   2   1   2   2   2   1   1   1   1   0   2   0   1   2   0   1   1   0   2   0   1   1   2   1   1   1   1   0   1   2   1   1   0   0   1   0   2   2   1   1   1   2   1   2   2   2   1   0   2   2   0   1   0   0   1   1   1   1   0   1   1   1   1   1   1   2   1   0   1   2   1   1   0   1   2   2   1   2   1   2   0   0   1   2   0   2   2   2   0   0   0   0   1   1   2   2   1   2   0   0   1   0   0   0   1   0   0   1   0   1   0   2   2   0   1   1   2   1   1   2   2   1   1   1   2   1   1   1   0   0   1   1   1   1   1   1   0   0   1   1   2   1   1   0   1   1
 MK-1-7                 1   0   0   1   2   0   1   1   0   1   0   1   1   0   0   0   2   1   1   2   1   2   1   0   1   0   2   2   1   0   1   0   1   1   1   1   0   1   0   1   1   0   1   1   1   1   2   1   1   1   0   0   1   1   2   2   2   1   2   1   1   1   1   0   2   0   1   2   0   1   2   1   1   0   1   1   1   2   1   1   1   0   1   2   1   1   0   0   1   0   2   1   1   1   2   2   0   2   2   2   1   0   2   2   0   1   0   0   1   1   1   1   1   1   1   1   1   0   1   2   1   0   1   2   1   1   0   0   2   2   1   2   1   2   1   0   0   2   0   1   1   2   0   0   0   0   1   1   2   1   1   2   0   0   0   0   0   1   2   0   0   1   0   1   0   2   1   0   1   1   1   1   1   2   2   1   1   1   2   0   1   1   0   0   1   1   1   1   1   1   0   1   1   1   2   1   1   0   1   1
 MK-1-8                 1   0   0   1   2   0   1   1   0   1   0   1   1   0   0   0   2   2   1   2   1   2   1   0   2   0   1   1   1   0   1   0   1   1   1   1   0   2   0   1   1   0   0   1   1   1   2   1   1   1   0   0   1   1   2   2   2   1   2   0   1   1   1   0   2   0   1   2   0   1   1   1   1   0   1   1   1   2   1   1   1   0   0   1   1   1   0   0   1   0   2   2   2   1   0   2   0   2   2   2   1   0   2   1   1   1   1   0   1   1   2   0   1   1   1   2   2   0   1   2   1   0   0   2   1   1   0   0   2   2   1   2   2   2   1   0   0   2   0   1   1   2   0   0   0   0   1   1   2   1   1   2   0   0   2   0   0   1   2   0   0   1   0   1   2   2   1   0   1   2   1   0   1   2   1   0   1   1   2   0   1   1   1   0   1   0   1   1   0   1   0   2   1   1   2   1   1   0   1   1
 MK-1-9                 1   0   0   1   2   0   1   1   0   1   0   1   1   0   0   0   2   2   1   2   0   2   0   0   1   0   1   1   1   0   1   1   0   2   1   1   0   2   0   1   1   0   0   1   1   0   2   1   1   1   0   1   1   2   2   2   2   1   2   0   1   1   0   0   2   0   1   2   1   1   0   1   1   0   1   1   2   1   1   1   1   0   0   1   1   1   0   0   1   0   1   2   1   1   0   1   0   2   2   2   1   0   2   0   0   0   1   0   1   1   2   0   2   0   1   2   2   0   1   1   1   0   0   2   1   1   1   1   2   1   1   2   2   2   0   0   0   2   0   1   1   2   0   1   0   0   1   1   2   1   1   2   0   0   2   0   0   1   1   0   0   1   0   1   2   2   0   0   2   1   0   0   1   2   1   0   1   1   1   1   1   1   1   0   1   0   2   2   0   1   0   2   1   1   1   1   1   0   1   1
 MK-1-10                1   0   0   0   1   0   1   1   0   0   0   1   0   2   0   0   2   2   1   2   1   2   0   0   1   0   1   1   1   0   0   1   0   2   1   1   0   2   0   2   1   0   0   0   1   0   2   2   1   1   0   2   1   2   2   2   2   1   2   0   1   1   1   0   2   1   0   2   1   1   1   1   1   0   1   1   2   1   1   1   1   0   1   1   1   1   0   1   1   1   1   2   1   1   0   1   1   2   2   2   1   1   2   1   0   1   1   0   1   1   2   0   1   0   1   2   2   1   1   1   2   0   0   2   1   1   1   1   2   1   1   2   2   2   0   0   0   2   0   1   1   2   0   1   1   1   1   1   2   1   1   2   0   0   2   0   0   1   1   1   1   1   0   0   2   1   0   0   1   1   0   0   1   2   1   0   0   1   1   1   1   0   1   0   1   0   2   2   0   1   0   2   1   1   1   1   1   0   1   1
 MK-1-11                1   0   0   0   1   0   1   1   0   0   0   1   0   2   1   0   2   0   1   2   1   2   0   0   1   0   1   1   1   0   0   1   0   2   1   1   0   2   0   2   2   1   0   0   1   0   2   2   1   1   0   2   1   2   1   2   2   1   1   0   1   0   1   1   2   1   1   2   1   1   1   1   1   1   1   1   1   1   1   1   1   0   1   1   1   1   0   1   1   2   1   2   1   1   1   1   1   2   2   0   1   1   2   1   0   2   1   0   0   1   2   0   0   1   1   2   2   1   1   1   2   0   0   2   1   1   1   1   2   1   1   2   2   2   0   0   0   2   0   1   1   2   1   1   1   1   1   1   2   1   1   2   0   0   2   0   0   2   1   2   1   1   0   0   2   1   1   0   1   1   0   0   1   2   1   0   0   2   1   0   1   0   1   0   0   0   2   1   0   1   1   1   1   0   1   1   1   0   1   1
 MK-1-12                1   0   1   0   1   0   1   1   1   0   0   1   0   2   1   0   2   0   0   2   1   2   1   0   2   0   1   1   1   0   1   1   0   2   1   1   1   2   0   2   1   1   0   1   1   1   2   2   1   1   0   1   1   2   0   2   2   1   1   0   0   2   1   1   1   1   1   2   1   1   1   1   1   2   1   1   1   2   1   2   1   1   1   1   1   1   1   1   1   2   1   1   1   1   0   1   1   2   1   0   1   1   2   2   0   2   1   0   0   1   2   0   1   1   1   2   2   1   1   1   1   0   0   1   1   1   1   1   2   1   1   2   2   2   0   0   0   2   0   1   1   2   1   1   1   1   1   1   2   2   1   2   0   0   2   0   0   2   1   1   1   1   0   0   2   1   1   0   1   1   0   0   1   2   1   1   1   1   1   0   1   0   1   1   0   0   2   1   0   0   1   1   1   0   0   1   2   0   1   1
 MK-1-13                1   1   1   0   1   0   1   1   1   0   0   1   0   2   0   0   2   0   0   2   1   2   1   0   2   0   1   1   1   0   1   1   0   2   1   1   1   2   0   1   1   2   0   1   1   1   2   2   1   1   1   1   1   2   0   2   2   1   1   0   0   2   1   1   1   1   1   2   1   1   1   1   1   2   1   1   1   2   0   2   1   1   1   0   1   1   1   1   1   2   1   1   2   1   0   1   1   2   1   0   1   1   2   2   0   2   1   0   0   1   2   0   1   1   1   2   2   1   2   1   1   0   0   1   0   1   1   1   1   1   1   1   1   2   0   1   0   2   0   2   1   2   1   1   1   1   1   1   2   2   1   2   0   0   2   0   0   2   1   1   1   1   1   0   2   1   2   1   1   1   0   1   1   2   1   1   1   1   1   0   1   1   1   1   0   0   2   1   0   0   1   1   1   1   0   1   1   1   1   1
 MK-1-14                1   1   1   0   1   0   1   0   1   1   1   1   0   2   0   0   2   0   0   2   1   2   1   0   2   0   1   1   1   0   2   1   0   2   1   1   1   1   1   2   0   2   0   2   1   1   2   2   1   2   1   0   1   2   0   2   2   1   1   0   1   1   0   1   1   1   1   2   0   1   0   0   1   1   1   1   1   1   0   1   1   1   1   1   0   1   1   0   2   2   1   1   2   1   1   1   1   2   2   0   1   2   2   2   1   2   0   0   1   1   1   0   1   1   1   2   2   1   2   1   1   0   0   1   0   1   1   1   1   1   1   1   1   2   1   1   1   2   1   2   1   2   1   0   1   1   1   1   2   2   1   2   0   0   2   0   0   2   2   1   0   1   2   0   0   1   2   1   1   1   0   1   1   2   1   1   1   1   1   0   2   0   1   1   0   0   2   1   0   1   1   1   2   2   0   1   1   1   1   1
 MK-1-15                1   1   1   1   1   1   2   0   1   1   1   1   0   2   0   1   2   0   0   2   2   0   0   0   2   1   1   1   1   0   2   1   0   2   1   2   1   2   1   2   0   2   0   2   0   1   2   1   1   2   1   0   1   2   0   2   2   1   1   0   1   1   1   1   1   1   1   2   1   1   0   0   1   1   1   1   1   1   0   1   0   1   1   1   0   1   2   1   2   1   1   1   2   1   1   1   1   2   2   0   2   2   1   2   0   2   0   0   0   2   1   1   1   1   1   2   2   1   2   1   2   0   0   1   1   1   1   1   1   1   1   1   1   2   1   1   1   2   1   2   2   2   1   1   1   1   1   1   2   2   1   2   0   0   2   0   1   2   2   1   1   1   2   0   0   1   2   1   0   1   0   2   2   2   1   1   1   1   1   0   2   0   1   2   2   1   2   1   2   1   1   1   1   2   1   1   1   2   1   1
 MK-1-16                1   1   1   2   1   1   2   0   1   1   1   2   0   2   0   1   2   1   0   2   2   1   0   0   2   1   1   1   1   0   2   1   0   2   0   2   2   2   1   2   0   2   0   2   0   1   2   1   1   2   1   1   1   1   0   1   2   1   1   0   1   1   0   1   1   1   1   2   0   1   0   0   1   1   2   1   1   1   0   1   0   1   2   1   0   1   1   0   2   0   1   1   2   1   2   1   1   2   2   0   2   2   1   1   0   2   0   0   0   2   1   1   1   1   1   2   2   1   2   1   2   0   0   1   2   1   1   1   1   1   1   1   1   2   1   0   1   2   1   2   2   2   1   1   1   1   1   1   2   2   1   2   1   0   2   0   2   2   2   1   1   1   2   0   0   1   1   1   0   0   0   2   2   2   1   0   1   1   0   1   1   0   1   2   2   1   2   1   2   1   1   1   0   2   1   1   0   2   1   1
 MK-2-1                 0   1   0   1   1   0   0   2   1   1   1   1   1   1   1   1   1   1   1   1   1   1   2   1   0   2   1   1   2   0   1   2   0   1   2   2   0   1   0   1   1   1   1   1   1   0   2   2   0   1   2   2   1   0   0   2   1   2   2   2   1   1   2   1   0   1   1   1   2   2   1   1   0   0   1   1   1   1   1   0   1   1   0   1   1   1   2   1   1   1   2   0   1   1   1   0   1   1   1   0   2   1   2   2   2   1   1   1   1   0   1   0   1   1   1   2   1   2   0   1   1   0   2   0   1   0   2   1   2   1   1   1   0   1   1   2   1   0   1   1   1   2   1   1   1   1   2   1   0   1   2   1   2   2   0   1   1   2   1   0   2   2   2   0   2   1   0   1   2   1   0   1   2   2   1   0   2   0   2   2   1   0   1   2   0   0   0   1   1   2   1   1   2   0   2   1   2   2   0   1
 MK-2-2                 0   2   1   1   1   0   0   2   1   1   2   1   1   1   1   1   1   0   1   2   1   1   2   1   0   2   1   0   2   0   1   2   1   1   2   2   0   1   0   1   1   1   0   1   1   1   1   2   0   1   2   1   1   1   0   2   1   2   2   2   1   1   2   1   0   1   1   1   2   2   1   1   0   0   1   1   2   1   1   0   1   1   0   1   1   1   2   1   1   0   2   0   1   1   1   0   1   1   1   1   2   1   2   2   2   1   1   0   1   0   1   1   1   1   1   2   1   2   0   1   1   0   1   1   1   0   2   1   2   1   0   1   0   0   1   2   1   0   2   1   1   2   1   0   2   1   2   1   0   0   2   1   2   2   0   1   1   2   1   0   1   1   2   0   2   1   0   2   1   1   0   1   2   2   1   1   1   1   2   2   1   1   2   2   0   0   0   1   1   2   2   1   2   0   2   1   2   1   0   1
 MK-2-3                 1   2   1   1   1   0   0   2   1   1   2   1   1   1   1   1   1   0   1   2   2   0   1   2   0   2   1   0   2   0   1   2   1   1   2   2   1   1   0   1   1   1   0   0   1   0   2   2   1   1   2   0   1   1   0   2   1   2   2   2   2   1   2   1   1   1   1   1   2   2   2   1   0   0   0   1   2   1   1   0   1   1   0   1   1   1   2   1   1   0   2   1   1   1   1   0   1   1   2   1   2   1   2   2   1   2   1   1   1   1   2   1   1   1   2   2   1   2   0   1   1   0   1   2   2   0   2   1   2   1   0   1   0   0   0   2   2   0   2   1   0   2   1   0   2   1   2   2   0   0   2   1   2   1   0   1   1   1   1   1   1   1   2   0   2   1   0   2   1   0   0   1   2   2   1   1   1   1   2   1   1   1   2   1   0   1   1   1   1   2   2   1   2   1   2   0   2   1   0   1
 MK-2-4                 1   2   1   1   1   0   0   2   1   2   2   1   1   1   1   1   1   0   1   2   2   0   1   2   0   2   1   0   2   0   1   2   1   1   2   1   1   1   0   2   1   1   0   1   1   0   2   2   2   0   2   0   1   1   0   2   1   2   2   2   2   1   2   1   1   1   1   1   2   2   2   1   1   0   0   1   2   1   0   0   1   1   0   1   1   1   2   1   1   0   2   1   1   1   1   0   1   2   2   1   2   2   1   2   1   2   1   1   1   1   2   0   1   1   2   1   1   1   0   1   0   0   1   2   2   0   2   1   2   1   0   1   1   1   0   2   1   0   2   1   0   2   1   0   2   0   2   2   0   0   2   1   2   0   0   1   1   1   1   1   1   1   2   0   2   1   1   2   1   0   1   0   2   2   1   1   1   1   2   1   1   1   2   1   0   2   1   1   1   1   2   1   2   1   2   0   1   1   0   1
 MK-2-5                 1   2   1   1   1   1   0   2   1   2   2   1   1   1   1   1   1   0   1   2   2   0   1   2   0   2   1   0   2   0   1   2   2   1   2   0   1   1   0   2   1   1   1   1   0   0   2   1   2   0   2   0   1   2   0   2   1   2   2   2   2   1   2   1   1   0   1   0   2   1   2   1   1   0   0   1   2   1   0   0   1   1   0   2   1   1   2   1   1   0   2   1   2   1   1   1   1   2   1   1   2   2   1   2   2   1   1   1   1   1   2   0   1   1   2   0   1   1   0   1   0   0   1   2   2   0   1   1   2   1   0   1   1   1   0   2   1   0   1   1   0   2   0   0   2   0   2   2   1   0   2   1   1   0   0   1   1   0   1   2   1   1   2   1   2   1   1   2   1   0   1   0   2   1   1   1   1   1   2   1   1   2   2   2   0   2   1   1   1   1   2   1   2   1   2   1   1   1   0   1
 MK-2-6                 1   2   1   1   1   1   0   2   1   2   2   1   1   0   1   1   1   0   1   2   2   0   1   2   1   1   1   0   2   0   0   2   1   0   1   0   1   1   0   2   1   2   1   2   0   0   2   1   1   0   2   0   1   2   1   2   1   2   2   1   2   2   2   1   0   0   1   0   2   1   2   1   1   0   1   1   2   1   0   0   0   1   1   2   2   0   2   1   1   0   2   1   2   1   1   1   0   1   1   1   2   2   1   2   2   0   1   1   1   1   2   0   1   1   2   0   1   1   0   1   0   0   2   2   2   1   0   1   2   1   0   1   1   1   1   2   1   0   1   1   0   1   0   0   2   0   2   2   1   0   2   1   0   0   0   1   1   1   1   2   1   0   1   1   2   1   2   2   2   0   1   1   2   1   1   1   1   1   2   1   1   2   1   2   0   2   1   1   1   2   2   1   2   1   2   1   1   1   1   2
 MK-2-7                 1   1   1   1   1   1   0   2   1   2   1   1   1   0   1   1   1   0   1   2   2   0   1   0   1   0   1   1   2   0   0   1   0   0   1   0   1   1   2   2   1   2   1   2   0   0   2   0   1   0   2   0   1   1   0   2   2   2   2   1   2   2   2   1   1   0   2   0   2   1   2   1   1   1   1   1   1   1   0   0   0   1   1   2   1   1   2   1   1   0   2   1   2   1   1   1   0   1   1   1   1   1   1   2   2   0   2   1   1   1   2   0   1   1   2   0   1   0   0   1   0   0   2   2   2   1   0   1   2   1   0   1   1   1   1   2   1   0   1   1   1   1   1   0   1   1   1   2   1   0   2   1   0   0   0   1   1   1   1   2   1   1   0   1   2   1   2   2   2   0   1   1   2   1   1   1   1   1   2   1   1   2   1   2   0   2   1   1   1   2   1   1   1   1   2   1   1   1   1   2
 MK-2-8                 1   0   1   1   0   1   0   2   0   1   1   0   2   0   2   1   1   0   1   2   2   0   1   0   2   0   2   2   2   0   0   1   0   0   1   0   1   0   1   2   1   2   1   2   0   0   2   0   1   1   2   0   1   1   0   1   2   1   2   1   2   2   2   1   1   0   2   0   2   1   2   1   1   1   1   1   0   1   0   0   0   0   1   2   1   1   1   1   1   0   1   1   2   1   1   0   0   2   1   1   1   1   1   1   2   0   2   1   1   1   2   0   1   1   2   0   1   0   0   2   0   0   2   1   2   1   0   0   2   1   0   1   1   1   1   2   1   1   1   1   1   1   1   0   1   1   1   2   1   1   1   1   0   0   0   1   1   0   1   2   1   1   1   1   1   1   2   2   2   1   1   2   2   1   1   1   2   2   2   1   1   2   1   1   0   1   1   1   1   2   0   1   1   1   2   1   1   1   0   1
 MK-2-9                 1   0   1   1   0   1   0   2   0   2   0   1   2   0   1   1   1   0   1   2   2   0   1   0   2   0   2   2   2   0   0   1   0   0   1   0   1   0   1   2   1   2   1   2   1   0   2   0   0   1   1   0   1   1   0   0   2   1   2   2   1   2   2   1   2   0   2   0   2   1   1   1   1   1   1   1   1   1   1   0   0   0   2   1   0   1   1   0   1   0   1   1   1   1   0   0   1   2   1   1   1   0   1   1   2   0   2   1   1   1   2   0   2   1   2   0   1   0   0   2   0   0   2   1   1   1   0   0   2   2   0   1   1   1   1   1   1   1   1   1   1   1   0   0   1   2   1   2   1   1   1   1   0   0   0   1   1   0   1   2   1   2   1   1   1   1   2   2   1   2   1   2   2   1   0   1   2   2   2   1   0   2   1   1   0   1   1   1   2   2   0   1   1   1   2   1   1   2   0   1
 MK-2-10                1   0   0   1   0   2   0   2   0   2   0   1   2   0   1   1   1   0   1   2   2   1   1   0   2   0   2   2   1   1   1   1   0   2   0   0   1   0   1   2   0   2   1   2   1   0   2   1   1   0   1   1   1   1   0   0   2   1   2   2   1   2   2   1   2   2   2   0   2   1   2   1   1   1   1   1   1   1   1   0   0   0   2   1   0   1   1   0   0   0   1   1   1   1   0   0   1   2   0   0   1   0   1   1   2   0   2   1   1   1   1   0   1   1   2   1   1   0   0   2   0   1   2   1   1   1   0   0   2   2   0   1   1   1   1   1   2   2   0   2   1   2   0   0   1   2   1   2   2   1   0   1   1   0   0   2   1   0   1   2   1   1   1   1   1   1   2   2   1   2   1   2   2   1   0   1   2   2   1   1   0   1   1   0   0   1   2   1   2   2   0   1   0   1   2   1   1   2   0   2
 MK-2-11                1   1   0   1   0   2   0   2   0   2   0   1   2   0   1   1   1   0   2   2   2   1   1   0   2   0   2   2   2   1   1   1   0   2   0   0   1   0   1   2   0   0   1   2   1   1   1   1   1   0   1   1   1   1   1   1   2   2   2   2   1   2   2   1   2   1   2   0   1   1   2   0   2   1   1   1   1   1   1   0   0   0   2   1   0   1   1   0   0   0   0   1   1   1   0   0   1   2   0   0   1   0   1   1   2   1   2   1   1   1   1   1   1   1   1   1   1   0   1   2   0   1   2   1   0   1   0   0   2   2   0   1   2   1   1   1   2   2   0   2   1   2   0   0   1   2   2   0   1   1   0   1   1   1   1   1   1   0   1   1   1   1   1   0   1   1   2   2   1   2   1   2   2   1   0   1   2   2   1   1   0   1   1   1   0   1   1   1   1   1   1   1   0   1   2   1   1   2   0   2
 MK-2-12                1   1   0   1   1   2   0   2   0   1   0   1   2   0   2   2   2   0   2   2   2   1   1   0   2   0   2   2   2   1   0   2   0   2   0   0   1   0   1   2   0   0   1   2   1   1   1   1   1   0   1   1   1   1   1   1   2   2   2   2   1   2   2   1   2   0   2   0   1   1   2   0   2   1   1   1   1   1   0   0   0   0   2   2   1   2   1   1   0   1   0   1   1   1   0   0   1   2   0   0   1   0   1   1   2   0   2   1   1   2   1   0   1   1   1   0   1   0   1   2   0   1   2   1   0   0   0   0   2   2   0   1   1   1   1   1   2   1   0   1   1   1   1   1   1   1   2   0   1   1   0   1   1   1   2   1   1   0   1   1   1   1   2   0   1   1   1   2   0   2   1   2   2   1   0   1   2   1   1   1   0   1   1   1   0   1   1   2   1   0   1   2   0   1   2   1   1   2   1   1
 MK-2-13                1   1   0   1   1   1   0   2   0   1   0   1   2   0   1   2   1   1   2   2   2   1   1   0   2   1   2   2   0   0   0   2   0   2   1   1   0   0   1   2   1   0   1   2   1   1   0   1   1   1   1   1   1   1   1   1   2   2   1   2   1   2   1   1   1   1   2   0   1   1   2   0   2   2   1   2   1   1   0   0   0   0   2   2   1   2   1   0   0   1   0   1   1   1   0   0   2   2   0   0   1   0   1   0   2   0   1   1   1   2   1   0   1   0   1   1   1   0   0   2   0   1   2   1   0   0   0   0   2   1   0   0   1   1   1   2   2   1   0   1   0   1   2   1   2   2   2   0   1   1   0   1   1   1   2   1   0   0   1   1   0   1   2   0   1   1   1   2   0   2   1   1   2   1   0   0   2   1   2   2   0   1   1   2   0   1   1   2   1   1   1   2   0   1   2   2   1   2   1   1
 MK-2-14                0   1   0   1   1   1   1   2   0   1   0   1   2   0   0   2   1   1   1   2   2   1   1   0   2   1   2   2   0   0   0   2   0   1   1   1   0   0   1   2   1   0   1   1   1   1   0   1   1   1   1   1   0   1   2   2   1   1   1   2   2   2   0   1   1   1   2   0   1   0   1   0   2   2   1   2   1   1   0   0   0   0   2   1   1   2   1   0   1   1   1   1   1   0   0   1   2   2   1   0   1   0   0   0   2   0   1   1   1   2   1   1   1   0   2   2   1   0   0   2   0   1   2   1   0   0   0   0   2   1   0   0   1   1   1   1   2   1   1   1   0   1   2   1   2   2   1   0   1   2   0   2   1   1   2   1   0   0   1   1   1   0   2   0   1   1   1   2   0   2   1   1   2   0   0   0   2   1   2   2   0   1   0   2   0   1   1   2   1   1   1   2   0   1   2   2   1   2   1   1
 MK-2-15                1   1   0   1   1   1   1   2   0   1   0   2   2   0   0   2   1   1   1   2   2   1   1   0   2   1   2   2   0   0   0   2   0   2   1   1   0   1   1   2   1   0   0   1   1   1   0   1   2   1   1   1   0   1   2   0   1   1   1   2   2   2   1   1   0   1   2   0   1   0   0   0   2   2   0   2   0   1   1   1   2   0   2   1   1   2   1   0   1   1   2   1   0   0   0   1   2   2   1   1   1   0   0   0   1   0   1   0   1   2   1   0   1   0   2   2   1   0   0   2   0   0   1   2   0   1   0   0   2   1   0   0   0   1   1   2   2   1   2   1   0   1   2   2   2   2   2   0   1   2   0   2   1   1   1   1   0   0   1   1   1   0   1   0   1   1   1   2   0   2   1   1   2   0   0   0   1   1   2   2   1   1   0   2   0   2   1   2   0   1   1   2   0   1   2   2   1   2   1   0
 MK-2-16                1   1   0   1   1   1   1   2   0   1   1   2   2   0   2   2   1   1   1   2   2   1   1   1   2   2   2   2   0   0   0   2   0   2   1   1   0   1   1   2   2   1   1   1   1   1   0   1   2   1   1   1   0   2   2   1   1   1   1   2   2   2   1   1   0   1   2   0   1   0   0   0   2   2   1   1   0   1   1   1   2   0   2   1   1   2   2   0   1   1   1   1   1   1   0   1   1   2   1   1   1   0   0   0   1   0   2   0   1   2   1   1   1   0   2   2   1   0   0   2   1   0   1   2   0   2   0   0   2   1   1   0   1   1   1   1   2   1   2   1   0   1   2   1   2   2   2   0   1   2   0   1   1   1   1   1   0   1   1   1   1   1   1   0   0   1   1   2   0   2   1   1   2   0   0   0   1   1   2   1   1   1   1   2   0   2   1   2   0   1   1   1   1   1   1   2   1   1   0   0
 MK-3-1                 1   0   1   0   1   0   1   1   2   1   0   0   1   1   2   1   0   1   1   1   1   0   1   0   1   1   1   1   0   2   2   1   0   0   1   1   1   2   2   1   2   1   0   2   1   0   1   1   2   2   1   1   2   1   0   1   0   2   1   2   1   1   1   2   2   1   0   0   1   1   2   1   1   1   0   1   2   0   1   2   1   1   1   1   1   0   1   1   1   2   1   1   1   2   1   2   0   0   1   1   1   2   0   1   1   2   1   0   1   1   0   2   2   0   1   1   1   1   0   1   0   1   0   1   1   0   2   1   1   1   1   2   0   0   0   1   0   0   0   1   1   1   1   2   1   1   1   1   1   2   1   1   0   0   1   2   0   1   1   1   0   1   1   1   0   1   0   2   2   1   2   1   2   2   2   2   0   2   2   2   1   0   1   1   2   2   0   1   1   1   1   1   0   0   1   1   2   2   1   1
 MK-3-2                 1   0   0   0   1   0   1   1   2   1   1   0   1   1   2   1   0   1   1   1   1   0   2   0   1   1   0   1   0   2   1   1   0   0   1   1   0   1   1   1   1   1   0   1   1   0   1   1   2   2   1   1   2   1   0   0   1   1   0   2   1   1   1   2   2   1   0   0   1   1   2   1   1   1   1   0   2   0   1   2   0   1   1   1   1   0   2   1   1   2   1   1   0   2   1   1   0   0   1   2   1   2   0   1   1   2   1   0   1   2   0   2   2   1   0   2   1   1   0   2   0   1   0   2   1   0   2   2   0   1   1   2   0   0   1   1   0   0   1   1   1   1   1   2   1   1   1   2   1   1   1   1   0   0   1   2   0   1   1   2   0   1   1   1   0   1   0   2   2   1   2   1   2   2   2   1   0   0   2   2   2   1   0   1   2   2   1   1   1   1   1   1   1   0   2   1   2   2   1   1
 MK-3-3                 1   0   0   0   1   0   1   1   2   1   1   0   1   1   2   1   0   1   1   1   1   0   2   0   1   1   1   1   1   2   1   1   0   0   1   1   0   1   1   1   2   1   0   1   2   1   1   0   2   2   1   1   1   1   0   0   1   0   0   2   1   0   2   2   2   0   0   1   1   1   2   0   2   1   1   0   2   0   1   2   0   2   1   1   1   0   2   1   1   2   1   1   0   1   1   1   0   0   1   2   1   2   0   0   1   2   1   0   2   2   0   2   2   1   0   2   0   1   0   2   0   1   0   2   1   0   2   2   0   1   0   2   0   0   1   1   0   1   1   1   1   1   1   2   1   1   1   2   1   1   1   1   0   1   1   2   1   1   1   2   0   2   0   1   0   1   0   2   2   1   1   1   2   2   2   1   1   0   1   1   2   1   0   1   2   2   1   1   1   1   1   2   1   0   2   1   2   2   1   1
 MK-3-4                 1   0   0   0   1   0   1   1   2   1   1   0   1   1   2   1   0   0   2   1   1   1   2   0   1   1   1   1   1   2   1   0   0   0   1   1   0   1   1   1   2   2   0   1   1   1   1   0   2   2   1   1   1   1   0   0   1   0   0   2   1   0   2   1   2   1   0   1   1   1   2   0   2   1   1   0   1   1   1   2   0   2   1   1   1   0   2   1   1   2   1   1   0   1   1   1   0   0   1   1   1   1   0   0   1   2   1   1   2   1   0   1   2   1   1   2   0   1   0   1   0   1   0   1   1   0   2   2   0   1   0   2   0   1   1   1   0   1   0   1   1   1   0   2   1   1   1   2   1   1   1   1   0   1   0   2   1   2   1   2   1   2   0   2   0   1   0   2   2   1   1   1   2   2   2   1   1   0   2   1   2   1   0   1   2   1   1   0   1   1   1   1   2   0   2   1   2   2   1   1
 MK-3-5                 1   0   0   0   1   0   0   1   2   1   2   0   1   1   1   1   0   0   2   1   1   1   2   0   1   1   2   1   1   2   1   0   0   2   1   1   0   1   1   1   2   2   0   1   1   1   1   0   2   2   1   2   1   1   0   0   1   0   0   1   1   1   1   2   2   1   0   1   1   0   2   0   2   1   2   0   1   1   1   2   0   2   2   0   1   0   2   1   0   2   0   1   0   1   1   1   0   0   1   1   2   1   0   0   1   2   2   1   2   1   0   1   2   1   1   2   0   1   0   1   0   1   0   1   1   0   2   2   0   1   1   2   0   1   1   2   1   1   1   1   1   1   0   1   1   2   1   2   1   2   1   1   0   1   0   2   1   2   1   2   1   2   0   2   0   1   0   2   2   1   1   1   0   2   2   1   2   0   2   1   2   2   0   1   2   1   1   0   1   1   1   1   2   0   2   1   1   2   2   1
 MK-3-6                 1   0   0   1   1   0   1   1   1   1   2   1   1   1   1   1   0   0   2   1   1   1   2   0   1   1   2   0   1   2   1   1   0   2   1   2   1   1   0   1   2   2   0   1   1   1   1   1   2   2   2   2   1   1   0   0   1   0   0   1   1   1   1   2   2   1   0   1   1   0   2   0   2   1   1   0   1   2   0   2   0   2   2   0   1   0   1   1   0   2   0   1   0   1   1   1   0   0   1   1   2   1   0   0   1   1   2   1   2   1   0   0   2   1   1   2   0   1   0   1   0   1   0   1   1   0   2   2   0   1   1   1   0   1   1   2   1   1   1   1   1   2   0   1   1   2   1   2   1   2   1   1   0   1   0   1   0   1   1   2   1   2   0   1   0   1   0   2   2   1   1   1   0   2   2   1   1   0   1   1   2   2   0   1   2   1   2   0   1   1   1   2   2   0   2   1   1   2   2   2
 MK-3-7                 1   1   0   1   1   0   1   1   1   1   2   2   1   1   1   1   0   0   2   1   1   1   1   1   1   2   2   0   1   2   1   1   0   2   1   2   1   1   1   1   2   2   0   2   1   1   1   1   2   2   2   2   1   1   0   0   1   0   0   1   2   1   1   1   1   1   0   1   1   1   2   0   1   2   1   0   1   2   1   1   0   2   1   0   1   0   1   1   1   2   0   1   0   1   1   1   0   0   1   1   2   1   1   1   2   1   2   1   2   1   1   0   2   1   1   2   0   1   0   1   0   0   0   1   1   1   2   2   0   2   1   1   0   1   1   2   1   1   1   1   1   2   0   2   1   2   1   2   1   1   1   1   1   0   1   1   0   1   1   2   1   2   0   1   0   1   0   2   2   1   1   1   1   2   2   1   1   0   1   2   2   1   2   1   2   1   2   0   1   1   1   1   1   1   2   1   0   2   2   2
 MK-3-8                 1   1   0   1   1   0   1   1   1   1   2   2   1   1   1   2   0   0   2   1   0   1   1   1   1   0   2   0   1   2   1   1   0   2   2   2   1   1   1   1   1   2   0   2   1   1   1   1   2   2   1   2   1   1   1   0   1   0   0   0   2   1   1   2   1   1   0   1   1   1   2   0   1   1   1   0   1   2   1   1   0   2   1   0   0   0   0   1   1   2   0   1   0   1   2   2   0   1   2   1   2   1   0   1   2   1   2   0   2   1   1   0   1   1   1   1   0   1   0   1   1   0   0   1   1   2   1   2   0   2   1   1   1   1   1   2   1   0   1   1   1   2   0   2   1   2   1   2   1   1   1   1   1   0   1   1   0   1   1   1   1   2   0   1   0   1   0   2   1   1   1   1   0   2   2   1   1   0   1   2   2   1   2   1   1   1   2   0   1   1   1   1   1   1   2   0   0   2   1   2
 MK-3-9                 1   1   0   1   0   0   1   1   1   1   2   2   1   1   1   2   1   0   2   1   1   1   2   1   1   1   2   0   0   2   1   1   0   2   2   2   0   1   1   1   1   2   0   2   1   1   1   1   2   2   1   2   0   1   1   0   0   0   0   0   2   1   0   2   1   1   0   0   1   0   2   0   1   1   1   2   0   2   1   2   1   2   1   0   0   0   0   2   0   1   1   1   0   2   1   2   0   1   2   1   1   1   0   1   2   2   2   0   1   1   1   0   1   1   1   1   0   1   1   1   1   0   0   1   1   2   1   2   0   2   1   1   1   1   1   2   1   0   1   1   1   2   1   2   2   1   1   2   1   0   1   1   0   0   1   1   0   1   1   1   1   1   0   1   0   1   1   2   1   1   1   1   0   0   2   1   1   1   0   2   2   0   2   1   1   1   2   0   1   1   1   2   1   1   2   0   0   2   1   2
 MK-3-10                1   1   1   1   0   0   1   1   0   1   2   2   0   0   1   2   1   0   2   1   1   1   2   1   1   1   2   0   0   2   1   0   0   2   2   2   1   1   1   1   1   2   0   2   1   1   1   1   2   1   1   2   1   2   0   0   0   0   0   0   2   1   0   1   0   1   0   0   2   1   2   0   1   0   1   0   1   2   1   2   1   2   1   0   0   0   1   2   1   1   1   1   1   2   1   2   0   2   2   1   1   1   0   1   2   2   2   0   1   1   1   0   1   1   0   1   0   1   1   1   1   0   0   1   2   2   1   2   0   1   1   1   1   1   1   2   1   0   0   1   1   2   1   1   2   1   1   2   1   0   0   1   1   0   1   1   0   1   1   1   1   1   1   1   0   1   1   2   1   1   1   1   1   1   2   1   2   0   0   2   2   1   2   1   1   1   1   1   1   1   1   2   1   1   1   0   0   2   1   2
 MK-3-11                1   1   1   1   0   0   1   2   0   1   2   2   0   1   1   1   1   0   2   1   1   1   2   1   2   1   1   0   0   2   1   0   0   2   2   2   2   1   2   1   1   1   0   2   1   1   1   1   2   1   1   2   0   1   0   0   0   0   0   0   1   1   0   1   0   1   1   0   2   1   2   0   1   0   1   1   1   2   1   2   1   2   1   0   0   0   1   1   0   1   1   1   1   2   0   2   0   2   2   1   1   1   0   1   2   2   2   0   1   1   1   0   1   2   0   1   0   1   2   1   1   0   0   1   2   2   1   2   0   2   1   1   1   1   1   1   1   0   1   1   1   2   1   1   1   1   1   2   1   0   0   1   1   2   1   1   0   1   1   1   1   1   1   1   0   1   1   2   1   1   1   1   0   1   1   1   2   0   0   2   1   1   2   1   1   0   0   1   0   1   1   2   1   1   1   0   0   2   1   2
 MK-3-12                1   1   1   1   0   0   1   2   0   1   2   1   0   1   1   1   1   0   2   1   1   1   2   1   2   2   2   0   0   2   1   0   0   2   2   2   1   1   2   1   1   1   1   2   1   1   1   1   2   1   1   2   0   1   0   0   0   0   0   1   1   1   0   1   0   1   1   0   2   1   1   0   1   0   1   1   1   2   2   2   2   2   0   0   0   0   1   1   0   1   1   1   1   2   0   2   1   1   2   1   1   1   1   2   1   2   2   0   1   1   1   0   1   2   1   1   0   1   2   1   1   0   0   1   2   1   1   2   0   2   1   1   1   1   1   1   1   1   1   1   0   2   1   1   1   0   1   2   0   0   0   1   0   2   1   1   0   1   1   1   1   1   1   1   1   1   1   2   1   1   1   1   0   1   1   1   1   0   0   1   1   1   2   0   1   0   0   1   0   1   1   2   1   1   1   0   0   2   2   2
 MK-3-13                1   1   2   2   1   0   1   2   0   2   1   1   1   1   1   1   1   0   1   1   1   1   2   1   2   2   2   0   0   2   2   0   0   2   2   2   0   2   2   1   1   1   0   2   1   1   1   1   2   1   1   2   0   1   0   0   0   0   0   1   1   1   0   0   0   1   1   0   2   0   1   0   1   0   1   1   1   2   2   2   2   1   0   0   0   0   1   1   1   1   1   1   1   2   0   2   1   2   2   0   1   1   2   2   1   2   1   0   1   1   1   0   1   2   2   1   0   2   1   0   1   0   1   1   1   1   1   2   1   2   1   1   1   1   1   0   1   1   1   1   0   2   1   0   1   0   1   2   0   0   0   1   0   1   1   1   0   1   1   1   1   1   1   1   1   1   1   2   1   1   1   1   0   1   1   1   1   1   0   1   1   1   2   1   1   0   0   1   1   1   2   2   1   2   1   0   1   2   2   1
 MK-3-14                1   1   2   2   1   0   1   2   0   2   2   1   1   1   1   1   1   0   1   2   0   1   2   1   2   2   2   0   0   2   2   0   0   2   2   2   0   2   2   1   2   1   1   2   2   1   1   1   1   1   1   2   0   2   0   0   2   0   0   1   1   1   0   0   0   1   0   0   2   1   1   0   2   1   1   1   1   2   1   2   2   1   0   0   0   0   2   0   1   1   1   1   1   2   0   2   0   2   2   0   1   1   2   2   1   2   1   0   0   1   1   0   1   1   2   0   0   2   1   1   0   0   1   1   1   1   1   1   1   2   1   1   1   1   1   0   1   1   1   0   0   2   1   0   1   0   1   2   0   0   0   2   0   1   2   1   0   1   1   1   1   1   2   1   1   1   1   2   1   1   2   1   0   2   1   1   1   1   0   1   1   1   2   1   1   1   0   1   1   1   2   2   1   2   2   0   1   2   2   1
 MK-3-15                1   1   2   2   1   0   0   2   0   2   2   1   1   1   1   1   1   1   1   2   0   1   2   1   2   1   2   0   0   2   2   0   1   2   2   2   1   2   2   1   2   1   1   1   2   1   2   1   1   0   1   2   0   2   2   0   2   0   0   1   1   2   0   0   0   1   0   0   2   1   1   0   1   1   1   1   1   2   2   2   1   1   0   1   1   0   2   0   1   2   1   1   1   1   1   2   0   1   2   0   1   1   1   2   1   2   1   0   0   1   1   0   1   1   2   0   0   2   1   1   0   0   1   1   1   1   1   1   1   1   1   1   1   1   1   0   1   1   1   0   0   1   1   0   1   0   1   2   0   0   0   2   0   1   1   2   0   1   1   0   1   1   2   1   1   2   1   2   1   1   2   1   0   2   1   1   1   1   0   1   1   1   2   2   1   1   0   0   1   1   2   2   1   2   2   1   0   2   2   1
 MK-3-16                1   1   2   2   1   0   0   2   1   2   1   1   1   1   2   1   1   1   1   2   0   1   2   1   2   1   2   0   1   2   2   0   1   2   2   2   1   2   1   1   2   1   1   1   1   1   2   1   1   0   1   2   1   2   2   0   1   0   1   1   1   2   0   0   1   1   0   0   2   1   0   0   2   1   1   2   1   2   2   2   1   1   0   1   1   0   2   0   2   2   1   0   1   1   0   2   0   1   2   0   1   0   1   2   1   2   1   0   0   1   1   0   1   1   2   0   0   2   2   1   0   1   1   1   1   1   1   1   1   1   1   2   0   1   2   0   1   1   2   0   0   1   1   0   1   1   1   2   0   0   0   2   0   1   1   2   0   1   1   0   1   1   2   1   0   2   1   2   1   0   2   1   0   1   1   1   0   1   0   1   1   0   2   2   2   1   0   1   1   1   2   2   2   2   1   1   0   2   1   0
 MK-4-1                 0   0   0   0   2   1   2   1   0   2   1   1   0   1   1   0   0   0   0   2   2   1   0   1   0   1   0   2   1   1   2   1   2   2   2   1   1   2   1   1   2   1   1   2   1   0   2   1   0   0   0   1   1   1   2   1   2   2   1   2   2   1   0   1   1   1   1   1   1   1   0   0   1   2   2   1   0   0   2   1   1   2   0   0   1   1   1   1   1   1   0   2   0   2   0   1   2   1   1   1   1   1   2   0   1   1   1   1   1   1   1   2   1   0   1   1   1   1   0   2   1   1   1   2   2   0   0   1   2   1   0   0   2   1   1   1   2   1   1   0   1   1   0   1   1   1   2   1   2   1   1   2   1   1   1   2   1   2   0   2   0   1   1   1   0   2   1   1   1   1   2   1   2   0   1   1   1   2   2   1   0   1   1   0   0   1   2   0   2   1   0   1   0   2   2   1   1   1   2   0
 MK-4-2                 0   0   0   0   2   1   2   1   1   2   1   1   0   0   1   0   0   0   0   2   1   1   0   1   1   2   0   2   1   1   1   2   2   2   2   1   2   2   0   1   2   1   1   2   0   1   2   1   0   1   0   2   1   1   1   1   2   2   1   2   2   1   0   1   1   1   1   1   0   1   0   0   1   2   2   1   1   0   2   1   1   1   0   0   2   1   1   1   1   1   0   2   0   2   0   1   2   1   1   1   0   1   1   0   2   0   1   1   1   1   1   2   1   0   2   1   0   1   0   1   1   1   1   2   2   0   0   1   2   1   1   0   2   1   1   0   1   1   1   0   1   1   0   1   1   1   2   1   2   0   1   2   1   1   1   2   1   2   0   2   0   0   1   1   0   2   1   1   1   0   2   1   2   0   1   1   1   2   2   1   0   2   1   0   0   1   2   0   2   1   0   1   0   2   2   1   1   1   2   1
 MK-4-3                 0   0   0   1   1   1   2   1   1   1   1   1   0   0   1   0   1   0   0   2   1   1   1   1   1   1   1   2   1   2   1   2   2   2   2   1   2   2   0   1   2   1   1   2   0   1   2   1   0   1   0   2   1   1   0   2   1   2   1   2   1   1   0   1   1   1   1   1   0   1   0   0   0   2   2   0   1   0   2   1   1   1   0   0   2   1   2   0   1   1   0   2   0   2   0   1   2   1   1   1   1   1   1   0   1   1   1   1   1   1   1   2   1   0   2   0   1   0   0   1   1   1   1   1   2   0   0   1   2   2   2   0   2   1   0   1   1   1   2   1   1   1   0   1   1   1   2   1   1   2   1   1   1   0   1   2   1   2   1   2   1   0   1   1   0   1   2   1   2   0   2   1   1   0   1   1   1   2   2   1   0   2   1   0   0   1   2   0   2   0   0   1   0   2   2   2   1   1   2   1
 MK-4-4                 0   0   0   1   1   1   1   1   1   1   1   0   0   0   1   1   1   1   0   2   1   1   1   1   1   1   1   2   2   2   1   2   2   2   1   1   2   2   0   1   2   1   1   2   0   1   2   1   0   1   1   2   1   1   0   2   0   2   1   2   1   1   0   1   1   1   1   1   0   1   0   0   1   2   1   0   1   0   1   1   1   1   0   0   2   1   2   1   1   1   0   2   0   2   1   1   2   1   2   1   1   2   1   1   1   1   2   1   1   1   1   2   1   2   2   0   1   0   0   1   1   0   1   1   2   0   0   1   1   2   2   0   2   1   0   1   1   1   2   1   1   0   0   1   2   0   2   1   1   2   1   1   1   0   1   2   2   2   1   2   1   0   1   1   0   1   2   1   2   0   2   1   0   0   1   1   0   2   2   1   0   1   1   0   0   1   2   0   1   0   0   1   0   1   1   2   1   1   1   0
 MK-4-5                 0   1   0   2   1   1   1   1   1   1   1   0   1   0   1   1   1   1   0   2   1   1   1   1   1   1   1   2   2   2   1   2   2   2   1   1   2   2   0   1   2   1   1   2   0   1   2   1   1   1   1   2   1   1   0   2   0   2   1   2   1   1   0   1   1   1   1   1   2   1   0   0   1   2   1   0   1   0   1   1   1   1   0   1   2   0   1   1   1   1   0   2   1   2   0   1   2   2   2   1   1   2   2   1   1   1   2   1   2   1   1   2   0   2   2   0   1   0   1   1   1   1   1   1   2   1   1   1   1   2   2   0   2   1   0   1   2   1   2   1   1   0   0   1   2   0   1   1   1   0   1   1   1   0   1   2   2   2   2   2   0   0   1   0   0   1   1   0   2   1   2   0   0   0   2   1   0   2   2   2   0   2   2   0   0   1   2   0   1   0   0   1   0   1   1   2   2   1   2   0
 MK-4-6                 0   1   0   2   1   0   1   1   1   0   1   0   1   0   1   0   2   1   0   2   2   1   1   1   1   2   2   2   2   2   1   2   2   1   1   1   2   2   0   0   2   1   1   2   0   1   2   1   2   2   1   1   1   1   1   2   0   1   1   2   1   1   0   1   1   1   1   1   1   0   0   0   2   1   1   0   1   0   0   1   2   1   0   2   2   0   2   1   1   1   1   1   1   2   0   2   2   2   2   0   0   2   2   1   1   1   2   1   2   0   1   2   0   2   2   0   1   0   1   1   1   1   1   1   2   1   2   1   1   2   2   0   1   1   0   1   2   1   2   1   2   0   0   1   2   0   1   1   1   0   0   1   1   0   1   1   2   2   2   1   0   0   1   0   0   1   1   0   2   1   2   0   1   0   2   1   1   2   2   2   0   2   2   0   0   1   2   1   1   0   0   1   0   1   1   2   2   1   2   0
 MK-4-7                 0   1   0   1   1   0   1   1   1   0   1   0   1   1   1   0   2   1   0   2   2   1   1   1   2   2   2   1   2   2   1   2   0   2   1   2   2   2   0   0   1   1   1   1   0   1   2   1   2   2   1   2   1   1   1   2   0   1   1   1   1   1   0   1   1   1   1   1   1   0   0   0   2   1   1   0   1   0   0   0   2   1   0   2   1   0   1   1   1   1   1   1   0   2   0   2   2   2   2   0   0   1   2   1   1   0   1   1   2   1   1   2   0   2   1   0   1   0   1   1   0   1   2   0   2   1   2   2   1   2   2   0   2   1   0   1   2   1   2   1   2   0   1   1   2   0   0   1   1   0   0   1   1   1   1   1   2   2   2   1   1   0   1   0   0   1   1   0   1   1   2   0   2   0   1   1   1   2   2   2   1   2   2   0   0   1   2   1   1   0   1   2   1   1   1   2   2   1   2   0
 MK-4-8                 0   2   1   1   1   0   1   1   1   0   1   0   1   1   1   1   1   1   0   2   1   1   1   1   2   2   1   1   1   2   1   2   0   2   1   2   2   2   0   0   0   1   1   1   0   1   2   1   2   2   1   2   1   2   1   2   0   1   1   1   1   1   0   1   2   1   2   1   1   0   0   0   2   1   1   0   1   0   0   1   2   1   0   2   1   0   1   1   1   1   1   1   0   2   0   2   2   2   1   0   0   1   1   1   1   0   1   1   2   1   0   2   0   2   1   1   1   0   2   1   0   1   2   0   1   1   2   2   1   2   2   0   1   1   0   1   1   1   2   1   2   1   1   1   2   0   1   1   2   0   1   1   1   1   1   1   2   2   2   1   2   0   1   0   1   2   1   0   1   1   2   0   1   0   1   1   0   2   2   2   1   2   2   0   0   1   1   1   1   0   1   1   1   1   1   1   2   1   2   0
 MK-4-9                 0   2   1   1   1   0   1   2   1   0   1   0   1   1   2   1   1   1   1   2   1   1   0   1   1   2   1   2   1   2   2   2   1   2   1   2   2   2   1   1   0   1   1   1   0   1   2   0   2   2   1   2   1   1   1   2   0   1   1   0   1   1   0   1   2   1   2   1   1   0   0   0   2   1   2   1   1   0   0   1   2   1   0   2   1   0   1   1   1   1   1   1   0   2   1   2   1   2   1   0   1   1   0   1   1   0   0   1   1   1   0   2   0   2   1   0   1   0   2   1   0   1   2   1   1   1   2   2   1   2   2   0   2   2   0   1   1   1   2   1   2   1   1   1   1   0   1   1   1   1   1   1   1   1   2   1   2   2   2   1   2   0   1   1   1   2   1   0   1   1   2   0   1   0   1   1   0   1   2   2   1   1   2   0   0   1   1   1   1   0   1   1   1   1   1   1   2   1   2   0
 MK-4-10                0   2   0   1   1   0   0   2   1   0   1   0   1   1   2   1   1   1   1   2   1   1   0   1   1   2   1   2   1   2   1   1   1   1   1   2   1   2   1   1   0   1   1   1   0   2   2   1   2   2   2   2   1   1   1   1   0   1   1   0   1   1   1   0   1   1   2   1   1   1   0   0   1   1   2   0   1   0   0   1   1   1   0   1   1   0   0   0   1   1   1   1   0   2   1   2   1   2   1   0   1   1   0   1   1   0   0   2   1   1   0   1   0   1   1   1   1   0   1   1   0   0   1   1   1   1   2   1   1   2   2   0   2   2   0   1   1   1   2   1   2   2   2   1   1   0   1   1   1   1   1   1   1   0   2   1   2   2   2   1   2   0   1   1   1   2   1   1   1   2   2   0   1   1   0   1   0   0   1   2   1   1   2   0   0   1   1   1   1   1   1   1   1   1   1   1   2   1   2   0
 MK-4-11                1   2   0   1   0   1   2   2   1   0   1   0   1   1   2   1   1   2   1   1   0   1   0   1   1   2   1   2   1   2   1   1   1   2   1   2   1   2   1   1   0   1   1   1   0   2   1   1   1   1   2   1   1   1   1   1   0   1   2   0   1   1   1   0   1   1   1   1   1   1   0   0   2   1   1   0   1   0   0   0   1   2   0   1   1   0   0   0   1   1   2   1   0   1   1   2   1   2   1   1   1   1   0   1   2   0   0   2   1   1   0   0   0   1   1   1   1   1   2   1   0   1   1   1   2   1   2   0   1   2   2   0   2   2   0   1   0   1   2   1   1   2   2   1   1   1   0   1   1   1   1   1   1   0   2   1   1   2   2   1   2   0   2   1   1   2   1   0   0   2   2   0   1   1   0   1   0   0   1   2   1   1   2   0   0   1   1   1   1   2   1   1   1   1   2   1   2   0   2   0
 MK-4-12                1   1   0   1   0   1   2   1   1   1   1   1   1   1   2   1   1   0   1   1   1   1   0   1   1   2   1   2   1   2   1   1   1   2   1   2   1   2   1   1   0   1   1   0   0   2   1   1   1   2   2   2   1   1   2   1   0   1   2   0   2   1   2   0   1   1   1   1   2   1   0   0   2   1   2   0   1   1   0   0   1   2   0   1   1   0   0   0   0   1   2   1   0   1   0   1   1   1   0   2   1   1   0   1   2   0   0   0   1   1   0   2   0   1   1   1   2   2   2   0   0   2   1   1   2   1   2   0   1   2   2   0   1   2   0   1   0   1   2   2   1   2   2   1   1   1   0   1   1   2   1   1   1   0   2   1   1   2   1   0   2   0   2   2   1   1   1   1   0   2   2   0   1   1   0   1   0   0   1   2   1   1   1   0   0   1   1   1   1   2   1   1   1   1   2   1   1   0   2   0
 MK-4-13                1   1   0   2   0   1   2   1   1   1   1   1   1   1   2   2   1   0   1   1   1   1   0   1   2   2   1   2   1   1   2   1   1   2   1   2   2   2   1   2   0   1   0   0   0   2   2   1   1   2   2   2   1   1   2   1   0   1   2   1   2   2   2   0   1   1   0   1   2   1   1   0   2   1   2   1   2   2   0   0   1   2   0   2   1   0   0   0   0   1   2   1   0   1   0   1   1   1   0   2   1   1   0   1   2   0   1   0   1   1   0   1   1   1   1   0   2   2   0   0   0   2   1   2   1   1   2   0   1   2   1   0   1   2   0   1   0   1   2   2   1   2   2   1   1   2   0   1   1   2   1   1   1   0   2   1   2   2   1   0   2   0   2   0   1   1   1   2   0   2   2   0   1   1   0   1   0   0   1   2   1   1   1   0   0   1   1   1   1   2   1   1   1   1   2   2   1   0   2   0
 MK-4-14                1   1   1   2   0   0   2   1   2   1   1   1   1   1   2   2   0   0   1   1   1   1   0   1   2   2   0   2   1   1   2   0   1   2   1   2   2   1   1   2   1   1   0   0   1   2   2   1   1   2   2   1   1   1   2   2   0   1   2   1   2   2   2   0   0   2   1   1   2   1   2   0   2   1   2   1   2   2   0   0   1   2   0   2   1   1   0   0   0   1   2   1   0   2   0   1   1   0   0   2   1   1   0   1   2   2   1   1   1   2   0   1   1   1   0   0   2   2   0   0   0   2   1   1   1   1   2   0   1   2   0   2   1   2   0   0   1   1   2   1   1   2   2   1   2   2   0   1   2   2   1   1   0   0   1   1   2   2   1   0   1   0   2   0   1   1   1   2   0   1   2   0   0   1   0   1   0   0   1   2   1   1   1   0   0   1   1   1   1   2   1   1   1   1   2   2   1   0   2   0
 MK-4-15                0   1   1   2   0   1   2   1   2   1   1   1   1   2   2   2   0   0   1   1   1   1   0   1   2   2   0   2   2   1   1   0   0   2   1   2   2   1   1   2   1   1   0   0   1   2   1   1   2   2   2   0   1   2   2   2   1   1   2   1   2   1   1   1   0   2   1   0   2   1   2   0   2   1   2   1   2   2   0   0   1   2   0   2   1   1   1   0   1   1   2   2   0   2   1   1   1   0   0   2   1   1   0   1   2   1   1   1   1   2   1   1   1   1   0   0   2   2   1   0   1   2   1   1   1   1   2   0   1   2   1   2   1   2   0   0   0   1   2   1   1   2   2   1   2   2   0   1   2   2   1   1   0   1   2   1   1   2   0   0   1   0   2   0   2   1   1   2   0   1   2   0   0   1   0   0   0   0   1   2   0   2   1   0   1   1   1   1   1   2   1   1   1   1   2   2   1   0   2   0
 MK-4-16                1   1   1   2   1   1   1   1   0   1   1   1   1   2   2   1   0   0   1   2   1   1   1   1   2   2   0   1   1   1   1   0   1   1   1   2   2   1   1   2   1   1   0   0   0   2   1   0   1   2   2   0   2   2   2   2   1   1   2   1   2   1   1   1   1   2   1   0   2   1   2   0   2   1   2   1   2   1   0   0   1   1   0   2   1   1   1   0   1   1   2   2   0   2   1   1   1   0   0   2   1   1   0   1   2   1   1   1   1   2   1   1   1   1   0   0   2   2   1   0   1   2   1   1   1   1   1   0   2   2   1   2   1   2   0   0   1   0   2   1   1   2   2   1   1   2   0   1   2   2   1   1   0   1   1   0   1   1   0   0   1   0   2   0   1   1   1   2   1   1   1   0   0   1   0   0   0   0   1   2   0   2   1   0   1   2   1   1   1   2   1   0   1   1   2   2   1   2   2   0
 MK-5-1                 0   1   0   0   0   1   2   0   2   1   1   2   1   1   0   1   2   2   1   1   2   0   0   0   1   1   1   1   0   2   0   0   1   1   2   1   2   1   1   0   2   2   1   1   1   0   1   1   2   1   1   1   0   1   1   1   1   2   0   1   2   1   1   1   0   2   2   1   1   1   2   1   0   0   0   1   1   1   2   2   2   1   1   0   0   2   0   1   1   1   1   2   2   1   0   1   1   0   1   0   2   2   2   2   2   1   1   0   1   2   0   0   0   2   0   2   0   2   0   1   1   1   1   1   2   2   1   1   0   0   1   0   0   1   0   2   0   1   1   0   2   1   0   1   0   1   1   1   1   0   2   0   1   2   2   1   1   1   0   1   2   1   2   1   1   1   1   0   2   1   1   0   1   2   1   1   0   2   1   2   1   2   1   1   1   1   1   2   2   2   0   2   1   2   0   1   0   0   1   1
 MK-5-2                 0   1   0   0   0   1   1   0   2   1   1   2   1   1   0   0   2   2   1   2   2   0   0   0   1   1   0   1   0   2   0   1   1   1   2   1   2   1   1   0   2   2   1   0   1   0   1   0   2   1   1   1   0   1   1   1   0   2   0   1   1   1   1   1   0   2   2   1   1   0   2   1   0   1   0   2   1   1   2   2   1   1   1   0   0   2   0   1   1   1   1   2   2   1   0   1   1   0   0   0   2   1   2   2   1   1   2   0   0   2   0   0   1   1   1   2   0   1   0   1   1   1   1   1   2   2   0   1   0   0   0   0   0   1   1   2   0   1   1   0   2   1   0   1   0   1   1   1   1   0   2   0   1   2   2   1   1   1   1   1   2   1   2   0   1   1   0   0   2   1   1   0   1   2   1   2   0   2   2   2   1   2   1   1   1   1   1   2   2   2   0   2   1   2   0   1   0   0   1   1
 MK-5-3                 0   1   0   0   0   1   1   0   2   0   1   2   1   1   1   0   2   2   1   2   2   1   0   0   1   1   1   1   0   2   0   1   1   1   2   1   2   1   1   1   2   2   1   0   1   0   1   0   2   0   1   1   0   1   1   1   0   2   0   2   1   1   1   1   0   1   2   1   1   1   1   1   1   1   0   2   1   2   2   2   1   1   1   0   0   2   0   1   1   1   1   2   2   1   0   1   1   0   0   0   2   1   2   2   0   1   2   0   1   2   0   1   1   1   1   2   1   1   0   1   1   1   0   1   2   1   0   1   0   1   0   0   0   1   1   2   0   2   0   0   1   1   0   1   0   1   1   2   1   0   2   1   1   2   2   1   0   1   1   1   2   1   2   0   1   1   0   0   2   2   1   0   1   2   1   2   0   1   2   2   0   2   0   1   2   1   1   2   2   2   0   2   1   2   0   1   0   0   1   0
 MK-5-4                 0   1   1   0   1   1   1   0   2   0   1   2   1   1   1   0   2   2   1   2   2   1   0   0   1   1   1   0   0   2   0   1   1   1   1   1   2   1   1   1   1   2   1   0   1   0   2   0   1   0   1   1   1   1   1   1   0   1   0   2   1   1   1   0   0   1   2   1   1   2   1   1   1   1   0   1   1   2   2   2   1   1   1   0   0   2   0   1   1   1   1   2   1   1   1   1   1   1   0   0   2   2   2   1   0   1   2   0   1   2   0   1   1   1   1   2   1   1   0   2   1   1   0   1   1   1   0   1   0   1   2   0   0   1   1   2   0   2   0   0   1   2   1   1   1   1   2   2   1   0   1   1   1   1   2   1   0   1   1   1   2   1   2   0   1   2   0   2   2   2   1   0   1   1   2   1   0   0   2   2   0   2   0   1   2   1   2   2   1   2   0   2   0   1   0   1   0   0   1   0
 MK-5-5                 1   1   1   1   2   1   1   0   1   0   1   2   1   1   1   0   2   0   1   2   2   1   0   0   1   1   0   0   0   2   1   1   1   1   1   0   2   1   1   1   2   1   1   0   1   0   2   0   2   0   0   1   1   1   1   0   0   1   0   2   1   1   1   0   0   1   2   1   1   2   1   1   1   1   0   1   1   2   2   2   1   1   1   0   1   2   0   1   0   1   1   2   1   1   1   2   1   1   0   0   2   2   2   1   0   1   1   0   2   2   0   2   0   1   1   2   1   2   0   2   1   1   0   1   0   1   0   1   0   1   2   0   0   1   1   1   0   2   1   0   1   2   1   1   1   1   2   2   1   1   1   1   1   1   2   1   0   1   1   1   2   2   2   0   0   2   1   2   1   2   0   0   1   1   2   1   2   0   1   2   1   1   0   1   2   1   2   1   1   2   0   2   0   1   1   1   1   0   1   0
 MK-5-6                 1   1   1   1   2   1   1   0   1   1   2   2   1   1   1   0   2   0   1   1   2   1   0   0   1   1   0   0   0   2   1   1   1   0   1   1   1   1   1   1   2   1   1   1   0   0   2   0   2   0   0   1   1   1   1   0   0   1   0   1   1   1   0   0   0   1   2   1   1   2   1   1   1   1   0   1   1   2   2   2   1   1   1   0   1   2   0   0   1   1   1   2   1   1   1   2   1   1   0   0   2   2   2   1   0   0   1   0   2   2   0   2   0   1   0   2   1   2   1   2   1   1   0   1   0   1   0   0   0   1   2   0   0   0   1   1   0   2   1   0   1   2   1   1   1   2   2   2   1   1   1   1   2   1   1   1   0   1   1   1   2   2   2   1   0   2   1   1   1   2   1   1   1   1   2   1   2   0   1   2   2   0   0   1   2   1   2   1   1   2   0   2   1   1   1   1   1   0   2   1
 MK-5-7                 2   1   1   1   2   1   1   0   1   1   1   2   0   1   1   0   1   0   1   1   2   1   1   0   1   1   0   0   0   2   1   1   1   0   0   1   1   2   1   1   2   1   2   2   0   1   2   0   2   0   0   1   1   1   1   0   0   1   0   1   1   1   0   1   1   0   2   2   1   2   0   1   1   1   0   1   1   2   1   2   1   1   1   0   1   2   0   0   1   1   1   2   1   1   1   1   1   0   0   0   2   1   2   0   0   0   1   0   2   1   0   2   0   1   0   2   2   1   1   2   1   1   0   1   0   2   0   1   0   1   2   0   0   1   1   1   0   1   0   0   1   2   1   1   1   2   2   2   1   1   1   2   2   1   1   1   0   1   1   1   2   2   2   1   0   2   1   0   1   2   1   2   1   1   1   1   2   0   1   2   2   0   0   2   2   0   2   1   1   2   1   1   1   1   1   1   1   0   1   1
 MK-5-8                 2   1   1   1   1   1   1   1   1   1   1   2   0   1   2   0   1   0   1   1   2   1   1   1   0   1   0   0   0   1   1   1   0   0   0   2   1   1   1   1   2   1   1   2   0   1   1   0   2   0   0   0   1   1   1   1   1   1   0   1   1   1   0   2   1   0   2   2   0   2   0   1   1   1   0   1   1   2   1   2   1   2   1   0   1   2   0   0   1   1   1   1   1   1   1   1   1   0   0   0   2   1   2   0   0   0   1   0   2   1   0   2   1   1   1   2   2   1   2   2   1   1   0   1   0   2   2   1   0   1   2   0   0   1   1   2   0   1   0   0   1   2   0   1   0   1   2   2   1   1   1   2   2   1   1   1   0   1   1   1   2   2   2   1   0   2   1   0   1   2   1   2   1   2   0   2   2   0   1   1   1   0   0   2   1   0   2   1   1   2   1   0   1   2   1   1   1   0   1   1
 MK-5-9                 2   1   2   1   1   1   1   1   1   1   1   2   0   2   2   0   1   0   1   1   2   0   1   1   0   1   0   0   1   1   1   1   0   1   0   2   1   1   0   1   2   1   1   2   0   1   1   0   2   0   0   0   0   0   1   1   1   1   0   1   1   1   0   2   1   0   2   2   0   2   0   1   1   1   1   1   1   1   1   2   1   1   1   0   1   2   1   0   1   1   1   0   1   1   1   1   1   0   0   1   2   1   2   0   0   0   1   0   2   1   0   2   1   1   0   2   2   0   2   2   1   1   0   2   0   2   2   1   1   1   2   1   0   1   1   1   0   1   0   0   1   2   0   1   0   1   2   1   1   1   1   2   2   1   1   2   0   1   1   0   1   2   2   1   0   2   1   0   2   1   1   2   1   2   0   2   2   0   1   1   1   0   0   2   1   0   2   1   1   2   1   0   1   2   1   1   1   0   1   1
 MK-5-10                2   1   2   2   1   1   1   1   1   2   1   2   0   2   1   0   1   0   1   1   2   0   1   1   0   0   0   1   1   1   1   1   1   2   0   2   1   1   0   1   2   1   1   2   0   1   1   0   2   0   0   0   0   0   2   1   1   1   0   2   0   1   0   1   1   0   1   1   0   2   0   1   1   2   1   1   1   0   0   2   1   1   0   0   1   2   1   0   1   1   1   0   1   2   2   1   1   0   1   1   2   2   2   0   0   0   1   0   1   1   1   2   1   1   0   2   1   0   2   2   1   1   0   2   1   2   0   1   1   1   2   2   0   1   1   0   0   1   0   0   1   2   1   2   1   2   2   1   1   1   1   2   1   1   1   2   1   1   2   1   1   2   2   0   0   1   1   0   2   0   1   2   1   2   0   2   2   0   1   1   1   0   0   1   1   0   2   1   1   2   1   0   2   1   1   1   1   0   2   1
 MK-5-11                2   0   2   2   1   0   2   1   1   1   1   2   0   2   1   0   1   0   1   1   2   0   1   0   0   0   0   1   0   1   0   1   1   1   0   2   0   1   1   1   2   0   1   2   0   1   2   0   2   0   0   0   0   0   2   1   1   1   0   2   0   1   0   1   2   0   1   2   0   1   0   2   1   2   1   1   1   2   0   2   1   1   0   0   2   0   2   0   1   1   1   0   1   1   2   1   1   1   1   1   2   2   2   0   0   0   1   0   1   1   1   1   1   1   0   2   1   0   2   2   1   0   1   2   1   2   1   1   1   1   2   1   0   1   1   0   0   1   0   1   1   2   1   2   1   2   2   1   1   1   1   2   1   1   1   1   1   1   2   0   1   2   2   1   0   2   1   0   2   0   2   2   1   1   0   1   2   0   1   1   0   0   0   1   1   0   2   1   1   1   1   1   2   1   1   0   1   0   2   2
 MK-5-12                2   0   1   2   1   0   2   1   1   1   1   2   0   2   1   1   0   0   2   1   2   0   1   0   0   0   0   1   0   1   0   2   1   1   0   2   0   1   1   1   2   0   1   2   0   1   2   0   2   0   0   0   0   1   2   1   1   1   0   2   0   1   0   1   2   0   2   2   0   0   0   2   1   2   1   1   1   2   0   2   1   1   0   0   2   0   2   0   1   1   1   0   1   2   2   1   1   1   1   1   2   2   2   1   1   0   1   1   1   1   0   2   1   1   0   2   1   1   2   2   1   0   1   2   1   2   1   1   1   1   2   1   0   1   1   1   0   2   0   1   1   2   0   0   1   2   2   1   1   1   1   2   2   1   1   1   1   1   0   1   1   2   2   1   0   2   2   0   2   0   2   2   1   1   0   1   2   0   1   1   0   0   0   1   2   1   2   1   1   1   1   1   1   1   1   0   1   0   2   1
 MK-5-13                2   0   1   2   1   1   2   2   1   1   1   2   1   2   1   1   0   1   2   1   2   0   1   0   0   0   0   1   0   1   0   1   1   1   0   2   0   1   1   1   2   1   1   2   0   1   2   1   2   0   0   0   0   1   2   1   1   1   0   2   1   1   0   2   2   0   2   2   0   0   0   2   1   2   1   1   1   2   0   2   1   1   0   0   2   0   2   1   1   1   1   1   1   2   2   1   1   1   1   1   2   2   2   1   1   0   1   1   1   2   1   2   1   1   0   1   1   1   2   2   2   0   1   2   0   2   2   1   1   1   2   1   0   1   1   1   1   2   0   1   2   2   0   0   1   2   2   1   1   1   1   2   2   1   1   1   2   1   0   1   1   2   2   1   0   2   2   0   2   0   2   2   1   1   1   1   1   0   1   1   0   0   1   1   2   1   1   1   1   1   1   1   1   1   1   0   2   0   1   1
 MK-5-14                2   0   1   2   1   1   2   1   1   2   1   2   1   2   0   1   0   1   2   1   2   0   1   0   1   2   0   1   0   1   0   1   1   1   0   1   0   1   1   1   2   1   2   2   0   1   2   1   2   1   1   0   0   1   2   1   1   2   0   2   1   1   1   2   2   0   2   2   0   0   0   2   1   2   1   1   2   2   0   2   1   1   0   0   2   0   1   1   1   2   1   1   1   2   2   2   1   1   1   0   2   2   2   1   1   0   1   1   1   1   1   2   1   1   0   1   1   1   2   2   1   0   0   2   1   2   2   1   1   1   2   2   1   1   1   1   2   2   0   1   2   1   1   0   1   2   1   1   1   1   1   2   2   1   1   1   2   1   0   2   1   2   2   1   0   2   2   0   0   0   1   2   0   1   1   1   1   1   1   1   0   0   1   0   2   1   1   1   1   0   1   1   1   1   1   0   2   0   1   1
 MK-5-15                2   0   1   2   1   1   2   1   1   2   1   2   1   2   0   0   0   1   2   1   2   0   1   0   1   2   0   0   1   1   1   1   1   1   1   1   0   1   1   2   0   2   2   2   0   1   2   2   1   1   1   0   0   1   2   1   1   2   0   2   1   1   1   2   1   0   2   2   0   1   0   2   1   2   1   0   1   2   0   1   1   1   0   0   2   0   2   0   1   1   1   1   1   2   2   2   1   2   2   1   2   2   2   1   1   0   1   1   1   1   1   1   2   1   1   1   1   1   2   2   1   1   0   2   1   2   2   1   2   0   1   2   1   2   1   1   2   2   1   0   1   1   0   0   1   2   1   2   1   1   1   2   2   1   1   1   2   1   0   2   1   2   2   1   1   2   2   0   0   0   1   2   0   1   1   1   1   1   1   1   0   0   1   0   2   0   1   1   0   0   1   1   1   1   1   0   2   1   1   1
 MK-5-16                2   1   2   2   1   1   2   1   0   2   1   2   1   2   0   0   1   1   2   1   1   0   2   1   1   2   0   0   1   1   1   1   1   1   2   1   0   1   1   2   0   2   2   2   0   1   1   2   1   0   1   0   0   1   2   1   1   2   1   1   1   1   0   2   1   0   2   2   0   1   0   2   1   1   1   0   1   2   0   1   1   2   0   0   1   0   2   1   1   1   1   1   1   2   2   2   1   2   2   1   2   2   2   1   1   0   1   1   1   1   1   1   1   1   0   1   1   0   2   2   1   1   0   2   1   2   2   1   2   0   0   2   1   2   1   1   2   2   1   0   1   1   0   0   1   2   1   2   1   1   0   2   2   1   1   0   2   1   0   2   1   2   1   1   1   2   2   0   0   0   2   2   0   1   0   1   1   1   1   1   0   0   1   1   2   0   1   1   0   1   2   1   1   1   1   0   2   1   1   0
 MK-6-1                 2   1   1   1   1   2   0   2   0   0   1   1   0   1   1   0   2   0   0   1   1   2   1   0   1   1   1   1   1   1   0   1   2   2   2   0   0   1   0   1   2   1   1   2   1   2   1   1   1   0   2   2   2   2   1   1   1   2   1   2   2   1   0   1   1   1   0   1   1   1   0   2   2   2   0   0   1   1   1   1   1   2   2   2   1   2   0   1   1   2   1   2   0   1   1   1   2   0   2   1   1   0   2   0   0   0   0   0   1   1   2   1   1   0   0   0   2   1   1   1   1   2   1   1   1   0   0   1   2   2   1   1   1   0   2   1   2   2   0   2   2   0   2   2   2   2   0   1   2   1   0   2   1   1   1   2   1   1   0   2   0   1   2   1   2   2   0   1   0   0   2   1   2   1   0   1   0   1   1   2   1   1   1   0   1   0   0   1   1   1   1   2   0   2   2   1   1   1   1   2
 MK-6-2                 1   1   1   1   1   2   0   2   0   0   1   1   0   1   1   0   2   0   0   1   2   2   1   0   1   0   1   1   1   1   0   1   2   2   2   1   0   1   0   1   2   1   2   1   1   2   0   1   2   0   2   2   2   2   1   1   2   2   1   2   1   1   0   2   1   1   0   1   1   1   0   2   2   2   0   0   1   1   1   1   1   2   2   2   1   2   1   1   2   2   1   2   0   1   1   1   1   0   1   1   1   0   2   0   0   0   0   0   0   1   2   1   1   0   0   0   2   1   1   1   1   2   0   1   1   0   0   1   2   2   1   1   1   1   1   1   2   2   0   2   2   0   2   2   2   2   0   1   2   1   0   2   1   1   1   2   1   1   0   2   0   1   2   1   2   2   0   1   0   0   2   1   2   1   0   1   0   2   1   1   1   1   1   0   1   0   0   0   1   1   1   1   0   2   2   1   1   0   1   2
 MK-6-3                 1   1   1   1   1   1   0   2   0   0   1   2   0   1   1   0   2   0   0   2   2   2   1   1   1   0   2   1   0   1   0   1   1   2   2   1   0   1   0   1   2   1   2   2   1   2   0   1   1   0   1   2   1   1   1   1   2   2   1   2   1   1   0   1   2   1   0   1   0   1   0   2   2   2   0   0   1   1   2   1   1   2   2   2   1   2   1   1   2   2   1   2   0   1   1   1   1   0   1   1   0   0   2   1   0   0   0   0   0   1   2   1   1   1   0   0   2   1   1   1   1   2   0   1   1   0   0   1   2   2   1   0   1   1   1   1   2   2   0   2   2   0   2   2   2   2   0   1   2   1   0   2   1   1   2   2   1   1   0   2   1   1   2   1   2   2   0   1   0   0   1   1   2   1   1   1   1   2   1   1   1   1   1   0   1   2   0   1   1   1   1   1   0   2   2   1   1   0   1   2
 MK-6-4                 2   1   1   1   1   1   1   2   0   0   1   2   0   1   1   0   1   0   1   1   2   2   1   1   1   0   2   1   0   1   1   0   1   2   2   1   0   1   0   1   1   1   2   2   2   2   0   1   1   0   1   2   1   1   1   1   2   2   0   1   2   1   1   2   2   2   0   2   2   1   0   2   2   2   0   0   1   1   2   1   1   1   2   2   0   1   1   1   2   2   2   2   0   1   1   1   1   0   1   1   0   0   1   1   0   1   1   0   0   2   2   2   1   1   0   2   2   1   1   1   1   2   0   1   1   0   1   1   2   2   1   0   1   2   1   1   2   2   0   2   2   0   1   2   2   2   0   2   1   1   0   2   1   1   2   2   1   0   0   2   1   1   2   1   2   1   0   1   0   0   1   1   1   1   1   1   1   2   1   1   1   1   1   0   2   2   0   1   1   1   1   1   0   2   1   1   1   0   1   2
 MK-6-5                 2   1   1   1   1   1   1   2   0   0   1   2   1   1   1   0   1   0   1   1   2   2   1   1   1   0   2   1   0   1   1   0   2   2   2   1   1   1   1   1   1   1   2   2   2   2   0   1   0   0   1   2   1   1   1   1   2   2   0   1   2   1   1   2   0   2   0   1   2   1   0   2   2   2   0   0   1   1   2   0   1   1   2   2   0   1   1   1   2   2   1   2   0   2   1   0   1   1   1   0   0   1   1   1   0   1   1   0   0   2   1   2   1   1   0   2   2   1   1   0   1   1   0   1   1   1   1   2   2   1   1   1   1   2   1   1   2   2   1   2   2   0   1   2   2   2   0   2   1   1   0   2   1   1   1   2   1   0   0   2   1   1   2   1   2   1   0   1   0   0   1   1   1   1   1   1   1   2   1   0   1   1   1   0   2   1   0   1   1   1   1   1   0   1   0   1   1   0   1   2
 MK-6-6                 2   2   1   1   1   1   1   1   0   0   1   2   1   1   1   0   1   0   1   1   2   2   1   2   1   0   2   1   0   1   1   0   2   2   2   1   1   1   1   2   1   1   2   2   2   2   0   1   0   1   1   1   1   1   1   1   1   2   1   1   2   1   1   0   0   1   0   1   2   1   1   2   2   1   0   1   1   1   2   0   1   1   2   2   0   1   1   1   2   2   0   2   0   1   1   0   1   1   1   0   0   1   0   1   0   2   1   0   1   2   1   2   1   1   0   1   2   1   1   0   1   1   0   0   1   1   1   2   2   0   1   1   1   2   1   0   2   2   1   2   1   0   1   2   2   2   0   2   0   1   0   2   1   1   1   1   1   0   1   2   1   1   2   1   2   1   0   1   0   0   1   1   0   1   1   1   1   2   1   0   1   1   1   0   2   1   0   1   1   1   1   1   0   1   0   1   1   0   1   2
 MK-6-7                 2   2   1   1   1   2   1   1   0   0   1   2   1   1   1   0   1   0   1   1   1   2   1   1   1   0   2   1   0   2   1   0   1   2   2   1   1   1   1   2   1   1   2   1   2   2   0   1   0   1   1   1   1   1   1   1   1   2   1   1   2   0   1   0   0   1   0   1   2   1   1   2   2   1   0   1   2   1   2   0   0   1   2   2   1   1   1   1   2   2   0   2   0   1   2   0   1   1   1   0   0   1   0   1   0   2   1   0   1   2   1   2   0   1   0   1   1   1   1   0   1   1   0   0   1   1   2   2   1   0   1   2   1   2   1   0   2   1   1   2   0   0   1   2   2   2   0   2   0   1   1   2   1   1   1   1   1   1   1   2   1   1   2   1   2   0   0   1   0   1   1   1   1   0   1   1   0   2   1   0   1   1   1   0   2   1   0   1   1   1   1   1   0   1   0   1   1   0   1   2
 MK-6-8                 1   2   1   0   1   2   1   0   0   0   1   1   1   2   1   0   1   0   1   1   1   2   1   1   1   0   2   0   0   2   1   0   1   2   2   1   2   0   1   2   1   2   1   1   2   2   0   1   0   2   1   1   1   2   1   2   1   1   1   1   2   0   1   0   0   1   0   1   2   1   0   2   1   1   0   1   2   1   2   0   0   1   2   2   2   0   0   1   1   2   0   2   0   1   2   0   1   1   1   1   1   1   1   1   0   2   1   0   1   2   2   2   1   1   1   1   1   1   1   0   1   1   0   0   1   1   1   2   1   0   2   2   1   2   1   0   2   2   1   2   0   0   1   1   2   2   1   2   0   0   1   1   1   1   1   1   1   0   1   2   1   1   2   1   2   0   0   1   0   1   1   1   1   0   1   1   0   2   1   0   1   1   1   0   2   1   0   1   0   1   1   1   0   1   1   1   1   0   1   2
 MK-6-9                 1   2   1   0   1   2   1   0   0   0   1   1   1   2   1   0   1   0   1   1   1   2   1   2   1   0   2   0   0   2   1   0   0   1   2   1   2   0   1   1   1   2   1   1   2   2   0   1   0   2   1   1   1   1   0   2   2   1   1   1   2   0   0   0   0   1   0   1   2   1   0   2   1   1   0   1   2   1   2   0   0   1   2   2   2   0   0   1   1   1   1   2   0   1   1   0   2   1   1   2   1   1   1   1   0   2   1   1   1   1   1   1   1   1   1   1   1   1   1   0   1   1   0   0   2   1   1   1   1   0   2   2   1   2   1   0   2   2   1   2   0   0   1   1   2   2   1   2   0   0   1   2   1   1   1   1   1   1   1   2   0   1   2   1   2   1   0   1   0   1   2   2   1   0   0   1   0   2   1   0   1   1   1   0   2   1   0   1   0   0   2   1   1   1   1   1   2   0   1   2
 MK-6-10                1   2   1   0   0   2   1   0   0   0   1   1   2   2   1   0   1   0   1   2   2   2   1   2   1   0   2   0   0   2   1   0   0   1   2   1   2   0   1   1   1   2   0   1   2   2   0   1   0   1   1   1   1   1   0   2   2   1   1   1   2   1   0   0   0   1   0   0   0   1   0   2   1   1   0   0   2   1   2   0   1   0   2   2   2   0   0   1   1   1   1   2   0   1   1   0   2   1   1   2   1   1   1   1   0   2   1   0   1   1   1   1   1   2   1   1   1   1   1   0   1   1   1   0   2   1   1   1   1   0   2   2   2   2   1   0   1   1   2   2   0   0   1   1   1   2   1   2   1   0   1   2   1   0   1   1   1   1   1   2   0   1   2   1   2   1   0   0   0   1   2   1   1   1   0   1   0   2   1   0   1   1   1   0   2   1   0   1   1   0   2   0   1   1   1   1   2   1   1   2
 MK-6-11                0   2   2   0   0   2   1   0   1   0   0   1   2   2   1   0   2   0   1   2   2   2   1   2   1   0   2   1   0   2   1   0   0   1   2   0   2   0   0   1   1   2   0   1   2   2   0   0   1   1   1   1   2   1   0   2   2   1   1   1   2   1   1   1   0   1   0   0   0   1   0   2   1   1   0   1   2   1   2   0   1   0   2   1   1   1   0   0   1   1   1   2   0   1   1   0   2   1   1   1   1   2   0   1   0   2   2   0   1   1   1   1   1   1   1   1   1   1   1   0   1   1   2   0   1   1   0   1   1   0   1   2   1   1   1   0   1   0   2   2   0   0   1   1   1   2   1   2   1   0   1   2   1   0   1   1   1   1   1   2   0   1   2   1   1   1   1   0   0   1   2   0   1   1   0   1   0   2   1   0   1   2   1   1   2   1   0   1   1   0   2   0   1   2   1   1   2   1   1   2
 MK-6-12                0   2   2   0   0   2   1   0   0   0   1   0   2   2   1   1   2   0   1   2   2   2   0   1   1   1   2   1   0   2   1   0   0   1   2   0   2   0   0   2   1   2   0   1   1   2   0   0   1   1   0   0   1   1   1   2   1   2   1   1   2   1   2   1   0   1   0   0   0   1   1   2   1   1   0   1   2   1   1   0   1   1   2   1   0   2   0   1   0   1   1   2   0   0   1   0   2   2   0   1   1   1   0   1   1   2   2   1   1   1   1   1   1   1   1   1   1   1   2   0   1   1   2   0   1   1   0   1   0   0   1   2   1   2   0   0   1   0   2   2   0   0   1   1   1   2   0   2   1   0   1   2   1   0   1   1   1   1   1   2   0   1   2   1   1   1   1   2   0   1   2   1   1   1   1   1   0   2   0   1   1   2   1   1   2   2   0   1   1   0   2   0   1   2   1   1   2   1   2   2
 MK-6-13                0   2   2   0   0   2   1   0   0   0   0   0   2   2   0   1   2   0   1   2   2   2   1   1   1   1   2   1   0   2   1   0   1   1   2   1   2   0   0   1   0   2   0   1   1   2   0   0   1   1   0   0   1   1   1   2   1   2   1   2   2   2   2   1   0   1   0   1   0   1   1   1   1   1   0   1   2   1   0   0   1   1   2   1   0   2   0   1   0   1   1   2   0   1   1   0   2   2   0   1   1   1   0   2   1   2   2   1   1   0   1   1   1   2   1   1   1   0   2   0   1   1   2   1   1   1   0   1   0   0   1   2   1   2   0   1   1   0   2   2   0   0   1   0   1   2   1   2   1   1   1   2   2   1   1   1   1   1   1   2   0   2   2   1   2   1   1   2   0   0   2   1   1   2   1   1   1   2   0   1   1   2   1   1   2   2   0   1   1   0   2   0   1   2   0   1   2   1   2   0
 MK-6-14                0   2   2   0   0   2   0   0   1   0   0   0   1   2   0   0   2   0   1   2   2   2   1   1   1   1   2   1   0   2   1   0   1   1   2   1   2   0   0   1   0   2   0   1   2   2   0   0   2   1   0   0   1   1   1   2   1   2   1   2   2   2   1   1   0   1   0   1   0   1   1   1   1   1   0   0   2   1   0   0   1   0   2   1   0   2   0   1   1   1   1   2   0   1   2   0   1   2   0   0   1   1   0   2   1   2   2   2   1   0   2   1   1   2   1   1   1   1   2   0   1   1   2   1   1   1   0   1   2   1   1   2   1   2   0   1   1   0   2   2   0   0   1   1   2   2   1   2   1   1   2   1   1   1   1   1   0   1   1   1   0   2   2   1   1   1   1   2   0   0   2   1   1   2   1   1   1   2   1   2   1   2   0   1   1   2   0   1   1   0   2   0   1   2   0   0   2   2   2   0
 MK-6-15                0   2   2   0   0   2   0   0   1   0   1   0   1   2   0   1   2   0   1   2   1   2   1   0   1   1   2   1   0   2   2   0   1   1   2   1   2   0   0   2   0   2   0   1   2   2   1   0   2   1   0   0   2   2   1   1   1   2   1   2   2   2   1   0   0   1   0   1   0   1   1   1   1   1   0   0   2   1   0   1   1   0   2   1   0   2   0   1   1   2   0   2   1   1   2   0   1   2   0   0   1   2   0   2   1   2   2   1   1   0   2   1   1   2   1   2   1   1   2   0   1   1   2   1   1   2   1   1   2   1   0   2   1   2   0   2   1   0   2   2   0   1   1   0   2   1   2   2   1   1   1   1   1   1   1   1   1   2   1   2   0   1   1   1   1   1   1   2   0   0   2   1   0   2   0   1   1   2   1   2   1   1   0   1   1   2   0   1   1   0   2   1   0   2   0   1   2   2   2   1
 MK-6-16                0   1   2   0   0   2   0   1   1   0   0   0   0   2   0   1   2   0   1   2   1   1   2   0   1   1   2   1   0   2   2   0   1   0   2   1   2   0   1   2   1   1   1   1   2   0   1   0   2   1   0   0   2   2   1   1   1   2   1   2   2   2   1   1   0   1   0   1   0   1   1   1   1   1   0   0   2   2   0   1   1   0   2   1   0   2   0   1   1   2   0   2   2   1   2   0   1   2   0   0   1   2   1   2   1   1   2   1   1   0   2   1   1   2   1   2   0   0   1   0   2   1   1   1   0   2   1   0   2   1   0   2   1   2   0   2   1   0   2   2   0   0   1   0   2   2   2   2   1   1   1   1   0   1   1   1   1   1   1   2   0   1   1   0   1   1   1   2   0   0   1   1   0   2   1   1   1   2   2   2   1   1   0   1   1   2   0   2   1   0   2   1   0   2   0   1   2   2   2   2
 
!****************************************** Phenotypic Data **********************************************************
!-100.0 is resevred for missing phenotype
SimulatedTrait1        10.3716   10.0421    8.3128   12.5105   11.6853    9.9904    8.9514    9.7312    9.6092    9.0668   11.5785    8.4900    9.2108    9.6475   10.9179    9.3165   10.4361    9.0610   10.7583   10.8040   10.4943    8.9251   10.4016   10.3532    9.9774    9.6201   10.0303    8.0480   10.5643   10.1172   12.0220   10.0722    8.0108   10.1351    8.1413    9.4229    9.9773   10.6214   10.5615   11.0998   10.0362   11.3497   10.9210    9.4851    8.5848   10.0428    8.7805   10.4569    7.3936    8.5554   12.5052   10.6601    9.8787    9.6410   10.1634    9.6978    8.8429   10.3971    8.4600    9.9337    9.5212    9.6645   11.3919   10.5765   10.8168   11.4432   10.1195   10.0789   10.8407   10.7596    8.9460   10.0974   10.1933   10.3132   10.7568    9.0184    9.6749    9.4037    9.4442   10.7815   10.2129   10.0974    7.2990   10.7741    9.4760    9.1140   10.0837    9.2444    8.9791   10.1812    9.1006   10.4377   11.1377    9.1967   12.0549   11.2629    9.1136    9.5125   10.2441   12.1961   10.8607   10.8197   10.6938   10.1501   10.2895    9.8847   11.2294    7.9342   10.4262    9.1080   10.3796    9.3926    9.9795    9.5722   10.0742   10.5789   11.4729    9.3963   10.5740   10.4430    9.8013    8.3030    8.7352    8.4091   11.0310    9.6503   10.4177   11.4687    9.7717   10.4063    8.9037   10.9419   10.9330    9.3659   10.4742    9.9197   10.9153    9.4084    9.0096   11.7682   10.5470   10.4739   10.8838    9.3693    9.9704    9.8854    9.4720    7.5573   10.3193   11.1032   10.9165   10.3086   11.5203    9.0340    8.4547    8.3088   10.6768   10.2704   11.2340   10.1153   11.1299    9.1948   10.9229   10.6295   10.4364    9.5067    8.8354   10.5451   10.1691   10.2997    9.6400   10.8061   10.6681    8.6520   11.3837    9.1555    8.6428    9.4032   11.1002    9.3730   10.1705    9.2069    9.8933   10.0377    9.4498    9.9332    8.4836    8.9311    9.2115   10.8031   10.7039   10.6760   10.2068   11.5888   11.5421    8.5868   10.8632   10.8351   10.3998    8.2580
 
