# Supplementary material for: Inclusive Composite Interval Mapping of QTL by Environment Interactions in Biparental Populations
Source: PLoS One. 2015 Jul 10;10(7):e0132414. doi: 10.1371/journal.pone.0132414 (PMC4498613; doi:10.1371/journal.pone.0132414)
Supplement: S2 File — (ZIP) [file pone.0132414.s002.zip › F2 population/e=1/run_00164.met]

!**********************Note: lines staring with "!" are remarks and will be ignored in the program********************
!*********************************General Information**********************************
!Assuming F1 = P1 x P2, populations available in QTL IciMapping are: 
!  1, P1BC1F1 = P1 x F1, the first backcrossing where P1 is used as the recurrent parent;
!  2, P2BC1F1 = P2 x F1, the first backcrossing where P2 is used as the recurrent parent;
!  3, F1DH, F1-derived doubled haploids; 
!  4, RIL or F1RIL, recombination inbred lines through the repeated selfing of F1;
!  5, P1BC1RIL, recombination inbred lines through the repeated selfing of P1BC1F1;
!  6, P2BC1RIL, recombination inbred lines through the repeated selfing of P2BC1F1;
!  7, F2, the selfing generation of F1;
!  8, F3, the selfing generation of F2;
!  9, P1BC2F1, the second backcrossing where P1 is used as the recurrent parent; 
! 10, P2BC2F1, the second backcrossing where P2 is used as the recurrent parent;
! 11, P1BC2RIL, recombination inred lines through the repeated selfing of P1BC2F1; 
! 12, P2BC2RIL, recombination inred lines through the repeated selfing of P2BC2F1; 
! 13, P1BC1F2, the selfing generation of P1BC1F1; 
! 14, P2BC1F2, the selfing generation of P2BC1F1; 
! 15, P1BC2F2, the selfing generation of P1BC2F1; 
! 16, P2BC2F2, the selfing generation of P2BC2F1; 
! 17, P1BC1DH, P1BC1F1-derived doubled haploids; 
! 18, P2BC1DH, P2BC1F1-derived doubled haploids; 
! 19, P1BC2DH, P1BC2F1-derived doubled haploids; 
! 20, P2BC2DH, P2BC2F1-derived doubled haploids; 
   7      !Mapping Population (see remarks above)
   2      !Mapping Function (1 for Kosambi; 2 for Haldane; 3 for Morgan)
   2      !Marker Space Type (1 for intervals; 2 for positions)
   1      !Marker Space Unit(1 for centiMorgans; 2 for Morgan)
   6      !Number of Chromosomes (or Linkage Groups)
 200      !Size of the mapping population
   1      !Number of environments
 
!***************************************** Chromosomes and Linkage Maps **********************************************
!Chromosome                 NumMarkers
-CH1                        16
-CH2                        16
-CH3                        16
-CH4                        16
-CH5                        16
-CH6                        16
!Linkage map (Marker name followed by position or the interval length)
 MK-1-1                1     0.000
 MK-1-2                1    10.000
 MK-1-3                1    20.000
 MK-1-4                1    30.000
 MK-1-5                1    40.000
 MK-1-6                1    50.000
 MK-1-7                1    60.000
 MK-1-8                1    70.000
 MK-1-9                1    80.000
 MK-1-10               1    90.000
 MK-1-11               1   100.000
 MK-1-12               1   110.000
 MK-1-13               1   120.000
 MK-1-14               1   130.000
 MK-1-15               1   140.000
 MK-1-16               1   150.000
 MK-2-1                2     0.000
 MK-2-2                2    10.000
 MK-2-3                2    20.000
 MK-2-4                2    30.000
 MK-2-5                2    40.000
 MK-2-6                2    50.000
 MK-2-7                2    60.000
 MK-2-8                2    70.000
 MK-2-9                2    80.000
 MK-2-10               2    90.000
 MK-2-11               2   100.000
 MK-2-12               2   110.000
 MK-2-13               2   120.000
 MK-2-14               2   130.000
 MK-2-15               2   140.000
 MK-2-16               2   150.000
 MK-3-1                3     0.000
 MK-3-2                3    10.000
 MK-3-3                3    20.000
 MK-3-4                3    30.000
 MK-3-5                3    40.000
 MK-3-6                3    50.000
 MK-3-7                3    60.000
 MK-3-8                3    70.000
 MK-3-9                3    80.000
 MK-3-10               3    90.000
 MK-3-11               3   100.000
 MK-3-12               3   110.000
 MK-3-13               3   120.000
 MK-3-14               3   130.000
 MK-3-15               3   140.000
 MK-3-16               3   150.000
 MK-4-1                4     0.000
 MK-4-2                4    10.000
 MK-4-3                4    20.000
 MK-4-4                4    30.000
 MK-4-5                4    40.000
 MK-4-6                4    50.000
 MK-4-7                4    60.000
 MK-4-8                4    70.000
 MK-4-9                4    80.000
 MK-4-10               4    90.000
 MK-4-11               4   100.000
 MK-4-12               4   110.000
 MK-4-13               4   120.000
 MK-4-14               4   130.000
 MK-4-15               4   140.000
 MK-4-16               4   150.000
 MK-5-1                5     0.000
 MK-5-2                5    10.000
 MK-5-3                5    20.000
 MK-5-4                5    30.000
 MK-5-5                5    40.000
 MK-5-6                5    50.000
 MK-5-7                5    60.000
 MK-5-8                5    70.000
 MK-5-9                5    80.000
 MK-5-10               5    90.000
 MK-5-11               5   100.000
 MK-5-12               5   110.000
 MK-5-13               5   120.000
 MK-5-14               5   130.000
 MK-5-15               5   140.000
 MK-5-16               5   150.000
 MK-6-1                6     0.000
 MK-6-2                6    10.000
 MK-6-3                6    20.000
 MK-6-4                6    30.000
 MK-6-5                6    40.000
 MK-6-6                6    50.000
 MK-6-7                6    60.000
 MK-6-8                6    70.000
 MK-6-9                6    80.000
 MK-6-10               6    90.000
 MK-6-11               6   100.000
 MK-6-12               6   110.000
 MK-6-13               6   120.000
 MK-6-14               6   130.000
 MK-6-15               6   140.000
 MK-6-16               6   150.000
!*********************************** Marker Types ********************************************************************
!Co-dominant marker: When heterozygote F1 is present, P1 is coded as 2, F1 is coded as 1, and P2 is coded as 0; Otherwise, P1 is coded as 2, and P2 is coded as 0. 
!Dominant marker: When heterozygote F1 is present, P1 and F1 are coded as 12, and P2 is coded as 0; Otherwise, P1 is coded as 2, and P2 is coded as 0.  
!Recessive markers: When heterozygote F1 is present, P1 is coded as 2, and F1 and P2 are coded as 10; Otherwise, P1 is coded as 2, and P2 is coded as 0. 
!Missing marker is coded as -1. 
 MK-1-1                 2   2   2   1   0   1   0   0   1   1   2   1   1   2   1   2   1   2   0   2   1   1   0   2   2   0   1   2   2   2   1   0   1   0   1   0   1   0   0   0   1   0   2   2   1   1   1   1   2   1   1   1   0   0   2   0   0   1   1   1   1   2   0   0   1   1   1   1   1   2   1   2   2   1   2   1   0   2   1   2   2   0   2   1   2   0   2   0   1   1   0   1   2   1   1   2   2   0   1   2   1   1   1   1   1   2   2   1   0   1   1   1   1   1   1   2   1   1   1   2   1   1   1   0   0   2   2   0   0   2   2   2   0   1   1   1   1   0   2   2   0   2   1   1   1   2   1   2   1   2   1   0   0   0   2   2   1   0   0   1   1   1   0   0   0   1   0   2   1   2   0   1   1   1   0   1   2   2   1   1   1   1   2   1   2   0   1   1   2   1   2   1   1   1   1   1   1   1   2   1
 MK-1-2                 1   2   2   1   0   1   1   0   1   1   2   2   1   2   1   2   1   2   0   2   1   1   0   2   0   0   1   2   2   2   1   0   0   0   1   0   1   0   0   0   0   0   2   2   1   1   1   1   2   2   1   1   0   0   2   0   0   1   0   1   1   2   0   1   1   1   1   1   1   2   1   2   1   1   2   1   0   1   0   1   2   0   2   1   2   1   2   0   1   1   0   1   2   1   1   2   2   1   2   2   1   2   2   1   1   2   2   1   0   1   1   1   1   1   1   1   1   1   1   2   1   1   1   1   1   2   2   0   0   2   2   2   0   1   1   1   1   0   2   2   0   1   1   2   1   2   1   1   0   2   0   0   0   0   1   2   1   2   0   1   1   1   0   0   0   1   0   1   1   2   0   1   1   1   0   1   2   1   2   1   1   0   1   1   2   1   1   1   0   1   2   1   1   0   0   0   1   1   2   2
 MK-1-3                 1   1   2   1   0   0   1   0   1   1   1   2   1   2   1   2   1   2   0   2   1   1   0   1   0   0   1   2   2   2   1   0   0   0   0   0   1   0   1   0   0   0   2   2   1   1   1   2   2   2   1   1   1   1   2   0   0   1   0   1   1   2   0   2   1   1   1   1   1   2   1   2   1   1   2   1   0   1   1   0   2   0   2   1   2   1   2   0   1   1   1   1   2   1   1   2   1   2   2   2   0   1   2   1   1   2   2   1   0   1   2   2   2   1   1   1   1   1   1   2   1   1   1   1   1   2   2   0   0   2   2   2   0   0   1   1   1   0   2   1   0   1   1   2   1   1   1   1   0   2   0   0   0   1   1   2   1   2   0   1   1   1   0   0   1   1   0   0   1   2   0   1   1   1   1   1   2   1   1   1   1   0   1   1   2   1   1   1   0   1   2   1   1   0   0   1   2   1   2   2
 MK-1-4                 1   1   2   1   0   0   1   0   1   1   1   2   1   1   1   2   2   2   0   2   1   1   0   2   0   0   1   2   2   2   1   1   0   0   0   0   1   0   0   0   1   0   2   2   1   1   1   1   2   2   1   0   1   1   2   0   1   1   0   1   2   1   0   1   1   1   2   1   1   2   0   2   1   1   2   1   0   1   1   0   2   0   2   1   2   1   2   1   1   1   1   1   2   1   1   2   1   2   2   2   0   1   2   1   1   2   2   1   1   1   2   1   2   2   1   1   0   0   1   2   1   0   1   1   1   2   2   0   0   2   2   2   0   0   1   1   1   2   2   1   1   1   1   2   1   2   1   1   0   2   0   0   0   1   1   2   2   2   0   2   1   1   0   0   2   1   0   0   0   2   1   1   1   1   1   1   2   1   1   1   1   0   1   1   1   1   1   1   0   1   1   0   1   0   0   1   1   1   2   2
 MK-1-5                 1   1   2   1   0   1   1   0   1   1   1   1   0   1   1   2   2   2   0   1   1   1   0   1   1   0   2   2   2   2   1   1   0   1   0   0   1   0   1   0   1   1   2   2   1   1   1   1   2   2   1   0   1   1   1   0   1   2   0   1   2   1   0   1   1   1   1   1   2   2   1   2   1   1   2   1   0   1   1   0   2   0   2   1   2   1   1   1   1   0   1   1   2   1   1   2   1   2   2   2   0   1   2   1   1   2   1   1   1   1   2   1   2   2   1   1   0   0   1   2   1   0   1   1   1   2   2   0   0   2   2   2   0   1   0   1   1   2   2   1   1   1   1   1   1   2   1   1   0   2   0   0   0   1   1   2   2   2   0   2   2   1   0   0   1   1   0   0   0   2   1   2   1   1   1   1   2   1   1   1   1   1   1   1   1   2   1   1   0   1   0   0   2   0   0   1   2   1   2   2
 MK-1-6                 1   1   2   1   0   0   1   1   1   1   1   1   1   1   1   2   2   2   0   1   0   2   0   1   1   1   1   2   2   2   1   1   0   1   0   0   1   0   1   0   1   0   2   2   1   1   1   1   1   1   1   0   1   1   1   0   0   2   0   1   2   1   0   1   1   1   1   1   1   2   1   2   1   1   2   1   0   1   1   0   2   0   2   1   2   1   1   1   1   1   1   2   2   1   1   2   1   2   2   2   0   1   2   0   1   2   1   1   1   1   2   1   2   2   1   2   0   0   1   2   0   1   1   1   1   2   1   0   0   1   2   2   0   2   0   0   1   2   2   0   1   1   1   1   1   2   1   1   0   2   0   1   0   1   1   2   2   2   0   2   2   1   0   0   2   1   0   1   1   2   0   2   1   1   1   1   2   2   1   1   1   1   1   0   1   2   1   1   0   1   0   0   2   0   1   1   2   1   2   2
 MK-1-7                 1   2   2   0   0   1   1   1   1   1   1   1   1   1   1   1   2   2   0   1   0   1   0   1   1   1   1   2   2   2   1   1   0   1   1   0   1   0   1   0   2   0   2   2   0   1   0   2   1   1   1   0   1   1   1   0   0   2   0   1   2   1   0   1   1   2   0   1   1   2   0   2   0   1   2   0   0   0   1   0   2   0   2   1   2   0   1   0   0   1   1   2   1   1   2   2   1   2   1   2   0   0   1   2   1   2   1   2   2   1   2   1   1   2   0   1   0   0   1   2   1   1   1   1   2   2   0   0   0   1   2   1   0   2   0   1   1   2   2   0   1   2   1   1   1   2   1   1   0   2   0   1   0   1   1   2   2   2   0   2   2   2   0   1   2   1   0   1   1   1   0   2   1   2   0   2   2   2   0   1   1   1   1   0   1   2   2   1   0   1   0   0   2   0   2   1   2   1   2   2
 MK-1-8                 1   2   2   0   0   1   1   1   0   1   1   1   1   1   1   1   1   1   0   1   0   1   1   1   1   1   1   2   2   2   1   0   1   1   2   0   1   0   1   0   2   0   2   2   0   1   0   2   1   1   1   0   1   1   1   0   0   2   0   1   1   1   0   1   1   2   0   1   1   1   0   1   1   1   2   0   0   0   2   1   2   0   2   2   1   0   1   0   0   1   0   2   1   0   2   2   2   2   2   2   0   0   2   2   2   1   1   2   2   1   2   1   1   2   0   1   1   0   1   2   0   1   1   1   2   2   0   0   0   1   2   1   0   0   0   1   1   1   2   0   1   2   1   1   1   2   1   1   0   2   0   1   0   1   2   2   2   2   1   2   2   2   0   1   2   1   0   1   1   2   0   2   2   2   0   2   1   2   0   1   1   1   1   0   1   2   2   1   0   1   0   0   2   0   2   1   2   1   2   2
 MK-1-9                 1   2   2   0   1   1   1   1   0   1   1   1   0   1   1   2   1   1   0   1   0   1   1   1   1   0   1   2   2   2   1   0   1   1   2   1   1   0   1   0   1   0   2   2   0   1   0   2   1   1   1   0   1   2   2   0   1   1   1   1   1   1   0   1   0   2   0   1   1   1   0   1   1   0   2   0   0   0   1   1   2   0   2   2   1   0   1   0   0   1   0   2   0   0   2   2   2   2   2   2   0   0   2   2   2   1   1   2   1   1   2   1   1   0   0   0   1   1   0   2   0   1   1   1   2   2   0   0   0   1   2   1   0   0   0   1   1   1   1   0   1   2   1   1   0   2   1   1   0   2   2   1   0   1   2   2   1   2   1   2   2   2   0   1   1   0   0   1   1   2   0   1   2   2   0   2   1   2   0   0   1   0   1   0   1   2   2   1   0   1   0   0   2   0   2   0   1   1   2   2
 MK-1-10                0   2   2   0   1   1   2   1   0   1   1   1   0   1   2   1   1   1   0   1   0   1   1   1   1   1   1   2   2   2   1   0   1   1   2   1   1   0   2   0   1   1   1   2   1   1   0   1   1   1   1   1   1   2   2   1   1   1   1   1   1   2   0   1   0   2   0   1   1   1   0   1   1   1   2   0   1   0   1   1   2   1   1   1   1   0   1   0   0   2   1   2   0   0   2   2   2   2   2   2   0   1   2   2   2   1   1   2   1   1   1   1   1   0   0   1   1   1   0   2   0   1   1   1   1   2   0   0   0   1   2   1   0   0   1   1   2   2   1   0   1   1   1   1   0   1   2   1   0   2   2   1   0   1   1   2   1   2   1   2   1   2   0   1   2   0   0   1   1   2   0   1   2   2   1   2   1   1   0   1   1   0   1   0   1   2   1   1   1   1   0   0   2   0   2   0   1   1   2   2
 MK-1-11                0   1   2   1   1   1   2   1   0   1   1   1   0   1   2   1   1   1   0   1   0   2   1   1   0   1   1   2   2   2   1   0   2   1   2   1   1   0   2   0   1   1   2   2   1   0   1   1   1   1   0   1   1   2   2   1   2   1   1   1   1   2   0   1   0   1   0   0   1   1   1   2   1   1   2   0   1   0   1   1   1   1   1   1   1   0   1   0   0   1   1   2   0   0   2   2   2   2   2   1   0   2   1   2   2   0   1   1   0   1   1   1   1   1   0   0   1   1   0   2   0   1   1   1   1   2   0   0   0   1   1   1   0   0   1   1   2   2   1   0   1   1   1   1   0   1   2   1   1   2   2   1   0   2   1   2   1   2   1   2   1   2   0   1   2   0   0   1   1   2   0   0   2   2   1   2   1   1   1   1   2   0   1   1   1   2   1   0   1   1   0   0   2   0   2   1   1   1   2   2
 MK-1-12                0   1   1   1   0   1   2   1   1   1   1   0   0   2   2   1   2   1   0   0   0   2   1   1   1   1   1   1   1   2   1   0   2   1   2   1   1   0   2   1   1   1   2   2   1   0   1   2   1   1   0   1   1   2   2   1   2   1   1   1   1   2   0   1   1   1   0   0   1   1   1   2   1   1   0   0   1   0   1   2   1   1   1   1   1   1   1   0   0   1   1   2   0   0   2   2   2   2   2   1   0   2   1   2   2   0   1   1   1   1   1   1   1   1   0   0   1   1   0   2   0   1   1   1   0   2   0   0   0   1   1   0   0   0   1   1   0   2   1   1   1   0   1   1   0   1   1   1   1   2   2   1   0   2   1   2   1   2   1   2   1   2   0   1   1   0   0   1   1   1   1   0   2   2   1   2   0   1   1   2   2   0   1   0   1   2   1   0   1   1   0   0   2   1   2   1   1   1   2   2
 MK-1-13                0   1   1   1   0   1   2   1   1   1   1   0   0   2   1   1   2   1   0   1   0   2   1   1   1   1   1   1   0   2   0   0   1   1   2   1   1   0   1   1   1   0   2   2   1   0   1   2   2   1   0   1   1   2   2   1   2   2   1   1   1   2   0   1   1   0   0   0   1   1   1   2   1   1   0   1   1   0   2   2   1   1   1   1   1   1   1   0   0   1   1   2   0   0   2   2   2   1   1   0   0   2   1   1   2   0   1   0   1   1   1   1   1   1   0   0   1   1   0   2   0   1   0   1   0   2   0   0   0   1   0   0   1   0   2   1   1   1   1   1   0   0   1   1   0   2   1   1   1   2   2   1   1   2   1   2   0   2   1   2   1   2   0   1   1   0   1   1   1   0   1   0   2   2   2   1   0   1   1   2   2   0   1   1   1   2   1   0   1   1   0   0   1   1   2   1   1   1   2   2
 MK-1-14                0   1   1   0   0   1   2   1   1   0   1   0   1   2   1   1   2   1   0   1   0   1   2   2   2   0   0   1   0   2   0   0   0   1   2   1   1   0   2   1   1   0   1   2   1   0   2   2   2   1   0   1   0   2   1   1   2   2   1   2   1   2   0   1   1   0   1   1   1   1   0   2   1   2   0   1   1   0   2   2   1   1   1   1   1   1   1   1   1   1   2   2   0   1   2   2   2   1   0   0   0   2   1   1   2   0   0   0   1   1   1   1   1   2   0   0   2   1   0   2   0   1   0   1   0   2   1   0   1   1   0   0   1   0   1   1   0   1   1   1   0   0   1   1   0   2   1   1   1   2   2   1   1   2   1   2   1   1   1   2   1   2   0   1   1   1   1   1   1   0   1   0   2   2   2   1   0   1   1   2   2   1   1   1   1   2   1   0   1   1   0   0   0   1   2   1   1   1   2   2
 MK-1-15                0   1   1   0   0   1   2   1   1   0   1   0   1   2   1   1   2   1   0   2   0   1   1   1   2   1   0   1   0   2   0   0   0   1   2   1   2   0   2   1   1   0   1   2   1   1   1   2   2   2   0   1   0   2   1   2   2   2   1   2   2   2   0   1   1   0   1   2   1   0   0   2   0   2   0   1   1   0   2   2   1   1   1   1   1   1   1   1   1   1   2   2   0   1   2   2   2   1   0   1   0   1   1   1   2   0   1   0   2   1   2   1   1   2   0   0   2   2   0   1   0   1   0   1   0   2   0   0   1   1   0   0   1   1   1   1   0   2   1   1   0   0   1   1   0   1   1   1   1   2   2   1   1   2   1   2   1   2   1   2   1   1   0   1   1   1   1   1   1   0   2   0   2   2   2   1   0   1   1   2   2   1   1   1   1   2   1   1   1   1   0   0   1   1   2   1   0   1   1   2
 MK-1-16                0   1   1   0   1   1   1   1   1   0   1   1   1   2   2   1   2   1   0   2   0   1   1   1   2   1   0   1   0   2   1   0   0   2   2   2   2   0   2   1   1   0   1   2   1   1   1   0   2   2   1   1   0   2   0   2   2   1   1   2   2   2   0   1   1   0   1   2   1   1   0   2   0   2   1   1   1   0   2   2   2   1   1   1   1   1   1   0   1   2   2   2   0   1   2   0   1   2   1   1   0   0   1   0   2   0   1   0   2   1   2   1   1   2   1   0   2   2   0   0   0   1   0   1   0   1   0   0   1   0   0   0   1   1   1   1   0   1   1   1   0   0   1   1   0   1   0   1   1   2   2   1   1   2   1   2   1   2   1   2   1   1   1   1   1   1   1   1   1   1   2   0   2   1   2   1   0   2   1   1   2   2   1   1   1   2   1   1   1   0   1   0   0   1   2   1   0   1   1   2
 MK-2-1                 2   2   1   0   2   0   1   1   1   2   1   1   2   1   2   1   2   1   0   1   1   1   1   0   1   0   1   1   1   1   2   0   1   2   0   1   0   0   1   1   1   0   0   2   1   1   1   1   1   0   1   1   0   0   1   1   1   2   1   1   1   0   2   2   0   0   1   0   1   1   2   2   1   1   0   0   1   1   2   1   1   1   1   1   1   0   1   1   1   2   1   1   0   1   1   1   0   1   2   2   0   2   1   2   1   1   0   2   2   1   1   1   1   0   2   2   2   0   1   2   1   1   1   2   0   1   2   2   2   1   2   1   1   2   0   1   1   2   0   1   0   1   0   0   2   0   1   1   1   1   1   1   1   1   0   0   0   1   1   1   0   2   1   0   0   1   2   1   1   2   1   0   2   1   1   2   1   2   2   1   0   0   1   2   1   2   1   0   2   2   0   1   1   2   2   1   1   1   0   0
 MK-2-2                 2   2   1   0   2   0   1   1   1   1   1   1   2   1   2   1   2   1   0   1   1   1   1   1   1   0   1   1   1   1   2   1   2   2   0   1   1   0   1   0   1   0   0   2   1   1   1   1   1   0   1   1   0   0   1   1   1   2   1   1   1   0   2   2   0   0   1   0   1   1   1   2   2   1   1   0   1   2   2   1   2   1   1   0   1   0   1   1   1   1   1   2   0   1   2   1   0   0   2   1   0   2   1   2   1   1   0   2   2   1   1   1   1   0   2   2   2   0   1   2   1   0   1   2   0   1   2   2   2   1   2   1   1   1   0   0   2   1   1   1   0   1   0   0   2   0   1   1   1   0   0   1   1   1   0   0   1   2   1   2   0   2   1   0   0   1   2   1   1   2   1   0   2   0   1   2   1   2   1   0   0   0   1   2   1   2   0   0   1   2   0   1   1   1   1   2   1   1   0   0
 MK-2-3                 2   2   1   0   2   0   1   1   0   1   1   1   2   1   2   1   2   1   0   1   1   1   1   2   1   0   1   1   1   1   2   1   2   2   0   1   1   0   1   1   1   1   0   2   0   1   1   0   1   0   1   1   1   0   1   1   1   2   1   1   1   0   2   2   0   0   1   0   1   1   1   2   2   1   1   0   1   2   2   0   2   1   1   0   1   0   1   1   1   1   1   2   0   1   2   1   0   0   2   1   0   2   1   2   1   1   1   1   2   1   1   1   0   0   2   0   2   0   1   2   1   0   1   2   1   0   2   2   2   1   2   1   1   1   0   0   2   1   1   1   0   1   0   0   1   0   1   1   1   0   0   1   1   2   1   0   1   2   1   2   2   2   1   0   0   1   2   0   1   2   1   0   1   0   1   2   1   2   2   0   0   0   0   2   1   2   0   0   1   2   0   1   1   1   1   2   1   0   0   0
 MK-2-4                 2   2   1   0   2   0   1   1   0   1   1   1   2   1   1   2   2   1   0   1   1   1   1   2   1   0   1   1   2   2   2   1   2   2   0   1   1   0   1   1   1   1   0   2   0   1   1   0   1   0   1   1   1   0   1   0   1   2   1   1   1   0   2   2   0   1   1   0   1   0   1   1   2   1   0   0   1   2   2   0   2   1   0   1   1   0   1   1   1   1   1   2   0   1   2   1   0   0   2   1   0   2   1   2   1   1   1   1   2   1   1   2   0   1   2   0   2   0   1   2   1   0   1   2   1   0   2   2   2   1   2   1   2   1   0   0   2   1   1   1   0   1   1   0   1   0   1   1   2   0   1   1   1   2   1   0   1   2   1   2   2   2   1   0   0   1   2   0   0   2   1   0   0   1   1   2   1   2   2   0   0   0   1   1   1   1   0   0   1   2   0   1   1   1   0   2   1   0   0   0
 MK-2-5                 2   2   1   0   2   0   1   2   0   1   1   1   2   2   1   2   2   1   0   0   1   1   1   2   1   0   1   1   2   2   2   1   2   1   0   1   1   0   1   1   1   1   0   2   0   1   1   0   1   1   1   1   2   1   1   0   1   2   2   1   1   0   2   2   0   1   1   1   0   0   1   1   2   1   0   0   1   2   2   0   2   1   0   0   0   0   1   0   1   1   1   1   0   1   2   1   1   0   2   1   0   2   1   2   1   0   1   1   2   1   1   2   0   1   1   0   1   0   1   2   1   0   1   2   1   0   2   2   2   1   2   1   2   1   0   1   2   1   1   1   1   0   1   0   0   1   2   1   2   0   1   1   1   1   1   0   1   2   2   2   2   2   1   0   0   1   2   0   1   2   1   0   0   1   1   2   1   1   1   0   0   0   1   1   1   1   0   1   1   2   0   1   1   1   0   2   1   0   0   1
 MK-2-6                 2   2   1   0   2   0   1   2   0   1   1   1   2   1   0   2   2   2   0   0   1   1   1   1   1   0   1   1   2   2   1   1   2   1   0   1   1   0   1   1   0   1   0   2   0   1   1   0   1   0   1   1   2   1   1   0   1   2   2   1   1   0   1   1   0   1   1   1   0   0   1   0   2   1   1   0   2   2   2   0   2   1   0   0   0   0   1   0   0   1   1   1   0   1   2   1   1   0   2   1   0   2   1   2   1   0   1   1   2   1   2   2   0   1   1   1   1   0   1   2   1   1   1   2   1   0   2   1   2   2   2   1   2   1   0   1   2   2   1   1   1   0   1   1   0   1   2   2   2   0   1   2   0   1   1   0   1   2   2   2   2   2   1   0   1   0   2   1   1   2   1   0   0   1   1   2   2   1   1   0   0   0   1   1   1   1   0   1   1   2   0   1   1   1   1   2   1   0   0   1
 MK-2-7                 2   2   1   1   2   0   1   1   0   1   1   1   2   1   0   1   2   2   1   0   0   1   1   1   1   0   1   1   2   2   1   1   2   1   0   1   0   0   1   1   1   1   0   2   0   1   1   0   2   0   1   1   2   1   2   1   2   2   2   1   1   0   1   1   0   1   1   1   0   0   1   0   2   0   1   0   2   2   2   0   2   1   0   0   0   0   1   0   2   1   0   1   1   1   0   1   1   0   2   1   0   2   1   2   1   0   1   1   2   1   2   2   0   1   1   1   1   0   2   2   2   1   2   2   1   0   2   1   2   2   2   1   2   1   0   1   2   1   1   1   1   0   1   1   0   1   2   2   2   0   1   2   0   1   1   0   1   2   2   1   2   2   1   0   1   0   2   2   1   2   1   1   0   1   1   2   2   1   1   0   0   1   1   1   1   0   0   1   1   2   0   1   1   1   2   2   1   0   1   1
 MK-2-8                 2   2   1   1   1   0   1   1   0   2   1   1   2   1   0   1   2   2   1   0   0   1   1   0   1   0   1   1   2   1   1   2   2   1   0   0   0   0   1   1   1   0   0   2   1   1   1   1   2   0   1   1   2   1   2   1   2   1   2   1   2   0   1   1   1   2   1   0   0   0   1   0   2   0   1   0   1   2   2   0   2   1   0   0   0   0   1   0   2   1   1   1   1   1   1   1   1   0   2   1   0   1   1   2   1   0   2   1   2   1   2   2   0   1   1   1   1   0   2   2   2   2   1   2   1   0   1   2   2   1   2   1   2   1   0   1   2   0   1   1   1   0   1   1   0   1   1   2   2   0   2   2   1   1   1   1   1   2   2   2   2   2   1   1   1   0   1   1   1   2   2   1   0   1   1   2   1   1   1   0   0   1   1   2   1   0   0   2   1   2   0   1   1   1   0   1   1   1   1   1
 MK-2-9                 2   2   1   1   2   0   1   1   0   2   1   1   1   1   1   1   2   2   1   0   0   2   1   0   1   0   2   1   2   1   1   2   1   0   1   1   1   0   1   1   1   0   0   2   1   1   1   0   1   0   0   1   2   1   2   1   2   1   2   1   2   0   1   1   2   2   1   0   0   0   1   0   1   0   1   0   1   2   1   2   2   1   0   0   0   0   1   0   2   1   1   1   1   1   1   1   1   0   2   1   0   1   1   2   1   0   2   1   2   1   2   2   0   2   1   0   1   1   2   2   2   2   0   2   1   0   1   2   2   1   2   1   2   1   0   0   1   0   1   1   1   0   1   1   0   1   2   2   2   0   1   2   1   1   1   1   1   2   2   2   2   2   1   2   1   0   1   1   1   2   2   1   0   1   1   2   1   2   1   0   1   1   1   2   2   1   0   2   1   2   2   1   1   0   0   1   1   0   1   1
 MK-2-10                1   1   1   1   2   0   1   1   0   2   2   1   1   1   1   1   1   2   1   0   0   2   1   0   1   0   2   1   2   1   0   0   1   0   1   1   1   0   1   1   1   0   0   2   0   1   2   1   1   0   0   1   2   1   2   2   1   1   2   1   1   0   1   1   2   2   1   0   0   1   1   0   1   0   1   1   1   2   1   2   1   1   0   1   1   0   0   0   2   0   1   1   1   0   1   1   1   0   2   2   0   0   1   2   1   0   2   1   2   0   2   1   0   1   0   0   0   1   2   2   2   1   0   2   1   1   0   2   2   1   2   1   2   1   0   0   1   0   2   1   1   0   0   1   0   1   2   2   2   0   1   2   1   1   1   1   1   2   2   2   2   2   2   2   1   0   1   1   1   2   2   0   0   1   2   2   1   2   1   0   1   1   1   2   2   1   0   2   1   2   2   1   1   0   0   0   1   1   1   2
 MK-2-11                1   1   1   1   2   0   1   1   0   1   2   1   2   1   1   1   1   1   1   0   1   1   1   0   1   1   2   1   2   0   0   1   1   0   1   1   1   0   0   1   1   0   0   2   1   2   2   1   1   0   0   1   2   2   2   2   1   1   2   1   1   0   1   1   1   2   1   0   0   1   1   0   1   0   1   0   1   2   1   2   1   0   0   1   1   0   0   0   1   0   0   1   1   0   0   1   1   0   1   2   0   0   1   2   1   0   2   1   2   0   1   0   0   1   0   0   0   1   2   2   2   1   0   2   1   1   0   2   2   1   2   1   2   1   0   0   2   0   2   1   1   0   1   1   0   1   2   2   2   1   1   1   1   0   1   0   1   2   2   2   2   2   1   1   1   0   1   1   1   2   2   0   0   2   1   2   1   2   0   0   1   1   1   2   2   1   0   2   1   2   1   1   1   1   0   0   1   1   1   2
 MK-2-12                1   1   1   1   2   0   1   2   0   1   2   1   2   1   1   1   1   1   1   1   1   1   0   1   1   1   2   1   2   1   0   1   1   0   1   1   1   0   0   1   0   0   0   2   1   1   2   1   1   1   0   1   2   1   2   2   2   1   2   2   1   0   1   0   1   2   1   0   0   1   1   1   1   0   2   0   1   2   1   2   1   0   1   1   2   0   0   0   2   0   1   1   2   0   1   1   1   0   1   2   0   1   1   2   1   0   2   1   2   0   1   0   0   0   0   0   0   1   1   2   2   1   2   2   1   1   0   2   2   1   2   1   1   1   1   0   1   0   2   1   2   0   1   2   0   1   1   2   2   2   1   1   1   0   1   0   1   1   2   2   2   2   1   1   1   0   1   1   1   2   2   0   0   2   1   2   1   2   0   0   1   2   1   2   2   1   0   2   1   2   1   1   1   1   0   0   1   1   1   1
 MK-2-13                1   1   1   1   1   0   1   2   0   1   1   1   2   1   1   1   1   0   1   1   1   1   0   1   1   1   2   1   2   1   0   1   1   0   2   1   1   0   0   1   0   0   0   2   1   1   2   1   1   1   0   1   2   1   2   2   2   1   2   1   1   0   1   1   1   2   1   0   0   1   1   1   1   0   1   0   0   2   1   2   1   0   1   1   2   0   0   0   1   0   1   2   2   0   1   1   1   0   1   2   0   1   1   2   1   0   2   1   1   0   1   0   0   0   1   0   0   1   1   2   2   1   2   2   1   1   0   2   2   1   2   1   1   1   1   0   1   0   2   1   2   0   1   1   0   1   1   1   2   2   1   1   1   0   1   1   1   0   2   1   2   2   1   1   1   0   1   1   1   1   2   0   0   2   1   1   1   2   0   0   0   2   1   2   2   1   2   2   1   2   1   1   1   1   0   0   1   2   1   1
 MK-2-14                1   1   1   1   1   0   1   2   0   1   1   1   2   0   1   1   2   0   1   0   1   1   0   0   1   1   2   1   1   1   0   1   1   0   2   1   1   0   0   1   1   0   0   2   1   1   1   1   1   1   0   1   2   1   1   2   2   1   2   1   1   0   1   1   1   2   1   0   1   1   1   1   1   0   1   1   0   2   2   2   1   0   1   1   2   0   0   0   1   0   1   2   2   0   0   1   1   0   1   2   0   1   2   2   1   0   2   1   1   0   0   0   0   0   1   1   0   1   1   2   2   0   2   2   1   1   0   2   2   2   2   1   1   1   1   0   1   0   2   1   2   0   0   1   1   1   1   2   2   2   1   1   1   1   2   1   1   0   2   0   2   2   1   1   0   0   1   1   1   1   2   1   1   1   1   1   0   2   0   1   0   2   1   2   2   1   1   2   1   2   1   1   1   1   0   0   1   2   1   1
 MK-2-15                1   1   1   1   1   0   1   2   0   1   1   1   1   1   1   1   2   0   1   1   1   0   0   0   0   0   2   1   1   1   0   2   1   0   2   1   1   0   1   1   2   0   0   2   1   1   1   1   1   1   0   1   2   0   1   2   2   1   2   0   1   0   1   1   1   2   1   0   1   1   2   1   1   0   1   1   1   1   2   2   1   0   1   1   2   0   0   0   1   1   1   2   2   0   0   1   1   1   1   1   0   1   2   2   1   0   2   2   1   0   0   0   0   0   2   1   0   1   1   2   2   0   2   1   1   1   0   2   2   2   1   2   1   2   1   0   1   1   2   1   2   1   1   1   1   1   1   2   2   2   1   1   1   1   2   1   0   1   1   0   2   2   1   1   1   1   0   1   2   2   1   1   1   1   2   1   0   2   0   1   0   2   1   1   2   1   1   1   1   2   1   1   0   0   0   0   1   2   1   1
 MK-2-16                1   1   1   0   1   0   1   2   0   1   1   2   1   1   1   0   2   0   1   2   0   0   0   0   0   0   2   1   1   2   0   2   1   0   1   2   1   1   1   1   2   0   0   2   1   1   1   1   1   1   0   1   2   0   1   2   1   1   1   0   1   0   1   2   1   2   1   1   1   0   2   2   1   0   1   0   1   1   2   2   1   0   1   1   2   0   1   1   1   1   1   2   2   0   0   1   1   1   1   0   1   1   2   2   1   0   2   2   1   0   0   0   0   0   2   1   0   2   1   2   2   0   1   1   1   1   0   1   2   2   1   2   1   2   1   0   1   1   2   1   2   1   2   0   0   1   1   2   2   1   1   1   1   1   2   1   0   2   1   0   2   2   1   1   0   1   0   1   2   2   1   1   1   1   2   1   0   2   0   2   1   2   1   1   2   0   1   2   1   2   1   0   0   0   0   0   1   2   1   1
 MK-3-1                 2   1   0   2   1   1   2   1   1   1   1   1   1   1   1   2   0   1   1   1   0   0   0   1   1   1   0   1   0   1   1   0   1   1   1   0   2   1   1   0   0   2   2   1   0   1   1   1   2   1   1   1   1   1   0   2   0   2   0   0   0   2   0   1   2   1   2   2   0   0   0   0   0   0   1   2   1   1   0   2   0   2   0   1   1   0   0   1   1   0   2   1   1   2   1   0   2   0   1   2   2   2   1   2   1   1   1   2   0   1   0   1   2   1   0   0   0   1   1   0   2   0   2   1   1   0   1   2   0   0   1   2   2   2   0   0   0   1   0   1   1   2   0   1   1   0   0   1   2   0   0   0   1   1   1   1   1   2   1   2   1   0   2   2   1   1   2   1   0   0   2   1   1   2   1   2   0   2   2   0   1   1   2   2   0   0   2   1   1   1   1   1   2   0   2   1   0   1   1   1
 MK-3-2                 2   2   0   2   1   2   2   1   1   0   1   0   1   1   2   1   0   2   1   1   0   0   0   1   1   2   0   1   0   1   1   0   1   1   1   0   2   1   1   0   0   2   2   2   0   1   1   1   2   1   1   1   0   1   0   1   0   2   0   0   0   2   0   0   2   1   2   2   0   0   1   1   0   0   1   2   1   1   1   2   0   2   0   1   1   1   0   1   0   0   2   1   1   2   1   0   1   0   1   2   2   2   1   2   1   1   1   2   0   1   0   1   1   1   0   0   0   2   1   0   2   1   1   1   1   0   0   1   0   0   1   2   2   2   1   0   1   1   0   1   1   2   1   1   1   0   2   1   2   0   0   0   1   2   2   2   1   2   1   2   1   0   2   2   1   0   2   1   0   1   2   1   1   1   2   1   0   2   1   0   1   0   2   2   1   0   2   1   1   1   1   2   2   0   1   1   0   2   1   2
 MK-3-3                 1   2   0   0   0   2   2   1   1   0   1   0   1   0   2   2   1   2   0   0   0   0   0   1   2   2   0   1   0   1   1   0   1   1   1   0   2   2   2   0   0   2   2   2   0   1   1   1   2   1   1   1   0   2   0   1   0   2   0   0   0   1   1   0   2   1   2   2   0   0   2   1   0   0   1   2   1   1   1   0   1   2   0   1   1   1   0   1   0   0   2   1   1   2   1   1   1   0   1   2   2   2   1   2   1   1   1   2   0   1   0   1   1   1   1   0   0   2   1   0   2   1   1   1   1   0   0   1   0   1   1   2   1   1   1   0   1   1   0   1   1   2   0   1   1   0   2   0   2   0   1   0   1   2   2   2   1   1   1   1   1   0   2   2   2   1   2   1   0   1   2   0   0   1   2   1   0   2   0   0   1   0   2   2   1   0   2   2   2   1   1   1   2   1   1   1   0   2   1   2
 MK-3-4                 1   2   1   0   0   1   2   1   1   0   1   0   1   0   2   2   1   2   0   0   0   1   0   1   1   2   0   1   0   1   1   0   1   1   1   0   2   2   2   0   0   2   1   2   0   0   0   1   2   0   2   1   0   2   0   1   0   1   0   0   0   2   1   1   2   1   2   2   0   0   2   1   0   0   1   2   1   1   0   0   0   2   0   1   1   1   0   1   0   1   2   1   1   1   1   1   2   1   1   2   2   2   1   2   1   1   1   1   0   1   0   1   1   1   1   1   0   2   1   0   2   1   2   1   1   0   1   1   0   1   1   2   1   1   0   0   1   2   0   1   2   2   0   1   1   2   2   0   2   0   1   1   1   2   1   2   1   1   2   1   1   0   2   2   2   1   2   1   0   1   2   0   0   1   2   1   0   2   0   0   1   0   2   2   1   0   2   2   2   1   1   1   1   1   0   1   1   2   2   2
 MK-3-5                 1   2   0   0   0   1   0   1   1   0   0   1   1   0   2   2   1   2   0   0   0   1   0   1   1   1   0   1   0   1   1   1   1   1   1   0   2   2   2   0   0   2   1   1   0   0   0   1   2   0   2   1   0   2   0   1   1   1   0   0   0   2   1   1   2   1   2   2   0   1   2   1   0   0   0   2   1   2   0   0   0   2   1   1   1   1   0   1   0   1   2   1   1   1   1   1   1   1   1   2   1   2   0   1   1   1   1   1   0   1   1   1   1   1   2   1   0   2   1   0   2   1   2   1   1   0   0   1   0   1   1   0   0   1   0   1   1   2   0   1   2   1   0   1   1   2   2   0   2   0   1   1   1   2   1   2   1   1   2   1   1   0   1   2   2   2   2   2   0   1   2   0   0   1   2   1   0   1   0   0   1   0   1   2   1   0   2   2   2   0   1   1   0   1   0   2   1   2   2   2
 MK-3-6                 0   2   0   0   0   1   0   0   1   0   0   1   1   0   2   2   1   2   0   0   0   1   0   0   1   2   0   1   0   0   1   1   1   1   1   0   2   1   2   0   0   2   1   1   0   1   0   1   2   0   2   1   0   2   0   1   1   1   0   0   0   1   1   1   2   1   1   2   0   1   2   1   0   0   1   2   1   2   0   0   0   2   1   1   1   1   0   1   0   1   2   1   1   1   1   1   2   1   1   2   1   2   0   1   1   1   1   2   0   1   2   1   1   1   1   1   0   1   1   0   2   1   1   1   2   0   0   1   0   1   1   0   0   1   0   1   0   2   1   1   1   1   1   0   1   2   2   1   2   0   1   1   1   2   1   2   1   2   2   1   2   1   1   1   2   1   2   2   0   2   1   0   0   1   2   1   0   1   0   0   1   0   1   2   1   0   2   2   2   0   1   1   0   1   0   2   1   2   2   0
 MK-3-7                 0   1   0   0   1   1   0   0   1   0   0   1   1   0   2   2   1   2   0   0   0   1   1   0   2   2   0   1   0   0   1   2   0   1   2   0   1   0   1   0   0   1   0   1   1   0   0   1   2   0   2   2   1   2   0   1   1   2   0   0   0   1   1   1   2   1   2   1   0   1   2   1   0   0   1   1   1   2   0   0   0   2   1   1   0   1   0   1   0   0   2   1   1   1   1   0   2   1   1   1   1   2   1   1   2   1   1   1   0   2   2   1   1   1   1   0   0   1   1   0   2   0   1   1   2   0   0   1   1   1   0   0   0   1   0   1   0   1   1   1   1   1   1   0   1   1   2   1   2   0   1   2   1   2   1   2   1   1   1   1   2   1   2   1   2   1   2   2   0   2   1   0   0   0   2   1   0   0   2   1   1   0   2   2   1   1   2   2   2   0   2   1   0   1   0   2   1   2   2   0
 MK-3-8                 0   1   2   0   0   2   1   0   1   0   0   1   2   0   2   1   1   2   0   0   0   1   1   0   2   2   0   0   0   1   1   2   0   2   2   0   1   0   1   1   0   0   0   1   1   0   0   1   2   0   2   2   1   2   0   1   1   2   0   0   1   1   1   2   2   1   2   1   0   2   2   1   1   0   0   1   0   1   0   0   0   1   2   1   0   1   0   0   0   0   2   1   1   0   1   0   1   1   1   1   1   1   1   1   2   1   1   1   0   2   2   1   1   1   0   0   0   1   2   0   2   0   1   0   2   0   0   2   1   1   0   0   0   1   0   1   0   1   1   1   1   1   0   0   1   1   1   1   2   0   1   2   1   2   1   1   1   1   2   1   2   1   2   1   2   1   2   2   0   1   0   0   0   0   2   1   0   0   2   1   1   0   2   2   1   1   1   2   2   0   2   1   0   1   0   2   1   2   2   0
 MK-3-9                 0   1   1   0   0   2   1   0   1   0   0   0   2   0   2   1   0   1   1   0   0   0   1   1   2   2   0   1   0   1   1   2   0   2   1   0   1   0   1   1   1   0   0   1   1   1   0   1   2   0   1   2   1   2   0   1   1   2   0   1   1   1   1   2   2   1   2   1   1   2   1   2   1   0   0   2   0   1   0   0   1   1   2   0   0   1   0   0   0   0   2   1   1   1   1   1   1   0   2   1   1   1   1   1   2   1   1   1   0   2   2   1   1   0   0   1   1   1   2   0   2   0   1   0   2   0   0   2   1   0   0   0   1   1   0   1   0   0   1   1   0   0   0   0   1   1   1   1   2   0   1   2   0   2   1   2   1   1   2   1   2   1   2   1   2   1   2   2   1   0   0   0   0   0   2   1   0   0   1   1   1   0   2   2   1   1   1   1   2   0   2   1   0   1   0   1   1   2   2   0
 MK-3-10                0   1   1   1   0   2   1   0   2   0   0   0   2   1   2   2   0   2   1   0   0   0   0   1   2   2   0   1   1   1   1   2   0   2   1   0   1   0   1   1   1   0   1   1   1   1   1   1   2   0   0   1   1   2   0   1   1   2   0   1   1   1   1   2   2   1   2   1   1   1   1   2   1   0   0   2   1   1   0   0   1   1   2   0   0   1   0   0   0   0   2   1   1   1   0   1   1   0   2   1   1   1   2   2   2   2   1   1   0   2   2   1   2   0   1   1   1   1   2   0   2   0   1   0   1   0   0   2   1   0   1   0   1   1   0   1   0   0   1   1   0   1   0   0   2   0   1   1   2   0   1   2   0   2   1   2   1   2   2   1   1   1   2   1   2   2   1   2   1   0   0   0   0   0   2   1   0   0   1   1   1   0   2   2   1   1   1   1   2   0   2   1   0   1   0   0   1   2   2   0
 MK-3-11                0   1   1   1   0   1   1   0   2   0   0   1   2   1   2   2   0   1   1   0   0   1   0   1   1   2   1   1   1   1   1   2   0   2   1   0   1   0   1   1   1   0   1   1   1   1   1   1   2   0   1   1   1   2   0   1   1   2   0   2   1   1   1   1   2   1   1   1   1   1   2   2   1   0   0   2   1   1   0   0   1   1   2   1   0   1   1   0   1   0   1   1   1   1   0   1   0   0   2   1   1   1   2   2   2   2   1   1   0   2   2   1   2   0   1   1   1   1   2   0   2   0   1   0   1   0   0   2   1   0   1   0   1   1   0   1   0   0   1   2   1   0   0   0   2   1   1   1   2   0   1   2   1   2   1   2   0   2   2   1   1   2   2   1   2   2   1   2   1   0   1   0   1   0   1   1   0   1   1   1   0   0   2   1   1   1   1   0   2   0   2   1   0   1   0   0   1   2   2   1
 MK-3-12                0   1   2   1   0   1   1   0   2   0   0   2   2   2   2   2   1   1   1   0   0   1   0   1   1   2   1   0   1   0   1   2   0   2   1   0   2   0   1   2   0   0   1   1   0   2   1   1   2   0   1   1   0   2   0   0   1   2   0   2   1   1   2   0   2   1   0   1   1   1   2   2   1   0   0   2   1   1   0   0   1   1   2   1   0   1   1   1   1   0   0   1   1   1   0   1   0   2   1   1   1   1   2   2   2   2   1   1   1   2   2   1   1   0   0   1   1   1   2   0   2   0   1   0   2   0   1   2   1   0   1   0   1   1   0   1   0   1   2   2   1   0   1   0   2   1   1   1   2   0   1   2   1   2   1   2   0   2   1   1   1   2   2   1   1   2   1   2   1   0   1   0   1   0   1   1   0   2   1   1   0   0   1   1   1   2   1   0   1   0   2   1   0   1   0   0   1   2   1   2
 MK-3-13                0   1   2   1   1   1   1   0   2   0   0   2   0   2   2   2   1   1   1   0   0   1   0   1   1   1   1   0   1   0   1   2   0   2   1   0   2   0   1   2   0   0   2   0   0   2   1   1   2   0   1   1   0   2   0   1   1   2   0   2   1   1   1   1   2   1   0   1   1   1   2   2   1   0   0   1   0   1   0   0   1   1   2   1   0   1   1   2   0   0   0   1   0   0   0   1   0   2   1   1   1   0   2   2   2   2   1   1   0   2   2   1   1   0   0   1   1   0   2   0   1   0   1   0   2   0   1   2   2   0   1   0   1   1   0   0   0   1   2   2   2   1   1   0   2   0   1   1   1   0   1   2   2   2   1   2   0   2   1   1   1   1   1   0   1   2   1   2   1   0   1   0   2   0   1   1   0   2   1   0   0   0   1   1   1   2   1   0   1   0   2   1   0   1   0   0   1   2   1   2
 MK-3-14                0   1   2   1   0   1   1   0   2   0   0   2   0   2   2   2   1   1   1   0   0   1   0   1   1   2   1   0   1   0   2   1   0   2   1   0   2   1   1   2   0   0   2   0   1   2   1   1   2   0   1   1   0   2   0   1   1   1   1   1   1   1   2   1   2   1   0   1   1   1   2   2   2   0   0   1   0   1   0   0   0   1   2   0   0   1   1   2   1   0   0   1   0   0   0   1   1   2   1   0   1   0   2   1   1   1   0   1   0   2   2   1   1   0   0   1   1   0   1   0   1   0   1   0   2   0   1   1   2   0   0   1   1   1   0   0   1   1   2   2   2   1   2   0   2   0   1   1   1   0   1   1   2   2   1   1   0   2   1   1   1   1   1   0   2   2   1   2   0   0   1   0   1   0   1   1   0   2   1   0   1   0   1   1   1   2   1   0   1   0   2   2   0   1   0   0   1   2   1   2
 MK-3-15                0   1   1   2   0   1   1   0   2   0   0   2   0   2   2   1   1   1   1   0   0   1   0   1   1   2   1   0   1   0   2   1   0   2   1   0   1   1   2   2   0   0   2   0   1   2   1   1   2   0   2   1   0   1   0   1   1   1   1   1   1   0   2   1   2   1   1   2   1   1   1   2   2   0   0   2   0   1   0   0   0   2   1   0   0   1   1   2   1   0   1   0   0   0   0   1   1   2   1   0   1   1   2   1   1   1   0   1   1   1   2   1   2   0   0   1   1   0   1   0   1   0   2   0   1   1   1   1   2   0   0   1   0   2   0   0   1   1   2   2   1   1   1   0   2   0   1   1   1   0   1   1   2   2   1   1   1   2   1   2   1   1   1   1   1   2   1   2   0   0   1   0   1   0   1   1   0   2   1   0   1   0   1   1   1   2   1   0   1   0   2   1   0   1   0   0   1   2   1   1
 MK-3-16                0   1   1   2   0   1   1   0   2   0   0   2   1   2   2   1   1   1   1   0   0   0   0   1   1   2   1   0   1   0   1   1   0   2   1   0   1   1   2   2   1   0   2   0   1   2   1   1   2   0   2   1   0   1   1   1   1   1   1   1   1   0   2   1   1   2   1   2   1   1   1   2   2   0   0   2   0   1   0   0   0   1   1   2   0   1   1   1   1   0   0   0   1   0   0   1   1   2   1   0   1   1   2   1   1   1   0   1   1   0   2   1   2   1   0   1   1   1   2   0   1   0   1   1   1   1   1   1   2   0   0   1   0   1   0   0   1   1   2   2   1   1   2   0   2   0   1   1   0   0   1   1   2   2   2   1   1   2   2   2   1   1   1   1   1   2   1   2   0   0   1   0   1   0   1   1   1   2   1   0   1   0   1   1   1   2   1   0   1   0   2   1   0   1   1   0   1   2   1   1
 MK-4-1                 0   1   1   1   2   1   1   2   2   2   0   2   1   2   1   2   0   0   0   1   1   1   1   0   1   2   1   1   1   1   1   1   1   0   1   2   1   2   0   1   0   1   0   0   1   0   1   1   1   0   2   0   2   2   0   1   2   2   2   2   2   0   2   1   1   1   1   1   2   2   1   2   1   1   0   0   0   1   2   1   1   0   0   1   2   1   2   2   2   1   1   1   1   2   2   1   2   1   2   0   2   0   0   0   2   1   1   1   2   0   1   1   1   1   1   2   2   0   1   0   1   2   1   2   0   0   1   1   1   1   0   0   1   1   2   1   1   1   0   1   1   0   1   0   1   1   0   1   0   2   1   1   0   1   2   1   1   1   1   2   1   1   0   1   2   1   0   1   2   2   1   0   1   1   0   1   2   1   0   1   1   1   2   1   2   1   0   0   1   1   2   0   0   0   1   1   1   2   1   0
 MK-4-2                 0   1   1   1   0   1   1   2   2   2   0   2   2   1   1   2   0   0   0   1   1   1   1   0   1   1   1   1   1   1   1   2   2   0   1   2   1   2   0   1   0   1   0   0   1   1   1   1   1   0   2   0   1   2   0   1   1   2   2   1   2   0   2   1   1   1   2   1   2   2   1   2   1   1   0   0   0   0   1   1   1   0   0   1   2   1   2   2   2   1   1   1   1   2   2   1   2   1   2   0   2   1   0   0   2   1   1   1   1   0   1   1   1   1   1   2   2   0   1   1   1   2   1   2   0   0   1   1   1   1   0   0   1   0   1   2   1   1   1   1   2   0   1   1   2   1   1   1   0   1   0   1   1   1   1   1   1   1   1   2   1   1   0   1   1   1   1   0   2   2   1   0   1   1   0   1   2   1   1   1   1   1   2   1   2   0   0   0   1   1   2   0   0   0   1   1   1   2   1   0
 MK-4-3                 0   1   1   1   0   1   0   2   2   2   0   2   2   2   2   2   2   0   0   1   1   0   1   0   1   1   2   1   1   1   1   2   2   0   0   2   1   2   0   1   0   2   0   0   1   1   1   1   1   0   2   0   1   2   0   1   1   1   2   0   2   0   2   1   1   1   2   1   1   1   1   2   1   2   0   0   0   0   1   2   0   0   0   1   2   1   2   2   2   1   1   1   2   2   1   1   1   2   2   0   1   1   0   0   2   1   1   1   1   1   1   0   1   0   1   2   2   0   1   1   1   2   1   1   0   1   1   1   1   1   0   0   1   1   1   2   1   1   2   1   2   0   1   1   1   1   1   1   0   1   0   1   1   1   1   0   1   1   1   2   1   1   0   1   1   1   0   0   2   2   1   1   1   1   0   1   1   1   1   0   0   2   2   2   1   1   0   0   1   1   2   0   0   0   1   1   1   1   2   0
 MK-4-4                 0   1   1   1   0   0   0   2   2   1   1   2   1   1   2   2   2   0   0   1   1   0   1   0   1   1   2   1   1   1   1   1   2   0   0   2   0   2   0   1   0   2   0   0   2   1   1   1   1   0   2   0   0   2   0   1   1   1   2   0   2   0   2   1   1   1   2   1   1   1   1   2   1   2   0   0   0   0   1   2   0   0   0   1   2   1   2   2   1   1   1   1   2   2   1   1   1   1   2   0   1   0   0   1   2   1   1   1   1   1   1   0   2   1   1   2   2   0   1   1   1   2   1   2   0   1   1   1   1   2   0   1   1   1   1   1   1   1   2   2   2   0   1   1   1   1   1   2   0   1   0   0   1   1   2   0   1   1   1   2   1   2   0   1   1   1   1   0   2   2   2   1   1   1   0   1   1   1   1   0   0   2   1   2   1   1   0   0   1   1   2   0   0   0   1   1   0   1   2   1
 MK-4-5                 0   1   1   1   0   1   0   1   1   1   1   1   1   1   1   2   1   0   0   1   1   0   1   0   1   1   2   2   1   1   1   1   2   0   0   2   0   2   0   1   0   1   0   0   2   0   1   1   1   0   2   0   0   2   0   1   1   1   2   0   2   0   2   1   1   1   2   1   1   2   1   1   1   2   0   1   0   1   1   2   1   0   0   1   2   1   2   2   1   0   1   2   2   2   1   1   1   0   2   1   1   0   0   1   2   1   1   1   1   1   1   0   2   1   1   2   1   1   1   1   1   2   2   2   0   1   1   1   1   1   0   1   1   0   1   1   0   1   2   2   2   1   1   2   1   1   1   2   0   0   1   0   0   1   2   0   2   1   1   2   1   2   1   1   1   1   1   0   2   2   1   0   1   0   0   1   1   1   1   0   0   2   1   2   1   1   0   0   1   0   2   0   0   1   1   1   0   1   1   1
 MK-4-6                 0   1   1   1   0   1   1   0   1   1   0   1   1   1   1   2   2   0   0   1   1   0   1   0   1   1   2   2   1   1   1   1   2   0   1   2   0   2   0   1   0   1   0   0   1   0   1   1   1   1   1   2   0   2   0   1   1   1   2   0   2   0   2   1   1   1   2   0   1   1   1   0   1   2   0   1   0   1   1   1   1   0   0   1   2   1   1   2   1   0   1   2   2   2   2   1   2   0   1   1   1   0   0   1   2   1   1   1   1   1   1   0   1   1   1   2   1   1   1   1   1   2   2   2   0   1   1   1   1   1   0   2   1   0   1   1   1   1   2   2   2   1   1   1   1   0   1   2   0   0   1   0   0   1   2   0   2   1   0   1   1   2   1   1   1   1   1   0   2   2   1   0   1   0   0   1   1   1   1   1   0   2   1   2   1   1   0   1   1   0   2   0   0   1   0   1   0   1   1   1
 MK-4-7                 1   1   1   1   0   2   1   0   1   1   0   1   1   1   1   2   2   0   1   1   2   0   1   0   1   1   1   1   1   1   1   1   2   0   0   1   0   2   0   1   1   1   0   0   1   0   2   1   0   1   1   1   0   1   0   1   0   1   2   0   2   0   2   1   1   1   2   0   1   1   1   1   1   2   0   1   2   1   0   1   1   0   0   1   2   1   2   2   1   0   1   2   2   2   2   1   2   0   1   1   1   0   0   0   1   1   1   1   1   1   1   0   1   2   1   2   2   1   1   1   2   2   2   2   0   0   1   2   1   1   1   2   1   0   1   1   1   1   2   2   2   1   1   1   1   0   1   2   1   0   1   0   0   0   2   1   2   0   0   1   1   2   1   1   1   1   1   0   1   2   2   1   1   1   0   2   1   1   0   1   1   1   1   2   1   1   1   1   1   0   2   0   1   1   0   1   0   1   1   1
 MK-4-8                 1   2   1   1   1   2   1   0   1   1   0   1   1   1   1   2   2   1   1   1   1   0   0   1   1   1   1   1   1   1   1   1   2   1   0   1   0   2   0   1   1   1   1   0   1   0   1   1   1   0   1   0   0   1   0   1   0   1   2   0   2   0   2   1   2   0   2   0   0   1   1   1   1   2   0   1   1   1   0   1   2   0   0   1   2   1   2   2   1   0   1   2   2   2   2   1   2   0   1   1   1   1   1   0   1   1   1   1   1   1   1   0   1   2   1   2   2   1   1   2   2   2   2   2   0   0   1   2   1   1   0   2   1   0   1   1   1   1   2   2   1   1   0   1   2   0   2   1   1   0   1   0   0   0   2   1   2   0   0   1   1   2   1   1   1   1   1   0   1   2   2   0   1   0   0   2   1   1   0   1   1   2   1   2   1   1   1   2   1   0   2   0   0   1   1   1   1   1   1   0
 MK-4-9                 1   2   2   1   0   2   1   1   0   1   0   1   1   1   1   2   2   2   1   1   1   0   0   1   0   0   0   1   1   2   1   2   2   1   0   1   0   2   0   1   1   2   2   0   2   0   1   1   1   0   1   0   0   2   0   1   0   1   2   0   2   1   2   1   2   0   2   1   0   1   1   1   0   2   0   1   1   1   0   1   2   0   1   1   1   1   2   2   1   0   1   2   2   1   2   1   2   0   1   1   1   1   1   1   1   2   1   1   1   1   0   0   1   2   1   2   1   1   1   2   1   2   1   1   1   0   1   2   0   1   0   2   1   0   1   1   1   1   2   1   1   0   0   1   2   1   1   1   1   0   0   0   0   0   2   1   2   0   0   1   1   2   1   1   1   1   1   0   1   2   2   0   2   1   0   1   1   1   1   1   1   2   1   2   1   1   0   2   1   0   2   1   0   1   1   1   1   1   1   1
 MK-4-10                1   2   2   0   0   2   1   0   0   1   0   1   1   1   1   2   1   2   1   1   1   2   0   1   0   0   1   2   1   2   2   2   2   1   0   1   0   2   0   1   1   2   2   0   1   0   1   1   1   0   1   1   1   2   0   1   0   1   2   0   2   1   2   1   2   0   1   1   1   1   0   1   0   1   0   0   1   1   0   1   2   0   0   1   1   1   2   2   1   0   1   2   2   1   2   1   2   0   1   1   1   0   1   1   1   2   1   0   1   1   0   0   2   2   1   2   1   2   1   2   1   1   0   2   1   1   1   2   0   1   0   2   1   0   1   1   1   1   2   1   1   0   0   1   2   1   1   2   0   1   0   1   0   0   2   1   1   0   0   1   1   2   1   2   1   1   1   0   1   1   2   0   2   1   0   1   1   1   1   1   1   2   1   2   1   1   0   2   1   0   2   2   0   1   2   1   1   1   0   1
 MK-4-11                1   2   2   0   0   2   1   0   1   1   0   1   1   1   1   2   1   1   1   1   1   2   1   1   0   0   1   2   0   2   2   2   2   1   1   1   0   2   0   1   1   2   2   0   1   0   1   1   1   1   1   1   1   2   0   1   0   2   2   0   2   1   2   1   2   0   1   1   1   1   1   1   0   1   1   0   1   1   0   1   2   0   0   2   1   1   2   1   1   0   1   2   2   1   2   1   2   0   0   1   1   0   1   1   1   2   1   0   1   1   0   0   2   2   1   2   1   2   0   2   1   1   0   2   1   1   0   2   0   2   0   2   1   0   1   1   2   0   2   1   1   1   1   1   1   1   1   1   0   1   0   2   0   0   2   1   1   0   0   1   1   1   1   2   1   1   0   1   1   2   2   0   2   1   0   1   1   1   0   1   1   2   0   2   2   1   1   2   1   0   1   2   0   2   1   1   1   1   0   2
 MK-4-12                1   2   2   0   1   2   1   0   1   1   1   1   1   0   1   1   1   1   1   1   1   2   1   1   1   2   2   2   0   2   2   2   2   0   1   1   0   2   0   1   1   2   2   0   1   0   0   1   1   1   1   1   1   2   1   1   0   2   1   0   2   1   2   1   2   0   2   1   1   0   1   1   0   1   1   0   1   1   0   1   2   0   0   2   2   1   2   1   1   0   2   2   2   2   1   0   2   0   0   1   1   0   1   0   1   1   1   0   1   1   0   0   2   2   1   2   1   2   1   2   1   1   0   2   1   1   0   2   1   2   0   2   1   0   1   1   2   0   1   1   1   1   1   1   1   1   1   1   0   1   0   2   0   0   2   1   1   0   0   1   1   1   1   1   1   1   0   1   0   2   1   1   2   1   0   1   2   1   0   1   1   2   1   1   2   1   1   2   1   0   1   2   1   2   1   2   1   1   0   2
 MK-4-13                0   2   2   0   1   2   1   1   1   1   0   1   2   0   1   1   1   1   1   2   1   2   1   1   0   2   2   2   0   1   2   1   2   0   1   1   0   2   0   1   0   2   2   1   1   0   1   2   0   1   1   1   1   2   2   1   0   1   1   0   2   1   2   1   2   0   2   1   1   0   1   1   0   1   1   1   1   1   0   2   2   0   0   2   2   1   2   0   1   0   2   2   2   2   1   0   2   0   0   1   1   0   1   0   1   1   1   0   1   1   0   0   2   2   1   2   1   2   1   2   1   1   0   2   1   1   0   1   1   2   0   1   1   0   1   1   1   1   1   1   1   1   1   2   1   1   1   1   0   1   0   2   0   0   2   1   1   0   1   1   1   2   1   1   1   1   1   1   0   2   1   1   2   1   0   1   2   1   1   1   1   2   1   1   2   1   1   1   1   1   0   2   1   1   1   1   1   1   0   2
 MK-4-14                1   2   1   0   1   2   2   1   1   1   0   1   2   0   1   0   1   1   1   2   1   2   1   1   0   2   2   2   1   1   2   1   2   0   0   2   0   1   0   1   0   1   2   1   1   0   1   2   0   0   1   1   1   2   2   1   0   1   1   1   2   1   2   1   2   0   2   1   1   0   1   2   0   1   1   1   1   1   0   2   2   0   0   2   2   1   2   0   1   0   1   2   2   2   1   0   1   0   0   1   1   0   1   1   0   1   1   0   1   1   0   0   2   2   1   2   1   1   1   2   1   1   0   1   1   2   0   1   2   2   0   1   1   0   2   1   1   1   1   1   1   1   1   1   1   0   1   1   0   1   0   2   0   0   2   1   1   0   2   1   1   2   1   1   1   1   1   1   0   2   1   1   2   1   0   1   2   1   1   1   1   2   1   1   2   1   2   1   1   2   0   1   1   1   1   2   1   2   0   2
 MK-4-15                1   2   1   1   1   2   2   1   1   2   1   2   2   0   1   0   1   1   1   2   1   2   1   1   0   2   2   2   1   1   2   2   2   0   0   2   0   0   1   1   0   1   2   1   1   1   1   2   0   0   1   1   1   2   1   1   0   1   2   1   2   1   2   1   2   0   1   1   0   0   1   2   0   1   1   1   0   1   0   2   2   0   0   2   2   1   2   0   1   0   1   2   2   2   1   0   1   0   0   1   1   0   1   1   0   2   1   0   1   1   0   0   1   2   1   2   1   1   1   1   1   1   0   1   1   2   0   1   2   2   0   2   1   0   2   1   1   1   1   1   1   2   2   1   1   0   1   2   0   1   1   2   0   1   2   1   1   0   2   1   1   1   1   1   1   1   1   1   0   2   1   1   2   1   0   1   0   1   1   1   1   2   1   1   2   1   1   1   1   2   0   0   1   1   2   2   1   1   0   2
 MK-4-16                1   2   1   2   1   2   2   1   1   2   1   2   2   0   2   0   1   1   2   2   1   1   1   1   0   2   2   2   1   0   1   2   2   0   1   2   0   0   1   1   1   1   1   1   1   1   1   2   0   0   1   1   1   2   1   1   0   1   2   1   2   1   2   1   1   0   1   1   0   0   1   2   1   1   1   1   0   1   0   2   2   1   0   2   2   0   2   0   1   0   1   2   2   1   2   0   1   0   0   1   1   0   1   1   0   2   1   0   2   0   0   0   1   1   1   2   1   1   1   1   1   1   0   1   1   1   0   1   2   2   0   2   1   0   2   1   0   2   2   1   1   2   2   1   1   0   1   1   0   1   1   2   0   2   2   1   1   0   2   1   1   1   0   1   1   1   1   1   0   2   1   2   2   1   0   1   0   2   2   1   1   2   2   1   2   1   1   2   1   2   0   0   0   1   1   2   1   1   1   2
 MK-5-1                 2   1   1   0   1   1   2   2   0   0   2   2   1   1   1   1   1   0   2   0   1   2   2   0   1   1   1   2   2   1   0   1   2   2   1   0   2   0   0   0   0   1   1   1   2   2   1   0   1   1   2   0   2   0   0   2   0   1   2   0   1   2   1   2   0   1   1   2   2   0   2   1   2   0   2   1   1   1   0   1   2   1   1   1   1   2   1   2   1   1   2   1   2   2   1   2   0   2   2   0   0   1   0   0   2   2   1   2   1   1   2   0   1   1   0   1   1   1   0   1   2   2   1   2   1   2   1   0   1   0   1   1   1   2   1   1   1   1   1   2   2   2   2   2   0   2   0   1   2   0   1   1   1   0   2   0   2   0   1   0   0   1   2   2   1   2   0   2   2   1   2   1   1   1   1   2   1   1   2   1   0   1   2   0   1   1   2   2   2   2   0   1   0   0   2   1   1   0   1   1
 MK-5-2                 2   1   2   0   1   1   2   2   0   0   2   2   1   1   1   1   1   0   2   0   1   1   2   0   0   1   2   2   2   2   0   1   2   2   1   0   2   1   0   0   0   1   0   1   2   2   1   0   1   1   2   0   2   0   0   2   0   1   1   0   1   2   1   2   0   1   1   2   2   0   2   0   2   0   1   1   1   1   0   1   2   1   1   0   1   0   2   2   0   1   1   1   1   2   1   2   0   2   2   0   0   1   1   0   2   2   1   2   1   1   2   0   1   1   1   1   1   1   0   1   2   1   1   2   0   2   0   0   0   0   1   1   1   2   1   1   1   1   1   2   2   1   2   2   1   1   0   1   1   0   1   1   1   0   2   0   2   0   1   1   0   2   2   2   1   2   0   2   2   1   2   2   1   1   0   1   0   1   2   1   0   1   1   0   1   1   2   2   2   2   0   1   0   0   1   1   1   0   1   1
 MK-5-3                 2   1   2   0   0   1   2   2   1   1   2   1   2   1   1   0   0   0   2   0   1   1   2   0   0   1   2   2   2   2   1   1   2   2   1   0   2   1   0   0   0   2   0   1   2   2   1   0   1   1   1   0   2   0   1   1   0   1   0   0   1   2   1   2   0   1   1   1   2   0   2   1   2   0   1   1   2   1   0   1   2   1   1   0   1   0   2   2   0   1   1   1   1   2   1   2   0   2   2   0   0   1   1   0   2   2   1   2   2   1   2   1   1   1   1   1   1   1   0   2   2   1   2   2   0   2   1   0   0   1   1   1   1   2   1   1   1   1   0   2   2   1   2   2   1   1   0   1   1   0   1   1   1   0   2   0   2   2   1   1   0   0   2   2   1   2   0   2   2   1   2   2   1   1   0   1   0   1   2   1   0   1   2   0   1   2   1   2   2   2   0   1   1   0   2   0   1   0   1   1
 MK-5-4                 2   1   1   0   0   1   2   2   1   1   2   2   2   2   1   0   0   0   2   0   1   1   2   1   0   1   2   2   2   2   0   1   1   2   1   0   2   1   1   1   0   2   0   1   2   2   1   0   1   1   1   0   2   0   1   1   0   1   1   0   1   2   1   2   0   1   1   1   2   0   2   1   2   0   1   1   2   1   1   1   2   1   1   0   1   0   2   2   1   1   1   1   1   2   1   2   0   2   2   0   0   1   1   0   2   2   1   2   1   1   2   1   0   1   0   1   1   1   0   1   2   1   2   2   1   2   1   0   0   1   1   1   1   2   1   1   1   2   0   2   2   0   2   2   1   1   0   1   1   0   1   1   1   0   2   1   1   2   1   1   0   0   1   2   1   2   0   1   2   1   2   2   2   1   0   0   1   2   1   1   0   0   2   0   1   2   1   2   2   2   0   1   1   1   2   0   1   0   0   1
 MK-5-5                 2   1   1   0   0   1   2   1   1   1   2   2   2   2   1   0   0   1   2   1   1   1   2   1   0   1   1   2   1   1   0   1   1   2   0   0   2   1   1   1   0   2   0   1   2   2   1   0   2   1   2   0   2   0   1   1   0   1   0   0   2   2   1   2   0   1   1   0   2   1   2   0   2   0   1   0   2   2   1   1   2   1   1   0   1   0   2   2   1   2   1   1   1   2   1   2   0   1   2   0   0   1   1   1   2   1   0   2   1   1   2   1   1   1   0   1   1   1   1   1   2   2   2   1   1   1   1   0   0   1   1   1   1   2   1   1   1   2   0   2   2   1   2   2   0   2   0   1   0   0   1   1   1   1   2   1   1   1   1   1   0   0   1   2   1   2   0   1   2   1   2   2   2   1   0   0   1   2   1   1   0   0   2   0   0   2   1   2   2   2   0   1   1   1   2   0   1   0   0   1
 MK-5-6                 2   1   1   0   0   1   2   1   1   1   2   1   2   2   2   0   0   1   2   1   1   1   2   1   0   1   1   2   1   1   0   1   1   1   0   0   2   2   1   1   0   2   0   1   2   2   0   0   2   1   2   0   1   0   1   1   0   1   0   0   2   2   1   2   0   1   1   0   2   1   2   0   2   0   1   0   2   2   1   1   2   1   1   0   1   0   2   2   1   1   1   2   1   1   2   2   0   1   1   0   0   1   1   1   2   1   0   2   1   1   2   1   1   1   0   2   1   1   1   1   2   2   2   2   1   1   1   1   0   2   2   1   1   2   1   2   1   2   0   2   2   1   2   2   0   2   1   1   0   0   0   1   1   1   2   1   1   1   2   1   0   0   0   2   1   2   0   1   2   1   2   1   2   1   1   0   2   2   0   1   0   1   2   0   0   2   1   1   1   2   1   1   1   1   2   1   1   0   1   1
 MK-5-7                 2   1   1   0   0   2   2   1   1   1   2   0   2   2   2   0   0   1   2   0   0   1   2   0   0   1   2   2   1   1   0   0   1   1   0   1   1   2   1   1   0   2   0   1   2   2   0   0   2   1   2   0   1   0   1   0   0   1   0   0   1   2   1   2   0   1   1   0   1   2   2   0   2   0   1   0   2   2   1   1   2   1   1   0   1   0   2   2   1   0   1   2   1   0   2   2   1   1   1   0   0   1   1   1   2   1   1   2   1   1   2   1   1   2   0   2   1   1   1   0   2   1   2   2   1   2   1   1   1   1   2   1   1   2   1   2   1   2   0   2   2   1   2   2   0   2   1   1   0   0   0   1   1   1   2   0   1   1   2   1   0   0   2   2   1   2   0   1   2   2   1   1   2   0   1   0   2   2   0   0   0   1   2   0   1   2   1   1   1   2   1   1   1   1   2   1   1   0   2   2
 MK-5-8                 2   2   1   0   0   2   2   1   1   1   2   0   2   2   2   0   0   2   2   0   1   1   2   0   0   1   1   1   1   1   0   0   1   1   0   0   1   2   2   1   0   2   0   1   2   2   0   0   2   1   2   0   1   0   1   0   0   1   0   0   1   2   1   2   0   2   1   0   1   2   2   1   1   0   1   0   2   2   1   1   1   1   0   0   1   0   2   2   1   0   1   2   2   0   1   2   1   1   1   0   0   2   1   1   2   2   1   2   2   0   2   1   1   2   0   2   1   1   2   0   2   1   2   1   1   2   1   1   1   2   2   1   1   2   1   2   1   2   0   2   2   1   1   2   0   2   1   2   0   1   0   1   1   1   2   0   1   2   2   1   0   0   2   2   0   2   0   1   2   2   1   1   2   0   1   0   2   2   0   1   0   1   2   0   1   1   1   0   1   2   1   1   1   1   2   1   1   0   2   2
 MK-5-9                 0   2   0   0   0   2   1   1   1   2   2   1   0   2   2   0   0   2   1   2   1   1   2   0   0   0   1   1   1   0   0   1   0   1   0   1   1   1   1   1   0   2   0   2   1   2   0   0   2   1   2   0   1   0   1   0   0   1   0   0   1   2   1   2   1   2   1   0   2   2   2   1   1   0   1   1   1   2   1   1   1   1   1   0   1   1   1   2   1   0   1   1   2   0   2   1   1   2   1   0   1   2   1   1   2   2   1   2   2   0   2   1   0   2   0   2   1   1   1   1   2   2   2   1   2   2   1   1   1   2   2   1   1   1   1   2   1   2   0   2   1   2   1   1   0   2   1   1   0   1   0   0   1   1   2   0   1   1   2   2   0   1   2   2   0   2   0   1   2   2   0   1   2   0   1   0   2   1   0   1   0   0   2   0   1   1   1   1   1   2   1   1   1   1   2   1   1   1   2   2
 MK-5-10                0   2   1   1   0   2   2   1   1   2   1   1   0   2   2   0   0   2   1   2   1   1   2   1   0   0   1   1   1   0   0   1   1   0   0   2   1   1   1   1   0   2   0   2   1   2   0   2   2   2   2   0   1   0   1   1   0   0   0   0   1   2   1   2   1   1   1   0   2   2   2   0   2   0   1   1   1   2   2   1   1   1   2   1   2   1   1   2   1   0   1   1   1   1   1   1   1   2   1   0   1   1   1   1   2   2   1   1   1   1   2   1   0   2   0   1   0   1   1   1   1   2   2   1   1   2   1   1   1   2   2   1   1   1   1   2   1   2   0   2   1   2   1   1   0   2   1   1   0   1   0   0   2   1   1   0   0   1   1   2   0   1   2   2   0   2   1   1   2   1   0   1   1   0   1   0   2   1   1   1   0   0   2   0   1   1   1   0   1   1   1   1   1   1   1   1   1   2   2   2
 MK-5-11                0   2   1   1   1   2   2   1   1   2   1   1   0   2   2   0   0   2   1   2   1   2   2   1   0   0   1   1   1   0   0   1   1   1   0   2   1   2   1   1   0   2   1   2   1   2   1   2   2   2   2   0   1   1   1   1   0   0   0   0   1   1   2   1   2   0   0   0   2   2   2   0   2   0   1   1   1   2   1   1   0   1   2   1   2   1   1   2   1   1   1   1   1   1   1   0   1   2   1   0   1   1   1   1   2   1   1   1   2   1   1   1   0   2   0   1   0   1   2   1   0   1   2   1   1   2   1   1   1   2   2   2   2   1   2   2   1   2   0   2   1   2   1   1   0   2   1   1   0   1   0   0   2   1   1   0   0   1   1   1   0   0   1   1   0   2   1   1   1   1   0   1   1   0   1   1   1   1   1   1   0   0   2   0   2   1   1   0   1   1   1   1   1   1   1   1   1   2   1   2
 MK-5-12                0   2   1   1   0   2   2   1   1   1   2   1   1   2   2   0   0   2   1   1   1   2   2   1   0   0   1   1   2   0   0   1   1   1   0   2   1   2   2   1   0   2   1   2   1   1   1   2   2   2   2   0   2   2   0   1   0   0   0   0   1   1   2   1   2   0   0   0   2   2   2   0   2   1   1   1   2   2   1   1   0   1   2   1   2   1   1   2   1   1   1   1   1   1   2   0   1   0   1   0   1   1   1   0   1   1   2   1   1   1   1   2   0   2   0   0   0   1   2   1   0   1   2   2   2   2   1   1   1   2   2   1   2   1   2   2   1   2   0   2   1   2   1   1   0   2   1   1   0   2   0   0   2   0   1   0   0   0   1   1   0   0   1   1   0   2   1   1   1   2   0   1   1   0   1   0   1   1   1   1   0   0   2   1   2   1   1   0   1   1   0   1   2   1   1   2   1   2   1   1
 MK-5-13                0   2   2   1   1   2   2   1   1   1   2   1   0   2   2   0   1   2   1   1   1   2   2   1   0   0   1   1   2   0   0   2   1   0   0   2   1   2   2   1   0   2   1   2   1   1   1   2   1   1   2   0   2   2   1   1   0   0   0   0   1   0   2   1   2   0   1   0   1   1   2   0   1   1   1   1   2   2   1   1   0   1   2   1   2   1   1   2   1   1   1   1   1   1   2   1   1   0   1   0   1   1   0   0   1   0   2   1   1   1   1   2   0   2   0   0   0   1   2   1   0   1   2   2   1   2   1   1   0   2   2   1   2   2   2   2   1   2   0   2   1   1   1   2   0   2   1   1   0   2   0   0   2   0   2   0   0   1   1   1   0   2   1   1   0   2   2   1   1   1   0   1   1   0   1   0   2   1   1   1   0   0   2   1   2   1   1   0   1   1   0   1   2   1   1   1   2   2   1   1
 MK-5-14                1   2   2   1   1   1   2   1   1   1   1   1   0   2   1   0   1   2   1   1   1   2   2   1   0   0   1   1   2   0   0   2   1   0   0   2   1   2   1   1   0   2   1   2   0   1   1   2   1   1   2   0   2   2   1   1   0   0   0   0   1   0   2   1   1   0   1   0   1   1   2   0   1   1   0   1   1   2   1   1   0   1   2   1   2   2   1   2   2   1   1   1   1   1   2   1   1   0   1   0   1   1   1   0   1   1   2   1   2   0   1   2   2   2   0   0   0   1   1   1   0   1   1   2   1   2   1   1   0   2   1   1   2   2   2   1   1   2   0   2   1   1   1   2   0   1   1   1   0   1   1   0   1   1   1   0   1   1   1   1   0   2   1   0   0   1   2   0   2   1   0   2   1   0   1   0   2   1   2   1   0   0   2   1   2   1   1   0   1   2   0   0   0   1   1   1   1   2   1   1
 MK-5-15                1   2   2   1   1   1   2   1   1   1   1   1   0   1   1   1   1   2   2   1   1   2   2   1   0   0   1   1   1   0   0   1   1   0   0   2   1   2   1   1   0   2   1   2   0   0   0   2   0   1   2   0   2   2   1   1   0   0   0   0   1   0   2   1   1   0   1   1   1   1   2   1   1   1   0   1   1   2   0   2   0   1   2   1   2   1   2   2   1   1   1   1   1   1   2   1   1   0   1   1   1   1   1   0   0   1   2   1   2   0   1   1   2   2   0   0   1   1   1   1   0   1   1   1   1   2   1   1   0   2   2   1   2   1   2   1   1   1   1   2   1   1   1   2   0   0   1   0   0   1   1   1   0   1   1   0   1   1   1   1   1   2   1   0   0   1   2   0   2   0   0   2   0   0   1   0   2   1   2   1   0   0   2   2   2   1   1   1   1   2   0   0   0   1   1   1   1   2   1   1
 MK-5-16                1   1   2   2   1   0   2   1   1   1   1   1   1   1   0   1   0   2   2   1   1   2   1   1   0   0   1   1   1   0   0   1   1   1   1   2   1   2   1   1   0   2   0   2   0   0   0   2   0   1   2   0   1   2   1   1   0   0   1   1   1   1   2   1   2   1   1   1   1   1   2   1   1   1   0   1   1   2   0   2   0   1   2   1   2   1   1   2   2   1   1   1   1   2   2   1   0   0   1   1   1   1   2   0   0   1   2   1   2   0   1   1   2   2   0   0   1   1   1   1   0   0   1   1   1   2   1   0   0   2   1   1   2   1   2   1   1   1   1   2   1   1   1   2   0   1   0   0   0   1   1   1   0   1   1   0   1   1   1   0   1   2   1   0   1   1   2   0   2   0   0   2   0   0   1   0   1   1   2   1   0   1   2   2   1   1   1   1   1   2   0   0   0   0   1   0   1   2   1   1
 MK-6-1                 1   1   2   1   0   0   1   0   1   0   0   1   0   0   2   1   2   2   1   1   2   1   0   1   0   0   2   1   1   1   0   0   1   0   0   1   0   0   0   0   2   1   1   0   1   2   1   1   0   1   2   1   1   2   2   1   1   0   1   2   1   0   0   1   2   2   1   2   1   0   1   1   1   2   0   0   1   2   1   1   2   1   2   1   1   1   2   0   1   1   1   2   1   0   0   1   1   1   2   1   1   1   1   2   1   1   1   1   0   1   1   1   2   2   1   1   1   2   0   0   2   0   2   1   2   2   0   1   1   1   2   1   0   1   1   1   1   0   0   1   2   1   0   0   2   2   1   1   0   0   1   0   1   2   2   1   0   1   0   2   1   2   0   2   2   2   1   1   1   0   1   0   2   1   0   0   0   1   2   2   2   2   1   2   1   0   1   1   0   2   0   1   1   2   1   0   0   1   1   0
 MK-6-2                 1   1   2   1   0   0   0   0   1   0   1   0   0   0   1   1   1   2   1   1   2   1   0   1   0   0   2   1   1   1   0   0   1   0   0   0   0   0   0   0   2   1   1   0   1   2   1   1   0   2   2   1   1   2   2   2   1   0   1   2   0   0   0   1   1   2   1   2   2   0   0   1   1   2   1   0   1   2   1   1   2   1   2   1   1   2   2   0   1   1   1   1   1   0   1   1   1   1   2   1   1   1   1   2   1   1   1   1   0   1   1   1   2   2   1   1   1   2   0   0   1   1   2   1   2   2   0   1   1   1   2   2   0   0   1   1   1   0   0   2   1   1   0   0   2   2   1   1   0   0   1   0   0   2   2   1   1   1   0   2   1   1   0   2   2   2   1   1   2   0   0   0   2   1   0   0   0   1   2   2   1   2   1   2   0   0   0   1   0   1   0   1   1   2   1   0   0   1   1   0
 MK-6-3                 1   1   2   0   0   0   0   1   1   0   1   1   0   0   2   1   1   1   1   1   2   1   1   1   0   1   1   1   1   1   0   0   2   0   0   0   0   0   0   0   2   1   1   0   1   2   1   1   0   2   2   1   1   2   2   2   1   0   1   2   0   0   0   1   1   2   1   2   2   1   1   1   1   2   1   0   1   2   1   2   2   1   1   1   1   2   2   0   1   1   0   1   1   0   1   2   1   1   2   1   1   1   1   2   1   1   1   1   1   0   1   1   1   2   1   1   1   2   0   0   1   1   2   1   1   2   0   1   1   2   2   2   1   0   1   1   1   0   0   2   1   1   0   2   2   2   1   1   0   0   1   2   0   2   2   1   1   1   0   2   1   1   1   2   2   2   2   1   2   0   0   1   2   1   0   0   0   1   2   2   1   2   1   1   0   2   1   1   0   1   1   1   1   2   0   0   1   1   1   0
 MK-6-4                 1   1   2   0   0   0   0   1   0   1   2   1   0   0   2   0   1   1   1   1   2   1   1   1   0   1   1   1   1   1   0   0   2   0   1   0   0   0   0   1   2   1   1   0   1   2   1   1   0   1   1   1   2   2   2   2   0   0   1   1   0   1   1   1   1   2   1   2   2   1   0   1   1   2   1   1   2   2   1   2   2   1   1   1   1   2   2   0   0   1   0   1   2   1   0   2   2   2   2   1   1   1   1   2   1   1   2   1   1   0   1   1   1   1   1   1   1   2   0   1   1   1   2   1   1   2   0   1   1   2   1   2   1   0   2   1   1   0   2   2   1   1   0   2   2   2   1   1   0   0   0   2   0   2   2   1   1   1   1   2   1   1   1   2   2   2   2   1   2   0   0   1   2   1   1   0   0   1   2   2   1   2   0   1   0   2   0   1   0   1   1   0   1   1   0   0   1   2   1   0
 MK-6-5                 1   2   2   0   0   0   0   1   0   1   2   1   0   0   2   0   1   1   1   1   2   1   0   1   0   1   1   0   1   1   1   1   2   1   1   0   0   0   0   1   2   1   0   1   1   2   1   1   0   1   1   1   2   2   2   2   0   0   1   1   0   1   1   0   1   1   1   2   2   1   0   1   1   2   1   1   1   2   1   2   2   1   1   1   1   2   2   0   0   1   1   2   1   1   1   2   2   2   2   1   1   1   0   2   1   1   2   0   1   0   1   2   1   1   1   2   1   2   0   1   1   1   2   1   1   2   0   1   1   2   1   2   1   0   2   1   2   0   1   2   1   1   0   2   2   2   1   1   1   0   0   2   0   1   2   1   2   1   1   2   1   2   2   2   2   1   2   1   1   0   0   1   1   1   1   2   1   1   1   2   1   2   0   1   0   2   0   1   0   0   0   0   1   0   1   0   1   2   2   0
 MK-6-6                 1   2   2   0   0   0   0   1   0   0   2   1   0   1   2   0   1   1   0   1   1   1   1   1   0   1   1   0   1   1   1   1   2   0   1   0   0   1   0   0   2   1   0   1   1   2   1   1   0   1   1   1   1   2   1   2   0   0   1   1   1   1   2   0   0   1   1   2   1   1   0   1   1   2   1   1   1   1   1   1   2   1   1   1   1   2   2   0   0   1   2   2   1   2   1   2   2   2   2   1   1   2   0   2   1   2   2   0   1   0   1   2   1   1   1   2   1   2   0   1   0   1   1   1   1   1   0   2   1   2   1   2   1   0   2   1   2   0   1   2   2   1   0   2   2   2   1   0   1   0   0   2   0   1   1   1   2   1   1   2   1   2   1   2   1   1   2   1   0   0   0   1   0   1   1   2   1   1   1   2   1   2   0   1   0   2   0   1   0   1   0   0   1   0   0   0   1   2   2   0
 MK-6-7                 0   2   2   0   0   0   0   0   0   0   2   1   0   1   2   1   1   2   0   1   1   1   1   1   0   1   1   0   1   1   2   1   2   0   1   0   0   2   0   1   2   1   0   1   1   2   2   1   2   1   2   2   0   2   1   1   0   0   1   1   1   1   1   0   0   1   0   2   1   1   1   1   1   2   1   1   1   1   1   1   2   1   1   1   1   2   2   0   0   1   2   2   1   2   1   2   2   2   2   1   1   2   0   2   1   2   2   0   1   0   1   2   1   1   1   1   0   2   0   1   1   1   1   1   0   1   0   2   1   1   2   2   2   0   2   1   2   1   1   2   2   1   0   2   2   2   1   0   1   0   0   1   0   1   1   1   2   1   1   2   1   1   1   1   1   1   2   1   1   0   0   2   0   1   1   2   2   1   0   2   1   2   0   1   0   2   0   1   1   1   0   1   1   0   1   1   1   2   1   0
 MK-6-8                 0   1   1   0   0   0   0   0   0   0   1   1   0   0   2   1   1   2   0   1   1   1   1   1   0   1   1   0   1   1   2   1   2   0   1   0   1   1   0   1   2   1   0   2   2   2   1   1   2   1   1   2   0   2   0   1   0   1   1   1   1   1   1   0   0   1   0   2   1   1   1   1   1   2   1   2   1   1   2   1   2   2   2   1   1   1   1   0   0   1   1   0   1   2   1   2   2   2   2   0   1   2   0   1   1   2   2   0   1   0   1   2   1   1   1   1   0   2   0   1   2   1   1   1   0   1   0   2   1   1   2   2   2   0   2   1   2   1   1   2   2   1   0   1   2   2   1   0   1   1   0   1   0   1   1   1   2   1   1   2   1   1   1   1   1   1   2   1   1   0   0   2   0   0   1   2   2   1   0   2   1   2   0   1   0   2   0   1   2   1   0   1   0   1   1   1   1   2   1   0
 MK-6-9                 0   1   1   0   0   0   1   0   0   0   1   1   0   0   1   1   1   2   0   1   1   1   1   1   0   2   1   0   1   1   2   1   2   0   1   0   2   1   0   1   2   1   0   2   2   2   1   1   2   1   1   2   0   1   0   1   1   2   1   1   1   1   1   0   0   1   0   2   1   1   2   0   0   2   0   2   0   1   1   1   2   2   2   1   1   1   1   1   1   1   1   0   1   2   1   2   2   2   2   1   1   1   1   1   0   1   2   0   1   0   1   2   1   0   1   1   0   2   0   2   2   1   1   1   0   1   0   1   1   1   2   2   2   0   2   1   1   1   1   1   2   1   0   1   2   1   1   0   1   2   0   1   0   2   1   1   2   1   1   1   1   1   1   1   2   1   2   1   2   0   0   2   0   0   1   2   2   1   1   2   1   2   0   1   0   2   1   1   2   1   1   1   0   1   1   0   1   2   1   1
 MK-6-10                0   2   1   0   0   0   0   0   0   1   0   1   0   0   1   1   1   2   1   1   1   1   0   0   0   2   1   0   1   2   2   1   2   0   1   0   2   1   0   1   1   0   1   2   2   2   1   1   2   1   1   2   0   1   0   2   1   1   1   1   1   1   1   0   0   1   0   2   1   1   2   0   0   2   0   2   0   1   1   2   2   2   0   1   1   1   1   1   1   1   1   0   1   2   1   2   2   1   2   1   1   1   1   1   1   1   2   0   1   0   1   2   1   1   1   1   0   2   0   2   2   1   1   1   0   1   0   1   1   1   2   1   2   0   2   1   1   1   2   2   2   1   0   2   2   1   1   0   1   2   0   1   0   2   2   2   2   1   1   1   1   1   1   1   2   1   2   1   1   0   0   2   0   0   1   2   2   0   1   2   1   2   0   1   0   2   1   0   2   1   1   1   0   1   1   0   1   1   1   1
 MK-6-11                0   2   1   0   0   0   0   0   1   1   0   1   0   0   1   0   1   2   1   2   1   1   0   0   0   2   2   0   1   2   2   1   2   1   1   0   2   1   0   0   1   1   1   1   1   0   1   2   1   1   1   2   0   1   2   2   1   1   1   2   1   1   1   0   1   1   1   2   1   1   2   0   0   2   0   2   0   2   1   1   2   2   0   0   1   1   1   1   1   1   1   0   1   2   1   2   2   1   2   1   1   1   2   2   1   1   2   0   1   1   1   2   1   1   1   1   0   2   1   1   2   1   1   1   0   2   0   1   1   1   2   1   2   0   2   1   2   1   1   2   2   0   0   1   1   2   1   0   1   2   0   1   0   2   2   2   2   1   1   1   1   1   1   2   1   1   2   1   0   0   0   1   0   0   1   2   2   0   1   1   1   2   1   1   0   1   1   1   2   1   1   1   0   2   1   0   1   1   1   1
 MK-6-12                1   2   1   2   0   0   0   0   1   1   0   1   0   0   1   0   1   2   0   2   0   1   0   0   1   2   2   0   1   2   2   1   2   1   1   0   2   1   0   0   1   1   1   1   1   0   1   1   2   1   0   2   0   1   2   2   2   1   1   2   1   1   1   1   1   1   1   2   0   1   2   0   1   2   0   2   0   2   1   2   1   2   0   1   1   1   1   1   1   1   2   0   1   2   1   2   2   1   2   1   0   1   2   2   1   0   2   0   0   1   1   2   1   1   0   1   1   2   1   1   2   1   1   1   0   2   0   1   1   1   2   1   2   0   2   1   2   0   1   2   2   0   0   1   1   2   1   0   1   2   0   1   0   2   2   1   2   1   1   2   1   2   1   2   1   1   2   1   0   0   0   1   0   0   1   1   2   1   1   1   1   2   1   2   0   1   2   1   2   1   1   1   0   2   1   0   1   0   1   1
 MK-6-13                0   2   1   2   0   0   0   0   1   1   1   1   1   0   1   0   2   2   0   2   0   1   0   0   1   2   2   0   1   2   2   1   2   1   1   0   0   1   0   1   1   1   0   1   0   0   1   1   2   1   0   2   1   1   2   1   2   1   1   2   1   1   2   1   1   1   0   2   0   1   2   1   1   1   0   2   0   2   0   2   1   2   0   1   1   1   1   1   1   1   2   1   1   0   1   1   2   1   1   1   0   1   1   2   1   1   2   0   0   1   1   2   1   1   0   1   0   1   1   1   2   1   1   1   0   1   0   1   1   1   2   1   2   0   2   1   2   0   1   1   2   0   0   1   1   2   1   0   2   2   0   1   1   2   2   2   1   1   1   2   1   2   1   2   1   1   2   0   0   0   0   1   1   0   1   1   2   1   1   1   1   1   1   1   0   1   2   1   2   1   1   0   1   2   0   1   1   0   0   1
 MK-6-14                0   2   1   2   0   0   0   0   1   2   1   1   1   0   1   1   2   1   0   2   0   1   0   1   1   2   1   1   1   1   2   1   2   1   0   0   0   1   0   1   1   1   0   1   1   0   1   1   2   1   0   2   1   1   1   1   1   1   2   2   1   0   2   0   1   1   0   2   1   1   1   1   2   1   0   2   0   2   0   2   1   2   0   1   1   2   0   1   0   1   2   1   1   0   1   0   1   1   0   1   0   1   2   2   1   1   2   0   0   1   1   2   1   1   0   0   1   1   1   1   2   1   1   1   0   1   0   1   0   1   2   1   2   1   2   1   2   1   2   0   2   0   0   1   1   1   1   0   2   1   0   1   1   2   2   2   1   1   1   2   1   2   0   2   1   1   2   1   0   1   0   0   1   0   0   1   2   1   1   1   1   1   1   1   0   1   2   1   2   0   1   1   1   1   0   2   1   0   0   2
 MK-6-15                1   2   1   2   0   0   1   0   1   2   1   1   1   0   1   1   2   1   0   1   0   1   0   1   1   2   1   1   1   2   2   1   2   0   0   1   0   1   1   1   1   1   1   0   0   0   0   1   2   1   0   2   1   1   1   1   1   1   2   2   0   0   2   0   1   1   0   2   1   1   1   1   2   1   0   2   0   2   0   2   1   2   0   1   1   2   1   1   0   1   2   1   1   0   1   0   1   2   0   2   1   2   2   1   1   1   1   0   0   1   1   2   0   1   1   0   1   1   1   1   2   1   1   1   0   0   0   1   0   1   2   1   2   1   2   1   2   1   2   0   1   0   0   1   1   1   1   1   1   1   0   1   1   2   2   2   1   1   1   1   1   2   0   2   1   2   2   1   0   1   0   0   1   0   0   0   2   1   1   1   1   1   0   1   0   0   2   1   2   0   1   1   2   1   1   2   2   0   0   0
 MK-6-16                1   1   1   2   1   0   2   0   1   2   1   1   1   0   1   1   2   1   0   1   0   1   0   2   2   2   1   2   1   2   2   1   2   0   0   1   0   1   1   1   1   1   1   0   0   0   0   1   2   1   0   2   1   1   0   1   1   1   0   2   0   0   2   0   2   1   0   2   1   1   1   1   2   1   0   2   0   2   0   2   1   2   0   1   1   2   2   0   0   0   2   2   1   1   1   0   1   1   0   2   1   2   2   0   2   0   2   0   0   1   1   2   0   1   1   1   2   1   1   1   2   1   1   1   0   0   0   1   0   1   1   1   2   1   2   1   2   1   1   0   1   0   0   1   1   1   2   1   1   1   0   1   1   2   2   2   1   1   1   1   1   2   0   2   1   1   2   1   0   1   1   2   1   0   0   0   2   1   2   1   1   1   0   1   0   0   1   1   2   1   1   1   2   1   1   1   2   0   0   0
 
!****************************************** Phenotypic Data **********************************************************
!-100.0 is resevred for missing phenotype
SimulatedTrait1        11.1761    8.6344    9.5403   10.6201   10.3025    9.4492   10.4958   10.2327    9.4299   11.2341    8.2993   10.2886    9.9654   10.3678    9.6123    9.5528   10.3794    9.4586   12.9076    8.3728   10.5119    8.5436    9.0527    8.9853    9.8204   11.1890    9.2175    9.9429    8.9970    9.7036    7.9970   11.2128    9.9795    8.3795   10.5071    9.4101    9.1101    9.0504   10.3493    7.7910    8.9235   10.7883   10.0156    8.7849    9.5969    9.2559   10.9077   10.7101    9.7822    8.0606   10.4798   10.2480   12.1248    9.5478    8.7106   10.8456   11.9227   10.0980    9.2788    9.9473    8.5640    9.7897   11.5151    7.8351    9.0458    9.6445   10.3540    8.6012   10.7594    9.0852   10.6542   10.4517    9.0748   12.5821   11.5062   10.2296   10.6526   10.4311   10.7727    8.4533   10.1147   11.2303    8.6184    9.1845   10.1109    9.6522   10.1934   10.9813   10.8578   10.0444    9.2403   10.7129   10.3353   10.7872   10.6465    9.6655   10.6362    9.7814   11.1500    9.7940   10.0625   10.8415    8.7247    9.7892   10.7443   10.5792    9.4734    8.4636   10.1704   10.9032   10.3479    9.4028   10.2093    9.2926    9.2959    9.3648    8.5000    9.7474   10.8340   11.3101    9.8057   10.3803   10.1449   11.3488    8.2206   10.6549   10.2870    9.4711    9.9805    9.9893    9.4787    8.4870    9.7876   10.9748   10.3954    9.3867    9.7456   11.8940    9.8864    9.8455   10.4623   10.8539    9.5686   10.5368    9.9536    9.2030    8.6894    9.2289   10.0956   10.9905   10.5834    8.7626   11.1877   11.3640    9.6313   10.2803    9.7868    9.7782    8.8321    8.4616    7.7735    9.9693   10.3772    9.6536    8.9238   11.0000    8.8258   10.1147    8.0876   11.5235    8.4023   10.0800    8.1448    9.8495   10.1701    9.4870   10.4985    9.7887    8.2629    9.5028    9.3544    8.8472    9.5611   10.5616    7.8926    9.0436    9.1462   10.3196    9.1188   10.6062   11.4450   10.4674   11.5033    9.6655    9.8846   10.3053    8.0695    8.5259   10.7271   11.5844
 
