# Supplementary material for: Inclusive Composite Interval Mapping of QTL by Environment Interactions in Biparental Populations
Source: PLoS One. 2015 Jul 10;10(7):e0132414. doi: 10.1371/journal.pone.0132414 (PMC4498613; doi:10.1371/journal.pone.0132414)
Supplement: S2 File — (ZIP) [file pone.0132414.s002.zip › F2 population/e=1/run_00165.met]

!**********************Note: lines staring with "!" are remarks and will be ignored in the program********************
!*********************************General Information**********************************
!Assuming F1 = P1 x P2, populations available in QTL IciMapping are: 
!  1, P1BC1F1 = P1 x F1, the first backcrossing where P1 is used as the recurrent parent;
!  2, P2BC1F1 = P2 x F1, the first backcrossing where P2 is used as the recurrent parent;
!  3, F1DH, F1-derived doubled haploids; 
!  4, RIL or F1RIL, recombination inbred lines through the repeated selfing of F1;
!  5, P1BC1RIL, recombination inbred lines through the repeated selfing of P1BC1F1;
!  6, P2BC1RIL, recombination inbred lines through the repeated selfing of P2BC1F1;
!  7, F2, the selfing generation of F1;
!  8, F3, the selfing generation of F2;
!  9, P1BC2F1, the second backcrossing where P1 is used as the recurrent parent; 
! 10, P2BC2F1, the second backcrossing where P2 is used as the recurrent parent;
! 11, P1BC2RIL, recombination inred lines through the repeated selfing of P1BC2F1; 
! 12, P2BC2RIL, recombination inred lines through the repeated selfing of P2BC2F1; 
! 13, P1BC1F2, the selfing generation of P1BC1F1; 
! 14, P2BC1F2, the selfing generation of P2BC1F1; 
! 15, P1BC2F2, the selfing generation of P1BC2F1; 
! 16, P2BC2F2, the selfing generation of P2BC2F1; 
! 17, P1BC1DH, P1BC1F1-derived doubled haploids; 
! 18, P2BC1DH, P2BC1F1-derived doubled haploids; 
! 19, P1BC2DH, P1BC2F1-derived doubled haploids; 
! 20, P2BC2DH, P2BC2F1-derived doubled haploids; 
   7      !Mapping Population (see remarks above)
   2      !Mapping Function (1 for Kosambi; 2 for Haldane; 3 for Morgan)
   2      !Marker Space Type (1 for intervals; 2 for positions)
   1      !Marker Space Unit(1 for centiMorgans; 2 for Morgan)
   6      !Number of Chromosomes (or Linkage Groups)
 200      !Size of the mapping population
   1      !Number of environments
 
!***************************************** Chromosomes and Linkage Maps **********************************************
!Chromosome                 NumMarkers
-CH1                        16
-CH2                        16
-CH3                        16
-CH4                        16
-CH5                        16
-CH6                        16
!Linkage map (Marker name followed by position or the interval length)
 MK-1-1                1     0.000
 MK-1-2                1    10.000
 MK-1-3                1    20.000
 MK-1-4                1    30.000
 MK-1-5                1    40.000
 MK-1-6                1    50.000
 MK-1-7                1    60.000
 MK-1-8                1    70.000
 MK-1-9                1    80.000
 MK-1-10               1    90.000
 MK-1-11               1   100.000
 MK-1-12               1   110.000
 MK-1-13               1   120.000
 MK-1-14               1   130.000
 MK-1-15               1   140.000
 MK-1-16               1   150.000
 MK-2-1                2     0.000
 MK-2-2                2    10.000
 MK-2-3                2    20.000
 MK-2-4                2    30.000
 MK-2-5                2    40.000
 MK-2-6                2    50.000
 MK-2-7                2    60.000
 MK-2-8                2    70.000
 MK-2-9                2    80.000
 MK-2-10               2    90.000
 MK-2-11               2   100.000
 MK-2-12               2   110.000
 MK-2-13               2   120.000
 MK-2-14               2   130.000
 MK-2-15               2   140.000
 MK-2-16               2   150.000
 MK-3-1                3     0.000
 MK-3-2                3    10.000
 MK-3-3                3    20.000
 MK-3-4                3    30.000
 MK-3-5                3    40.000
 MK-3-6                3    50.000
 MK-3-7                3    60.000
 MK-3-8                3    70.000
 MK-3-9                3    80.000
 MK-3-10               3    90.000
 MK-3-11               3   100.000
 MK-3-12               3   110.000
 MK-3-13               3   120.000
 MK-3-14               3   130.000
 MK-3-15               3   140.000
 MK-3-16               3   150.000
 MK-4-1                4     0.000
 MK-4-2                4    10.000
 MK-4-3                4    20.000
 MK-4-4                4    30.000
 MK-4-5                4    40.000
 MK-4-6                4    50.000
 MK-4-7                4    60.000
 MK-4-8                4    70.000
 MK-4-9                4    80.000
 MK-4-10               4    90.000
 MK-4-11               4   100.000
 MK-4-12               4   110.000
 MK-4-13               4   120.000
 MK-4-14               4   130.000
 MK-4-15               4   140.000
 MK-4-16               4   150.000
 MK-5-1                5     0.000
 MK-5-2                5    10.000
 MK-5-3                5    20.000
 MK-5-4                5    30.000
 MK-5-5                5    40.000
 MK-5-6                5    50.000
 MK-5-7                5    60.000
 MK-5-8                5    70.000
 MK-5-9                5    80.000
 MK-5-10               5    90.000
 MK-5-11               5   100.000
 MK-5-12               5   110.000
 MK-5-13               5   120.000
 MK-5-14               5   130.000
 MK-5-15               5   140.000
 MK-5-16               5   150.000
 MK-6-1                6     0.000
 MK-6-2                6    10.000
 MK-6-3                6    20.000
 MK-6-4                6    30.000
 MK-6-5                6    40.000
 MK-6-6                6    50.000
 MK-6-7                6    60.000
 MK-6-8                6    70.000
 MK-6-9                6    80.000
 MK-6-10               6    90.000
 MK-6-11               6   100.000
 MK-6-12               6   110.000
 MK-6-13               6   120.000
 MK-6-14               6   130.000
 MK-6-15               6   140.000
 MK-6-16               6   150.000
!*********************************** Marker Types ********************************************************************
!Co-dominant marker: When heterozygote F1 is present, P1 is coded as 2, F1 is coded as 1, and P2 is coded as 0; Otherwise, P1 is coded as 2, and P2 is coded as 0. 
!Dominant marker: When heterozygote F1 is present, P1 and F1 are coded as 12, and P2 is coded as 0; Otherwise, P1 is coded as 2, and P2 is coded as 0.  
!Recessive markers: When heterozygote F1 is present, P1 is coded as 2, and F1 and P2 are coded as 10; Otherwise, P1 is coded as 2, and P2 is coded as 0. 
!Missing marker is coded as -1. 
 MK-1-1                 0   0   2   2   2   1   1   0   1   1   2   1   1   1   0   0   0   2   1   0   0   0   0   2   1   2   1   1   2   0   0   2   2   2   0   2   2   2   1   0   1   2   2   1   1   2   1   1   1   0   0   2   2   0   1   2   1   0   1   0   2   2   2   0   1   1   1   1   0   2   2   2   1   1   1   0   1   1   0   1   2   0   0   0   1   1   2   1   1   2   2   1   1   1   1   1   1   1   0   0   0   1   0   1   2   1   1   1   2   1   1   0   1   2   2   1   2   2   0   1   2   1   1   1   1   1   2   0   2   1   0   1   1   1   2   2   2   1   2   1   2   1   0   2   0   1   0   1   2   1   1   1   1   1   1   1   1   2   1   1   2   2   1   1   0   1   2   2   0   2   1   0   2   2   1   2   2   1   0   1   0   2   1   1   0   1   2   1   0   1   2   1   1   1   1   0   1   1   2   0
 MK-1-2                 0   0   2   2   1   1   1   0   1   1   2   1   1   1   0   0   0   2   1   0   0   0   0   2   1   2   1   1   2   0   0   2   2   2   1   2   1   2   1   0   1   1   2   1   1   1   1   1   1   0   0   2   2   0   1   2   1   0   1   0   2   2   2   1   1   0   1   1   0   2   2   1   1   2   1   0   1   0   1   1   2   0   1   0   1   1   2   1   1   2   1   1   1   1   1   1   1   0   0   0   0   1   0   1   2   1   1   1   2   1   1   0   1   2   2   2   2   1   1   1   2   2   1   0   1   1   2   1   1   1   0   1   2   1   2   2   2   1   2   0   2   1   0   1   0   1   0   0   1   1   1   1   2   1   1   1   2   2   1   1   2   2   1   2   0   0   2   1   1   1   1   1   2   2   1   2   2   2   0   1   0   2   1   1   0   1   2   1   0   1   2   1   1   1   1   0   1   2   2   0
 MK-1-3                 0   0   2   2   2   1   1   1   1   1   2   1   1   1   1   1   0   2   1   1   0   0   0   1   2   2   0   1   2   0   1   2   1   2   2   2   1   2   1   0   1   1   2   2   1   1   1   1   0   0   0   2   2   1   0   2   1   0   1   0   2   2   1   1   1   0   1   1   0   2   2   1   1   1   0   0   1   0   2   1   2   0   1   0   1   1   2   1   2   2   1   1   2   0   1   1   1   0   0   0   0   1   0   1   2   1   1   1   2   1   2   0   1   2   2   2   2   1   1   1   2   2   1   0   1   1   2   1   0   1   0   1   2   1   1   1   2   1   2   0   2   1   0   1   0   1   0   1   1   1   1   1   1   1   1   1   2   2   1   1   2   2   1   1   0   0   2   1   1   1   1   1   2   2   1   2   2   2   0   1   0   2   1   2   0   1   2   1   0   1   2   1   1   1   1   0   1   2   1   0
 MK-1-4                 0   1   1   1   2   1   0   0   0   1   1   1   2   1   1   1   0   2   1   1   1   0   1   0   2   2   0   1   2   0   1   2   1   2   2   2   1   2   0   1   1   1   2   2   1   1   1   2   0   0   0   2   2   1   0   2   1   0   1   0   2   1   1   1   1   0   1   1   0   2   2   1   0   2   0   1   1   0   2   1   2   0   1   1   1   1   2   1   2   2   1   1   2   0   0   1   1   0   0   0   1   1   0   1   2   1   1   1   2   2   2   0   1   1   2   2   1   0   1   1   2   2   1   0   1   1   2   1   1   1   0   1   2   1   1   1   2   1   2   0   1   0   0   1   0   1   0   0   2   1   1   0   1   1   1   1   2   2   1   1   0   2   0   1   0   0   2   1   1   1   1   1   2   2   1   2   2   2   0   1   0   2   1   2   1   1   2   1   0   0   2   0   1   2   1   0   1   1   1   0
 MK-1-5                 0   1   1   1   2   1   0   0   0   1   1   1   2   1   1   1   0   2   1   1   0   0   1   0   2   2   0   1   2   0   1   2   2   2   2   2   1   2   0   1   2   1   2   2   1   1   1   2   0   0   0   2   2   1   0   2   1   0   0   0   2   1   1   1   1   0   1   1   1   2   2   1   0   2   0   2   1   0   2   1   2   0   1   1   1   1   2   0   2   2   1   1   1   0   0   2   1   0   0   1   2   1   0   1   1   0   1   1   2   2   2   0   0   1   2   2   1   0   0   1   2   2   2   1   2   1   2   2   1   1   1   1   2   1   1   1   2   1   2   0   1   1   0   0   0   1   0   0   2   1   1   0   1   1   1   1   1   2   2   1   0   2   0   1   0   0   1   1   1   1   1   1   2   2   0   1   2   2   1   1   0   2   1   2   1   1   2   1   0   0   2   1   1   2   1   0   1   1   1   0
 MK-1-6                 0   1   1   1   2   1   0   0   0   1   1   1   2   2   1   1   0   2   1   1   0   0   1   0   2   2   0   1   2   0   1   2   1   1   2   2   1   2   0   1   2   2   2   2   2   1   1   2   0   0   0   1   2   2   1   2   2   0   1   0   2   1   1   1   1   0   1   1   2   2   2   1   0   2   0   1   1   1   2   1   1   0   1   1   1   1   2   0   2   2   1   1   1   0   1   2   0   0   0   1   2   1   0   1   1   0   1   1   1   2   1   0   0   1   2   1   1   0   0   1   2   2   2   1   2   1   2   2   1   1   1   2   2   1   0   0   2   1   2   2   1   1   0   0   0   1   0   0   2   1   1   0   1   1   2   1   1   1   2   1   0   2   0   1   0   0   2   1   1   2   1   2   2   2   1   1   2   2   1   2   0   2   1   2   2   0   2   1   0   0   2   1   1   2   1   1   1   2   1   0
 MK-1-7                 0   1   2   1   2   1   1   0   0   1   1   1   2   2   1   1   0   2   1   1   0   0   1   1   1   2   0   1   2   0   1   2   1   1   2   2   1   2   0   1   2   2   1   0   1   2   1   2   0   0   0   1   2   2   2   1   2   0   1   0   2   1   1   2   1   1   1   1   2   2   2   1   0   2   0   1   1   1   2   1   1   0   1   1   0   1   0   0   2   2   1   1   1   1   1   2   1   0   0   1   2   2   0   1   1   0   0   1   1   2   1   1   0   0   2   1   1   1   0   1   2   2   2   1   2   1   2   2   1   1   1   2   2   2   0   0   2   1   2   2   0   1   0   1   0   2   0   0   2   1   1   0   1   0   1   1   1   1   2   1   0   2   0   1   0   0   2   1   1   2   0   2   2   2   1   1   1   2   1   2   1   2   1   1   2   1   2   1   0   1   1   1   0   1   1   1   1   1   1   0
 MK-1-8                 0   2   2   2   2   1   1   0   0   1   1   1   2   2   1   1   0   2   1   1   0   0   2   1   1   1   0   1   2   0   1   2   1   1   2   2   1   2   0   1   2   2   1   0   1   2   1   1   1   0   0   1   2   1   1   1   2   0   1   1   2   1   1   1   1   1   2   1   2   1   1   1   0   1   0   2   1   1   2   2   1   0   1   2   0   2   0   0   2   2   1   1   1   1   1   2   1   0   0   1   1   2   1   1   2   1   0   1   2   2   1   2   0   0   2   1   1   1   0   1   2   2   2   1   2   0   1   1   0   2   1   2   2   2   0   0   2   1   2   1   0   1   0   1   0   2   0   0   2   1   1   0   0   1   1   0   1   1   2   2   1   2   1   1   0   0   2   1   1   2   0   2   2   2   1   0   1   2   1   2   1   2   1   1   2   1   2   1   0   1   1   1   0   1   1   1   1   1   1   0
 MK-1-9                 0   1   2   2   2   1   1   0   0   1   1   0   2   2   1   1   0   2   1   1   0   0   2   1   1   1   0   1   1   1   1   2   1   1   2   2   1   2   0   0   2   2   1   0   1   1   1   1   0   0   0   1   2   1   1   1   1   1   1   0   1   1   1   1   2   0   2   1   2   0   1   1   1   1   0   2   0   1   2   2   1   0   1   2   1   2   0   0   2   2   1   1   1   1   1   2   1   0   0   1   1   2   1   1   2   1   0   1   2   1   1   2   0   0   2   1   1   1   0   1   2   2   2   1   2   0   1   1   0   2   1   2   2   2   0   0   2   1   2   1   0   1   1   1   0   2   0   0   2   1   2   0   1   1   1   1   1   1   2   2   1   2   1   1   0   0   2   1   1   2   0   1   2   2   1   0   1   2   2   2   1   2   1   1   2   1   1   1   0   1   1   1   1   1   2   1   1   1   1   1
 MK-1-10                0   1   2   1   2   1   1   0   0   1   1   0   1   2   1   1   0   2   1   1   0   0   2   1   1   1   0   2   1   0   1   2   1   1   2   2   2   2   0   0   2   2   0   0   1   2   1   1   0   0   0   1   1   2   1   1   0   1   1   0   1   1   1   1   2   0   1   1   2   0   1   1   1   1   0   1   0   1   2   2   0   0   1   1   2   2   0   0   2   1   1   1   1   0   1   2   0   0   0   0   1   2   1   0   2   1   2   1   2   1   1   2   0   1   2   1   1   1   0   1   2   2   1   2   2   1   1   2   0   2   1   1   2   2   0   0   1   1   2   1   0   1   1   2   0   2   0   0   2   1   2   0   1   1   1   1   1   0   1   2   1   1   1   1   0   0   2   0   1   2   0   1   2   2   1   0   1   1   2   2   0   2   0   1   2   1   1   1   1   1   1   1   1   1   2   1   1   1   1   1
 MK-1-11                1   1   2   1   2   1   1   0   0   1   1   0   1   2   1   2   0   2   1   1   0   0   2   1   1   0   0   2   1   0   1   2   0   1   2   2   2   2   1   0   2   2   0   2   1   2   1   1   1   0   0   1   1   2   1   1   0   0   1   0   2   1   1   1   1   0   1   1   0   0   1   1   2   1   0   1   0   1   1   2   0   1   1   1   2   2   0   0   2   1   1   1   1   0   1   2   0   1   1   0   1   2   1   0   2   1   2   2   2   1   1   2   0   1   2   1   1   1   0   1   2   2   1   2   1   1   1   1   0   2   1   1   2   2   0   0   1   1   2   2   0   2   1   2   0   2   0   0   2   0   2   0   1   1   1   1   1   1   1   2   1   1   2   2   0   0   2   0   1   2   1   1   2   2   1   1   1   1   2   2   0   2   0   1   2   1   1   1   1   1   1   1   1   1   2   1   1   1   0   0
 MK-1-12                1   1   2   1   2   1   1   0   0   1   1   0   1   2   1   2   0   2   1   1   0   0   2   2   1   0   0   2   1   1   1   2   0   2   2   2   2   2   0   0   2   2   0   2   1   2   1   2   0   0   1   1   1   2   1   1   0   0   1   0   2   1   1   0   1   1   1   1   0   0   1   1   2   1   0   1   0   1   1   1   0   2   1   1   2   1   0   0   2   1   1   1   1   1   1   2   0   1   1   0   1   1   1   0   1   1   2   1   2   1   2   2   0   1   2   1   1   1   0   2   2   2   1   2   1   0   1   1   1   2   0   1   2   2   0   0   1   1   2   2   0   2   1   2   0   2   0   0   2   1   1   1   1   1   1   2   1   1   1   1   1   1   2   2   0   1   2   0   1   2   1   1   2   2   1   1   1   1   2   2   0   2   0   1   2   1   1   2   1   1   1   2   1   1   1   1   1   1   0   0
 MK-1-13                0   1   2   1   1   1   1   0   0   1   1   1   1   2   1   2   0   2   1   1   0   0   2   1   1   0   0   1   1   1   1   2   0   2   1   2   2   2   0   0   2   2   0   2   1   2   1   2   0   0   1   1   1   1   1   1   1   1   1   0   2   1   2   0   2   1   1   1   0   0   1   1   1   1   1   1   1   1   1   1   0   2   0   0   2   1   0   0   2   1   1   1   1   1   1   2   0   1   1   0   0   1   0   0   1   1   2   1   2   1   2   2   0   1   2   1   0   0   1   2   2   2   1   2   1   0   1   1   0   2   0   1   2   2   0   0   1   1   2   2   0   2   1   1   0   2   0   0   2   2   1   1   1   1   1   2   1   2   1   1   1   2   2   2   0   1   2   0   1   2   1   1   2   2   1   1   1   1   2   1   0   2   0   1   1   1   2   2   1   1   1   2   1   1   1   1   1   1   0   0
 MK-1-14                0   1   2   0   1   1   0   0   0   1   1   1   1   1   2   2   0   2   0   0   0   0   2   1   1   0   0   1   1   1   1   2   1   2   1   2   1   2   0   0   2   1   0   2   1   2   1   2   0   1   1   1   1   1   1   2   1   1   1   0   2   1   2   0   2   1   1   1   1   0   1   1   1   1   1   1   1   2   0   1   0   2   0   0   2   1   1   0   1   1   1   1   1   1   1   2   1   1   1   0   0   1   0   1   1   1   2   1   0   1   2   2   0   2   2   1   0   0   1   2   2   2   1   1   1   0   1   1   0   2   0   1   1   2   0   0   1   1   2   2   0   2   1   1   0   1   1   0   2   2   1   1   1   1   0   2   1   1   1   2   1   2   2   2   0   0   2   0   2   1   1   1   2   2   1   1   1   1   2   1   0   2   1   1   1   2   2   2   0   1   1   2   0   1   1   1   0   1   0   1
 MK-1-15                0   1   1   0   0   1   1   0   0   1   1   1   1   1   2   2   1   1   1   0   0   0   2   1   0   0   0   1   1   1   2   2   1   1   1   2   1   2   0   0   2   1   0   2   2   2   1   1   1   1   1   0   1   1   1   1   1   0   1   1   2   1   2   0   2   1   1   2   1   0   0   0   1   1   1   1   2   2   1   1   0   2   0   0   2   1   1   0   1   0   1   2   1   1   2   2   1   1   2   1   0   1   1   1   1   1   2   1   1   1   1   2   1   2   2   1   0   0   1   2   2   1   1   1   0   1   1   2   0   2   0   2   1   2   0   0   1   1   2   2   0   2   1   1   0   1   1   0   2   2   1   1   1   1   0   2   1   1   1   2   1   1   2   2   0   1   2   1   2   1   2   1   2   2   1   1   1   1   2   1   0   2   1   1   1   2   2   2   0   0   1   2   0   1   1   1   0   1   0   1
 MK-1-16                0   1   0   0   0   1   1   0   0   1   1   1   0   1   2   1   1   1   1   1   1   0   2   1   0   0   1   1   1   1   2   2   1   1   1   2   0   2   0   0   2   1   1   2   2   2   2   1   1   1   1   0   1   2   1   1   1   0   1   1   1   1   2   0   2   1   1   1   0   0   0   0   1   1   2   0   2   2   1   1   0   2   0   0   2   1   0   0   1   1   1   2   1   1   2   1   1   1   1   1   0   2   1   1   1   1   2   1   1   2   0   2   1   2   2   0   0   0   1   0   2   1   1   1   0   1   1   2   0   2   0   1   1   1   0   0   1   0   2   1   0   2   1   1   0   1   1   0   2   2   1   1   1   0   0   2   1   1   0   1   1   1   2   2   0   1   2   0   2   2   2   1   2   2   1   1   0   1   2   1   0   2   1   1   1   1   2   2   0   1   1   2   0   1   1   1   1   1   0   1
 MK-2-1                 1   0   1   2   1   2   1   1   0   0   1   2   0   0   1   0   1   1   1   2   1   1   2   1   2   1   1   1   0   2   2   1   1   1   2   0   1   2   1   0   1   2   1   1   0   0   1   2   1   1   0   2   0   0   1   2   0   1   1   2   2   1   1   1   2   0   0   0   1   1   2   0   1   1   1   0   1   2   0   2   2   0   0   1   0   1   1   0   1   0   2   1   2   0   1   2   0   1   1   2   2   2   2   1   0   1   1   2   1   1   0   1   1   0   2   1   1   1   1   1   1   2   2   0   1   1   1   2   1   0   0   1   0   1   2   1   0   2   0   0   2   1   1   0   0   1   1   2   1   1   2   1   2   1   1   1   0   2   0   1   1   0   1   0   2   0   1   1   1   1   1   1   1   1   2   1   0   1   0   0   0   0   0   1   1   1   0   0   0   2   0   2   0   2   1   0   1   2   2   0
 MK-2-2                 1   0   1   2   1   2   1   1   1   0   1   2   1   0   1   0   1   0   1   2   1   1   2   1   2   1   1   1   0   2   2   1   1   1   2   0   1   2   1   0   1   1   1   1   1   0   1   2   1   2   0   2   0   0   1   2   0   1   1   1   2   1   1   1   2   0   0   0   1   1   2   0   1   1   1   0   1   2   1   2   2   0   0   1   0   1   1   0   1   0   2   2   2   0   1   2   0   1   1   2   2   2   2   1   0   1   1   2   1   1   0   1   1   0   2   1   1   1   1   0   0   2   2   0   2   1   1   2   2   1   0   2   0   1   2   1   1   2   1   0   2   1   1   0   0   1   1   2   1   2   1   1   2   1   1   1   0   2   0   1   1   0   1   1   2   0   1   1   2   1   1   1   0   1   2   0   1   1   0   0   0   0   0   1   1   1   0   1   1   2   0   1   0   1   1   0   1   2   2   2
 MK-2-3                 1   0   1   2   1   1   1   1   1   0   2   2   1   0   1   0   1   0   1   2   1   1   2   1   2   1   1   1   0   2   2   0   1   1   2   1   1   2   0   0   1   2   1   2   1   0   2   2   1   2   0   2   0   0   1   2   1   1   1   1   2   1   1   2   2   1   0   1   1   1   2   0   1   0   1   0   0   2   1   2   2   0   0   1   0   1   1   0   1   0   1   2   2   0   2   1   0   1   1   2   2   1   2   1   0   2   1   2   1   1   0   1   2   0   2   1   1   1   1   0   0   2   1   0   2   1   1   2   2   0   0   2   0   1   1   1   1   1   1   0   2   1   1   0   1   1   1   2   1   2   1   1   2   1   1   1   0   2   0   1   1   0   1   1   2   0   1   1   2   1   1   1   1   1   2   1   1   1   0   0   1   0   1   1   1   0   1   1   1   2   0   1   0   1   1   1   1   2   2   2
 MK-2-4                 1   0   1   2   1   1   2   1   1   0   2   2   0   0   1   0   1   1   1   2   1   1   2   1   2   1   1   1   0   2   2   1   1   1   1   1   1   2   0   0   1   2   1   2   1   0   2   2   1   2   0   2   0   0   1   1   1   1   2   1   2   1   1   1   2   1   0   1   1   1   2   0   1   0   1   0   0   1   1   1   2   0   0   1   0   1   1   0   1   0   1   1   2   0   2   1   0   1   0   2   2   1   1   1   0   2   1   2   1   2   0   1   2   1   1   1   1   1   0   1   1   2   1   1   0   1   1   2   2   1   0   2   0   1   0   1   1   1   1   0   2   0   1   0   1   1   1   2   1   2   1   1   2   1   1   1   1   2   0   1   1   0   1   1   2   0   0   1   2   1   1   0   1   1   2   1   1   1   0   0   1   0   1   1   1   0   1   1   1   2   1   2   0   0   1   1   1   2   2   2
 MK-2-5                 0   0   1   1   0   1   2   2   0   0   1   2   0   1   1   2   1   1   0   2   1   1   2   1   2   1   1   1   0   2   2   1   1   1   2   1   1   1   0   1   1   2   1   2   1   0   2   2   1   2   0   2   0   1   1   1   1   1   2   1   2   1   1   1   1   1   1   1   1   1   2   0   1   0   1   0   0   1   1   1   2   1   0   1   1   1   1   0   1   0   1   1   1   0   2   1   0   1   0   2   2   1   1   1   0   2   1   2   1   2   0   0   2   1   1   1   1   1   0   1   0   2   1   1   0   1   0   1   2   1   1   2   0   1   1   1   1   1   2   0   2   0   0   1   2   1   0   1   1   2   1   1   2   1   1   1   1   1   0   1   1   1   0   1   0   1   0   0   1   1   1   1   1   0   2   1   1   1   0   0   1   0   1   1   1   1   1   0   1   2   1   1   0   1   1   1   1   2   2   1
 MK-2-6                 1   1   1   1   0   1   1   2   0   0   1   2   0   1   1   2   1   0   1   2   1   0   2   1   2   1   1   1   0   2   2   1   1   0   2   1   1   2   0   0   1   2   0   2   1   0   1   2   1   2   1   1   0   1   1   1   1   1   2   1   2   1   1   1   1   1   1   1   1   1   1   0   1   0   1   0   0   1   1   1   2   1   0   0   1   1   1   0   1   0   0   1   1   1   2   1   0   2   1   2   2   1   1   1   0   2   2   2   1   2   0   0   2   2   1   1   1   1   0   1   0   2   2   1   1   0   0   1   2   1   1   2   1   1   1   1   0   1   2   0   1   0   1   1   1   1   0   1   1   2   0   1   2   1   1   1   1   1   0   1   1   1   0   1   0   1   0   0   1   1   0   2   1   0   2   1   2   1   0   0   1   0   0   1   1   0   1   0   2   2   1   1   0   1   1   1   2   2   2   0
 MK-2-7                 1   2   1   1   1   1   1   1   1   1   2   2   0   1   1   0   1   0   1   2   1   0   2   1   2   1   1   1   0   2   2   1   1   1   2   1   2   2   0   0   2   2   1   2   1   0   1   2   1   2   0   1   0   1   1   1   1   1   2   2   1   1   1   1   1   1   1   1   1   1   1   0   1   0   1   0   0   1   1   1   2   2   1   0   1   2   1   0   1   0   0   1   1   1   2   1   0   2   1   2   2   2   1   1   0   1   1   2   1   2   0   0   2   2   1   2   1   1   0   1   1   2   2   0   1   1   0   1   2   1   1   1   1   1   0   1   0   0   2   0   0   1   1   1   2   1   0   0   1   2   0   1   2   1   1   1   1   1   0   1   1   1   0   1   0   0   0   0   1   1   1   2   1   1   2   1   2   1   0   0   1   1   0   1   0   0   1   0   2   2   0   1   0   1   1   1   1   2   1   0
 MK-2-8                 1   2   1   1   1   2   1   1   1   1   2   2   0   1   1   0   1   0   2   2   1   0   2   1   2   2   1   1   0   2   2   1   0   1   2   1   2   2   1   1   2   2   1   2   1   0   1   2   1   2   1   1   1   1   1   1   1   1   2   2   0   1   1   1   1   1   0   2   1   1   1   0   1   0   1   0   0   2   1   1   1   2   1   0   1   2   1   0   0   0   0   1   1   1   1   1   0   2   1   2   2   2   1   1   0   1   1   2   1   1   0   1   2   2   1   2   0   1   0   2   1   2   2   0   1   1   0   2   1   2   1   1   1   1   1   1   0   0   2   0   0   1   1   1   2   1   0   0   2   2   1   1   2   1   1   2   1   1   0   1   1   2   0   1   0   0   1   0   1   1   1   2   1   2   2   0   2   1   0   0   1   1   0   1   0   0   2   0   2   2   0   0   0   1   1   1   1   2   1   0
 MK-2-9                 1   2   0   1   2   2   1   1   1   1   2   2   0   1   1   1   1   0   2   1   2   0   2   1   1   2   1   1   0   1   1   1   0   2   2   1   2   1   1   1   2   2   0   2   1   0   1   2   0   2   1   1   1   1   1   1   1   1   2   2   0   1   1   1   1   1   1   2   1   1   1   0   1   1   1   0   0   1   1   1   1   2   0   0   2   2   2   1   0   0   0   1   1   1   1   1   1   2   1   2   2   2   1   1   1   1   1   2   1   1   0   1   2   1   1   2   0   1   0   1   1   1   2   0   1   0   0   2   1   0   1   1   1   1   1   1   0   0   2   0   1   1   1   1   1   1   0   0   1   1   1   1   2   1   1   1   1   1   0   1   1   2   0   1   0   0   1   0   1   2   1   2   1   2   2   0   2   1   1   0   1   0   0   0   0   0   1   1   2   2   0   0   0   1   2   1   1   2   1   0
 MK-2-10                2   2   0   1   2   2   1   1   1   1   2   2   0   0   1   1   1   0   2   1   2   1   2   1   1   2   1   1   0   2   1   1   0   2   2   0   2   1   1   1   2   2   0   2   1   0   1   2   0   2   1   1   1   1   1   1   1   1   2   2   0   1   1   1   1   2   0   2   2   1   1   0   1   1   2   1   0   1   1   1   1   2   0   0   2   2   1   1   0   1   0   1   1   1   1   1   1   1   1   2   2   2   1   1   1   1   1   2   1   2   0   1   2   0   2   1   0   1   0   1   1   1   2   0   1   0   0   2   1   0   1   1   1   2   2   1   0   0   2   0   1   1   1   1   1   1   0   0   1   1   1   1   2   2   1   1   1   1   0   1   1   2   0   1   0   0   0   0   2   2   1   0   1   2   2   0   2   1   1   0   0   0   0   1   0   0   2   1   2   2   0   0   0   1   2   1   1   2   1   0
 MK-2-11                2   2   0   1   2   2   1   1   1   0   2   2   0   1   1   1   1   0   2   1   2   1   2   1   1   2   0   1   0   2   1   1   0   1   1   0   2   1   1   2   2   2   0   2   1   1   1   2   0   2   1   1   0   1   0   1   2   1   2   2   0   1   1   1   1   2   1   2   2   1   0   0   1   1   2   1   0   1   1   1   2   2   0   0   2   2   1   1   0   1   0   1   1   1   1   1   1   1   1   2   2   1   1   1   1   0   1   2   1   2   0   1   1   0   2   1   0   1   0   0   1   1   2   1   1   0   0   2   1   0   1   1   1   2   2   0   0   0   2   1   0   1   0   1   1   1   0   0   1   1   1   1   2   2   1   1   2   1   0   2   1   2   0   1   0   0   0   1   2   1   1   0   1   2   2   0   2   1   1   1   0   0   1   2   1   0   2   1   2   2   0   1   1   1   2   1   1   2   1   1
 MK-2-12                2   2   0   2   1   2   1   1   1   0   2   2   2   2   1   1   0   0   2   1   2   1   1   1   2   2   0   1   0   2   2   1   1   1   1   0   2   1   1   2   2   1   1   2   1   1   1   2   0   2   2   1   0   1   0   1   2   1   2   2   0   1   2   1   1   2   0   1   2   1   0   1   1   1   2   1   0   1   1   1   2   2   0   1   2   1   2   1   0   1   0   1   2   1   1   1   1   2   1   2   2   1   1   1   1   0   1   2   1   2   0   1   1   0   2   1   0   1   0   0   1   2   2   1   1   0   0   2   1   1   1   1   1   2   1   0   0   0   2   1   2   1   0   1   2   1   0   0   1   1   1   1   2   2   1   1   1   1   0   2   1   2   1   1   0   1   0   0   2   1   1   0   1   2   2   0   2   1   1   2   0   0   1   1   1   0   2   1   2   1   0   1   1   1   2   1   1   1   0   1
 MK-2-13                2   2   0   2   1   2   1   0   1   0   2   2   2   2   1   1   0   0   1   1   1   1   1   0   2   2   0   1   0   2   2   1   1   1   1   0   2   1   1   1   1   1   1   2   1   1   1   2   0   2   1   1   0   1   1   2   2   1   2   1   0   2   2   1   0   2   0   1   2   0   0   1   1   2   1   1   0   1   1   1   2   2   0   1   1   1   2   1   0   1   0   1   2   1   1   1   1   2   1   2   2   1   2   1   1   0   1   2   0   2   0   1   1   0   2   1   0   1   0   0   0   1   2   1   1   0   0   2   1   1   2   1   1   2   1   0   0   0   2   1   2   1   0   2   2   0   0   0   1   1   1   2   2   2   0   1   1   1   0   2   1   2   1   1   0   2   0   1   1   1   1   1   1   2   2   0   1   1   1   2   0   0   1   1   1   0   2   1   2   1   0   1   0   1   2   2   1   1   0   1
 MK-2-14                2   2   0   2   1   2   0   0   1   0   2   2   2   2   1   0   0   0   1   1   0   1   1   0   2   2   1   1   0   2   2   1   1   1   1   0   2   1   1   1   1   1   1   2   1   2   1   1   0   2   2   1   0   1   1   2   2   1   1   1   0   1   1   1   0   2   1   1   2   0   0   1   1   2   2   1   1   1   1   1   2   2   0   1   1   1   2   0   0   1   0   1   2   1   1   1   1   2   2   2   2   1   2   2   1   0   1   2   0   1   0   1   1   0   2   1   0   1   0   0   1   1   2   0   2   1   1   2   1   1   2   1   1   2   1   0   1   0   2   0   1   1   1   2   2   0   1   0   1   1   0   2   2   2   0   1   0   1   1   2   1   2   1   1   0   2   0   2   1   1   1   1   1   2   2   0   1   1   1   2   0   0   1   1   1   0   2   1   2   2   0   0   0   1   1   1   1   0   0   0
 MK-2-15                2   2   0   2   1   2   0   0   1   1   2   1   2   2   1   0   0   0   1   1   0   1   1   0   2   2   1   1   0   2   2   1   1   1   1   0   2   1   1   1   1   1   1   2   1   2   2   1   0   1   2   1   0   2   1   1   2   0   1   1   0   1   1   1   0   2   1   1   2   0   0   1   1   2   2   1   0   0   1   1   2   2   1   1   1   1   2   0   0   1   0   2   1   1   1   1   2   2   1   1   2   1   1   2   1   0   1   2   0   1   0   1   1   0   2   2   0   1   0   0   1   1   2   0   2   1   1   1   1   1   1   0   1   2   0   0   1   0   2   0   1   1   2   2   2   0   1   0   1   1   1   2   2   2   0   1   0   0   1   2   1   2   1   1   0   1   0   2   1   1   1   1   1   2   2   0   0   1   1   2   0   0   1   1   0   0   2   1   2   1   0   0   0   1   1   1   1   0   0   1
 MK-2-16                2   2   0   2   0   2   0   0   1   0   2   2   2   2   1   0   1   0   1   1   1   0   1   1   2   2   1   1   0   1   2   1   1   1   1   0   2   1   1   1   1   1   1   2   1   2   2   1   0   1   2   1   0   2   1   1   2   1   1   1   0   1   0   1   0   1   0   1   2   1   0   1   1   2   2   1   0   0   0   1   2   2   1   1   1   2   2   0   1   1   0   1   1   1   1   1   2   2   1   1   2   1   1   2   1   0   1   2   0   0   0   1   1   0   2   2   1   0   0   0   1   1   2   0   2   1   1   1   1   0   1   0   0   2   0   0   1   0   2   0   1   1   2   2   2   0   1   0   1   1   2   2   2   2   0   1   1   0   1   2   1   2   1   1   1   1   0   2   1   1   1   1   0   2   2   0   1   1   1   1   0   0   1   1   0   1   2   1   2   1   0   0   0   1   1   1   1   0   0   1
 MK-3-1                 1   2   1   1   0   1   1   1   0   1   1   1   0   1   0   1   1   2   1   0   1   1   2   1   1   2   1   1   1   1   2   1   0   1   1   1   1   2   2   0   0   2   0   0   1   0   1   0   2   1   0   2   1   0   0   1   2   0   2   0   0   2   2   1   0   0   0   1   2   1   2   1   2   1   2   0   2   2   0   1   2   1   2   1   2   2   1   1   1   1   2   2   0   1   1   0   2   2   2   2   1   0   0   2   0   1   1   0   2   1   1   1   0   2   1   1   1   1   1   2   2   0   1   1   1   2   2   2   2   1   2   2   2   0   2   2   1   1   1   2   2   1   2   1   0   2   2   0   2   2   2   0   1   0   0   1   1   1   1   2   1   2   2   1   1   2   2   2   2   1   2   0   2   0   1   2   1   2   1   1   1   1   1   1   1   2   1   2   2   1   1   1   2   2   0   2   1   0   1   1
 MK-3-2                 1   2   1   1   0   1   1   1   0   1   1   1   0   0   0   1   1   2   1   0   1   1   2   2   1   2   1   1   1   1   2   1   0   2   1   1   1   2   2   0   0   2   0   0   1   0   1   0   2   2   0   2   2   0   0   1   2   0   2   0   0   2   2   0   0   0   0   1   2   1   2   1   2   1   2   0   2   1   0   1   2   0   2   1   2   2   1   1   1   1   2   1   0   1   1   0   2   2   2   2   1   1   1   2   1   1   1   0   2   1   0   1   0   2   1   1   0   1   1   2   2   0   1   1   1   2   2   2   2   0   2   2   1   1   2   1   1   1   0   2   2   2   2   1   1   2   1   1   1   2   2   0   1   0   0   1   1   1   1   2   1   2   2   1   1   2   1   2   2   1   2   0   2   0   1   1   1   2   1   2   1   1   1   2   1   0   1   2   2   1   1   1   2   2   0   2   1   0   1   1
 MK-3-3                 1   2   1   1   0   1   1   1   0   2   0   1   0   0   0   1   1   2   0   0   1   1   2   2   1   2   1   1   1   1   2   1   0   2   2   1   1   0   2   0   1   2   0   1   1   0   1   0   2   1   0   2   2   0   0   0   2   0   2   0   0   2   2   0   0   0   0   1   2   1   1   1   2   1   2   0   2   1   0   1   2   0   2   1   1   2   1   1   1   1   1   1   0   1   1   0   1   1   2   2   0   1   1   2   1   1   1   0   2   1   1   1   0   2   1   1   0   1   1   2   2   0   1   0   1   2   1   2   2   0   1   2   1   2   2   1   1   1   0   2   2   2   1   1   1   2   2   1   1   2   2   0   1   0   0   1   1   1   0   2   1   2   2   1   2   2   1   2   1   1   2   0   2   0   2   1   1   2   1   1   0   1   1   2   1   1   1   2   1   1   1   1   2   2   0   2   2   0   1   1
 MK-3-4                 1   2   1   0   0   1   1   1   0   2   1   2   1   0   0   1   1   2   0   0   2   1   2   2   1   2   1   2   1   1   2   0   0   2   2   1   1   0   2   0   1   2   0   1   1   0   0   0   2   1   0   2   1   0   1   0   2   0   2   0   0   2   1   0   0   0   0   1   2   1   1   1   2   1   2   1   2   1   0   1   2   0   2   0   1   2   1   1   1   0   1   1   0   1   1   0   2   1   2   2   0   1   1   2   1   1   2   1   1   1   1   1   0   2   1   1   1   1   1   2   2   0   1   0   1   2   1   2   1   1   1   2   1   2   1   1   1   1   0   2   2   2   1   2   1   2   1   1   1   2   2   0   1   0   0   1   0   1   1   2   2   2   2   1   2   2   0   2   1   1   2   1   2   0   2   0   0   2   1   1   0   1   0   2   1   1   1   2   1   1   1   1   2   2   0   1   0   0   1   1
 MK-3-5                 1   2   1   0   0   1   1   1   0   2   1   2   2   0   0   1   1   2   1   0   1   1   1   2   1   2   1   2   1   1   2   0   0   2   2   1   1   0   2   0   1   1   0   0   1   0   0   0   2   1   0   2   1   1   2   0   2   0   2   0   0   2   1   0   0   2   0   1   2   1   1   2   2   1   2   1   2   1   0   1   2   0   2   0   1   2   1   1   1   1   1   0   0   0   0   0   2   1   2   2   0   1   1   2   1   1   2   1   1   1   1   1   0   2   1   1   1   0   1   2   1   0   1   0   2   2   1   2   1   2   1   2   1   2   2   1   1   0   0   2   2   2   1   2   1   2   1   1   1   2   2   0   1   0   0   2   1   1   2   2   2   2   1   1   2   2   0   2   1   1   2   1   2   0   2   0   0   1   0   1   0   1   0   2   1   1   1   2   1   1   1   1   1   2   0   0   1   1   2   1
 MK-3-6                 1   2   1   0   0   1   1   1   0   2   1   1   2   0   0   1   1   2   1   0   1   1   1   2   1   2   1   2   1   1   2   0   0   2   2   1   1   0   2   0   1   1   0   0   1   0   0   0   2   1   1   2   0   1   2   0   2   0   2   0   1   2   1   1   0   2   0   1   2   1   1   2   2   0   2   1   2   1   0   1   2   0   2   0   1   1   1   1   1   1   1   0   0   0   0   0   2   1   1   2   0   1   1   2   2   2   2   1   1   1   1   1   1   2   1   1   1   0   1   1   1   1   1   0   2   2   2   1   1   1   1   2   1   2   2   1   1   0   0   2   2   2   1   2   1   2   1   2   1   2   2   0   1   0   0   1   1   1   2   2   2   2   1   1   2   2   0   2   1   1   2   1   2   0   2   1   0   1   0   1   0   1   0   2   2   1   1   2   0   1   0   1   1   1   0   0   1   1   2   1
 MK-3-7                 1   2   1   0   0   1   1   0   0   2   1   1   1   1   0   1   1   2   1   0   1   0   2   2   1   2   1   2   0   1   2   0   0   1   1   1   1   0   2   0   1   1   0   0   1   0   0   1   2   1   1   2   0   1   2   0   2   0   2   0   2   2   1   1   1   2   1   1   2   0   1   1   1   0   2   0   2   1   0   1   2   0   2   0   1   1   1   0   1   1   1   0   0   1   0   0   2   1   0   2   1   1   1   2   2   2   2   2   1   1   1   1   2   2   1   1   1   2   2   1   1   1   1   0   2   1   1   1   1   1   1   1   1   2   2   1   1   0   0   2   2   1   1   2   1   1   1   2   1   2   2   0   1   0   0   1   1   1   2   2   2   2   1   1   2   2   0   2   1   1   2   1   2   0   1   1   1   1   0   2   0   1   0   2   2   1   0   2   0   0   0   1   1   1   0   0   1   1   1   1
 MK-3-8                 1   1   1   0   0   1   1   0   0   2   0   1   0   1   0   1   1   1   1   1   1   0   2   2   1   2   2   2   0   0   2   0   0   1   1   1   1   0   2   0   1   1   0   0   1   0   0   1   2   1   1   2   1   1   2   0   2   0   2   0   2   2   1   1   1   2   1   1   2   1   1   1   1   0   2   0   2   1   0   0   2   0   2   0   1   1   1   0   1   1   1   0   0   1   0   0   2   1   0   2   1   1   1   2   2   2   2   2   1   1   0   1   2   2   0   1   1   2   1   1   2   1   0   0   2   0   1   1   1   0   2   1   1   2   2   1   1   0   0   2   2   2   1   2   1   0   1   2   2   2   2   0   1   0   1   1   1   2   2   2   2   2   1   1   2   2   0   2   1   1   1   1   2   0   1   1   1   1   1   2   0   2   0   2   2   1   0   2   0   0   1   1   1   1   0   0   1   1   1   1
 MK-3-9                 1   2   2   0   0   1   1   0   0   2   0   1   0   1   0   1   1   1   2   1   1   1   2   2   1   2   2   2   0   0   2   0   0   1   1   1   1   0   1   0   1   1   0   0   0   0   0   1   2   0   1   2   1   1   2   0   1   1   2   0   2   2   1   1   1   2   1   1   2   1   1   0   1   0   2   0   1   1   0   0   2   0   2   0   1   1   1   0   2   1   1   0   0   1   0   1   2   1   1   2   1   1   1   2   2   2   2   2   1   1   0   1   2   2   0   1   0   2   1   1   2   1   0   0   2   0   1   1   1   1   2   1   2   2   1   1   1   1   1   2   1   2   2   2   2   0   1   1   2   1   1   0   1   0   1   1   1   1   1   2   1   2   0   2   2   2   0   2   1   1   1   1   2   0   1   1   2   1   1   2   0   2   0   2   2   1   0   2   0   0   1   1   1   1   0   1   1   1   1   1
 MK-3-10                1   2   2   1   0   1   1   0   1   2   0   1   0   1   0   1   1   2   2   1   1   1   2   1   1   1   2   2   0   1   2   0   0   1   1   0   1   0   1   0   2   1   1   0   0   0   0   1   2   0   2   2   1   1   1   0   0   1   2   0   2   2   1   1   1   2   0   1   2   1   1   0   1   0   2   0   1   1   1   0   2   0   2   0   1   1   2   1   1   1   0   0   0   1   0   1   2   1   1   2   1   1   1   2   2   2   2   1   1   1   0   1   2   2   1   1   0   2   1   1   2   1   0   0   2   1   1   1   1   1   2   1   2   2   1   1   1   1   1   2   1   2   2   2   2   0   1   2   1   1   0   1   1   0   1   1   1   1   1   1   1   2   1   2   1   2   0   1   1   1   1   1   2   1   1   1   2   1   1   1   0   2   0   2   2   1   0   2   0   0   1   1   0   1   0   1   1   1   1   0
 MK-3-11                1   2   2   2   0   1   2   0   1   2   0   2   1   1   0   1   2   2   2   1   1   0   1   1   0   1   2   1   0   1   2   1   1   1   1   0   1   0   1   0   1   2   1   0   1   0   0   1   1   0   2   2   1   1   1   0   1   1   2   0   2   2   1   1   1   2   0   1   2   1   1   1   1   0   2   0   1   1   1   0   2   0   2   0   1   2   2   1   1   1   0   0   1   1   0   2   2   1   1   2   1   1   1   2   2   2   2   1   1   2   0   0   1   2   2   1   0   2   0   1   2   1   0   0   1   2   0   0   1   0   2   1   2   2   1   2   1   2   1   2   1   2   2   2   2   0   1   2   1   1   0   0   1   0   1   0   1   1   1   1   1   2   1   2   1   2   0   1   1   1   1   1   2   1   1   1   2   0   1   1   2   2   0   2   0   1   0   2   0   0   1   1   1   2   0   1   0   1   1   1
 MK-3-12                2   2   2   2   0   1   2   0   2   2   0   1   1   1   0   1   2   1   2   1   2   0   2   1   0   1   2   2   0   2   2   1   1   1   1   0   1   2   1   0   1   1   1   0   2   1   0   1   1   0   2   2   1   1   1   0   1   1   2   0   2   2   1   1   1   2   0   1   2   1   1   2   1   0   2   0   1   2   1   0   2   0   2   0   1   2   2   1   1   1   1   0   1   0   0   2   2   1   1   2   1   1   0   2   2   2   2   1   1   2   0   0   1   2   2   0   0   1   0   1   2   1   0   1   1   2   0   0   1   0   2   1   2   2   1   2   1   2   1   2   1   2   2   2   0   0   1   1   2   1   0   0   1   0   1   0   1   1   1   1   1   2   0   2   1   2   0   0   1   0   1   1   2   1   1   1   2   0   1   1   1   2   1   2   0   1   1   2   1   0   1   0   1   2   0   1   0   1   1   1
 MK-3-13                2   2   1   1   0   1   2   0   2   2   1   1   1   1   0   1   2   1   2   1   1   0   2   1   0   1   2   2   0   2   2   1   1   1   1   0   1   2   2   0   1   1   2   0   2   1   0   1   0   0   2   2   1   0   1   0   0   0   2   0   2   2   2   0   1   2   0   1   0   1   2   2   1   0   2   0   1   1   1   0   2   0   2   0   2   2   2   1   1   1   1   0   1   0   0   2   1   2   2   2   1   1   0   2   2   1   2   1   1   2   0   0   2   2   1   0   0   1   1   1   2   1   0   1   0   1   0   0   1   0   1   1   2   2   1   2   1   2   2   2   0   2   2   1   0   0   1   1   2   1   0   1   1   0   1   0   1   1   1   1   1   2   0   2   1   2   0   0   1   0   1   1   2   1   1   1   2   0   1   1   1   2   1   2   0   1   1   2   0   0   1   0   1   2   0   1   0   2   1   0
 MK-3-14                2   2   1   0   0   1   1   0   2   1   2   1   1   1   0   1   1   1   2   1   1   0   2   1   0   1   2   2   0   2   2   1   1   1   1   0   1   2   2   0   1   2   2   1   1   1   1   2   0   0   2   2   1   0   1   0   0   0   2   1   2   2   1   0   1   2   0   1   2   1   2   1   1   0   2   0   1   1   0   0   2   0   2   0   2   1   2   1   1   2   1   0   1   0   0   2   1   2   1   2   1   1   0   2   2   2   1   1   1   2   0   0   2   2   1   0   0   1   1   1   2   1   0   1   0   1   0   0   1   0   1   1   2   2   0   2   1   2   2   2   0   2   2   1   0   0   1   1   2   1   0   1   1   0   1   0   1   1   1   1   1   2   0   1   1   2   0   0   1   0   0   2   2   1   1   1   2   0   1   1   1   2   1   2   1   1   2   2   0   0   1   0   0   2   1   1   0   1   2   0
 MK-3-15                2   2   1   0   1   1   1   0   2   1   2   0   0   1   0   1   1   1   2   1   1   1   2   1   0   1   2   2   0   2   2   1   1   1   2   1   1   2   2   0   1   2   2   1   1   1   1   2   1   0   2   2   1   0   2   0   0   0   2   1   2   2   1   0   1   2   1   1   0   1   2   1   2   0   2   0   0   2   0   0   2   0   2   0   2   1   2   1   1   1   1   0   1   0   0   2   1   2   0   1   1   1   0   2   2   2   1   1   1   1   0   0   2   2   1   0   0   1   1   2   2   1   0   1   0   1   0   0   1   0   2   1   2   2   0   2   1   2   2   2   0   2   1   1   0   1   1   1   2   1   1   1   1   0   1   0   1   1   1   1   1   2   0   0   1   2   0   1   1   0   0   2   2   1   1   1   2   1   1   1   1   2   1   2   2   1   2   2   0   1   0   0   1   2   1   0   0   1   2   0
 MK-3-16                2   2   1   0   1   0   2   0   2   1   1   0   0   1   0   1   1   1   2   1   1   1   1   2   0   1   0   2   1   2   2   0   1   1   2   1   1   2   1   0   1   2   2   1   0   1   1   1   1   0   1   1   1   0   2   1   0   0   1   2   2   2   1   0   1   2   1   1   1   1   2   2   1   1   2   0   0   2   1   0   2   0   2   1   2   1   2   1   1   1   1   0   1   0   0   1   1   2   0   2   1   0   1   1   2   2   1   1   1   1   1   0   1   2   1   0   1   1   1   2   2   1   0   1   0   1   1   0   1   0   2   1   2   2   0   2   1   2   2   2   0   1   1   1   0   1   1   2   2   1   1   1   1   0   1   0   1   1   1   1   2   2   0   0   0   2   0   2   1   0   0   2   1   1   1   1   2   1   2   1   1   2   1   1   2   1   1   2   0   1   1   1   1   1   1   0   0   1   2   0
 MK-4-1                 0   1   1   1   1   1   1   2   0   1   1   1   2   2   2   0   1   2   1   1   1   2   0   1   2   2   2   1   2   0   1   0   1   1   1   1   0   1   1   0   0   1   1   1   0   0   1   0   0   0   1   2   2   2   2   1   0   1   0   1   1   1   2   2   1   1   0   0   1   2   1   0   1   1   1   1   2   1   2   1   2   0   0   1   2   2   0   1   1   2   2   2   2   1   1   2   1   1   0   2   1   1   1   1   0   1   2   1   1   0   0   1   1   1   1   0   2   0   2   2   0   1   1   0   1   1   1   2   1   1   2   1   1   2   0   1   2   2   1   2   1   0   1   2   2   0   1   1   2   2   1   0   1   0   1   2   2   1   0   2   2   1   1   1   0   2   1   1   2   2   1   1   2   2   2   0   0   0   2   1   0   0   1   1   1   0   0   2   2   1   1   2   1   1   1   1   0   1   1   0
 MK-4-2                 0   1   0   1   1   2   1   2   1   1   1   1   2   2   2   0   1   2   1   2   1   2   0   1   2   2   2   1   2   0   1   0   2   1   0   1   0   1   1   1   0   1   1   1   0   0   1   0   0   0   2   2   1   2   2   1   0   1   1   1   1   1   2   2   1   1   0   0   1   1   1   0   2   1   1   1   1   1   2   1   2   0   0   1   2   2   0   1   1   2   1   2   2   1   1   2   1   2   0   2   1   1   1   1   1   1   2   1   2   1   0   1   1   2   1   0   2   1   1   2   0   1   1   0   1   1   1   2   1   1   2   1   0   2   0   1   2   1   2   1   1   0   1   2   2   0   1   0   2   2   1   0   1   0   1   1   2   1   0   2   2   1   1   0   1   0   2   1   2   1   1   1   2   2   2   0   0   0   2   1   1   1   1   1   1   0   0   1   2   1   0   1   1   0   1   1   0   1   2   0
 MK-4-3                 0   1   0   1   1   2   1   2   1   1   1   1   2   2   2   0   1   1   2   2   1   2   1   1   1   2   2   2   1   0   1   0   2   1   0   1   1   1   1   1   0   1   1   1   0   1   1   1   0   0   2   2   1   1   1   0   0   1   1   1   1   0   2   2   0   1   0   0   1   1   1   0   2   1   0   1   1   1   2   1   1   0   0   1   1   1   0   1   1   2   1   2   2   1   0   1   1   2   0   2   1   1   1   1   1   2   2   1   2   1   1   1   2   1   1   0   2   1   0   2   0   1   1   0   1   2   1   2   1   2   2   1   0   1   0   0   1   1   2   1   1   0   1   1   2   0   1   1   2   2   1   0   1   1   1   1   2   1   1   1   2   1   1   0   1   1   2   1   2   1   1   1   2   2   2   0   0   0   2   1   1   1   1   1   1   0   0   1   1   1   0   1   1   0   1   1   0   1   1   0
 MK-4-4                 0   0   2   1   1   2   1   2   1   1   1   1   2   2   1   1   1   1   1   2   1   1   1   1   1   2   1   2   1   0   1   0   2   0   1   1   0   2   1   1   0   1   1   1   0   1   1   1   0   0   2   2   1   1   2   0   0   1   1   1   1   0   2   2   0   1   0   1   1   1   1   2   2   1   0   1   1   1   2   1   1   0   1   1   1   1   0   1   1   2   1   2   2   1   0   1   1   2   0   2   1   1   1   0   1   2   1   1   2   0   1   1   2   1   1   0   2   0   0   2   0   1   1   0   1   1   1   2   1   1   2   1   1   0   0   0   1   1   2   1   1   0   1   1   2   0   1   1   2   2   1   1   1   1   1   1   2   1   1   1   2   1   0   0   1   1   2   0   2   2   1   1   2   2   2   0   1   1   2   1   1   1   0   1   1   0   0   1   2   1   0   1   2   0   1   2   0   1   0   0
 MK-4-5                 0   1   2   0   1   2   1   2   1   1   0   1   2   2   1   1   1   1   0   2   1   1   1   1   1   1   1   2   1   0   0   0   2   0   2   1   1   2   0   1   1   1   1   1   0   1   1   1   0   0   2   2   0   0   2   0   1   1   1   1   1   0   2   1   0   1   0   1   1   0   1   2   2   1   0   2   1   0   1   0   1   0   1   1   1   1   1   1   1   2   1   2   2   1   0   1   1   1   0   2   1   1   1   0   1   2   1   1   2   0   1   1   2   1   0   1   1   0   0   2   0   1   1   0   1   1   2   1   1   1   2   1   1   0   0   0   1   1   2   1   1   0   1   1   2   1   1   0   2   2   1   1   1   1   1   1   2   1   1   1   2   1   0   0   1   2   1   1   2   2   1   1   1   2   2   0   1   1   2   1   1   1   0   1   1   0   0   1   2   1   0   1   2   0   2   2   0   1   0   1
 MK-4-6                 0   1   1   0   1   2   1   1   1   1   0   1   2   2   1   1   1   0   0   2   1   1   1   1   2   1   2   2   1   0   0   0   2   1   2   1   1   2   0   1   1   1   1   1   0   2   1   1   1   1   2   1   0   0   2   0   1   1   1   0   1   1   2   1   0   1   0   0   1   0   1   2   2   2   0   2   1   0   1   0   1   0   1   1   1   1   2   1   1   2   1   2   1   1   0   1   1   1   0   1   1   1   0   0   1   1   1   1   2   0   1   2   1   1   0   1   1   0   1   2   0   1   1   0   1   1   2   1   1   1   2   0   1   0   0   0   2   1   2   1   1   0   1   1   2   1   2   0   2   1   1   1   1   1   1   1   2   1   1   1   2   1   0   0   1   1   1   1   2   2   1   1   1   2   1   0   1   0   2   2   1   1   0   1   1   1   0   1   2   1   0   1   2   1   1   2   0   1   1   1
 MK-4-7                 0   1   1   1   1   2   1   2   1   2   0   1   2   2   2   1   1   0   0   2   0   1   1   1   2   1   2   2   2   0   1   0   1   1   2   2   1   1   0   1   1   1   1   1   0   2   1   2   0   1   0   1   1   0   2   0   2   1   1   0   1   1   2   1   0   0   0   0   0   1   1   2   2   2   0   2   1   1   1   0   1   0   1   1   1   1   2   2   1   1   1   2   2   1   0   1   0   1   0   1   1   1   0   0   1   1   2   1   2   0   1   2   1   1   0   1   1   0   0   2   0   1   1   0   0   0   2   1   1   1   2   0   1   0   2   0   2   1   2   1   1   0   1   1   2   1   2   1   1   1   1   1   1   1   1   1   2   1   1   1   2   1   0   0   0   1   0   2   2   2   1   1   1   2   1   0   1   0   1   2   2   1   1   1   1   1   0   0   2   2   1   1   2   2   1   1   0   1   1   1
 MK-4-8                 0   1   1   1   1   2   1   2   1   1   0   1   2   2   2   0   1   1   1   1   1   1   1   0   1   0   2   2   2   0   1   0   1   1   2   1   1   1   0   1   1   1   1   1   1   1   1   2   1   1   0   1   1   0   1   0   2   1   2   0   1   1   2   1   0   0   0   1   0   1   1   2   2   2   0   2   1   1   1   0   1   0   1   1   1   1   2   1   1   1   1   2   2   1   0   1   1   2   0   1   1   1   1   1   1   1   1   1   2   0   1   2   1   1   0   1   0   0   1   2   0   1   1   0   0   0   2   1   1   1   2   0   1   0   2   0   2   1   2   1   1   1   0   1   2   1   2   1   1   1   1   1   1   0   1   1   2   1   1   1   2   1   1   0   0   1   0   1   2   1   1   1   1   2   1   0   1   0   1   2   1   1   1   1   1   1   0   0   2   2   2   1   2   1   1   1   0   1   1   1
 MK-4-9                 0   1   1   1   1   0   0   1   1   1   0   0   2   2   2   0   0   2   1   1   1   1   1   0   1   1   2   2   2   0   2   0   0   1   2   1   1   1   0   0   1   1   1   2   1   1   1   2   1   1   0   1   1   1   1   0   2   1   2   0   1   1   2   1   1   0   1   1   0   0   1   2   1   2   0   2   1   2   1   0   2   0   1   1   1   1   2   1   1   2   1   1   2   1   1   1   1   2   0   1   1   1   1   1   1   1   2   1   2   0   1   2   0   1   0   1   0   1   1   2   0   1   1   0   0   0   1   1   1   0   2   1   1   0   1   0   2   1   1   1   1   1   0   1   2   1   2   1   1   1   1   1   0   0   1   1   2   1   0   1   2   0   1   0   0   1   0   1   2   1   1   1   1   2   1   0   1   0   1   2   2   1   0   1   1   1   0   0   2   2   1   1   2   2   1   1   1   1   1   1
 MK-4-10                0   1   2   0   1   0   0   1   1   0   1   1   2   2   2   0   0   2   1   2   1   1   1   0   1   1   2   0   2   0   2   0   0   2   2   1   1   1   0   0   2   1   0   2   1   1   1   2   1   0   0   1   1   1   1   0   2   1   1   0   1   1   1   1   1   1   1   0   0   0   1   2   1   2   0   2   1   2   0   0   2   1   1   1   1   1   2   1   1   2   2   0   2   1   1   1   0   2   1   1   1   1   1   1   1   1   2   1   2   0   1   2   0   1   0   1   0   1   1   2   0   1   1   1   1   0   1   1   0   0   2   1   2   0   1   0   2   1   1   1   1   1   0   1   1   1   2   1   1   1   1   1   0   0   2   0   2   1   0   1   2   0   1   0   0   0   0   1   2   1   1   1   2   2   1   1   1   0   1   1   2   1   0   1   1   1   1   0   1   1   1   1   2   2   1   1   1   1   0   1
 MK-4-11                1   1   2   1   1   1   1   1   1   0   1   1   0   2   2   1   0   2   1   1   1   1   1   1   1   1   2   1   2   1   2   0   1   2   2   0   0   1   0   0   2   0   1   2   2   1   2   2   1   0   0   0   1   1   1   0   2   1   1   0   1   2   1   1   1   0   1   0   0   0   1   2   2   2   0   2   1   1   0   0   2   1   1   1   1   1   2   0   1   2   0   0   2   1   1   1   0   2   1   1   1   1   1   1   1   1   2   0   2   0   1   2   1   1   1   1   1   0   1   2   0   1   1   1   1   0   1   1   0   0   2   1   2   0   1   1   2   1   0   1   2   1   0   1   1   0   2   2   1   1   1   1   0   0   2   0   2   1   0   1   2   0   1   0   0   0   0   0   2   1   1   1   2   2   1   0   0   0   1   1   2   1   0   0   1   1   1   0   1   1   1   1   2   2   2   1   1   1   0   1
 MK-4-12                1   1   2   1   1   1   1   1   2   0   1   1   0   2   2   1   0   2   1   1   2   1   1   1   1   1   1   0   2   2   2   0   1   2   1   0   0   1   1   0   2   0   0   2   2   1   2   2   1   0   0   0   2   1   1   0   1   1   2   1   1   2   1   2   1   0   1   0   0   0   1   2   2   2   1   2   0   1   0   0   2   1   1   1   1   1   2   0   1   1   0   0   2   1   1   1   0   2   2   1   1   1   1   1   0   1   2   0   2   0   1   2   1   1   1   1   1   0   1   2   1   1   1   1   1   0   1   1   0   0   1   1   0   0   2   1   1   1   0   2   2   1   0   1   1   0   2   2   1   2   1   1   1   0   2   0   2   1   1   1   2   0   2   0   1   0   0   0   2   1   1   1   2   2   1   0   0   0   2   1   2   1   0   0   1   0   1   0   1   1   1   1   1   2   2   1   1   1   0   1
 MK-4-13                1   1   2   1   1   1   0   1   2   0   2   2   0   2   2   2   1   2   1   1   2   1   1   1   1   1   0   2   2   2   2   0   1   2   0   1   0   1   1   0   2   0   0   2   2   1   2   2   1   0   0   0   2   1   1   0   1   1   2   1   1   2   1   2   0   1   1   0   0   1   2   1   2   2   1   2   0   1   0   0   2   1   1   1   1   2   2   0   1   1   1   0   2   1   2   0   0   2   2   1   1   2   1   1   1   1   2   1   1   1   1   2   1   1   1   1   0   1   1   2   1   1   1   1   1   0   1   0   0   2   1   2   1   0   2   1   1   1   0   2   2   1   0   1   2   1   2   1   1   2   1   0   1   1   2   0   0   1   2   2   2   1   1   1   1   1   0   0   1   0   2   1   1   2   1   0   0   1   2   1   2   1   0   0   2   0   1   0   1   1   1   1   1   2   2   1   1   1   0   1
 MK-4-14                1   1   2   1   2   1   0   1   2   0   2   2   0   2   2   2   1   1   1   1   1   1   1   1   1   1   0   2   2   2   2   0   1   2   0   1   0   1   1   0   2   1   0   2   2   0   1   2   1   0   0   0   2   1   1   0   1   1   2   1   2   2   1   1   0   1   1   0   0   1   1   1   1   2   1   2   1   1   0   0   2   1   2   1   1   2   2   1   2   1   1   0   2   1   1   1   0   2   2   1   1   2   1   1   1   1   2   1   1   1   1   1   1   1   1   1   0   1   2   2   0   1   1   1   1   0   0   0   0   2   1   2   1   0   2   0   1   1   1   2   2   1   0   1   2   1   1   1   0   2   1   0   1   0   2   0   0   1   2   2   2   1   1   1   1   2   0   0   1   0   2   1   1   1   1   0   0   2   2   1   2   1   0   0   2   0   1   2   1   1   1   1   1   2   2   1   1   0   0   1
 MK-4-15                1   1   2   1   1   1   0   1   2   0   2   2   0   2   2   2   1   1   1   1   1   1   1   1   0   1   0   0   2   2   2   0   1   2   0   1   0   1   1   0   1   1   1   2   2   0   1   2   1   0   0   0   2   1   1   0   2   1   2   2   2   2   2   0   0   2   1   0   0   1   1   1   2   2   2   1   1   1   1   0   2   0   2   1   0   2   2   1   1   1   2   0   2   1   1   1   0   2   2   1   1   2   1   1   1   1   2   1   1   1   1   1   1   2   1   1   1   1   2   2   0   1   1   2   1   0   0   1   0   2   1   2   1   1   1   0   2   1   0   2   2   1   0   1   1   1   1   1   0   2   1   0   1   1   2   1   0   1   1   1   2   1   1   1   1   2   0   0   1   1   2   0   1   1   1   1   0   1   1   1   1   1   0   0   2   0   1   2   1   1   1   0   1   2   2   2   1   1   0   1
 MK-4-16                1   1   2   1   1   0   1   0   1   0   2   2   1   2   2   2   1   1   1   1   1   1   1   1   0   2   0   0   2   2   2   0   0   2   0   1   1   1   1   0   1   1   1   2   2   0   1   1   1   0   0   0   2   1   1   0   2   1   1   2   2   1   2   0   0   2   1   0   1   1   1   1   2   2   2   1   1   1   0   1   2   0   2   1   0   2   2   1   0   1   2   0   2   1   1   1   0   2   2   1   1   2   1   2   1   0   1   1   1   1   0   1   1   2   1   1   1   1   2   1   0   1   1   2   1   0   0   0   0   2   0   1   0   1   1   0   1   1   0   2   2   1   0   1   1   1   1   1   0   1   1   0   1   1   2   2   0   1   2   1   2   0   1   1   1   2   0   0   1   1   2   2   1   1   1   1   0   1   1   1   1   1   0   0   1   0   1   1   1   1   1   1   1   2   2   2   1   1   0   2
 MK-5-1                 0   2   2   0   1   2   2   2   0   2   1   0   2   1   0   0   1   1   1   0   1   1   1   2   1   0   1   1   2   1   1   0   1   2   1   2   2   1   1   1   0   0   1   2   1   2   1   0   1   1   1   1   2   1   0   1   1   2   1   1   0   1   0   0   1   0   2   1   1   1   2   2   2   2   1   0   1   1   1   2   1   0   2   2   1   0   2   2   0   1   0   2   1   0   0   0   0   1   1   2   2   2   1   0   1   0   0   2   0   1   1   1   1   2   1   1   0   2   2   2   1   1   2   0   1   1   0   2   2   1   1   0   0   0   2   1   0   1   1   2   1   0   1   1   1   2   1   1   0   0   1   1   0   2   1   0   2   0   1   1   2   1   1   0   0   1   1   2   0   0   1   2   0   1   1   1   1   1   2   1   0   1   1   0   0   0   1   2   1   2   1   2   0   1   1   0   1   0   1   1
 MK-5-2                 0   2   2   0   1   2   2   2   0   2   1   0   2   1   0   1   1   1   1   1   1   1   1   1   2   0   1   1   2   1   1   0   1   2   1   2   2   1   1   1   0   0   1   2   1   2   1   0   1   1   1   1   2   1   0   1   1   2   1   1   0   1   0   1   1   1   2   1   1   1   2   2   2   1   1   1   1   0   1   2   2   2   2   2   1   0   2   2   0   1   0   2   1   0   0   0   0   1   1   2   1   1   1   0   1   0   0   1   0   1   1   1   1   2   1   1   0   2   2   2   1   1   2   0   1   1   1   2   2   0   1   0   0   0   2   2   1   1   2   2   1   0   1   2   1   2   0   1   0   0   0   1   1   2   1   0   2   0   1   1   1   1   1   0   0   1   0   2   0   2   1   1   0   0   1   1   1   1   2   1   0   1   1   0   0   1   1   2   1   2   1   2   0   1   1   0   2   0   1   1
 MK-5-3                 0   2   2   0   1   2   2   2   0   1   1   0   2   1   0   1   1   1   0   1   1   0   1   1   2   0   1   1   1   1   1   0   1   1   1   2   1   1   1   1   0   0   1   2   1   2   2   0   1   1   0   1   2   1   0   1   1   2   1   1   1   1   0   0   1   2   2   1   1   1   2   2   1   0   1   1   1   1   1   2   2   2   1   2   1   0   2   2   0   1   0   2   1   1   0   0   0   1   1   2   1   1   1   0   1   0   0   1   0   1   2   1   1   2   1   2   0   2   2   2   1   1   2   0   1   1   1   2   2   0   1   0   0   0   2   2   1   1   2   2   1   0   1   2   1   1   1   1   0   0   0   1   1   2   1   0   2   0   1   1   1   1   1   0   0   1   0   2   0   2   0   1   0   0   1   1   1   2   1   1   0   1   1   0   0   1   1   2   1   2   1   2   0   1   0   0   1   0   1   1
 MK-5-4                 0   2   2   0   1   2   2   2   2   0   1   0   2   1   0   1   1   1   0   1   1   0   1   1   2   0   1   1   0   1   1   0   1   0   1   1   1   1   1   2   0   0   1   2   1   2   2   0   1   1   0   1   2   1   1   1   0   2   1   1   2   1   0   0   1   2   2   1   0   0   2   2   1   0   1   1   1   1   1   2   2   2   1   2   2   0   2   2   0   0   0   2   1   1   0   0   0   0   1   2   1   1   1   0   1   1   0   1   0   1   1   1   0   2   1   2   1   1   2   2   1   1   2   0   1   0   1   1   2   0   1   0   0   0   2   2   2   1   2   2   1   0   1   2   0   2   1   1   0   0   0   1   2   2   1   0   2   0   1   1   1   1   1   0   0   1   0   2   0   2   1   1   0   1   1   1   1   2   1   1   0   1   1   0   0   1   2   2   1   2   1   2   0   1   1   1   1   1   2   1
 MK-5-5                 0   2   2   0   1   2   2   2   2   0   0   0   2   2   0   1   1   1   0   0   1   0   1   1   2   0   0   1   0   1   1   0   0   0   1   1   1   1   1   1   0   0   0   2   1   2   1   0   1   1   0   1   2   1   1   1   0   2   1   1   2   1   2   0   1   2   2   1   0   0   2   2   1   0   1   1   1   1   1   2   2   2   1   2   2   0   2   2   0   0   0   2   2   1   0   0   0   0   1   2   1   1   1   0   1   1   0   1   0   1   1   1   0   2   1   2   1   1   2   2   1   1   2   1   1   0   1   1   2   0   1   0   1   0   2   0   2   1   2   2   1   0   2   2   0   2   1   2   2   0   0   1   2   2   1   0   2   0   1   1   1   1   1   0   0   1   0   2   0   2   1   1   0   1   1   1   1   2   1   2   1   2   1   0   0   1   2   2   1   1   1   2   0   1   1   1   1   1   1   1
 MK-5-6                 1   2   2   0   1   2   2   2   2   1   0   0   2   1   0   1   1   0   0   1   1   0   0   0   2   0   0   1   0   1   1   0   0   0   1   1   1   1   1   1   0   0   0   2   1   2   1   0   1   0   0   1   1   1   1   1   0   2   1   1   2   0   2   0   1   2   2   1   1   0   2   2   1   0   1   1   1   1   1   2   2   2   1   2   1   0   2   2   0   0   0   2   2   1   0   1   0   0   1   2   2   1   1   0   2   1   0   1   1   1   0   1   0   1   1   2   1   1   2   2   1   1   2   1   1   1   1   1   2   0   1   0   1   0   2   0   2   1   2   2   1   0   1   2   0   2   1   2   2   0   0   1   2   1   1   0   2   0   1   1   1   1   1   1   0   1   0   2   1   2   1   0   0   1   1   1   1   1   1   2   0   2   1   0   1   1   1   2   1   1   1   2   0   1   1   1   1   1   1   1
 MK-5-7                 1   2   2   0   1   2   2   2   2   1   0   0   2   1   0   1   1   0   0   1   1   1   1   1   2   0   1   1   0   1   1   0   0   0   1   1   1   1   1   1   1   0   0   2   1   2   1   1   0   1   0   1   1   2   2   1   0   2   1   1   2   0   2   0   0   1   2   1   1   1   2   2   1   0   1   1   1   2   1   2   1   1   1   2   1   0   2   1   0   0   0   2   2   1   0   1   0   0   1   2   2   1   1   0   2   1   1   1   1   2   0   1   1   0   1   2   1   1   2   2   1   1   1   1   1   2   1   1   2   0   2   0   1   0   2   0   2   2   2   2   1   0   1   1   0   2   0   2   2   0   0   1   2   1   1   0   1   0   1   1   1   1   1   1   0   1   0   2   1   2   1   0   0   1   2   1   1   2   1   1   0   2   1   0   0   1   1   2   1   1   1   2   0   1   1   1   1   1   1   2
 MK-5-8                 1   2   1   0   1   1   2   2   2   1   1   1   2   1   0   2   1   1   0   1   1   1   1   1   2   1   0   1   1   1   1   0   0   0   0   1   1   1   2   2   2   0   0   2   2   2   1   1   0   1   1   1   1   2   2   1   0   2   1   0   1   1   2   1   0   1   1   1   2   1   2   1   1   0   1   1   1   2   1   2   1   1   1   2   1   0   2   1   1   0   0   2   1   1   0   1   0   0   1   1   2   1   1   0   2   1   1   1   1   2   0   1   2   1   1   2   1   0   2   2   1   1   1   1   1   2   1   1   2   0   1   0   1   0   2   0   2   1   2   2   1   0   1   1   0   2   0   2   2   0   0   1   1   1   1   0   1   0   1   1   0   1   1   1   0   1   1   1   2   1   1   0   0   0   2   1   1   2   1   1   0   2   1   0   0   1   1   1   1   1   1   2   0   1   1   1   1   1   1   2
 MK-5-9                 1   2   1   0   1   1   1   2   2   1   1   1   2   1   1   2   1   1   0   1   1   1   1   1   2   1   1   1   1   1   1   0   0   0   0   0   1   1   1   2   2   0   0   2   2   2   1   1   1   1   1   1   0   2   2   1   0   1   1   0   1   1   1   1   0   1   1   1   2   1   2   2   1   0   0   1   1   2   1   2   1   1   1   1   1   1   2   0   1   1   0   2   1   1   0   1   0   0   1   1   2   1   1   0   2   1   1   1   0   2   0   1   2   0   1   2   1   1   2   2   1   1   1   1   0   2   2   1   2   0   1   0   0   0   2   0   2   1   2   2   1   1   0   1   0   1   0   2   2   1   1   1   1   1   1   0   1   0   1   1   0   1   1   1   0   1   1   1   2   0   1   0   0   0   2   0   1   2   1   2   0   2   1   0   0   0   1   1   0   2   1   2   0   0   1   1   2   1   1   2
 MK-5-10                1   2   1   0   1   1   2   2   2   1   1   1   2   1   1   2   1   1   0   0   1   1   1   1   2   2   0   2   2   1   1   0   0   0   0   0   1   1   1   2   2   1   0   2   1   2   1   2   1   1   1   1   0   2   2   1   0   0   2   1   0   1   1   2   0   2   1   1   2   1   2   0   1   1   0   0   1   2   1   2   1   0   1   1   1   1   2   0   1   1   0   2   1   2   2   1   0   1   1   1   2   1   1   1   2   0   1   1   1   2   0   1   2   0   2   2   1   1   2   1   1   1   1   0   0   2   2   1   1   0   1   0   1   0   2   0   2   1   2   2   1   0   0   1   0   1   0   2   2   1   1   1   1   1   1   0   1   0   2   1   1   0   2   1   2   1   1   0   2   0   1   0   1   0   2   0   1   2   1   1   0   1   1   0   1   0   1   1   0   2   1   2   0   0   0   1   2   1   1   1
 MK-5-11                2   2   1   0   1   1   2   2   2   1   1   1   2   2   1   2   1   2   1   0   0   1   1   0   2   1   0   2   2   1   1   0   0   0   0   0   1   1   1   2   1   1   0   2   1   2   1   2   1   1   1   1   0   1   2   1   1   0   2   1   1   1   2   2   1   2   1   0   2   1   1   1   1   1   0   0   1   2   1   2   1   0   1   1   1   1   2   1   1   1   0   2   1   2   2   2   0   1   1   1   1   1   1   1   1   0   1   1   1   2   0   1   2   0   2   2   1   1   2   1   2   2   2   0   0   2   2   1   1   0   2   0   1   0   2   0   2   1   1   2   0   1   0   1   0   1   0   2   2   1   1   1   1   2   1   0   1   0   2   1   1   0   1   1   2   1   1   0   2   0   1   0   1   0   2   0   1   1   1   1   0   2   2   0   1   0   0   1   0   2   0   2   0   0   0   1   2   1   1   1
 MK-5-12                2   2   1   0   2   1   2   2   2   1   1   1   2   2   2   2   1   2   1   0   0   1   1   0   2   1   0   2   2   1   0   0   0   1   0   0   1   1   2   2   1   1   0   2   1   2   0   2   1   1   1   1   1   1   2   1   1   0   2   1   0   1   2   2   1   2   1   0   2   1   2   1   1   1   0   0   1   2   1   1   1   0   0   2   1   1   1   1   1   1   0   2   1   2   2   2   0   1   1   1   1   1   1   1   2   0   1   0   1   2   0   2   2   0   2   2   1   1   2   1   2   2   2   0   0   2   2   0   1   0   2   0   1   0   2   0   1   1   1   2   1   1   0   2   0   1   0   2   1   1   1   1   1   1   1   0   1   0   2   1   1   1   1   1   2   1   0   0   2   1   1   1   1   0   2   0   1   1   1   0   0   2   1   0   1   0   0   1   1   2   0   2   0   0   0   1   1   1   1   1
 MK-5-13                2   2   1   0   1   1   2   2   2   1   1   1   2   2   2   2   1   1   0   0   0   1   0   0   2   2   0   2   2   1   0   0   0   1   0   0   1   1   2   2   1   0   0   2   1   2   0   2   1   1   0   1   1   2   2   1   1   1   1   0   0   1   2   0   1   2   1   0   1   2   2   1   1   1   0   0   0   2   1   1   1   0   0   2   1   1   1   1   1   0   1   1   2   2   2   2   1   1   1   1   1   1   1   1   2   0   1   0   2   2   0   2   2   0   2   2   1   1   2   0   2   1   2   0   0   2   2   0   1   1   2   0   0   0   1   0   1   2   2   2   1   1   0   2   2   1   0   2   1   1   1   1   1   1   1   0   1   0   2   0   1   1   1   0   2   1   0   0   2   1   1   1   0   0   2   1   1   2   2   0   0   2   1   0   1   0   0   1   1   2   0   2   0   0   0   1   1   1   1   1
 MK-5-14                2   2   1   0   1   1   1   2   2   1   1   1   2   2   2   2   1   0   0   0   1   1   0   0   2   2   0   0   2   1   0   0   0   1   0   0   1   1   2   1   1   0   1   2   1   2   0   2   0   1   0   2   1   1   1   1   1   1   1   0   0   1   2   0   1   2   1   0   1   1   2   1   1   1   0   0   1   1   1   1   2   0   1   2   1   1   1   1   1   0   1   0   1   2   2   2   2   0   1   0   1   1   1   1   1   0   1   1   2   2   0   2   2   1   2   1   1   1   2   0   2   1   2   0   0   2   2   0   2   1   2   2   0   1   1   0   1   2   2   2   1   1   0   1   1   1   0   2   2   1   2   2   1   1   1   0   1   0   2   0   0   1   1   0   1   0   0   0   2   1   1   1   0   0   2   1   0   2   1   0   0   2   1   0   1   0   0   2   0   2   0   2   0   1   1   1   1   1   0   1
 MK-5-15                2   2   1   0   1   1   1   2   2   1   1   2   2   2   2   2   2   0   0   0   1   1   0   0   1   2   0   1   2   1   0   0   0   1   0   0   1   0   2   1   1   1   1   1   1   1   1   1   0   1   1   1   1   0   1   1   1   1   2   1   0   1   2   0   1   2   0   0   1   0   1   1   2   1   0   0   1   1   1   1   1   0   1   2   1   1   1   1   1   0   1   0   0   2   2   2   2   0   1   2   1   0   0   1   1   0   1   2   2   2   0   2   2   1   2   0   2   0   2   0   1   2   2   0   0   2   2   0   2   1   2   2   0   1   1   0   1   2   1   2   0   1   0   1   1   1   0   1   2   1   1   2   2   1   1   0   1   0   2   0   0   1   0   1   1   0   0   0   1   1   1   1   0   0   2   1   0   2   1   0   0   2   1   1   1   0   0   2   1   2   0   1   0   1   1   1   1   1   0   1
 MK-5-16                1   2   0   0   1   1   2   2   2   1   0   0   2   2   2   2   1   1   0   0   1   1   0   0   0   2   1   1   2   1   0   0   0   1   0   1   2   0   2   1   2   1   1   1   1   1   1   1   0   1   0   1   1   0   1   1   1   1   2   1   0   1   2   0   1   1   0   0   1   0   1   1   2   1   1   0   1   1   1   1   1   0   2   2   1   1   1   1   1   0   1   0   1   2   2   2   1   0   1   2   1   0   0   0   1   0   1   2   1   2   0   2   2   2   2   0   2   1   2   1   2   2   2   0   0   2   2   0   2   1   2   2   1   1   1   1   1   2   1   1   0   1   0   1   1   1   0   0   2   1   0   2   2   1   1   0   0   0   2   0   0   1   0   1   1   0   1   0   1   1   1   1   0   0   1   1   0   2   1   0   1   2   1   1   1   1   0   2   1   2   0   1   0   1   1   2   1   1   0   1
 MK-6-1                 0   2   2   0   2   1   1   1   1   2   1   1   2   1   2   1   1   1   1   1   1   1   2   1   2   1   2   1   1   1   1   2   0   1   2   0   0   1   1   2   2   2   1   1   1   1   1   2   2   1   2   1   1   1   2   1   1   0   2   1   0   1   1   1   0   2   1   2   2   1   2   0   0   1   0   2   1   0   0   1   2   2   2   0   0   1   0   2   1   1   2   2   1   1   1   0   1   0   1   0   2   0   1   0   1   1   1   2   1   0   1   0   1   2   1   1   1   1   0   2   1   1   2   0   2   2   1   0   1   1   2   0   0   1   1   1   1   0   1   0   0   1   1   2   1   2   1   2   2   0   0   1   1   0   1   2   0   1   1   2   1   1   0   1   1   0   0   2   2   2   1   2   1   2   2   1   1   2   1   1   2   2   1   2   2   1   1   2   2   1   1   2   1   1   0   1   1   2   1   1
 MK-6-2                 0   2   2   0   2   2   1   1   1   2   1   1   2   1   2   1   0   0   1   0   1   2   2   1   2   1   2   1   1   0   1   2   0   1   1   0   0   1   1   2   2   2   2   0   1   0   1   2   2   1   2   1   2   1   2   1   1   1   2   1   0   1   1   1   1   2   1   2   2   1   2   1   0   1   0   2   1   0   0   1   2   1   1   0   0   1   0   2   2   1   2   2   1   2   1   0   1   0   1   0   2   0   0   1   1   1   1   2   1   0   1   0   1   2   1   1   1   1   0   2   1   1   1   0   2   2   1   0   1   1   2   0   0   1   1   1   1   0   1   0   0   1   1   2   1   2   1   2   2   0   0   1   1   0   1   1   0   1   1   2   1   1   0   1   1   0   0   2   2   2   1   2   1   2   2   1   1   2   2   2   2   2   1   1   2   1   1   2   1   1   1   2   1   1   0   1   1   2   1   2
 MK-6-3                 0   1   2   0   1   2   1   1   1   2   1   1   2   2   2   2   1   1   1   0   1   2   2   1   2   1   1   1   1   0   1   2   0   2   1   0   0   1   1   2   2   1   2   0   1   0   1   2   2   1   2   1   2   0   2   1   1   1   2   1   1   1   0   1   1   2   1   2   2   1   2   1   0   1   1   2   1   0   0   1   2   1   1   0   0   1   0   2   2   2   2   2   0   2   1   0   2   0   1   0   2   1   0   1   1   0   1   1   1   0   1   0   0   1   1   1   1   2   0   2   1   1   1   0   2   2   1   0   1   1   1   0   0   1   1   1   1   0   1   0   0   1   1   2   1   1   1   2   2   0   0   1   1   0   1   1   1   0   1   2   1   2   0   1   1   1   0   2   2   2   2   1   1   2   1   1   1   2   2   2   2   1   1   1   2   1   1   2   1   1   1   2   1   1   0   1   1   2   1   2
 MK-6-4                 0   1   2   0   1   2   1   1   1   2   1   1   2   2   2   2   0   1   1   0   1   2   2   1   2   1   1   1   1   0   1   2   0   2   2   0   1   1   1   2   2   1   2   0   1   0   1   2   2   0   2   2   1   0   2   1   1   1   2   1   1   1   0   1   1   2   1   2   2   1   2   1   0   0   1   1   1   0   0   1   2   2   1   1   1   1   0   2   2   2   2   2   0   2   1   0   2   1   1   1   2   2   0   1   1   0   1   0   1   0   1   0   0   1   0   1   1   2   0   2   1   1   2   0   2   2   1   0   1   1   0   0   0   1   1   1   1   0   0   0   0   1   1   2   0   1   1   2   2   0   0   1   0   0   1   1   0   2   1   1   1   2   0   1   0   0   0   2   2   2   2   1   1   1   1   1   2   2   1   2   1   2   1   2   1   1   0   2   2   1   1   1   1   1   1   0   1   2   1   2
 MK-6-5                 0   1   2   0   1   2   0   1   1   2   1   1   2   2   2   2   0   1   1   1   1   2   2   0   2   1   1   1   1   0   2   1   0   2   1   0   1   1   1   0   2   1   2   1   1   1   1   2   1   1   1   1   1   0   2   1   1   1   2   0   1   2   0   0   1   2   1   2   2   1   2   1   0   0   2   0   1   0   0   1   2   1   0   1   1   1   0   2   2   2   2   2   1   2   1   0   2   1   0   2   2   2   0   1   0   0   1   1   1   0   1   0   0   1   0   1   1   2   0   2   1   1   1   0   1   1   1   0   1   1   1   1   1   1   1   1   0   0   1   0   0   1   1   1   1   2   1   1   2   0   0   1   0   0   1   1   0   2   1   1   1   2   0   1   0   0   0   2   2   2   2   1   1   1   0   1   2   0   1   2   2   2   1   1   1   1   0   2   2   1   2   1   1   1   2   0   0   2   1   2
 MK-6-6                 0   1   2   0   1   2   0   1   1   2   2   2   2   2   2   1   0   2   1   0   1   2   2   0   2   1   2   1   1   0   2   2   0   2   1   0   1   1   1   0   2   1   2   0   1   1   1   2   1   1   2   1   1   0   2   1   1   1   1   0   2   1   0   1   1   1   1   2   2   1   2   2   0   0   2   0   1   0   0   1   2   1   0   1   0   1   0   2   2   1   2   2   1   2   1   0   2   1   1   2   2   1   0   1   0   0   0   1   1   0   1   0   0   1   1   1   1   2   0   2   1   1   1   0   1   1   1   1   1   2   1   1   2   1   1   2   0   1   1   0   0   1   1   1   1   2   1   1   2   0   0   1   0   0   1   1   1   2   1   1   1   2   0   1   0   1   0   2   2   2   1   1   0   2   0   1   2   0   1   2   2   2   1   1   1   1   0   2   2   1   2   1   1   0   2   1   1   2   1   2
 MK-6-7                 0   1   2   0   1   2   1   1   0   2   1   2   1   2   2   1   0   2   1   0   1   2   2   0   2   1   2   1   1   0   2   2   0   2   1   0   1   1   1   0   2   1   1   0   1   1   1   1   1   1   2   1   1   0   2   1   1   1   2   0   2   1   0   0   0   1   1   1   2   1   2   2   1   0   2   0   2   0   0   1   2   1   1   1   0   1   0   1   2   1   2   2   1   1   2   1   0   1   1   2   2   1   1   1   2   0   0   1   1   0   1   0   1   1   1   1   1   2   0   2   1   1   1   1   1   1   2   1   0   2   1   1   2   1   1   2   0   1   1   0   0   0   1   1   1   2   1   1   2   1   1   1   0   1   0   1   1   2   1   1   1   2   1   1   0   1   0   1   2   2   1   2   0   2   0   1   1   0   2   2   2   2   1   1   1   1   0   2   2   0   2   2   1   0   0   1   2   2   1   2
 MK-6-8                 0   1   1   0   0   2   1   1   0   2   0   2   1   2   2   1   0   2   1   0   1   2   2   0   2   1   2   1   0   0   2   2   0   2   2   0   1   1   1   0   2   2   1   0   1   1   1   1   0   1   2   1   1   1   2   1   1   1   2   0   2   1   0   1   0   1   1   1   2   1   2   2   1   0   2   0   2   0   1   1   2   1   1   1   0   1   1   1   2   1   1   2   1   1   1   1   0   2   2   1   1   1   1   1   2   0   0   1   1   1   1   0   1   1   1   1   1   2   0   2   1   1   1   1   0   1   2   1   0   2   1   1   1   1   1   2   0   1   1   0   1   0   1   1   1   2   1   1   2   1   1   1   1   2   1   1   1   1   1   1   1   2   1   2   0   1   1   1   1   2   1   2   0   2   0   2   0   0   2   2   2   2   1   1   1   1   0   1   2   1   2   2   1   0   0   1   2   2   1   2
 MK-6-9                 0   1   1   0   0   2   2   1   0   1   0   2   1   2   2   1   1   2   1   0   1   2   2   0   2   1   2   1   0   0   2   2   0   1   2   0   1   1   1   0   2   2   1   0   1   1   2   1   0   2   1   2   1   1   2   1   2   1   2   1   0   1   0   2   0   1   1   2   2   1   2   2   1   0   1   0   2   0   1   2   2   1   1   1   0   1   0   1   2   1   1   2   1   1   2   1   0   2   2   1   1   1   1   1   2   0   0   1   1   1   1   0   1   1   1   2   1   2   0   2   1   1   1   1   0   1   2   1   0   2   2   1   1   1   1   2   0   1   1   0   1   1   1   0   1   2   1   1   2   2   1   1   1   1   1   1   1   1   1   1   1   2   1   2   1   1   0   1   1   2   2   2   0   2   0   2   0   0   2   2   2   2   1   1   1   1   1   1   2   1   2   2   1   0   0   1   2   2   1   1
 MK-6-10                0   1   2   0   0   2   2   1   0   1   0   2   1   2   2   1   2   2   1   0   1   1   2   0   1   1   2   1   0   0   2   2   0   1   1   0   1   1   1   0   2   2   0   0   1   1   2   1   0   2   1   2   2   1   2   1   2   1   2   1   0   1   0   2   0   1   1   1   2   0   2   2   1   0   0   0   2   1   1   2   2   1   1   1   0   1   0   1   1   0   1   2   1   1   1   1   0   1   2   1   1   1   1   1   2   0   0   0   1   1   1   0   0   1   0   2   1   2   1   2   1   1   2   1   0   1   2   1   0   1   2   1   1   1   1   2   1   1   1   0   1   1   1   0   1   2   1   1   2   2   1   1   2   1   1   1   1   1   1   0   2   2   1   1   1   1   0   1   1   1   2   2   0   2   0   2   0   0   2   2   2   1   1   1   1   1   1   1   2   1   2   2   1   0   0   1   2   2   1   1
 MK-6-11                0   2   2   0   0   1   2   1   0   1   0   2   1   2   2   1   2   2   1   1   1   1   2   0   1   1   2   1   0   0   2   2   0   1   1   1   1   1   1   0   0   2   0   0   1   1   2   1   0   2   1   1   2   2   2   1   2   1   2   1   0   1   0   1   0   1   1   1   2   0   2   2   1   0   2   0   2   1   2   1   2   1   2   1   0   1   0   1   0   0   0   2   0   2   1   1   0   1   2   1   1   0   1   1   2   0   0   0   1   0   1   0   1   1   0   2   1   1   2   2   1   1   2   1   0   1   2   1   0   1   2   1   1   1   1   2   2   1   1   0   1   2   0   0   1   2   2   1   2   2   1   0   1   1   1   1   1   1   1   0   2   2   1   1   1   1   0   1   1   1   0   2   0   2   0   2   1   0   2   2   0   1   1   1   1   1   1   0   2   2   2   2   1   1   0   2   2   2   1   1
 MK-6-12                0   1   2   0   0   1   2   1   0   1   0   2   1   2   2   1   2   1   1   2   1   1   2   1   1   1   2   1   0   0   2   2   0   1   1   2   0   0   1   0   0   2   0   0   1   1   2   1   0   2   1   1   2   2   2   1   2   1   2   1   0   1   0   1   0   0   1   1   2   0   2   2   1   0   2   0   2   1   2   1   2   1   2   1   0   1   0   2   0   0   0   2   0   2   1   1   0   1   2   1   2   0   1   1   2   0   0   0   1   1   0   0   1   1   1   2   1   1   2   2   1   1   2   1   0   1   2   1   0   1   2   1   1   1   0   2   2   1   1   0   1   2   1   0   1   2   2   1   2   2   1   0   1   0   1   1   1   1   1   0   2   2   1   1   1   0   0   1   1   1   0   1   0   2   0   2   1   1   1   1   0   1   1   1   1   1   0   0   2   2   2   2   1   1   1   2   2   1   1   1
 MK-6-13                0   1   2   0   0   1   1   1   0   0   0   2   0   2   2   1   2   0   1   2   1   1   2   1   1   1   2   1   0   0   2   2   0   1   1   2   1   0   1   0   0   2   0   1   1   1   2   1   0   2   1   1   2   2   2   1   2   1   2   1   0   1   0   0   0   0   1   1   2   0   2   2   1   0   2   0   2   2   2   1   2   1   2   1   0   1   0   2   0   1   0   2   0   2   1   1   0   1   2   1   2   0   1   1   2   0   0   0   1   1   0   0   2   1   1   2   1   0   1   2   1   1   2   1   0   1   2   0   1   1   2   1   1   1   0   2   2   1   1   0   1   2   1   0   1   1   2   1   2   2   1   0   0   0   1   1   0   1   1   0   2   2   1   1   1   0   1   1   2   1   0   2   0   2   0   2   1   1   1   1   0   1   2   1   0   1   0   0   1   2   2   2   1   1   1   2   2   1   0   1
 MK-6-14                0   1   1   0   0   1   1   1   0   0   0   2   0   2   1   1   1   0   1   2   1   1   2   1   1   1   2   1   0   0   2   2   0   1   1   2   0   1   1   0   0   2   0   0   1   1   2   1   0   1   0   1   2   1   2   1   2   1   1   1   0   2   0   1   1   0   0   1   2   0   2   2   1   0   2   0   2   2   2   1   2   1   2   1   0   1   0   2   0   1   0   2   0   1   0   1   0   1   2   1   2   0   1   1   2   0   1   0   1   1   1   0   1   1   0   2   1   0   1   2   1   1   2   1   0   1   2   0   1   1   2   1   1   2   0   2   2   1   1   0   1   2   1   0   1   1   1   1   2   2   1   0   0   0   1   1   0   2   2   0   2   2   1   1   1   0   0   1   1   1   0   2   0   2   0   2   1   2   1   1   0   1   2   1   0   1   1   1   0   2   2   2   1   1   1   2   1   1   0   1
 MK-6-15                0   1   0   0   1   1   1   1   0   0   0   2   0   2   1   1   1   0   1   2   1   1   1   1   1   2   2   1   0   0   2   2   0   1   1   2   0   1   1   0   0   2   0   0   1   1   2   2   0   1   0   1   2   1   2   1   2   1   0   1   0   2   0   1   1   0   0   1   1   0   2   2   0   0   2   1   2   2   2   1   2   1   2   1   1   1   0   2   0   0   1   2   0   1   1   1   0   0   1   1   2   0   1   1   2   0   0   1   1   1   1   0   2   0   1   2   1   0   1   2   1   1   2   1   0   1   2   2   1   2   2   0   1   2   1   2   2   1   1   1   1   2   1   1   1   1   1   1   2   2   1   0   0   0   0   1   0   2   2   0   2   2   1   1   1   0   1   1   0   1   1   2   0   1   1   1   1   2   2   1   0   1   2   1   0   1   1   1   0   2   2   2   1   1   0   1   1   1   1   1
 MK-6-16                0   1   1   0   1   2   0   1   1   0   0   2   0   2   1   1   1   0   0   2   1   1   1   2   1   2   2   0   0   0   2   2   0   1   1   2   1   0   1   0   0   2   0   0   1   1   2   1   0   1   0   1   2   1   2   1   2   1   1   1   0   2   1   1   1   0   0   1   1   0   2   2   0   0   2   0   2   2   2   1   2   1   2   1   1   2   0   2   0   0   1   2   1   1   1   1   0   0   0   1   2   0   1   1   2   0   0   1   1   1   1   0   1   0   1   2   1   0   1   2   1   1   2   1   0   1   2   1   0   2   2   0   1   2   1   2   1   1   1   1   1   2   1   1   1   1   1   1   2   1   1   0   0   1   0   1   0   2   2   0   1   2   0   1   1   0   1   1   0   1   1   2   0   1   0   1   1   2   1   1   1   0   2   1   0   2   2   0   0   2   2   2   1   1   0   1   2   1   1   1
 
!****************************************** Phenotypic Data **********************************************************
!-100.0 is resevred for missing phenotype
SimulatedTrait1        11.6894   10.8338    9.8952    9.1718   11.6112    8.2269   10.7656   11.9506   11.5378   10.1884   10.1606    9.1028    9.8665   10.2273   10.1975   10.0648   11.9359   12.2071    9.1366    8.0998   10.1696   10.4243    9.8270   11.4164   10.1024    9.3476    9.0534   10.4823    9.6096    9.4414    9.6972    8.5644    9.7644    9.2963    8.0312    9.8297    9.8751    8.6021    9.5811   10.6752   10.5904   11.0186   10.4504   11.9116   10.3777   11.0360   10.0062   13.1812   10.4719   10.4587   10.1235   12.6845   10.5375   11.8164    9.1978   10.6545    9.0641    9.0452   12.2097    9.4947   11.4085   10.2679   11.6946    9.8964    9.9776    8.7963   10.5864   10.0143    9.1942   11.7880    9.3529   10.2704    9.6752    9.5590   10.1003   10.7320   11.0131    9.4177   10.5628    9.4117    8.9945    8.3743   11.4197    8.6755   11.2114    9.3439    9.5444   11.3842    9.3649   11.0832   11.1732   10.7714   11.3926   10.0373   10.3457    9.6765   10.0332    7.6605    8.7267    8.6296   12.6620   10.8297    9.2995    8.5975   10.4620    8.4240   10.8447    9.9830   11.6141    9.4260   10.2897   10.5906    8.7388    9.8638    8.0771   10.9716    9.4801   11.6840   10.5401   12.1908    8.2522   10.9606    9.6145   10.3214    9.8963    9.1181   11.2127   10.1865    9.0323   11.0366    9.2251    8.7330    8.3290   10.0369   10.0909   10.2664   10.6524    9.9344   12.1023    9.6021    9.7810    9.0244   11.2235    8.5087   10.0568    9.4930   10.2706    8.8908    9.9364    7.1396   11.4641   10.5153    9.1741    9.7883    9.5039    8.9784    8.6060   10.3553    8.1308    9.6134   11.5619   11.1434   10.3333    9.1152    9.5623   10.3364    9.4693   10.8214   10.1276   10.1616    9.5965    9.7564   10.5974   10.3398    7.7607   11.1446   10.7645    9.2652   11.6067   10.7717   10.4018    8.1516   10.0160   10.5133   11.5773    8.9410   10.7868   10.0890    9.6315   10.0161    9.9894    8.8624    9.9646    9.2038   10.5102   10.7822   11.2760   10.2986   11.0261    9.4558
 
