# Supplementary material for: Inclusive Composite Interval Mapping of QTL by Environment Interactions in Biparental Populations
Source: PLoS One. 2015 Jul 10;10(7):e0132414. doi: 10.1371/journal.pone.0132414 (PMC4498613; doi:10.1371/journal.pone.0132414)
Supplement: S2 File — (ZIP) [file pone.0132414.s002.zip › F2 population/e=1/run_00166.met]

!**********************Note: lines staring with "!" are remarks and will be ignored in the program********************
!*********************************General Information**********************************
!Assuming F1 = P1 x P2, populations available in QTL IciMapping are: 
!  1, P1BC1F1 = P1 x F1, the first backcrossing where P1 is used as the recurrent parent;
!  2, P2BC1F1 = P2 x F1, the first backcrossing where P2 is used as the recurrent parent;
!  3, F1DH, F1-derived doubled haploids; 
!  4, RIL or F1RIL, recombination inbred lines through the repeated selfing of F1;
!  5, P1BC1RIL, recombination inbred lines through the repeated selfing of P1BC1F1;
!  6, P2BC1RIL, recombination inbred lines through the repeated selfing of P2BC1F1;
!  7, F2, the selfing generation of F1;
!  8, F3, the selfing generation of F2;
!  9, P1BC2F1, the second backcrossing where P1 is used as the recurrent parent; 
! 10, P2BC2F1, the second backcrossing where P2 is used as the recurrent parent;
! 11, P1BC2RIL, recombination inred lines through the repeated selfing of P1BC2F1; 
! 12, P2BC2RIL, recombination inred lines through the repeated selfing of P2BC2F1; 
! 13, P1BC1F2, the selfing generation of P1BC1F1; 
! 14, P2BC1F2, the selfing generation of P2BC1F1; 
! 15, P1BC2F2, the selfing generation of P1BC2F1; 
! 16, P2BC2F2, the selfing generation of P2BC2F1; 
! 17, P1BC1DH, P1BC1F1-derived doubled haploids; 
! 18, P2BC1DH, P2BC1F1-derived doubled haploids; 
! 19, P1BC2DH, P1BC2F1-derived doubled haploids; 
! 20, P2BC2DH, P2BC2F1-derived doubled haploids; 
   7      !Mapping Population (see remarks above)
   2      !Mapping Function (1 for Kosambi; 2 for Haldane; 3 for Morgan)
   2      !Marker Space Type (1 for intervals; 2 for positions)
   1      !Marker Space Unit(1 for centiMorgans; 2 for Morgan)
   6      !Number of Chromosomes (or Linkage Groups)
 200      !Size of the mapping population
   1      !Number of environments
 
!***************************************** Chromosomes and Linkage Maps **********************************************
!Chromosome                 NumMarkers
-CH1                        16
-CH2                        16
-CH3                        16
-CH4                        16
-CH5                        16
-CH6                        16
!Linkage map (Marker name followed by position or the interval length)
 MK-1-1                1     0.000
 MK-1-2                1    10.000
 MK-1-3                1    20.000
 MK-1-4                1    30.000
 MK-1-5                1    40.000
 MK-1-6                1    50.000
 MK-1-7                1    60.000
 MK-1-8                1    70.000
 MK-1-9                1    80.000
 MK-1-10               1    90.000
 MK-1-11               1   100.000
 MK-1-12               1   110.000
 MK-1-13               1   120.000
 MK-1-14               1   130.000
 MK-1-15               1   140.000
 MK-1-16               1   150.000
 MK-2-1                2     0.000
 MK-2-2                2    10.000
 MK-2-3                2    20.000
 MK-2-4                2    30.000
 MK-2-5                2    40.000
 MK-2-6                2    50.000
 MK-2-7                2    60.000
 MK-2-8                2    70.000
 MK-2-9                2    80.000
 MK-2-10               2    90.000
 MK-2-11               2   100.000
 MK-2-12               2   110.000
 MK-2-13               2   120.000
 MK-2-14               2   130.000
 MK-2-15               2   140.000
 MK-2-16               2   150.000
 MK-3-1                3     0.000
 MK-3-2                3    10.000
 MK-3-3                3    20.000
 MK-3-4                3    30.000
 MK-3-5                3    40.000
 MK-3-6                3    50.000
 MK-3-7                3    60.000
 MK-3-8                3    70.000
 MK-3-9                3    80.000
 MK-3-10               3    90.000
 MK-3-11               3   100.000
 MK-3-12               3   110.000
 MK-3-13               3   120.000
 MK-3-14               3   130.000
 MK-3-15               3   140.000
 MK-3-16               3   150.000
 MK-4-1                4     0.000
 MK-4-2                4    10.000
 MK-4-3                4    20.000
 MK-4-4                4    30.000
 MK-4-5                4    40.000
 MK-4-6                4    50.000
 MK-4-7                4    60.000
 MK-4-8                4    70.000
 MK-4-9                4    80.000
 MK-4-10               4    90.000
 MK-4-11               4   100.000
 MK-4-12               4   110.000
 MK-4-13               4   120.000
 MK-4-14               4   130.000
 MK-4-15               4   140.000
 MK-4-16               4   150.000
 MK-5-1                5     0.000
 MK-5-2                5    10.000
 MK-5-3                5    20.000
 MK-5-4                5    30.000
 MK-5-5                5    40.000
 MK-5-6                5    50.000
 MK-5-7                5    60.000
 MK-5-8                5    70.000
 MK-5-9                5    80.000
 MK-5-10               5    90.000
 MK-5-11               5   100.000
 MK-5-12               5   110.000
 MK-5-13               5   120.000
 MK-5-14               5   130.000
 MK-5-15               5   140.000
 MK-5-16               5   150.000
 MK-6-1                6     0.000
 MK-6-2                6    10.000
 MK-6-3                6    20.000
 MK-6-4                6    30.000
 MK-6-5                6    40.000
 MK-6-6                6    50.000
 MK-6-7                6    60.000
 MK-6-8                6    70.000
 MK-6-9                6    80.000
 MK-6-10               6    90.000
 MK-6-11               6   100.000
 MK-6-12               6   110.000
 MK-6-13               6   120.000
 MK-6-14               6   130.000
 MK-6-15               6   140.000
 MK-6-16               6   150.000
!*********************************** Marker Types ********************************************************************
!Co-dominant marker: When heterozygote F1 is present, P1 is coded as 2, F1 is coded as 1, and P2 is coded as 0; Otherwise, P1 is coded as 2, and P2 is coded as 0. 
!Dominant marker: When heterozygote F1 is present, P1 and F1 are coded as 12, and P2 is coded as 0; Otherwise, P1 is coded as 2, and P2 is coded as 0.  
!Recessive markers: When heterozygote F1 is present, P1 is coded as 2, and F1 and P2 are coded as 10; Otherwise, P1 is coded as 2, and P2 is coded as 0. 
!Missing marker is coded as -1. 
 MK-1-1                 1   0   0   1   1   1   0   1   1   1   2   2   1   1   2   1   0   1   1   1   1   1   1   0   1   1   1   1   0   2   0   0   2   1   2   1   1   0   1   0   0   1   2   1   1   0   1   1   1   0   0   1   2   2   2   0   2   1   1   1   0   1   1   1   1   2   2   0   1   1   0   1   1   2   1   2   1   1   0   1   0   1   1   0   1   2   2   2   2   0   0   2   0   1   2   0   1   1   2   0   1   1   1   1   2   0   0   1   2   1   2   2   1   1   1   1   1   0   0   0   1   2   2   2   1   0   2   1   1   1   0   0   0   1   0   1   1   1   2   1   2   2   1   1   2   0   1   1   1   1   2   2   1   2   0   1   1   2   1   1   1   0   2   1   1   1   0   1   1   1   2   1   2   1   1   2   1   1   1   1   0   0   0   2   1   2   1   0   1   1   2   2   1   1   1   2   1   0   2   1
 MK-1-2                 1   0   2   1   1   1   0   1   1   1   2   2   2   2   1   1   0   1   1   1   0   1   1   1   0   1   1   1   0   2   0   0   2   1   2   1   1   1   1   0   0   1   1   1   1   0   1   1   1   0   0   1   2   2   2   1   2   1   2   1   1   1   1   0   1   1   2   0   1   1   1   2   1   1   1   2   1   1   0   0   0   2   1   0   1   2   2   2   2   0   0   1   0   1   0   0   1   1   2   0   2   1   1   0   1   1   0   1   1   1   2   2   0   1   2   1   1   0   0   0   2   1   1   2   1   0   1   1   1   1   0   0   0   1   1   1   1   1   2   1   2   2   1   0   1   0   1   1   1   1   2   2   2   1   0   0   0   2   1   1   1   0   2   1   1   1   0   2   1   1   2   1   2   1   1   1   1   1   1   1   1   1   0   2   1   2   1   0   1   1   2   2   2   1   1   2   1   0   2   1
 MK-1-3                 1   0   2   1   1   1   0   1   1   0   1   2   2   1   1   2   0   0   2   1   0   1   1   2   0   1   1   2   1   2   0   0   1   0   0   1   1   0   1   0   0   1   1   1   1   0   2   1   1   0   0   0   2   2   2   1   2   1   2   1   1   1   2   0   1   0   2   0   1   2   1   2   1   1   1   2   1   1   0   0   0   2   1   0   1   2   2   2   2   0   0   1   0   1   0   0   1   1   2   1   1   1   2   0   2   1   0   1   1   2   2   2   0   1   2   2   1   0   0   0   1   1   1   2   1   0   2   1   1   1   0   0   0   2   1   1   1   1   2   0   1   2   1   0   1   0   1   1   1   1   1   2   2   1   0   0   0   2   0   0   1   0   1   0   2   1   0   2   1   1   1   1   2   1   2   1   1   1   1   1   1   2   0   2   1   1   0   0   2   0   2   2   2   1   1   2   1   0   2   1
 MK-1-4                 1   0   1   1   1   0   0   1   1   1   1   2   2   2   1   2   0   0   2   1   0   0   1   2   0   1   1   2   1   2   1   1   2   0   0   1   1   0   1   1   1   0   1   1   1   0   1   1   1   1   0   0   2   2   2   1   2   1   1   1   1   1   2   0   1   0   1   0   1   2   1   1   1   1   1   2   1   1   0   0   2   2   1   0   1   2   2   2   1   0   0   1   0   1   0   1   0   1   2   1   1   1   1   0   2   2   0   2   1   2   2   2   0   1   2   1   1   0   0   0   1   1   1   2   1   0   2   1   1   1   0   0   1   2   1   2   1   0   2   0   0   2   1   0   1   1   1   1   1   1   1   2   2   1   0   0   0   2   0   0   0   0   1   0   2   1   0   2   1   1   1   1   2   1   2   1   1   1   1   2   1   2   0   2   1   1   0   0   2   0   2   1   2   1   1   2   1   0   2   1
 MK-1-5                 1   0   1   1   1   0   0   1   1   2   1   2   2   2   1   2   0   0   1   1   0   0   0   2   0   1   1   2   1   2   1   1   2   1   0   1   1   0   1   1   1   0   1   0   1   0   1   1   1   1   0   0   2   1   2   1   2   1   1   1   1   1   2   0   1   0   1   1   1   2   1   2   1   1   1   2   1   1   1   0   2   2   1   0   1   2   1   2   1   0   0   2   0   1   1   1   0   1   2   1   1   2   2   0   2   1   0   1   1   2   2   1   1   1   2   1   1   0   0   0   1   1   1   2   2   0   2   2   1   0   0   1   1   2   2   1   1   0   0   0   0   2   1   1   1   1   2   1   1   1   1   2   2   1   0   0   0   2   0   0   0   0   1   0   2   1   0   1   1   1   1   1   2   1   2   1   0   1   1   2   1   2   0   2   1   2   0   0   2   1   2   1   1   1   1   2   1   0   2   1
 MK-1-6                 1   0   1   2   0   0   0   2   0   1   0   1   2   2   1   2   0   0   2   2   1   0   0   2   0   1   0   1   1   2   1   1   2   2   1   1   1   0   1   1   1   0   1   0   1   0   1   1   1   1   1   0   2   1   2   1   2   1   1   2   1   1   1   0   1   1   0   1   1   1   1   2   1   1   2   2   1   1   1   0   1   1   1   0   1   2   0   1   1   0   0   2   1   1   1   2   0   1   2   1   1   2   2   0   2   1   1   0   1   2   2   1   2   1   1   1   1   0   0   0   1   1   2   2   2   0   1   2   1   1   1   1   1   2   2   1   1   0   0   0   0   2   1   1   1   2   2   1   2   1   1   2   2   1   0   0   0   2   0   0   0   0   2   0   2   0   0   1   0   1   1   2   1   1   2   1   0   1   1   2   1   2   0   2   1   2   0   0   2   0   2   1   2   1   1   2   2   0   2   1
 MK-1-7                 1   0   1   2   0   0   0   2   0   1   0   2   2   2   1   1   0   0   2   2   2   0   0   2   0   1   0   1   1   2   1   1   1   2   1   1   1   0   1   1   1   0   1   0   2   0   2   1   2   1   2   0   1   1   2   1   2   1   1   1   1   1   1   0   1   1   0   1   0   1   1   2   1   1   2   2   2   1   1   0   2   1   1   0   1   2   0   0   1   0   0   2   1   1   1   2   0   1   1   1   1   2   2   0   2   1   1   1   1   2   2   0   2   1   1   1   0   0   1   1   1   0   2   2   2   0   1   2   1   1   1   0   2   1   2   1   1   1   0   0   0   2   1   1   2   2   2   1   2   1   1   2   2   1   0   0   0   2   0   0   0   0   2   0   2   0   0   1   0   1   1   2   1   1   2   1   0   2   1   2   2   1   0   2   1   2   1   0   2   0   2   2   2   1   1   2   1   0   2   1
 MK-1-8                 1   0   1   2   0   0   0   2   0   1   0   1   2   2   1   1   0   1   1   2   2   0   0   2   0   2   0   0   1   2   1   1   1   2   0   1   1   1   1   0   1   1   1   1   2   0   2   1   2   1   2   0   2   1   2   1   2   1   1   1   1   1   1   0   0   1   0   0   0   1   1   2   1   1   1   2   2   0   2   0   2   1   1   0   1   1   0   0   1   0   0   1   1   1   1   2   0   1   1   1   1   2   2   0   2   1   0   1   0   2   2   0   2   1   1   2   0   0   1   0   1   0   2   2   2   1   1   2   1   1   1   0   1   0   2   1   1   1   2   1   0   1   1   1   2   2   2   1   1   1   1   2   1   1   0   0   0   1   0   0   0   0   1   0   2   0   0   1   0   1   1   2   1   1   1   1   0   2   0   2   1   1   0   2   1   2   1   0   2   0   1   2   1   1   1   2   1   0   2   1
 MK-1-9                 1   1   1   1   0   0   0   2   0   1   0   1   2   1   1   1   0   1   1   2   2   0   0   2   0   2   0   0   0   2   1   1   0   1   1   1   1   1   1   0   2   1   1   1   2   1   2   1   2   2   2   0   2   1   2   0   2   1   2   0   1   1   1   0   0   1   0   0   0   1   1   2   1   1   2   2   2   0   2   0   2   1   1   0   1   1   0   0   1   0   0   1   1   1   1   2   0   0   1   2   1   1   2   0   2   1   0   0   0   2   2   0   2   1   1   2   1   1   1   0   1   0   1   2   2   1   1   1   1   1   2   0   2   0   2   1   1   1   2   1   0   1   1   1   2   2   2   1   1   1   1   1   1   1   0   0   0   0   0   0   0   0   1   0   2   0   0   2   0   1   2   2   1   1   2   1   0   2   0   2   1   1   0   1   1   2   0   0   2   0   1   2   1   1   1   1   0   0   2   1
 MK-1-10                1   1   0   2   0   0   0   2   1   1   0   1   2   1   1   1   0   1   1   1   1   0   0   2   0   2   0   0   0   2   1   1   0   1   1   1   1   1   1   1   2   1   2   1   2   1   2   1   2   2   2   0   2   1   1   0   1   1   2   0   1   1   1   0   0   1   0   0   1   2   1   2   1   1   2   2   1   0   2   0   1   0   1   0   1   1   1   0   1   0   0   1   1   1   1   2   0   0   1   1   1   1   2   0   2   1   0   0   0   2   2   0   2   1   1   2   2   1   1   0   1   1   1   1   2   1   2   1   1   1   2   0   2   0   2   1   1   1   2   1   0   1   2   1   2   1   2   1   1   1   1   2   1   1   0   0   0   0   0   0   0   0   2   0   2   0   0   2   0   1   2   2   1   1   2   1   0   2   0   2   1   0   0   1   1   1   0   0   2   0   1   2   1   0   1   1   0   1   2   1
 MK-1-11                1   1   0   2   0   0   1   2   1   1   0   2   2   1   1   1   0   1   1   1   2   0   0   1   1   2   0   0   0   2   1   0   0   1   1   1   1   2   1   1   2   2   2   1   2   1   2   2   2   1   2   0   1   1   1   0   1   1   1   0   2   1   1   1   0   1   0   0   1   2   1   2   1   1   2   2   1   0   1   0   1   0   1   0   1   1   2   0   1   0   0   1   1   1   1   2   0   1   1   2   1   1   2   0   2   1   0   0   0   1   2   0   1   1   1   2   2   1   1   0   1   2   1   1   2   1   1   1   1   1   2   1   2   0   2   1   1   0   1   1   0   1   2   2   2   1   1   1   2   1   2   2   1   2   0   0   0   0   1   0   1   0   2   0   2   0   0   2   0   2   2   2   0   1   2   1   1   1   0   2   1   1   0   0   1   1   0   0   2   0   1   2   1   1   1   2   0   1   2   1
 MK-1-12                1   1   0   1   0   0   1   2   2   1   0   2   2   1   1   0   0   2   1   2   0   0   0   2   1   2   0   1   0   2   1   0   0   0   1   1   1   2   1   1   1   2   1   1   2   1   2   2   2   1   1   0   1   1   2   0   1   1   1   0   1   0   1   1   1   1   0   0   1   2   1   2   1   1   2   2   0   0   1   0   1   0   1   0   0   1   2   0   1   0   0   0   1   1   1   1   0   1   2   2   1   1   2   0   1   1   1   1   0   1   1   0   2   2   1   2   2   2   1   0   1   2   1   1   2   1   1   1   0   0   2   1   2   0   2   1   1   0   1   1   0   1   2   2   2   1   1   1   1   2   2   2   1   2   0   0   0   0   1   0   1   0   1   0   2   0   0   2   0   2   2   2   0   1   2   1   1   1   0   2   1   1   0   0   1   1   0   1   2   0   1   2   1   1   1   2   0   1   2   1
 MK-1-13                1   2   0   1   0   0   1   2   1   1   0   2   2   1   1   0   1   2   1   2   0   0   1   2   1   2   0   1   0   2   1   0   0   0   1   1   1   2   0   1   1   2   1   1   2   1   2   2   2   1   1   0   1   1   1   0   1   1   2   0   1   0   1   1   2   2   0   0   1   2   0   2   1   1   2   2   0   0   1   0   1   0   0   1   0   1   2   1   1   0   0   1   1   1   1   1   0   1   2   2   1   1   2   0   1   1   1   1   0   1   1   0   2   2   1   2   1   2   1   0   1   2   1   1   2   1   1   1   0   0   1   2   2   0   2   1   1   0   0   1   1   2   2   1   2   0   1   1   1   2   2   2   2   2   0   0   0   0   1   0   1   0   1   1   2   0   0   2   0   1   2   2   0   1   2   1   1   1   0   2   1   1   0   0   2   1   1   2   2   0   1   2   1   1   1   2   0   1   1   1
 MK-1-14                1   2   0   1   0   0   2   2   1   1   0   2   2   1   1   1   1   2   1   2   0   0   1   2   1   2   0   1   0   2   1   0   1   0   1   1   0   1   0   2   1   1   1   1   2   1   2   2   2   1   1   0   1   1   1   0   1   1   1   0   1   0   1   1   1   1   1   0   1   2   1   2   1   1   2   2   0   0   1   0   1   0   1   1   1   1   2   1   1   1   0   1   1   0   1   1   0   1   1   2   1   1   2   0   1   1   1   1   0   1   1   0   2   1   1   2   1   2   1   0   1   2   1   1   2   1   1   0   0   0   1   2   1   0   1   1   1   0   0   1   0   2   2   1   2   1   1   0   1   2   2   1   2   2   0   0   1   0   0   0   1   0   1   1   1   0   0   1   1   2   1   2   0   1   1   1   1   1   0   2   1   1   0   0   2   2   2   2   1   0   1   2   1   2   0   2   0   0   1   1
 MK-1-15                0   1   0   1   0   1   2   2   1   1   0   2   2   1   1   1   1   2   2   2   0   0   0   2   1   1   0   1   0   2   1   0   1   0   1   1   0   1   0   1   0   1   1   1   2   1   2   2   2   2   2   0   1   1   1   0   1   1   1   0   1   0   0   1   1   0   1   0   2   1   1   2   1   1   2   2   0   0   0   0   2   0   1   1   1   0   2   1   1   2   0   1   1   0   0   1   1   1   1   2   1   1   2   1   1   1   1   1   0   1   1   0   2   1   0   2   1   2   1   0   1   2   1   1   2   1   1   0   0   0   1   2   1   0   1   1   1   0   0   1   1   1   1   1   2   1   1   0   1   2   2   1   2   2   0   0   2   0   0   0   1   0   0   2   1   0   0   0   1   2   1   2   0   1   2   1   1   1   0   1   1   1   0   0   2   1   2   2   1   0   1   2   1   2   0   2   0   1   1   1
 MK-1-16                0   1   1   1   0   1   2   2   1   1   0   1   2   1   1   1   1   2   2   1   0   0   0   1   1   1   0   1   0   2   1   0   1   0   1   1   1   1   1   1   1   1   1   1   2   1   1   2   2   1   2   2   2   0   1   0   1   1   2   0   1   0   1   1   1   1   1   0   2   1   1   1   1   1   2   2   0   1   0   0   2   1   2   1   2   0   2   1   1   2   0   0   2   0   0   1   1   1   1   2   1   1   1   1   1   1   1   0   0   1   1   0   2   1   2   2   0   1   2   0   1   2   0   1   2   1   1   0   0   1   1   2   1   0   1   0   1   0   0   0   1   1   1   1   2   1   1   1   1   2   2   2   2   2   0   0   2   0   0   0   1   1   0   2   1   1   0   0   1   2   1   2   0   1   2   1   1   1   0   1   2   1   0   0   2   1   2   1   1   0   1   2   1   1   0   2   0   0   1   1
 MK-2-1                 1   1   0   2   2   2   1   1   0   1   2   2   2   1   1   1   2   1   2   1   1   0   0   2   1   0   1   2   2   0   1   2   2   2   1   1   2   1   0   1   1   2   0   0   2   2   1   2   2   1   1   0   1   1   2   1   1   1   1   1   0   2   1   1   1   2   2   2   0   2   0   1   1   1   1   1   2   0   0   2   2   1   1   1   1   1   1   0   1   1   1   0   0   1   1   1   1   1   0   0   1   1   1   0   1   0   2   0   1   1   0   0   0   0   0   0   1   0   1   0   2   0   1   2   1   0   0   2   0   1   1   2   1   1   2   1   1   2   0   1   1   1   2   0   2   1   0   1   1   1   1   1   0   0   1   2   1   1   0   1   1   1   1   2   2   1   2   1   2   1   1   0   1   1   2   0   1   2   0   1   0   2   0   1   1   0   2   0   2   1   1   1   0   1   2   2   1   2   1   2
 MK-2-2                 1   1   0   2   2   1   1   1   0   1   1   2   1   1   1   1   2   1   2   0   1   0   0   2   1   0   1   2   2   0   1   2   2   2   1   1   2   1   1   0   1   2   1   0   2   2   1   2   1   1   1   0   1   1   1   1   1   1   1   1   0   2   0   1   1   2   1   1   0   2   1   1   2   1   1   1   1   1   0   2   1   0   1   1   2   1   1   0   1   1   1   1   0   1   1   1   1   1   1   0   1   1   1   0   1   1   2   0   1   1   2   0   0   0   1   0   2   0   1   0   2   0   1   2   0   0   0   2   0   0   1   2   2   1   2   1   1   2   0   1   1   1   2   0   2   1   0   1   0   1   1   1   0   0   2   2   1   1   1   0   1   2   1   2   2   1   2   1   2   1   1   0   1   0   2   2   1   2   0   1   1   2   0   1   1   0   2   0   2   1   1   1   0   1   2   2   1   2   1   2
 MK-2-3                 1   1   0   1   2   1   1   1   0   0   1   2   1   1   1   1   2   1   2   1   1   0   0   2   1   0   1   2   2   0   1   2   2   2   1   1   2   1   1   0   1   2   1   0   2   2   1   2   1   1   1   1   1   1   1   1   1   2   2   1   0   2   1   1   1   2   1   1   0   2   1   1   2   1   1   1   0   1   0   2   1   1   1   1   2   1   1   1   1   2   2   1   0   1   1   0   1   1   1   0   1   1   1   1   1   1   2   1   1   2   1   0   0   0   1   0   2   0   1   0   2   0   1   2   1   0   0   2   0   0   1   1   2   1   2   1   1   2   0   1   1   1   2   0   1   1   0   1   1   1   1   0   0   0   1   2   1   1   1   0   1   2   1   1   1   1   1   2   2   1   2   0   1   0   2   2   1   2   1   1   1   2   1   1   1   0   1   0   2   0   1   1   0   1   2   2   1   2   1   1
 MK-2-4                 1   1   0   1   2   1   1   1   0   0   1   2   0   1   1   1   2   1   1   1   1   1   0   2   2   1   1   2   2   0   1   2   2   2   2   1   2   1   1   0   1   2   1   0   2   1   2   2   1   1   1   1   1   2   1   2   1   1   2   1   1   2   2   1   1   2   1   1   0   2   1   1   2   1   2   1   1   1   0   2   1   1   1   1   2   1   1   1   0   2   2   1   0   1   1   0   1   1   1   0   1   1   1   1   1   1   1   1   1   2   1   1   0   0   1   2   2   0   1   0   2   0   1   2   1   0   0   2   0   0   1   2   2   2   1   2   1   2   0   1   0   1   2   1   1   1   0   1   1   1   1   0   1   0   1   2   1   1   1   1   1   2   1   1   1   1   1   2   2   0   0   0   1   0   2   2   1   1   1   1   1   2   1   1   1   0   1   0   2   0   1   0   0   2   2   2   1   2   1   2
 MK-2-5                 1   1   0   2   2   0   0   1   0   0   0   2   0   1   1   1   2   1   1   1   1   1   0   2   1   1   1   1   2   0   1   2   2   2   2   1   2   1   0   0   1   2   1   1   2   1   2   2   0   1   1   0   0   1   1   2   1   2   2   1   1   2   2   1   1   2   1   1   1   2   1   1   1   0   2   1   1   1   0   2   1   0   1   1   2   0   1   1   0   1   2   1   0   2   1   0   0   1   1   0   0   2   1   1   1   1   1   1   1   2   1   1   1   0   1   2   2   0   1   0   1   0   1   2   1   0   0   2   0   1   1   2   2   2   1   2   1   2   0   1   0   1   2   1   2   1   0   1   1   1   1   2   1   0   1   2   1   1   1   1   1   1   1   1   1   1   1   1   2   1   0   0   1   0   2   2   1   2   1   2   1   1   1   1   1   0   1   0   2   0   1   0   0   2   2   2   1   2   1   2
 MK-2-6                 1   1   1   2   2   0   0   1   0   0   0   2   0   1   1   1   2   1   1   1   1   0   0   2   1   1   1   1   1   0   2   2   1   2   2   1   2   1   1   1   1   2   1   1   2   1   2   2   0   1   1   0   0   1   1   2   1   2   2   1   1   1   2   2   1   2   1   1   1   2   1   1   1   0   2   1   1   2   0   2   1   0   1   1   2   0   1   1   0   1   2   1   0   2   1   0   0   1   1   0   1   2   0   0   2   1   1   1   1   2   1   1   1   0   1   2   2   0   1   0   1   0   0   2   1   0   0   2   0   1   1   2   2   2   0   1   1   2   0   1   0   0   2   2   2   1   0   0   1   1   1   2   2   0   1   2   1   1   1   0   1   1   1   1   1   1   1   1   2   1   1   0   1   0   2   2   2   2   1   2   1   1   1   1   1   0   1   0   2   0   2   0   1   2   2   2   0   2   1   2
 MK-2-7                 1   1   1   2   2   0   0   2   0   0   0   1   0   1   1   1   1   0   1   2   1   1   0   2   1   1   1   1   1   0   2   2   1   2   1   1   2   2   1   1   1   2   1   0   1   1   2   1   0   1   1   0   0   1   1   2   2   2   2   1   1   1   2   2   1   2   0   1   1   2   1   1   1   0   2   1   1   2   0   2   1   0   1   1   2   0   1   1   0   1   2   1   0   2   1   1   0   1   2   1   1   2   0   0   2   1   1   1   1   2   1   1   1   0   1   2   2   0   0   0   1   0   0   2   1   0   0   1   0   1   1   2   2   2   0   1   1   2   0   1   0   0   2   2   2   2   1   0   1   1   1   2   2   0   0   2   1   1   1   2   1   1   1   1   1   1   1   1   2   1   1   0   1   0   2   2   2   2   1   2   1   1   2   1   1   0   1   0   2   1   2   0   1   2   1   1   1   2   1   2
 MK-2-8                 1   0   1   2   2   0   1   2   0   1   0   1   0   1   1   1   1   0   1   2   2   0   0   2   1   1   1   1   1   0   2   2   1   1   1   1   2   2   1   1   1   2   1   0   0   1   2   1   0   0   1   0   0   1   1   2   2   2   2   1   1   1   2   2   1   2   1   2   1   1   1   1   1   0   2   1   1   1   0   2   1   1   1   1   2   0   2   1   0   1   1   1   0   1   1   1   0   1   1   0   1   2   0   0   1   1   1   1   1   1   1   1   1   0   1   2   2   0   0   0   1   0   0   2   1   0   0   2   1   2   1   2   2   2   1   1   1   2   0   0   0   0   2   2   2   1   1   1   1   1   1   2   2   0   1   1   0   1   1   2   1   1   1   0   1   1   1   1   2   1   1   0   1   0   2   1   2   1   1   2   1   0   1   0   1   0   1   0   2   1   1   1   1   2   1   1   1   2   1   2
 MK-2-9                 1   0   1   2   2   0   0   2   0   1   0   1   0   1   1   1   1   0   2   2   2   0   0   2   2   1   1   1   1   1   2   2   1   1   0   1   2   2   2   1   1   2   1   0   0   1   2   1   0   0   1   0   0   2   1   1   2   1   2   1   2   0   2   2   1   2   1   1   1   1   1   1   1   0   2   1   1   1   0   2   1   0   1   2   2   0   1   1   0   1   1   1   1   2   1   1   0   1   0   0   1   1   0   0   1   1   1   1   1   1   1   1   1   0   1   2   2   1   0   0   1   0   1   2   1   0   0   1   1   2   1   1   2   2   1   0   1   1   0   0   0   0   2   2   1   0   1   1   1   1   1   2   1   0   1   1   0   1   1   2   1   1   1   0   1   1   1   1   2   1   1   0   0   1   2   0   1   1   1   1   0   0   1   0   1   0   1   0   2   0   1   1   1   2   1   1   1   2   1   2
 MK-2-10                1   0   1   1   1   0   0   2   0   1   0   1   0   2   1   1   2   1   1   1   2   1   0   2   2   1   2   1   1   1   2   0   1   1   0   1   2   2   1   0   1   1   2   1   0   1   2   1   1   0   1   1   0   2   1   1   1   1   2   1   2   1   2   2   1   1   1   1   1   2   1   1   1   0   2   2   1   1   0   1   1   0   1   2   2   0   2   0   0   1   1   1   1   2   1   1   0   1   0   0   1   1   0   0   1   1   1   1   1   0   1   1   1   0   1   2   2   1   0   0   1   0   1   1   1   0   0   2   1   2   1   1   2   1   1   0   1   1   0   0   0   0   2   2   0   0   0   1   1   1   1   2   1   0   1   1   0   1   1   2   1   1   1   0   1   1   0   1   2   1   1   0   0   1   2   0   2   1   1   1   0   0   2   0   1   0   1   1   2   0   1   1   1   2   1   1   1   2   2   2
 MK-2-11                1   0   1   0   1   0   0   2   0   2   0   1   0   2   1   1   2   1   1   1   2   1   0   2   2   1   2   1   2   1   2   0   1   1   0   1   2   2   2   0   1   1   2   1   0   0   2   1   1   0   1   1   0   1   1   0   2   1   1   0   2   1   2   2   1   1   1   1   1   1   1   1   1   0   2   2   1   1   0   1   1   0   1   2   2   0   2   0   0   1   1   1   1   2   1   1   0   1   0   0   1   1   0   0   1   1   1   1   1   1   1   1   1   0   1   2   2   1   0   0   1   1   1   1   1   0   0   1   1   2   1   1   2   1   2   0   1   1   0   0   0   0   2   2   0   0   0   1   1   1   1   1   1   0   1   1   0   1   1   2   2   1   1   1   2   2   0   0   2   0   1   0   1   1   1   1   2   1   1   1   0   0   2   0   1   0   2   1   2   0   2   1   1   1   0   2   1   2   2   2
 MK-2-12                2   0   2   1   1   0   0   1   0   2   0   1   1   2   1   1   2   1   1   1   2   1   1   2   2   1   2   1   2   1   2   0   1   0   0   1   2   2   2   0   1   1   1   2   0   1   2   1   1   1   1   1   0   1   1   0   2   1   2   0   1   1   2   2   1   0   0   1   1   1   1   1   1   0   2   0   1   1   1   0   2   0   1   2   1   0   1   0   1   1   1   2   1   1   1   1   0   1   0   0   1   1   0   1   1   1   1   1   1   1   1   1   1   0   1   2   2   1   0   0   1   1   1   1   1   0   0   1   1   2   0   1   2   1   2   0   1   1   0   0   0   0   2   2   0   0   0   1   1   1   1   1   0   0   1   1   0   1   1   2   2   1   1   1   1   2   0   0   2   0   2   0   2   1   1   1   2   1   2   1   0   0   2   0   1   0   2   2   1   0   2   1   1   1   1   1   1   2   1   2
 MK-2-13                2   0   2   1   0   0   0   1   0   2   0   1   1   2   1   0   2   1   1   1   2   2   1   2   2   1   2   1   2   1   2   0   0   0   0   1   2   2   1   0   1   0   2   2   0   1   2   1   1   2   1   2   0   1   0   0   2   2   2   0   1   1   1   2   1   0   0   1   1   2   1   1   1   1   2   0   1   2   1   0   2   0   1   1   1   0   1   0   1   1   1   2   0   1   1   1   0   1   0   0   0   0   1   1   1   1   1   0   1   1   0   1   1   0   1   2   2   2   0   0   1   1   2   0   1   0   1   1   1   1   0   1   2   2   2   0   1   1   1   1   0   1   2   2   0   0   1   1   1   1   1   1   0   1   1   1   0   1   1   2   2   1   1   1   1   2   0   0   2   0   2   0   2   1   1   1   1   1   2   1   0   0   1   0   1   0   2   1   1   0   2   1   1   0   1   1   1   2   1   2
 MK-2-14                2   0   2   1   0   1   1   1   0   2   0   0   0   2   0   0   2   1   2   1   2   2   1   2   1   0   2   1   2   2   2   1   1   0   0   1   2   1   1   1   1   0   2   2   1   1   2   1   1   1   1   1   0   2   0   1   2   1   2   0   1   1   1   2   1   0   0   1   1   2   1   1   1   1   2   0   1   2   1   0   1   0   1   1   1   0   1   0   1   1   1   2   0   1   1   0   0   1   1   0   0   0   1   1   1   1   1   0   1   1   0   1   1   0   1   1   2   2   0   0   1   2   2   0   1   0   2   2   1   1   0   0   2   2   2   0   0   1   1   1   0   1   2   2   1   0   1   1   1   1   1   1   2   1   1   1   0   0   1   1   1   1   1   0   1   2   0   0   1   0   2   1   2   1   2   1   1   1   2   0   1   0   0   0   1   0   1   1   1   0   2   2   1   0   1   1   1   2   1   1
 MK-2-15                2   0   2   1   0   1   1   1   0   2   0   0   1   2   0   1   2   1   2   1   2   2   2   2   1   0   2   1   2   2   2   1   1   0   1   2   1   1   1   1   1   0   2   2   1   1   2   0   1   1   0   1   0   2   0   2   2   1   2   1   1   1   1   2   1   0   0   1   1   1   1   1   1   2   1   0   1   1   1   0   1   0   1   1   1   0   1   0   0   0   1   2   0   1   1   1   0   1   1   0   0   0   1   1   1   1   1   0   1   1   1   1   1   0   1   1   2   2   1   0   1   2   1   0   1   0   2   2   1   1   0   0   2   2   2   0   0   1   1   2   0   1   2   2   1   0   1   1   1   2   1   1   2   1   1   1   1   0   1   2   1   1   1   0   1   2   0   2   1   0   2   1   2   0   1   1   1   1   1   0   2   0   0   0   2   0   1   1   1   1   2   2   1   0   1   1   1   2   2   1
 MK-2-16                2   0   2   1   0   1   2   2   0   2   0   0   1   2   0   1   2   1   2   0   2   1   2   2   2   0   1   0   2   2   2   1   1   0   1   2   1   1   1   2   1   1   2   1   1   2   2   0   1   1   0   1   0   2   0   1   1   1   2   1   1   0   1   2   1   0   0   1   1   2   1   1   1   1   1   1   1   1   1   0   1   0   1   1   1   0   1   2   0   1   0   1   0   1   2   1   0   1   2   0   0   0   0   1   1   1   1   0   2   1   1   1   2   0   1   1   2   1   1   1   1   2   1   0   1   0   2   2   1   1   0   0   2   2   2   0   1   1   1   2   1   0   2   2   1   0   1   1   1   2   1   1   2   2   1   1   1   0   1   2   1   1   0   1   1   1   0   1   1   1   2   0   1   0   1   1   1   1   1   0   2   0   1   0   2   1   1   1   1   1   2   2   1   1   0   1   1   2   2   1
 MK-3-1                 1   1   2   1   1   1   1   1   0   2   2   0   1   2   2   1   1   1   2   1   0   2   1   1   1   1   1   1   1   0   1   0   0   1   1   1   1   0   0   1   1   2   2   2   0   2   2   1   0   1   1   0   2   1   1   0   0   1   2   1   0   1   1   0   0   1   0   1   2   1   2   1   2   2   2   1   0   0   1   2   2   0   2   0   1   0   1   1   1   1   1   0   1   1   0   0   0   1   0   1   2   2   1   2   1   1   1   1   1   1   0   2   1   0   2   2   0   1   1   2   1   1   1   1   0   0   0   1   0   1   2   2   2   1   1   1   2   1   1   0   0   1   1   2   1   1   1   1   2   0   2   2   1   1   1   2   1   2   2   1   2   0   1   2   0   1   2   1   1   0   1   2   1   1   2   2   1   1   1   1   0   0   1   1   0   0   0   1   0   0   0   0   1   2   1   1   1   1   1   1
 MK-3-2                 0   2   2   1   2   1   0   1   0   2   2   0   1   1   2   1   1   1   2   0   0   2   1   1   1   1   2   1   1   0   1   1   0   2   1   1   1   1   0   1   1   1   2   1   1   2   2   1   0   1   1   1   2   1   1   0   0   1   2   1   0   1   1   0   1   1   0   1   2   1   2   1   2   2   2   1   1   0   2   1   2   0   2   0   1   1   1   1   2   1   2   0   1   1   1   0   0   2   0   0   2   2   1   2   1   1   0   1   0   1   0   2   1   0   2   2   0   2   2   2   1   1   1   0   0   0   0   1   1   1   2   2   1   1   1   1   2   1   1   0   0   1   1   2   1   0   1   1   1   0   2   2   1   0   2   2   1   2   2   1   2   0   1   1   0   1   2   1   1   0   0   2   1   1   1   2   1   1   1   0   0   0   1   1   1   0   0   0   0   1   0   0   0   2   0   1   1   1   1   1
 MK-3-3                 0   2   2   1   1   1   0   1   0   2   2   0   1   1   1   1   1   1   2   0   0   2   1   1   1   1   2   1   0   0   1   1   0   2   1   1   1   1   0   1   1   1   2   0   1   2   2   1   0   1   1   1   2   1   1   0   0   1   1   2   0   2   1   0   1   2   0   1   2   1   2   1   2   2   2   2   1   0   2   2   2   0   2   0   1   1   1   1   2   2   2   0   2   0   1   0   0   2   0   0   2   2   1   2   2   1   0   1   0   1   0   2   1   0   2   2   0   2   1   2   0   1   1   0   0   0   0   1   1   1   2   2   1   1   1   1   2   1   1   0   0   1   1   2   1   0   1   1   1   0   1   2   1   0   2   2   2   1   2   0   2   0   1   1   0   1   0   1   1   0   1   2   1   0   0   2   2   1   1   0   1   0   1   1   1   0   1   0   0   1   0   2   0   2   0   1   1   1   1   1
 MK-3-4                 0   2   1   1   1   1   0   1   0   2   2   0   0   1   1   1   0   1   2   0   0   2   1   1   1   1   2   1   0   0   1   1   1   2   1   1   1   1   0   1   1   1   2   0   1   2   2   1   1   2   0   1   2   1   1   0   0   1   1   2   0   2   2   0   1   2   0   0   1   1   2   1   2   2   1   2   1   0   2   2   2   0   2   0   1   1   0   2   2   2   2   0   2   0   1   0   0   2   1   0   2   2   1   2   2   1   0   2   0   1   0   2   1   0   2   2   0   1   1   1   0   1   0   0   0   0   0   1   0   0   2   2   1   0   1   1   2   1   0   0   0   1   1   2   1   0   1   0   1   0   1   2   1   0   2   2   2   1   2   0   2   0   0   0   0   1   1   1   0   1   1   1   1   0   0   2   2   1   1   0   1   0   1   1   1   0   1   0   0   1   1   2   0   2   0   1   1   0   1   2
 MK-3-5                 0   2   1   1   1   1   0   1   0   2   2   0   0   1   1   1   0   1   1   0   0   1   1   1   1   1   2   1   0   0   1   1   1   1   1   1   0   1   1   1   1   2   2   0   0   2   1   1   1   2   0   1   2   1   1   0   0   1   1   2   0   2   2   0   1   2   1   0   2   1   1   1   2   2   1   2   1   0   2   1   1   1   2   0   1   1   0   2   2   2   2   0   2   1   2   0   1   2   1   0   2   2   1   2   2   1   0   2   0   1   1   1   1   1   1   1   0   1   1   1   0   1   0   0   0   0   0   1   0   1   1   2   1   1   1   1   2   1   0   1   1   1   1   2   1   0   1   0   1   1   1   2   1   0   2   2   1   1   2   0   1   0   1   0   0   1   1   1   0   1   1   1   0   0   0   2   2   1   1   0   1   0   1   1   1   0   1   0   1   1   1   2   0   2   0   1   1   0   1   2
 MK-3-6                 0   2   1   1   1   1   0   1   0   2   2   0   0   1   1   1   0   1   1   0   0   1   1   1   1   1   1   1   1   0   0   1   1   1   1   1   1   0   2   1   0   2   2   0   0   1   1   1   1   2   0   1   1   0   2   0   0   1   1   2   0   2   2   0   1   2   1   0   2   1   1   1   1   2   2   2   1   0   2   1   1   1   2   0   1   1   0   2   2   2   2   0   2   0   2   0   1   1   1   0   2   2   1   1   2   1   0   2   1   1   1   1   1   1   1   1   0   1   1   1   0   1   0   0   0   0   0   1   0   1   1   2   1   1   1   1   2   0   0   1   1   1   1   1   1   1   2   0   1   1   1   2   1   0   2   2   1   2   2   0   1   1   1   0   0   2   1   1   1   1   1   1   0   0   0   1   2   1   1   0   1   0   1   1   1   1   1   1   2   1   2   2   0   2   0   1   0   0   1   2
 MK-3-7                 0   1   1   1   1   1   0   1   0   2   2   0   0   0   1   1   0   1   1   0   0   1   1   1   1   0   1   1   1   0   0   1   1   1   1   1   1   1   2   1   0   2   2   0   0   1   1   1   1   2   0   1   1   0   2   0   0   1   1   2   1   2   2   0   1   1   1   1   0   1   0   1   2   2   2   2   1   1   2   1   1   0   2   0   1   1   0   2   1   2   2   1   2   0   2   0   1   1   1   0   2   2   1   1   2   1   0   2   2   1   0   1   1   1   1   2   1   0   1   1   1   1   0   0   0   0   0   1   0   1   2   1   2   1   1   0   2   0   0   1   1   1   1   1   1   1   2   0   1   1   1   2   1   1   2   2   1   2   2   0   1   1   1   0   0   2   1   1   1   1   1   2   0   0   0   1   2   1   1   0   1   1   1   1   1   1   1   1   2   1   2   2   0   1   0   1   0   0   1   2
 MK-3-8                 0   1   1   0   1   2   0   1   0   1   2   0   0   0   1   0   0   1   0   0   0   1   1   0   1   0   1   2   1   0   0   1   1   1   1   1   1   2   2   1   0   2   2   0   0   1   1   1   1   1   0   1   2   0   2   0   0   1   1   2   1   2   2   0   1   1   1   1   0   1   0   1   2   2   2   2   1   1   1   2   1   0   2   0   1   1   1   2   1   2   2   0   2   1   1   0   1   1   1   1   2   2   1   1   2   1   1   1   2   1   0   1   1   1   1   2   1   0   0   1   1   1   0   1   0   0   1   2   0   0   2   1   2   1   1   0   2   0   0   1   0   1   1   1   0   1   2   1   1   1   2   2   1   1   2   2   1   2   2   0   0   1   1   0   0   2   1   2   1   1   1   2   0   0   1   1   2   1   1   1   1   0   1   1   1   1   1   1   2   1   2   2   0   1   0   1   0   0   1   2
 MK-3-9                 0   1   1   0   1   2   0   1   0   1   2   0   0   0   1   0   0   1   1   0   0   1   1   0   1   0   1   1   1   1   1   0   1   2   2   1   1   2   2   1   0   2   2   0   0   1   1   1   1   2   0   1   2   0   1   0   1   1   2   2   1   2   2   0   1   1   1   1   0   1   0   1   2   2   1   2   1   1   1   2   1   0   1   0   1   1   1   2   2   2   1   0   2   1   1   0   1   1   1   1   2   2   1   1   2   1   1   1   2   1   0   1   1   1   1   1   0   0   1   1   1   1   0   1   0   0   0   2   0   0   1   1   2   1   1   0   2   0   0   1   0   1   1   1   0   1   1   1   0   1   2   2   1   1   2   2   1   1   2   0   1   1   1   2   0   2   1   2   1   2   2   1   0   0   1   1   2   1   1   1   0   0   2   1   1   1   1   1   2   1   2   2   0   0   0   1   0   1   1   1
 MK-3-10                1   2   1   0   1   2   0   1   0   0   2   0   0   0   1   0   1   1   2   0   1   1   1   0   0   0   2   1   1   1   1   0   1   2   2   1   1   1   2   0   0   2   2   1   0   1   1   1   1   2   0   1   2   0   1   0   2   1   2   1   1   1   2   0   1   1   1   1   0   1   0   0   1   2   2   2   1   2   1   2   1   0   1   0   1   1   1   2   2   1   1   0   2   1   1   0   1   1   2   1   2   2   1   1   2   1   1   0   2   1   2   1   1   1   1   1   0   0   1   1   1   1   2   1   0   0   0   2   0   0   1   1   2   1   1   0   2   0   1   1   0   1   1   1   0   1   1   1   0   1   2   2   1   1   2   2   1   1   2   0   1   1   1   2   1   2   1   2   1   2   1   1   0   0   1   1   2   1   1   1   0   0   1   1   1   1   1   1   2   1   2   1   0   0   0   1   0   1   2   2
 MK-3-11                1   2   1   0   1   2   0   1   0   0   2   0   0   1   1   0   1   1   2   0   1   1   1   1   0   1   1   1   0   1   1   1   1   2   2   1   1   1   2   0   0   1   2   1   0   1   1   1   2   2   2   2   2   0   1   0   2   1   2   1   1   1   2   0   1   1   1   1   2   1   0   0   1   1   2   2   1   1   1   2   1   0   1   0   1   1   1   2   1   1   1   1   2   1   1   0   1   1   2   1   2   2   1   1   2   1   0   1   2   1   2   2   1   2   1   1   1   0   1   1   1   1   2   2   0   0   0   2   0   1   1   1   2   1   1   1   2   0   1   1   0   1   1   1   0   1   0   1   0   1   2   2   1   1   2   2   1   1   2   0   1   1   1   1   1   2   1   2   1   1   1   1   0   0   1   1   2   2   1   1   0   1   1   1   1   2   1   0   2   1   2   1   1   0   0   1   0   1   2   2
 MK-3-12                1   2   1   0   1   2   0   1   0   0   2   1   0   1   1   0   1   1   2   0   1   1   1   1   0   1   1   1   0   1   2   1   1   2   2   1   0   2   2   0   0   1   2   2   0   1   1   2   2   2   2   2   1   0   1   0   2   1   2   1   1   1   1   0   1   0   1   1   2   1   0   0   1   1   2   2   1   1   1   2   1   0   1   0   1   1   1   1   1   1   2   1   2   1   1   0   2   1   2   1   2   2   1   1   1   1   0   1   2   2   2   2   1   2   1   1   1   0   1   1   1   2   1   2   0   0   1   2   0   1   2   1   2   0   1   1   2   0   2   1   0   1   1   1   0   1   0   0   0   1   2   0   1   0   1   2   1   1   2   0   1   1   1   1   1   2   1   2   1   1   1   1   0   0   1   2   2   2   1   1   0   1   1   1   1   1   1   0   2   1   2   1   1   0   0   1   0   1   1   2
 MK-3-13                1   1   0   0   1   2   0   1   0   0   2   1   0   1   1   0   1   2   2   1   0   1   1   1   0   1   1   1   0   1   2   1   2   2   1   1   1   2   2   0   0   1   2   2   1   1   0   2   2   2   2   2   1   0   0   1   2   2   2   1   0   1   1   0   1   0   1   1   2   1   0   0   0   1   1   1   1   1   1   1   1   0   1   0   1   0   1   1   1   0   2   1   2   1   1   0   1   1   2   1   1   1   1   0   1   1   1   0   2   2   2   1   1   2   1   1   1   0   1   1   1   2   2   2   0   0   1   2   0   1   2   1   2   0   1   1   2   0   2   1   0   1   1   1   0   1   0   0   0   1   2   1   2   2   0   2   1   2   1   0   1   1   1   1   1   2   0   2   1   1   1   1   0   0   1   2   2   2   1   1   0   1   1   1   2   1   1   0   2   2   2   1   1   0   1   1   1   1   1   2
 MK-3-14                2   1   0   0   1   1   0   1   0   0   2   1   0   1   0   0   2   1   2   1   0   1   1   1   0   1   1   2   0   1   2   1   2   2   1   1   1   2   2   0   1   1   2   2   1   1   1   2   2   2   2   2   1   0   1   2   2   2   2   1   1   2   1   0   1   1   1   1   2   1   0   0   0   1   1   1   1   1   1   1   1   0   1   0   1   0   1   1   1   0   2   0   0   1   1   0   1   1   2   0   1   1   0   0   1   1   1   0   2   2   2   1   0   2   1   0   1   0   1   2   1   1   1   2   0   0   1   2   0   2   2   1   2   0   1   1   1   0   2   1   0   1   1   1   0   1   0   0   0   1   2   1   2   2   0   2   1   1   1   0   1   1   1   1   1   2   0   2   0   1   1   1   0   0   1   1   2   1   1   1   0   2   1   1   2   2   1   0   2   2   1   1   1   0   1   0   1   1   1   2
 MK-3-15                2   1   0   0   0   1   0   1   0   0   2   2   0   1   0   0   1   1   2   1   0   1   1   1   0   1   2   2   1   1   2   2   2   2   2   1   1   2   1   2   2   1   1   2   1   1   1   2   2   2   2   2   1   0   1   2   2   2   2   2   1   2   1   1   1   1   1   1   2   1   0   0   0   1   0   1   1   1   1   1   1   0   1   0   1   1   0   1   1   0   2   0   0   1   1   0   0   1   2   0   1   1   0   0   1   1   1   1   2   2   2   1   0   2   2   0   0   1   1   2   1   1   0   2   0   0   1   2   0   0   2   1   2   0   1   1   1   1   2   2   0   1   1   1   1   1   0   1   1   0   2   1   2   1   0   1   1   1   1   0   1   1   1   1   1   2   1   2   0   1   1   1   0   0   1   1   1   1   1   1   0   1   0   1   2   2   2   0   2   1   1   1   2   0   1   0   1   1   1   2
 MK-3-16                2   1   0   0   0   1   0   1   0   1   2   2   0   1   0   0   1   1   2   1   0   1   1   1   0   1   2   2   2   2   1   2   2   2   2   1   1   2   1   2   2   1   1   1   1   1   1   2   2   2   2   2   1   0   1   2   2   2   2   2   0   2   1   1   1   1   2   1   2   2   0   0   0   1   0   1   0   1   1   1   1   0   2   1   1   1   0   1   1   0   0   0   1   1   1   1   0   1   2   0   1   1   0   0   1   1   1   1   1   2   2   1   0   2   2   0   0   1   1   2   1   1   0   1   0   0   1   2   0   0   1   1   2   1   1   2   1   1   2   2   0   1   1   1   1   1   0   1   2   0   1   1   2   2   0   1   1   1   1   0   1   1   1   1   1   1   1   2   0   1   1   1   0   0   1   1   1   1   1   1   0   0   0   1   1   1   2   0   2   1   1   1   2   1   1   1   1   1   1   2
 MK-4-1                 2   1   0   0   1   1   2   1   0   0   0   1   2   1   1   2   0   2   1   2   0   1   1   0   0   1   2   0   1   1   0   1   0   0   1   2   0   1   0   2   0   1   0   2   2   0   0   0   1   1   2   1   2   2   0   1   2   1   2   2   0   1   2   2   2   1   0   1   1   1   1   1   0   0   0   0   0   2   1   0   1   1   1   1   2   1   1   0   1   1   1   1   1   1   0   1   0   1   2   1   1   1   2   2   1   1   1   2   1   1   1   1   1   1   0   1   0   1   0   2   2   1   1   1   1   1   1   1   0   1   1   1   1   0   2   2   2   2   1   2   2   2   0   1   0   1   2   1   1   1   0   1   0   2   1   1   1   0   1   1   2   1   0   2   2   1   0   0   1   1   2   0   2   0   0   1   1   1   0   1   2   2   1   2   1   2   2   1   2   1   1   2   2   2   0   0   1   2   1   1
 MK-4-2                 2   1   1   1   1   1   2   1   0   0   1   2   2   1   1   1   2   1   1   1   0   1   1   0   0   1   1   0   1   1   0   1   0   0   1   2   0   0   0   1   0   1   0   2   2   0   1   0   1   1   2   2   1   0   0   1   2   1   2   2   0   1   2   2   2   1   0   1   1   1   1   1   0   0   0   1   0   2   1   0   1   1   1   1   2   1   1   0   1   1   1   1   1   1   0   2   0   1   2   1   1   1   2   2   1   0   1   2   1   1   1   2   1   1   0   2   0   1   1   2   2   1   1   1   1   1   1   1   1   1   1   1   1   0   2   1   2   2   1   2   2   1   0   1   0   1   2   0   1   1   0   1   2   2   1   2   1   0   1   0   2   0   1   2   2   1   0   0   1   1   2   0   2   2   0   1   1   1   0   1   1   1   2   2   1   1   2   1   2   1   1   2   2   2   0   0   0   2   2   1
 MK-4-3                 2   1   1   1   1   2   2   1   0   0   1   1   2   1   1   1   2   0   0   1   1   1   2   1   0   2   1   0   1   1   0   1   0   0   1   1   0   1   0   1   0   0   0   2   2   0   1   0   1   1   2   2   1   0   0   1   2   1   2   2   0   0   2   2   2   1   0   1   1   1   1   1   0   1   0   1   0   2   1   0   1   1   1   1   1   1   0   0   1   1   1   2   1   1   0   1   1   1   2   1   1   0   2   2   1   0   1   2   1   1   1   2   1   1   0   2   0   1   1   2   2   1   1   2   1   1   0   2   1   0   1   1   1   0   2   1   2   1   1   2   2   1   0   1   0   1   2   0   1   1   1   1   2   2   1   2   0   0   0   0   1   1   1   1   2   1   0   0   2   2   1   0   2   2   0   1   1   1   0   1   2   1   2   2   1   1   2   1   2   1   1   2   2   2   0   0   0   2   2   1
 MK-4-4                 1   1   0   1   1   1   2   1   1   0   1   1   2   1   1   1   2   0   0   1   1   1   2   1   0   2   1   0   0   1   0   1   0   0   1   1   0   1   0   1   0   0   0   2   2   0   1   0   1   1   2   2   1   0   1   1   2   1   2   2   0   0   2   2   2   1   0   0   1   1   1   1   0   1   0   1   0   1   2   0   1   1   1   2   1   1   0   0   1   1   1   2   1   1   1   1   1   1   1   1   1   1   2   0   1   0   1   1   1   1   1   2   1   1   0   2   1   1   1   2   2   1   1   2   1   2   0   2   1   0   1   1   1   0   2   1   2   1   1   2   2   1   0   1   0   1   2   0   1   1   1   1   2   2   1   1   1   0   0   0   1   1   1   1   2   0   0   0   2   1   1   0   2   2   0   1   1   1   0   1   2   1   2   2   1   1   1   1   2   2   1   1   2   1   0   0   0   2   2   1
 MK-4-5                 1   1   0   1   1   1   2   1   1   0   1   1   2   1   2   2   2   0   0   1   0   1   2   1   0   2   1   0   1   1   0   1   0   1   1   0   0   1   0   1   0   0   0   2   2   0   2   0   1   1   2   2   1   1   1   1   2   2   1   2   0   0   2   1   2   0   1   0   1   0   1   2   0   1   0   1   0   1   2   0   1   1   1   2   1   1   0   0   1   2   1   1   1   1   0   2   1   1   1   1   1   1   2   0   1   0   1   1   1   1   1   2   1   1   0   2   1   1   1   2   2   1   1   2   1   2   0   2   1   0   1   1   1   0   1   1   2   1   1   2   2   1   0   1   0   1   2   0   1   0   2   1   2   2   1   1   1   0   0   0   1   1   1   1   1   0   0   0   2   2   0   0   2   2   0   1   1   1   0   1   2   1   2   2   1   2   2   1   2   2   1   1   1   1   1   0   0   2   2   1
 MK-4-6                 1   1   1   1   2   0   2   1   1   0   1   1   2   1   1   2   1   1   0   1   0   1   2   1   0   2   2   1   2   2   0   1   1   1   0   1   0   1   0   1   0   0   0   1   2   0   2   0   1   1   2   2   1   1   1   1   2   2   1   2   0   0   2   1   2   0   1   0   1   0   1   2   0   1   0   1   0   1   2   0   1   1   2   2   1   1   0   0   0   2   0   1   1   0   0   2   1   1   1   1   1   1   2   0   1   0   1   1   1   1   1   2   0   1   0   1   1   1   1   2   2   1   0   2   1   2   1   2   1   0   1   1   0   1   1   1   1   1   1   2   2   1   0   1   0   1   2   1   1   0   2   1   2   2   1   1   2   0   0   0   0   1   1   1   1   0   0   1   2   1   1   0   2   2   0   1   1   1   0   1   2   1   2   2   1   2   0   1   1   1   1   1   1   1   1   0   0   2   2   1
 MK-4-7                 1   1   1   1   2   0   2   2   1   0   0   1   2   1   1   2   1   1   0   1   1   1   2   1   0   2   2   1   2   2   0   1   1   1   0   1   0   1   0   2   0   0   0   0   2   0   1   0   0   2   2   2   0   1   1   1   2   2   1   2   0   0   2   1   2   0   2   0   1   0   0   2   0   2   0   1   1   2   2   0   1   1   2   0   2   1   0   0   1   2   2   1   1   0   0   2   1   1   1   0   1   1   2   0   1   0   1   1   2   0   1   1   0   1   0   1   1   1   1   2   2   1   0   2   1   1   1   2   1   0   1   2   1   1   1   0   1   0   1   2   1   1   0   1   2   1   2   1   1   0   2   0   2   2   1   1   2   0   2   0   1   1   1   1   0   0   1   1   2   1   1   0   1   2   0   1   1   1   1   1   1   1   1   2   1   2   0   1   2   1   1   1   1   0   1   0   0   2   2   1
 MK-4-8                 1   1   1   1   1   0   2   1   1   0   0   1   2   1   1   1   2   2   0   1   1   1   2   1   0   2   2   1   2   2   0   1   0   1   0   1   0   1   0   2   0   0   1   0   2   0   0   0   0   2   2   2   0   1   2   1   2   2   1   2   0   0   2   1   1   0   2   1   0   0   0   1   1   2   0   1   1   2   2   0   1   1   2   0   2   1   0   1   1   2   2   1   1   0   0   2   1   1   2   0   1   1   1   1   1   0   2   1   2   0   1   1   0   1   1   1   1   1   1   2   2   1   0   2   1   1   1   2   1   0   1   2   1   1   1   1   1   0   1   2   1   1   0   1   2   1   2   1   1   0   2   1   2   2   2   1   1   0   2   0   0   1   1   1   0   0   1   1   2   1   1   0   1   2   0   1   1   1   1   1   1   0   1   2   0   2   0   1   2   1   0   1   1   0   1   0   0   2   2   1
 MK-4-9                 1   1   1   1   1   0   2   1   2   0   0   1   2   1   1   1   2   2   0   1   0   1   2   1   0   2   2   1   2   2   0   1   0   1   0   1   1   1   0   2   0   0   1   0   2   1   0   0   0   2   2   2   0   1   2   1   2   2   1   2   1   0   2   1   1   0   2   1   0   0   0   1   1   2   0   2   1   2   2   0   1   1   2   0   2   1   1   1   1   2   2   1   1   0   0   1   0   1   2   0   1   1   1   2   0   0   2   1   2   0   1   1   0   1   0   1   0   1   0   2   2   1   1   2   1   1   1   2   1   0   1   2   1   1   1   1   1   0   1   1   1   1   0   1   1   1   1   1   1   0   1   1   2   2   2   0   1   0   2   0   1   1   1   1   0   0   1   1   2   1   1   0   1   2   0   1   2   1   0   1   1   0   1   2   0   2   0   1   2   1   0   1   2   0   1   1   0   2   2   1
 MK-4-10                1   0   1   1   1   0   2   1   2   2   1   1   1   1   1   1   1   2   0   1   1   1   2   2   0   2   1   1   2   2   0   1   0   1   0   1   0   1   0   2   0   0   1   0   2   0   0   0   0   2   2   2   0   1   2   1   1   2   1   1   1   0   2   1   2   0   2   1   0   1   0   1   1   2   0   1   1   2   2   0   1   1   2   0   2   1   1   1   1   2   2   1   0   1   0   1   0   2   2   1   0   1   0   2   0   0   1   1   2   0   1   1   0   1   1   1   0   1   0   1   1   1   1   1   1   1   1   2   1   0   1   2   1   1   1   2   1   0   1   1   1   1   0   1   2   1   2   1   1   0   1   1   2   1   2   0   1   0   2   0   1   1   1   1   0   0   1   1   2   1   1   0   1   2   0   1   2   1   0   1   1   0   1   1   0   2   0   0   2   1   0   1   2   0   1   1   0   2   2   1
 MK-4-11                1   0   1   1   1   0   2   0   2   2   1   1   1   1   1   1   2   2   0   1   1   1   2   2   0   1   1   1   2   2   0   1   0   1   0   1   1   1   0   2   0   1   1   0   1   0   0   0   0   2   2   2   0   1   2   1   2   2   2   1   1   0   2   1   2   0   2   1   0   1   0   1   1   1   0   1   2   2   2   0   1   1   2   0   2   1   1   1   1   2   1   0   0   2   0   1   0   2   2   2   0   1   0   2   0   0   1   1   2   0   1   1   0   1   1   0   0   1   0   1   1   1   1   1   1   1   1   2   1   0   1   2   1   1   1   2   1   1   1   1   1   1   1   1   2   1   1   1   1   0   1   1   2   1   1   0   1   0   1   0   0   1   1   1   0   1   1   1   2   1   1   0   1   2   1   1   1   1   1   1   0   0   1   1   0   1   1   1   2   2   0   1   2   0   1   1   0   1   2   1
 MK-4-12                1   0   1   1   2   0   2   1   2   2   1   1   1   1   1   1   2   2   1   1   1   1   2   2   0   1   1   1   2   2   0   1   0   1   0   1   1   2   0   2   0   2   1   0   1   0   0   0   0   1   2   2   0   2   2   1   2   0   2   1   2   0   1   1   2   0   2   1   1   1   0   1   1   1   0   0   2   2   1   0   1   1   2   0   2   0   1   1   1   2   1   0   0   1   0   1   1   1   2   2   0   1   0   2   0   1   1   1   2   0   1   1   0   1   1   0   0   1   2   1   1   1   0   1   1   1   1   2   1   0   1   2   1   1   1   2   1   2   1   1   1   1   0   1   2   1   1   1   1   0   1   1   2   1   1   0   1   0   1   0   0   1   1   1   0   2   1   1   2   0   2   0   0   2   1   1   0   0   1   1   0   0   1   2   0   1   1   1   2   1   0   1   2   1   1   1   1   1   2   1
 MK-4-13                1   1   1   1   2   0   2   1   1   2   1   1   1   1   0   1   2   2   1   1   0   1   2   2   0   1   1   1   2   2   1   1   0   1   0   1   1   2   0   2   0   2   1   0   1   0   0   0   0   1   2   2   0   2   2   1   1   0   1   1   1   0   1   1   2   0   2   1   1   1   0   1   0   1   1   0   2   1   1   1   1   1   2   0   2   0   1   1   1   2   1   0   0   1   0   1   1   1   2   2   1   2   0   2   1   1   1   1   1   0   1   1   1   1   0   0   1   1   2   1   1   1   0   2   1   1   2   2   1   0   0   2   1   1   1   1   1   1   1   2   1   1   0   1   1   1   1   1   1   0   1   1   2   1   1   0   2   0   1   0   0   1   0   1   0   1   1   0   2   1   2   0   2   1   1   1   0   0   1   1   0   1   1   2   0   0   1   1   2   2   0   1   2   1   1   1   0   1   2   1
 MK-4-14                1   1   1   1   1   0   2   1   1   1   1   1   1   1   0   1   2   2   1   1   0   1   2   2   0   1   1   1   2   2   1   1   0   1   0   1   1   2   0   2   0   2   1   0   1   0   0   0   0   1   2   1   0   2   2   1   1   0   1   2   1   0   1   2   2   0   1   1   1   2   0   1   0   2   0   1   2   1   1   1   1   1   2   1   2   0   1   1   1   2   1   0   0   1   0   1   1   1   2   2   2   2   0   2   1   0   1   1   2   0   1   1   1   1   0   0   1   1   2   1   2   1   0   2   1   1   2   2   0   0   0   2   1   1   0   1   1   1   1   2   1   1   0   1   1   1   1   0   1   0   1   1   2   1   1   0   2   0   0   0   0   1   1   1   0   1   1   0   2   1   2   1   2   1   1   1   0   0   1   1   0   1   1   2   0   1   1   1   2   2   0   2   2   1   1   0   0   0   2   0
 MK-4-15                1   0   1   1   1   0   2   1   1   1   0   1   1   1   0   1   2   2   1   1   0   1   2   2   0   1   0   1   2   2   1   1   0   0   0   1   1   2   0   1   0   2   1   0   1   0   0   0   1   1   1   1   0   2   2   1   2   0   1   2   1   0   1   1   2   0   1   1   1   1   0   2   0   2   0   1   2   2   1   1   0   1   2   1   2   1   1   1   1   2   1   0   0   1   0   1   1   1   1   2   2   2   0   1   1   0   1   0   2   0   1   0   1   1   0   0   2   1   2   1   2   2   0   2   1   1   2   2   0   0   0   1   1   1   0   1   0   1   1   2   1   1   1   1   1   1   1   0   1   0   1   1   2   1   1   0   2   0   0   0   0   1   1   1   0   1   1   0   1   1   2   1   2   1   2   1   0   0   1   0   0   1   1   1   1   2   1   1   2   2   0   2   2   1   1   0   0   0   2   0
 MK-4-16                0   0   1   1   1   0   2   1   2   1   0   1   1   1   0   1   2   2   0   1   0   1   1   2   0   1   0   1   2   1   1   0   0   0   0   1   1   2   0   0   0   1   1   0   1   0   0   0   1   1   0   1   0   1   2   1   2   1   1   2   1   1   1   1   2   0   1   1   1   1   0   2   0   2   2   1   2   2   2   1   0   1   2   1   2   1   1   1   1   2   1   0   0   1   0   1   1   1   1   2   0   2   0   0   2   0   1   0   2   0   1   0   1   2   0   0   2   1   2   1   2   2   0   2   2   1   2   1   1   1   0   1   1   1   1   1   0   1   2   2   1   1   1   0   0   1   1   0   1   0   0   1   2   1   1   0   2   0   0   0   0   1   1   2   0   1   0   1   1   1   2   1   2   1   2   1   1   0   1   1   0   1   1   1   1   2   0   1   1   2   0   2   2   1   1   0   0   1   2   0
 MK-5-1                 0   1   2   0   1   2   1   1   1   2   0   0   1   1   1   1   1   1   0   1   1   1   0   1   2   1   1   1   0   0   2   1   1   0   2   0   1   1   1   2   1   1   1   2   1   0   1   0   1   1   1   1   1   2   1   2   2   1   1   2   1   1   1   2   0   0   1   1   1   0   1   2   0   2   2   1   2   1   2   1   1   1   2   1   1   1   1   1   0   1   1   1   2   1   1   1   2   2   0   0   2   2   1   1   0   0   0   2   0   1   1   0   0   1   1   2   1   1   1   2   2   0   0   1   1   1   2   1   2   2   1   1   1   2   0   2   2   2   1   0   2   1   2   0   1   2   0   1   1   1   1   2   1   1   2   0   2   1   2   2   1   0   2   1   1   1   1   2   2   0   2   1   1   1   1   0   1   2   0   2   2   1   2   1   2   0   1   1   1   1   1   0   0   1   0   1   2   1   1   2
 MK-5-2                 0   1   2   0   0   2   1   1   1   2   0   0   1   1   1   1   1   1   0   1   1   2   0   1   2   1   1   1   0   0   2   2   1   0   2   0   1   1   2   2   1   0   1   1   1   1   1   0   1   2   1   1   1   2   2   2   1   1   1   2   1   1   1   2   0   0   1   1   1   0   1   2   0   1   2   1   2   1   2   1   1   1   2   1   1   1   1   0   0   1   1   1   1   1   1   1   2   1   0   1   0   2   2   1   0   0   0   2   0   1   1   0   0   1   1   2   1   1   1   2   2   1   0   1   1   1   2   1   2   2   1   1   1   2   0   2   2   2   1   0   2   1   2   0   1   2   1   1   1   1   1   2   1   0   2   0   2   1   2   1   1   1   2   1   1   1   1   2   1   0   2   1   1   1   1   0   1   1   0   2   1   1   2   1   2   0   0   1   1   1   1   1   0   1   0   1   1   2   1   2
 MK-5-3                 0   1   2   0   0   2   1   1   2   1   0   0   2   1   1   1   0   1   0   1   1   2   0   1   2   1   1   1   0   0   0   2   0   0   2   0   1   0   2   2   2   0   1   2   1   1   2   0   1   1   0   1   1   2   2   2   1   2   1   2   1   1   1   2   0   1   1   1   1   0   1   2   0   1   2   2   2   1   2   1   1   1   2   1   1   1   1   1   0   1   1   0   0   1   1   1   2   1   1   1   0   2   2   2   0   1   1   1   0   1   0   0   0   1   2   1   1   1   2   2   2   1   0   1   1   1   2   1   2   2   1   2   1   2   0   1   1   2   1   0   1   1   2   0   1   2   1   1   1   2   1   2   0   0   1   0   2   0   2   1   1   1   2   1   1   1   1   1   1   0   2   1   1   0   1   0   0   2   1   2   0   1   2   1   2   2   0   2   1   1   1   1   0   1   0   1   1   2   1   2
 MK-5-4                 0   1   2   0   0   2   1   1   2   1   0   0   2   1   1   0   0   1   0   1   1   1   0   1   2   1   1   1   0   0   0   2   0   0   2   0   1   1   2   2   1   0   0   2   1   1   2   0   0   1   0   1   1   2   0   2   1   1   1   2   1   2   0   2   0   1   1   2   1   1   1   2   0   1   2   2   2   1   2   1   1   1   2   1   1   0   1   1   0   1   2   0   0   2   1   2   2   0   0   1   0   1   2   2   0   1   1   1   0   1   0   1   0   1   2   1   1   1   0   1   2   1   1   1   1   1   2   1   2   2   1   2   1   2   0   2   0   2   1   1   2   0   2   0   1   1   1   1   1   2   2   2   0   1   1   0   2   0   2   1   1   1   2   1   1   1   1   1   1   0   2   1   1   0   1   0   0   2   1   2   0   1   2   1   2   2   0   1   1   1   1   1   0   1   0   1   2   2   2   0
 MK-5-5                 0   0   2   0   0   2   1   2   2   1   1   1   1   1   1   0   0   1   0   1   1   1   0   1   2   1   1   1   0   0   0   2   0   1   2   0   1   1   2   2   1   1   0   1   1   1   1   0   1   1   0   1   1   1   0   2   1   1   0   2   1   2   0   2   0   0   1   2   1   1   1   1   0   1   1   2   2   0   2   1   0   1   2   1   1   0   1   1   1   1   2   1   0   2   0   2   2   0   0   2   0   1   2   1   1   1   1   1   0   1   0   1   0   1   2   1   1   2   0   1   2   1   1   1   1   1   2   2   0   2   1   2   1   2   0   2   0   2   1   1   2   0   2   0   1   1   0   1   1   2   2   2   0   1   1   1   2   0   2   0   1   1   2   1   1   1   1   0   1   0   0   1   1   1   0   1   0   2   1   2   0   1   2   1   2   1   0   1   1   2   1   1   1   1   0   1   2   2   1   0
 MK-5-6                 0   0   2   0   1   2   1   1   1   1   2   0   1   1   0   0   0   1   0   1   1   1   0   1   2   1   1   1   1   0   1   2   0   1   2   0   0   1   2   2   1   1   0   0   0   1   1   0   1   1   0   0   1   2   0   2   1   1   0   2   1   2   0   2   0   0   1   2   1   1   1   1   1   1   1   2   2   0   2   1   1   1   0   1   0   0   2   0   1   1   2   1   0   2   0   2   2   0   0   1   0   2   2   1   1   1   1   1   0   1   0   1   0   2   2   1   1   2   1   1   2   0   1   1   1   2   1   2   0   2   1   1   1   1   0   2   0   2   1   1   2   1   2   0   1   1   1   1   1   1   2   2   1   1   1   1   2   0   2   0   1   1   2   1   0   1   0   0   1   0   0   1   1   1   1   1   0   1   1   2   0   1   2   1   2   1   0   1   1   2   1   0   1   1   0   1   2   2   1   0
 MK-5-7                 0   0   2   0   1   2   1   1   1   1   1   0   1   1   0   0   0   1   0   0   1   1   2   1   1   2   1   1   1   0   1   2   0   1   2   0   0   1   1   2   1   1   0   0   0   1   0   0   2   1   0   0   1   2   0   1   1   1   0   2   1   2   0   2   0   1   1   1   1   1   1   1   1   1   1   2   2   0   2   1   1   1   1   0   0   0   2   0   1   1   2   1   1   2   1   2   2   0   0   1   0   2   1   1   1   1   1   1   0   1   0   1   0   2   2   1   1   2   1   1   2   0   1   1   0   2   1   2   0   2   1   1   1   1   0   1   1   2   1   0   2   1   2   0   1   1   1   1   2   0   2   2   1   1   1   0   2   1   2   0   1   1   2   1   0   1   1   0   1   0   0   1   1   1   1   1   0   2   2   2   0   1   2   1   2   1   0   1   1   2   1   0   1   1   0   1   2   1   1   0
 MK-5-8                 0   0   2   1   1   1   0   1   1   1   1   0   1   1   0   0   1   1   0   1   1   1   1   1   1   1   1   0   1   0   1   2   0   1   2   0   0   0   2   2   1   1   0   0   0   1   0   0   1   1   0   1   1   2   0   0   1   1   0   2   1   2   0   2   0   1   2   1   1   1   1   1   1   1   1   1   1   0   1   1   1   1   1   0   0   0   2   1   1   1   2   1   1   2   2   2   2   1   0   1   0   1   1   1   1   1   1   1   0   1   0   2   0   2   2   2   1   2   1   1   2   0   1   1   0   2   1   2   0   1   1   2   1   1   0   0   1   2   1   0   1   1   1   0   1   1   1   1   1   0   2   2   1   1   1   1   1   1   2   0   1   2   2   1   0   1   1   0   1   0   1   1   1   1   1   1   0   1   2   2   1   1   2   1   2   1   0   1   1   2   1   0   1   1   0   1   2   2   1   0
 MK-5-9                 1   1   2   1   2   1   0   1   1   1   1   1   1   0   0   0   1   1   0   1   0   2   1   1   1   1   1   0   1   0   1   2   0   1   2   0   1   0   2   1   1   1   0   0   0   1   1   0   1   1   1   0   1   2   1   0   1   1   0   2   1   2   0   2   1   1   1   0   1   1   1   1   1   1   1   1   1   0   2   1   1   1   1   0   1   0   2   1   1   1   2   1   1   2   2   2   2   1   0   0   0   1   1   1   1   1   1   1   1   1   0   2   0   1   2   2   1   2   1   1   2   0   1   0   0   2   1   2   0   1   1   2   0   1   0   1   1   2   1   0   1   1   1   0   2   1   1   1   1   0   1   1   1   2   1   1   1   1   2   0   1   2   2   1   1   1   1   0   1   0   1   1   1   1   1   1   0   1   2   1   1   1   2   1   2   0   0   1   1   2   1   1   1   1   0   1   2   2   1   0
 MK-5-10                0   1   2   1   2   0   0   1   1   1   0   1   1   1   0   0   1   1   0   0   0   2   1   1   1   1   0   0   2   1   1   2   0   2   2   0   2   0   1   2   1   1   0   0   1   0   1   0   1   1   1   0   2   2   1   0   1   1   0   2   1   2   0   2   1   1   1   0   1   1   1   1   2   1   1   1   1   1   2   0   1   1   0   0   1   1   2   1   1   1   1   1   1   2   2   2   2   1   0   0   0   2   1   1   0   1   1   0   1   1   0   2   0   1   2   2   0   1   1   1   2   0   2   0   1   2   1   2   1   1   0   2   0   1   0   1   1   2   1   1   0   2   1   0   2   1   1   1   1   0   1   1   1   2   0   1   0   1   2   0   1   2   2   0   1   1   1   0   1   0   1   1   1   1   1   2   0   1   2   2   1   1   2   1   2   0   1   0   1   2   1   2   1   1   0   1   2   2   1   0
 MK-5-11                0   1   2   1   2   1   0   1   2   2   0   1   1   1   0   1   1   1   0   0   0   2   2   1   1   1   0   0   2   1   1   2   0   1   2   0   2   0   1   2   1   1   0   0   1   0   1   0   2   1   1   0   2   2   1   0   2   1   1   2   1   2   0   2   1   1   1   0   2   1   1   1   2   1   1   1   1   2   2   1   1   1   0   0   1   1   2   1   1   1   1   1   1   2   2   2   2   1   0   0   1   2   1   1   0   1   1   0   1   0   0   2   0   1   2   2   0   1   2   1   2   1   2   1   1   2   1   2   1   1   0   2   0   1   0   1   1   2   1   1   0   1   1   1   2   1   0   0   1   0   1   1   1   1   0   1   0   1   2   0   1   2   1   0   1   1   1   0   1   0   2   1   0   1   1   2   0   1   1   1   1   1   1   1   2   0   1   1   1   2   1   2   0   1   0   1   1   1   1   0
 MK-5-12                0   0   2   1   1   1   0   1   2   1   0   0   1   2   0   1   1   1   0   0   0   2   2   1   1   1   0   0   2   1   1   1   1   1   1   0   1   0   1   2   1   1   0   0   1   0   1   0   2   1   1   0   2   2   1   0   2   1   1   1   1   1   0   2   1   1   1   0   2   1   1   1   2   1   2   1   1   2   2   1   1   1   1   0   2   1   2   1   1   1   2   1   1   1   1   1   2   1   0   0   0   2   1   1   0   1   1   0   1   1   0   1   0   1   2   1   0   1   1   1   2   1   2   2   1   2   1   1   1   1   0   2   0   1   1   1   1   2   1   2   1   2   1   0   1   1   0   0   2   0   1   1   1   1   1   0   0   1   2   0   1   2   1   0   0   1   2   0   1   0   2   2   0   0   1   2   0   1   1   1   1   1   1   1   2   0   1   1   1   2   1   2   0   2   1   1   1   1   1   0
 MK-5-13                0   0   2   1   1   1   1   1   1   2   1   0   1   2   0   1   0   1   0   1   0   2   2   0   2   1   0   0   2   1   1   1   1   1   0   0   0   0   1   2   1   1   0   0   1   0   1   0   2   1   1   0   2   2   1   1   2   1   1   1   1   2   0   1   1   1   1   0   2   0   1   0   2   1   2   1   2   2   2   1   0   1   1   0   2   1   2   1   1   1   2   1   1   1   1   1   1   1   1   1   0   2   1   1   0   1   1   0   1   1   1   1   1   1   2   1   0   1   1   1   2   1   1   2   1   2   1   1   1   1   0   1   0   0   1   1   1   1   1   2   0   2   0   0   1   0   0   0   2   0   1   1   1   1   1   0   0   1   2   1   2   2   1   0   0   1   1   0   0   0   2   2   0   0   1   2   0   1   1   2   0   1   1   2   1   0   1   1   1   2   1   2   0   2   1   1   1   1   0   1
 MK-5-14                0   0   2   1   1   1   1   1   1   2   0   1   1   2   0   1   0   1   0   1   0   2   1   0   2   2   0   0   0   1   1   1   1   1   0   0   1   0   0   1   1   0   1   0   1   0   1   0   2   1   0   0   2   2   1   1   2   1   1   0   1   2   0   1   1   1   1   1   2   0   1   1   2   1   1   2   2   2   1   1   0   1   2   0   2   1   1   1   0   1   1   1   1   1   1   1   1   1   0   1   0   2   1   1   0   1   1   0   1   1   1   1   1   1   2   1   0   1   1   1   2   2   1   2   1   2   1   1   1   1   0   1   0   0   2   1   2   1   1   2   0   2   0   0   1   0   0   0   2   1   1   1   2   1   0   0   0   1   2   1   2   2   2   0   1   1   1   2   0   1   1   2   0   0   1   1   0   1   1   2   0   1   1   2   1   0   1   1   1   1   1   1   0   2   1   1   1   0   0   1
 MK-5-15                0   0   2   1   0   2   2   1   0   2   1   0   1   1   1   1   1   1   1   1   0   2   1   0   2   2   0   0   1   0   1   0   1   1   0   0   1   0   0   1   1   0   1   0   1   0   1   0   2   1   0   0   1   1   1   1   1   1   1   1   1   2   0   0   1   1   1   1   2   1   1   2   2   1   1   2   2   2   1   1   0   2   2   0   2   1   1   1   0   1   1   1   1   1   1   1   1   1   0   1   0   2   1   1   0   0   1   0   2   1   1   1   1   1   2   1   0   1   1   2   2   2   0   2   1   2   1   1   1   2   0   0   1   0   1   1   2   1   1   2   0   2   1   0   1   0   0   0   2   1   1   2   2   1   0   1   0   1   2   1   2   1   1   0   1   1   1   2   0   1   1   2   0   0   2   2   0   1   1   2   1   1   0   2   1   0   0   1   1   1   1   1   0   2   1   1   1   0   1   1
 MK-5-16                0   0   2   1   0   2   2   1   0   2   0   0   1   2   1   1   1   0   1   1   1   2   1   1   2   2   1   0   1   0   1   0   1   1   0   0   1   0   0   1   0   0   2   0   1   0   2   0   2   1   0   2   1   1   1   1   0   1   1   1   0   2   0   0   1   1   2   1   2   1   1   2   2   1   1   2   2   2   1   1   0   2   2   0   2   1   0   1   0   2   1   1   1   1   0   2   1   1   0   1   0   2   1   1   1   0   0   0   2   1   1   1   1   1   2   1   0   2   1   2   1   1   0   1   1   2   1   1   0   1   0   0   1   0   1   1   1   1   1   2   0   2   1   0   1   1   0   0   2   1   1   1   1   1   1   1   0   1   2   1   2   1   1   0   1   1   1   1   0   1   0   2   0   0   2   2   0   1   1   2   1   1   1   2   2   0   0   1   1   1   1   1   0   2   1   1   1   1   0   1
 MK-6-1                 0   1   1   0   1   0   1   1   1   1   0   0   1   0   1   2   2   0   0   0   1   2   0   0   0   1   0   1   1   1   1   1   1   2   0   0   1   1   2   2   1   1   1   1   0   0   0   1   2   2   0   1   2   2   1   0   2   2   2   0   0   0   1   1   1   1   1   1   1   1   1   2   1   1   1   2   1   2   2   1   0   2   0   0   1   0   2   1   1   1   1   1   2   1   1   0   2   1   0   1   1   2   2   2   1   1   1   2   2   0   1   0   0   1   1   2   0   1   1   1   0   1   0   1   0   1   1   0   2   1   0   2   0   1   1   1   1   1   0   2   0   0   1   1   1   2   2   1   0   1   2   2   1   1   1   1   0   1   1   2   1   1   0   1   0   1   1   2   1   2   0   1   1   2   1   1   1   0   0   1   1   2   1   2   2   0   0   0   1   1   1   1   0   1   1   0   1   0   1   1
 MK-6-2                 0   1   1   0   1   0   0   1   1   1   0   1   1   0   1   2   2   0   1   0   1   2   0   0   0   1   0   1   1   1   1   1   2   2   0   0   0   1   2   1   1   1   2   1   0   0   0   1   2   2   0   1   1   2   2   0   2   2   2   0   0   0   2   1   0   1   1   1   2   1   1   2   1   1   1   2   1   2   2   1   0   2   0   0   1   1   2   0   1   1   1   1   2   1   1   1   2   1   1   1   1   2   2   2   1   1   1   2   2   0   1   0   0   1   0   2   0   1   2   1   0   1   1   1   0   1   1   1   2   1   0   2   0   1   1   1   1   1   0   1   0   0   1   1   1   1   2   1   0   1   2   2   1   1   1   1   0   1   1   2   0   1   0   1   0   0   2   2   1   2   0   1   1   2   2   0   1   1   0   0   1   1   1   2   1   0   0   1   2   1   2   1   0   1   1   0   1   0   2   1
 MK-6-3                 0   1   1   0   1   0   1   1   1   2   1   1   2   0   1   2   2   0   1   0   1   2   0   0   0   1   0   1   1   1   1   1   2   2   0   0   0   1   2   2   1   1   2   1   1   0   0   1   2   1   1   1   1   2   2   1   2   2   2   0   0   0   2   1   0   1   1   1   2   1   1   2   1   2   1   1   1   2   2   0   1   2   0   0   2   2   2   0   1   1   1   1   2   1   2   1   2   1   1   1   1   2   2   2   1   1   1   1   2   0   1   1   0   1   1   2   0   1   2   0   1   1   1   1   1   1   1   1   2   1   0   2   0   0   2   1   1   1   0   1   0   0   0   1   1   1   2   1   0   1   2   2   1   1   1   1   0   1   1   2   0   1   0   1   0   0   2   2   1   2   0   1   0   2   2   1   1   1   0   0   1   2   1   2   1   0   0   1   2   1   2   1   0   1   1   1   1   0   2   1
 MK-6-4                 2   1   1   0   1   0   1   1   0   2   1   1   2   0   1   2   2   0   1   0   1   2   1   1   0   0   1   1   1   0   1   1   2   1   0   1   0   1   2   2   1   1   2   0   1   0   1   1   1   1   1   1   1   1   2   1   2   2   2   1   0   1   2   1   0   1   1   1   2   1   1   2   1   1   2   1   2   2   2   0   0   2   0   1   2   2   2   0   0   1   1   1   2   1   2   0   2   1   1   1   2   1   2   2   1   1   2   1   2   0   1   1   0   1   1   2   0   0   2   1   1   1   1   1   1   1   1   1   2   1   0   2   0   1   2   1   0   2   1   1   0   0   1   1   2   1   1   1   0   1   2   2   1   0   1   1   0   1   1   2   0   1   0   1   1   0   2   2   1   2   0   1   0   2   2   2   1   2   0   0   1   2   1   2   1   0   0   1   2   1   2   1   0   1   1   1   2   0   1   1
 MK-6-5                 2   1   1   0   1   0   1   1   1   2   1   1   2   0   1   2   2   0   1   0   1   2   1   1   0   0   2   1   2   1   1   1   2   2   0   1   0   1   1   2   0   1   2   0   1   1   1   1   1   1   1   1   1   1   2   1   2   2   2   1   0   1   1   0   0   1   1   1   2   2   1   2   1   2   2   1   2   2   2   0   1   2   0   1   2   2   2   0   0   1   1   1   2   1   2   0   1   1   1   1   0   2   2   2   1   1   2   1   2   0   0   1   1   1   0   2   1   0   2   1   1   1   1   0   1   1   1   1   1   1   0   2   0   1   2   1   0   2   1   1   0   0   0   1   2   1   1   1   1   1   2   2   1   0   1   1   1   1   1   2   0   1   0   1   1   0   2   1   1   1   0   1   0   1   2   2   1   1   0   0   1   2   1   2   0   0   0   1   1   1   2   1   1   0   1   1   2   0   1   1
 MK-6-6                 2   1   1   0   1   0   1   1   1   1   0   1   2   0   1   1   2   0   2   0   1   2   1   1   0   0   2   1   2   1   1   1   1   2   0   2   1   1   1   2   0   2   2   0   1   1   1   1   1   1   1   1   1   1   2   1   2   2   2   1   0   1   1   0   1   1   1   1   2   2   1   2   1   2   2   1   2   2   1   1   1   2   0   1   2   2   2   0   0   1   1   1   2   1   2   1   1   0   1   1   0   1   2   1   0   1   2   1   2   0   0   1   2   2   1   2   1   0   2   1   1   1   1   0   1   1   1   1   1   1   0   2   0   1   2   1   0   2   1   1   0   0   0   2   2   1   1   1   1   0   2   2   0   0   1   1   1   1   1   2   0   1   0   1   1   0   2   1   1   1   0   1   2   1   2   2   1   0   0   1   1   1   1   2   1   0   0   0   1   2   2   1   1   0   1   1   1   0   1   1
 MK-6-7                 2   1   1   0   1   0   2   1   1   1   1   1   2   0   1   2   2   1   2   1   2   1   1   1   0   0   2   2   2   1   1   1   1   2   1   2   1   1   1   2   0   2   2   1   1   1   1   1   1   1   1   1   0   1   2   0   2   2   2   2   0   1   1   0   0   1   1   2   2   2   1   2   1   2   2   1   2   1   1   1   2   2   0   1   2   2   2   1   0   1   1   1   2   1   2   1   1   0   1   1   0   1   2   1   0   1   2   1   2   0   0   2   2   2   2   1   1   0   2   1   1   1   1   0   1   1   1   0   1   1   0   0   0   1   2   2   0   2   1   1   0   1   0   2   2   1   1   1   1   0   2   2   0   1   1   1   1   1   2   2   0   1   0   1   1   0   1   1   1   1   0   1   1   1   2   2   1   0   0   1   1   0   1   2   1   0   0   0   1   1   2   0   1   0   1   1   1   0   1   2
 MK-6-8                 2   1   1   0   1   0   2   1   1   1   1   0   2   0   1   2   2   1   2   1   2   1   1   0   0   0   2   2   2   1   0   1   1   1   1   2   1   0   1   1   0   1   2   1   0   1   1   1   2   1   2   2   0   1   2   1   2   1   2   2   0   1   2   0   0   1   1   2   2   2   1   2   1   2   2   1   2   1   1   1   1   2   0   1   2   2   2   1   0   1   1   0   2   1   2   1   1   0   0   1   0   1   2   0   0   2   1   1   2   0   1   1   2   2   1   1   1   0   2   2   1   2   2   0   1   2   1   1   1   1   0   0   0   1   1   2   0   2   2   1   0   1   0   2   2   1   1   1   1   1   2   2   0   1   1   1   1   0   1   2   1   1   0   1   1   0   1   1   1   2   0   1   1   1   1   2   1   0   0   1   1   0   1   2   1   0   0   1   1   1   2   0   0   0   0   1   0   0   1   2
 MK-6-9                 2   1   1   0   0   0   2   1   2   2   0   0   2   0   1   1   2   1   2   2   2   1   1   0   0   0   1   1   2   1   1   1   1   1   1   2   2   0   2   1   0   1   2   1   0   1   1   1   1   1   2   2   0   1   2   1   2   1   2   2   0   1   1   0   0   1   1   2   2   2   1   0   1   1   2   1   2   1   1   2   1   1   1   1   2   2   2   1   1   1   1   0   2   1   2   1   2   0   0   2   0   1   2   1   0   2   1   1   2   0   0   1   1   2   1   0   1   1   2   2   1   2   2   0   2   2   1   1   1   1   0   0   1   1   1   2   0   2   2   1   0   2   0   2   2   1   1   0   1   1   2   2   0   1   1   1   1   0   1   2   1   1   0   1   0   0   1   1   1   2   0   2   1   1   2   2   1   0   0   1   1   0   2   2   2   0   0   1   1   1   1   0   0   0   0   1   0   0   1   2
 MK-6-10                2   1   1   0   1   0   2   1   2   2   0   0   1   1   1   1   2   1   2   2   2   2   1   0   0   0   0   1   2   1   0   1   1   1   1   1   2   0   2   0   0   1   2   0   0   1   1   1   1   1   2   2   0   1   2   1   2   1   2   2   0   1   1   0   0   1   1   1   2   2   1   0   0   2   2   1   1   1   0   2   1   0   1   2   2   2   2   1   1   1   1   2   2   1   2   1   2   0   0   2   1   0   2   2   0   1   1   1   2   1   0   1   1   2   1   1   1   1   2   2   2   2   1   0   2   2   1   1   2   1   0   0   2   2   0   2   1   2   2   1   0   2   0   2   2   1   1   0   1   1   2   2   0   1   1   1   1   0   1   2   1   1   0   1   0   0   1   1   1   2   0   2   1   1   2   1   1   0   0   2   2   0   2   2   2   0   0   1   1   1   1   0   1   0   0   1   0   0   2   2
 MK-6-11                2   2   1   0   2   0   2   2   2   2   0   1   1   1   1   1   2   1   1   2   1   2   1   0   0   0   0   1   1   1   0   2   1   1   1   1   2   0   2   0   0   1   2   0   0   1   1   2   0   1   2   2   0   1   2   1   1   1   2   2   1   1   1   0   0   1   1   1   2   2   1   0   0   2   1   1   1   2   0   1   1   1   1   2   2   2   2   1   1   1   2   2   1   1   2   1   1   0   0   2   1   0   1   2   0   1   1   1   2   1   0   1   1   2   2   2   1   0   1   2   2   2   1   0   1   2   1   1   2   1   0   0   2   2   0   2   1   1   2   1   0   2   0   2   2   0   1   0   1   2   2   2   0   2   2   0   0   0   1   2   1   2   1   1   0   0   1   1   1   2   0   2   1   1   1   1   1   0   0   2   2   0   2   2   2   1   0   0   1   0   1   0   1   0   0   1   0   0   2   2
 MK-6-12                2   2   1   0   2   0   2   2   2   2   0   1   1   1   1   1   2   1   1   2   1   2   2   0   0   0   0   1   1   1   1   2   1   1   1   1   2   0   1   0   0   1   2   0   0   1   1   2   1   1   2   2   0   1   2   1   1   1   2   2   1   1   1   1   0   1   0   1   2   2   1   1   0   2   1   1   1   2   0   1   1   2   2   1   2   2   2   1   0   1   2   2   1   1   2   1   1   0   0   2   1   0   1   1   0   1   1   1   1   1   0   2   1   2   2   2   1   0   1   2   2   2   1   0   2   2   1   0   2   0   0   0   2   2   0   2   1   1   1   1   0   2   0   2   2   0   1   0   1   2   2   2   0   2   2   0   0   0   0   2   2   2   1   1   0   1   2   1   1   2   0   2   1   1   1   1   1   1   0   2   2   0   2   2   2   1   0   0   0   0   1   1   1   0   0   1   0   0   2   2
 MK-6-13                2   2   0   0   2   1   2   2   1   2   1   1   1   1   1   1   2   1   1   2   1   2   2   0   1   0   1   1   1   1   1   2   1   1   1   1   2   0   0   0   0   1   1   0   1   1   1   2   0   1   2   2   1   1   2   1   0   0   2   2   1   1   1   1   0   1   0   1   2   2   1   1   0   2   1   1   1   2   1   1   2   2   2   0   2   2   2   1   0   1   2   2   1   1   2   1   1   0   0   2   1   0   1   1   0   1   1   1   1   1   0   2   1   1   2   2   1   0   1   2   2   2   1   0   2   2   0   0   2   0   0   0   1   2   0   1   1   1   1   1   0   2   1   1   2   0   0   1   1   2   2   2   0   2   2   0   0   1   0   2   2   2   1   0   1   1   2   1   1   2   0   2   1   1   1   1   1   2   0   2   2   0   1   1   2   1   0   0   0   0   2   2   1   0   0   1   0   1   2   2
 MK-6-14                2   2   1   1   2   1   2   1   1   2   1   1   1   1   1   1   2   1   0   1   1   2   2   0   1   0   1   1   1   1   1   2   0   1   1   1   2   0   0   1   0   0   1   0   1   1   1   1   0   1   2   2   1   1   2   0   0   0   2   2   1   1   2   0   0   1   0   0   2   2   1   1   0   2   1   1   1   2   1   1   2   2   2   0   1   2   2   1   1   1   2   2   1   2   2   1   1   0   0   2   1   0   1   0   0   0   1   1   1   2   0   2   0   1   1   2   1   2   1   2   2   2   1   0   2   1   0   1   2   0   1   0   2   1   0   1   1   1   1   1   0   2   1   1   2   1   0   0   1   2   2   2   0   2   2   1   0   2   1   1   2   2   1   0   1   1   2   1   1   2   0   2   1   1   0   1   1   2   0   1   2   0   0   1   2   2   0   0   0   0   2   1   1   0   0   2   0   1   2   2
 MK-6-15                2   2   1   1   2   1   2   1   1   2   1   0   1   1   1   1   2   1   0   1   0   2   2   0   2   1   1   1   1   1   1   2   0   1   1   1   2   0   0   1   0   0   1   0   1   1   0   1   0   1   1   2   1   1   2   0   0   0   2   1   1   1   2   0   0   2   1   0   1   2   1   0   1   1   1   2   1   1   1   0   2   2   2   0   1   2   2   1   1   0   2   2   1   2   1   1   1   0   0   2   1   0   1   0   0   0   1   1   1   2   1   2   0   1   1   2   2   2   2   2   2   2   1   0   2   1   0   2   2   0   1   0   2   1   1   2   1   1   2   1   0   2   1   1   2   1   0   0   2   2   2   2   0   2   2   1   0   2   1   0   2   1   1   0   1   1   2   1   1   2   0   2   1   1   0   1   1   2   0   1   2   0   0   1   2   2   0   0   1   0   2   0   1   0   0   2   0   0   2   2
 MK-6-16                2   1   1   0   2   1   2   0   1   2   1   0   1   1   1   1   1   2   0   1   0   2   2   0   2   1   1   1   1   1   1   2   0   1   1   0   2   0   0   1   0   0   0   0   1   1   0   1   0   1   1   2   1   1   2   0   0   0   2   2   1   1   2   0   0   2   1   0   0   2   1   0   1   1   1   1   1   1   2   1   2   2   2   1   1   2   2   0   1   1   2   2   1   2   0   1   1   0   0   2   2   0   1   0   0   2   1   1   1   2   1   2   0   1   1   2   2   2   2   2   1   2   0   0   2   1   0   1   2   0   1   0   2   2   1   2   1   1   2   2   0   2   1   1   2   1   0   0   1   2   2   2   1   1   2   1   0   2   1   0   2   1   1   0   1   1   2   0   1   2   0   2   1   1   0   1   1   2   1   1   2   0   0   1   0   2   0   0   1   0   2   0   0   1   0   2   0   0   2   2
 
!****************************************** Phenotypic Data **********************************************************
!-100.0 is resevred for missing phenotype
SimulatedTrait1         9.4184   11.3292    9.2572    9.7542   10.1764    7.7096   11.5568   10.7870   11.7926   10.1841    9.4630    9.6166    9.3692   10.4672   11.7721    9.0090   11.2228    9.7140    9.8065    8.4285    9.3115   10.2614   10.4600    9.8260   10.8533    9.6535   10.7697   12.1114    9.3900    9.8803   11.4571   11.0319    8.6820    9.9417   10.8526   10.1014   11.4708    9.7081    8.7833    8.5999   10.3088    8.9759   12.6827    9.1710   10.5166    9.9750    9.2113   10.8424   11.2498   10.5597   10.0527    9.6188   10.4736    8.7380    9.4433   10.9296   10.0447   10.5501   10.4490   10.4627    9.5802   10.8179   10.2871   11.2146    9.5751    9.6765   10.8602   10.8151    7.9624   10.2550    8.8828   10.8994   10.8775   10.4427   10.6632   10.1972    9.7553   11.4091   11.7371   10.8014    9.9103    9.9250    9.8225    9.5055    8.1111    9.4523    9.2392   10.0990   12.1118   11.2560    9.6295    9.6085   10.5701    9.6385   10.4691    9.9338   10.2043   11.0460    9.8460    8.9331    8.6626    9.1272    9.2853    9.6528    9.4790   11.0043    9.3722    8.2635    7.9423    9.7526   11.1445    9.6593   10.9001    9.2578    8.5840   11.2268    9.9311   11.1787    8.9964    9.7162    9.3645    9.2183   10.1712    7.5198    8.7665   10.4727   11.5203    8.3473   10.3075    9.8962    8.7637   11.7888    7.3303    9.4133    7.2696   10.3956    9.4741   10.9189   10.0763   11.2578   11.7968   11.3607   10.6678   11.4556   11.9214    9.6017    9.8154   11.7617    9.9759   10.8644   10.7398    9.9101    9.7671    9.1902    9.7248   10.8777    9.2545   11.0604    9.6397    9.6252    8.2132    8.2783   10.5103    9.0178    9.9303    8.9385    9.0922    9.2638   10.0737    9.7647    9.1702    9.9927    9.1868    8.6308   10.5724   11.1813   12.1262    8.9791   10.3255   10.1947   10.2724   10.4409   10.0079   10.3332   10.1860    9.0050   11.8674   10.5083   10.4520   11.6809    9.5760    7.5613    9.0802   10.9138    9.1880    8.3013   10.3051   11.5158    9.9732    8.1053
 
