# Supplementary material for: Inclusive Composite Interval Mapping of QTL by Environment Interactions in Biparental Populations
Source: PLoS One. 2015 Jul 10;10(7):e0132414. doi: 10.1371/journal.pone.0132414 (PMC4498613; doi:10.1371/journal.pone.0132414)
Supplement: S2 File — (ZIP) [file pone.0132414.s002.zip › F2 population/e=1/run_00167.met]

!**********************Note: lines staring with "!" are remarks and will be ignored in the program********************
!*********************************General Information**********************************
!Assuming F1 = P1 x P2, populations available in QTL IciMapping are: 
!  1, P1BC1F1 = P1 x F1, the first backcrossing where P1 is used as the recurrent parent;
!  2, P2BC1F1 = P2 x F1, the first backcrossing where P2 is used as the recurrent parent;
!  3, F1DH, F1-derived doubled haploids; 
!  4, RIL or F1RIL, recombination inbred lines through the repeated selfing of F1;
!  5, P1BC1RIL, recombination inbred lines through the repeated selfing of P1BC1F1;
!  6, P2BC1RIL, recombination inbred lines through the repeated selfing of P2BC1F1;
!  7, F2, the selfing generation of F1;
!  8, F3, the selfing generation of F2;
!  9, P1BC2F1, the second backcrossing where P1 is used as the recurrent parent; 
! 10, P2BC2F1, the second backcrossing where P2 is used as the recurrent parent;
! 11, P1BC2RIL, recombination inred lines through the repeated selfing of P1BC2F1; 
! 12, P2BC2RIL, recombination inred lines through the repeated selfing of P2BC2F1; 
! 13, P1BC1F2, the selfing generation of P1BC1F1; 
! 14, P2BC1F2, the selfing generation of P2BC1F1; 
! 15, P1BC2F2, the selfing generation of P1BC2F1; 
! 16, P2BC2F2, the selfing generation of P2BC2F1; 
! 17, P1BC1DH, P1BC1F1-derived doubled haploids; 
! 18, P2BC1DH, P2BC1F1-derived doubled haploids; 
! 19, P1BC2DH, P1BC2F1-derived doubled haploids; 
! 20, P2BC2DH, P2BC2F1-derived doubled haploids; 
   7      !Mapping Population (see remarks above)
   2      !Mapping Function (1 for Kosambi; 2 for Haldane; 3 for Morgan)
   2      !Marker Space Type (1 for intervals; 2 for positions)
   1      !Marker Space Unit(1 for centiMorgans; 2 for Morgan)
   6      !Number of Chromosomes (or Linkage Groups)
 200      !Size of the mapping population
   1      !Number of environments
 
!***************************************** Chromosomes and Linkage Maps **********************************************
!Chromosome                 NumMarkers
-CH1                        16
-CH2                        16
-CH3                        16
-CH4                        16
-CH5                        16
-CH6                        16
!Linkage map (Marker name followed by position or the interval length)
 MK-1-1                1     0.000
 MK-1-2                1    10.000
 MK-1-3                1    20.000
 MK-1-4                1    30.000
 MK-1-5                1    40.000
 MK-1-6                1    50.000
 MK-1-7                1    60.000
 MK-1-8                1    70.000
 MK-1-9                1    80.000
 MK-1-10               1    90.000
 MK-1-11               1   100.000
 MK-1-12               1   110.000
 MK-1-13               1   120.000
 MK-1-14               1   130.000
 MK-1-15               1   140.000
 MK-1-16               1   150.000
 MK-2-1                2     0.000
 MK-2-2                2    10.000
 MK-2-3                2    20.000
 MK-2-4                2    30.000
 MK-2-5                2    40.000
 MK-2-6                2    50.000
 MK-2-7                2    60.000
 MK-2-8                2    70.000
 MK-2-9                2    80.000
 MK-2-10               2    90.000
 MK-2-11               2   100.000
 MK-2-12               2   110.000
 MK-2-13               2   120.000
 MK-2-14               2   130.000
 MK-2-15               2   140.000
 MK-2-16               2   150.000
 MK-3-1                3     0.000
 MK-3-2                3    10.000
 MK-3-3                3    20.000
 MK-3-4                3    30.000
 MK-3-5                3    40.000
 MK-3-6                3    50.000
 MK-3-7                3    60.000
 MK-3-8                3    70.000
 MK-3-9                3    80.000
 MK-3-10               3    90.000
 MK-3-11               3   100.000
 MK-3-12               3   110.000
 MK-3-13               3   120.000
 MK-3-14               3   130.000
 MK-3-15               3   140.000
 MK-3-16               3   150.000
 MK-4-1                4     0.000
 MK-4-2                4    10.000
 MK-4-3                4    20.000
 MK-4-4                4    30.000
 MK-4-5                4    40.000
 MK-4-6                4    50.000
 MK-4-7                4    60.000
 MK-4-8                4    70.000
 MK-4-9                4    80.000
 MK-4-10               4    90.000
 MK-4-11               4   100.000
 MK-4-12               4   110.000
 MK-4-13               4   120.000
 MK-4-14               4   130.000
 MK-4-15               4   140.000
 MK-4-16               4   150.000
 MK-5-1                5     0.000
 MK-5-2                5    10.000
 MK-5-3                5    20.000
 MK-5-4                5    30.000
 MK-5-5                5    40.000
 MK-5-6                5    50.000
 MK-5-7                5    60.000
 MK-5-8                5    70.000
 MK-5-9                5    80.000
 MK-5-10               5    90.000
 MK-5-11               5   100.000
 MK-5-12               5   110.000
 MK-5-13               5   120.000
 MK-5-14               5   130.000
 MK-5-15               5   140.000
 MK-5-16               5   150.000
 MK-6-1                6     0.000
 MK-6-2                6    10.000
 MK-6-3                6    20.000
 MK-6-4                6    30.000
 MK-6-5                6    40.000
 MK-6-6                6    50.000
 MK-6-7                6    60.000
 MK-6-8                6    70.000
 MK-6-9                6    80.000
 MK-6-10               6    90.000
 MK-6-11               6   100.000
 MK-6-12               6   110.000
 MK-6-13               6   120.000
 MK-6-14               6   130.000
 MK-6-15               6   140.000
 MK-6-16               6   150.000
!*********************************** Marker Types ********************************************************************
!Co-dominant marker: When heterozygote F1 is present, P1 is coded as 2, F1 is coded as 1, and P2 is coded as 0; Otherwise, P1 is coded as 2, and P2 is coded as 0. 
!Dominant marker: When heterozygote F1 is present, P1 and F1 are coded as 12, and P2 is coded as 0; Otherwise, P1 is coded as 2, and P2 is coded as 0.  
!Recessive markers: When heterozygote F1 is present, P1 is coded as 2, and F1 and P2 are coded as 10; Otherwise, P1 is coded as 2, and P2 is coded as 0. 
!Missing marker is coded as -1. 
 MK-1-1                 1   1   0   1   0   0   0   1   2   1   1   0   1   0   2   1   1   0   0   2   1   0   0   0   1   1   1   2   2   0   2   1   1   1   1   1   0   1   2   2   1   1   1   2   0   0   0   0   0   2   0   1   0   0   2   1   1   1   1   1   0   0   2   2   1   1   1   0   0   0   1   1   1   1   1   1   1   1   2   1   1   0   1   2   1   1   2   1   1   1   2   1   1   1   1   1   1   1   1   1   1   1   1   1   1   1   1   1   1   0   1   1   0   1   2   2   1   1   2   0   2   0   1   1   1   2   2   0   2   1   2   0   1   1   1   0   0   2   2   0   1   2   0   1   1   2   1   0   1   1   1   1   1   2   1   0   0   1   1   1   1   1   1   1   1   2   0   0   1   0   0   1   1   1   2   2   2   1   1   1   1   1   0   2   1   0   2   0   1   2   1   2   0   1   1   0   1   2   2   2
 MK-1-2                 1   1   1   1   1   0   0   2   1   1   1   0   1   0   2   0   1   0   1   2   1   0   0   0   1   1   1   2   2   1   2   1   1   1   1   1   0   1   2   2   1   1   1   2   0   1   0   1   0   2   0   1   0   0   2   1   1   2   1   1   0   0   1   2   1   1   1   0   0   0   1   1   0   1   1   1   1   1   2   1   1   0   1   2   1   1   2   0   1   1   2   1   1   1   1   1   1   2   1   0   1   1   1   1   1   1   1   1   1   0   1   1   0   1   1   2   2   1   2   0   2   1   1   1   1   1   1   0   2   1   2   0   1   1   1   0   0   2   1   0   1   2   0   1   1   1   1   0   1   1   1   1   1   2   0   0   1   1   1   1   1   1   0   1   1   2   0   1   1   1   0   1   1   1   2   2   2   1   1   0   1   1   0   2   1   0   2   0   1   2   1   1   0   0   1   0   1   2   2   2
 MK-1-3                 1   1   1   1   1   0   0   2   2   1   1   1   2   0   2   0   1   0   1   1   1   0   0   0   1   1   1   2   2   1   2   1   1   1   1   1   0   1   1   2   0   1   0   2   0   0   0   1   1   2   0   1   0   1   2   2   1   2   1   1   0   0   1   2   1   2   1   0   0   1   2   1   2   1   1   1   1   1   1   1   1   1   1   2   2   1   2   0   1   0   2   0   1   1   1   1   1   2   0   0   1   1   1   2   1   1   1   1   1   1   1   1   0   0   1   2   2   1   2   0   2   2   1   1   2   1   1   1   2   1   2   0   1   1   1   0   0   2   1   0   1   2   1   1   1   1   1   0   1   1   1   1   1   2   0   0   1   1   1   1   1   1   1   1   1   2   0   1   1   1   0   2   1   1   2   2   2   1   1   0   1   2   0   2   1   0   2   0   1   2   1   1   0   0   0   0   1   1   2   2
 MK-1-4                 1   1   1   1   1   0   0   1   2   0   0   0   1   0   2   0   1   0   1   2   1   0   0   0   1   1   1   1   1   1   2   1   1   1   1   1   0   1   1   1   1   1   0   1   0   0   0   1   1   2   0   1   0   1   1   1   2   1   0   1   0   0   1   1   1   2   1   0   0   0   1   1   2   1   1   1   1   1   1   1   1   1   1   2   2   1   1   0   1   0   1   0   1   1   1   1   1   1   1   0   1   1   1   2   1   0   1   2   1   1   1   1   0   0   1   2   1   1   2   1   1   2   1   1   2   1   1   1   2   1   2   0   1   1   2   0   0   2   1   0   1   2   1   1   1   1   1   0   1   1   1   1   1   2   0   0   2   1   1   2   1   1   1   1   0   2   0   1   1   1   0   2   1   1   2   2   2   1   1   0   2   2   0   1   1   0   2   0   0   2   1   1   0   0   0   0   1   0   1   2
 MK-1-5                 1   1   1   1   1   0   0   1   2   0   0   0   1   0   2   0   2   0   1   2   2   0   0   0   1   1   1   1   1   1   2   1   1   1   0   1   1   1   1   1   0   1   1   1   1   0   0   2   1   2   0   1   0   1   1   1   2   1   0   1   0   0   1   1   1   2   1   0   0   0   0   1   1   1   1   1   1   1   1   0   1   1   1   2   2   2   2   1   1   0   1   0   1   2   1   1   2   1   1   1   1   1   1   2   1   0   1   1   1   1   1   1   0   0   1   2   1   1   2   1   1   2   0   1   2   1   1   1   2   1   2   0   1   1   1   1   0   2   1   0   1   2   1   1   1   1   0   0   1   1   1   1   1   2   0   0   1   1   1   2   1   1   1   1   0   2   0   1   1   1   1   1   1   1   2   2   2   1   1   0   2   2   1   2   1   1   2   0   0   2   0   1   0   1   0   1   1   0   1   2
 MK-1-6                 1   1   2   1   1   0   0   1   2   0   1   0   1   1   2   0   2   1   1   2   2   0   0   0   1   1   1   1   1   1   2   1   0   1   0   1   1   1   1   2   0   1   1   1   0   0   0   2   1   1   1   1   0   1   1   1   2   1   1   1   0   0   1   1   1   2   1   1   0   0   0   1   1   1   1   1   1   1   1   0   1   0   2   2   2   2   2   1   1   0   1   0   1   2   1   1   2   1   1   1   1   1   1   2   1   0   1   1   0   1   1   0   0   0   2   2   1   1   1   1   1   2   0   1   2   1   1   1   2   1   1   0   1   1   1   1   1   2   1   1   1   2   1   0   1   1   0   0   1   1   1   1   1   2   0   0   1   1   1   2   0   1   1   0   0   2   1   1   1   1   1   2   1   1   2   2   2   1   1   0   2   2   0   2   1   1   2   0   0   1   0   1   0   1   0   1   0   1   1   2
 MK-1-7                 1   1   2   0   1   0   0   1   2   0   1   0   1   1   1   1   1   0   1   2   2   0   0   0   1   0   1   1   1   1   2   1   0   1   0   1   1   0   1   2   0   1   1   1   0   0   0   2   1   1   1   2   0   1   1   1   2   1   1   1   0   1   1   1   0   2   1   2   0   0   1   1   2   2   1   1   1   1   2   0   1   0   2   2   2   2   2   0   1   0   1   0   1   2   1   0   2   1   1   1   1   1   0   2   1   1   1   1   0   1   1   0   0   1   2   1   1   1   0   1   0   2   1   2   2   1   1   2   2   1   1   0   1   1   1   1   1   2   1   0   1   1   0   0   0   1   1   1   1   1   1   1   1   2   0   0   0   1   2   1   0   1   1   2   0   2   1   1   1   1   0   2   1   1   1   2   2   1   1   0   2   2   0   2   0   1   2   0   0   1   1   1   0   1   0   1   0   1   1   2
 MK-1-8                 1   1   2   0   1   0   0   1   2   0   1   0   1   2   1   0   1   0   1   2   2   1   0   0   1   0   1   1   2   0   2   1   2   1   0   2   2   0   1   2   0   0   1   1   0   0   0   2   0   1   2   2   0   1   1   1   2   1   1   1   0   1   1   1   0   2   1   1   0   0   1   1   1   2   1   1   1   1   2   1   1   1   2   2   1   2   2   0   1   0   1   0   1   2   1   0   2   1   1   1   1   1   0   2   1   1   1   1   0   1   1   0   0   1   2   1   1   1   0   0   0   2   1   2   2   1   1   2   2   1   1   0   1   1   1   1   1   2   2   0   1   1   0   0   0   2   1   1   1   1   1   1   1   2   0   0   0   1   1   1   0   1   1   2   0   2   1   1   0   2   0   1   1   2   1   2   2   1   1   1   2   2   1   1   2   1   2   0   0   1   1   1   0   1   0   1   0   1   1   2
 MK-1-9                 2   1   2   0   1   0   0   1   2   0   1   0   1   2   1   0   1   0   0   2   2   1   1   0   2   0   2   1   2   0   2   1   2   1   0   2   2   0   1   2   0   0   1   1   0   0   0   2   1   1   2   2   1   1   0   1   2   1   0   1   0   1   1   1   0   2   1   1   0   0   1   1   1   2   1   2   1   1   2   1   0   1   2   2   1   2   2   0   1   0   1   1   1   1   1   0   2   1   1   1   0   2   1   2   1   1   1   2   0   1   1   0   0   1   1   1   0   1   0   0   0   2   1   2   2   1   2   2   1   0   2   0   1   0   1   1   1   2   2   0   0   2   0   1   0   2   0   1   0   1   1   0   1   2   0   0   0   2   1   1   1   2   1   1   0   2   1   1   0   2   0   0   1   2   1   2   2   1   1   1   2   2   1   1   2   1   2   0   0   1   1   1   0   0   0   1   0   1   1   2
 MK-1-10                2   1   2   0   1   0   0   0   2   0   1   0   1   2   1   1   1   0   0   2   1   1   1   1   2   0   2   1   2   0   2   1   2   1   0   2   2   0   1   2   1   0   1   1   1   1   0   2   1   1   2   2   1   1   0   2   2   2   0   1   1   2   2   2   0   2   1   0   0   0   1   1   1   2   2   2   1   1   2   1   0   1   2   2   1   2   1   1   1   0   1   1   1   1   2   1   2   1   1   1   0   1   1   2   2   1   1   2   0   1   1   0   0   1   2   1   0   1   0   0   0   2   0   2   2   1   2   2   1   0   2   0   1   0   1   2   1   2   1   0   0   2   1   1   0   2   0   2   0   1   1   1   1   1   0   0   0   1   2   1   1   2   1   1   0   1   1   1   0   2   0   1   1   2   2   2   2   1   1   1   2   2   1   1   2   1   2   0   1   1   1   1   0   0   0   1   1   1   1   1
 MK-1-11                2   1   2   0   2   0   0   0   2   0   1   0   1   1   1   1   1   0   1   2   0   2   1   1   2   0   1   1   1   0   2   1   2   0   0   2   2   0   1   2   1   0   0   1   1   1   0   2   1   1   2   2   1   1   0   2   1   2   1   1   1   1   2   2   0   2   1   0   0   1   1   1   1   2   2   1   1   1   2   1   1   1   2   1   1   1   1   1   1   0   1   1   1   1   2   1   2   1   1   1   0   2   1   1   2   1   1   2   0   1   1   0   1   1   2   1   0   1   1   0   1   2   0   2   2   1   2   1   0   0   2   0   1   1   1   2   2   2   2   1   0   2   1   1   1   2   0   2   0   1   1   1   1   1   1   0   0   1   2   1   1   2   1   0   0   1   1   0   0   2   0   1   1   1   2   2   1   1   1   1   2   1   1   1   1   2   2   0   1   1   1   1   0   0   0   2   1   1   1   1
 MK-1-12                2   1   2   0   1   1   0   0   2   1   1   0   1   1   1   1   1   0   1   1   0   2   1   1   2   0   2   0   1   0   2   2   2   0   1   2   2   0   1   2   1   0   0   1   1   1   0   2   1   1   2   2   2   1   0   2   0   2   1   1   1   2   1   2   0   2   1   0   0   1   1   1   1   2   2   1   1   1   2   1   1   1   2   1   1   1   1   1   1   0   1   1   1   1   2   1   2   2   1   1   1   2   1   0   2   1   1   2   1   2   1   0   1   1   2   1   0   1   1   0   1   2   1   2   2   2   2   1   0   0   2   0   1   1   1   2   1   2   2   1   0   2   1   1   1   1   0   2   0   1   1   1   1   1   1   0   0   1   2   1   1   2   1   1   1   1   1   0   1   1   1   0   0   1   2   1   1   1   0   1   2   1   1   1   1   2   2   1   1   1   1   1   0   0   0   2   1   1   0   1
 MK-1-13                2   1   2   0   1   2   1   1   2   2   0   2   1   1   1   1   1   0   1   1   0   2   0   1   1   1   2   0   1   0   1   2   2   0   1   1   1   0   1   2   1   0   0   1   1   0   0   1   1   1   2   2   2   1   0   2   0   1   1   0   1   2   1   2   0   0   1   0   0   1   1   1   1   2   2   1   1   2   2   1   1   1   2   1   1   1   1   1   2   0   1   1   2   1   2   1   1   2   1   1   1   2   1   0   2   0   1   2   1   2   2   0   1   1   2   1   0   0   1   0   1   1   2   2   1   1   1   1   0   1   2   0   1   1   0   2   1   2   2   1   0   2   1   0   1   1   0   2   0   1   2   0   1   0   1   0   0   0   1   1   1   1   0   1   1   2   2   0   1   1   1   0   0   1   2   1   1   1   0   1   2   1   1   0   1   2   1   1   1   1   1   1   0   0   1   1   1   1   0   1
 MK-1-14                2   1   2   0   1   2   1   1   1   2   0   1   1   0   2   1   1   0   1   1   1   2   0   1   0   1   2   0   1   0   1   2   2   0   1   1   1   0   0   2   1   0   1   1   1   0   0   1   1   0   2   2   2   1   0   2   0   1   1   0   1   2   1   2   1   0   1   0   0   1   1   1   1   2   2   1   1   2   2   1   1   2   2   0   1   1   1   1   1   0   1   1   2   0   2   1   1   1   1   1   1   2   0   1   2   0   1   2   1   2   2   0   1   1   1   1   0   0   2   0   1   2   2   2   1   1   1   1   0   1   2   0   2   0   0   2   1   2   2   1   1   2   1   0   1   1   0   1   0   1   2   1   1   0   2   0   0   0   1   1   1   1   0   1   1   2   2   1   1   1   1   0   1   1   2   1   0   0   0   1   2   1   1   0   1   2   1   1   2   1   1   1   0   0   1   1   1   1   1   1
 MK-1-15                1   1   2   0   1   1   1   1   1   2   0   1   1   0   1   1   1   0   1   1   1   2   0   1   0   1   2   0   1   1   1   2   1   0   1   1   1   1   0   2   1   1   1   1   1   0   1   1   1   0   2   2   2   1   1   2   0   0   2   0   1   2   1   2   1   0   1   0   0   1   1   1   1   2   2   1   1   2   2   1   1   1   2   0   1   1   1   2   1   1   1   1   2   1   2   1   1   1   1   1   1   2   0   1   2   0   1   2   1   2   1   0   2   1   1   1   1   0   1   0   1   2   2   2   1   1   1   1   0   1   1   0   1   0   0   2   1   2   2   1   1   2   1   0   1   0   0   1   0   1   2   1   1   0   2   0   0   0   0   0   1   1   0   0   1   2   2   1   1   1   1   0   1   1   2   1   0   0   0   1   2   1   1   0   1   2   1   1   2   1   2   1   0   1   1   1   1   0   1   1
 MK-1-16                1   1   2   0   1   1   1   1   2   2   1   1   1   0   1   1   1   0   1   1   1   2   0   1   0   1   2   0   1   1   2   2   1   0   1   2   1   1   0   2   1   1   1   1   1   0   1   1   1   0   2   2   1   1   1   2   0   0   2   1   1   1   1   2   1   0   2   0   0   1   0   1   1   2   2   1   1   2   2   1   1   1   2   0   1   0   0   2   1   1   1   2   1   1   2   1   0   1   1   1   1   2   0   1   2   0   1   2   1   2   1   0   2   1   0   1   1   0   1   0   1   2   2   2   2   1   0   1   0   1   1   0   0   0   0   2   1   2   2   1   1   2   1   0   1   0   0   1   0   1   1   1   1   0   2   0   1   0   0   0   1   1   0   2   2   2   2   1   2   0   1   1   1   1   2   1   1   0   1   1   2   1   0   0   1   2   1   1   2   1   2   2   1   1   1   1   1   0   1   1
 MK-2-1                 1   1   1   2   2   1   1   2   1   1   2   1   0   1   1   1   1   2   0   2   1   2   1   0   1   0   1   0   2   1   1   1   1   1   2   1   0   1   0   1   0   1   1   1   2   1   2   1   1   1   0   1   1   2   1   1   2   1   0   2   0   1   1   1   0   2   0   2   1   0   0   1   1   2   0   2   0   1   1   1   1   1   1   2   1   1   1   0   2   0   1   1   1   1   0   0   2   0   1   0   0   1   1   1   1   2   2   2   2   0   2   0   1   2   2   1   0   1   1   0   1   2   1   2   0   2   1   1   1   1   1   1   0   0   1   0   1   1   0   2   2   1   0   1   2   1   0   1   1   0   1   2   0   1   2   2   1   1   1   1   0   1   1   0   0   1   2   2   1   2   2   1   0   2   2   1   1   0   0   2   1   0   1   1   1   1   1   2   1   1   2   2   1   0   1   1   1   1   0   2
 MK-2-2                 1   0   1   1   2   0   1   2   1   1   2   1   0   1   1   1   0   2   0   2   1   2   0   0   1   0   1   0   2   1   1   1   1   1   1   1   0   1   0   1   0   1   1   1   2   1   2   1   1   1   0   1   0   2   1   1   2   1   0   2   0   1   0   1   0   2   0   2   1   0   0   1   1   2   0   2   0   1   1   1   1   1   1   2   1   1   1   0   2   0   1   1   1   1   0   0   2   0   1   0   0   1   1   1   0   2   2   2   2   0   2   0   1   2   1   1   1   1   1   0   1   2   1   2   1   2   1   1   1   1   1   2   0   1   1   0   1   1   0   1   2   1   0   1   1   1   0   1   1   0   2   2   0   1   2   2   1   1   1   0   0   1   1   0   1   1   1   2   1   2   1   1   0   2   2   1   2   0   1   2   0   0   1   1   1   1   1   1   1   1   2   2   1   0   1   1   1   1   0   2
 MK-2-3                 1   0   1   1   2   0   1   2   1   1   2   1   1   2   0   1   0   2   0   2   0   2   0   0   1   0   1   0   2   1   1   1   1   0   1   1   0   1   0   1   0   1   1   1   2   0   2   1   1   1   0   1   0   2   2   1   2   1   0   1   0   1   0   1   1   2   1   2   1   0   0   1   1   2   0   2   0   1   1   1   1   1   1   2   0   1   2   0   2   0   1   1   1   0   0   0   2   0   1   0   0   1   1   2   1   2   2   2   2   0   2   0   1   2   1   1   0   1   1   0   1   2   1   2   1   2   1   1   0   1   1   2   0   1   1   0   2   1   0   1   2   1   1   1   1   1   0   1   1   0   2   2   0   1   2   2   1   1   1   0   1   1   0   0   1   1   1   2   1   2   1   1   0   2   2   1   1   0   1   2   0   0   1   0   1   1   1   0   1   1   2   2   1   0   1   1   2   2   1   2
 MK-2-4                 1   0   1   1   2   0   1   1   1   1   2   1   1   2   1   1   0   1   0   2   0   2   0   0   1   1   1   0   2   1   1   1   1   0   0   1   0   1   0   1   0   2   0   1   2   0   2   0   1   1   0   1   1   2   2   1   2   1   0   1   0   1   0   1   1   1   2   2   1   0   0   1   2   2   0   2   0   1   1   1   1   1   1   2   1   0   2   0   2   0   1   1   1   0   0   1   2   0   2   0   0   1   1   2   1   2   2   2   2   0   2   0   1   2   1   1   0   1   1   0   1   2   1   2   1   2   1   1   0   1   1   2   1   2   1   0   2   2   0   1   2   1   1   1   1   1   0   1   1   0   1   2   0   1   2   2   1   1   2   0   0   1   0   0   1   2   1   2   2   2   1   1   0   2   2   1   0   1   1   2   0   0   1   0   2   1   1   1   1   1   2   2   1   0   2   1   2   2   1   2
 MK-2-5                 0   0   1   1   2   0   1   1   1   1   2   1   1   2   1   1   0   2   0   1   0   2   1   0   0   1   1   0   2   1   1   1   1   0   0   2   0   1   0   1   0   2   0   2   2   0   2   0   1   1   1   1   1   2   2   1   2   1   0   1   0   1   0   1   0   2   2   2   1   0   0   1   2   2   0   2   0   1   1   1   1   1   2   2   1   0   2   0   2   0   1   1   1   0   0   1   1   0   2   0   0   1   1   2   1   2   2   2   2   0   2   0   1   2   1   1   2   1   2   0   1   2   1   2   1   2   1   1   0   1   1   2   2   2   1   0   2   2   0   0   2   1   1   1   1   1   1   1   1   0   1   2   0   1   2   2   1   1   2   0   0   1   0   0   1   2   1   1   2   2   1   1   1   2   1   1   0   1   1   2   0   1   1   0   2   0   1   1   2   1   2   2   1   0   2   1   2   0   0   2
 MK-2-6                 0   0   0   1   2   0   1   1   1   1   2   1   1   2   1   2   0   2   0   1   0   2   1   0   0   1   1   0   2   2   0   1   1   1   0   2   0   1   0   1   1   2   1   2   2   1   2   0   1   1   1   0   1   1   2   1   2   1   1   2   0   1   0   1   0   2   1   2   2   1   0   1   2   2   1   2   0   1   1   1   1   1   1   2   0   0   2   0   2   0   1   1   1   1   1   1   1   0   2   0   0   2   2   1   1   2   1   1   2   0   2   0   1   1   1   1   2   1   2   0   1   2   1   2   1   2   1   2   0   1   1   2   2   2   1   0   1   2   0   0   2   1   1   1   0   1   0   1   0   0   1   1   1   1   1   1   1   2   2   0   0   1   0   0   1   2   1   0   2   2   1   1   1   2   1   1   0   1   1   1   1   1   2   0   2   0   2   1   2   1   1   2   1   0   2   1   2   0   0   2
 MK-2-7                 1   0   0   1   1   0   1   1   1   1   1   1   1   2   1   2   0   2   0   1   1   2   1   0   0   1   1   1   2   2   0   1   2   1   0   1   0   0   0   1   1   2   1   2   2   1   2   0   0   1   1   0   1   1   1   2   2   1   1   2   0   1   1   1   0   1   1   2   1   0   0   1   1   2   1   2   2   1   1   1   1   1   1   2   0   0   1   0   1   0   0   2   1   1   1   2   1   1   2   0   1   2   1   1   1   1   1   1   2   0   2   0   1   0   2   1   1   1   2   0   1   1   0   2   1   2   1   2   0   1   1   2   2   1   0   1   1   2   0   0   2   1   1   1   0   0   0   1   1   0   2   1   1   1   1   1   1   2   2   0   0   1   0   1   1   1   1   0   2   2   1   1   1   1   1   1   0   1   1   1   1   1   2   0   1   0   2   1   2   1   1   2   2   0   2   1   2   1   0   2
 MK-2-8                 1   0   0   1   1   0   1   1   2   1   1   1   1   1   1   1   0   2   1   1   1   2   1   0   0   1   2   1   2   2   0   1   2   2   0   1   0   0   0   2   1   2   1   2   2   1   2   0   1   1   1   0   0   1   0   1   2   1   1   2   1   1   1   2   0   2   1   2   1   0   0   1   1   2   0   2   2   1   1   1   1   1   1   1   1   0   1   0   1   0   0   1   1   1   1   2   1   1   2   0   1   1   1   1   0   1   0   1   2   0   2   0   2   0   2   1   1   1   1   1   1   1   0   1   1   1   1   2   0   1   1   2   2   1   0   1   1   2   1   0   2   2   1   1   0   0   1   1   1   1   2   1   1   2   1   1   1   2   2   0   0   1   0   1   1   1   1   0   2   2   1   1   1   2   1   0   0   1   1   1   1   1   2   0   1   0   1   0   2   1   0   1   2   0   1   1   2   1   0   2
 MK-2-9                 1   0   0   1   1   1   1   1   2   1   1   1   1   2   1   1   0   1   2   1   0   2   1   0   0   2   2   1   2   2   0   1   2   2   1   1   0   0   0   2   1   2   1   2   1   1   2   0   1   1   0   0   0   1   0   1   0   1   1   2   1   1   1   1   0   2   1   2   1   0   0   1   1   2   0   1   2   2   1   1   0   1   1   0   1   0   1   0   1   0   1   0   1   1   1   2   1   1   1   0   0   1   1   1   0   0   1   1   2   0   1   0   2   0   2   1   1   1   1   1   2   1   1   1   1   1   1   2   0   1   1   1   2   1   0   0   1   1   0   0   2   2   2   1   0   0   1   1   1   1   2   1   1   2   1   1   1   2   2   0   0   1   0   1   1   0   1   0   2   2   1   1   1   2   1   0   0   0   1   1   1   1   2   0   0   0   1   1   2   1   1   1   2   0   1   1   2   1   0   2
 MK-2-10                1   0   0   1   1   1   1   2   2   1   1   1   1   2   0   1   0   0   2   1   0   2   0   0   0   2   2   1   1   1   0   1   2   2   1   1   0   0   1   1   1   1   1   2   1   1   2   0   1   1   1   0   0   2   0   1   1   1   1   2   1   1   1   1   0   2   2   2   1   0   0   1   0   2   0   1   1   2   1   2   1   2   1   0   0   0   1   0   1   0   1   0   1   1   1   2   1   1   1   0   0   1   1   1   1   0   1   1   2   0   1   0   2   0   2   1   1   1   1   1   1   1   2   1   1   1   1   2   0   1   1   1   2   1   0   0   1   1   0   0   2   2   2   1   0   0   1   1   1   1   1   1   1   2   1   1   1   1   2   0   0   2   0   1   1   0   2   0   2   2   1   1   1   2   1   0   0   0   1   1   1   1   2   1   0   0   1   1   2   1   1   1   2   1   1   1   2   1   0   1
 MK-2-11                1   0   1   1   0   1   1   2   1   0   1   1   1   2   1   1   0   0   2   0   1   2   1   0   0   1   1   1   1   1   0   2   2   2   2   1   0   0   1   1   0   1   2   2   0   1   2   1   1   1   1   0   0   2   0   1   1   1   1   2   1   1   1   1   0   1   2   2   1   0   0   1   0   2   0   1   2   2   1   2   1   2   1   0   0   0   1   0   1   0   1   0   1   1   1   2   1   1   1   1   0   1   1   1   1   1   0   1   2   0   1   0   2   0   1   2   1   1   1   1   1   1   1   2   1   1   1   1   0   1   1   0   1   1   0   0   0   1   0   0   2   1   2   1   0   1   1   1   1   1   1   1   1   2   1   1   1   0   2   0   0   2   0   1   1   0   2   0   2   2   1   1   2   2   1   0   0   0   0   1   1   1   2   2   0   0   1   1   2   2   1   2   2   2   1   1   2   1   0   1
 MK-2-12                2   0   1   1   1   1   1   2   1   0   1   1   1   1   1   1   0   1   1   0   1   2   0   0   0   0   1   1   1   1   0   2   2   2   2   2   0   0   1   1   0   0   2   2   0   1   2   0   1   1   2   0   1   2   0   1   1   1   2   1   1   1   2   1   0   1   2   2   1   1   0   1   0   2   0   1   2   2   1   2   1   2   1   0   1   0   1   0   0   0   1   0   1   1   1   2   1   1   1   1   0   1   1   1   1   1   0   2   2   0   1   2   1   0   0   1   1   1   0   1   2   2   1   2   1   1   1   1   1   1   1   0   0   1   0   1   0   0   0   0   1   1   2   2   0   1   1   2   1   1   1   1   0   2   1   1   1   0   1   0   0   2   1   1   1   0   2   1   2   2   1   1   1   2   1   1   0   0   0   1   1   2   2   2   0   0   0   1   2   2   1   2   2   2   1   1   1   1   0   1
 MK-2-13                2   0   1   0   1   1   1   2   2   0   2   1   1   1   1   2   0   1   1   0   1   2   0   1   0   1   2   1   1   1   0   2   2   2   2   2   0   0   1   1   0   0   1   2   0   1   2   0   0   1   2   0   0   2   0   1   1   1   1   1   1   0   2   1   0   1   2   1   1   1   0   1   0   2   0   1   2   2   1   2   2   2   1   0   2   0   1   0   0   0   1   1   1   1   1   2   2   1   2   1   0   1   1   1   1   1   0   2   2   1   1   1   1   1   0   1   0   2   0   1   1   2   2   2   1   1   0   1   2   1   1   0   0   1   0   1   0   1   0   0   1   2   2   2   0   1   1   2   1   1   2   1   0   2   1   1   1   0   1   0   0   1   1   1   1   0   1   1   2   2   1   1   1   2   1   1   1   0   0   1   1   1   2   2   0   0   1   1   2   2   1   2   2   1   1   1   1   1   0   1
 MK-2-14                2   0   1   0   2   1   1   2   1   0   2   1   1   1   1   2   0   1   1   1   0   2   0   1   0   1   2   1   1   2   0   2   2   2   2   2   0   0   1   2   0   0   1   2   0   1   2   0   0   1   2   1   1   2   1   1   1   1   2   1   1   0   2   1   1   1   2   1   1   1   0   1   0   2   1   1   2   2   1   1   2   2   1   0   2   0   1   0   0   0   1   1   1   1   1   2   1   1   2   1   0   0   1   1   1   1   0   2   1   1   1   1   1   2   0   0   0   2   0   1   1   2   2   1   1   0   0   1   2   1   1   0   0   1   0   1   0   1   1   1   1   2   2   2   0   1   1   2   1   1   2   1   0   2   1   1   1   1   2   0   0   1   1   1   2   0   2   1   2   1   1   1   1   2   1   1   1   0   1   1   1   1   2   2   0   0   1   1   2   2   1   2   1   1   1   1   1   1   0   1
 MK-2-15                2   0   1   0   1   1   0   2   1   1   2   1   1   2   2   2   0   0   1   1   0   2   0   1   0   1   2   2   1   2   0   2   2   2   2   1   0   1   0   2   0   1   0   2   0   1   2   0   0   1   2   1   2   2   1   1   1   1   2   1   0   0   2   1   1   2   2   2   1   1   1   1   0   2   1   2   2   2   1   1   2   2   1   0   2   0   1   0   1   0   1   1   1   1   1   2   1   1   1   1   0   0   1   1   2   1   1   1   1   0   1   1   1   2   0   0   0   2   0   0   1   1   2   1   1   0   1   1   2   1   1   0   1   1   0   1   0   0   0   0   1   1   2   1   0   1   1   1   1   1   2   1   0   2   0   1   1   1   2   0   1   2   1   1   2   0   2   0   2   1   1   1   1   2   1   1   1   0   1   1   1   1   2   1   0   0   1   1   1   2   1   2   1   1   1   1   1   1   0   1
 MK-2-16                2   0   1   0   0   1   0   2   1   1   2   1   1   2   1   2   0   0   1   0   0   2   0   1   0   1   2   2   1   2   0   1   2   2   2   2   0   1   0   2   0   1   0   2   0   1   1   0   0   1   2   1   2   2   1   1   1   1   2   2   0   1   2   1   1   2   2   2   1   1   1   0   0   2   1   2   2   2   1   1   2   2   1   0   2   0   1   1   1   0   0   1   1   0   1   2   1   1   1   0   0   0   1   1   1   1   1   1   0   0   1   1   1   2   0   0   0   2   0   0   1   1   2   1   1   0   1   1   2   1   1   0   1   1   1   1   1   0   1   0   1   1   2   1   0   0   1   1   1   1   2   1   1   1   0   1   1   1   2   0   1   2   1   1   2   0   2   0   1   1   1   1   1   2   1   1   0   1   1   1   1   2   1   1   0   0   1   1   1   2   2   2   2   1   2   1   1   1   0   0
 MK-3-1                 1   1   1   1   2   1   0   1   1   1   2   0   2   1   1   1   0   2   1   1   2   2   1   0   1   2   2   0   1   2   2   1   1   0   1   2   0   1   2   1   1   0   1   2   0   2   1   0   2   2   0   1   0   1   2   1   1   0   1   1   1   0   1   1   2   2   0   0   1   0   2   0   1   2   2   1   1   0   2   1   1   1   2   1   2   1   1   1   1   2   2   1   0   1   1   0   0   2   2   2   1   2   2   0   1   0   2   2   0   1   1   0   0   0   2   0   2   2   2   2   1   0   1   1   2   1   0   2   1   1   0   0   1   1   1   1   1   1   2   0   1   1   1   1   1   0   0   0   1   0   1   2   1   2   2   0   2   2   2   2   1   2   0   1   2   0   2   1   1   2   2   2   2   1   1   2   1   1   1   0   0   1   2   1   1   0   0   1   1   2   0   2   1   1   1   1   0   1   2   1
 MK-3-2                 1   1   1   1   2   1   0   1   1   1   2   0   2   1   1   1   0   1   1   1   2   2   1   0   1   2   1   0   1   2   2   1   2   0   1   2   1   1   2   1   1   1   1   1   0   2   1   0   2   2   0   1   0   1   2   0   1   0   1   1   0   0   1   1   2   1   0   0   1   1   1   0   1   2   0   1   1   1   2   1   1   1   2   2   2   1   1   1   2   2   2   1   0   2   1   0   0   2   1   2   1   2   2   0   1   0   2   2   0   1   1   0   0   0   2   0   2   2   1   2   1   0   1   1   1   1   1   2   1   1   0   0   1   1   1   1   1   1   2   0   1   2   1   1   1   0   0   0   1   0   1   2   1   2   2   0   2   2   1   1   0   1   1   1   2   0   0   1   1   2   1   1   1   1   2   2   1   1   1   0   0   1   2   1   1   0   0   1   1   1   0   2   1   1   0   2   0   1   2   1
 MK-3-3                 2   1   1   1   2   1   0   1   1   1   2   0   2   1   2   1   0   1   1   1   1   2   2   0   1   2   2   1   1   2   2   2   2   0   1   2   1   1   2   1   1   1   1   1   0   2   1   1   2   2   1   2   0   1   2   0   1   0   1   1   0   1   1   1   1   1   1   0   0   1   1   1   1   2   0   1   1   1   1   0   1   1   1   1   2   1   1   1   2   2   2   1   1   2   1   0   0   2   1   2   1   2   2   1   1   0   1   2   0   1   1   0   0   0   2   0   2   2   1   2   1   0   2   1   2   1   1   2   0   0   1   0   0   1   1   1   1   1   1   0   2   2   1   0   1   0   1   0   1   1   1   2   1   2   2   1   1   2   0   1   1   1   1   1   1   0   0   1   1   1   1   1   1   2   2   1   1   2   1   1   0   1   2   0   2   0   0   1   1   1   0   2   1   1   0   2   0   1   2   1
 MK-3-4                 2   1   1   1   2   2   0   1   1   1   2   0   2   1   2   1   0   1   1   1   1   2   2   0   1   2   2   1   1   2   2   2   2   0   1   1   1   1   1   1   1   2   1   1   0   2   1   1   2   2   1   2   0   1   2   0   1   0   1   1   0   1   1   1   1   1   1   0   0   1   1   1   1   2   0   1   1   1   1   0   1   2   1   1   2   1   1   1   2   2   2   1   1   2   1   1   0   1   1   1   0   1   1   1   1   0   1   2   0   2   1   0   0   1   2   0   2   2   1   2   1   0   2   1   2   2   1   2   0   0   0   0   0   1   1   1   1   1   1   0   2   2   1   0   1   0   1   0   1   1   0   1   1   2   2   1   1   1   1   1   1   1   1   1   1   0   0   1   1   0   1   1   2   2   2   1   1   2   1   1   0   1   2   0   2   0   0   1   0   1   0   2   1   1   0   2   0   1   2   0
 MK-3-5                 2   0   1   1   2   1   0   1   1   2   2   1   2   1   2   0   0   1   2   1   0   1   2   0   1   2   0   1   1   2   2   2   2   1   1   2   2   1   1   1   1   2   1   1   0   2   0   1   2   2   2   2   0   1   1   0   1   0   1   2   0   1   1   1   1   0   2   0   0   1   1   2   1   2   0   0   1   1   1   0   2   2   1   1   2   2   1   1   2   2   2   1   1   2   1   1   0   1   1   0   0   1   1   1   0   1   1   2   0   1   1   0   0   1   1   0   2   2   1   2   1   0   2   0   2   2   2   2   0   1   0   1   0   1   1   1   2   1   1   0   2   2   2   0   2   0   2   1   0   0   1   1   1   2   2   1   1   1   1   0   2   1   1   1   1   0   1   0   1   1   1   1   2   2   1   1   1   2   1   1   0   1   2   0   1   0   1   2   0   1   0   1   1   1   0   2   0   1   2   0
 MK-3-6                 1   0   1   1   1   1   0   0   1   1   2   1   2   1   2   0   0   1   2   2   0   1   1   0   1   2   1   1   1   2   2   1   2   1   1   0   2   1   1   1   1   2   0   1   0   2   1   1   1   2   2   2   0   1   1   0   1   1   1   2   1   0   1   1   1   0   2   0   1   2   1   2   1   2   2   0   2   1   1   1   2   1   2   1   2   2   1   1   2   2   2   1   1   1   1   1   0   1   2   0   0   1   0   1   0   1   1   2   0   1   1   1   0   1   1   1   2   2   2   1   1   0   1   1   2   2   2   2   0   1   1   0   1   0   2   2   2   1   1   0   2   1   2   0   2   0   2   1   0   0   1   1   0   2   2   2   1   1   1   0   2   1   1   1   1   1   1   0   1   1   1   1   2   2   1   1   1   1   1   1   0   1   2   0   1   0   1   1   0   1   1   1   1   1   1   2   0   1   2   1
 MK-3-7                 0   0   1   1   1   1   0   1   2   1   2   1   2   1   2   1   0   1   2   2   0   1   1   1   0   2   1   1   1   1   2   1   2   1   0   0   2   1   1   1   1   1   0   2   0   2   1   1   1   1   2   2   0   1   0   0   1   1   1   2   1   0   1   2   0   0   2   0   1   2   1   1   1   2   2   0   2   2   1   0   2   1   1   1   2   2   1   2   2   2   2   1   1   1   1   0   1   1   2   0   0   1   0   2   0   1   1   2   0   0   1   1   0   1   1   1   2   2   2   1   1   0   1   2   1   2   2   2   0   1   1   0   1   0   2   2   2   1   1   0   2   1   2   0   1   0   2   1   0   0   1   1   0   2   2   2   1   1   1   0   2   1   1   1   1   1   1   0   1   1   1   0   1   2   1   1   1   1   1   1   0   1   2   0   0   0   1   2   0   1   1   1   1   1   1   2   0   1   2   1
 MK-3-8                 0   0   2   0   1   1   1   1   2   1   2   1   2   1   2   1   0   1   2   2   0   1   0   1   0   1   2   1   1   1   2   1   2   0   0   0   2   0   1   1   1   1   0   2   0   2   1   1   1   1   2   2   0   1   0   0   1   1   1   2   1   1   1   2   0   0   1   1   1   2   1   1   2   2   2   2   2   2   1   0   1   2   1   1   2   2   1   1   1   2   1   1   1   1   2   0   1   1   2   0   0   2   0   2   0   1   1   2   0   0   1   1   0   1   1   1   2   2   1   1   1   0   1   2   1   1   2   2   0   1   1   0   1   0   2   2   1   1   1   0   2   1   1   1   1   0   2   1   0   0   1   1   0   2   2   2   1   1   1   0   1   2   0   1   2   1   0   0   1   1   1   0   1   0   1   1   1   1   1   1   0   1   2   1   0   0   1   2   0   1   2   1   1   1   1   2   1   1   2   1
 MK-3-9                 0   0   2   0   1   1   1   1   2   1   1   1   1   1   1   1   0   1   2   1   0   1   0   1   0   1   2   1   0   1   2   1   2   0   0   0   2   0   1   1   1   1   0   2   1   2   1   1   1   2   2   2   0   1   0   1   1   1   1   2   1   1   1   2   0   0   0   1   1   1   0   1   2   2   1   1   2   2   1   0   1   2   1   1   2   1   1   1   1   2   2   1   1   1   2   0   1   1   1   0   0   2   0   2   0   1   1   2   1   0   1   1   0   1   1   1   2   2   0   0   1   1   1   2   1   1   2   2   0   0   0   0   1   0   2   2   1   1   1   0   2   1   1   1   1   0   2   1   0   0   1   1   0   2   1   1   1   1   1   0   1   2   0   1   2   1   1   0   2   2   1   0   1   0   1   2   1   1   1   1   0   1   2   0   0   0   1   2   0   1   2   1   1   1   1   2   1   0   2   1
 MK-3-10                0   0   2   0   1   1   1   1   1   1   1   1   1   1   1   1   0   1   2   1   0   1   0   1   0   2   2   1   0   1   2   1   2   0   0   0   1   1   1   1   1   1   0   0   1   2   1   1   1   2   2   2   0   1   0   0   1   1   1   2   0   1   1   2   0   0   0   1   1   1   0   1   2   2   1   2   1   2   0   0   1   2   0   2   2   1   0   2   1   2   2   1   1   1   2   0   1   1   1   0   0   1   1   2   0   1   1   1   1   1   1   1   1   1   1   2   2   2   0   0   1   1   1   2   1   1   2   2   0   1   0   0   1   0   2   2   1   1   1   0   1   1   1   1   1   1   2   1   0   0   2   1   0   2   1   1   1   2   1   0   1   2   0   1   2   1   2   1   2   1   1   0   1   1   1   2   1   0   1   2   0   1   2   0   0   0   2   2   0   1   1   1   1   1   2   2   1   0   1   1
 MK-3-11                0   0   2   0   1   2   1   1   1   1   1   1   1   1   1   1   0   0   2   1   0   1   1   1   1   2   2   1   0   1   2   1   2   0   1   0   1   1   1   1   0   1   0   0   1   1   1   1   1   0   2   2   0   0   0   0   1   1   1   2   0   1   1   2   0   0   2   1   1   1   0   1   2   2   1   2   1   2   0   1   1   1   0   2   2   1   0   1   1   2   2   1   1   1   2   0   1   1   1   0   0   2   1   2   0   1   1   1   1   2   1   1   1   1   2   2   2   1   0   0   1   1   1   2   1   1   2   2   0   1   1   0   1   0   2   2   1   1   1   0   1   1   1   1   1   1   2   1   0   0   2   1   0   1   1   1   1   2   1   0   1   2   0   1   2   1   2   1   2   1   1   0   1   1   0   2   1   0   1   2   2   1   2   1   0   0   1   1   0   1   0   1   1   1   2   2   1   0   2   1
 MK-3-12                0   1   2   0   1   1   1   1   1   1   1   1   1   1   1   1   0   0   2   1   0   1   1   1   1   2   2   1   0   1   2   2   1   1   1   0   2   0   0   1   0   1   1   0   1   1   2   1   1   0   2   1   0   0   2   0   1   1   1   2   0   1   0   2   0   0   1   1   1   0   0   2   2   2   1   2   0   1   1   1   1   1   0   1   1   1   0   1   1   2   1   0   1   1   1   0   1   1   0   0   0   2   1   2   0   0   1   2   1   2   1   0   1   1   2   2   2   0   0   0   1   1   1   2   1   1   1   2   0   1   0   1   1   0   2   2   1   1   1   1   2   1   0   0   1   1   2   1   1   0   1   1   1   1   1   1   1   2   2   1   1   2   0   0   1   0   2   1   2   1   1   0   1   1   0   2   1   0   1   2   2   1   2   2   0   0   1   2   1   1   0   1   1   1   2   2   1   0   2   1
 MK-3-13                0   1   1   1   1   1   1   1   1   2   1   0   1   1   1   2   0   0   2   1   0   1   1   1   1   2   2   0   0   1   1   2   1   2   1   0   2   0   0   1   0   1   1   0   0   1   2   1   1   0   2   1   0   0   2   0   1   1   1   2   0   0   0   1   0   0   1   1   1   0   0   1   2   2   1   2   0   0   1   1   1   0   0   1   2   1   0   1   1   1   1   0   1   1   1   0   1   1   0   0   0   2   1   2   0   2   1   1   1   2   0   0   1   1   1   2   2   1   1   0   1   1   1   2   1   1   1   2   0   1   0   0   1   0   2   2   1   1   1   0   1   1   1   0   1   1   2   1   2   0   1   0   1   0   1   1   1   2   2   2   1   2   1   0   1   0   2   1   2   0   1   0   0   1   0   2   1   1   1   2   2   1   2   2   0   0   1   2   1   1   0   1   1   1   2   2   1   0   2   1
 MK-3-14                0   1   1   1   1   1   2   1   1   2   1   0   1   1   1   2   0   1   2   1   2   1   1   1   1   2   2   0   1   1   1   2   1   2   1   0   2   0   0   1   0   0   1   1   0   2   2   1   1   0   2   1   0   1   2   0   0   2   1   2   0   0   0   1   0   0   1   1   1   0   0   1   2   0   1   2   1   0   1   0   1   0   0   1   2   1   0   1   1   1   1   0   1   1   1   0   1   1   0   0   0   2   1   2   0   2   1   1   1   2   0   0   1   1   1   1   2   1   1   0   1   1   0   2   1   1   1   2   1   1   0   0   1   0   2   2   1   1   1   0   2   1   1   0   1   1   2   1   2   0   1   0   1   1   1   1   2   2   2   1   1   2   1   0   1   1   1   1   2   0   1   0   0   1   0   1   2   1   0   2   1   1   2   2   0   1   1   0   1   1   1   1   1   1   2   2   1   0   2   1
 MK-3-15                0   0   1   1   1   1   2   1   1   2   1   0   1   1   1   1   0   1   2   1   2   1   1   1   1   1   1   0   1   1   1   1   1   2   1   0   2   0   0   0   0   0   1   1   0   2   2   1   1   0   2   1   0   1   2   0   0   1   0   2   0   0   0   2   0   0   1   1   1   1   0   1   2   0   1   1   1   0   1   1   1   0   0   1   2   1   0   1   1   1   1   0   1   1   1   0   2   1   0   0   0   1   1   2   0   2   0   1   1   2   0   0   1   1   1   1   2   1   1   0   1   1   0   2   1   1   1   2   1   1   0   0   1   0   2   2   2   0   1   0   2   1   1   0   1   1   2   1   2   0   0   0   1   1   2   1   1   2   2   1   0   2   1   0   2   1   2   1   2   0   1   0   0   1   0   1   2   1   1   2   1   1   2   2   1   1   0   0   0   1   1   2   1   1   1   2   1   0   2   1
 MK-3-16                1   0   1   1   1   1   2   1   1   2   1   0   1   2   1   1   0   1   2   1   2   1   2   1   1   1   1   0   1   1   1   2   1   2   1   0   2   1   0   0   0   0   1   1   0   2   1   2   1   0   1   1   0   1   2   0   0   2   0   2   1   0   1   2   0   0   1   1   1   1   0   1   2   0   2   1   0   0   1   1   1   0   0   1   2   0   0   1   1   1   1   0   1   1   1   1   2   1   0   0   0   0   1   2   1   2   0   1   1   2   0   0   1   1   2   1   0   1   0   0   0   1   0   2   1   1   1   1   1   1   0   0   1   1   1   2   2   1   1   0   2   1   1   0   0   0   1   1   1   0   1   0   1   1   2   0   1   2   1   1   0   2   1   0   2   0   2   0   1   1   0   0   1   1   0   1   2   2   1   1   1   1   2   2   1   1   0   2   0   1   1   2   1   1   1   2   1   0   2   1
 MK-4-1                 0   1   1   2   1   2   2   1   1   1   1   1   1   0   0   2   1   0   1   0   2   1   1   1   1   0   2   2   0   0   1   0   1   0   1   0   0   1   1   0   0   0   2   2   0   1   1   0   1   2   0   1   2   1   2   2   1   1   1   1   1   2   0   2   1   1   1   1   1   1   2   0   2   1   2   1   0   2   0   1   1   0   0   1   1   1   2   0   2   2   0   0   1   2   1   1   1   2   1   2   0   0   1   0   0   1   2   2   1   0   1   2   1   2   2   1   1   0   1   1   2   1   0   2   2   0   1   0   2   0   0   0   0   1   0   1   1   2   0   1   0   1   2   1   1   1   2   0   0   2   0   1   1   1   0   1   2   1   2   0   0   1   2   2   1   1   1   0   1   2   1   2   1   0   2   2   0   0   1   1   2   0   1   0   2   1   1   0   0   0   0   0   2   2   1   1   2   1   0   2
 MK-4-2                 0   1   1   2   1   2   2   1   1   2   1   1   1   0   1   2   1   1   1   0   2   1   0   1   1   0   2   2   0   0   1   0   1   0   1   1   0   1   1   0   0   0   2   2   0   2   1   0   1   2   0   1   2   1   1   2   1   1   1   1   1   2   0   1   1   1   1   1   1   1   2   0   1   0   2   1   0   2   0   0   1   1   0   2   1   1   2   0   2   2   0   0   1   2   1   0   1   2   0   2   0   0   1   0   0   1   2   2   0   0   2   2   1   2   2   1   1   0   1   1   2   1   0   2   2   0   0   0   2   0   0   0   0   1   1   1   1   2   0   0   0   1   1   1   1   2   2   0   0   1   0   1   1   1   0   1   2   1   2   1   1   1   1   2   1   1   1   0   1   2   1   2   1   1   2   2   1   0   1   1   1   0   1   0   1   1   1   0   0   0   1   0   2   2   1   1   2   1   0   2
 MK-4-3                 0   1   1   1   1   2   2   2   1   1   1   1   1   0   1   2   2   1   0   0   2   1   0   2   1   0   2   2   0   0   1   0   1   1   1   1   1   2   1   0   0   1   2   1   1   2   1   0   1   2   0   1   2   1   1   2   1   1   1   1   1   2   0   1   1   1   1   1   1   2   2   0   2   0   2   1   0   2   1   0   1   1   0   2   1   1   1   0   2   2   0   0   1   2   1   0   1   2   0   2   0   0   1   0   0   1   2   2   0   0   2   2   1   2   2   1   1   1   1   1   2   1   1   2   2   0   0   1   2   0   0   0   0   1   1   1   1   2   0   0   0   1   1   1   1   2   2   0   0   1   0   1   1   1   0   1   2   1   2   1   1   1   1   1   1   1   1   0   1   2   1   2   1   1   2   2   1   0   1   1   1   0   1   0   1   1   1   0   0   0   1   0   1   1   1   1   2   1   2   2
 MK-4-4                 0   1   0   1   1   2   2   2   2   1   1   1   1   0   1   2   1   1   0   0   2   2   0   2   1   0   2   2   0   0   1   0   1   1   1   1   1   1   1   0   0   1   2   1   1   2   1   0   1   2   1   1   2   1   2   1   2   1   1   0   1   2   0   1   1   1   1   1   1   2   2   0   2   0   2   1   0   2   1   0   0   1   0   2   1   1   1   0   1   2   0   0   1   2   1   0   1   2   0   1   0   0   1   0   1   1   1   2   0   1   2   2   1   2   1   2   1   1   1   0   2   1   0   2   2   0   0   1   2   0   0   0   0   0   1   1   1   2   0   0   1   1   1   1   1   2   2   0   0   1   0   2   1   1   1   1   1   1   1   1   1   1   1   1   0   1   2   0   1   2   0   2   1   1   2   2   1   0   1   1   1   0   1   0   1   1   1   0   0   0   1   1   1   1   2   1   2   1   2   2
 MK-4-5                 0   2   0   2   1   2   2   2   2   1   1   1   1   0   1   1   2   2   0   0   2   1   0   2   1   0   0   2   0   1   1   1   1   0   1   1   1   1   1   0   0   0   2   1   1   2   1   0   1   2   0   1   2   1   1   1   2   0   1   0   1   1   0   1   1   1   1   1   2   2   1   0   2   0   2   1   0   2   1   0   0   2   0   2   1   1   1   0   0   1   0   0   1   2   1   0   2   1   0   1   0   0   1   0   1   1   1   2   0   2   2   2   1   2   1   2   1   1   1   0   2   1   0   2   2   0   0   1   1   0   0   0   0   0   1   1   2   2   0   0   1   1   1   1   1   2   2   0   0   1   0   2   1   1   1   1   1   1   1   1   1   1   1   1   0   1   2   0   1   2   0   2   1   1   2   2   1   0   0   1   2   0   2   0   1   1   1   0   0   0   1   1   1   1   2   1   2   1   2   2
 MK-4-6                 0   1   0   2   1   2   2   1   0   1   1   1   0   0   1   1   2   2   0   1   2   1   1   2   1   0   0   0   1   1   1   1   1   0   0   1   1   1   1   0   1   0   2   1   1   1   1   0   1   2   0   1   2   1   1   1   2   0   1   0   1   1   0   1   1   1   1   1   1   2   1   0   2   0   2   1   0   2   1   0   0   2   1   2   1   1   1   0   0   1   1   0   1   2   1   0   1   1   0   1   0   1   1   0   0   2   1   2   0   2   1   2   1   1   1   2   1   1   1   0   2   0   1   2   1   0   0   1   0   0   0   0   0   0   1   0   2   2   0   0   1   1   1   1   1   2   2   0   0   1   0   2   2   2   1   1   1   1   1   1   1   1   1   1   0   1   2   0   2   2   0   1   1   1   2   2   1   0   0   1   2   0   2   0   1   1   2   1   1   0   1   2   1   2   2   2   2   1   2   2
 MK-4-7                 0   1   0   2   1   1   2   0   0   1   0   1   0   0   1   1   2   2   0   0   2   1   1   2   1   0   0   1   1   1   0   1   1   0   0   1   1   1   2   0   1   0   2   1   2   1   1   0   1   2   0   1   2   1   1   1   2   0   1   0   1   1   0   1   1   1   0   1   1   2   1   1   2   0   2   0   0   2   1   0   0   2   0   2   1   1   1   0   0   1   0   1   1   1   1   0   0   1   0   2   0   2   2   0   0   2   1   2   0   2   1   2   0   1   1   2   1   1   1   0   2   0   1   2   1   0   0   1   0   0   1   0   0   1   1   0   2   2   1   0   1   1   1   1   1   2   2   0   0   1   0   2   2   2   1   1   1   1   1   2   1   1   0   0   0   1   1   0   2   2   0   1   1   1   1   2   1   0   0   2   2   0   2   1   1   2   2   1   0   1   1   2   1   2   2   2   2   1   2   2
 MK-4-8                 0   1   0   0   1   2   2   0   0   1   0   1   0   0   1   1   2   2   0   1   1   1   1   2   1   0   0   1   2   1   0   1   1   0   0   0   1   1   2   0   1   0   2   1   1   1   0   0   1   2   0   1   2   1   1   1   2   0   1   0   1   1   0   1   1   1   0   1   1   2   1   1   1   0   2   0   1   2   1   0   0   2   0   2   1   1   1   0   2   1   0   1   1   1   0   1   0   1   0   2   0   1   2   0   0   2   1   2   0   1   1   2   0   2   1   2   1   1   1   0   2   0   1   2   1   1   0   1   0   0   1   0   0   1   1   0   2   2   1   0   1   2   2   1   0   2   2   0   2   1   0   2   2   1   1   1   0   1   2   2   1   0   0   0   0   2   1   0   2   2   0   1   0   1   1   2   1   0   0   2   2   0   2   1   1   2   2   0   1   1   1   2   1   1   2   2   2   2   2   2
 MK-4-9                 0   1   0   0   1   2   2   0   1   1   2   1   1   0   1   1   2   2   0   1   1   1   1   1   1   0   1   1   2   1   1   1   1   0   0   0   1   1   2   0   2   0   2   0   1   2   0   0   1   2   0   1   2   1   0   1   2   0   1   1   1   2   0   1   0   1   1   0   1   2   1   1   1   0   2   1   1   2   1   0   0   1   0   2   1   1   1   1   2   1   0   1   1   0   0   2   1   1   0   2   0   1   1   0   0   2   1   2   1   1   1   2   0   2   0   2   1   2   1   1   2   1   1   2   1   1   0   1   1   0   1   0   0   1   1   1   2   2   1   0   1   2   2   1   0   2   1   1   2   1   0   2   2   1   1   1   0   0   2   1   1   0   0   1   0   2   1   0   2   1   0   1   0   1   1   1   1   0   0   2   2   1   2   1   1   2   0   0   1   1   2   2   0   1   2   2   2   2   2   2
 MK-4-10                0   1   0   1   1   1   2   0   2   1   2   1   1   1   0   2   2   2   0   1   1   1   2   1   1   0   1   1   2   1   0   1   1   0   0   0   2   1   2   0   2   0   2   0   1   1   0   0   1   2   1   1   1   2   0   1   2   1   1   1   1   2   0   1   0   1   1   1   1   2   1   1   1   0   2   0   1   2   1   0   0   1   0   2   1   1   2   1   2   1   0   1   1   0   0   2   1   2   0   2   0   1   1   0   0   2   1   2   1   1   1   2   0   2   0   2   1   2   1   1   1   1   1   1   1   1   0   0   1   0   1   0   0   2   1   1   2   2   1   0   1   2   2   1   0   2   1   1   2   1   0   2   1   1   1   1   0   0   2   2   1   0   0   2   0   2   1   0   2   1   0   1   0   1   1   1   1   0   0   2   2   0   2   1   1   2   0   0   1   0   2   2   0   0   2   2   2   2   1   2
 MK-4-11                0   1   0   1   1   1   2   0   2   1   2   1   0   1   1   2   2   2   0   1   1   1   2   0   1   0   1   1   2   1   1   0   1   0   0   0   2   1   2   0   2   0   2   0   1   1   0   0   0   2   1   1   1   1   0   1   2   1   1   1   1   2   1   1   0   1   1   1   1   2   1   1   2   0   2   0   1   2   1   0   0   1   0   2   2   1   2   1   2   1   0   1   1   0   0   1   2   2   0   2   0   1   1   2   0   2   1   2   1   1   1   0   0   2   0   2   2   2   0   1   1   1   1   1   1   0   0   0   0   1   1   0   0   1   2   2   2   2   0   0   1   2   2   1   0   2   1   0   2   1   0   2   1   1   1   1   0   0   2   2   1   0   0   2   0   2   1   1   2   1   0   1   0   2   1   1   2   0   0   2   2   0   2   1   1   2   0   0   1   0   2   2   0   0   1   1   2   2   1   2
 MK-4-12                0   1   0   1   1   1   2   2   2   1   2   1   2   1   1   1   2   2   0   1   1   0   1   0   1   1   1   1   1   1   1   0   1   0   0   0   2   1   1   1   2   0   2   0   1   1   0   0   0   2   1   1   1   0   0   1   1   2   1   1   2   2   1   1   0   1   1   1   1   2   1   1   1   0   2   0   1   2   1   0   0   1   0   2   0   1   2   1   2   1   0   1   1   1   0   1   2   2   0   2   0   1   1   2   1   2   2   2   1   1   1   0   0   1   1   2   1   2   0   1   2   1   1   1   1   0   0   1   0   1   1   0   0   0   2   2   2   2   1   0   1   2   2   1   1   2   1   0   2   2   0   0   1   1   1   1   0   1   1   2   1   0   0   2   0   2   1   2   2   1   1   2   0   2   1   1   2   0   0   2   1   0   1   1   2   2   0   1   1   0   2   2   0   0   1   1   1   2   1   1
 MK-4-13                0   1   0   1   1   1   1   2   2   1   2   1   2   1   1   1   2   1   1   1   1   1   1   0   1   1   1   1   1   1   0   0   1   0   0   1   2   1   2   1   2   0   2   0   0   1   0   0   0   2   1   1   0   0   0   1   1   2   1   1   1   2   1   1   0   2   1   1   1   2   1   1   0   0   1   0   1   2   1   0   0   1   0   2   0   0   2   1   2   1   0   1   2   1   0   1   1   0   0   2   0   1   2   1   1   2   2   2   1   1   1   0   0   0   1   1   1   2   0   1   1   0   1   1   1   0   0   1   0   1   1   1   0   0   2   2   2   2   1   0   2   1   2   1   2   2   1   0   2   2   0   0   1   1   1   1   0   1   1   2   1   1   1   2   1   2   1   2   2   1   0   2   0   2   1   2   2   0   0   2   1   0   2   1   2   1   1   0   2   0   1   1   1   0   1   1   1   2   1   1
 MK-4-14                0   1   0   1   1   1   1   2   2   1   2   1   1   1   1   1   2   0   1   1   1   1   2   1   1   2   1   1   1   2   0   0   2   0   0   1   2   0   2   1   2   1   2   0   0   1   0   0   0   2   1   1   0   0   0   1   1   2   1   1   1   1   1   2   0   1   1   1   1   2   1   1   0   0   1   0   1   2   0   0   0   1   1   2   0   1   2   1   2   1   0   1   2   1   0   1   0   0   0   2   0   1   1   1   1   2   2   2   1   1   1   0   0   0   1   1   1   2   0   1   1   0   0   1   2   0   0   1   0   1   1   2   0   1   2   2   1   2   1   0   1   1   1   1   2   2   1   1   2   2   0   0   1   0   1   1   0   2   0   2   1   0   1   2   2   2   2   2   2   2   0   2   0   2   1   2   2   0   0   1   1   0   2   1   2   1   2   0   2   0   1   1   1   0   2   1   1   2   1   1
 MK-4-15                1   1   0   1   2   1   1   2   2   1   2   0   1   1   1   1   2   0   1   2   1   1   1   1   1   2   1   1   1   2   0   0   2   0   0   1   2   0   1   1   2   1   2   0   0   1   0   1   0   2   1   1   0   0   1   0   1   1   0   1   1   2   1   2   0   1   0   1   1   2   1   1   0   0   1   1   1   2   0   0   0   1   1   2   0   1   2   1   2   1   1   1   2   1   0   1   0   0   0   2   0   1   0   1   1   1   2   2   1   1   1   0   0   0   2   1   2   2   1   1   1   0   0   1   1   0   0   1   1   1   2   2   0   1   2   2   1   2   1   1   2   0   0   0   1   2   1   1   2   2   0   0   1   0   1   1   1   2   0   2   1   1   2   2   2   2   1   2   2   1   1   2   0   2   1   2   2   0   0   1   1   0   2   1   2   1   2   1   2   0   0   1   0   0   2   1   0   2   1   1
 MK-4-16                1   1   0   1   2   1   1   2   1   0   2   0   1   1   1   1   2   0   1   1   1   1   1   1   1   1   1   1   1   2   0   0   2   1   1   1   2   0   1   1   2   1   2   0   0   1   0   1   0   2   1   1   0   0   1   0   0   2   0   1   1   2   1   2   1   1   1   1   1   2   1   1   1   0   0   1   1   2   0   0   0   1   1   2   0   1   2   1   2   2   1   1   2   1   0   1   0   0   0   2   0   1   0   1   0   1   2   2   1   0   0   0   1   1   2   1   2   2   2   1   1   1   0   2   1   0   0   1   1   1   2   2   0   1   2   2   1   2   1   1   1   0   0   0   0   2   1   1   2   1   0   0   1   0   1   1   1   2   0   1   2   0   1   1   2   2   1   2   2   1   1   1   0   2   1   2   2   0   0   1   1   0   2   1   2   1   2   1   2   0   0   1   0   1   1   2   1   2   1   2
 MK-5-1                 2   1   1   1   0   2   0   0   2   1   1   1   1   1   0   1   1   1   1   0   1   0   0   1   1   1   0   2   1   1   1   1   0   1   0   1   0   1   2   0   2   0   1   1   1   0   0   2   0   2   1   1   0   0   0   2   2   0   1   1   1   1   1   0   1   2   1   1   0   2   1   0   2   1   1   2   0   2   2   1   1   0   0   1   1   1   2   1   0   2   2   0   2   1   0   1   0   1   1   0   1   0   2   2   1   2   1   2   0   0   0   0   0   2   0   2   1   1   1   1   1   2   0   0   2   1   0   2   1   2   0   0   1   0   0   1   0   1   2   1   0   0   1   1   1   1   1   1   1   0   1   2   1   0   1   1   0   2   1   2   0   0   1   2   1   2   1   0   1   1   1   1   2   1   1   2   1   1   0   1   1   1   0   1   1   0   1   1   0   1   0   1   0   1   2   1   0   1   2   2
 MK-5-2                 2   1   1   1   0   1   0   0   2   1   1   1   1   2   0   1   1   1   1   0   1   0   1   0   1   0   1   2   1   0   1   2   0   1   0   1   0   1   2   0   1   0   1   1   1   0   0   2   0   2   2   1   1   1   0   2   2   0   1   1   1   1   1   0   1   2   1   0   0   2   0   1   1   1   1   2   1   2   2   1   1   1   0   1   1   1   2   1   0   2   2   0   1   0   0   1   1   1   1   0   1   0   2   2   1   2   1   2   0   0   0   0   0   1   0   2   1   1   1   1   1   2   0   0   1   1   0   2   1   1   0   0   1   0   1   1   0   1   2   1   0   0   1   1   1   1   1   1   1   0   2   2   0   0   2   1   0   2   1   2   1   0   1   2   1   2   2   0   1   0   0   1   2   1   2   2   2   0   0   2   2   1   0   1   1   0   1   1   1   1   0   1   0   1   2   1   0   1   2   2
 MK-5-3                 2   2   1   1   1   1   0   0   2   1   1   0   1   1   0   1   1   1   1   0   1   0   1   1   2   0   0   1   1   0   1   2   0   1   1   1   0   1   2   1   1   1   1   1   1   0   0   2   0   1   2   1   1   1   0   1   2   0   1   1   1   1   1   0   1   2   1   0   0   2   0   1   1   1   1   2   1   2   1   1   0   1   0   1   2   1   1   1   1   2   2   0   1   0   0   1   1   1   1   1   1   1   1   2   0   1   1   2   0   1   1   1   0   1   0   2   1   2   1   0   1   1   0   0   1   1   0   2   2   1   1   0   1   0   1   1   0   1   2   1   0   0   1   1   1   1   2   1   1   1   2   2   0   0   2   1   0   1   1   2   1   1   1   2   1   2   2   1   1   0   0   1   2   0   2   2   2   0   1   2   2   1   0   1   1   0   1   2   1   1   1   1   0   1   1   1   0   1   2   2
 MK-5-4                 2   2   1   1   0   1   1   0   1   1   1   0   1   1   0   1   1   1   1   1   0   0   2   2   2   0   0   1   1   0   1   2   0   1   0   1   0   1   2   2   1   1   1   2   1   1   0   2   0   0   2   1   1   1   0   1   2   0   1   1   2   1   1   0   1   2   1   0   0   2   0   1   1   0   1   2   1   1   2   1   0   0   0   1   2   1   1   1   0   2   2   0   1   1   0   1   1   0   1   1   1   1   1   2   0   1   1   2   0   1   1   1   0   1   0   2   1   1   1   0   1   2   0   2   1   1   1   2   2   1   1   0   1   0   1   1   2   1   1   1   0   0   1   1   1   1   2   1   1   1   2   2   0   0   2   1   1   1   1   2   1   2   1   2   1   2   2   1   1   1   0   1   2   0   1   2   2   0   1   2   2   1   0   1   1   0   2   2   1   1   1   1   1   1   1   1   0   1   2   2
 MK-5-5                 1   2   1   1   1   1   1   0   2   1   1   0   1   1   0   2   1   1   1   1   0   0   1   2   2   0   0   1   1   0   1   2   0   2   0   1   0   1   2   2   1   0   1   2   1   2   0   2   0   0   2   2   1   1   0   1   2   0   0   1   2   1   1   0   1   1   1   0   0   1   0   1   1   1   1   2   1   1   2   1   0   0   0   1   2   1   1   1   0   1   1   0   1   1   0   1   1   1   2   1   1   1   1   2   0   1   1   2   0   1   1   0   0   1   1   1   1   1   1   0   1   1   0   2   1   1   1   2   2   1   1   0   1   0   1   2   2   1   1   1   0   0   1   1   1   1   2   1   1   1   2   2   0   0   2   1   1   1   1   2   1   1   1   2   1   1   2   1   1   1   0   1   2   0   1   2   2   0   1   2   2   1   0   1   1   0   2   1   1   2   1   1   1   1   1   1   0   1   1   2
 MK-5-6                 0   2   1   1   1   1   1   0   2   0   1   1   0   1   0   2   1   1   1   1   0   0   1   2   2   0   0   1   1   0   1   1   0   2   0   1   0   1   1   2   1   0   1   2   2   2   0   1   0   0   2   2   2   1   0   1   2   0   0   1   2   1   0   1   1   1   1   0   1   0   0   0   0   1   1   2   1   1   2   1   0   1   0   0   2   1   1   1   0   1   1   0   2   2   0   1   1   1   1   1   1   1   1   2   1   1   1   2   0   0   1   0   0   1   0   2   1   1   1   0   1   1   2   2   2   1   1   2   2   1   2   0   1   1   1   2   2   1   1   1   1   1   2   1   1   1   2   0   1   1   2   2   0   0   2   1   1   1   2   2   1   1   1   2   1   1   2   1   1   2   0   1   1   2   1   2   2   0   1   2   2   1   1   1   1   0   2   1   1   2   1   1   1   1   1   1   0   1   1   2
 MK-5-7                 0   2   0   0   1   2   1   1   1   0   1   1   0   1   0   2   1   1   1   1   0   1   1   2   2   0   0   1   1   0   1   1   0   1   0   1   0   2   1   2   2   1   2   2   2   2   0   1   0   0   2   2   2   1   0   1   1   0   0   1   2   1   0   1   1   1   1   0   1   0   1   0   0   1   2   2   1   1   2   1   0   1   1   0   2   0   1   1   0   1   2   0   2   2   0   1   1   1   1   1   0   1   1   2   1   0   2   2   0   0   1   0   1   2   0   2   1   1   1   0   1   0   2   1   2   1   1   2   1   1   2   0   1   1   0   1   2   1   0   1   2   1   2   1   1   0   2   0   1   1   2   2   0   0   2   1   2   1   1   1   1   1   0   2   1   1   2   1   1   2   0   1   2   2   2   1   2   0   0   2   2   1   1   1   1   0   2   1   0   2   1   0   1   1   1   1   0   1   2   2
 MK-5-8                 0   1   0   0   1   2   1   1   1   0   1   1   1   1   0   2   1   1   1   1   1   1   1   2   2   0   0   1   1   0   1   1   0   1   0   1   0   2   1   2   2   1   2   2   2   2   0   1   0   0   1   1   1   1   0   1   1   0   0   1   2   1   0   1   1   1   1   0   1   0   1   0   0   1   2   1   1   1   2   1   0   1   1   0   2   0   1   0   0   1   1   1   2   2   1   0   2   1   1   1   0   1   1   2   2   0   2   2   1   0   1   0   1   2   0   2   1   1   1   0   1   0   2   1   2   1   1   2   1   1   2   0   1   1   0   1   2   1   1   1   2   1   2   1   0   1   1   0   1   1   2   2   0   0   2   1   1   1   1   1   1   1   1   2   1   1   2   1   1   2   0   1   2   2   2   1   2   0   1   2   2   1   1   1   1   0   2   1   1   1   1   1   1   1   2   1   0   1   2   2
 MK-5-9                 0   1   0   0   0   2   1   1   1   0   1   1   1   1   0   2   1   0   1   1   1   1   1   2   2   0   0   1   1   1   1   1   0   1   0   1   0   2   1   1   2   1   2   2   2   2   0   1   0   0   0   1   1   1   0   1   1   0   1   1   2   2   1   1   1   1   1   0   1   1   1   0   0   1   2   1   1   1   2   2   0   1   1   0   2   0   1   0   0   1   1   1   2   2   2   0   2   1   0   1   0   1   1   2   2   0   1   2   1   0   1   0   1   1   0   1   1   1   1   1   1   1   2   1   2   1   1   2   1   1   2   0   1   1   0   1   2   1   1   1   2   1   1   1   0   1   1   0   1   2   2   2   0   0   2   1   1   1   1   1   2   1   1   1   1   1   2   1   2   1   0   1   1   2   1   2   2   0   1   2   2   1   1   1   1   0   2   0   1   1   1   1   1   1   1   1   1   2   1   1
 MK-5-10                0   2   1   0   0   1   1   1   1   0   1   1   1   1   0   2   1   0   1   1   1   1   1   2   2   1   0   1   1   1   0   1   0   1   1   2   0   2   1   1   2   1   1   1   2   1   0   1   0   0   0   0   1   1   0   2   1   0   1   1   2   2   1   1   1   1   1   0   1   1   1   0   1   1   2   1   1   1   1   2   1   1   1   0   1   0   1   0   0   1   2   0   2   2   2   0   2   1   0   0   0   1   1   2   2   0   1   1   0   0   1   1   1   1   1   1   1   1   2   1   1   2   1   1   2   1   2   2   1   1   1   0   1   1   0   1   2   1   1   1   2   1   1   1   0   1   1   0   1   2   2   1   1   0   2   1   1   1   1   1   2   2   1   1   1   1   1   1   2   1   0   1   0   1   1   1   2   0   0   2   2   1   1   2   1   0   2   0   1   1   1   1   1   1   1   1   2   2   1   0
 MK-5-11                0   2   1   0   0   1   1   0   0   0   1   1   1   0   0   2   1   0   1   1   1   1   1   2   1   1   1   1   1   1   0   1   0   1   1   1   0   2   1   1   2   1   1   1   2   1   0   1   0   1   0   0   1   1   0   2   1   0   1   1   2   2   1   1   1   1   1   1   1   1   1   0   1   1   2   1   1   1   1   1   1   1   1   0   1   0   0   0   1   0   2   0   2   2   2   1   2   2   0   0   0   1   1   2   2   0   1   1   1   0   1   1   1   1   1   1   1   1   2   1   1   1   1   1   1   1   2   2   1   1   1   1   1   1   0   0   2   1   2   2   1   1   1   1   0   1   1   0   1   2   2   1   1   0   2   2   1   2   1   1   2   2   1   1   1   1   1   1   1   1   0   1   0   1   1   1   1   0   0   2   2   1   1   2   1   0   2   0   2   2   1   1   1   1   0   1   2   2   1   0
 MK-5-12                0   1   1   0   1   1   1   0   1   0   1   1   1   1   0   2   1   0   1   1   1   1   1   0   1   1   1   1   1   1   0   2   1   1   2   1   0   2   1   1   2   1   1   0   2   1   0   0   1   1   0   0   1   1   0   2   1   0   0   1   2   2   1   2   0   1   1   1   1   1   0   0   1   1   2   1   1   1   2   1   2   2   1   0   1   0   0   1   2   0   2   0   2   2   1   1   2   2   0   0   0   1   1   1   2   0   1   1   2   0   1   1   1   1   0   1   1   1   2   2   0   1   1   1   1   1   1   2   1   1   1   1   1   1   1   1   2   1   2   2   1   0   1   1   0   1   1   0   1   2   2   1   1   0   2   1   1   2   2   1   2   2   1   1   1   1   1   0   1   1   0   0   0   1   1   2   1   1   0   2   2   1   1   2   1   0   2   0   2   2   1   1   0   1   1   1   2   2   2   1
 MK-5-13                0   1   1   0   1   1   1   0   0   0   1   2   1   1   0   2   1   0   1   1   1   2   1   0   1   1   0   1   2   1   0   2   1   1   2   1   0   2   0   1   2   1   1   1   2   1   1   0   1   0   0   0   1   1   0   0   1   0   1   1   2   2   1   2   0   1   1   1   1   1   1   0   1   1   2   1   1   0   1   1   1   2   1   0   1   0   0   1   2   0   2   0   2   2   1   1   2   1   0   0   0   1   1   1   2   1   1   1   2   0   1   1   1   1   0   1   1   2   2   2   0   1   1   1   1   1   1   2   1   0   1   1   1   2   2   1   1   1   2   1   1   0   2   1   0   0   0   0   1   2   2   1   1   0   2   1   0   2   1   1   2   2   1   1   1   1   1   0   1   0   0   0   0   1   2   2   1   1   1   2   2   1   1   2   1   0   1   1   1   2   0   2   0   1   1   1   2   2   2   1
 MK-5-14                0   1   1   0   0   1   1   0   0   0   1   2   1   2   0   2   1   1   1   1   1   1   2   0   1   1   0   1   2   1   1   2   1   1   2   0   0   2   0   1   2   1   1   1   1   1   1   1   1   0   0   0   2   1   0   2   1   0   1   1   2   2   1   2   0   0   1   1   1   1   1   0   1   0   2   1   1   1   1   2   1   1   1   2   1   0   0   1   2   0   1   0   1   2   1   1   1   2   0   1   1   0   0   1   2   1   1   2   2   0   1   1   1   1   1   1   1   2   1   2   0   2   1   1   2   1   1   2   1   0   1   1   1   2   2   0   1   1   2   1   1   0   2   1   0   0   0   1   1   1   2   1   1   0   2   1   0   2   1   1   2   2   1   1   1   1   1   0   2   0   0   0   1   1   2   1   1   0   2   2   2   2   1   2   1   0   1   1   1   2   0   2   1   1   1   1   2   2   1   1
 MK-5-15                0   1   0   0   0   1   1   0   0   0   1   2   1   2   0   2   1   1   1   1   1   1   2   0   1   1   0   1   2   0   1   2   1   1   2   0   0   2   0   1   2   1   0   2   1   1   1   1   2   0   1   0   2   1   0   2   1   0   2   1   2   2   1   2   0   0   1   1   1   1   2   0   0   0   1   1   1   1   1   2   2   1   1   2   1   0   0   1   2   0   1   0   1   2   1   1   1   1   0   1   1   0   0   1   2   1   2   1   2   1   1   1   1   0   1   1   1   1   1   2   0   2   1   1   2   1   0   2   2   0   1   1   1   2   2   0   1   1   2   2   1   0   2   1   1   0   1   1   1   1   1   1   2   0   2   2   0   2   1   1   2   2   1   0   1   1   2   1   2   0   1   0   1   1   2   1   1   0   1   2   2   1   1   2   1   1   1   2   1   2   0   1   1   1   1   1   1   2   1   1
 MK-5-16                1   1   0   0   1   2   1   0   0   0   1   2   1   2   1   2   1   1   1   1   1   1   2   0   2   1   0   0   2   0   1   2   1   1   2   0   0   2   0   1   1   1   0   2   1   1   1   1   2   0   1   0   2   1   0   2   1   1   1   0   1   2   0   2   0   1   1   1   2   1   2   0   0   0   1   1   1   1   1   2   2   1   2   2   1   0   0   2   2   0   1   1   1   2   1   1   1   1   0   1   1   0   1   0   2   2   2   1   2   1   1   1   1   1   1   1   1   1   1   2   1   2   1   1   2   2   0   2   1   0   1   1   0   2   2   0   1   1   2   1   2   0   2   2   1   0   1   1   1   1   1   1   2   0   2   2   1   2   1   2   2   2   1   0   1   1   2   1   2   0   1   0   1   1   2   1   1   0   1   1   2   1   1   2   1   1   1   2   1   2   1   1   1   1   0   1   1   1   1   1
 MK-6-1                 0   1   1   0   1   1   2   1   1   2   2   0   2   1   1   1   2   1   0   0   2   2   1   1   0   2   0   0   0   0   0   0   0   1   2   0   2   2   2   1   1   1   1   0   2   2   0   1   1   2   0   1   2   1   1   0   2   1   2   2   1   1   1   1   0   1   1   2   1   1   2   1   1   0   1   1   2   1   2   1   1   2   1   1   1   1   0   1   1   0   1   1   2   2   1   2   1   0   2   1   1   1   1   1   0   0   0   0   1   1   1   0   2   0   1   1   0   1   1   0   1   2   0   1   1   1   1   1   2   1   1   1   2   1   0   2   1   1   2   0   0   2   1   0   2   2   0   0   0   1   1   1   1   1   1   1   0   0   2   0   1   1   1   2   0   1   1   0   2   1   2   1   1   1   1   1   2   1   2   1   1   1   1   2   1   0   1   0   1   1   0   0   2   1   1   1   1   2   1   1
 MK-6-2                 0   1   1   0   0   1   2   1   1   2   2   0   2   1   1   1   2   1   0   0   2   1   1   1   0   1   0   0   1   0   0   0   0   1   2   0   1   2   2   0   1   1   1   0   1   2   0   1   0   2   0   1   2   1   1   0   1   1   2   2   1   1   1   1   1   1   1   2   1   1   2   2   1   0   1   1   2   1   2   1   2   1   1   1   1   1   0   1   1   0   1   1   2   2   0   1   1   0   2   1   1   1   1   1   1   0   0   0   1   1   1   0   1   0   1   2   0   1   1   0   1   2   0   2   1   1   1   1   1   2   1   1   2   1   0   2   2   1   2   0   1   2   1   0   2   1   0   0   0   1   0   1   1   1   1   1   0   1   2   0   1   1   1   2   0   1   1   0   2   1   2   1   1   1   1   1   2   1   2   1   1   1   1   2   1   1   1   0   2   1   0   1   2   1   1   2   0   2   0   1
 MK-6-3                 0   1   1   0   0   1   2   1   2   1   2   0   1   1   1   1   2   1   0   1   2   1   1   1   0   1   0   0   1   0   0   0   0   1   2   1   1   2   2   0   1   2   1   0   1   2   0   2   0   2   0   0   1   1   1   0   1   1   2   2   1   1   1   1   1   1   1   2   1   1   2   1   1   0   1   1   2   1   2   1   2   1   1   2   1   1   1   1   1   0   1   1   2   2   0   1   1   0   2   1   1   1   1   1   2   0   0   0   1   1   0   0   2   0   1   1   0   1   1   0   1   2   0   1   1   0   1   1   1   2   2   1   1   1   0   1   2   1   2   0   1   2   1   0   2   1   0   0   0   1   0   1   1   1   1   1   1   1   2   0   1   1   1   1   0   1   1   0   1   1   2   1   2   1   1   1   2   1   2   1   2   1   1   2   1   1   1   0   2   1   0   1   2   2   1   2   0   2   0   2
 MK-6-4                 0   0   1   0   0   1   2   1   2   1   2   1   1   1   1   1   2   1   0   1   2   1   0   2   0   1   0   0   2   0   0   0   0   1   2   1   1   1   2   0   1   2   0   1   1   1   1   1   0   2   0   0   1   1   1   0   1   1   1   2   2   1   1   1   2   1   1   2   1   1   2   1   1   0   1   1   1   1   1   1   1   1   1   2   0   1   1   1   0   0   1   1   1   1   0   0   2   0   2   1   1   1   1   0   1   0   1   1   1   1   0   0   2   0   1   1   0   1   2   0   1   2   0   1   1   0   1   1   0   2   2   1   0   1   0   1   2   1   2   0   1   1   1   0   2   1   0   0   0   1   0   1   1   1   1   1   1   0   2   0   1   1   1   1   0   2   1   0   1   1   1   1   2   1   2   1   2   1   2   1   2   1   1   2   1   1   1   0   2   0   1   1   2   2   1   2   1   2   0   2
 MK-6-5                 0   0   1   1   0   0   2   1   2   1   2   1   1   1   1   1   2   1   0   1   2   1   0   2   1   1   0   1   1   1   1   0   0   1   2   2   1   1   1   0   1   2   0   1   1   0   1   2   0   2   0   0   1   1   1   0   1   2   1   2   2   1   1   1   1   1   0   2   1   1   2   1   1   0   1   0   1   1   1   1   1   1   1   2   0   1   0   1   0   0   1   1   1   1   0   0   2   0   2   2   2   1   1   0   2   0   1   1   0   2   0   0   2   0   1   2   0   1   2   0   1   2   0   1   1   0   1   0   0   2   2   0   0   1   0   1   2   0   2   0   1   2   1   1   2   0   0   1   0   1   0   1   1   1   1   1   1   0   2   0   1   1   1   1   0   2   1   0   1   1   1   1   2   1   2   1   2   1   1   1   1   1   2   1   1   1   1   0   2   0   1   1   2   2   1   2   2   2   0   2
 MK-6-6                 0   0   2   2   0   0   2   1   0   1   2   1   1   0   1   1   1   1   0   1   2   0   0   2   1   1   0   1   0   1   2   0   0   1   2   2   1   1   0   0   1   2   0   0   1   0   0   2   0   2   0   0   1   1   1   0   2   2   1   2   2   1   1   1   1   1   1   2   1   1   2   0   1   0   1   0   1   1   1   1   1   1   1   1   0   1   0   1   0   0   1   1   1   1   0   0   2   1   2   2   1   1   1   0   2   0   1   1   0   2   0   0   2   0   1   2   1   1   2   0   2   2   0   1   1   0   1   0   0   2   2   0   0   1   0   1   2   1   2   0   1   2   1   0   2   0   0   1   0   1   0   1   1   1   1   1   0   0   2   0   1   0   1   1   0   2   1   0   1   1   1   1   2   1   2   1   2   0   1   1   1   1   2   1   1   1   1   0   2   0   1   1   2   2   1   2   2   2   0   1
 MK-6-7                 0   0   2   1   0   0   1   1   0   1   1   1   1   0   1   1   1   1   0   1   1   1   0   2   1   1   0   1   0   1   2   0   0   1   2   2   1   1   0   1   1   2   0   0   0   1   0   1   0   1   0   0   1   1   1   0   2   2   2   1   2   1   1   1   1   1   1   2   0   1   2   1   1   0   1   0   0   1   1   1   1   1   1   1   0   1   0   0   0   1   1   1   1   1   0   0   2   1   2   2   1   1   1   0   2   0   1   1   0   2   0   0   2   0   1   1   1   0   2   0   2   2   0   1   1   0   1   0   0   2   2   1   0   1   0   1   1   1   2   0   0   2   2   0   2   0   0   1   1   1   1   1   0   1   1   1   0   0   2   0   1   0   1   1   0   2   0   0   1   1   1   1   2   2   1   1   2   0   1   2   2   1   2   1   2   1   1   0   1   0   1   1   1   2   1   0   2   2   0   1
 MK-6-8                 0   1   0   1   0   0   1   1   0   1   1   2   0   0   1   1   1   1   0   1   1   1   0   2   1   1   0   1   0   1   2   0   0   1   2   1   2   1   0   1   1   2   0   2   0   1   0   2   1   1   0   0   1   2   0   0   2   1   2   1   2   1   1   0   1   1   1   2   0   2   1   1   1   0   2   0   0   1   1   2   2   1   1   1   0   1   1   0   0   1   1   1   1   0   1   0   2   1   2   2   1   1   1   0   1   0   1   1   0   2   0   0   2   0   1   2   1   1   2   0   2   2   0   1   1   0   2   0   0   1   2   1   0   1   0   1   1   1   2   0   0   1   2   1   2   0   0   0   1   1   1   2   0   1   1   1   1   0   1   0   1   0   0   1   0   2   0   0   1   1   1   1   2   2   1   1   2   1   1   2   1   1   2   1   2   1   1   0   1   0   1   1   1   2   1   0   2   2   0   0
 MK-6-9                 0   1   2   1   0   0   1   1   0   1   1   2   0   0   1   1   1   1   0   2   1   1   0   2   1   1   0   1   0   1   2   1   0   1   2   2   2   1   0   2   2   2   1   2   0   1   0   2   1   1   0   0   1   2   1   0   2   1   2   1   2   1   2   0   1   1   1   1   1   2   1   1   1   0   2   0   0   1   0   2   1   1   1   1   0   1   1   1   0   1   1   1   1   0   1   0   2   1   1   2   1   1   1   1   2   0   1   1   1   0   0   0   2   0   1   2   1   1   2   0   2   2   0   0   0   0   2   0   0   2   2   1   0   1   1   0   1   1   2   1   0   1   2   1   2   0   1   1   1   1   1   2   0   1   1   1   1   0   1   1   1   1   0   0   0   2   1   0   1   2   1   2   2   2   1   0   2   1   1   1   1   1   2   1   2   1   1   0   1   0   1   0   1   1   0   0   2   1   0   0
 MK-6-10                0   1   1   1   1   0   1   0   1   1   1   2   0   0   1   1   1   1   0   2   1   1   0   2   1   0   0   2   0   1   2   2   0   1   2   1   1   2   1   2   2   2   1   2   0   2   0   2   1   2   0   0   1   2   1   1   2   1   2   1   2   1   2   0   1   2   1   0   1   2   0   1   1   0   1   0   0   1   0   2   2   1   1   1   0   2   1   1   0   1   1   1   1   1   1   0   2   1   1   2   1   1   1   2   2   0   1   2   2   0   0   0   2   0   1   2   1   1   2   0   2   2   0   1   0   0   1   1   0   1   2   1   0   0   1   0   1   1   2   1   0   1   2   2   1   1   1   1   0   1   1   2   0   1   1   0   1   1   1   1   1   1   0   0   0   1   2   0   0   2   1   2   1   2   1   1   1   1   1   1   1   0   2   1   2   1   0   0   1   0   2   0   1   1   0   0   2   1   0   0
 MK-6-11                0   0   1   1   1   0   1   1   1   1   0   2   0   0   1   1   1   1   0   2   1   1   0   1   2   1   0   1   0   1   2   1   0   1   1   1   0   2   1   2   2   2   1   2   0   2   0   2   1   2   0   0   2   2   1   1   2   1   1   1   2   1   2   0   1   2   1   0   1   1   0   1   0   0   1   0   0   0   0   2   2   1   1   0   0   2   1   1   1   2   1   1   1   1   2   0   2   1   1   2   1   1   1   2   2   0   1   1   2   0   0   0   1   0   2   2   1   1   1   0   2   2   0   1   0   0   1   1   1   1   2   1   0   1   1   0   1   2   2   1   0   1   2   2   1   1   2   1   0   1   0   2   1   1   1   0   0   1   1   1   1   1   1   0   0   1   2   0   0   2   1   2   1   2   1   1   1   1   0   1   1   0   2   1   2   1   0   0   2   0   2   1   1   1   0   0   2   0   0   0
 MK-6-12                0   0   1   1   1   0   0   2   1   1   1   1   0   0   1   1   1   1   0   2   1   1   0   1   2   0   1   2   0   0   2   1   0   1   1   1   0   2   1   2   2   2   1   1   0   2   0   2   2   2   0   1   2   2   1   0   2   1   1   2   2   1   2   0   1   2   1   0   0   1   0   1   0   0   2   0   1   0   1   2   1   0   1   0   0   2   1   1   2   2   0   1   1   1   1   0   2   1   1   2   1   1   1   1   2   0   1   1   2   0   0   0   2   0   2   2   1   1   1   0   2   2   0   2   0   1   1   1   1   1   2   1   1   1   1   0   1   2   2   1   0   1   2   2   1   1   1   1   1   1   0   2   1   1   1   0   0   1   1   2   1   1   1   0   0   1   2   0   2   2   2   2   1   2   1   1   2   1   1   1   1   0   2   1   2   1   0   1   2   0   1   1   1   2   0   2   2   1   0   0
 MK-6-13                0   0   1   0   1   0   0   2   0   2   1   1   0   0   2   2   1   1   0   2   1   1   0   1   1   0   2   2   0   0   2   1   0   1   1   1   1   2   1   1   2   2   2   0   0   2   0   2   2   1   0   0   2   2   1   0   2   1   1   2   1   1   2   0   0   2   1   0   1   1   0   1   0   0   2   0   1   0   1   2   1   0   1   0   0   2   1   2   2   2   0   1   1   1   1   0   2   1   1   2   1   1   1   0   2   0   1   1   1   0   0   0   2   0   2   2   2   2   2   1   2   2   0   1   0   1   1   1   0   1   2   1   1   0   1   0   1   2   2   1   0   1   2   2   2   1   1   2   1   1   0   1   1   1   1   0   0   1   1   1   1   1   1   0   0   1   2   0   2   2   2   2   1   1   2   1   1   1   1   1   2   0   2   1   2   1   0   1   2   0   1   1   1   2   0   2   2   1   0   0
 MK-6-14                0   0   1   1   1   0   0   2   0   2   1   1   0   0   1   2   1   1   0   1   2   1   1   0   1   1   1   2   0   0   2   1   1   1   0   1   1   2   1   1   2   2   1   0   0   2   0   2   2   1   1   0   2   2   0   0   1   1   1   2   1   1   2   0   0   2   1   0   1   1   0   1   0   0   1   1   1   0   1   2   1   0   1   0   0   2   1   2   2   2   0   1   1   1   1   0   2   1   1   2   1   1   1   1   1   0   1   1   0   0   1   0   1   0   2   2   2   1   1   1   1   2   0   1   0   1   1   1   1   1   2   1   1   0   1   0   2   2   2   0   0   1   2   2   1   1   1   2   1   0   0   1   1   2   1   0   0   1   2   1   1   1   1   0   0   1   2   1   2   2   2   2   1   0   2   1   2   1   1   1   2   0   2   1   2   1   0   1   2   0   1   1   1   2   0   2   2   1   1   0
 MK-6-15                0   0   1   1   1   0   0   2   0   2   1   1   1   0   1   2   1   1   0   1   2   1   0   0   1   1   1   1   0   0   2   2   1   0   1   1   1   1   1   1   2   2   1   0   0   2   0   1   1   1   1   0   2   2   0   0   1   1   1   1   1   1   2   0   0   2   1   0   1   1   0   1   0   0   1   1   1   1   1   1   1   0   1   0   0   2   1   2   2   2   1   1   1   1   2   1   2   1   1   2   0   1   1   1   1   0   2   0   0   0   1   0   1   0   1   2   2   1   0   1   1   2   1   1   0   2   1   1   1   1   2   1   1   0   1   0   2   2   2   1   0   2   2   2   1   1   1   1   1   0   0   0   1   2   1   0   0   1   2   1   1   1   1   0   1   1   1   1   2   1   2   2   0   0   1   1   2   2   1   2   1   0   2   1   2   1   0   1   2   1   1   1   1   1   0   2   1   1   1   0
 MK-6-16                0   0   0   1   1   0   0   2   0   2   1   2   0   0   1   2   1   0   0   1   2   1   0   0   0   1   1   1   0   1   2   2   1   0   0   1   1   1   1   1   2   2   1   0   0   2   0   1   1   1   0   0   2   2   0   1   1   1   2   1   1   1   2   0   0   2   1   0   0   1   1   1   0   0   0   1   1   1   1   1   0   0   1   0   0   1   0   2   2   2   1   1   1   1   2   1   1   1   1   2   1   1   1   1   1   0   2   0   0   0   1   1   0   0   1   1   2   2   1   1   1   2   1   1   1   2   1   1   1   1   1   1   1   0   2   0   2   2   2   1   0   2   1   2   1   1   1   1   1   0   0   0   1   2   2   0   0   1   2   1   1   1   1   0   1   1   1   1   2   1   2   1   0   0   1   2   2   1   1   2   1   0   2   1   2   1   0   1   2   1   1   1   1   1   0   2   1   2   1   1
 
!****************************************** Phenotypic Data **********************************************************
!-100.0 is resevred for missing phenotype
SimulatedTrait1         8.3856   10.8766    9.1545   10.2670    8.7994    8.7579    8.2902    9.9562   11.2648    9.4284   10.3982    8.8588   10.6636   10.8379   10.7104   10.6991   10.7486    8.1394   11.2122    9.6803    9.9911   10.3856    8.6136    9.2552    8.2051    9.8296   10.1222   10.3618    9.4430   10.6180   10.0631   11.2017    9.4527    9.0578    9.1684    9.5525   10.7633   10.0002   10.5198   10.7870    9.3879   10.9136    8.9958    9.7956   10.5817    9.4329    9.6370   10.0453    9.7799   12.0875   10.2877   10.5218    9.0233    9.2859   10.4502    9.2293    9.1227   10.4334   10.2228    9.5200   10.7748    9.2871    8.4260   10.9631   10.5147    9.3993   10.8431    9.1908    7.7145    9.6906    9.8126   10.0023    9.9582    9.4597    9.5139    9.9463   10.2715   10.2181    9.6369   10.1058   10.8453   10.4286   10.4136    7.4186   11.7016    8.4670    9.9501   10.2510    7.8699    9.8042   11.1614   10.8317   10.6511    9.4321    8.1019    9.9003    9.2429    8.1261   10.0868   11.3388    9.7994    9.8373   10.5189    9.9176   11.5076   13.8246    9.0075    9.2465   10.2315   11.7463    9.1790    8.1614   10.5288    9.5522    9.9341    9.0096   11.0014    9.6587    9.8330   10.7470    9.7671   10.6113   10.2199   10.3132   10.6462    9.1441    8.9614    9.1903   10.3224    9.6631   10.6452   10.8122   11.0112   11.9538   10.6886   11.7031    9.5596   12.3347    7.9858    9.6618    8.7928   10.0091    9.8207   10.2753    8.2132   10.5379    9.9207   10.8737   10.4917   10.2045   11.2648    9.1291    8.5960    9.6778    9.6893    9.2464    9.7361    9.3446   10.4975   11.1412   10.9120   11.2685    9.4847   12.4712    7.8349    9.0517    9.3077   11.9473   10.3510    9.0097    9.4747   10.9254   10.0357   10.8781    8.5661    9.2178    9.4864    8.2081   11.0166   10.2329    9.2741   11.4800    9.6873   10.4702    9.9908   11.2066    8.7823   10.2374   10.8451   10.6473   10.9795    9.9447   10.5065    8.5761   10.7967    9.3643    7.6530   10.7707   11.7175   12.5369
 
