# Supplementary material for: Inclusive Composite Interval Mapping of QTL by Environment Interactions in Biparental Populations
Source: PLoS One. 2015 Jul 10;10(7):e0132414. doi: 10.1371/journal.pone.0132414 (PMC4498613; doi:10.1371/journal.pone.0132414)
Supplement: S2 File — (ZIP) [file pone.0132414.s002.zip › F2 population/e=1/run_00168.met]

!**********************Note: lines staring with "!" are remarks and will be ignored in the program********************
!*********************************General Information**********************************
!Assuming F1 = P1 x P2, populations available in QTL IciMapping are: 
!  1, P1BC1F1 = P1 x F1, the first backcrossing where P1 is used as the recurrent parent;
!  2, P2BC1F1 = P2 x F1, the first backcrossing where P2 is used as the recurrent parent;
!  3, F1DH, F1-derived doubled haploids; 
!  4, RIL or F1RIL, recombination inbred lines through the repeated selfing of F1;
!  5, P1BC1RIL, recombination inbred lines through the repeated selfing of P1BC1F1;
!  6, P2BC1RIL, recombination inbred lines through the repeated selfing of P2BC1F1;
!  7, F2, the selfing generation of F1;
!  8, F3, the selfing generation of F2;
!  9, P1BC2F1, the second backcrossing where P1 is used as the recurrent parent; 
! 10, P2BC2F1, the second backcrossing where P2 is used as the recurrent parent;
! 11, P1BC2RIL, recombination inred lines through the repeated selfing of P1BC2F1; 
! 12, P2BC2RIL, recombination inred lines through the repeated selfing of P2BC2F1; 
! 13, P1BC1F2, the selfing generation of P1BC1F1; 
! 14, P2BC1F2, the selfing generation of P2BC1F1; 
! 15, P1BC2F2, the selfing generation of P1BC2F1; 
! 16, P2BC2F2, the selfing generation of P2BC2F1; 
! 17, P1BC1DH, P1BC1F1-derived doubled haploids; 
! 18, P2BC1DH, P2BC1F1-derived doubled haploids; 
! 19, P1BC2DH, P1BC2F1-derived doubled haploids; 
! 20, P2BC2DH, P2BC2F1-derived doubled haploids; 
   7      !Mapping Population (see remarks above)
   2      !Mapping Function (1 for Kosambi; 2 for Haldane; 3 for Morgan)
   2      !Marker Space Type (1 for intervals; 2 for positions)
   1      !Marker Space Unit(1 for centiMorgans; 2 for Morgan)
   6      !Number of Chromosomes (or Linkage Groups)
 200      !Size of the mapping population
   1      !Number of environments
 
!***************************************** Chromosomes and Linkage Maps **********************************************
!Chromosome                 NumMarkers
-CH1                        16
-CH2                        16
-CH3                        16
-CH4                        16
-CH5                        16
-CH6                        16
!Linkage map (Marker name followed by position or the interval length)
 MK-1-1                1     0.000
 MK-1-2                1    10.000
 MK-1-3                1    20.000
 MK-1-4                1    30.000
 MK-1-5                1    40.000
 MK-1-6                1    50.000
 MK-1-7                1    60.000
 MK-1-8                1    70.000
 MK-1-9                1    80.000
 MK-1-10               1    90.000
 MK-1-11               1   100.000
 MK-1-12               1   110.000
 MK-1-13               1   120.000
 MK-1-14               1   130.000
 MK-1-15               1   140.000
 MK-1-16               1   150.000
 MK-2-1                2     0.000
 MK-2-2                2    10.000
 MK-2-3                2    20.000
 MK-2-4                2    30.000
 MK-2-5                2    40.000
 MK-2-6                2    50.000
 MK-2-7                2    60.000
 MK-2-8                2    70.000
 MK-2-9                2    80.000
 MK-2-10               2    90.000
 MK-2-11               2   100.000
 MK-2-12               2   110.000
 MK-2-13               2   120.000
 MK-2-14               2   130.000
 MK-2-15               2   140.000
 MK-2-16               2   150.000
 MK-3-1                3     0.000
 MK-3-2                3    10.000
 MK-3-3                3    20.000
 MK-3-4                3    30.000
 MK-3-5                3    40.000
 MK-3-6                3    50.000
 MK-3-7                3    60.000
 MK-3-8                3    70.000
 MK-3-9                3    80.000
 MK-3-10               3    90.000
 MK-3-11               3   100.000
 MK-3-12               3   110.000
 MK-3-13               3   120.000
 MK-3-14               3   130.000
 MK-3-15               3   140.000
 MK-3-16               3   150.000
 MK-4-1                4     0.000
 MK-4-2                4    10.000
 MK-4-3                4    20.000
 MK-4-4                4    30.000
 MK-4-5                4    40.000
 MK-4-6                4    50.000
 MK-4-7                4    60.000
 MK-4-8                4    70.000
 MK-4-9                4    80.000
 MK-4-10               4    90.000
 MK-4-11               4   100.000
 MK-4-12               4   110.000
 MK-4-13               4   120.000
 MK-4-14               4   130.000
 MK-4-15               4   140.000
 MK-4-16               4   150.000
 MK-5-1                5     0.000
 MK-5-2                5    10.000
 MK-5-3                5    20.000
 MK-5-4                5    30.000
 MK-5-5                5    40.000
 MK-5-6                5    50.000
 MK-5-7                5    60.000
 MK-5-8                5    70.000
 MK-5-9                5    80.000
 MK-5-10               5    90.000
 MK-5-11               5   100.000
 MK-5-12               5   110.000
 MK-5-13               5   120.000
 MK-5-14               5   130.000
 MK-5-15               5   140.000
 MK-5-16               5   150.000
 MK-6-1                6     0.000
 MK-6-2                6    10.000
 MK-6-3                6    20.000
 MK-6-4                6    30.000
 MK-6-5                6    40.000
 MK-6-6                6    50.000
 MK-6-7                6    60.000
 MK-6-8                6    70.000
 MK-6-9                6    80.000
 MK-6-10               6    90.000
 MK-6-11               6   100.000
 MK-6-12               6   110.000
 MK-6-13               6   120.000
 MK-6-14               6   130.000
 MK-6-15               6   140.000
 MK-6-16               6   150.000
!*********************************** Marker Types ********************************************************************
!Co-dominant marker: When heterozygote F1 is present, P1 is coded as 2, F1 is coded as 1, and P2 is coded as 0; Otherwise, P1 is coded as 2, and P2 is coded as 0. 
!Dominant marker: When heterozygote F1 is present, P1 and F1 are coded as 12, and P2 is coded as 0; Otherwise, P1 is coded as 2, and P2 is coded as 0.  
!Recessive markers: When heterozygote F1 is present, P1 is coded as 2, and F1 and P2 are coded as 10; Otherwise, P1 is coded as 2, and P2 is coded as 0. 
!Missing marker is coded as -1. 
 MK-1-1                 2   1   2   2   1   2   1   2   2   1   2   2   1   1   1   1   1   1   0   2   1   2   2   0   1   0   1   1   1   2   0   0   2   2   1   0   1   0   0   2   1   1   0   2   2   2   0   1   1   0   1   2   0   1   0   1   1   0   1   2   0   1   1   0   0   2   1   0   2   0   1   2   1   0   1   2   2   2   0   1   1   1   1   1   1   2   2   1   1   1   2   0   2   0   1   1   1   2   1   2   1   1   0   1   1   1   1   2   1   2   2   2   0   0   1   2   2   0   0   1   0   0   1   1   1   0   2   1   0   1   0   0   1   1   2   0   0   1   0   2   1   2   0   2   1   2   2   2   1   1   1   0   1   1   0   0   0   1   0   0   1   2   0   1   2   2   0   0   0   0   0   1   1   1   1   1   0   1   0   1   1   1   0   0   1   2   0   1   1   1   2   0   2   2   0   0   2   1   0   2
 MK-1-2                 2   1   1   2   2   2   1   2   1   1   2   1   1   2   1   1   1   0   1   2   2   1   2   0   1   1   1   1   1   2   2   1   2   1   2   1   1   0   1   2   1   1   1   2   2   2   0   1   1   1   1   2   0   1   0   1   1   0   1   2   0   0   0   0   0   2   1   1   2   0   1   2   1   0   1   2   2   2   1   1   1   1   2   1   1   1   1   1   1   1   1   1   2   1   2   1   1   2   1   1   1   1   0   2   1   1   1   2   2   2   2   2   0   0   2   2   2   0   1   1   0   1   1   1   1   0   2   1   0   1   0   0   1   1   1   0   0   1   0   2   1   2   0   2   1   2   2   1   1   1   1   0   1   1   0   1   0   1   0   0   1   2   0   1   1   2   0   1   0   0   0   1   1   2   1   1   0   0   0   1   1   1   0   0   1   2   0   2   1   0   2   0   2   2   0   0   2   1   0   0
 MK-1-3                 2   2   2   2   2   2   1   1   1   1   2   1   2   2   1   1   1   0   2   2   2   0   2   0   1   1   2   1   1   2   2   1   2   1   2   1   2   0   1   2   1   0   1   2   2   2   0   1   1   1   1   2   0   1   0   2   1   0   1   2   0   0   0   0   0   1   1   1   1   0   2   2   1   0   1   2   2   1   1   1   1   1   2   1   1   1   1   2   0   1   1   1   2   1   2   1   1   2   1   0   0   2   1   0   1   1   1   2   2   0   2   2   0   0   2   2   2   0   1   1   0   1   1   1   2   0   2   1   0   1   0   0   1   1   1   0   0   1   1   1   1   1   1   2   1   2   2   1   1   1   2   0   1   1   0   1   1   1   0   0   1   2   0   1   1   2   0   1   1   0   0   1   1   2   0   1   1   0   0   1   0   1   1   0   2   2   1   2   1   0   2   0   2   2   1   0   2   1   0   1
 MK-1-4                 2   2   2   2   2   2   1   1   1   1   2   1   2   2   0   1   1   0   2   2   2   0   2   0   1   1   2   1   2   2   2   1   2   1   1   1   2   0   1   2   1   0   1   2   2   2   0   2   1   1   1   2   0   1   0   2   1   0   1   2   0   0   0   0   1   1   0   1   0   1   2   2   1   0   0   2   2   1   2   1   1   2   2   2   1   1   1   2   0   1   1   1   2   1   2   2   1   2   1   0   0   1   1   0   1   2   1   2   1   0   1   2   0   0   2   2   2   0   1   1   1   1   1   1   2   1   2   1   1   1   0   0   0   1   1   0   0   1   1   1   1   0   1   2   0   2   2   1   1   0   2   0   1   1   0   1   1   1   0   0   1   2   0   0   1   2   0   1   1   0   0   1   1   2   0   1   1   1   0   1   0   1   1   0   2   2   1   2   1   1   2   0   2   1   0   1   2   1   1   1
 MK-1-5                 2   2   2   1   2   2   1   1   1   0   1   1   2   2   1   1   1   0   2   2   2   0   2   0   1   1   2   0   2   2   2   2   2   1   1   2   2   0   1   2   2   0   1   2   2   2   0   2   1   1   0   2   0   1   0   2   1   0   1   2   1   0   0   1   1   1   0   1   0   1   2   2   1   0   0   2   2   1   1   1   1   1   2   2   1   1   1   1   0   1   1   1   2   0   2   2   1   2   1   1   0   1   0   0   1   2   1   2   1   0   0   2   0   0   2   1   2   1   1   1   1   1   0   1   2   1   2   0   1   1   1   0   1   1   1   1   0   1   1   1   1   0   0   2   0   2   2   1   1   0   1   1   1   1   0   0   1   0   0   0   1   2   0   1   1   2   0   1   1   0   0   2   1   2   0   2   1   1   1   1   0   1   1   0   1   2   1   2   1   1   2   0   2   1   1   0   2   0   1   1
 MK-1-6                 2   2   1   1   2   2   1   1   2   0   0   2   1   2   1   1   0   0   1   2   2   0   2   0   1   1   2   0   2   1   2   2   2   1   1   2   1   0   1   2   2   0   1   2   2   1   2   2   1   2   0   2   0   1   0   1   1   0   1   2   1   1   0   1   1   1   0   1   0   1   2   2   1   0   0   2   2   2   1   1   1   1   2   1   1   2   2   1   0   1   1   2   2   0   2   0   1   1   2   1   0   1   0   0   1   2   1   2   1   1   0   2   0   1   1   1   1   1   1   1   1   1   0   1   2   1   2   0   1   1   1   1   1   1   1   1   0   1   1   1   1   0   1   2   0   2   2   0   1   0   1   0   1   1   0   0   1   0   0   0   1   2   0   1   1   2   0   2   1   0   0   2   1   2   0   2   1   1   1   1   0   1   1   0   1   2   1   2   1   1   2   0   2   1   1   0   2   1   1   1
 MK-1-7                 2   2   1   1   2   2   1   1   2   0   0   2   1   2   1   1   0   0   1   2   2   0   2   0   1   1   2   0   2   1   2   2   2   1   1   2   1   0   1   2   2   0   1   2   2   1   2   2   1   2   0   2   0   1   0   1   1   0   2   2   0   1   0   1   1   1   0   0   1   0   2   2   1   1   0   2   2   2   1   1   1   0   2   1   1   1   2   2   0   1   1   1   2   0   2   0   1   2   2   1   0   1   0   0   1   1   0   2   0   1   0   2   0   1   1   1   0   1   0   1   1   1   0   1   2   0   1   1   1   2   1   1   1   1   1   1   0   1   1   2   1   0   1   2   0   2   1   0   2   0   2   0   1   1   0   0   1   0   1   0   1   2   0   2   1   2   0   2   1   0   0   1   1   2   0   2   1   1   1   1   0   1   1   0   1   2   1   2   1   0   2   0   2   1   1   0   1   1   1   1
 MK-1-8                 2   2   1   2   2   2   1   1   2   0   0   2   1   2   1   1   0   0   0   2   2   0   2   0   1   1   2   0   1   1   2   2   2   1   1   2   1   0   1   2   2   0   1   1   1   1   1   2   1   1   0   1   1   0   0   1   2   0   2   2   0   1   0   1   1   1   0   0   1   0   1   2   0   1   0   2   2   2   1   1   2   0   1   1   2   1   2   2   0   1   1   1   1   0   1   0   1   2   2   1   0   1   0   1   1   0   0   2   0   1   1   2   0   1   2   1   0   1   0   1   1   1   0   1   2   1   1   1   1   2   1   1   2   0   1   0   0   1   0   2   1   0   1   2   0   2   1   0   2   0   2   1   1   1   0   0   1   1   1   0   2   2   1   2   1   2   0   2   1   0   1   1   1   2   2   2   0   1   1   1   0   1   1   0   1   1   1   2   1   0   2   0   2   1   1   1   1   1   1   1
 MK-1-9                 2   1   1   2   2   2   1   1   2   0   0   2   1   2   0   1   0   0   0   2   2   1   2   0   1   1   2   0   1   1   2   2   2   1   1   2   1   0   1   1   2   0   1   1   1   0   1   2   1   1   0   1   1   0   0   1   2   1   1   2   0   1   0   1   1   2   0   0   1   0   1   2   0   1   0   1   2   2   1   1   1   0   1   0   2   1   2   2   0   1   1   1   1   0   1   1   0   2   2   1   0   1   0   1   0   0   0   2   0   2   1   2   0   1   2   1   0   1   0   1   1   2   0   1   2   2   1   1   0   2   1   1   2   0   1   0   0   0   0   1   1   0   1   2   0   1   1   0   1   1   2   1   1   1   0   0   1   1   1   0   1   1   1   2   1   2   0   1   1   0   2   1   1   2   1   2   0   2   1   0   1   1   1   0   1   1   1   2   1   0   1   0   2   2   1   1   1   0   2   1
 MK-1-10                2   0   1   2   2   2   1   1   2   0   1   2   1   1   0   1   0   0   0   2   2   1   2   0   1   1   1   0   1   1   2   2   2   1   1   2   1   0   1   1   2   1   1   1   1   0   1   1   0   1   1   1   1   0   1   1   2   1   1   2   0   1   0   1   1   2   1   0   1   0   1   1   1   1   0   0   2   2   1   2   2   0   1   0   2   1   2   2   0   2   1   1   1   0   1   1   0   2   2   0   0   1   0   1   0   0   0   2   0   1   1   2   0   1   2   1   0   1   0   0   1   2   0   1   2   2   1   1   1   2   0   0   2   0   1   0   0   0   0   1   1   0   1   2   1   2   1   2   1   1   2   1   1   1   0   0   0   1   1   1   1   1   1   2   1   1   1   0   1   1   1   0   1   2   1   2   0   2   1   1   1   1   1   1   1   1   1   1   1   0   1   0   2   2   1   1   2   0   2   1
 MK-1-11                2   0   0   2   2   2   1   1   2   0   1   1   1   1   0   1   0   0   1   2   2   2   2   1   1   1   1   0   1   1   2   2   2   1   2   2   1   2   1   1   2   1   0   1   2   0   2   1   0   1   1   1   1   0   1   1   2   1   1   1   0   1   0   1   2   2   1   0   1   0   2   1   1   1   0   0   2   1   1   2   2   1   2   0   2   1   2   1   0   2   1   1   1   0   2   1   0   2   2   0   0   1   0   1   0   0   0   2   0   1   1   1   0   1   2   1   1   0   0   0   1   2   1   1   2   2   1   1   1   2   1   1   2   0   1   0   1   0   0   0   1   1   1   2   1   2   2   2   1   1   2   2   1   1   0   0   0   1   1   1   1   0   1   2   1   1   1   0   1   1   0   1   1   1   2   2   1   2   1   1   1   1   1   1   1   1   1   1   1   0   1   0   2   2   1   2   2   1   2   1
 MK-1-12                2   0   0   2   2   2   1   0   2   0   1   1   1   1   0   1   1   1   1   2   2   2   2   1   1   1   1   0   1   1   2   2   2   1   2   2   1   2   1   1   2   1   0   1   2   0   2   1   0   1   1   1   1   0   0   1   2   1   1   1   0   1   0   2   2   2   1   2   1   1   1   1   1   1   0   0   2   1   1   2   2   1   2   0   2   1   2   1   1   2   1   0   2   0   2   1   0   1   2   0   0   1   0   2   0   0   0   2   0   1   1   1   1   1   2   1   0   1   0   0   1   2   1   1   2   1   1   1   1   2   1   1   2   0   1   0   1   0   0   0   1   1   1   1   1   2   2   2   1   1   2   2   1   1   0   0   0   1   1   2   1   1   1   2   2   1   1   0   1   1   0   1   1   1   2   1   2   2   1   1   1   1   1   1   1   1   1   1   2   0   1   0   2   2   1   2   2   1   2   1
 MK-1-13                2   1   0   2   2   2   1   0   2   0   1   1   1   0   0   1   1   1   1   2   2   2   2   1   1   1   1   0   1   1   2   2   2   1   2   2   2   2   1   1   2   2   0   1   1   0   2   2   0   1   0   1   1   0   0   1   2   1   1   1   0   1   0   2   2   2   1   2   2   1   1   1   1   1   0   0   2   1   1   2   2   0   2   1   2   0   2   1   1   2   1   0   2   0   2   2   0   1   2   0   1   1   0   2   0   0   0   2   0   1   1   1   1   1   2   1   0   1   0   0   1   2   1   1   0   1   1   1   0   2   1   1   1   0   1   0   1   0   0   0   1   0   1   1   1   2   2   2   1   1   2   1   1   1   0   0   1   1   1   2   2   1   1   2   2   1   1   0   0   1   0   1   1   1   2   2   2   2   2   1   2   1   1   0   1   1   1   1   2   0   1   0   2   2   1   2   2   2   2   1
 MK-1-14                2   2   0   2   2   2   1   0   2   0   1   2   1   0   0   1   0   1   1   2   2   2   1   1   0   1   1   0   1   1   2   2   2   0   2   2   1   2   1   1   1   2   0   1   1   0   0   2   0   1   0   1   0   1   0   2   2   0   1   2   0   1   0   2   2   2   1   2   2   0   1   1   1   1   0   0   2   1   1   2   2   1   2   1   2   1   2   0   1   2   1   1   2   1   2   2   1   0   1   0   0   2   0   1   0   0   0   2   0   1   1   1   1   1   1   1   0   1   1   0   1   1   1   1   0   1   1   1   1   2   1   1   1   0   0   1   1   1   0   1   1   1   1   0   1   2   2   2   1   1   2   1   1   1   0   0   1   1   1   2   2   1   1   2   2   1   1   0   0   1   1   1   1   1   2   1   2   2   2   1   1   1   0   0   1   2   1   0   2   0   1   0   1   2   1   1   2   2   2   1
 MK-1-15                2   2   0   2   2   2   1   1   1   0   1   1   0   0   0   1   0   1   1   2   2   1   1   1   0   1   1   0   1   1   1   2   2   0   2   2   1   2   1   2   2   2   1   1   1   0   0   2   0   1   1   1   0   1   0   2   2   0   1   2   1   2   0   2   2   2   1   2   2   0   1   1   1   1   0   0   2   0   1   2   2   1   2   1   2   2   2   0   2   2   1   1   2   1   2   2   1   0   2   0   0   2   0   1   0   0   0   1   0   1   1   1   1   1   1   1   0   1   1   0   1   1   1   1   0   1   0   1   1   1   1   1   1   0   0   1   1   1   0   1   1   2   1   1   1   2   2   0   1   1   2   1   2   2   1   1   1   1   1   1   1   1   1   2   2   1   1   0   0   1   1   2   0   1   2   1   2   2   2   1   0   1   0   0   1   2   1   1   2   0   1   0   0   2   1   1   2   2   2   1
 MK-1-16                2   2   0   1   2   2   1   1   1   0   1   1   0   0   0   1   0   1   0   2   2   1   1   1   1   1   1   0   1   0   1   2   2   0   1   2   1   2   1   2   1   2   1   1   1   0   1   2   0   1   1   1   1   1   0   2   2   0   1   2   1   2   0   2   2   2   1   2   2   1   1   2   1   1   1   0   1   1   1   2   1   1   1   1   2   2   2   0   2   2   1   1   2   1   2   2   1   0   2   0   0   2   1   1   1   0   1   1   0   2   1   1   1   1   1   1   0   1   1   0   1   1   1   1   0   1   0   1   1   1   1   1   1   0   1   1   1   1   0   1   1   2   1   1   2   2   2   0   0   1   1   1   2   2   1   1   1   1   1   1   1   1   1   1   2   1   2   0   1   0   2   2   1   1   1   1   1   2   2   1   1   1   0   0   1   2   1   2   2   1   1   0   0   2   1   0   2   2   2   1
 MK-2-1                 2   1   0   1   2   1   2   1   2   1   0   1   2   0   1   2   1   0   1   0   1   0   1   2   1   2   1   0   1   0   2   0   0   0   1   2   2   1   1   2   1   2   1   1   0   2   2   0   1   1   0   1   1   2   1   2   1   1   1   0   1   1   2   1   2   2   2   2   0   1   0   1   1   2   0   1   2   2   1   2   1   1   1   1   1   1   2   1   0   0   0   0   0   1   1   1   2   1   1   1   2   1   1   1   2   1   0   0   0   0   1   2   1   1   2   2   1   1   0   2   1   2   0   2   0   0   2   0   0   2   1   1   1   1   1   2   1   2   2   0   0   1   1   2   0   0   2   0   1   2   0   0   0   2   1   1   2   1   2   2   2   0   0   0   1   1   2   2   1   1   1   1   1   1   1   1   1   2   1   2   0   2   1   1   2   2   1   2   0   1   0   1   2   2   1   1   1   2   1   1
 MK-2-2                 2   1   0   0   2   1   2   1   2   1   0   1   1   0   1   1   1   0   1   0   0   0   1   2   1   2   1   0   1   1   2   0   0   2   1   2   2   1   1   2   1   1   0   1   0   2   2   0   1   1   0   1   0   2   2   2   1   1   1   0   1   1   1   1   2   1   1   1   0   1   0   1   1   2   0   1   2   2   1   2   1   1   1   1   1   1   2   0   0   0   0   0   0   1   1   2   1   1   1   1   2   2   1   1   1   1   0   0   0   0   2   2   2   1   2   2   1   1   0   1   1   2   0   2   0   0   2   0   0   2   1   1   1   1   1   2   1   2   2   1   1   1   1   2   0   0   2   0   0   2   0   0   0   2   1   1   1   1   2   1   2   0   0   0   1   1   2   2   1   1   1   1   1   0   1   1   1   2   1   2   0   2   0   1   2   2   1   2   0   2   1   1   1   2   1   0   0   2   1   1
 MK-2-3                 2   1   0   0   2   1   2   2   2   1   1   1   1   0   1   1   1   0   1   1   0   0   0   2   1   1   1   0   1   1   2   0   0   1   1   1   2   1   1   2   1   1   0   1   1   2   2   0   1   1   1   2   0   2   1   2   1   1   1   0   1   2   1   1   2   2   1   1   1   1   0   1   0   2   0   1   2   2   1   2   1   1   1   1   0   1   2   0   0   0   0   0   0   0   1   2   1   1   1   1   2   2   1   1   2   1   1   0   1   0   1   2   2   1   2   2   0   1   2   1   1   2   0   2   1   0   2   0   0   2   2   1   1   1   1   2   1   2   2   1   2   1   0   2   0   1   2   0   0   2   1   1   0   2   1   1   1   1   2   1   1   0   0   0   1   1   2   2   1   0   1   1   1   0   1   1   1   2   1   1   0   2   0   1   2   2   1   2   0   1   1   1   1   2   1   0   0   2   0   1
 MK-2-4                 2   1   1   0   1   1   2   2   2   1   1   1   1   0   1   1   1   0   1   1   1   0   0   2   1   1   1   0   1   1   2   0   0   1   1   1   2   1   1   1   1   1   0   1   1   2   1   0   1   1   1   1   0   2   1   2   1   0   1   0   1   2   1   1   2   2   1   2   2   1   0   1   0   2   0   1   1   2   1   2   1   1   1   1   0   1   1   0   0   0   0   1   0   0   1   2   1   1   2   1   2   2   0   1   2   1   1   1   2   1   1   2   2   1   2   1   0   1   2   1   1   2   0   1   1   0   2   0   0   2   2   1   0   1   1   2   1   2   2   2   2   0   0   2   1   1   0   0   0   2   2   2   0   2   1   1   1   1   2   1   2   0   0   0   1   1   1   2   1   0   1   1   1   0   1   0   1   2   1   1   0   2   0   1   2   2   1   2   0   1   1   1   1   1   1   0   0   1   1   1
 MK-2-5                 2   1   1   0   1   2   2   2   2   2   1   1   0   1   1   1   1   0   1   1   1   0   0   1   1   1   1   0   0   1   2   0   0   1   1   1   1   1   2   1   1   1   0   1   1   2   1   0   1   1   1   1   0   2   1   2   1   0   0   0   1   2   1   1   2   2   1   2   2   0   0   1   1   1   0   1   1   2   1   2   2   1   2   1   0   1   1   1   0   1   1   1   0   0   1   2   1   1   1   1   2   2   0   1   2   1   1   1   2   1   1   2   2   1   2   1   1   1   2   1   1   2   0   1   1   0   2   0   0   2   2   1   0   1   1   2   1   2   2   2   2   0   0   2   1   1   0   0   0   2   2   2   0   2   1   1   0   0   2   1   2   0   0   1   1   0   0   2   1   0   1   1   1   0   0   0   1   2   1   1   0   2   1   1   2   2   1   2   0   1   2   1   0   1   1   0   0   1   1   1
 MK-2-6                 1   1   0   0   1   2   2   2   2   2   1   1   0   1   1   1   0   0   1   1   1   0   0   1   1   1   1   0   0   1   2   0   0   1   2   1   1   1   1   1   1   1   0   1   1   2   1   1   1   0   1   1   0   2   1   2   1   0   1   0   1   2   1   1   2   1   1   2   2   1   1   1   1   1   0   1   1   2   1   2   2   1   1   1   0   2   1   1   0   1   1   1   1   0   1   2   1   1   1   2   2   2   0   1   2   0   0   1   2   1   1   2   2   1   2   1   1   1   1   1   1   2   0   1   1   0   2   0   0   2   1   1   0   1   1   2   1   2   2   2   2   0   1   2   1   1   1   0   0   2   1   2   0   2   1   1   0   0   2   1   2   0   1   1   1   0   0   2   1   0   1   0   1   0   0   1   1   2   1   1   0   2   1   1   2   2   1   2   0   1   2   1   0   1   1   0   0   1   1   1
 MK-2-7                 1   0   0   1   1   2   2   2   2   2   1   0   0   1   1   1   0   0   1   1   1   0   0   1   1   1   1   0   0   1   1   0   0   1   1   1   1   1   1   1   1   1   1   1   1   1   1   0   1   0   1   1   0   2   1   1   0   0   0   1   1   2   2   1   1   2   1   2   2   1   1   1   1   1   0   1   0   2   1   2   2   2   1   1   0   2   1   0   0   1   2   1   1   0   1   2   0   1   1   2   1   2   0   1   2   0   0   0   1   1   1   2   2   1   2   1   1   1   0   1   1   2   0   1   1   1   2   0   0   2   1   1   0   0   1   1   1   1   2   2   2   0   1   2   0   1   1   0   0   1   1   2   1   2   1   1   0   0   1   2   2   0   1   1   1   0   0   2   1   0   1   0   2   2   0   1   1   2   1   0   0   2   1   1   2   1   1   2   0   2   2   1   0   1   0   0   0   0   1   0
 MK-2-8                 1   0   0   0   0   2   2   2   2   2   1   0   0   1   0   2   0   0   1   1   1   0   1   1   2   1   1   0   0   1   2   0   0   2   1   1   1   1   1   0   2   2   1   1   1   1   1   0   1   0   1   1   0   2   1   1   0   0   1   1   1   2   2   2   2   2   1   1   1   1   1   1   1   1   0   1   0   2   1   2   2   2   1   1   1   2   1   0   1   1   2   1   1   0   1   2   1   1   1   2   1   0   0   2   2   1   0   0   1   1   1   2   2   1   2   0   1   1   0   1   1   1   0   1   1   1   1   0   0   2   1   1   0   0   1   1   1   1   2   2   2   1   1   2   0   1   1   0   0   2   2   2   1   1   1   1   1   0   1   2   2   0   1   1   0   0   0   2   1   0   1   0   2   1   0   1   1   1   1   0   1   2   1   1   2   1   1   2   0   2   2   1   0   1   1   0   0   0   1   0
 MK-2-9                 0   0   0   0   0   2   2   2   2   2   1   0   0   1   0   1   0   0   1   1   1   1   1   1   2   1   1   1   1   1   2   0   0   2   1   1   0   1   1   0   2   2   1   1   1   1   1   1   1   1   1   1   0   1   2   0   0   0   1   1   1   1   1   2   2   2   1   2   1   1   0   2   1   1   0   1   0   2   1   2   2   2   1   1   1   2   1   1   1   1   2   1   1   1   1   2   1   1   1   1   1   0   0   2   1   0   0   0   1   1   1   2   2   1   2   0   2   1   0   1   1   1   0   0   1   1   1   0   0   2   2   1   0   0   1   2   1   2   2   2   2   1   2   2   0   2   1   0   1   1   1   2   1   0   0   2   2   0   1   2   1   0   0   0   0   0   0   2   1   0   1   0   2   1   0   1   1   1   1   0   1   2   1   1   1   1   1   2   0   2   0   1   1   1   1   0   0   1   1   0
 MK-2-10                0   0   1   0   0   2   2   1   2   2   1   0   0   2   0   0   0   0   1   1   1   2   1   1   1   1   1   1   1   1   2   0   0   1   1   1   0   0   1   0   2   2   1   2   1   1   1   0   1   1   1   1   0   1   2   0   0   0   1   1   1   1   1   2   2   1   1   0   1   1   0   2   1   1   0   1   0   2   1   2   2   2   1   1   1   2   1   1   1   1   2   1   2   1   1   2   1   1   1   1   1   1   0   1   1   0   1   1   1   1   1   2   2   1   1   0   2   1   1   2   1   1   0   0   1   1   1   0   0   2   2   1   0   0   1   2   1   2   2   2   2   1   2   1   1   2   2   0   1   1   1   1   1   0   1   2   2   0   1   2   1   0   1   0   1   1   0   2   1   0   1   0   2   2   0   2   1   1   1   0   2   2   1   1   1   1   2   2   0   2   0   1   1   1   1   0   0   1   1   0
 MK-2-11                0   0   1   0   0   2   2   2   2   2   2   0   0   2   0   1   0   0   1   1   2   1   1   2   0   1   1   1   1   0   2   0   0   1   0   1   0   1   1   0   1   2   1   2   1   1   1   0   1   1   1   1   0   1   2   0   0   0   1   1   1   1   1   2   2   1   1   0   1   1   1   2   1   0   0   1   1   2   1   2   2   1   1   0   1   2   1   2   1   1   2   1   2   1   1   2   1   1   1   1   1   1   0   1   0   0   1   1   1   1   1   2   1   1   1   0   2   1   1   1   1   0   0   0   1   1   1   0   0   2   1   1   0   0   1   2   1   2   2   2   2   1   2   1   1   2   2   0   2   1   1   1   1   0   0   2   2   0   1   2   1   0   1   0   1   1   0   2   1   1   0   0   2   2   0   1   1   1   2   1   2   2   1   1   1   1   1   2   0   2   0   1   0   1   1   0   0   1   1   0
 MK-2-12                0   0   2   0   1   1   1   2   2   1   2   0   1   2   0   1   0   0   1   1   2   1   1   2   0   1   1   1   1   1   2   0   0   1   0   0   0   1   2   1   0   2   1   2   1   1   1   1   1   1   1   2   0   1   2   0   0   0   1   1   1   1   1   1   2   1   1   0   1   1   0   1   1   0   0   1   1   2   1   2   1   1   1   0   1   1   0   2   1   1   2   1   1   1   1   2   1   1   1   1   1   0   0   1   0   0   1   1   2   1   1   2   1   1   1   0   2   1   1   1   1   0   1   0   1   1   1   0   0   2   2   1   1   0   2   2   2   2   2   2   2   2   2   0   1   2   2   0   1   1   1   0   0   1   0   2   1   0   1   2   1   1   1   0   1   1   1   2   1   1   0   0   2   2   1   1   1   1   1   1   2   1   1   1   1   1   1   2   0   1   0   1   0   1   1   0   0   2   1   1
 MK-2-13                0   0   2   1   1   1   1   2   2   1   2   0   1   2   0   1   1   0   1   1   2   1   1   2   0   1   1   1   1   2   2   0   1   1   1   0   0   1   2   1   0   2   1   1   2   1   1   1   1   1   1   2   0   1   2   1   0   0   1   1   1   0   1   1   2   1   0   0   2   1   0   1   1   0   0   1   1   1   1   2   1   1   1   0   1   1   0   2   1   2   1   1   1   1   1   2   1   1   1   1   1   1   1   1   1   1   1   1   2   1   2   2   1   1   1   0   2   1   1   1   2   0   0   0   1   1   1   2   0   2   1   1   0   0   2   2   2   1   2   2   2   1   2   1   1   2   2   0   1   1   0   0   0   1   0   2   1   0   1   2   2   1   1   0   1   2   1   2   2   1   0   0   2   2   2   1   1   1   1   1   2   1   1   1   1   1   1   2   0   1   0   1   0   1   1   0   0   1   1   1
 MK-2-14                0   0   2   1   2   2   1   2   1   0   0   0   1   2   0   0   1   0   1   1   2   1   1   2   0   1   1   2   1   1   2   0   1   1   1   0   0   1   2   1   0   1   1   1   2   1   2   1   0   1   1   2   0   1   1   1   0   1   1   1   1   0   1   2   1   1   2   0   2   1   0   1   1   0   0   1   1   1   1   2   1   1   1   0   1   1   0   2   1   2   1   1   0   1   1   2   0   1   0   1   2   1   1   0   1   1   1   1   1   1   2   2   1   1   1   1   2   1   1   1   1   1   0   0   0   1   1   2   0   2   1   1   0   0   2   2   2   1   2   1   2   0   1   1   1   2   2   1   1   1   0   0   0   1   0   2   1   0   1   2   2   1   1   0   1   1   1   1   2   1   0   1   2   2   2   1   1   2   1   2   2   1   1   2   1   2   1   2   0   1   0   1   0   1   0   0   0   1   2   1
 MK-2-15                0   1   2   1   2   1   1   2   1   0   0   1   0   2   1   0   1   1   1   1   2   1   0   1   0   1   1   2   0   1   2   1   1   1   1   0   0   0   2   1   0   1   1   1   2   1   2   1   0   1   1   1   0   2   2   2   0   1   1   1   1   0   1   2   1   1   2   0   2   1   0   1   1   0   0   1   1   1   1   2   0   1   1   0   1   1   0   1   2   2   0   2   1   1   1   2   0   1   0   1   2   1   1   0   1   1   1   1   1   1   2   2   1   1   1   1   2   1   1   2   0   2   0   0   0   1   1   2   1   2   1   1   0   0   2   1   2   1   2   1   2   0   1   2   1   2   2   1   1   1   0   0   0   1   1   2   1   0   1   1   2   2   2   1   1   1   0   1   0   1   1   1   1   2   2   1   1   2   2   2   2   1   1   2   0   2   1   2   0   1   0   1   0   1   0   0   1   1   2   1
 MK-2-16                0   0   2   1   2   1   1   2   1   0   1   1   0   2   0   0   0   2   1   1   1   1   0   1   0   1   1   2   0   2   2   1   0   1   1   0   0   0   1   2   0   1   0   1   2   0   2   1   1   1   1   2   0   2   2   2   2   1   0   1   1   0   0   2   1   1   2   0   2   1   0   1   1   0   0   0   1   1   1   2   0   2   1   0   1   1   0   1   2   1   0   1   0   1   2   2   0   1   0   1   2   1   1   0   1   1   1   1   1   1   1   2   1   1   1   1   1   1   2   2   0   2   0   0   1   1   1   2   1   2   2   1   0   0   2   1   2   1   2   1   2   0   1   2   0   2   2   2   1   1   0   0   0   1   0   2   1   1   1   1   2   2   2   1   1   1   0   1   2   1   2   0   1   2   2   2   1   2   2   2   2   2   1   2   0   2   1   2   0   1   0   1   2   1   0   0   1   1   2   1
 MK-3-1                 2   0   2   1   1   2   0   2   0   0   1   1   1   1   0   1   1   1   0   2   0   0   0   0   1   1   0   1   0   1   2   2   1   1   0   2   2   0   1   2   1   1   1   0   0   2   1   0   0   0   2   2   1   0   1   0   1   2   1   1   2   0   1   1   0   2   1   0   2   1   1   1   1   1   1   0   1   2   1   2   1   1   1   0   0   2   1   2   2   2   0   2   1   2   2   0   0   1   1   1   1   2   0   0   1   1   0   1   0   1   1   2   2   1   1   2   1   2   1   1   1   2   1   2   1   0   2   1   2   1   1   1   2   0   0   1   1   2   1   2   1   0   0   1   2   2   1   2   2   1   0   0   1   0   1   1   2   1   1   1   0   0   1   0   0   1   0   0   2   0   1   1   0   0   1   1   1   0   2   2   1   1   2   2   0   2   1   1   2   2   1   0   1   1   1   2   2   1   2   1
 MK-3-2                 2   1   2   0   1   2   0   2   0   0   1   1   1   1   0   1   1   2   0   2   0   0   0   0   1   1   0   1   0   1   2   2   1   1   0   1   2   0   1   2   1   1   1   0   0   1   1   1   0   0   2   2   1   1   1   0   1   2   1   1   2   0   1   1   0   2   1   0   2   1   1   1   1   1   1   0   1   2   1   2   1   1   1   0   0   2   1   2   2   2   0   2   1   2   2   0   0   1   1   1   1   2   1   0   1   1   0   1   0   1   1   2   2   1   1   2   1   2   1   0   0   2   1   0   1   0   2   1   2   1   1   1   2   0   0   0   1   2   1   2   1   1   1   1   1   1   2   2   2   1   0   1   1   0   0   1   2   1   2   2   1   0   1   0   0   1   0   0   2   0   1   0   0   0   1   2   1   0   2   2   1   1   2   2   0   2   1   1   1   2   1   0   1   1   1   2   2   2   2   1
 MK-3-3                 2   2   2   0   1   2   0   2   0   1   1   1   1   1   1   1   1   1   0   2   0   0   0   0   1   1   0   1   1   1   2   2   1   1   0   1   2   0   1   2   1   1   0   0   0   1   0   1   1   0   1   2   1   1   1   0   1   2   1   1   2   0   1   1   0   2   1   0   2   1   1   1   1   1   0   0   1   2   1   2   0   1   1   0   0   2   1   2   2   2   0   1   1   1   1   0   1   1   1   1   1   2   1   1   1   1   0   1   0   1   0   2   2   1   1   2   1   2   1   0   0   2   1   1   1   0   1   1   2   2   1   1   2   0   0   1   1   1   1   2   1   1   0   1   0   1   2   2   2   1   0   1   0   0   0   2   2   1   2   1   1   0   1   0   0   1   0   0   2   1   1   0   1   0   1   2   1   0   1   2   2   1   2   1   0   1   1   1   2   2   1   0   1   0   1   2   2   2   2   1
 MK-3-4                 2   2   2   1   1   2   0   1   0   1   1   1   1   1   0   1   1   1   0   2   0   0   0   0   1   1   0   1   1   1   2   2   1   2   1   1   2   1   1   2   0   1   0   0   0   2   0   1   1   0   1   2   2   1   1   1   1   2   1   0   2   0   2   1   0   2   1   0   2   1   1   1   1   1   0   0   1   2   1   2   2   0   1   0   0   2   1   2   2   2   1   1   2   1   1   0   1   1   1   1   1   2   1   1   1   1   0   1   0   1   0   1   1   1   1   2   2   2   1   0   0   2   1   1   1   0   1   2   2   2   1   2   2   0   1   1   1   1   1   2   1   0   0   1   0   1   0   1   2   1   0   1   0   1   1   2   2   1   2   2   1   0   1   1   0   1   0   0   2   1   1   0   1   0   0   1   1   0   1   1   2   1   2   1   0   1   1   1   2   1   1   1   1   0   1   2   2   2   2   1
 MK-3-5                 2   2   2   1   1   2   1   2   0   1   1   1   1   1   0   1   1   1   0   2   1   0   0   0   1   0   0   1   1   2   1   2   1   2   1   1   2   1   1   1   0   1   0   0   0   2   0   1   1   0   1   2   2   1   1   1   1   2   1   0   2   0   2   2   0   2   1   1   2   1   1   1   1   1   0   0   1   2   1   2   2   0   1   0   0   2   1   2   2   1   1   0   2   1   0   0   1   1   1   1   1   2   1   1   1   1   1   1   1   1   1   1   1   1   2   2   2   1   1   0   0   2   1   0   0   1   1   2   2   2   1   2   2   1   1   1   1   0   0   1   1   0   0   1   0   1   1   1   2   1   0   1   0   1   1   2   2   1   2   2   1   1   1   1   1   1   0   0   2   1   1   0   0   0   1   1   1   0   1   1   2   1   2   1   0   1   1   1   1   1   1   1   1   1   1   2   2   2   2   2
 MK-3-6                 2   2   2   0   1   2   1   2   0   1   1   1   1   1   0   2   2   1   0   1   1   0   1   0   1   0   0   1   1   2   1   2   1   2   1   1   2   0   1   1   0   1   0   0   0   2   0   1   1   0   2   2   2   1   1   1   1   2   1   0   2   0   2   2   0   2   1   2   2   1   1   2   1   0   0   0   1   1   1   2   1   1   1   0   0   2   1   1   2   1   0   0   2   1   0   0   1   2   0   1   1   2   1   1   1   1   1   1   1   1   1   0   1   1   2   1   2   1   2   0   0   2   1   0   0   2   1   2   2   2   1   2   2   1   1   1   1   1   0   1   1   0   0   1   1   1   1   1   2   0   0   0   0   1   1   2   2   1   2   1   2   1   1   1   1   2   0   0   1   1   1   0   0   1   1   1   1   1   1   1   2   1   1   1   0   1   1   1   1   1   1   1   1   1   1   1   1   1   2   2
 MK-3-7                 2   2   2   0   1   2   1   2   0   0   1   1   1   1   0   2   2   2   0   1   1   0   1   0   0   1   0   1   1   2   0   2   1   2   0   1   2   0   2   1   0   1   0   1   0   2   0   1   1   0   2   2   2   0   1   1   1   1   1   0   2   0   2   1   0   2   1   1   2   1   1   2   1   0   0   0   0   2   1   2   1   1   0   0   1   1   1   1   2   1   0   0   2   1   1   1   1   1   0   1   1   1   1   1   1   1   0   2   1   1   1   0   1   1   2   1   1   1   2   0   0   2   1   0   0   2   2   1   1   2   1   1   2   1   1   2   1   1   0   1   1   1   0   1   1   0   1   1   1   0   0   0   1   1   1   1   2   1   2   1   0   1   1   1   1   1   1   0   1   1   1   0   0   1   1   1   1   1   0   1   2   1   1   1   0   1   1   0   1   1   1   1   1   1   1   1   1   2   2   2
 MK-3-8                 2   2   2   0   1   2   1   1   0   0   1   1   1   1   1   2   2   2   0   1   1   0   2   1   0   1   0   1   1   2   1   2   1   2   1   1   2   0   2   1   0   1   1   1   0   1   1   1   1   0   2   2   2   0   1   1   1   2   1   0   2   1   1   1   1   2   1   1   2   1   1   2   1   0   0   0   0   2   1   2   1   1   1   0   1   1   0   0   2   1   0   1   1   1   1   1   1   1   0   1   1   1   1   1   1   1   0   2   1   1   1   1   2   1   2   1   0   1   2   0   0   1   2   0   0   2   2   1   1   2   1   1   2   0   1   2   1   1   0   1   1   1   0   1   1   0   1   1   1   0   0   0   1   1   1   1   2   1   1   1   0   1   1   1   1   1   1   0   1   1   1   0   0   1   1   1   1   1   0   1   2   1   1   2   0   1   1   0   2   1   1   1   1   1   0   1   1   2   1   2
 MK-3-9                 2   2   2   0   1   2   1   1   0   1   1   0   1   1   2   2   2   2   0   1   1   0   2   1   0   0   0   1   1   2   0   2   1   2   1   1   2   0   1   1   2   1   1   1   0   1   1   1   1   0   2   1   2   0   2   1   1   2   1   0   1   1   0   1   1   2   0   0   2   1   1   1   1   0   0   1   1   2   1   1   1   1   1   0   1   1   0   0   2   1   0   1   1   1   1   0   1   1   0   0   1   1   1   1   1   1   0   2   0   1   1   1   2   2   2   1   0   1   2   0   0   1   2   0   0   2   2   1   1   2   1   2   2   1   1   2   1   1   0   1   1   1   0   1   1   0   0   1   1   0   0   1   1   1   1   1   2   1   1   1   0   1   1   1   1   1   1   0   1   1   1   0   0   1   1   1   1   1   0   1   2   1   1   2   1   1   1   0   2   1   1   1   1   1   0   1   1   2   0   2
 MK-3-10                2   2   2   0   1   1   2   1   0   1   1   0   1   0   2   2   2   2   0   1   1   0   2   1   0   0   0   1   1   2   0   2   1   2   1   1   2   1   1   1   2   1   1   1   0   1   2   2   1   0   1   0   2   0   2   1   1   2   1   0   1   1   1   2   0   2   0   0   2   1   1   1   1   0   0   1   1   2   1   1   1   1   1   0   1   1   0   1   2   1   0   1   1   1   1   0   1   1   0   0   1   1   1   1   1   1   0   2   0   1   1   1   2   2   2   0   0   2   2   0   0   1   2   0   0   2   1   1   1   2   1   1   2   1   1   2   1   1   0   1   0   2   0   1   1   0   0   1   1   0   0   1   1   1   1   1   2   1   1   1   1   1   1   1   1   1   1   1   1   2   1   1   0   1   1   1   1   1   1   1   2   0   1   1   1   2   1   0   2   0   1   1   1   1   0   1   1   2   0   2
 MK-3-11                2   2   0   0   1   0   2   1   0   1   1   0   1   1   2   2   2   2   0   1   0   0   2   1   1   0   0   1   1   2   0   2   1   2   1   1   2   1   1   1   2   1   1   1   0   2   2   1   2   0   1   0   1   0   1   1   1   2   1   1   1   1   1   2   0   2   0   2   2   2   1   1   1   1   0   1   1   2   1   1   1   1   0   0   1   1   0   1   2   1   0   1   1   1   1   1   1   1   0   0   1   1   0   0   1   1   0   2   0   1   1   1   2   2   2   0   0   2   2   1   1   1   2   0   0   2   0   1   1   1   0   1   1   1   1   1   1   0   0   1   0   2   0   1   1   0   1   1   1   0   0   0   2   1   1   1   2   1   1   1   1   1   1   1   1   1   1   1   1   1   1   1   0   1   1   1   1   0   0   1   2   0   0   1   1   2   1   0   2   0   1   1   1   1   0   1   1   2   0   2
 MK-3-12                2   2   0   1   1   0   2   1   0   1   1   0   1   1   1   2   2   2   0   1   1   0   2   1   1   0   0   1   1   2   0   2   1   2   1   1   2   0   1   1   1   0   1   1   0   2   1   1   2   0   1   0   1   0   1   1   1   2   1   1   1   2   1   2   1   2   0   2   2   2   0   1   1   1   0   1   1   2   1   1   1   1   0   0   0   0   0   1   2   1   0   1   1   1   1   1   1   0   0   0   1   1   0   0   1   2   0   2   0   1   1   1   2   2   2   0   0   1   2   1   1   1   1   0   0   2   0   0   1   1   0   1   1   0   2   1   1   0   0   1   1   1   0   1   1   0   1   1   1   0   1   0   2   1   1   1   2   0   1   1   1   1   2   1   1   1   1   1   1   1   1   1   0   1   1   2   1   0   0   1   2   0   0   1   1   2   1   0   2   1   1   1   1   1   1   1   1   2   0   2
 MK-3-13                1   1   0   1   1   1   2   1   1   1   1   2   1   2   1   2   2   2   0   1   1   0   2   0   1   1   0   0   1   2   0   2   0   2   2   1   1   0   2   1   1   0   1   1   0   1   1   1   2   0   1   0   2   0   1   1   1   2   1   1   1   2   1   2   1   2   0   2   2   2   0   1   2   1   0   1   1   2   1   1   1   1   1   0   0   0   0   1   2   1   0   1   1   1   1   1   1   0   0   0   0   1   0   0   1   2   1   2   1   1   1   1   2   2   2   0   0   0   2   0   1   1   1   0   1   2   0   0   1   1   0   2   2   0   2   1   1   0   1   1   1   2   0   1   1   0   1   1   1   0   1   0   2   1   1   1   1   0   1   1   1   2   1   1   1   1   1   0   2   1   1   1   0   1   1   2   2   0   1   1   2   1   1   1   1   2   1   0   1   1   1   1   1   1   1   1   1   2   0   2
 MK-3-14                1   1   0   1   1   1   2   2   2   0   1   2   1   2   1   2   1   2   0   2   1   0   1   0   1   0   1   1   0   2   0   2   0   1   2   1   1   0   1   1   2   0   1   1   0   1   1   1   2   0   1   0   2   0   2   1   1   2   1   1   0   2   1   2   1   1   0   2   2   2   0   1   1   1   0   1   0   2   1   1   1   1   1   0   1   0   1   0   2   2   0   1   1   1   1   1   1   0   0   2   0   2   0   1   1   1   0   2   1   1   1   1   2   2   2   0   0   1   2   0   1   1   1   0   1   1   0   0   1   1   0   2   1   0   2   1   1   0   1   1   1   2   0   2   1   0   1   1   1   0   1   0   2   1   2   1   1   0   1   1   1   2   1   1   1   1   2   0   2   0   2   1   0   1   1   2   2   0   1   1   2   1   1   1   0   2   1   0   1   1   1   1   1   1   1   1   1   2   0   2
 MK-3-15                1   1   0   1   1   1   2   2   2   0   1   2   1   1   1   2   2   2   0   2   1   0   2   0   1   0   1   1   0   1   1   2   0   1   1   1   1   1   1   1   2   1   1   1   0   1   2   1   2   0   1   0   1   0   2   1   1   2   1   0   0   1   1   2   1   1   1   2   2   2   0   1   1   1   0   1   0   2   1   1   1   1   1   0   1   0   1   0   2   2   0   1   1   2   1   2   1   0   0   1   1   0   1   1   1   1   1   2   1   0   1   1   2   2   2   0   0   1   2   1   1   0   1   0   1   1   0   0   1   0   1   2   2   0   2   1   1   1   1   1   1   2   1   2   1   0   1   1   1   0   1   0   2   1   1   1   1   1   2   1   1   2   1   1   1   1   2   0   2   0   2   1   0   1   1   1   1   0   1   1   1   1   1   1   1   2   1   0   0   2   1   1   1   1   1   1   1   2   0   2
 MK-3-16                1   0   1   2   0   1   2   2   1   0   0   2   1   2   1   2   2   2   0   2   1   0   2   0   0   0   1   1   0   1   1   2   0   1   1   1   1   1   1   1   2   1   1   1   0   1   2   1   2   1   1   0   1   0   1   1   1   2   1   0   1   1   1   2   1   1   1   2   2   2   0   1   1   2   0   1   0   2   1   0   1   1   1   0   1   0   1   1   1   2   0   1   1   2   1   1   1   0   0   1   1   1   1   2   0   1   1   2   0   0   1   1   2   0   2   0   0   1   1   0   1   0   2   1   0   1   0   0   1   0   1   2   2   1   1   1   1   1   1   1   1   2   1   2   1   1   1   2   1   0   1   0   1   1   1   1   1   1   1   1   1   2   1   1   0   1   1   1   2   1   2   2   0   1   1   1   0   1   1   1   1   1   1   1   1   2   0   0   0   2   1   1   1   1   1   1   0   1   0   2
 MK-4-1                 0   1   0   1   1   1   0   1   1   1   0   1   1   1   2   0   2   0   0   0   2   1   2   2   2   1   2   1   1   0   0   0   1   1   0   1   1   1   1   1   2   1   2   0   1   0   1   2   1   1   0   1   1   2   0   1   1   0   2   1   1   1   0   1   0   0   2   2   0   1   1   2   0   2   1   1   1   1   2   1   1   2   1   0   2   1   0   2   0   2   1   1   2   1   1   2   2   1   0   1   1   1   1   2   2   1   1   2   1   1   1   2   2   1   0   2   1   2   1   0   0   1   1   2   0   2   2   0   1   1   2   0   2   1   1   0   2   1   2   0   1   1   1   1   1   1   1   2   0   1   1   0   2   0   0   1   2   0   2   1   0   0   0   1   2   1   0   2   2   2   1   2   0   0   1   1   1   1   2   2   0   2   1   2   2   1   1   1   0   0   1   1   0   0   1   1   0   1   1   0
 MK-4-2                 0   1   0   1   2   1   1   2   2   1   0   1   1   1   2   0   1   0   0   0   2   0   2   2   1   0   2   2   0   0   0   0   1   1   0   1   1   1   1   1   2   1   2   0   1   1   1   1   1   1   0   1   1   2   0   0   0   0   2   1   0   1   0   1   1   0   2   2   0   1   2   1   0   2   1   1   1   2   2   1   1   2   1   0   2   1   0   2   0   2   1   1   2   1   0   2   2   1   0   1   2   1   1   2   2   1   1   2   1   1   1   1   2   1   0   2   1   2   1   0   0   0   1   1   0   0   1   0   1   1   1   0   2   1   1   0   2   1   2   0   1   1   0   1   1   1   1   2   0   1   1   0   2   0   0   1   2   1   2   0   0   0   0   1   2   1   0   1   2   2   1   1   0   0   0   1   1   1   2   2   1   2   1   2   2   1   1   1   0   0   1   0   0   1   1   2   1   1   1   0
 MK-4-3                 0   1   0   1   1   1   1   2   2   1   0   2   1   1   1   0   2   0   0   0   2   0   2   1   1   1   1   2   0   0   0   0   1   1   0   1   1   1   1   1   2   1   2   0   2   1   1   1   1   1   0   1   1   2   0   0   0   0   2   1   0   1   0   1   1   0   1   1   0   1   2   1   0   2   1   1   0   2   2   1   1   2   1   0   2   1   0   1   0   2   1   1   2   1   0   2   2   1   1   2   2   1   1   2   2   1   2   2   1   1   1   1   2   1   0   2   1   2   1   1   1   0   2   0   0   0   1   0   2   1   1   0   1   1   1   0   2   1   2   2   1   1   0   1   1   1   2   1   0   0   0   0   2   0   0   1   2   1   2   1   0   0   0   1   2   1   0   1   2   2   1   1   0   0   1   1   1   1   2   2   1   2   1   1   1   1   2   1   0   0   1   0   0   2   1   2   0   1   1   0
 MK-4-4                 0   1   0   1   1   1   1   2   2   1   0   2   1   1   2   0   2   0   0   0   2   0   2   1   2   1   1   1   1   1   0   0   1   1   1   1   1   0   1   1   2   1   2   0   2   1   1   1   1   1   0   1   2   2   0   1   0   0   1   1   1   1   0   2   1   0   1   2   0   1   2   1   0   2   1   1   0   2   2   1   1   1   0   0   2   1   1   1   0   1   1   1   2   2   0   2   2   1   0   2   2   1   1   2   2   1   2   1   1   1   1   1   2   1   0   2   1   1   0   1   1   0   1   0   0   0   1   0   2   2   0   0   1   1   1   0   2   1   2   2   1   1   0   1   1   0   2   1   0   0   1   0   1   0   0   1   2   1   2   0   0   0   0   1   2   1   0   1   1   1   1   1   0   0   1   1   1   1   1   2   1   2   0   1   1   1   2   1   0   0   1   0   1   2   1   2   1   1   1   2
 MK-4-5                 0   1   0   1   1   1   1   2   2   1   0   2   1   1   2   0   2   0   1   0   2   0   2   1   2   1   1   1   1   1   0   0   1   1   1   1   1   0   1   1   2   1   2   0   2   1   1   1   2   1   0   0   1   2   0   1   0   0   1   1   0   0   1   2   1   0   1   2   0   1   2   1   0   2   0   1   0   2   2   1   1   0   0   0   2   1   1   1   0   1   1   1   1   2   0   2   2   1   0   2   1   1   1   2   2   1   2   1   1   1   1   1   1   1   0   1   1   1   0   1   0   0   1   0   1   0   1   0   2   2   0   0   1   1   1   0   2   1   2   2   1   2   2   1   1   0   2   1   1   0   1   1   2   0   0   0   2   1   2   0   1   0   0   1   1   1   0   1   1   1   1   2   0   0   2   1   1   1   1   2   1   2   0   0   1   1   2   1   0   0   1   0   1   2   1   2   1   1   1   1
 MK-4-6                 0   1   0   1   1   0   1   1   2   1   0   2   1   1   2   0   2   0   0   0   2   1   2   1   2   1   1   1   1   1   0   0   1   1   1   1   1   0   1   1   2   1   2   0   1   1   1   1   2   1   0   0   1   2   0   1   0   0   2   1   0   0   0   2   1   0   1   2   0   1   2   1   0   2   0   1   1   0   2   1   1   0   0   0   2   1   1   1   0   2   1   2   1   1   0   2   2   1   0   2   1   1   1   2   2   1   2   1   1   1   1   1   1   1   0   1   1   1   0   1   0   1   1   1   1   0   1   0   2   1   0   0   1   1   1   0   2   1   2   1   2   2   2   1   1   0   2   1   1   0   1   1   2   0   0   0   2   0   2   0   1   0   0   2   1   1   0   1   1   1   1   2   0   0   2   1   2   1   1   2   1   2   0   0   0   1   2   1   1   0   1   0   2   2   1   2   0   1   0   1
 MK-4-7                 1   1   0   1   1   0   1   1   2   1   0   1   0   1   2   1   2   0   0   1   2   1   1   1   1   1   1   1   1   2   0   0   1   1   2   1   1   0   1   1   2   1   2   0   1   1   1   1   2   1   1   0   2   0   0   1   0   0   2   1   1   0   0   2   1   1   1   2   0   1   1   1   0   2   0   1   2   1   2   1   1   0   0   1   2   0   2   0   0   2   1   2   1   1   0   2   2   1   0   2   1   1   1   2   2   1   2   1   1   1   0   1   1   1   1   2   1   0   0   1   0   1   1   1   1   1   1   0   2   1   1   0   2   0   1   1   1   1   2   1   2   2   2   1   1   0   2   1   1   1   1   1   2   0   0   0   2   1   2   0   1   0   2   1   1   1   0   1   1   1   1   2   1   1   2   1   2   0   0   2   1   2   1   0   0   1   2   0   0   0   1   0   2   2   2   2   0   0   0   1
 MK-4-8                 1   1   0   1   1   0   1   1   2   1   0   1   0   1   2   1   2   0   0   0   2   1   1   1   2   1   1   1   2   2   1   1   1   2   1   1   1   0   1   1   2   1   2   0   1   1   1   1   2   1   0   0   2   0   0   0   0   0   2   1   1   0   1   1   1   1   1   2   0   0   2   1   0   1   0   1   2   0   2   0   1   0   1   1   2   1   2   0   0   2   1   2   2   1   0   2   1   1   0   2   1   1   1   2   2   1   2   1   0   1   0   1   2   1   1   2   1   1   0   1   0   1   1   0   1   1   1   0   2   1   1   1   2   0   1   2   0   1   2   1   2   2   2   1   1   0   1   1   1   0   1   1   2   0   0   0   2   1   2   0   1   0   2   1   1   1   0   1   1   1   1   2   1   1   2   2   1   1   0   2   1   2   1   0   0   1   2   1   0   0   1   0   2   2   2   2   0   0   0   2
 MK-4-9                 0   1   0   1   1   0   1   1   2   1   0   1   0   1   2   1   2   0   0   0   2   1   0   1   2   2   1   1   2   2   1   1   1   2   1   2   1   1   2   1   2   1   2   0   1   1   1   1   2   1   0   0   2   0   0   0   1   0   2   0   1   0   1   1   1   1   1   1   1   0   2   1   1   1   0   1   2   0   2   0   1   0   0   1   2   2   2   0   1   1   1   2   2   2   1   1   1   1   0   2   0   1   1   1   2   2   2   1   1   1   0   1   2   1   1   2   1   1   0   1   1   1   0   0   1   1   2   0   2   1   1   1   2   0   1   2   0   1   1   1   2   2   2   1   1   0   1   1   1   0   0   0   2   0   0   1   1   1   2   0   1   0   2   1   1   1   0   0   1   2   1   2   1   2   2   1   1   1   0   2   1   2   1   0   1   1   2   1   0   0   1   0   2   2   2   2   0   0   1   2
 MK-4-10                0   1   0   1   1   0   1   2   0   1   0   2   0   1   2   1   1   0   0   0   2   0   0   2   2   2   2   1   2   2   1   1   1   2   1   2   2   1   2   0   2   1   2   1   1   0   1   1   2   1   0   0   2   0   0   0   1   0   2   1   1   0   1   1   1   1   2   1   1   0   2   1   0   1   0   1   1   0   2   0   1   1   0   1   1   2   1   0   1   1   1   2   2   2   1   0   1   1   0   2   0   1   1   1   2   2   2   1   1   1   0   1   1   1   1   2   2   1   0   1   2   1   1   1   1   2   2   0   2   1   2   1   2   1   1   2   1   1   1   1   2   2   1   1   1   0   1   1   1   0   0   0   2   0   0   1   1   1   2   0   1   0   2   1   1   1   1   0   1   2   1   1   1   1   2   1   1   1   0   1   1   2   0   0   1   1   2   1   0   0   1   0   2   2   2   2   0   0   1   2
 MK-4-11                0   2   0   1   1   0   0   2   0   1   0   2   0   1   2   1   1   0   0   1   2   0   0   2   2   2   2   1   2   2   1   1   1   2   1   2   2   1   1   0   2   1   2   1   1   0   1   1   1   2   1   0   2   0   0   0   1   0   2   1   1   0   1   0   2   1   2   1   1   1   2   1   0   1   0   1   1   0   1   0   1   1   0   2   1   2   1   0   1   1   1   2   2   2   0   0   1   1   0   2   0   1   1   1   2   2   2   1   1   1   1   2   2   1   1   2   2   1   0   1   2   1   1   1   1   2   2   0   2   1   2   1   2   0   1   1   1   1   1   1   2   2   1   1   1   0   1   1   1   0   0   0   1   0   0   1   1   1   2   0   1   0   1   1   1   2   1   0   1   1   1   1   1   1   2   1   1   1   0   1   1   2   0   0   1   1   2   1   1   0   1   0   1   2   1   2   0   0   1   2
 MK-4-12                1   2   0   1   1   1   0   2   0   1   0   2   0   1   2   1   1   0   1   1   2   0   0   2   2   2   2   1   2   1   1   1   1   2   1   2   2   2   1   0   2   1   2   1   1   0   1   1   1   2   1   0   1   0   0   0   1   0   2   1   1   0   0   0   2   1   1   1   1   1   2   1   0   2   0   1   0   0   1   0   1   0   1   2   1   1   1   1   1   1   1   2   2   2   0   0   2   1   0   1   0   1   1   1   2   2   2   1   1   1   2   2   2   1   1   2   1   1   0   1   1   1   2   1   1   2   2   1   2   1   2   0   1   0   1   1   1   1   1   1   2   2   1   2   0   0   1   1   1   0   0   0   1   0   0   1   1   2   2   0   1   1   1   0   1   2   1   1   1   1   1   1   1   1   2   1   1   1   0   1   1   1   0   0   1   1   2   1   1   1   1   0   1   2   1   1   1   0   0   2
 MK-4-13                2   2   0   1   1   1   1   2   0   0   0   1   0   2   0   0   1   0   1   1   2   0   0   1   1   2   2   2   2   1   1   1   1   2   1   2   2   2   1   0   2   1   2   1   1   0   1   1   2   2   1   0   1   0   0   0   0   0   2   1   1   1   0   0   2   1   1   0   1   2   2   1   1   2   0   1   0   0   1   0   1   0   1   1   1   1   1   1   1   1   1   2   1   2   0   0   2   1   0   1   0   0   0   1   2   1   2   1   1   1   2   2   2   0   1   2   1   1   0   1   2   0   2   1   1   2   2   1   2   1   2   0   1   1   1   1   1   1   1   1   2   1   1   2   0   0   1   0   1   0   0   0   1   0   0   1   1   0   2   0   0   1   1   0   1   1   1   1   1   1   1   1   1   1   2   1   1   2   0   2   1   1   1   0   1   1   2   1   1   2   1   1   1   2   1   1   0   0   0   2
 MK-4-14                2   2   0   1   1   2   1   2   0   0   0   1   0   1   0   0   1   0   1   1   0   0   0   1   1   1   2   2   1   1   0   1   1   2   1   2   2   2   1   0   2   1   1   1   2   1   1   1   2   2   2   1   0   0   1   0   0   0   2   1   1   1   0   1   1   1   1   0   1   2   2   1   2   2   0   1   0   1   1   0   1   0   1   0   1   1   1   1   1   1   1   2   1   2   0   0   2   1   0   0   0   0   0   2   2   1   2   0   1   1   2   2   2   0   1   2   1   1   0   1   2   0   2   1   1   2   2   1   2   1   2   1   2   1   1   1   1   1   2   1   2   1   1   2   0   0   1   0   1   0   1   0   1   0   1   2   1   0   2   0   1   1   1   0   1   0   1   1   0   0   1   1   1   1   2   0   1   1   0   2   1   1   1   1   1   1   1   1   1   2   1   1   1   2   1   1   0   0   0   2
 MK-4-15                2   2   0   1   1   2   1   2   0   0   0   2   0   1   0   0   1   0   1   0   0   0   0   1   0   1   1   2   1   1   0   0   1   1   1   2   2   2   2   0   2   1   1   0   2   1   1   1   2   2   2   1   0   0   1   0   0   0   1   1   0   1   1   1   1   1   1   0   1   2   2   1   1   2   0   1   1   1   1   0   1   1   1   0   1   2   1   1   1   1   0   2   1   2   0   0   2   1   0   0   0   0   1   1   2   1   2   0   0   1   2   2   2   1   1   2   1   1   0   1   1   0   2   1   1   2   1   1   1   1   2   1   2   1   1   1   1   1   2   1   2   1   1   2   0   0   1   0   1   0   1   0   1   0   2   2   1   1   1   1   1   0   1   0   1   0   1   1   0   0   1   1   0   1   2   1   1   1   0   2   0   1   1   1   1   1   2   1   1   2   1   1   1   2   1   1   1   0   0   2
 MK-4-16                2   1   0   0   1   1   1   1   0   0   0   2   0   2   0   0   1   0   1   1   0   0   0   1   0   2   1   1   1   0   0   0   1   0   1   1   2   2   2   0   1   1   1   0   2   1   1   1   2   2   2   1   1   0   1   0   0   0   2   1   0   0   1   0   0   1   1   1   1   2   2   1   1   2   0   1   1   1   2   0   1   1   1   1   2   2   1   1   1   1   0   2   1   2   0   1   2   1   0   0   1   1   1   1   2   2   1   0   0   2   2   2   2   0   1   2   1   2   0   1   1   0   2   1   1   2   1   1   1   1   2   1   2   1   0   1   1   2   1   1   2   1   1   2   2   0   1   1   0   0   1   0   1   0   2   2   1   1   1   1   0   0   1   0   1   0   1   1   0   0   1   1   0   1   1   1   1   1   0   2   0   0   1   1   1   0   2   1   1   2   1   0   1   2   2   1   2   0   0   2
 MK-5-1                 1   2   1   1   0   1   1   1   2   2   1   1   2   2   0   2   0   1   1   0   0   2   0   0   0   0   2   2   1   0   1   0   2   1   1   0   0   1   2   0   0   0   1   2   1   2   2   1   2   2   1   1   2   2   1   0   1   2   1   1   1   1   1   2   0   0   1   1   1   1   2   0   1   1   1   2   0   0   2   1   1   1   1   1   1   2   1   1   1   0   2   1   1   1   1   1   2   1   0   1   2   0   0   1   0   1   1   1   1   0   2   1   0   0   1   0   2   2   0   1   1   0   1   0   2   2   0   1   2   2   1   0   2   2   1   1   0   2   0   1   1   2   2   1   1   0   0   1   1   1   1   1   1   0   0   2   1   1   0   1   1   1   2   1   2   0   2   2   1   0   1   2   2   1   1   2   1   0   1   0   2   1   1   1   0   0   0   2   2   0   2   1   1   2   1   0   2   0   1   2
 MK-5-2                 1   2   1   1   0   1   1   1   2   2   1   1   2   2   0   1   1   0   1   0   0   2   0   0   1   0   1   1   1   0   1   1   2   1   1   0   0   1   2   1   0   0   1   2   2   2   2   0   2   1   1   1   2   2   1   0   1   2   1   1   2   1   1   1   0   0   1   1   1   1   1   0   1   1   1   2   1   0   2   1   1   1   1   1   1   2   1   1   1   0   2   1   1   1   0   1   2   1   0   1   1   0   1   1   1   2   1   1   1   0   2   1   0   0   1   0   2   2   0   1   1   1   2   1   2   2   0   1   2   1   1   0   2   2   1   1   0   2   1   1   1   2   2   1   2   0   0   1   1   1   1   1   1   0   0   1   1   0   0   1   2   1   0   1   2   0   2   2   1   0   1   2   2   1   1   2   1   0   2   0   2   1   1   1   0   0   0   2   2   0   2   0   1   2   2   0   2   0   1   2
 MK-5-3                 1   2   1   1   0   0   1   2   2   1   2   2   1   2   0   1   1   0   1   0   0   0   1   1   1   0   1   1   1   0   2   1   2   0   2   0   1   1   2   1   0   1   1   2   2   2   2   1   2   1   2   1   2   2   0   1   1   2   1   1   2   1   1   1   0   0   1   0   1   1   1   0   1   1   1   1   1   0   1   2   0   1   1   1   1   2   1   1   1   0   2   1   1   1   1   1   2   1   0   1   1   0   1   1   1   2   1   2   1   0   2   0   0   0   1   0   2   2   0   0   0   1   1   1   2   2   0   2   2   1   1   0   2   2   1   1   0   2   2   1   1   1   2   1   2   0   0   1   1   0   1   1   1   0   0   1   1   0   1   1   2   1   0   1   1   0   2   1   1   0   1   2   2   1   1   2   1   0   2   0   2   0   1   2   0   0   0   2   1   0   2   0   1   2   2   0   2   0   1   2
 MK-5-4                 2   2   1   1   0   1   1   2   2   1   2   1   1   2   1   1   1   0   1   1   0   0   1   1   1   0   1   1   1   0   1   1   2   0   2   0   1   1   1   1   0   0   2   2   2   2   1   1   2   0   2   1   1   2   0   1   1   1   1   0   2   1   1   1   0   0   1   0   1   1   1   0   1   1   1   1   1   0   1   2   0   1   1   1   1   2   1   2   1   1   2   0   1   1   1   1   2   1   0   1   1   0   1   1   1   1   1   2   1   0   2   0   0   0   1   0   2   2   0   0   0   1   1   1   2   2   1   2   2   1   1   0   2   2   1   1   0   2   2   1   1   1   2   1   2   0   0   2   1   0   1   0   1   0   0   1   1   0   1   1   2   1   1   1   1   1   2   2   1   0   1   2   2   1   1   2   1   0   2   1   2   0   1   2   0   1   0   2   1   0   1   1   1   2   1   0   2   0   0   2
 MK-5-5                 2   2   2   1   0   1   1   2   2   0   2   1   1   2   1   1   2   1   1   1   0   0   1   1   1   0   1   1   0   0   1   1   1   0   1   0   1   2   1   1   0   1   2   2   2   2   1   1   2   0   2   1   1   1   1   1   1   1   1   0   1   1   1   0   0   0   1   0   1   1   1   0   0   1   0   1   1   0   1   1   1   1   1   1   1   2   1   2   1   1   2   1   1   1   1   2   2   1   0   1   1   2   1   1   1   1   1   2   1   0   1   0   1   2   1   0   2   2   1   1   0   1   1   1   2   1   1   2   1   1   1   0   2   2   1   1   1   2   2   1   1   1   2   1   1   0   0   2   1   0   1   0   0   0   0   2   1   0   1   1   2   1   1   1   1   1   2   2   1   1   1   2   2   1   1   2   1   1   1   1   2   0   1   2   0   2   0   2   0   0   1   0   1   2   1   1   2   1   1   1
 MK-5-6                 2   1   2   1   0   1   1   2   2   0   2   1   1   2   1   1   2   1   1   1   0   0   1   1   1   0   1   0   0   0   1   1   1   0   1   0   1   2   1   1   0   1   2   1   2   2   1   1   2   0   2   1   1   1   1   1   1   1   2   0   1   1   1   0   0   0   1   0   1   1   1   1   0   1   1   1   1   0   0   2   2   1   1   1   1   2   2   2   1   0   2   1   1   1   1   2   2   1   0   1   1   2   2   1   1   1   1   2   1   0   0   0   1   2   1   1   1   2   1   2   0   1   1   1   2   1   2   2   1   1   2   0   2   2   1   1   1   2   2   1   1   1   1   1   1   0   0   2   1   0   1   0   0   0   0   2   1   0   0   1   1   1   2   2   1   1   2   1   1   1   1   2   2   1   2   2   1   1   1   1   2   0   0   2   0   2   0   2   0   0   1   1   1   2   1   1   1   1   1   2
 MK-5-7                 1   0   2   1   0   1   1   2   2   1   2   1   1   2   1   1   2   0   0   1   0   0   1   1   1   0   1   1   1   0   1   1   1   0   1   0   1   2   1   1   0   1   2   2   2   2   1   1   2   0   2   1   1   1   1   1   1   1   2   1   1   1   1   0   1   1   1   1   1   2   1   1   0   1   1   1   1   0   0   2   2   1   1   1   1   2   2   2   1   0   2   1   1   2   1   2   2   1   0   1   2   2   2   2   1   1   1   2   0   0   0   0   1   2   1   2   1   2   1   1   0   1   1   1   2   1   2   2   1   1   1   0   2   2   0   1   0   2   1   1   1   1   1   1   1   0   0   2   1   0   1   0   0   0   0   2   1   1   0   1   1   1   2   2   0   1   2   0   1   1   1   2   1   1   2   2   1   1   1   0   2   1   0   2   0   2   0   2   0   0   1   1   2   2   1   2   1   1   1   2
 MK-5-8                 1   0   2   1   0   1   1   2   2   1   2   1   1   1   2   0   2   1   1   1   1   0   1   0   0   1   1   1   0   0   1   1   0   0   0   0   1   2   1   1   0   1   2   1   2   2   1   0   2   0   2   0   1   1   1   1   1   1   2   1   1   1   1   0   1   1   1   1   1   0   1   2   1   1   1   1   1   1   0   2   2   1   0   1   1   2   2   2   1   0   2   1   1   2   2   1   2   1   0   1   1   2   1   1   1   2   1   2   0   0   0   0   0   1   1   2   1   2   1   1   0   1   1   1   2   1   2   1   1   1   1   1   2   1   0   1   0   1   1   1   2   1   1   0   1   0   0   2   1   0   1   0   0   0   1   2   1   1   0   0   1   2   2   2   0   1   2   0   1   1   1   2   1   1   1   2   1   1   1   1   2   1   0   2   0   2   0   1   0   1   1   1   2   2   1   2   1   1   1   1
 MK-5-9                 1   0   2   1   0   1   1   2   0   1   2   1   1   0   1   0   2   1   1   0   1   0   1   0   0   1   1   0   0   0   1   1   1   0   1   1   1   2   1   1   0   1   2   1   2   2   1   0   2   0   2   0   1   1   1   1   1   1   2   1   1   1   1   0   1   1   1   1   1   0   1   2   1   0   1   1   1   1   1   2   2   2   0   1   1   2   2   2   1   0   2   1   1   1   1   1   2   1   0   1   1   2   1   1   1   2   1   1   0   0   0   1   1   1   1   2   1   2   1   2   0   1   1   2   2   1   1   0   2   1   1   1   2   1   0   1   0   1   2   1   2   1   1   0   1   1   0   2   1   0   1   0   0   0   1   2   1   1   0   1   1   2   2   2   0   2   2   0   1   0   0   2   1   1   2   2   1   1   1   1   2   1   1   1   0   2   0   1   0   1   1   2   2   1   1   2   1   2   1   1
 MK-5-10                0   0   1   1   0   0   1   2   0   1   1   1   1   0   1   0   2   1   1   0   1   0   1   0   0   1   1   0   0   0   1   2   1   0   1   1   1   2   1   2   1   1   2   0   2   1   1   1   2   0   2   0   1   1   1   1   1   1   2   1   1   1   1   0   1   1   1   1   1   0   1   2   1   0   1   2   1   1   1   2   2   2   0   1   2   2   2   2   1   0   2   1   1   1   1   1   2   1   0   1   0   2   2   1   1   1   0   1   0   0   1   2   1   1   0   1   1   1   2   2   1   1   1   2   2   1   1   0   2   1   1   1   2   1   0   1   0   2   2   0   2   1   1   0   1   0   1   2   1   0   1   0   0   0   2   2   1   2   0   1   1   2   2   2   0   1   2   0   1   0   0   2   2   1   2   2   1   1   1   1   2   1   1   1   0   2   0   1   0   1   1   2   2   1   1   1   1   2   1   2
 MK-5-11                0   1   1   1   0   1   1   1   0   1   1   1   1   0   1   0   1   0   1   1   1   1   1   0   0   1   1   0   0   0   1   2   1   0   1   1   0   2   0   2   1   1   2   0   2   1   1   1   2   0   2   1   1   1   1   1   1   1   2   1   1   1   1   0   1   1   1   1   1   1   1   1   1   0   1   2   1   1   1   2   2   2   0   1   2   2   2   1   1   0   2   1   1   0   1   1   2   1   0   1   0   2   2   1   0   1   0   1   0   1   1   1   1   1   0   1   0   1   2   1   1   1   1   2   2   1   0   0   2   2   1   1   2   1   2   1   0   2   2   1   2   2   1   0   1   0   1   2   1   0   0   0   0   0   2   2   1   2   0   1   1   2   2   2   2   1   1   0   1   1   0   2   2   1   2   2   0   1   1   1   2   1   1   1   0   1   0   0   0   1   1   1   2   1   1   2   1   1   1   2
 MK-5-12                0   1   1   2   0   1   1   1   0   1   1   1   1   0   1   0   1   1   1   1   2   0   1   0   1   1   1   0   0   0   1   2   1   0   1   1   0   2   0   2   1   1   2   0   2   1   1   1   2   1   2   2   1   1   1   1   1   1   2   1   1   2   1   0   1   1   1   1   0   2   1   0   1   0   1   2   0   1   1   2   2   2   0   1   2   1   2   1   0   0   2   1   1   1   1   1   1   1   0   1   0   1   2   1   1   2   0   1   0   1   1   1   0   1   2   1   1   1   2   1   1   1   1   2   2   1   0   0   2   2   2   1   2   1   1   1   0   1   2   1   2   2   1   0   1   0   1   2   1   0   0   0   0   0   2   2   1   2   0   1   2   2   2   2   2   2   1   0   1   1   0   2   1   1   2   2   0   1   1   1   2   1   1   1   0   1   0   0   1   1   1   1   2   1   1   2   1   1   1   2
 MK-5-13                2   1   1   2   0   1   1   1   0   0   1   1   1   1   0   0   1   1   1   1   2   0   0   0   2   1   0   0   0   0   1   2   1   0   1   0   0   2   0   2   1   1   2   0   2   1   1   0   2   1   2   2   1   1   1   1   1   1   1   1   2   2   0   1   1   1   1   1   0   1   1   0   0   0   1   2   0   1   1   2   2   2   0   1   2   1   1   1   0   1   2   1   1   1   1   2   1   1   0   1   0   1   1   1   1   2   2   1   0   1   1   1   0   1   2   1   1   1   2   1   1   0   1   2   2   1   2   0   2   2   2   1   2   1   1   1   0   1   2   1   2   2   1   0   1   0   0   0   2   1   0   0   0   0   2   2   1   2   0   1   2   2   1   2   2   2   1   0   1   2   0   2   0   1   2   2   1   1   1   1   1   2   1   1   0   1   0   0   1   1   1   1   2   0   1   2   0   1   1   2
 MK-5-14                1   1   1   1   0   1   1   1   0   0   1   1   2   0   0   1   1   1   1   1   2   0   0   1   2   1   0   0   0   0   1   1   2   0   1   0   0   2   1   1   1   0   2   0   2   1   1   0   2   0   2   1   0   1   2   1   1   1   1   1   1   2   0   0   1   1   1   1   1   1   0   0   0   0   1   2   1   1   1   2   2   2   1   1   2   1   1   1   0   2   2   1   2   0   1   2   1   1   0   1   0   1   1   1   1   2   2   1   1   1   1   0   0   2   2   1   1   1   2   2   2   1   0   2   1   1   2   0   2   2   2   1   2   1   2   1   1   1   2   1   1   2   1   0   1   0   0   0   1   1   0   2   1   0   2   2   1   2   0   2   2   2   1   1   2   2   1   0   1   2   0   2   0   1   2   2   1   1   0   1   1   2   1   1   0   1   0   1   2   2   1   0   2   0   2   2   0   1   1   2
 MK-5-15                1   1   1   0   0   2   1   1   0   0   1   1   2   0   0   0   1   1   1   1   2   1   1   1   2   0   0   0   0   0   1   1   2   0   1   0   0   2   1   1   1   2   1   1   2   1   0   0   2   1   2   0   0   1   2   0   1   1   1   0   0   2   0   0   1   0   1   1   2   0   1   0   0   0   1   2   1   1   1   2   2   2   1   1   2   1   0   2   0   2   2   1   2   1   1   2   1   1   1   1   1   1   1   1   1   2   2   1   2   1   1   0   0   1   1   1   1   1   2   2   2   1   0   2   1   1   1   2   2   2   2   1   2   2   2   1   1   1   2   1   1   2   2   0   1   1   1   0   1   1   0   2   1   0   1   2   1   2   0   2   2   2   1   1   2   2   1   0   1   2   0   2   0   0   2   2   2   1   0   1   1   2   1   1   0   1   0   0   2   2   1   0   2   0   1   2   0   1   2   2
 MK-5-16                1   1   0   0   0   1   2   0   0   1   1   2   2   0   0   0   0   1   2   1   2   1   1   0   2   1   0   1   0   1   1   1   0   0   1   0   0   2   1   1   1   2   1   0   2   2   0   1   2   1   2   0   0   1   2   1   1   0   1   0   0   2   0   0   1   0   2   1   2   0   1   0   0   0   1   2   1   1   1   2   2   2   2   1   2   1   0   2   0   2   1   1   2   1   1   2   1   1   1   1   1   1   1   1   1   2   2   1   2   1   1   1   0   1   1   1   2   1   2   2   2   0   1   1   1   1   1   1   2   2   2   1   2   2   2   1   1   1   2   1   1   1   2   0   1   1   1   0   1   1   0   2   0   0   1   2   1   1   0   2   2   1   1   1   2   2   1   0   1   1   0   2   1   0   2   1   2   1   1   1   1   2   1   1   1   2   0   0   1   2   1   0   2   0   1   2   0   1   1   2
 MK-6-1                 0   1   1   1   2   1   2   2   2   1   1   2   1   2   2   1   1   1   0   0   1   2   2   1   2   1   0   1   0   0   0   0   1   1   1   1   1   1   2   0   2   2   0   1   2   1   1   1   2   1   0   1   0   1   1   2   0   1   2   2   1   1   1   1   0   2   1   1   1   2   1   0   2   0   0   1   1   0   0   1   1   1   0   0   2   1   2   1   2   1   2   1   1   0   2   1   1   0   2   2   1   1   0   1   2   1   1   1   0   0   2   1   1   1   1   1   1   1   1   2   1   0   2   1   2   0   2   2   0   2   1   0   2   2   0   2   0   1   2   1   1   1   2   1   1   1   0   1   0   1   1   0   1   2   1   0   2   0   1   2   0   0   1   0   1   1   1   0   0   1   0   1   1   2   1   0   1   1   1   2   2   2   2   1   2   2   1   2   0   1   2   1   0   2   0   1   1   1   1   1
 MK-6-2                 0   1   1   0   2   2   2   2   2   0   1   2   1   2   1   1   1   1   0   0   1   1   2   1   2   1   0   0   0   0   0   0   1   1   1   1   1   2   2   0   1   1   1   0   1   1   1   2   2   1   0   1   0   1   2   2   0   1   2   2   1   1   1   1   0   2   1   1   1   2   1   0   1   0   0   2   2   0   1   1   0   1   0   0   1   1   2   1   2   0   2   1   1   1   2   2   1   0   2   2   1   1   0   1   2   0   0   1   0   0   2   1   1   0   1   1   1   2   1   2   0   0   2   1   2   0   1   2   0   2   1   0   2   2   0   2   1   1   2   1   0   2   1   1   2   1   0   1   0   1   1   0   1   2   1   0   2   0   1   2   0   0   1   0   1   1   1   0   0   1   2   1   1   2   1   1   0   1   1   1   2   2   2   1   2   2   1   2   0   1   2   2   0   2   0   1   1   1   1   1
 MK-6-3                 0   1   2   0   2   2   2   2   1   0   1   2   2   2   0   1   1   1   0   0   1   1   2   0   1   1   0   1   0   0   0   0   1   1   1   1   2   2   2   1   1   1   2   0   1   1   1   2   2   1   0   1   0   1   2   2   0   1   2   2   1   1   1   1   0   2   1   1   1   0   1   0   1   0   0   2   1   0   1   1   0   1   0   0   1   1   1   1   2   0   1   1   1   1   2   2   1   0   2   2   1   1   0   1   2   0   0   1   0   1   2   1   0   1   1   1   1   2   1   2   0   0   2   1   1   0   0   2   0   1   0   0   2   2   1   2   1   1   2   1   0   2   1   1   2   1   0   1   1   1   1   0   1   2   2   0   2   0   1   2   1   1   1   0   1   0   1   0   0   1   2   1   0   1   1   1   1   1   0   1   2   1   2   0   2   2   1   2   1   1   1   2   0   2   0   1   1   2   1   1
 MK-6-4                 0   1   2   0   2   2   2   2   1   0   2   2   1   2   0   1   1   1   0   0   1   1   2   0   1   1   0   1   0   0   0   0   1   1   1   1   2   2   2   1   1   1   2   0   1   1   1   2   2   1   0   0   0   0   2   2   0   1   1   2   1   1   1   0   0   2   2   1   0   0   1   1   1   1   0   2   1   0   1   1   0   1   1   0   1   1   1   1   2   0   1   1   1   1   2   2   1   0   2   2   1   1   0   1   2   1   0   1   1   1   2   1   1   1   1   1   1   2   1   2   0   0   2   1   1   0   0   2   0   0   0   0   2   1   1   2   1   1   2   1   0   2   1   0   2   1   0   2   1   1   1   1   1   1   1   0   2   0   1   2   0   1   1   0   1   0   1   0   0   1   2   1   2   1   1   1   1   0   1   1   1   1   1   0   2   2   0   2   1   1   1   1   0   2   0   1   1   2   1   1
 MK-6-5                 0   0   1   0   2   2   2   2   1   0   2   2   0   2   0   1   0   1   1   1   1   1   1   0   2   1   0   1   1   1   0   0   1   1   1   1   2   2   2   1   1   1   2   0   1   1   2   2   2   2   0   0   0   0   2   2   0   1   1   2   1   1   1   0   0   2   2   1   0   0   1   1   1   1   1   1   1   0   2   1   0   2   1   1   1   1   1   1   2   0   1   1   1   1   1   2   2   0   2   2   1   1   1   1   2   1   0   1   1   0   2   1   1   1   1   1   1   2   1   2   1   0   2   0   1   0   1   2   0   0   0   0   1   1   1   1   1   1   2   1   0   2   1   0   1   1   0   1   2   2   1   1   1   1   0   0   2   0   1   2   1   1   2   0   1   0   1   1   0   1   2   1   1   1   0   1   1   0   1   1   1   1   0   0   2   2   0   2   1   1   1   1   1   2   0   1   0   2   1   1
 MK-6-6                 1   0   1   0   2   2   2   1   1   0   2   2   2   2   1   0   0   1   1   2   0   1   1   0   2   1   0   0   1   1   0   0   1   1   1   1   1   2   2   1   1   1   2   1   1   1   2   2   2   2   1   0   0   0   2   1   1   1   1   2   1   1   1   0   0   2   2   2   0   1   1   1   1   0   1   0   1   0   2   1   0   2   1   1   1   1   0   1   2   0   1   2   1   1   1   2   2   1   1   2   1   1   1   0   2   1   0   0   0   0   2   0   1   1   0   2   1   2   1   2   1   0   2   0   1   1   1   2   0   0   1   0   1   1   1   1   1   0   2   1   1   2   1   0   1   1   0   1   2   2   2   1   1   1   0   0   2   0   1   2   1   1   2   0   1   0   1   1   0   1   2   1   1   2   1   1   1   0   1   0   1   1   0   0   2   2   0   1   0   1   1   1   1   0   0   0   0   2   1   0
 MK-6-7                 1   0   1   0   1   1   2   1   1   0   2   2   2   2   1   0   1   2   1   2   0   1   1   0   2   1   0   0   1   1   0   0   2   1   1   1   1   2   2   1   1   1   2   0   1   1   2   1   1   2   1   0   0   0   1   1   1   1   1   2   1   1   1   1   0   2   2   2   0   1   1   1   1   1   1   1   1   0   2   0   0   2   1   1   1   1   1   1   2   0   1   2   0   1   1   2   2   1   1   2   1   0   1   1   2   1   1   0   0   0   2   1   1   0   0   2   1   2   1   2   0   0   2   0   0   1   1   2   0   0   1   0   2   1   2   1   2   0   2   1   2   2   1   0   2   1   0   1   2   2   2   1   1   1   1   0   1   0   1   2   1   2   2   1   1   0   0   2   0   1   2   1   1   2   1   1   1   0   1   0   0   1   0   0   2   2   0   1   0   1   1   1   1   0   0   0   0   1   1   0
 MK-6-8                 1   0   1   0   1   1   2   1   0   0   1   2   2   2   1   0   1   2   1   2   0   1   1   0   2   1   0   0   1   1   0   0   2   2   0   2   2   2   2   2   1   1   2   0   1   2   2   1   2   1   1   0   0   1   2   1   2   1   1   2   1   1   1   1   0   2   2   2   0   2   1   1   1   1   1   1   1   1   2   0   1   2   1   1   2   1   2   2   2   1   0   1   0   1   1   2   1   2   1   2   1   0   1   1   2   1   0   0   0   1   2   1   1   0   0   2   1   2   0   2   0   0   2   0   0   1   1   1   0   1   1   0   1   1   2   1   2   0   2   1   2   2   1   0   2   1   0   1   2   2   2   1   2   1   1   0   1   0   1   1   1   2   2   1   1   1   0   1   0   0   2   1   1   2   1   1   1   0   1   0   0   1   1   1   2   2   0   1   0   1   0   2   1   0   0   0   0   1   1   0
 MK-6-9                 1   0   0   0   1   1   2   1   1   0   0   2   2   2   1   0   1   2   1   2   0   1   2   0   2   1   0   0   1   1   0   1   2   2   0   2   2   1   2   2   0   1   2   1   1   1   2   2   2   1   1   0   0   1   2   1   2   1   1   1   1   0   1   1   0   2   2   2   0   2   1   1   2   1   1   1   1   1   1   0   1   2   1   1   1   1   2   2   2   1   0   1   0   1   1   2   2   2   1   2   1   0   1   1   2   1   1   0   0   1   2   1   1   0   0   2   1   2   0   2   0   0   1   0   0   1   1   1   0   1   1   0   1   1   2   1   2   0   2   1   2   2   1   1   2   1   0   1   2   2   2   1   1   1   1   1   1   0   1   1   1   2   2   1   1   1   0   1   1   0   2   1   1   2   1   1   1   0   0   0   0   1   1   2   2   2   0   1   0   1   0   2   1   0   0   0   0   1   1   1
 MK-6-10                1   1   0   0   0   1   1   1   0   1   0   2   2   2   1   0   1   2   1   2   0   1   1   0   2   1   0   0   1   1   0   1   2   2   0   2   1   1   2   2   0   1   2   2   1   1   2   2   2   1   2   1   0   1   2   1   2   1   1   0   1   0   1   1   0   2   1   2   1   2   2   1   2   1   1   1   1   1   1   0   1   2   1   1   0   1   2   2   2   2   0   1   0   1   1   1   2   2   1   1   1   0   2   1   1   1   1   0   1   1   2   1   1   0   0   2   0   2   0   1   0   0   1   0   0   1   1   1   0   1   1   1   0   1   2   1   2   0   2   2   1   2   0   1   2   1   0   1   2   2   2   1   1   1   1   1   1   0   1   1   0   2   2   1   0   1   0   2   1   0   2   1   0   2   1   1   0   0   0   0   1   1   1   2   2   1   0   1   1   1   0   2   1   0   1   0   0   1   1   1
 MK-6-11                1   1   0   0   0   1   1   1   0   1   0   2   1   1   1   0   2   2   0   1   1   1   1   0   2   1   1   0   1   1   0   1   2   1   1   1   1   2   2   2   0   0   2   2   1   1   1   2   1   1   2   1   0   2   2   2   2   1   1   1   1   0   1   0   1   2   1   2   2   1   1   1   2   1   1   1   1   1   0   0   1   2   1   1   1   1   1   2   2   1   1   1   0   1   1   1   2   2   1   1   1   0   2   1   1   1   1   1   1   1   1   1   0   0   0   2   0   2   0   1   0   0   0   0   1   1   2   1   0   0   1   1   0   1   2   1   2   0   1   2   1   2   0   0   2   1   0   1   2   2   2   1   1   1   1   1   1   1   1   0   0   1   2   1   0   1   0   2   1   0   2   1   0   2   1   1   1   1   0   1   1   2   1   2   2   0   0   2   1   1   0   2   2   0   2   0   0   0   1   1
 MK-6-12                1   1   0   0   0   1   1   1   0   1   0   1   2   1   1   0   1   2   0   1   1   0   1   0   2   0   1   0   2   1   0   1   1   1   1   1   1   2   2   1   0   1   2   2   1   1   2   1   1   1   2   2   0   2   2   2   2   2   1   1   2   0   1   1   1   1   1   2   2   0   1   1   1   1   1   1   1   0   0   0   0   2   1   1   1   1   1   2   2   1   1   1   1   1   1   1   2   2   0   1   1   0   2   1   1   1   1   1   1   1   1   2   0   0   1   2   0   2   0   1   0   1   1   0   2   1   2   1   0   0   1   1   0   1   2   1   2   0   1   2   1   2   0   0   2   1   1   1   1   2   2   2   1   1   1   1   0   1   1   0   0   1   2   1   0   1   0   1   2   0   2   1   0   2   0   1   1   1   0   1   1   2   1   2   2   0   0   2   0   1   0   2   2   0   2   0   0   0   1   2
 MK-6-13                1   1   1   0   0   1   1   1   0   1   0   1   2   1   1   0   1   2   0   1   1   0   1   0   2   0   1   0   1   1   0   1   1   1   0   0   1   2   2   1   0   0   1   2   1   1   1   1   1   1   2   2   0   2   2   1   2   2   1   1   2   0   0   1   1   1   1   2   1   0   1   1   1   1   1   1   1   0   0   0   0   2   1   1   1   1   1   2   2   2   1   1   1   2   0   1   2   2   0   1   1   0   2   1   1   0   1   1   1   1   1   2   0   0   0   2   0   2   0   2   1   2   1   1   2   1   1   1   0   0   1   1   0   2   2   1   2   0   1   2   1   2   1   0   1   1   2   1   1   2   2   2   1   1   1   1   0   1   1   0   0   2   2   1   0   1   0   1   2   0   2   1   0   2   0   1   0   1   1   1   1   2   1   2   2   0   0   2   0   1   0   2   2   0   2   0   0   0   0   1
 MK-6-14                1   2   1   0   0   1   1   1   0   1   0   1   2   1   1   1   1   2   0   1   0   0   1   0   2   0   1   0   0   1   0   1   1   1   0   0   1   2   2   0   0   0   1   2   1   1   1   1   1   1   2   2   0   2   2   1   2   1   1   1   2   0   0   2   1   1   1   2   1   0   1   0   2   1   1   2   1   0   0   1   0   1   1   1   1   2   1   2   2   1   1   1   1   1   1   1   2   2   0   2   0   0   2   1   1   1   1   1   1   1   1   2   0   0   0   2   1   2   0   1   1   2   1   1   1   1   1   1   1   0   1   1   0   2   2   1   1   0   1   1   1   2   1   0   1   2   2   1   1   2   2   2   1   1   1   1   1   1   1   0   0   2   2   1   1   1   0   1   2   0   2   1   0   2   0   1   0   0   1   1   1   2   1   2   2   0   1   2   0   1   0   2   2   0   2   0   0   0   1   1
 MK-6-15                1   1   0   0   0   1   2   1   1   1   0   1   2   1   1   1   1   2   0   1   0   0   1   0   2   0   1   0   0   1   0   2   2   1   0   0   1   2   2   0   0   0   1   2   1   1   1   1   1   1   2   2   1   2   1   2   2   1   1   2   1   0   0   2   1   1   1   1   1   0   0   0   2   1   1   1   1   0   0   1   0   1   1   1   1   2   1   2   2   1   1   1   0   1   1   1   2   2   0   2   0   0   2   2   1   0   1   1   1   1   2   2   0   0   0   2   2   2   0   2   1   2   1   1   0   1   2   1   1   0   1   1   0   2   2   1   1   0   0   1   1   2   1   0   1   1   2   1   1   2   2   2   1   1   1   1   1   1   1   0   0   1   1   1   1   1   0   1   2   0   2   2   0   2   0   1   1   0   2   1   1   2   1   2   2   0   2   1   0   1   0   1   2   0   2   0   0   0   0   1
 MK-6-16                1   1   1   1   0   1   2   0   1   1   0   1   2   1   1   0   1   2   0   1   0   0   0   0   2   0   2   0   0   1   0   2   2   1   0   0   1   1   2   0   0   1   1   2   0   1   2   1   1   2   2   1   1   2   1   2   2   1   0   2   1   0   1   2   1   1   1   2   1   0   1   1   2   1   0   1   1   0   1   1   1   1   1   1   1   2   1   2   2   1   1   1   0   1   1   1   2   2   0   2   0   0   2   2   1   0   2   1   1   1   2   2   0   0   0   1   2   2   0   2   1   2   0   1   0   1   2   0   1   0   2   1   0   2   2   1   1   0   0   1   1   2   1   0   1   1   1   1   1   2   2   2   1   1   1   1   1   1   0   0   0   2   1   1   1   1   0   1   2   1   2   2   0   2   0   0   1   1   2   1   1   2   1   2   2   0   2   0   0   1   1   1   2   0   2   1   0   0   0   1
 
!****************************************** Phenotypic Data **********************************************************
!-100.0 is resevred for missing phenotype
SimulatedTrait1        10.7964    9.4087   11.0777   11.2226    9.6041   11.3837   10.5843   10.5333   10.0134    9.4877    9.4832   10.4512    9.6333   11.2178   10.5809   10.1127    9.7431    8.9805    9.4702   11.4127    9.8418    9.9763   10.9391   10.2032   10.1158    9.8432    9.6960    9.1523    9.4512   11.8593   12.2491    8.6806   10.0700    9.7494    8.4660   10.9892   12.9848    9.0465   10.1154    9.2632   10.9649   10.0778   10.6059    9.4684   10.1977   11.3625   10.7973   10.1158   10.3418   10.0251    8.7107   11.5613   10.0061    7.9777    9.6525   11.0685   11.4019    8.6809   10.0476   11.6563    8.8337   10.0094   10.0574    9.5702   10.2256   11.4430   10.0132    9.9534    9.2490   10.5874    9.0899    9.7284   10.1466    9.8134    8.8259    9.7265   11.1823    9.8361    9.1775    9.0677   10.6348    9.5148   11.5458    9.7619   10.8551    9.7655    8.5514    9.9462    9.0834    9.4265   11.0889   10.1651   10.6086    8.7429    9.7585    8.2709   11.2179    9.1848   10.6200    9.5324    9.0987    9.7399   11.0462   10.6019    9.3838    8.9265    9.6029    9.1195    8.5645   10.7885   11.6413    9.8378    9.1706   11.2666   10.1252    8.8791   10.3495   11.5359   10.6519    9.6806    9.3112   12.3582    9.3123   10.4722    9.9371   10.5601    9.8794   11.8485   11.1641   10.0799    9.4566   11.5095   10.0284    8.3711    9.1222   10.6040   10.5257    9.5292   11.4452   11.2693   10.2532    8.9631   10.5381    9.3073   10.6970    8.3029   10.7422   11.0213   10.5619   10.0455   10.4221   10.1039   10.8971    9.6897   10.5661   11.0848    8.1114    9.7570   10.2769   11.1559    9.7690   10.6488    9.7009   10.9774    9.2862   10.6150   10.5966   10.9662    8.9912   10.4014   10.5037   10.0819   10.7761   10.7435    9.5129    9.5757   10.1062   10.3236   10.6213    8.9426    9.2469   10.0022    9.8439    8.9296    9.0003   10.1654    8.6850   10.7856    9.3553   11.1280   11.8992    9.2545    8.2590   10.8884    7.8058    9.6374   10.1331   10.8930    9.1393   11.0942
 
