# Supplementary material for: Inclusive Composite Interval Mapping of QTL by Environment Interactions in Biparental Populations
Source: PLoS One. 2015 Jul 10;10(7):e0132414. doi: 10.1371/journal.pone.0132414 (PMC4498613; doi:10.1371/journal.pone.0132414)
Supplement: S2 File — (ZIP) [file pone.0132414.s002.zip › F2 population/e=1/run_00169.met]

!**********************Note: lines staring with "!" are remarks and will be ignored in the program********************
!*********************************General Information**********************************
!Assuming F1 = P1 x P2, populations available in QTL IciMapping are: 
!  1, P1BC1F1 = P1 x F1, the first backcrossing where P1 is used as the recurrent parent;
!  2, P2BC1F1 = P2 x F1, the first backcrossing where P2 is used as the recurrent parent;
!  3, F1DH, F1-derived doubled haploids; 
!  4, RIL or F1RIL, recombination inbred lines through the repeated selfing of F1;
!  5, P1BC1RIL, recombination inbred lines through the repeated selfing of P1BC1F1;
!  6, P2BC1RIL, recombination inbred lines through the repeated selfing of P2BC1F1;
!  7, F2, the selfing generation of F1;
!  8, F3, the selfing generation of F2;
!  9, P1BC2F1, the second backcrossing where P1 is used as the recurrent parent; 
! 10, P2BC2F1, the second backcrossing where P2 is used as the recurrent parent;
! 11, P1BC2RIL, recombination inred lines through the repeated selfing of P1BC2F1; 
! 12, P2BC2RIL, recombination inred lines through the repeated selfing of P2BC2F1; 
! 13, P1BC1F2, the selfing generation of P1BC1F1; 
! 14, P2BC1F2, the selfing generation of P2BC1F1; 
! 15, P1BC2F2, the selfing generation of P1BC2F1; 
! 16, P2BC2F2, the selfing generation of P2BC2F1; 
! 17, P1BC1DH, P1BC1F1-derived doubled haploids; 
! 18, P2BC1DH, P2BC1F1-derived doubled haploids; 
! 19, P1BC2DH, P1BC2F1-derived doubled haploids; 
! 20, P2BC2DH, P2BC2F1-derived doubled haploids; 
   7      !Mapping Population (see remarks above)
   2      !Mapping Function (1 for Kosambi; 2 for Haldane; 3 for Morgan)
   2      !Marker Space Type (1 for intervals; 2 for positions)
   1      !Marker Space Unit(1 for centiMorgans; 2 for Morgan)
   6      !Number of Chromosomes (or Linkage Groups)
 200      !Size of the mapping population
   1      !Number of environments
 
!***************************************** Chromosomes and Linkage Maps **********************************************
!Chromosome                 NumMarkers
-CH1                        16
-CH2                        16
-CH3                        16
-CH4                        16
-CH5                        16
-CH6                        16
!Linkage map (Marker name followed by position or the interval length)
 MK-1-1                1     0.000
 MK-1-2                1    10.000
 MK-1-3                1    20.000
 MK-1-4                1    30.000
 MK-1-5                1    40.000
 MK-1-6                1    50.000
 MK-1-7                1    60.000
 MK-1-8                1    70.000
 MK-1-9                1    80.000
 MK-1-10               1    90.000
 MK-1-11               1   100.000
 MK-1-12               1   110.000
 MK-1-13               1   120.000
 MK-1-14               1   130.000
 MK-1-15               1   140.000
 MK-1-16               1   150.000
 MK-2-1                2     0.000
 MK-2-2                2    10.000
 MK-2-3                2    20.000
 MK-2-4                2    30.000
 MK-2-5                2    40.000
 MK-2-6                2    50.000
 MK-2-7                2    60.000
 MK-2-8                2    70.000
 MK-2-9                2    80.000
 MK-2-10               2    90.000
 MK-2-11               2   100.000
 MK-2-12               2   110.000
 MK-2-13               2   120.000
 MK-2-14               2   130.000
 MK-2-15               2   140.000
 MK-2-16               2   150.000
 MK-3-1                3     0.000
 MK-3-2                3    10.000
 MK-3-3                3    20.000
 MK-3-4                3    30.000
 MK-3-5                3    40.000
 MK-3-6                3    50.000
 MK-3-7                3    60.000
 MK-3-8                3    70.000
 MK-3-9                3    80.000
 MK-3-10               3    90.000
 MK-3-11               3   100.000
 MK-3-12               3   110.000
 MK-3-13               3   120.000
 MK-3-14               3   130.000
 MK-3-15               3   140.000
 MK-3-16               3   150.000
 MK-4-1                4     0.000
 MK-4-2                4    10.000
 MK-4-3                4    20.000
 MK-4-4                4    30.000
 MK-4-5                4    40.000
 MK-4-6                4    50.000
 MK-4-7                4    60.000
 MK-4-8                4    70.000
 MK-4-9                4    80.000
 MK-4-10               4    90.000
 MK-4-11               4   100.000
 MK-4-12               4   110.000
 MK-4-13               4   120.000
 MK-4-14               4   130.000
 MK-4-15               4   140.000
 MK-4-16               4   150.000
 MK-5-1                5     0.000
 MK-5-2                5    10.000
 MK-5-3                5    20.000
 MK-5-4                5    30.000
 MK-5-5                5    40.000
 MK-5-6                5    50.000
 MK-5-7                5    60.000
 MK-5-8                5    70.000
 MK-5-9                5    80.000
 MK-5-10               5    90.000
 MK-5-11               5   100.000
 MK-5-12               5   110.000
 MK-5-13               5   120.000
 MK-5-14               5   130.000
 MK-5-15               5   140.000
 MK-5-16               5   150.000
 MK-6-1                6     0.000
 MK-6-2                6    10.000
 MK-6-3                6    20.000
 MK-6-4                6    30.000
 MK-6-5                6    40.000
 MK-6-6                6    50.000
 MK-6-7                6    60.000
 MK-6-8                6    70.000
 MK-6-9                6    80.000
 MK-6-10               6    90.000
 MK-6-11               6   100.000
 MK-6-12               6   110.000
 MK-6-13               6   120.000
 MK-6-14               6   130.000
 MK-6-15               6   140.000
 MK-6-16               6   150.000
!*********************************** Marker Types ********************************************************************
!Co-dominant marker: When heterozygote F1 is present, P1 is coded as 2, F1 is coded as 1, and P2 is coded as 0; Otherwise, P1 is coded as 2, and P2 is coded as 0. 
!Dominant marker: When heterozygote F1 is present, P1 and F1 are coded as 12, and P2 is coded as 0; Otherwise, P1 is coded as 2, and P2 is coded as 0.  
!Recessive markers: When heterozygote F1 is present, P1 is coded as 2, and F1 and P2 are coded as 10; Otherwise, P1 is coded as 2, and P2 is coded as 0. 
!Missing marker is coded as -1. 
 MK-1-1                 1   1   0   1   2   1   2   1   0   0   0   1   1   0   0   2   1   2   1   2   1   1   2   0   0   1   0   1   1   0   1   1   2   2   1   2   1   2   0   0   0   2   1   1   0   2   1   1   2   0   0   0   2   2   1   1   1   1   1   2   1   2   0   1   2   1   1   1   1   2   1   1   1   0   1   1   2   1   0   1   2   0   0   0   1   1   0   1   1   1   1   1   1   1   1   1   1   1   1   1   1   1   1   0   1   1   1   1   2   2   0   0   1   2   2   2   1   2   1   2   2   2   1   1   1   1   2   2   1   0   1   1   1   2   2   0   1   2   2   0   1   0   2   1   2   1   1   1   1   1   2   2   2   2   2   2   0   1   0   1   1   1   2   1   0   0   1   0   1   1   0   1   0   1   1   1   1   0   1   0   1   0   1   1   1   1   1   1   1   0   2   1   1   2   1   1   1   2   2   1
 MK-1-2                 1   1   0   1   0   1   2   1   0   0   0   1   1   0   0   2   0   2   1   2   1   0   1   1   0   1   0   1   1   0   1   1   2   2   1   1   1   2   0   0   0   1   1   1   0   1   1   2   2   0   0   0   2   2   1   0   1   1   1   1   0   2   1   0   1   0   1   0   1   2   0   0   1   0   0   1   2   2   0   1   2   0   0   0   1   1   0   1   1   1   1   2   1   1   0   1   1   1   1   1   1   1   1   0   1   1   1   1   2   2   0   0   1   1   2   1   0   2   0   1   2   2   1   1   1   1   2   2   1   0   1   1   1   1   2   0   1   1   2   1   2   0   2   1   2   1   1   1   1   1   2   2   2   2   2   2   0   1   0   2   1   1   2   1   0   0   1   0   1   1   0   1   0   2   0   0   1   0   1   0   1   0   1   0   1   1   1   1   1   0   1   1   0   2   1   1   1   2   2   1
 MK-1-3                 1   1   0   1   0   0   2   1   1   0   0   1   1   1   0   2   0   1   1   1   1   0   1   1   0   1   0   0   1   0   0   1   2   2   2   1   1   1   0   0   0   1   1   2   0   1   0   2   2   0   1   1   2   2   1   0   1   1   1   1   1   2   1   0   2   0   0   0   1   2   0   0   1   0   0   1   2   1   0   1   2   0   0   0   0   1   0   1   1   1   2   2   1   1   0   1   1   0   1   1   1   1   2   0   1   2   1   1   2   2   0   0   1   1   2   1   0   2   0   1   2   1   1   2   1   1   2   2   1   0   1   1   1   1   1   1   1   0   2   1   1   0   1   1   2   1   1   1   1   1   2   2   2   1   2   1   0   1   0   2   1   1   1   1   0   1   1   0   2   1   0   1   0   1   0   0   1   0   1   0   1   0   1   0   1   1   1   1   1   0   2   1   1   2   1   0   1   2   2   1
 MK-1-4                 1   1   0   1   0   0   2   1   0   0   0   1   1   1   1   2   0   1   1   1   1   1   1   1   0   2   0   0   1   1   0   1   2   2   2   1   2   1   0   0   0   1   1   2   0   1   0   2   2   1   1   1   2   2   0   0   1   1   1   1   1   2   1   0   2   0   0   0   1   2   0   0   1   0   0   2   2   1   0   1   2   0   1   0   0   1   1   1   1   2   2   2   1   1   0   1   1   0   1   1   2   1   2   0   1   2   1   1   1   1   0   0   1   1   2   1   0   2   0   1   2   1   1   2   0   2   2   2   1   0   1   1   1   1   1   1   1   0   2   1   1   0   1   1   2   1   1   1   1   1   2   1   2   1   2   1   0   1   0   2   1   1   1   1   0   1   1   0   2   1   0   1   0   2   0   0   1   0   1   0   0   1   0   0   1   1   1   1   1   1   2   1   1   2   1   0   1   2   1   1
 MK-1-5                 2   1   0   1   0   1   1   1   0   0   0   1   1   1   1   2   1   1   0   1   2   0   1   1   0   2   1   0   1   1   0   2   2   2   1   1   2   1   1   0   0   1   1   1   0   1   0   2   1   1   1   1   2   2   0   0   1   1   1   1   0   2   1   1   2   0   1   0   1   1   0   0   1   0   1   1   2   1   0   1   1   0   2   0   0   1   2   1   1   1   2   2   2   1   1   2   1   0   1   1   2   1   2   0   1   2   1   1   1   1   0   1   1   1   2   0   0   2   0   1   2   1   1   2   0   2   1   2   1   0   0   1   1   1   1   1   1   0   2   1   2   0   1   1   2   1   1   2   1   1   2   1   2   1   2   1   1   1   1   2   1   1   1   1   0   0   1   0   2   2   0   1   0   2   0   0   1   0   1   0   0   1   0   0   1   1   1   1   1   1   2   1   1   2   1   0   2   1   1   1
 MK-1-6                 2   1   0   1   0   0   1   1   1   1   0   1   1   1   1   2   1   1   0   0   2   0   1   1   1   2   1   0   1   1   0   2   2   2   1   1   2   1   1   0   0   1   0   1   0   1   1   2   2   1   1   1   1   2   0   0   1   0   1   1   0   1   1   1   2   0   0   0   1   1   0   0   1   0   0   1   2   1   1   1   0   0   2   0   0   1   2   2   1   1   2   2   2   1   1   1   0   0   1   1   2   1   2   1   1   2   1   1   0   2   0   1   0   2   2   0   0   2   0   2   2   0   2   2   0   2   1   2   1   0   1   1   1   1   1   2   1   0   2   2   2   0   1   1   2   1   1   2   1   1   1   0   2   1   2   1   1   1   1   2   0   0   1   2   0   0   1   0   2   2   0   1   0   2   0   1   2   0   2   0   0   0   0   1   1   1   1   0   1   1   2   1   1   2   1   0   2   1   1   2
 MK-1-7                 2   1   0   1   0   0   1   1   1   1   0   1   1   1   2   2   2   0   1   1   2   0   1   1   1   2   1   0   1   1   0   2   2   2   0   1   2   1   1   1   0   1   0   0   0   1   0   2   2   1   1   1   1   2   0   0   1   0   1   1   0   1   1   1   2   0   0   1   1   1   0   0   1   0   0   1   2   1   1   1   0   0   2   0   0   1   2   2   1   0   2   2   2   1   1   1   1   0   1   0   2   1   2   1   1   2   1   1   0   2   0   1   0   2   2   0   0   2   1   1   2   0   1   2   0   2   0   2   1   0   1   1   0   1   1   2   1   0   1   2   2   0   1   1   2   1   1   2   1   1   1   1   2   2   2   2   1   1   1   2   0   0   1   2   0   0   1   0   2   2   0   1   0   2   0   1   2   1   2   0   0   0   0   1   1   1   1   1   0   1   2   1   1   2   1   0   2   1   1   2
 MK-1-8                 1   1   0   1   0   0   0   1   1   1   0   1   1   1   2   2   2   0   2   1   2   0   1   1   1   1   1   0   1   1   0   2   2   2   0   2   2   1   1   1   0   1   1   0   0   1   0   2   2   1   1   2   2   2   0   0   0   0   1   0   0   1   1   0   2   0   0   0   1   1   0   1   1   1   0   1   2   1   2   1   1   0   2   0   1   1   2   1   1   0   2   2   2   0   0   2   1   1   1   1   1   1   1   1   1   2   1   1   0   2   0   1   1   2   2   0   0   1   1   1   1   0   1   1   0   2   1   1   1   0   1   1   1   1   0   2   1   0   0   2   2   0   1   1   2   2   1   2   1   1   1   1   2   2   2   1   1   1   1   1   0   0   1   2   0   0   1   0   2   2   0   1   0   2   0   1   2   0   2   0   0   0   0   1   1   0   0   1   0   2   0   1   1   2   1   0   2   1   2   2
 MK-1-9                 1   1   0   1   0   1   0   1   1   1   0   1   1   1   2   2   2   0   2   1   2   0   1   1   1   1   1   0   1   2   0   2   2   2   1   2   2   1   2   1   0   1   1   0   1   1   1   2   2   1   1   2   2   1   0   0   1   1   1   0   0   1   1   0   2   0   0   0   1   1   0   1   1   1   0   1   2   2   2   1   1   1   2   0   1   1   2   1   1   0   1   1   2   0   0   2   1   1   1   1   1   1   1   1   1   1   1   1   1   2   0   0   1   1   2   0   0   1   1   2   1   0   1   1   0   2   1   1   1   0   1   1   0   1   0   2   1   0   1   2   1   0   1   1   2   2   1   2   1   0   1   1   2   1   1   1   1   2   0   1   0   1   1   1   0   0   1   0   1   2   0   1   0   2   0   1   2   0   2   0   0   0   0   0   1   0   0   1   0   1   0   1   0   1   1   0   2   1   0   1
 MK-1-10                1   1   1   0   1   1   0   1   1   2   0   1   1   1   1   2   2   0   1   2   2   0   1   1   0   1   1   0   1   2   1   2   1   2   1   2   1   1   1   2   0   1   1   0   1   1   1   2   2   1   1   2   2   0   0   0   1   1   1   1   0   1   1   1   2   1   0   0   1   1   0   1   1   1   0   1   2   2   2   1   1   0   1   0   1   1   1   1   1   0   1   1   2   0   0   2   1   1   0   1   1   1   1   1   1   1   1   1   1   1   0   0   1   1   2   0   0   1   1   1   1   0   1   0   0   2   1   1   0   0   1   1   0   1   0   2   1   1   1   2   1   0   1   1   2   2   0   2   1   0   1   1   2   1   1   0   2   2   0   1   1   1   1   1   0   0   2   1   1   2   0   1   0   2   0   1   2   1   1   0   0   0   0   0   0   0   0   1   0   2   0   2   0   1   0   0   2   0   1   2
 MK-1-11                1   2   1   0   1   1   0   1   2   2   0   1   2   1   0   2   2   0   1   2   2   0   1   1   0   1   1   0   1   1   1   2   1   2   1   2   1   1   1   2   0   1   1   0   2   1   1   2   2   1   1   1   2   0   0   0   1   1   1   1   0   1   1   1   0   1   0   0   1   1   0   1   1   2   0   1   2   2   2   1   1   1   1   0   1   1   2   1   0   0   0   1   2   0   0   2   1   1   0   1   1   1   1   1   1   1   1   0   0   1   0   0   0   1   2   1   0   2   1   1   1   0   1   0   0   2   1   1   0   0   0   0   0   1   1   2   1   2   1   2   1   1   0   0   1   2   0   2   1   0   1   2   1   1   1   1   2   1   1   1   1   1   1   1   0   1   1   1   1   1   0   1   0   2   0   1   2   1   1   0   0   0   0   0   0   0   1   1   0   2   0   2   0   1   1   0   2   0   0   2
 MK-1-12                2   1   0   0   1   1   0   1   2   2   0   2   2   1   0   1   2   0   0   1   2   0   1   1   0   1   2   0   2   1   1   2   1   2   1   2   0   1   0   1   0   1   1   0   2   1   2   2   1   1   1   1   2   1   0   0   2   1   1   1   0   1   1   1   0   1   0   0   2   1   0   1   1   2   1   0   2   2   2   1   1   1   1   1   1   1   2   1   0   0   0   2   2   0   0   1   1   2   0   0   1   1   1   1   1   1   1   0   0   1   0   0   0   1   2   0   0   2   1   1   1   0   1   0   0   2   1   1   0   1   0   0   1   1   1   2   1   2   1   1   1   1   0   1   1   2   0   1   1   0   1   2   1   0   1   1   2   1   1   1   1   1   1   1   0   1   1   1   1   0   0   1   0   2   0   1   2   2   1   0   0   0   0   0   0   0   1   1   0   1   1   2   0   1   1   0   2   0   1   1
 MK-1-13                2   1   0   1   2   1   1   1   2   2   0   1   2   1   0   1   2   0   0   1   2   0   1   1   1   0   2   0   1   2   1   1   1   1   1   2   0   1   1   1   0   1   1   0   2   1   2   2   2   1   1   1   2   1   0   0   2   1   2   1   0   1   1   1   0   1   0   0   2   1   0   1   1   2   0   0   2   2   2   1   1   1   1   1   0   2   2   1   0   0   0   1   2   1   0   1   1   2   0   0   1   1   1   1   0   1   1   0   0   1   0   0   1   1   2   2   0   2   1   1   1   0   1   0   0   2   1   1   0   1   0   0   1   1   1   2   1   2   1   0   1   1   0   1   1   2   0   1   1   0   1   1   1   1   1   1   2   1   2   0   1   1   2   1   0   1   1   1   1   1   0   1   0   2   1   1   2   2   2   0   0   1   0   0   0   0   1   1   0   2   1   2   0   1   2   1   2   1   1   1
 MK-1-14                2   1   1   1   2   1   1   1   2   2   0   1   2   2   0   1   1   1   1   1   1   0   1   1   1   0   1   0   1   2   1   1   1   1   1   2   0   1   1   1   0   1   1   0   2   1   1   1   2   1   1   1   2   0   0   0   2   1   2   1   1   1   1   1   1   0   0   1   2   1   0   1   1   2   0   1   2   2   0   1   1   2   1   1   0   2   2   1   0   0   0   1   1   1   0   1   1   1   0   0   1   0   1   1   0   1   1   2   0   1   0   1   1   1   0   2   0   2   1   1   1   0   1   1   0   2   1   1   0   1   0   0   1   1   1   2   1   2   1   0   1   1   0   1   1   2   0   0   1   0   1   1   1   0   1   1   2   0   2   0   1   1   2   2   1   1   2   1   1   1   0   1   0   2   1   1   2   2   1   0   1   1   0   0   0   0   1   1   0   2   1   2   0   1   2   1   2   1   1   1
 MK-1-15                2   1   1   1   2   2   0   1   2   2   0   1   1   1   0   1   1   1   1   1   2   1   1   1   1   0   1   0   1   2   1   1   1   1   1   2   0   1   1   1   2   1   1   1   2   1   1   1   2   2   1   1   2   0   0   0   1   1   2   1   2   1   1   1   1   0   0   2   2   1   1   1   1   2   0   1   2   2   0   1   1   2   1   1   0   1   2   1   0   0   0   1   1   1   0   2   1   1   0   0   1   0   1   2   0   1   1   1   0   1   0   1   0   1   0   2   0   2   1   0   1   0   1   1   0   2   1   1   1   1   0   0   1   1   1   2   1   2   1   0   1   1   0   1   1   2   0   0   1   0   1   1   2   0   1   1   2   0   2   0   1   1   2   1   1   2   2   1   1   1   0   1   0   1   0   1   2   2   1   0   1   1   0   0   0   0   1   1   0   2   0   1   0   1   2   1   2   1   1   2
 MK-1-16                2   1   1   1   0   2   0   0   2   1   1   1   2   1   0   1   1   1   1   1   2   1   1   1   1   0   1   0   0   2   1   2   1   1   1   2   0   1   1   0   2   1   2   1   2   1   1   1   2   2   1   1   0   1   0   0   1   1   2   1   2   1   1   1   1   0   0   2   2   1   1   1   1   2   0   1   2   2   0   1   0   2   1   1   0   0   2   1   1   1   0   1   1   1   0   2   1   1   0   0   1   0   1   2   0   1   1   1   0   2   0   0   0   1   0   2   0   2   1   0   1   0   1   1   0   2   1   2   1   2   0   0   1   1   1   2   1   2   1   0   1   1   0   1   1   2   0   0   1   0   1   1   2   0   1   2   2   0   2   0   1   0   1   1   1   2   1   0   1   2   0   1   0   1   0   1   2   2   1   0   1   1   1   0   0   0   1   1   0   2   0   0   0   1   2   1   2   1   1   2
 MK-2-1                 2   1   0   0   0   2   1   1   1   0   1   1   1   1   1   2   1   2   1   2   0   2   1   0   1   0   1   1   2   1   0   1   1   2   2   1   1   1   1   1   2   2   2   2   1   1   2   0   1   1   1   1   0   0   2   1   1   0   0   1   1   1   1   0   0   0   1   1   1   1   1   2   2   0   1   2   1   1   0   1   1   1   1   1   0   0   1   1   1   2   0   2   1   0   0   1   0   2   1   2   2   1   0   1   1   1   1   0   1   1   2   0   1   1   1   1   1   1   1   0   2   0   0   1   0   1   1   0   0   1   1   1   2   2   2   1   0   0   1   0   1   0   1   0   0   1   2   1   1   1   1   2   0   0   2   0   1   1   1   2   1   1   1   2   0   1   2   0   2   1   1   1   0   2   2   0   2   1   0   1   1   0   0   2   1   1   0   1   1   2   0   2   1   1   2   2   2   2   0   1
 MK-2-2                 2   1   0   0   0   2   1   1   1   0   1   1   1   1   1   2   0   2   1   2   0   2   1   0   1   1   1   1   2   1   0   1   1   1   2   1   2   2   1   1   1   2   1   2   1   1   1   1   1   1   1   1   0   0   2   1   1   0   0   2   1   1   1   0   0   0   1   1   1   1   1   2   2   0   1   2   1   1   1   1   1   1   1   1   0   0   1   1   1   2   0   2   1   0   0   1   0   2   1   2   2   1   0   1   1   0   1   0   1   1   2   0   1   1   1   1   2   1   1   0   2   0   1   1   1   1   1   0   1   1   0   1   2   2   1   1   0   0   1   0   1   0   1   1   0   1   1   1   1   1   1   2   0   0   2   0   1   0   1   2   1   2   1   2   0   1   2   0   2   1   1   1   0   2   2   0   2   0   0   1   1   0   0   2   0   1   1   1   1   2   0   2   1   1   2   2   2   2   0   1
 MK-2-3                 2   1   0   0   2   1   1   1   1   0   0   0   1   1   1   2   1   2   1   2   1   2   1   0   1   1   1   1   2   1   1   1   1   1   2   1   2   2   1   1   2   1   2   2   1   1   1   1   0   1   1   1   0   0   2   1   1   0   1   2   1   1   1   0   0   0   2   1   1   2   1   2   2   0   1   2   1   1   1   0   2   1   1   1   0   0   0   1   1   2   1   1   1   0   0   1   0   2   0   2   2   1   0   1   1   0   1   0   1   2   2   0   1   1   1   1   2   1   1   0   1   1   1   1   1   1   0   0   1   1   0   1   2   2   1   1   0   0   0   0   1   0   1   1   0   1   1   1   1   1   1   1   0   1   2   0   1   1   1   2   1   2   1   2   0   1   2   0   2   1   1   1   0   2   1   0   2   0   0   1   1   0   0   2   0   1   1   1   1   2   0   2   2   1   2   2   2   2   0   0
 MK-2-4                 2   2   0   0   2   1   1   1   1   0   0   0   1   1   1   2   2   2   1   2   0   2   0   0   1   1   1   1   2   1   1   1   0   1   2   1   2   2   1   1   2   0   1   2   1   1   1   1   0   1   1   1   0   0   2   1   1   0   1   2   1   1   2   1   0   0   2   1   1   2   1   2   2   0   2   2   1   1   2   1   2   2   1   1   1   1   0   1   1   2   1   1   2   0   0   1   0   2   0   2   1   1   0   1   1   0   1   0   1   1   2   1   1   1   1   0   2   1   1   0   1   1   0   1   1   1   0   1   0   1   0   1   2   2   1   1   0   0   0   0   1   0   1   1   0   1   1   1   1   1   2   1   0   1   2   0   1   0   1   2   1   1   1   2   1   1   2   0   2   1   1   1   0   2   1   0   2   0   0   1   1   0   0   2   0   1   0   1   1   2   0   2   2   1   2   2   2   2   0   0
 MK-2-5                 1   2   0   0   2   1   1   1   1   0   0   0   1   1   1   2   2   2   1   2   0   2   0   0   2   1   1   1   2   1   1   1   0   1   2   1   2   2   1   1   2   0   1   2   1   1   1   1   0   1   1   1   0   1   2   1   2   0   1   2   1   1   2   2   0   0   2   1   1   1   1   2   2   0   2   2   1   1   2   1   2   2   1   1   2   1   1   1   0   2   2   2   2   0   0   2   0   2   1   1   1   0   1   1   1   0   1   0   1   1   1   1   1   2   1   0   2   1   1   1   1   2   0   1   1   2   0   1   0   1   0   1   2   2   1   1   0   0   0   0   1   0   1   1   0   2   0   1   1   1   2   2   0   1   2   0   1   0   1   1   1   0   2   2   1   1   2   1   2   1   0   1   0   1   1   0   2   0   0   1   1   1   0   2   0   1   1   1   1   2   0   2   2   1   1   2   2   2   0   0
 MK-2-6                 1   2   0   0   2   1   1   1   1   0   1   0   1   1   1   2   2   2   1   2   0   1   0   1   2   1   0   2   2   1   1   1   0   1   1   2   2   2   1   1   1   0   1   2   1   1   1   2   0   1   1   1   0   1   2   1   2   0   1   2   1   1   2   2   0   0   2   1   1   1   0   2   2   0   2   2   1   1   2   1   2   2   1   1   2   1   1   1   0   2   0   2   1   0   0   2   0   2   1   1   1   0   1   1   1   0   1   0   1   1   1   1   2   2   1   0   2   1   1   0   1   2   0   1   1   2   1   1   1   1   0   2   2   2   2   1   0   0   0   1   1   1   1   1   0   2   0   1   1   1   2   2   0   1   2   0   2   0   1   1   1   0   2   2   1   1   2   1   1   1   0   1   0   1   1   0   2   0   0   1   1   1   0   2   1   1   1   1   1   2   0   2   2   1   1   1   2   1   0   0
 MK-2-7                 1   2   0   0   2   1   1   0   1   0   1   0   2   2   1   2   2   2   1   2   1   1   0   1   2   0   0   1   2   0   1   1   0   1   1   2   2   2   1   1   1   0   1   2   1   1   0   2   1   1   1   1   0   0   2   1   2   0   0   2   1   1   2   2   0   0   2   2   1   1   1   2   2   0   2   2   1   1   2   1   2   2   1   1   2   1   1   1   0   2   0   2   1   0   1   1   1   2   0   1   1   0   1   1   1   0   1   0   0   1   0   0   2   2   1   0   2   1   2   0   1   2   1   1   1   2   1   1   1   1   0   2   2   2   2   1   0   0   0   0   1   1   1   1   0   2   0   2   1   0   2   2   0   1   2   0   2   0   1   1   1   0   2   2   1   2   2   1   1   1   1   1   0   1   1   1   2   0   1   1   1   1   0   2   0   1   1   0   1   2   0   2   2   1   1   1   2   0   0   0
 MK-2-8                 2   2   0   0   1   1   1   0   1   0   0   0   2   2   2   2   2   2   0   2   1   1   0   1   1   0   2   1   2   1   0   1   0   1   1   2   2   2   1   1   1   0   1   2   1   1   0   2   1   1   1   1   0   0   2   1   2   0   0   1   1   1   2   2   0   0   2   2   1   1   1   1   2   0   2   2   1   2   2   0   2   2   1   1   1   1   0   1   0   2   1   2   1   0   1   1   1   2   0   1   1   0   1   1   1   0   1   0   2   1   0   0   2   2   1   0   2   1   2   0   1   2   1   1   1   2   1   1   1   1   0   1   2   2   1   1   0   0   0   0   1   1   1   2   0   2   1   2   1   0   2   2   0   0   2   0   2   0   1   1   1   0   2   2   1   2   2   1   1   1   1   1   0   1   2   1   2   0   1   1   1   1   0   2   0   1   1   0   1   2   1   2   2   1   0   1   2   0   0   0
 MK-2-9                 2   2   0   0   1   1   1   0   1   0   0   1   2   2   2   2   2   2   0   1   1   0   0   1   1   0   1   1   2   1   1   1   0   1   1   2   1   2   1   0   1   0   1   1   1   1   1   1   1   1   1   1   0   0   2   1   2   0   0   1   0   1   2   2   0   1   2   2   1   1   1   1   2   0   1   2   0   2   2   0   2   2   2   1   1   1   0   1   0   2   1   2   1   0   1   1   1   2   0   1   1   1   2   1   1   1   1   0   0   1   0   0   2   2   1   0   2   1   2   0   2   2   1   1   0   2   1   2   1   1   0   1   2   2   1   1   0   0   1   0   1   0   1   2   0   2   1   2   1   0   2   2   0   0   2   0   2   0   1   1   0   1   1   2   1   2   2   1   1   1   1   1   0   1   2   1   2   0   1   1   1   1   0   2   0   1   1   1   1   2   0   2   2   2   0   1   2   0   0   1
 MK-2-10                2   2   0   0   1   2   1   0   1   0   0   2   2   1   2   1   2   2   0   0   1   0   0   1   1   0   1   1   2   1   2   1   1   2   1   2   1   2   1   0   1   0   1   1   1   0   1   1   1   1   1   1   0   1   2   1   2   0   0   0   0   1   2   2   0   1   1   2   1   1   2   0   2   0   1   2   0   2   2   0   2   2   1   1   1   1   0   1   0   2   1   2   1   0   1   1   1   2   0   2   1   1   2   1   1   1   0   0   0   0   1   0   2   2   1   0   2   1   2   0   2   2   1   1   0   2   1   2   1   1   0   1   2   1   1   1   0   1   0   1   1   0   1   2   0   2   2   2   1   0   1   2   0   0   2   0   1   1   1   1   0   1   1   2   1   1   2   1   1   1   1   2   1   2   1   1   2   0   1   1   1   1   1   2   0   1   2   2   1   2   0   2   2   2   0   2   2   0   0   1
 MK-2-11                1   2   0   0   1   1   1   0   1   1   0   2   2   1   1   1   1   2   1   0   1   0   0   1   1   0   1   1   2   1   2   0   2   0   1   0   1   2   1   1   0   0   1   0   1   0   1   1   1   1   1   1   0   1   2   1   1   0   0   0   0   1   2   2   0   1   1   2   1   0   1   0   1   0   1   2   0   2   2   0   1   2   1   1   1   1   0   1   1   2   1   2   1   0   1   1   1   2   0   1   1   1   2   1   1   1   1   0   1   0   0   0   2   2   1   0   2   1   2   0   2   2   1   1   0   2   0   2   1   1   0   1   2   1   1   1   2   1   2   1   2   0   1   2   1   2   2   2   1   0   1   2   0   0   2   1   2   2   2   1   1   1   1   2   1   1   2   1   1   1   1   2   1   2   1   1   2   0   1   1   1   1   1   2   0   1   2   2   1   2   1   2   2   1   1   1   2   0   1   1
 MK-2-12                1   2   0   0   1   1   1   0   1   1   0   1   2   1   1   0   1   1   1   0   1   0   0   1   1   1   1   1   2   1   2   0   2   0   1   0   1   1   1   1   0   0   2   0   2   0   1   1   1   1   1   1   0   2   2   1   1   0   0   0   0   1   2   2   0   1   1   2   1   0   1   0   1   1   1   2   0   2   2   0   1   2   1   1   1   1   0   1   1   2   1   2   1   0   1   1   1   1   0   0   1   1   2   1   1   1   1   0   1   0   0   0   2   2   1   0   2   0   1   1   2   2   1   2   0   1   0   2   1   1   0   1   2   1   1   1   2   1   1   1   2   0   1   1   1   2   2   2   1   0   0   2   0   0   1   1   1   2   2   0   1   1   1   2   1   1   2   1   1   1   2   2   0   2   1   2   2   0   1   1   1   1   1   2   0   1   2   2   1   1   1   2   1   1   1   1   2   0   0   2
 MK-2-13                2   2   0   0   1   1   1   0   1   1   0   0   2   1   1   0   1   1   1   0   1   0   0   1   2   1   0   2   2   1   2   0   2   1   1   0   1   1   1   1   0   0   2   0   2   0   1   1   1   1   1   1   1   1   2   2   2   0   0   0   0   1   2   2   0   2   1   1   1   0   1   1   1   1   1   2   0   2   2   0   1   2   1   0   1   1   1   2   1   2   1   1   1   1   2   0   2   1   0   0   1   1   2   0   1   1   1   1   1   1   1   1   2   1   1   0   2   0   1   1   2   2   2   1   0   1   0   2   1   1   1   1   2   1   1   0   2   2   1   1   2   0   1   1   1   2   1   2   1   0   0   2   0   0   1   2   1   2   2   0   1   1   1   2   1   1   2   1   0   1   1   1   0   2   1   2   1   0   1   1   1   1   1   2   0   0   2   2   1   1   1   2   1   0   1   1   2   0   0   1
 MK-2-14                2   2   0   0   1   1   1   0   1   0   0   1   2   1   1   0   1   1   1   1   1   0   1   1   2   0   0   2   1   0   2   0   1   1   1   0   1   1   1   1   0   0   2   1   2   0   2   1   1   1   1   1   1   0   1   2   2   0   0   1   0   1   2   2   0   2   1   1   1   1   1   1   1   1   0   1   0   2   2   0   1   2   1   0   1   0   1   1   1   2   1   1   1   2   2   0   2   1   0   1   1   1   2   0   1   1   0   0   1   1   1   1   2   1   2   0   2   0   1   1   2   1   2   2   0   1   0   2   1   1   1   1   2   1   1   1   2   2   1   2   2   1   1   1   1   1   1   1   1   0   1   2   1   0   0   2   1   2   2   0   1   1   0   2   1   1   2   1   0   1   1   2   0   2   1   2   1   0   1   1   1   1   1   2   0   0   2   2   1   1   1   2   1   0   1   1   1   0   1   1
 MK-2-15                2   1   0   0   1   1   1   0   1   0   1   1   2   1   1   0   1   1   1   1   1   0   1   1   1   0   0   2   1   0   2   0   1   1   0   0   1   1   1   1   0   0   2   1   2   0   2   1   0   1   0   1   1   0   1   1   2   0   1   1   0   1   1   2   0   2   1   1   1   1   1   1   1   1   1   1   0   2   2   0   1   2   1   0   1   1   1   1   0   2   0   1   1   2   2   0   2   1   0   1   1   1   2   0   2   1   0   0   1   1   1   1   2   1   2   0   2   0   1   1   2   1   2   2   0   1   0   2   1   1   1   1   2   1   1   1   2   2   1   2   1   1   2   1   1   1   2   1   0   0   1   2   1   0   0   2   1   2   2   0   1   1   0   2   1   1   2   1   0   1   1   2   1   1   1   2   1   0   2   1   1   1   1   2   0   0   1   2   0   1   1   2   1   0   1   1   1   0   1   1
 MK-2-16                2   1   0   0   1   1   1   0   1   0   0   2   2   1   1   0   1   1   1   2   1   1   1   1   1   0   0   1   1   0   2   0   1   1   0   1   1   1   1   1   0   0   2   2   2   0   2   1   0   1   0   1   2   0   1   0   2   0   1   0   0   1   1   2   0   0   1   1   1   0   2   0   1   0   1   1   1   2   2   0   1   2   2   0   1   1   1   1   0   2   0   1   1   2   2   0   2   1   0   1   1   1   2   0   2   1   0   0   1   1   1   2   2   1   2   0   2   0   1   1   1   1   2   2   0   1   0   1   1   1   1   1   1   1   1   0   2   1   1   1   1   1   2   2   1   1   1   1   0   1   1   1   1   0   0   2   1   1   2   1   1   1   0   2   1   1   2   1   0   1   1   1   1   1   1   2   1   0   1   1   1   1   1   2   1   0   2   2   0   1   1   1   1   0   0   1   1   0   1   2
 MK-3-1                 1   1   0   2   1   1   0   1   0   1   1   1   1   1   1   2   1   0   1   1   1   1   2   1   2   2   1   0   0   1   1   0   0   1   1   0   0   2   0   2   1   1   1   0   0   1   1   2   0   2   1   1   1   2   2   1   1   2   2   1   1   2   1   1   0   2   1   1   1   0   0   1   1   1   2   0   2   1   1   1   1   1   1   1   2   0   1   0   2   1   1   1   1   1   1   2   1   1   1   2   1   0   1   1   1   0   1   2   1   2   0   0   0   1   1   0   1   1   1   1   1   0   2   2   0   2   1   0   2   2   1   0   1   1   0   1   1   1   0   1   1   1   0   1   1   1   0   0   1   0   1   0   1   1   1   0   2   2   1   1   1   2   1   1   2   2   2   0   1   0   1   1   0   2   1   1   1   1   0   0   2   1   2   0   1   0   1   0   0   2   1   0   1   1   2   1   1   1   0   1
 MK-3-2                 1   1   0   2   1   1   0   0   0   1   1   1   1   1   1   2   0   0   1   1   1   1   2   1   2   1   1   0   1   1   2   1   0   0   1   0   0   2   0   2   1   1   1   0   1   1   1   2   0   2   1   1   1   2   2   1   1   2   2   1   1   2   1   1   0   2   1   1   0   0   1   1   1   1   2   0   2   1   1   1   1   1   1   1   2   0   1   0   2   1   2   2   1   1   1   2   1   0   2   2   2   0   1   1   1   1   1   2   1   2   0   0   0   1   1   0   1   1   2   1   1   0   2   2   0   2   0   0   2   2   1   0   1   0   0   1   1   1   0   1   0   1   1   1   2   0   0   1   1   0   1   0   1   1   1   0   2   2   1   1   1   1   1   1   2   2   2   0   1   1   2   1   0   2   0   1   1   1   0   0   2   1   2   0   1   2   1   0   0   2   1   1   1   1   2   1   1   1   0   1
 MK-3-3                 2   1   0   2   1   1   0   0   0   1   0   1   1   1   1   2   0   0   1   1   1   0   2   1   2   0   1   0   1   1   2   0   1   0   1   0   0   2   0   1   1   1   1   0   1   1   1   2   0   2   1   1   1   2   2   1   1   2   2   0   1   2   1   1   0   2   1   1   0   0   1   1   0   2   2   0   1   0   1   1   2   1   1   1   1   1   1   0   2   1   2   1   1   1   1   2   1   0   2   2   1   1   1   1   1   1   1   2   1   2   0   1   0   1   1   0   1   2   2   1   1   0   2   2   0   2   0   1   2   2   0   0   1   0   1   1   0   0   0   1   0   1   0   1   2   0   0   1   1   0   1   0   1   1   1   0   2   2   1   1   1   2   1   1   1   2   2   0   1   1   2   1   0   2   0   1   1   1   0   0   2   1   2   0   2   2   1   0   1   2   1   1   2   1   2   1   1   1   0   1
 MK-3-4                 2   1   0   2   1   1   0   0   0   1   0   1   0   1   1   2   1   0   2   2   1   0   2   1   2   0   1   0   1   1   2   0   1   0   1   0   0   2   0   1   1   1   1   0   1   1   0   1   0   2   1   2   1   2   1   1   2   2   2   0   1   1   1   1   0   2   0   1   1   0   1   1   0   2   2   1   2   1   1   1   2   1   1   1   1   1   1   2   1   1   2   1   1   1   1   2   1   0   2   1   1   1   1   1   1   1   1   1   1   2   0   0   0   1   1   0   1   2   2   1   2   0   1   2   0   2   1   1   2   1   0   0   1   1   1   1   1   0   0   2   0   2   0   1   2   0   0   1   1   0   1   1   1   1   1   0   1   2   1   1   0   2   2   1   1   2   2   0   1   1   2   1   1   1   0   1   1   1   0   0   1   1   2   1   1   2   1   0   1   2   1   1   2   1   1   1   2   1   1   1
 MK-3-5                 1   1   0   1   1   1   0   0   0   1   0   1   0   1   1   2   2   0   2   2   1   0   2   1   2   0   1   0   1   1   2   0   1   0   1   0   0   2   0   2   1   1   2   0   1   1   0   1   0   2   1   2   2   2   1   1   2   2   2   0   1   1   0   1   0   2   0   1   1   1   0   1   1   2   2   1   1   1   1   1   2   1   1   2   1   1   1   1   1   1   1   1   1   1   1   2   1   0   2   1   1   1   1   1   1   1   1   1   1   2   0   1   0   1   1   0   1   2   2   1   1   0   1   2   0   1   1   1   2   1   0   0   1   1   1   1   1   0   0   2   0   1   0   1   2   0   0   1   1   0   1   2   0   1   1   0   1   2   1   1   1   2   2   1   1   2   2   0   2   1   1   0   0   1   0   2   1   1   0   0   2   2   1   1   2   1   1   0   0   2   1   1   2   1   1   1   1   1   1   1
 MK-3-6                 1   1   0   1   1   1   0   0   0   1   0   1   0   1   1   2   2   0   2   2   1   0   2   1   2   0   1   0   1   0   2   0   1   1   1   0   1   2   0   2   1   1   2   0   1   1   0   1   0   2   1   2   1   2   1   1   2   2   2   0   1   1   1   1   0   2   0   1   2   1   0   0   1   2   2   1   1   1   1   2   2   1   2   2   1   1   1   2   0   1   1   1   2   1   1   2   1   0   2   1   2   1   1   1   1   1   1   1   1   1   1   1   0   1   1   0   2   1   2   2   1   2   0   1   0   0   1   1   2   1   0   0   1   1   1   1   1   0   0   2   0   1   0   1   2   0   0   1   1   0   1   1   0   1   1   0   0   1   1   1   1   2   1   1   1   2   1   0   1   1   1   0   1   1   0   2   0   0   0   0   2   2   1   1   2   1   1   0   0   2   1   1   1   2   1   1   2   1   1   1
 MK-3-7                 1   1   0   2   1   1   0   0   1   2   1   1   1   1   2   2   2   1   2   2   1   1   2   1   2   0   1   0   1   0   2   0   1   1   1   0   1   1   0   2   1   2   2   0   1   1   0   1   0   2   1   2   1   2   1   1   2   2   2   0   1   2   1   1   0   2   0   1   1   1   0   0   1   1   2   0   0   1   2   1   2   1   1   2   1   1   1   2   0   1   1   1   2   1   2   2   2   0   2   1   2   1   1   1   1   1   2   1   1   1   2   1   0   1   1   0   2   1   2   2   1   2   1   1   0   0   2   2   2   1   0   0   1   1   1   1   0   0   0   2   0   1   0   1   2   0   1   1   1   0   1   1   0   1   1   0   0   1   1   1   1   2   1   1   1   2   1   0   1   1   0   0   1   1   0   2   1   0   0   0   2   2   1   1   2   1   1   0   0   2   1   1   1   2   1   1   2   1   0   1
 MK-3-8                 2   2   0   2   1   1   0   0   1   2   1   1   1   1   2   2   2   0   2   2   1   1   2   1   1   0   2   0   0   0   1   0   1   2   1   1   1   1   0   1   1   2   2   0   1   1   0   1   0   2   1   2   2   2   2   0   2   1   1   0   1   1   1   1   0   2   0   1   1   1   0   0   2   1   2   1   0   1   2   1   2   1   1   2   1   2   1   1   0   1   1   1   2   1   2   1   2   0   2   1   1   1   2   1   2   1   2   1   1   1   2   1   0   1   1   1   2   1   2   2   1   1   1   1   0   0   2   2   2   1   0   0   2   1   1   1   0   0   0   2   0   1   0   1   1   0   1   1   1   0   1   1   0   1   1   1   0   1   1   1   0   2   1   2   1   1   1   0   1   1   0   0   1   1   0   2   1   0   0   0   2   2   1   1   2   1   1   0   0   2   0   0   1   2   1   1   2   1   1   2
 MK-3-9                 1   2   0   2   2   1   0   0   1   2   1   2   1   1   1   2   2   0   2   0   1   1   2   1   1   1   2   0   0   1   1   0   1   2   1   0   1   2   0   1   1   2   2   0   1   2   0   1   0   2   1   2   2   2   2   1   2   1   2   0   1   0   1   1   0   1   0   1   2   1   0   1   2   1   2   1   0   0   2   1   2   0   1   2   1   2   1   1   0   1   1   1   2   0   2   1   1   1   2   1   0   1   1   2   2   2   2   2   1   1   2   1   0   1   2   1   2   1   2   2   1   1   1   1   0   0   2   2   2   1   0   0   2   1   1   1   0   0   0   2   0   1   1   1   1   1   0   1   1   0   1   1   0   1   0   2   0   1   1   1   0   2   1   2   2   1   2   0   0   1   0   1   1   1   0   2   1   0   0   0   2   2   1   1   2   1   1   0   0   2   0   0   1   2   2   1   2   1   1   2
 MK-3-10                1   2   0   1   2   1   0   0   1   0   1   2   1   1   1   2   2   0   2   0   1   1   2   1   1   0   2   0   0   0   1   0   2   2   1   0   1   2   0   1   1   2   2   0   1   1   0   1   0   2   1   2   2   2   2   1   2   1   2   0   1   0   1   1   0   1   1   1   1   1   0   1   2   1   2   1   0   0   2   1   2   0   1   2   1   2   1   1   0   1   1   1   2   0   1   1   1   1   2   1   0   1   1   2   2   2   2   0   1   0   2   0   0   1   2   1   2   1   1   2   1   1   2   1   0   0   2   2   2   1   0   1   2   2   1   1   0   0   0   2   1   1   1   2   1   1   0   1   1   1   2   2   0   1   0   2   0   1   1   1   0   2   1   2   2   0   2   0   1   2   0   1   1   1   0   2   1   1   0   0   2   2   1   1   1   1   1   0   1   2   0   1   1   2   1   1   2   1   1   2
 MK-3-11                1   2   0   1   2   1   0   1   1   0   1   2   1   1   1   2   2   2   2   0   2   1   2   1   2   1   2   1   2   0   1   0   1   2   0   0   1   2   0   1   2   1   2   0   1   1   0   1   0   2   1   2   1   2   2   0   2   1   1   0   1   0   1   1   1   0   1   1   1   1   1   1   2   1   2   1   0   0   0   1   2   0   1   2   1   2   1   1   0   0   1   1   2   0   1   1   1   2   2   1   1   1   1   2   2   2   2   0   1   0   2   1   0   1   2   1   1   1   1   2   1   2   2   1   0   1   2   2   2   1   0   1   2   2   1   1   0   1   0   2   1   1   1   2   1   1   0   1   1   1   2   2   0   1   0   1   0   1   1   1   0   2   1   2   1   0   1   0   0   2   0   1   1   1   0   2   1   1   0   2   1   2   1   1   1   1   1   0   1   2   0   2   1   2   1   2   2   1   0   1
 MK-3-12                2   1   0   0   2   1   0   1   1   0   1   2   1   1   2   1   2   1   2   0   2   1   2   1   2   1   2   2   2   0   1   0   1   2   0   0   1   2   0   0   2   1   1   0   1   1   1   1   0   2   1   2   1   1   2   0   2   1   2   0   1   0   1   0   1   0   1   1   1   1   1   0   1   1   2   1   0   0   0   1   2   0   1   2   0   2   1   1   1   1   1   0   2   1   1   1   2   2   2   1   1   1   1   1   2   1   2   0   2   0   2   1   0   1   2   1   1   1   1   2   1   2   2   1   0   1   2   2   2   1   0   1   2   2   1   1   1   1   1   2   2   1   1   1   0   0   1   2   1   1   2   2   0   1   1   1   0   1   1   1   0   2   0   1   1   0   1   0   0   2   0   1   1   1   0   1   1   1   0   2   1   2   1   1   1   1   1   0   2   2   0   2   1   1   1   2   2   1   0   1
 MK-3-13                2   1   0   0   2   1   0   1   1   0   1   2   1   1   2   1   2   1   2   1   2   1   2   1   2   1   2   2   2   0   1   0   1   2   0   0   1   2   0   1   2   1   1   0   1   1   1   1   0   2   0   2   1   1   1   1   2   1   1   0   1   0   1   0   1   0   0   1   1   1   1   0   1   1   2   1   0   1   0   1   2   0   1   2   0   1   1   1   1   1   1   0   2   1   1   1   1   2   2   2   1   1   1   1   2   1   2   0   1   1   2   1   0   0   2   1   2   1   1   2   1   2   2   1   0   2   2   2   2   1   1   1   2   2   0   1   0   1   1   1   2   1   1   1   0   0   1   2   1   1   2   2   1   1   1   1   0   1   1   1   0   2   0   1   0   0   1   1   1   2   0   1   1   1   0   0   1   0   0   1   1   2   1   1   1   2   1   0   2   2   0   2   0   1   1   2   2   2   1   2
 MK-3-14                2   1   0   0   1   1   0   1   1   0   0   2   1   1   2   1   1   1   2   1   2   1   1   1   2   1   2   2   2   0   1   0   1   2   0   1   2   2   0   1   1   1   1   0   1   1   1   1   1   2   0   2   1   1   1   1   2   1   1   1   1   0   1   0   0   0   0   1   1   1   1   0   1   2   1   1   0   1   0   1   2   0   1   2   1   1   2   2   1   1   1   0   2   1   1   2   1   2   1   2   1   1   1   2   2   0   2   0   1   1   2   1   0   0   2   1   2   1   1   1   1   1   2   1   0   1   2   1   1   2   1   0   2   2   0   0   0   1   1   1   2   1   0   1   0   0   1   2   1   1   2   2   1   1   1   1   0   1   1   1   0   1   0   1   0   0   1   1   1   2   0   1   1   1   0   0   1   0   0   2   1   2   2   1   1   2   1   0   2   2   1   2   0   1   1   2   2   2   2   2
 MK-3-15                2   1   0   0   1   1   0   1   1   0   0   2   1   1   2   0   1   1   2   1   2   0   1   1   2   1   1   2   2   0   1   0   1   2   1   1   2   2   0   1   1   1   1   0   1   1   1   2   1   1   0   2   1   1   1   0   2   1   1   1   2   0   1   1   0   0   0   1   0   1   2   0   1   2   1   1   0   1   0   1   2   0   1   2   1   1   1   0   2   1   1   0   2   1   0   2   1   2   1   1   1   1   1   2   2   0   2   0   1   1   2   2   0   0   2   1   1   0   1   0   1   1   2   2   0   1   2   2   1   2   1   0   2   2   0   0   0   1   1   1   2   1   0   1   0   0   1   2   1   1   2   2   1   1   0   1   0   2   1   1   0   1   0   2   0   0   1   1   2   0   1   1   0   1   0   0   1   0   0   1   0   1   2   1   1   2   1   0   1   2   1   2   0   1   1   2   2   2   1   2
 MK-3-16                2   0   0   0   1   1   0   2   2   0   0   1   1   1   2   0   2   1   2   1   2   0   2   1   2   1   1   2   1   0   1   0   0   2   1   1   1   2   0   1   1   1   1   1   1   1   1   2   1   1   0   2   1   1   1   0   2   1   1   1   1   0   2   1   0   0   0   1   0   1   2   0   1   2   1   1   0   1   0   1   2   0   1   2   1   1   1   0   1   1   1   1   2   1   0   2   1   2   1   1   1   1   1   1   2   0   2   0   1   1   2   2   0   0   1   1   2   0   1   0   1   1   1   2   0   1   2   2   1   2   1   0   2   2   0   0   0   1   0   1   2   1   0   1   0   0   2   1   1   1   2   2   1   1   1   1   0   1   1   1   0   1   0   2   0   1   0   1   2   0   1   1   0   1   0   0   1   0   0   1   0   1   2   1   1   2   1   0   0   2   1   2   0   1   1   2   2   2   1   2
 MK-4-1                 1   1   2   2   2   2   1   2   1   1   1   1   0   1   1   1   2   1   1   1   2   0   1   1   2   0   0   0   2   0   1   1   0   1   1   2   1   1   1   1   2   2   1   2   0   2   1   1   2   1   1   2   1   2   1   1   0   0   0   1   2   0   0   1   0   1   1   1   1   1   2   1   1   1   1   2   0   2   1   1   1   0   1   0   2   1   1   1   1   1   0   1   0   0   0   0   1   0   1   0   2   1   0   0   1   1   0   1   0   1   2   1   1   1   2   2   1   1   0   1   1   1   1   2   2   1   0   2   1   1   2   2   0   2   1   1   0   2   0   1   1   0   1   1   2   2   1   1   0   1   0   0   1   0   1   1   1   0   0   1   0   1   0   1   1   1   1   1   0   1   2   1   1   0   0   1   1   2   1   1   1   0   0   1   2   2   1   2   1   2   1   1   2   0   1   1   0   1   0   2
 MK-4-2                 1   1   2   1   2   2   1   2   1   1   1   1   0   1   0   0   2   1   1   1   1   0   0   1   2   1   0   0   2   0   1   1   0   1   1   1   1   0   1   1   2   2   0   2   0   0   1   1   2   1   1   2   1   2   1   2   0   0   1   1   2   0   0   1   0   1   2   1   1   0   2   1   1   0   1   2   0   2   1   1   1   0   1   0   1   1   1   0   1   1   0   1   0   0   0   0   1   0   1   0   2   1   1   0   1   1   0   1   0   1   2   1   1   1   2   2   2   2   0   1   1   1   1   2   2   1   0   1   0   1   2   2   1   2   1   1   0   2   0   1   2   0   1   1   2   2   1   1   1   1   0   0   1   0   1   1   1   0   0   1   0   1   0   1   1   1   1   1   0   1   2   1   1   0   0   1   1   2   1   1   1   0   0   1   2   2   1   1   1   2   1   1   1   0   1   0   0   0   0   2
 MK-4-3                 1   2   1   0   2   2   1   2   1   1   1   1   2   1   0   0   2   2   1   1   1   0   0   1   1   2   1   1   2   0   1   1   0   1   1   1   1   0   1   1   2   2   0   1   0   0   1   1   1   1   2   2   1   2   1   1   1   0   1   1   2   0   0   1   1   1   2   1   1   0   1   1   1   0   1   2   0   2   1   1   1   0   1   0   1   1   1   0   1   1   0   1   0   0   0   0   1   0   0   0   2   2   1   0   1   1   0   1   0   2   2   1   1   1   1   2   2   2   0   1   1   1   1   1   1   1   0   1   0   1   2   1   1   2   1   0   0   2   0   1   2   0   1   1   2   2   1   1   2   0   1   0   1   1   1   2   1   0   1   2   0   1   0   0   0   1   2   1   0   1   2   1   1   1   0   0   1   2   1   1   0   0   1   1   2   2   0   0   1   2   1   1   1   1   1   0   1   0   0   2
 MK-4-4                 1   2   1   0   1   2   1   2   1   1   1   1   1   2   0   0   2   1   1   1   1   0   0   2   1   2   1   0   2   1   1   1   0   2   1   1   1   0   1   1   2   2   2   2   0   0   1   0   1   1   2   2   1   1   1   1   1   0   2   1   2   0   0   1   1   1   2   1   1   0   1   1   1   0   2   2   0   2   1   1   2   0   1   1   1   1   1   0   1   0   0   1   0   1   0   1   1   0   1   1   1   2   1   0   1   1   0   1   1   2   1   1   1   1   1   2   2   2   0   1   1   1   1   1   1   0   0   1   0   1   2   1   0   2   1   1   0   2   1   1   2   0   1   1   2   2   1   1   2   0   2   0   1   0   1   2   1   0   1   2   0   1   0   2   0   1   2   1   0   1   2   1   1   1   0   0   1   2   1   1   0   0   1   1   0   2   0   0   1   2   1   0   1   0   1   0   1   0   2   1
 MK-4-5                 1   2   1   1   0   2   1   2   0   1   1   1   1   2   0   0   2   1   1   1   1   0   1   2   1   2   1   0   2   1   1   1   0   2   1   1   1   0   1   1   2   2   1   2   0   0   2   0   1   1   2   2   1   1   1   1   1   0   2   1   2   0   0   1   1   1   2   0   1   0   2   1   1   1   1   2   0   2   2   0   2   0   1   0   1   1   1   0   1   0   0   0   0   1   0   1   1   0   1   1   1   2   2   0   1   1   0   1   1   1   0   1   1   1   1   2   1   2   0   1   1   1   1   1   1   0   0   1   0   1   1   2   1   2   1   2   0   2   1   0   2   0   1   1   2   1   1   1   2   0   2   0   1   0   1   2   1   0   1   2   0   1   1   2   0   1   1   1   0   2   2   0   1   1   0   0   0   0   0   1   1   0   1   1   0   2   0   0   2   1   2   0   0   0   1   0   1   0   2   1
 MK-4-6                 0   0   1   1   0   2   1   2   0   1   1   1   2   2   0   0   2   1   1   1   1   0   1   2   1   1   1   0   1   1   2   2   1   2   1   2   1   1   1   0   0   2   1   2   0   0   2   0   1   1   2   2   0   1   1   1   1   0   1   0   2   1   0   1   2   1   2   0   1   0   2   1   1   0   0   1   2   2   2   1   2   1   1   0   1   0   1   0   1   0   0   0   0   1   1   1   2   0   1   1   1   2   2   0   1   1   0   0   1   1   1   1   1   1   1   2   1   2   0   1   1   1   1   1   0   0   0   1   0   1   1   2   1   2   1   2   0   2   1   0   1   0   1   0   2   1   1   1   2   0   1   0   1   0   1   2   1   1   1   1   0   1   1   2   0   1   2   1   1   2   2   0   1   0   0   0   0   0   0   1   1   0   1   1   0   1   0   0   1   1   2   0   0   0   1   0   1   1   2   1
 MK-4-7                 0   0   1   1   1   2   1   2   0   1   1   1   2   2   0   0   2   1   1   1   2   0   0   2   1   1   1   0   1   1   2   2   1   2   1   2   1   1   1   0   0   2   1   2   1   0   2   0   1   1   1   2   0   1   1   1   0   0   1   0   2   0   0   0   2   1   1   1   1   0   2   1   0   0   0   1   1   2   2   2   2   1   1   1   1   0   1   1   1   0   1   1   0   1   1   1   2   0   1   1   1   1   1   0   1   1   0   0   1   1   1   1   1   1   1   2   2   2   1   1   1   1   0   1   0   0   1   1   0   1   1   1   1   2   1   2   0   1   1   0   1   0   1   0   1   1   2   1   2   0   1   1   1   0   1   1   2   1   1   1   0   0   0   2   0   1   1   1   1   2   2   0   1   1   0   0   2   0   0   1   1   1   1   1   1   0   1   0   1   1   2   2   0   0   1   0   1   1   2   1
 MK-4-8                 0   0   0   1   1   1   1   1   0   1   1   1   1   2   0   1   1   1   1   1   2   0   0   2   1   1   2   0   1   1   2   2   1   1   1   2   1   1   1   0   0   2   0   1   2   0   2   1   1   0   1   2   0   1   1   1   1   0   1   0   1   1   1   1   2   1   0   1   1   1   2   1   0   0   1   1   1   1   2   2   2   1   1   2   1   0   1   1   1   0   1   1   0   1   0   1   2   0   0   1   1   1   1   0   0   1   0   0   1   1   1   1   1   2   2   2   2   2   2   1   1   1   0   1   0   0   1   1   0   1   1   1   1   2   2   1   0   1   0   0   2   0   1   0   0   2   1   1   2   0   1   1   1   0   1   1   2   1   1   1   0   0   0   2   1   1   1   2   1   2   2   0   1   1   0   0   2   0   0   1   1   1   1   2   1   0   1   0   0   1   2   2   0   0   1   0   1   1   2   1
 MK-4-9                 0   0   0   1   1   1   1   1   0   1   1   1   0   2   0   1   1   1   1   1   2   0   0   2   1   1   1   0   1   1   2   1   1   1   1   2   2   1   1   0   0   2   0   1   2   0   2   1   1   0   1   2   0   1   1   1   1   0   1   0   1   2   1   1   2   1   1   1   1   1   2   0   0   0   1   1   1   1   2   2   2   0   1   2   1   0   1   1   1   0   1   1   0   1   2   1   1   0   1   1   1   1   1   1   0   1   0   0   1   1   1   1   2   2   2   2   1   2   2   1   1   1   1   1   0   0   0   2   0   1   1   2   0   2   1   1   0   1   0   0   2   0   1   0   1   2   1   0   2   0   1   1   2   0   1   2   1   1   1   1   0   0   0   1   1   1   1   2   2   2   2   1   1   1   0   0   1   0   0   1   1   1   1   2   1   1   0   0   0   0   2   2   0   0   1   0   1   1   2   1
 MK-4-10                0   0   1   1   1   1   1   1   0   1   2   1   0   2   1   1   1   1   2   1   2   1   0   1   1   1   1   0   1   0   2   1   1   1   1   1   2   1   1   0   0   2   0   1   2   0   2   1   1   1   1   2   1   1   1   1   1   0   1   1   1   2   1   1   1   1   1   1   0   0   2   0   0   0   1   1   2   1   2   2   0   0   1   2   1   0   1   1   1   0   2   1   0   1   2   1   2   0   1   2   1   0   1   2   0   1   1   0   1   1   1   1   2   2   1   2   1   2   2   1   1   2   1   1   1   0   1   2   1   1   1   2   0   2   1   1   0   0   0   0   2   0   1   0   2   2   1   0   2   0   1   2   2   0   1   2   1   1   2   1   0   0   0   2   2   1   1   2   2   1   2   2   1   1   0   0   1   1   0   1   1   0   1   2   1   1   0   0   0   0   2   2   0   0   2   0   1   1   2   1
 MK-4-11                0   0   1   1   1   1   1   2   1   1   2   1   0   2   1   0   1   1   1   1   2   1   0   1   1   0   1   0   1   0   2   0   1   1   1   1   2   1   1   1   0   2   0   1   2   0   1   2   1   1   1   2   1   2   1   0   1   0   2   1   1   2   1   1   1   1   2   1   0   1   2   1   0   0   1   1   1   1   2   2   0   0   1   2   1   0   1   1   1   0   2   1   1   1   2   1   2   0   1   1   1   0   1   2   0   1   1   0   1   1   1   0   2   2   1   2   1   2   1   1   1   1   1   1   0   0   1   2   1   1   2   1   0   2   0   2   0   1   0   0   2   0   1   0   2   2   1   0   2   0   0   2   2   0   1   1   2   1   2   1   0   0   0   2   2   1   1   2   2   1   2   2   1   1   0   0   1   1   0   1   2   0   1   2   1   2   0   0   1   0   2   2   0   0   2   0   1   1   2   1
 MK-4-12                0   0   2   1   2   1   1   2   1   1   2   1   0   2   1   0   1   1   1   1   1   1   0   1   0   1   1   0   2   0   2   0   1   0   1   2   2   1   1   1   0   2   0   1   2   1   1   1   1   1   1   1   1   2   1   0   1   0   2   1   0   2   1   1   1   1   2   1   0   1   2   1   0   0   1   1   1   1   2   2   0   0   1   2   0   0   1   1   1   0   2   1   1   1   2   1   1   0   1   1   1   0   1   2   0   1   1   0   1   1   2   0   2   2   1   1   1   2   1   1   1   1   1   0   0   1   1   2   1   1   2   1   0   2   0   1   0   1   0   0   2   0   1   0   1   2   1   0   2   0   0   2   2   1   0   1   2   1   1   1   2   0   0   2   2   0   1   1   2   1   2   2   1   1   0   0   1   0   0   1   2   0   1   2   1   2   1   0   1   0   2   2   0   0   2   0   1   1   2   1
 MK-4-13                0   0   2   2   2   2   1   2   2   1   2   0   0   2   0   1   1   1   1   1   1   1   1   1   1   1   1   0   2   1   1   0   1   1   1   1   2   2   1   1   0   1   0   1   2   2   1   1   1   1   2   1   1   2   1   0   2   0   2   0   0   2   1   1   1   1   2   1   0   1   1   1   0   0   1   0   1   0   2   2   0   0   1   2   0   0   1   2   2   1   2   1   2   0   2   1   1   0   1   1   1   0   1   2   0   0   1   0   0   1   2   0   2   2   2   1   1   2   2   1   1   1   1   0   0   1   1   1   1   1   1   1   0   2   0   1   0   1   0   0   2   0   1   0   1   2   1   0   2   0   0   2   2   1   0   2   2   1   1   1   2   0   1   2   2   0   1   1   2   1   2   2   1   1   0   1   1   0   0   1   2   1   1   2   1   2   2   0   0   1   2   2   0   0   2   0   0   1   2   2
 MK-4-14                0   0   2   1   2   2   1   2   2   1   2   0   2   2   0   1   2   1   1   2   1   1   1   1   0   0   2   1   1   1   0   0   2   1   1   1   2   2   1   1   0   1   0   1   2   2   1   1   1   1   1   1   1   1   1   0   2   0   2   1   1   2   1   1   2   1   2   1   0   1   1   1   1   0   0   0   1   0   2   2   0   0   1   2   0   0   1   1   2   1   2   1   2   0   1   1   1   0   1   2   1   0   1   2   0   1   1   0   0   2   2   0   2   2   2   1   1   2   2   1   2   1   1   0   0   0   1   1   1   1   2   1   0   2   0   2   0   2   0   0   2   0   2   0   1   2   1   0   2   0   0   2   2   0   0   2   2   1   2   1   2   0   1   2   1   0   1   1   2   2   2   2   1   1   0   2   1   0   0   1   2   1   1   2   1   1   2   0   0   1   2   2   0   0   2   0   0   1   2   2
 MK-4-15                0   0   1   1   1   2   1   2   2   1   2   0   2   2   0   1   2   1   1   2   1   1   1   1   0   0   2   1   0   1   0   1   2   1   1   1   2   2   2   1   0   0   0   2   1   2   1   1   1   1   1   2   1   1   1   0   2   0   2   1   1   2   1   1   1   1   2   1   0   1   0   1   1   0   1   0   1   0   2   2   0   0   1   2   0   0   1   1   2   0   2   1   2   0   1   1   2   0   0   2   1   0   1   2   0   1   2   0   1   1   2   0   2   2   2   0   1   1   2   1   2   1   1   0   0   0   1   1   1   1   2   1   0   2   0   1   0   2   0   1   2   0   2   0   1   2   2   0   1   1   0   2   2   1   0   2   2   1   1   1   2   0   1   2   0   0   1   1   2   2   2   2   1   1   0   2   1   0   0   1   2   1   1   2   1   1   1   0   0   1   2   1   0   0   2   0   0   1   1   1
 MK-4-16                0   0   1   1   1   2   1   2   2   1   2   0   2   2   0   1   2   1   1   2   1   1   0   1   0   0   2   1   0   1   0   1   2   1   0   1   2   2   2   1   0   0   1   2   1   2   1   1   1   1   1   1   1   1   1   1   2   1   2   1   1   2   1   1   1   1   2   1   0   1   1   1   1   0   1   0   2   0   2   2   0   0   1   2   0   0   1   2   2   0   2   2   2   0   1   1   2   0   0   2   1   0   1   1   0   1   2   0   1   0   2   0   2   2   2   0   1   1   1   1   2   1   1   0   0   0   1   1   1   1   2   1   0   2   0   1   0   2   0   1   2   0   2   1   1   2   2   0   1   1   1   1   2   0   0   2   2   1   1   1   2   0   1   1   0   0   1   1   2   2   1   2   1   2   0   2   1   0   0   1   2   1   2   2   0   1   1   0   0   1   2   1   0   0   2   0   0   1   1   2
 MK-5-1                 2   1   1   2   0   1   2   1   1   0   0   1   0   1   1   2   2   2   1   1   1   2   2   1   1   0   1   1   1   1   2   1   1   1   2   2   0   0   1   1   1   1   1   1   2   1   1   2   2   1   0   0   0   0   1   1   2   0   1   1   2   1   1   1   2   2   1   1   1   1   1   0   1   0   2   1   1   0   2   1   1   2   1   0   2   1   2   1   2   1   1   2   1   0   2   2   0   2   1   0   2   0   1   0   0   1   1   1   1   0   2   1   1   1   1   0   1   2   1   0   2   2   1   1   1   1   0   1   1   1   0   0   0   2   1   1   1   1   0   1   0   1   1   2   2   2   1   2   0   0   2   1   0   2   0   1   0   1   1   2   0   0   1   1   2   2   1   0   1   1   2   1   1   0   0   2   0   2   1   1   2   1   2   1   1   1   1   2   0   1   2   1   0   2   2   2   1   2   0   2
 MK-5-2                 2   1   2   1   0   2   2   1   0   0   1   0   0   1   0   2   1   2   1   0   1   2   2   1   1   0   0   1   1   1   1   1   1   1   2   2   0   0   1   1   1   1   1   1   2   1   1   2   2   1   0   0   0   0   1   1   1   0   2   1   2   1   1   1   1   2   1   1   1   1   1   0   2   0   1   1   1   1   2   1   1   2   1   0   2   0   1   1   2   1   2   2   1   0   0   2   1   2   1   0   2   1   1   0   0   1   1   1   1   0   2   1   0   1   1   0   1   2   1   1   1   1   1   2   1   1   0   1   0   1   0   1   0   2   1   2   1   1   1   1   2   1   1   1   1   2   1   2   0   0   2   1   0   2   0   1   0   1   1   2   0   0   0   1   2   2   0   1   1   1   1   1   2   0   1   2   0   2   1   1   2   1   2   1   1   1   1   2   1   1   2   1   0   1   2   2   1   2   0   2
 MK-5-3                 1   1   2   1   0   0   2   1   1   0   1   0   0   1   1   2   1   2   1   0   0   2   2   1   1   1   0   1   0   1   1   1   1   1   2   2   0   0   1   1   1   1   1   2   2   1   1   2   2   1   0   0   1   0   1   1   1   0   2   1   1   1   1   2   1   2   0   1   1   1   1   0   2   0   1   2   1   1   2   0   1   2   0   0   2   0   1   1   2   1   2   2   1   1   0   2   1   2   1   0   2   1   1   2   0   0   1   1   1   0   2   1   0   1   2   0   1   2   1   1   1   1   1   2   1   1   0   0   0   1   0   1   1   2   1   1   1   1   1   1   2   1   1   1   1   2   1   2   1   0   2   0   0   2   1   1   0   1   1   2   2   0   0   1   2   2   0   1   1   1   0   1   2   0   1   2   0   2   0   1   2   2   2   1   1   2   2   2   1   1   2   2   0   1   2   2   1   2   0   2
 MK-5-4                 1   1   2   2   0   1   2   1   0   0   0   1   0   1   1   2   2   1   1   0   0   2   2   1   1   1   0   1   1   1   1   2   0   1   2   2   0   0   1   1   2   1   1   1   2   1   1   2   2   1   0   2   2   0   1   1   1   0   2   1   1   2   1   2   1   1   0   1   1   1   1   1   2   0   2   2   1   0   2   0   1   2   0   0   2   0   2   1   2   1   1   2   2   1   1   2   1   2   1   0   2   1   2   2   0   1   1   1   1   1   2   1   1   2   2   1   1   2   1   1   1   1   1   0   1   0   0   0   0   1   0   1   0   2   2   2   2   1   1   0   2   1   1   1   0   2   1   2   1   0   1   0   0   2   0   1   0   1   1   2   1   0   0   1   2   1   0   1   1   1   1   1   2   0   1   1   0   2   0   1   2   1   2   1   1   2   1   2   1   1   1   2   0   0   2   2   1   2   0   2
 MK-5-5                 1   1   2   2   0   1   2   1   0   0   1   0   0   1   1   2   2   1   1   1   0   2   2   1   1   1   0   1   1   1   1   2   0   1   2   2   0   0   0   2   2   1   1   1   2   1   1   2   2   1   0   2   2   0   1   0   1   0   2   1   1   1   1   2   0   1   1   1   1   1   1   1   2   0   2   1   1   0   2   0   2   1   0   0   1   0   2   1   2   1   1   2   2   1   0   2   1   2   1   0   2   0   2   2   0   1   1   0   1   1   2   1   1   2   2   0   1   2   1   1   1   1   1   1   0   0   0   0   1   1   0   1   0   2   2   2   2   1   1   1   2   1   1   1   0   2   1   2   1   0   1   1   0   2   0   1   0   1   1   2   1   0   0   1   2   2   0   0   1   1   1   1   2   0   1   1   0   2   0   1   1   1   2   2   1   2   1   2   1   1   0   2   0   0   2   1   1   2   0   2
 MK-5-6                 1   1   2   2   0   1   2   0   0   0   1   0   0   1   1   2   0   2   1   2   0   2   2   1   0   1   0   1   1   1   1   2   0   2   2   2   0   0   0   2   2   1   1   1   2   1   1   2   2   1   0   1   2   1   1   0   1   0   2   1   1   1   1   2   0   1   1   1   1   1   1   1   1   0   2   1   1   1   2   0   1   1   1   0   1   0   2   1   2   1   1   2   2   1   0   2   1   2   0   0   2   0   2   1   0   1   1   1   1   1   2   1   0   2   2   0   1   2   1   2   1   1   1   1   0   0   0   0   2   0   0   1   0   1   2   2   1   1   1   1   2   1   1   1   2   2   0   2   1   0   1   1   0   2   0   1   1   1   1   2   1   0   1   1   2   2   0   0   1   1   1   1   2   0   1   1   0   1   0   1   2   1   2   1   0   2   1   2   1   1   1   2   0   0   2   1   1   1   0   2
 MK-5-7                 0   1   2   2   0   1   2   0   0   0   1   0   0   1   1   2   0   1   0   0   0   1   2   0   0   1   0   1   0   1   1   1   0   1   2   2   0   0   0   2   2   1   1   1   2   1   0   2   2   1   0   1   2   1   0   0   1   0   2   1   1   1   1   2   0   1   2   1   1   1   1   1   1   0   2   2   1   2   1   0   1   1   1   0   1   0   2   1   2   2   2   2   1   1   0   2   1   1   0   0   2   0   1   2   0   1   1   0   1   1   2   1   0   2   2   0   1   1   1   2   1   1   2   1   0   0   0   0   2   1   0   1   0   2   2   1   1   1   1   1   2   1   0   1   2   2   0   2   1   0   1   1   0   2   0   0   1   1   0   2   1   0   0   1   1   2   0   0   1   1   1   1   2   0   1   1   1   1   0   2   1   1   2   1   0   2   1   2   1   1   0   2   0   0   2   1   1   2   0   2
 MK-5-8                 2   1   2   2   0   1   2   0   0   0   1   0   0   2   1   2   0   1   0   0   1   0   2   0   0   1   0   1   0   1   1   1   0   2   2   2   0   0   0   2   2   1   1   0   1   0   0   2   2   1   0   1   2   1   0   0   1   0   1   1   1   1   1   2   0   1   2   1   1   1   2   1   1   0   2   2   1   1   1   0   1   1   1   0   1   0   2   1   1   2   2   2   0   1   0   2   1   1   0   0   2   0   1   2   0   1   1   0   0   0   2   1   0   2   1   0   1   1   1   1   1   1   2   1   0   0   2   0   2   1   0   1   2   2   2   1   1   1   0   2   2   1   0   2   2   2   0   2   1   0   0   1   1   2   0   0   1   1   0   2   1   0   0   1   1   2   1   0   1   1   1   1   2   0   0   1   1   1   0   2   1   1   2   1   0   2   2   2   1   1   0   2   0   0   1   0   1   2   1   2
 MK-5-9                 2   1   1   2   0   1   2   0   0   0   1   0   0   2   1   2   1   1   1   0   1   0   2   0   0   1   0   1   0   1   0   1   0   2   2   2   1   0   0   2   2   1   1   0   1   0   0   2   2   1   0   1   2   1   0   0   1   0   1   2   1   1   1   2   0   1   1   1   1   2   2   1   1   0   1   2   1   1   0   0   0   1   1   0   1   0   2   1   1   2   2   2   1   1   0   2   1   1   0   0   2   0   0   2   0   1   1   0   0   0   2   1   0   2   1   0   1   1   1   1   1   1   2   1   0   0   2   0   2   1   0   1   2   2   1   1   0   1   1   1   2   1   0   2   2   2   0   2   1   0   0   1   1   2   0   1   1   1   1   2   1   0   0   1   2   2   1   0   1   2   1   1   2   0   0   1   1   1   0   2   1   2   2   1   0   2   2   1   1   1   0   2   0   0   1   0   1   2   0   2
 MK-5-10                2   1   1   2   0   1   2   1   0   0   1   0   0   1   1   2   1   0   0   0   1   0   2   0   0   1   0   1   0   1   1   1   0   2   2   2   1   0   0   2   2   0   1   0   2   1   1   2   2   1   0   1   2   1   0   0   1   0   2   2   1   1   1   2   0   1   2   1   1   2   2   0   1   0   1   1   2   1   0   0   0   1   1   0   1   0   2   0   1   2   2   2   1   1   0   2   1   1   0   0   1   1   0   1   0   1   2   0   0   0   2   1   0   2   1   0   1   1   1   2   1   2   2   1   0   0   2   0   2   1   0   1   1   2   2   1   0   1   1   1   2   1   0   1   2   2   1   2   1   0   0   1   1   2   1   1   1   1   1   2   1   0   0   1   2   2   1   1   1   2   1   1   2   0   1   1   1   1   0   2   1   1   2   1   0   2   2   1   2   1   0   2   0   0   1   0   1   1   0   2
 MK-5-11                2   1   1   2   0   0   1   1   0   0   1   0   0   1   1   1   1   1   2   0   1   0   2   0   0   1   0   1   0   1   1   0   1   2   1   2   1   0   1   2   2   1   1   0   2   1   1   1   2   1   0   0   2   1   0   0   1   0   2   1   1   1   1   2   0   1   2   1   1   1   2   0   1   0   1   1   2   1   0   0   1   1   2   0   1   0   2   0   1   2   1   2   2   1   0   2   2   1   0   0   0   1   0   1   0   1   2   0   0   0   1   1   0   2   1   1   1   1   2   2   0   2   2   1   0   0   2   0   2   1   0   1   1   2   1   1   1   1   2   1   2   1   0   2   1   2   2   2   2   0   0   1   2   2   1   1   1   1   1   2   1   0   0   1   1   2   1   1   1   2   0   0   1   0   0   1   1   0   1   2   1   1   2   1   0   2   2   1   2   1   0   2   0   0   1   0   1   1   0   1
 MK-5-12                2   1   1   2   0   0   1   1   1   0   1   0   0   2   1   1   1   1   2   0   1   0   2   0   0   1   0   1   0   1   1   0   0   2   1   2   1   0   1   2   2   1   1   2   2   1   1   1   2   1   0   0   2   0   1   1   1   0   2   0   1   1   0   2   0   1   1   1   2   1   2   0   1   1   1   1   2   1   0   0   0   1   1   1   0   0   2   0   1   2   1   2   2   1   0   2   2   1   0   1   0   1   0   1   0   1   2   1   0   0   2   1   1   2   1   1   1   1   2   1   0   2   2   1   0   0   2   1   2   1   0   1   1   2   1   1   1   1   1   1   2   1   0   2   1   2   1   2   2   0   0   2   2   2   1   2   1   1   1   2   1   0   1   1   2   2   1   1   1   2   0   0   1   0   0   1   1   0   1   2   1   1   2   2   0   1   2   1   1   2   0   2   0   1   1   0   1   1   2   1
 MK-5-13                2   1   0   1   0   0   1   1   0   0   1   1   0   2   1   1   1   1   2   0   1   0   2   0   0   1   0   1   0   1   1   1   0   2   1   2   1   0   0   2   2   2   1   2   2   1   1   1   2   1   0   0   0   0   1   1   1   1   1   1   2   1   0   2   0   1   1   1   2   1   2   0   1   1   0   1   2   0   0   1   0   1   1   2   0   0   2   0   1   2   1   2   1   1   0   2   2   1   0   1   0   1   0   2   0   1   2   1   0   0   1   1   1   2   1   1   1   1   1   1   0   1   2   1   1   0   2   1   2   1   0   1   1   1   1   1   1   1   0   1   1   1   1   2   1   2   1   2   2   0   1   2   2   2   1   2   1   1   2   2   1   0   1   1   2   2   1   0   1   2   0   0   1   0   1   1   2   1   1   2   1   1   2   2   0   1   1   1   1   2   1   2   1   1   1   1   1   1   1   1
 MK-5-14                2   1   0   1   0   0   1   1   0   0   1   1   1   2   1   1   0   1   2   0   1   0   2   0   0   1   1   1   1   1   2   1   0   2   1   2   1   0   0   2   2   1   1   2   2   1   1   1   2   1   0   0   0   0   1   1   0   1   1   1   2   1   0   2   0   1   1   1   2   1   2   0   0   1   1   2   2   0   0   1   0   1   1   2   0   0   2   1   1   2   1   2   1   1   1   2   2   1   0   1   0   1   0   2   0   1   2   0   0   0   1   1   1   2   1   1   1   1   2   1   0   1   2   1   1   1   2   1   2   1   0   1   1   1   0   1   1   1   0   1   1   1   1   1   1   2   0   1   1   0   1   2   1   1   1   2   1   1   2   2   1   0   2   1   2   2   1   0   1   2   0   0   1   0   1   1   2   1   1   2   1   1   2   2   0   1   1   1   1   2   1   2   1   1   1   1   1   1   1   0
 MK-5-15                2   1   0   1   0   0   1   2   0   0   1   1   1   1   1   1   0   1   2   1   1   0   2   0   1   1   1   1   0   1   2   2   0   2   1   2   1   1   0   2   2   1   1   2   2   1   0   1   2   1   0   0   0   0   1   1   0   1   1   1   2   1   1   0   0   1   1   1   1   0   2   0   0   1   2   2   2   0   1   1   0   1   1   2   0   0   2   1   1   2   1   1   0   1   1   1   2   1   0   1   0   1   1   2   1   1   2   0   0   0   1   2   1   2   1   1   1   1   2   1   0   2   2   1   1   1   2   1   2   1   0   1   0   1   0   1   1   1   0   1   1   1   1   1   1   2   1   1   1   0   1   2   1   1   0   2   2   1   2   2   1   0   2   1   2   2   1   0   1   2   1   0   0   1   1   0   2   1   1   1   1   0   2   2   0   1   2   1   1   2   1   1   1   2   0   1   1   1   1   1
 MK-5-16                1   1   0   1   1   0   1   2   0   0   1   1   2   1   1   1   0   1   2   1   1   0   2   0   0   0   1   1   0   1   2   2   0   2   1   2   1   1   0   2   2   1   1   2   1   1   0   1   2   1   0   0   1   1   1   1   0   0   1   1   2   1   1   0   0   1   1   1   1   0   2   0   0   1   2   2   2   0   1   1   0   2   1   2   0   0   2   1   1   2   1   1   1   1   2   1   2   1   0   0   0   2   1   2   1   1   2   0   1   0   1   2   1   1   1   1   1   1   2   1   0   2   1   1   1   1   2   1   1   1   0   1   0   2   0   1   1   1   0   1   1   1   1   1   1   2   1   1   2   0   2   2   2   1   0   2   2   1   1   2   1   0   2   1   2   2   1   1   1   2   1   0   0   2   1   0   2   1   1   1   1   0   1   2   0   1   2   1   1   2   1   0   1   2   0   1   1   1   1   0
 MK-6-1                 1   0   1   1   1   1   1   1   1   2   2   1   0   2   1   1   1   2   2   1   1   2   0   0   1   2   1   2   0   1   2   1   0   0   1   1   1   1   2   1   2   1   2   1   1   2   2   1   0   0   1   2   1   0   0   1   2   2   1   0   0   1   2   1   2   2   0   2   0   0   2   1   1   0   1   1   1   0   2   1   1   2   1   2   2   1   1   0   0   0   1   1   1   1   1   1   1   2   2   2   1   2   1   1   1   1   0   0   1   1   2   0   1   2   2   0   1   1   2   1   0   1   1   2   1   2   0   0   1   1   2   1   2   1   0   0   0   1   2   2   1   2   1   2   0   0   1   2   1   1   2   1   1   0   0   2   2   1   2   1   2   1   2   1   0   2   0   0   2   1   2   0   0   1   0   1   1   1   1   1   2   1   2   1   0   2   2   2   0   0   1   1   2   2   1   2   2   1   0   2
 MK-6-2                 1   0   1   1   1   1   1   1   2   2   2   1   0   2   1   1   1   2   1   1   1   1   0   0   1   2   1   2   1   1   2   0   0   0   1   0   1   1   2   0   2   1   2   0   2   2   2   1   0   1   1   2   1   1   0   0   2   2   0   0   0   1   1   1   2   2   0   2   0   1   1   1   1   0   1   2   2   0   2   1   1   2   1   2   2   0   2   0   0   0   2   1   0   1   0   1   1   1   2   2   0   2   2   1   1   1   1   0   1   1   1   0   0   2   2   0   1   1   2   1   0   1   1   2   1   2   0   0   1   1   2   1   2   2   0   0   2   1   2   1   1   2   1   2   0   0   1   2   1   1   2   1   1   0   0   2   2   1   2   1   1   1   2   1   0   2   0   0   2   1   2   0   0   0   0   1   1   1   1   1   2   1   2   1   0   2   2   2   0   0   1   1   2   2   1   2   2   1   0   2
 MK-6-3                 1   0   1   1   2   1   1   1   2   2   2   1   0   2   1   1   1   1   0   1   1   1   1   1   0   2   1   2   1   1   2   0   1   0   0   0   1   1   2   0   2   1   2   1   1   2   2   1   0   1   1   2   1   0   0   0   2   2   0   0   1   1   1   0   2   1   1   2   1   1   1   0   1   1   0   2   2   1   2   1   1   2   2   2   2   0   2   0   0   0   2   1   0   1   0   1   1   1   2   2   0   2   2   1   1   1   0   0   1   1   1   0   0   1   1   1   1   1   2   1   0   1   1   2   1   2   0   0   1   1   2   1   2   2   1   0   2   1   2   1   1   2   1   2   0   0   1   2   1   0   2   1   1   1   1   2   2   1   2   2   1   1   2   0   0   2   0   1   1   1   2   0   0   0   0   1   1   0   2   1   2   1   2   1   0   1   2   1   0   0   2   1   2   2   1   2   2   1   0   2
 MK-6-4                 1   0   1   1   2   1   1   1   1   2   1   2   0   2   1   1   1   1   1   1   1   1   1   1   0   2   2   2   1   1   2   0   1   0   0   0   1   1   2   0   2   1   2   1   0   1   2   1   0   1   1   2   2   0   0   0   2   2   0   0   1   1   1   0   2   1   1   2   1   1   1   0   2   1   0   1   2   1   2   1   2   1   2   0   0   0   2   0   1   0   1   0   0   1   0   1   1   0   2   2   0   2   2   1   1   1   0   0   0   0   1   0   0   1   1   1   1   1   2   1   0   1   1   2   1   2   0   1   1   1   2   1   1   2   1   0   2   2   2   1   1   2   1   2   0   0   1   2   1   1   1   1   1   1   1   2   2   2   2   2   1   1   2   0   0   2   0   1   1   1   2   0   0   1   0   2   0   0   2   1   2   1   2   1   0   1   1   1   0   1   1   0   2   2   1   2   2   1   0   2
 MK-6-5                 1   0   2   1   2   1   1   1   0   2   1   2   0   2   1   1   1   1   2   1   1   2   1   1   1   2   1   2   1   1   2   0   1   0   1   0   0   1   2   0   2   1   2   1   0   2   2   1   0   1   2   2   1   0   0   1   2   2   1   0   1   1   1   0   2   1   1   1   1   2   2   0   2   1   0   2   2   0   2   0   2   1   2   0   0   0   2   0   1   1   1   0   0   1   0   1   1   0   2   2   0   2   2   1   1   1   0   1   0   0   1   1   0   2   2   1   1   0   2   1   0   1   1   2   1   2   0   1   1   1   2   1   1   2   1   1   2   1   2   1   1   2   1   2   0   0   1   2   1   1   1   1   2   1   1   2   2   2   2   1   1   2   2   0   0   2   0   2   1   1   2   1   0   1   0   2   1   1   2   0   2   1   2   1   0   1   2   0   0   1   1   1   2   1   1   2   2   2   0   2
 MK-6-6                 1   1   2   1   1   1   1   1   0   2   1   2   0   2   1   1   2   1   2   0   1   1   1   0   1   1   1   2   0   1   1   1   1   0   1   1   0   1   2   0   2   2   2   1   0   2   2   1   1   1   2   2   1   0   0   1   2   2   1   1   1   0   1   0   2   1   1   1   1   2   2   1   2   2   0   2   1   0   2   0   2   1   2   0   0   0   2   0   1   1   2   0   0   1   0   1   2   0   2   2   0   2   1   1   1   1   0   1   0   0   1   1   1   2   2   2   1   1   2   1   0   1   1   2   1   2   0   1   2   1   2   0   1   1   1   1   2   1   1   1   1   1   2   1   0   1   0   2   1   1   1   1   2   1   1   2   2   2   2   1   1   2   2   0   1   2   0   1   1   1   2   1   0   2   0   2   1   1   2   0   1   1   0   1   0   1   2   0   0   2   1   1   2   1   1   1   2   2   0   2
 MK-6-7                 1   1   2   1   1   1   1   1   0   2   1   2   0   2   0   1   2   1   2   0   1   1   1   0   1   1   1   2   0   1   1   1   2   0   1   0   0   1   1   0   1   2   2   1   0   2   2   1   1   1   2   2   0   0   0   1   2   1   1   1   1   0   1   0   2   1   2   1   1   2   1   1   2   2   0   2   1   0   2   0   2   0   2   0   1   0   2   0   1   1   2   0   1   1   0   1   2   0   2   2   0   1   1   1   1   1   0   0   0   0   0   0   1   2   1   2   1   1   2   1   0   2   2   1   1   2   0   0   2   1   2   1   1   0   1   1   1   1   1   1   0   1   2   0   0   1   0   2   1   0   1   1   2   1   1   2   2   2   2   1   1   2   2   0   1   2   0   1   1   1   2   1   0   2   0   2   1   1   2   0   1   1   0   1   1   1   2   0   1   2   1   1   2   1   1   1   1   1   0   1
 MK-6-8                 0   1   2   1   1   1   1   2   0   2   1   1   0   1   0   1   2   1   2   0   1   1   0   0   1   1   1   2   1   1   1   0   2   0   1   0   0   1   1   1   1   2   1   1   0   2   2   1   1   1   1   2   0   0   0   1   2   1   1   1   1   1   1   0   1   1   2   1   1   2   1   1   2   1   0   2   1   0   2   1   2   1   2   0   1   0   2   0   1   1   2   0   1   1   0   2   2   0   2   1   0   1   1   1   1   1   0   0   0   0   0   0   1   1   1   2   1   1   2   1   0   2   1   1   1   1   0   1   1   0   2   1   1   0   1   1   1   1   1   1   0   1   2   0   1   1   0   1   1   0   1   1   2   1   1   2   2   2   1   1   0   2   2   0   1   2   0   1   1   1   2   0   0   2   1   2   1   1   2   0   1   1   0   1   1   1   2   0   1   2   2   1   2   1   0   1   1   1   0   1
 MK-6-9                 0   1   2   2   1   0   1   2   0   2   1   1   0   1   1   1   2   1   2   0   1   1   0   0   1   1   1   2   1   1   1   0   1   0   0   0   0   1   1   1   1   1   1   1   1   2   2   1   1   1   1   2   0   0   0   1   2   1   1   0   1   1   1   0   1   1   1   1   1   2   2   0   1   2   0   2   1   0   2   1   2   1   2   0   1   0   2   0   1   1   2   0   1   1   0   2   1   0   2   1   2   1   1   1   1   1   0   0   0   0   0   0   2   1   1   2   1   1   2   1   1   1   1   1   1   1   0   1   1   0   2   2   1   0   1   1   1   1   1   1   0   0   2   0   1   1   0   1   1   0   2   1   2   1   1   2   2   2   2   1   0   2   2   0   1   1   0   1   1   0   2   0   0   2   1   2   1   1   1   0   1   1   0   1   1   1   2   0   2   2   2   1   2   1   0   0   2   1   0   1
 MK-6-10                0   1   1   2   2   0   1   2   0   2   1   1   0   1   1   1   2   1   2   0   1   1   0   0   1   1   0   2   0   1   1   1   1   0   1   0   0   1   1   1   1   1   1   1   1   2   2   0   1   1   1   2   1   0   0   1   2   1   1   0   1   1   0   0   1   1   1   2   1   1   2   0   1   2   1   2   1   0   2   2   1   1   2   0   0   0   2   0   1   1   2   0   1   1   0   2   1   1   2   1   2   1   1   0   1   1   0   0   0   0   0   0   2   1   1   2   1   1   2   1   1   1   1   1   1   1   1   1   1   0   2   2   1   0   1   1   1   1   1   1   1   0   2   0   1   1   0   1   1   0   2   1   2   1   1   2   2   1   2   1   0   2   1   0   1   1   0   1   1   1   2   0   1   1   2   2   1   1   1   0   1   1   0   1   1   1   2   0   1   2   2   1   2   2   0   0   2   1   0   1
 MK-6-11                0   1   1   1   2   0   1   2   0   1   1   1   0   1   1   1   1   1   2   0   1   1   0   1   1   1   0   2   0   1   0   1   1   0   1   0   0   1   1   1   1   1   1   1   1   2   1   0   1   1   1   2   1   0   0   1   2   1   1   0   1   2   0   1   2   1   1   2   1   1   1   0   1   2   1   2   1   0   2   2   1   1   2   1   0   0   1   1   1   1   2   0   1   1   0   1   1   1   2   1   2   0   1   0   1   1   0   0   0   0   0   0   2   0   1   2   1   1   2   1   1   1   1   1   1   2   1   1   1   0   2   2   1   0   1   1   1   1   1   1   1   0   1   0   0   1   0   1   1   1   2   1   2   1   1   1   2   1   2   2   0   2   1   1   1   1   0   1   1   1   2   2   1   1   2   2   1   1   1   0   1   1   0   1   1   1   1   0   1   2   2   1   2   2   0   0   2   0   1   1
 MK-6-12                0   1   1   1   2   0   1   1   0   1   1   0   0   1   0   1   1   0   1   0   1   0   0   1   1   1   0   2   0   1   1   1   1   1   1   0   0   1   1   1   1   2   1   1   1   2   2   1   1   1   1   2   1   0   0   1   2   1   1   0   1   2   0   0   2   1   2   2   1   1   1   0   1   2   1   2   1   0   2   2   1   0   2   1   0   1   1   1   1   1   1   0   1   1   0   1   1   1   2   1   2   0   1   0   1   1   0   0   0   0   1   1   2   0   1   2   1   1   2   1   1   1   1   0   1   2   1   1   1   0   2   2   1   0   1   1   2   0   1   0   1   0   1   0   1   1   0   0   1   1   2   1   1   1   1   1   2   1   2   2   0   2   1   0   1   1   0   1   2   2   2   2   1   1   2   1   1   1   1   0   1   0   0   1   1   1   1   1   1   2   2   1   2   2   0   0   1   0   1   1
 MK-6-13                0   1   1   1   2   0   1   1   0   1   1   0   0   1   0   1   1   0   0   1   1   0   0   1   1   1   0   2   0   0   1   1   1   1   1   0   0   1   1   1   0   1   1   1   1   2   1   0   1   1   1   0   1   0   0   2   2   0   0   0   1   1   0   0   2   1   1   2   1   1   0   0   2   2   1   2   1   1   2   2   1   1   2   1   0   1   1   1   1   1   1   0   2   1   1   1   1   1   2   1   2   0   1   0   1   1   0   0   0   1   1   0   2   0   1   2   1   1   2   1   1   1   1   0   1   2   1   1   1   0   2   2   1   0   1   1   2   0   1   0   1   0   1   0   1   1   0   0   1   1   2   1   1   2   1   1   1   1   2   2   0   1   1   0   1   1   0   1   2   2   2   2   0   1   2   1   0   2   2   0   1   0   0   0   0   1   1   1   0   2   2   1   2   2   0   0   1   0   1   1
 MK-6-14                1   1   1   1   1   0   1   2   0   1   1   0   0   1   0   2   1   0   0   0   1   0   0   1   1   0   0   2   1   0   1   1   2   2   1   0   0   1   1   2   0   1   1   1   1   2   1   0   1   1   2   0   1   0   2   2   2   1   0   0   0   1   0   0   2   1   1   2   1   1   0   1   2   2   1   2   1   1   2   0   1   0   2   1   0   1   1   0   0   2   1   0   1   1   1   1   1   0   2   1   2   0   1   0   1   2   0   0   0   2   1   0   2   0   1   1   1   0   2   1   2   1   1   0   1   2   1   0   1   1   2   2   1   0   1   1   2   0   1   0   0   0   1   0   0   1   0   0   1   1   2   1   1   2   1   1   1   1   2   2   0   1   1   0   1   1   0   2   2   2   2   2   0   2   2   1   0   2   2   0   1   0   0   0   0   1   1   0   1   1   1   1   2   1   0   0   1   0   1   1
 MK-6-15                1   1   1   1   1   0   0   2   0   1   1   1   0   2   0   2   1   0   0   0   1   0   1   1   1   0   0   2   1   0   1   1   2   2   1   0   0   1   1   2   0   1   1   1   2   2   1   0   1   1   2   0   1   0   1   2   2   1   0   0   1   1   0   0   0   1   2   2   1   1   0   1   2   2   2   2   1   1   2   0   1   1   2   2   0   0   1   0   0   2   1   1   1   1   1   2   1   0   2   1   2   0   1   0   2   2   0   0   0   2   1   0   2   0   2   1   1   0   2   1   2   1   1   1   1   2   2   1   1   1   2   2   1   0   1   1   2   0   1   0   0   0   0   0   0   0   0   0   0   1   2   1   1   2   1   1   1   1   2   2   0   1   1   0   2   1   0   2   2   2   2   2   0   2   2   1   0   2   2   0   1   0   0   0   0   0   1   0   1   1   0   1   2   1   0   0   1   0   1   1
 MK-6-16                1   1   1   2   1   0   0   2   0   1   2   1   0   2   0   1   1   0   0   0   1   0   1   2   1   0   0   1   1   0   1   1   2   2   1   0   0   1   0   1   0   1   1   1   2   2   1   0   1   1   2   0   1   0   1   2   2   1   0   0   1   1   1   0   0   1   2   2   1   1   0   1   2   2   2   2   1   1   2   1   1   1   2   2   0   0   1   0   1   2   1   1   1   1   1   2   1   1   2   1   0   1   1   0   2   1   1   0   0   2   1   0   1   0   2   1   1   0   2   1   2   1   1   1   0   2   1   0   1   1   1   2   1   0   2   1   2   0   1   0   2   1   0   0   0   0   0   0   0   1   2   1   1   2   1   1   1   1   2   2   0   1   1   0   2   1   0   2   2   2   2   2   0   2   2   1   0   2   2   0   1   1   0   1   1   0   1   1   0   2   0   1   2   1   0   0   1   0   0   1
 
!****************************************** Phenotypic Data **********************************************************
!-100.0 is resevred for missing phenotype
SimulatedTrait1        10.3169   10.6840   10.9724   11.0455    9.8190    9.8681   11.2279   10.7972    9.7530   11.3320    8.8066    9.9238   10.3588   10.1529   10.1985    8.9820    9.2306    9.3817    8.3329   10.2082    9.2752   10.1470    7.9101    9.8195    9.2338   10.9597   11.3667    9.7005   10.5899    8.7134   10.7716    9.3094    9.5677    9.0628    9.2949   10.6510    9.6637    9.3933   10.6313    8.4317    9.1827    9.8571    9.7488    8.2206   11.5107   10.3396   10.4667    9.8770    8.3602   10.4758   10.1547    9.6697    8.2061   10.8457    9.1356    9.8874    9.7926    9.4423    8.4589   10.4075   10.9551    9.3740    9.4134    9.8825    8.9720   10.0376    9.3682   10.0381   10.9696   10.0087    9.9289   12.9843   10.1927   10.4633   11.4874   10.2768   11.8719    9.1860    9.7366    9.3854   10.4397    9.2638    9.4474   11.2813   10.0362    9.4777    8.8201    9.4361    9.8598    9.4448    7.6882    9.8911    9.1633    8.4221    9.7989    9.2638    9.0263   10.1068    9.7298    9.2240   10.7661    9.5461    8.9886    9.4144   10.2083    8.7810   10.3992    9.5716   10.6600    9.7578   10.3649    8.9504   10.3216    9.1370   10.2006   10.0396    8.6026   10.1221   10.3762    7.5645   10.1665    8.8090   10.4740   10.7191    9.2621    9.8578    7.4505    9.0318   10.1125    9.5756    8.0342   10.1425   10.5463   11.1439    9.0889   10.4204    8.4922    9.8963    9.3627   10.4260    7.2805   11.6497    8.7856   10.1604    8.5706   10.3230    9.8681   10.4262    9.1051    9.2223    9.9885    9.7500   10.8978   10.6930   10.0086    8.8751    8.0147    9.6078   10.7557   10.1111   10.3819    9.3458    8.3654   10.1520    9.2472   10.1444    8.4346   10.3228    9.5162    9.5308    9.4658   12.1086   10.9907    8.9888   11.1973   11.8383    8.3652   10.7456    7.7174   10.9925   11.5152    8.7680   10.7633   10.8088    8.5828    9.3925    7.8791    7.0996   10.4928   10.0687   10.4614   11.1273   11.7569    8.6440   11.1867    8.9731   10.2796   11.1088    7.9614   10.0287
 
