# Supplementary material for: Inclusive Composite Interval Mapping of QTL by Environment Interactions in Biparental Populations
Source: PLoS One. 2015 Jul 10;10(7):e0132414. doi: 10.1371/journal.pone.0132414 (PMC4498613; doi:10.1371/journal.pone.0132414)
Supplement: S2 File — (ZIP) [file pone.0132414.s002.zip › F2 population/e=1/run_00170.met]

!**********************Note: lines staring with "!" are remarks and will be ignored in the program********************
!*********************************General Information**********************************
!Assuming F1 = P1 x P2, populations available in QTL IciMapping are: 
!  1, P1BC1F1 = P1 x F1, the first backcrossing where P1 is used as the recurrent parent;
!  2, P2BC1F1 = P2 x F1, the first backcrossing where P2 is used as the recurrent parent;
!  3, F1DH, F1-derived doubled haploids; 
!  4, RIL or F1RIL, recombination inbred lines through the repeated selfing of F1;
!  5, P1BC1RIL, recombination inbred lines through the repeated selfing of P1BC1F1;
!  6, P2BC1RIL, recombination inbred lines through the repeated selfing of P2BC1F1;
!  7, F2, the selfing generation of F1;
!  8, F3, the selfing generation of F2;
!  9, P1BC2F1, the second backcrossing where P1 is used as the recurrent parent; 
! 10, P2BC2F1, the second backcrossing where P2 is used as the recurrent parent;
! 11, P1BC2RIL, recombination inred lines through the repeated selfing of P1BC2F1; 
! 12, P2BC2RIL, recombination inred lines through the repeated selfing of P2BC2F1; 
! 13, P1BC1F2, the selfing generation of P1BC1F1; 
! 14, P2BC1F2, the selfing generation of P2BC1F1; 
! 15, P1BC2F2, the selfing generation of P1BC2F1; 
! 16, P2BC2F2, the selfing generation of P2BC2F1; 
! 17, P1BC1DH, P1BC1F1-derived doubled haploids; 
! 18, P2BC1DH, P2BC1F1-derived doubled haploids; 
! 19, P1BC2DH, P1BC2F1-derived doubled haploids; 
! 20, P2BC2DH, P2BC2F1-derived doubled haploids; 
   7      !Mapping Population (see remarks above)
   2      !Mapping Function (1 for Kosambi; 2 for Haldane; 3 for Morgan)
   2      !Marker Space Type (1 for intervals; 2 for positions)
   1      !Marker Space Unit(1 for centiMorgans; 2 for Morgan)
   6      !Number of Chromosomes (or Linkage Groups)
 200      !Size of the mapping population
   1      !Number of environments
 
!***************************************** Chromosomes and Linkage Maps **********************************************
!Chromosome                 NumMarkers
-CH1                        16
-CH2                        16
-CH3                        16
-CH4                        16
-CH5                        16
-CH6                        16
!Linkage map (Marker name followed by position or the interval length)
 MK-1-1                1     0.000
 MK-1-2                1    10.000
 MK-1-3                1    20.000
 MK-1-4                1    30.000
 MK-1-5                1    40.000
 MK-1-6                1    50.000
 MK-1-7                1    60.000
 MK-1-8                1    70.000
 MK-1-9                1    80.000
 MK-1-10               1    90.000
 MK-1-11               1   100.000
 MK-1-12               1   110.000
 MK-1-13               1   120.000
 MK-1-14               1   130.000
 MK-1-15               1   140.000
 MK-1-16               1   150.000
 MK-2-1                2     0.000
 MK-2-2                2    10.000
 MK-2-3                2    20.000
 MK-2-4                2    30.000
 MK-2-5                2    40.000
 MK-2-6                2    50.000
 MK-2-7                2    60.000
 MK-2-8                2    70.000
 MK-2-9                2    80.000
 MK-2-10               2    90.000
 MK-2-11               2   100.000
 MK-2-12               2   110.000
 MK-2-13               2   120.000
 MK-2-14               2   130.000
 MK-2-15               2   140.000
 MK-2-16               2   150.000
 MK-3-1                3     0.000
 MK-3-2                3    10.000
 MK-3-3                3    20.000
 MK-3-4                3    30.000
 MK-3-5                3    40.000
 MK-3-6                3    50.000
 MK-3-7                3    60.000
 MK-3-8                3    70.000
 MK-3-9                3    80.000
 MK-3-10               3    90.000
 MK-3-11               3   100.000
 MK-3-12               3   110.000
 MK-3-13               3   120.000
 MK-3-14               3   130.000
 MK-3-15               3   140.000
 MK-3-16               3   150.000
 MK-4-1                4     0.000
 MK-4-2                4    10.000
 MK-4-3                4    20.000
 MK-4-4                4    30.000
 MK-4-5                4    40.000
 MK-4-6                4    50.000
 MK-4-7                4    60.000
 MK-4-8                4    70.000
 MK-4-9                4    80.000
 MK-4-10               4    90.000
 MK-4-11               4   100.000
 MK-4-12               4   110.000
 MK-4-13               4   120.000
 MK-4-14               4   130.000
 MK-4-15               4   140.000
 MK-4-16               4   150.000
 MK-5-1                5     0.000
 MK-5-2                5    10.000
 MK-5-3                5    20.000
 MK-5-4                5    30.000
 MK-5-5                5    40.000
 MK-5-6                5    50.000
 MK-5-7                5    60.000
 MK-5-8                5    70.000
 MK-5-9                5    80.000
 MK-5-10               5    90.000
 MK-5-11               5   100.000
 MK-5-12               5   110.000
 MK-5-13               5   120.000
 MK-5-14               5   130.000
 MK-5-15               5   140.000
 MK-5-16               5   150.000
 MK-6-1                6     0.000
 MK-6-2                6    10.000
 MK-6-3                6    20.000
 MK-6-4                6    30.000
 MK-6-5                6    40.000
 MK-6-6                6    50.000
 MK-6-7                6    60.000
 MK-6-8                6    70.000
 MK-6-9                6    80.000
 MK-6-10               6    90.000
 MK-6-11               6   100.000
 MK-6-12               6   110.000
 MK-6-13               6   120.000
 MK-6-14               6   130.000
 MK-6-15               6   140.000
 MK-6-16               6   150.000
!*********************************** Marker Types ********************************************************************
!Co-dominant marker: When heterozygote F1 is present, P1 is coded as 2, F1 is coded as 1, and P2 is coded as 0; Otherwise, P1 is coded as 2, and P2 is coded as 0. 
!Dominant marker: When heterozygote F1 is present, P1 and F1 are coded as 12, and P2 is coded as 0; Otherwise, P1 is coded as 2, and P2 is coded as 0.  
!Recessive markers: When heterozygote F1 is present, P1 is coded as 2, and F1 and P2 are coded as 10; Otherwise, P1 is coded as 2, and P2 is coded as 0. 
!Missing marker is coded as -1. 
 MK-1-1                 1   1   0   1   0   0   1   1   2   0   0   1   1   1   2   1   1   0   1   1   0   1   0   1   1   0   1   2   0   2   1   2   1   2   1   1   1   1   2   0   1   0   1   1   0   1   1   2   2   1   1   0   1   0   1   2   1   1   0   0   1   1   0   1   0   0   1   2   1   1   2   1   1   1   1   1   1   1   0   1   2   1   0   2   1   0   2   1   2   0   2   1   1   1   1   0   2   2   1   2   1   1   2   1   0   1   2   2   1   1   0   1   1   1   1   1   1   0   1   2   2   1   1   0   1   1   2   2   2   0   1   1   2   1   1   2   2   2   1   2   2   1   0   1   1   1   2   0   1   0   2   0   2   1   0   0   2   1   2   2   2   1   1   0   1   1   1   0   0   1   1   1   1   0   2   1   1   1   2   2   2   1   1   0   1   2   0   2   1   1   2   2   1   0   2   1   0   2   0   1
 MK-1-2                 2   1   0   1   0   0   1   1   2   0   0   0   2   1   2   2   1   0   1   2   0   1   0   1   1   0   1   2   1   2   1   2   1   2   1   1   0   1   2   0   1   0   1   1   0   1   1   2   1   1   1   1   1   0   2   2   1   1   0   0   1   1   0   1   1   0   1   2   1   1   1   1   1   1   1   1   1   1   0   1   1   1   2   2   1   1   1   1   1   0   2   1   1   1   1   0   1   2   1   2   0   1   2   1   0   0   2   2   1   1   0   1   2   1   1   1   1   0   1   1   2   1   2   0   1   1   2   2   2   0   1   1   2   1   2   2   2   2   1   1   2   0   0   1   1   2   2   0   1   0   2   1   2   1   0   0   1   1   2   1   2   2   2   0   1   1   2   0   0   1   1   1   1   1   2   1   1   1   2   2   2   1   1   1   1   2   0   1   1   1   2   2   0   0   2   1   0   2   0   0
 MK-1-3                 2   1   0   1   0   0   1   1   2   0   1   0   2   1   2   2   1   0   0   2   0   1   0   1   1   0   1   2   1   2   1   1   1   2   0   1   0   1   2   0   1   0   1   1   0   1   1   2   1   1   1   1   1   0   2   2   1   1   0   0   1   1   0   1   1   0   1   1   1   1   1   2   0   1   1   1   0   1   1   2   0   1   2   2   1   1   1   1   0   1   1   1   1   1   1   0   1   2   1   1   0   1   2   0   0   1   2   2   1   1   0   2   1   1   1   1   1   0   1   1   2   1   2   1   1   1   2   2   2   0   1   1   2   2   2   2   2   1   1   0   2   0   0   1   1   2   2   0   1   1   2   1   2   1   1   0   1   1   2   1   2   2   0   0   1   1   1   1   0   1   1   1   1   1   2   0   1   1   2   2   2   1   1   1   1   2   1   1   1   1   1   1   1   1   2   0   0   2   0   0
 MK-1-4                 2   1   0   1   0   0   1   1   2   0   1   0   2   1   2   2   1   0   1   2   1   1   1   1   2   0   1   2   1   2   1   1   1   2   0   1   0   1   2   0   1   0   1   2   0   1   0   2   1   1   1   1   2   0   2   2   1   2   1   1   1   1   0   0   1   0   1   1   1   1   0   2   1   1   2   1   0   1   1   2   0   1   2   2   1   1   1   2   0   1   1   1   1   1   1   0   1   2   0   1   0   1   2   0   0   2   1   1   1   2   0   2   1   1   1   1   1   0   2   1   2   0   2   1   1   1   2   2   2   1   1   1   2   2   2   2   2   0   1   1   0   0   0   1   1   1   2   0   1   1   2   1   2   1   1   0   1   1   2   1   2   2   0   0   1   2   1   1   0   0   1   1   1   1   1   0   1   1   1   2   2   1   1   1   1   2   1   1   1   1   1   1   1   1   2   0   0   2   0   0
 MK-1-5                 2   1   0   0   0   0   0   1   2   0   1   0   2   1   2   2   1   0   1   2   1   1   1   0   2   0   0   2   1   2   2   0   1   2   0   0   0   2   2   1   1   0   1   2   0   1   0   2   1   1   1   1   2   0   2   2   0   2   2   1   1   1   2   0   2   0   1   1   0   1   0   2   1   1   2   1   0   0   1   2   0   1   2   2   1   1   1   2   0   1   2   0   1   0   2   0   1   2   0   1   1   1   2   1   0   1   1   1   1   2   1   2   1   1   1   2   2   0   2   1   2   0   1   1   1   1   1   2   2   1   1   1   2   1   2   2   2   0   1   1   0   0   0   1   1   1   2   0   1   2   2   1   2   1   1   0   1   1   2   1   1   2   0   1   2   2   1   1   0   0   1   1   1   1   1   0   1   1   1   1   2   2   1   2   1   2   1   1   1   1   0   1   0   1   1   0   0   2   0   0
 MK-1-6                 1   2   0   0   0   0   0   0   2   1   1   0   2   1   2   2   1   1   1   1   1   1   1   0   0   0   0   2   1   2   2   0   1   2   0   0   0   2   2   1   1   0   1   2   0   1   0   2   1   1   1   0   2   0   2   2   0   1   2   1   1   1   2   0   2   0   0   1   1   1   0   2   1   0   2   1   0   1   1   2   0   1   0   2   0   1   1   1   1   2   2   0   1   0   2   0   1   2   0   2   1   1   2   2   0   1   0   1   1   2   1   2   1   1   1   1   2   0   2   1   2   0   1   1   1   2   2   2   1   1   1   1   2   1   2   2   2   0   1   1   1   1   0   1   1   1   2   1   1   2   2   1   2   1   0   0   1   1   2   1   2   1   0   1   2   1   1   2   0   0   1   1   1   0   1   1   1   1   1   1   2   2   1   2   1   2   1   1   1   0   0   1   0   1   1   0   0   1   0   0
 MK-1-7                 1   2   0   0   0   0   1   0   2   1   1   0   2   1   1   0   1   1   1   1   1   0   1   0   0   0   0   2   1   2   2   0   1   2   2   1   0   2   2   1   0   0   2   2   0   1   0   2   1   1   1   0   2   1   2   2   0   1   2   1   0   1   1   1   2   0   0   1   1   1   0   2   0   0   2   1   0   1   1   2   0   1   0   2   0   2   1   2   1   2   1   0   1   1   2   0   1   2   0   2   1   1   2   2   1   1   0   0   1   1   1   2   1   1   2   1   2   0   2   1   1   0   1   1   1   1   1   2   1   1   1   1   2   1   2   2   2   0   1   1   1   1   0   2   1   1   2   2   2   2   2   1   2   1   1   0   1   0   1   1   2   1   0   1   2   1   1   2   0   2   1   2   1   1   1   2   1   1   1   1   2   1   1   2   1   1   1   1   1   0   0   1   0   1   1   0   1   1   0   0
 MK-1-8                 1   2   0   0   0   0   1   1   2   1   0   0   2   1   2   0   1   1   1   1   1   0   1   0   0   0   0   2   1   2   2   1   1   2   0   1   0   2   2   1   0   0   1   2   1   1   0   2   1   1   1   0   2   1   2   2   1   1   2   1   0   1   1   1   2   0   1   1   1   1   0   1   0   1   0   1   0   1   1   2   0   1   0   2   0   2   1   2   1   2   1   0   1   1   2   0   1   1   0   1   1   1   2   2   1   1   0   1   1   1   1   2   1   1   1   1   2   0   2   1   1   0   1   1   1   1   0   2   2   1   1   1   2   1   1   1   2   0   2   1   1   1   0   2   1   1   2   2   2   2   2   1   2   1   1   0   1   0   1   1   2   0   1   1   2   1   1   2   0   1   0   2   1   1   1   2   1   1   1   1   1   1   1   1   2   1   1   1   1   0   0   1   1   1   1   0   1   2   0   0
 MK-1-9                 1   2   0   0   0   0   1   1   2   0   0   1   1   2   2   1   1   1   1   1   1   0   1   0   0   0   0   2   1   2   2   1   1   2   0   1   0   2   2   1   0   0   1   2   1   1   0   2   1   0   1   0   2   1   2   2   1   1   2   1   0   1   1   2   2   1   1   1   1   1   0   1   1   1   0   1   0   1   1   1   0   1   0   2   1   2   1   1   1   1   1   0   1   1   2   0   1   1   1   1   1   1   2   1   0   1   2   1   1   1   1   1   1   1   1   1   1   0   2   0   1   0   1   1   1   1   0   2   2   0   2   1   2   1   1   1   2   0   2   1   1   1   0   2   0   1   2   2   2   2   2   1   2   1   1   0   2   0   1   1   1   0   1   1   2   1   1   2   0   2   0   2   2   1   1   2   2   1   0   1   1   1   1   1   2   0   0   1   1   0   0   0   1   1   1   0   1   2   0   1
 MK-1-10                1   2   0   0   0   1   0   1   2   1   0   1   0   1   1   2   1   1   1   0   0   1   1   0   0   0   0   2   1   2   2   2   1   1   0   1   0   2   2   1   0   1   1   2   1   1   0   2   1   0   1   0   2   1   2   2   1   1   2   1   0   2   1   2   1   1   0   1   1   1   0   1   1   1   0   1   0   1   0   1   1   1   0   2   1   2   1   1   1   1   1   0   1   1   2   0   1   1   1   1   1   1   2   1   0   1   2   1   1   1   1   1   1   1   1   1   1   0   2   1   1   1   1   1   1   1   0   2   2   0   2   1   2   1   1   1   2   0   2   1   1   1   1   2   0   2   2   1   1   2   1   1   1   1   1   0   2   0   1   1   1   0   1   0   1   1   1   2   1   2   0   2   2   2   1   2   2   1   1   1   1   1   1   0   1   1   1   1   1   0   0   0   0   1   1   0   1   2   1   1
 MK-1-11                0   2   0   0   1   2   0   1   2   0   0   1   0   1   1   2   1   1   1   0   1   1   1   1   1   0   1   1   1   2   2   2   1   1   0   1   0   2   2   1   1   0   1   1   1   1   0   2   1   0   2   0   2   1   2   2   1   1   2   1   0   2   1   2   1   0   0   1   1   1   0   0   0   2   0   0   0   1   0   1   1   1   0   1   1   2   1   1   1   1   1   0   1   1   2   1   1   1   1   1   1   1   2   1   1   1   2   1   1   1   1   1   1   0   1   1   1   0   2   1   1   1   1   2   1   1   0   2   2   1   2   1   2   1   1   1   1   0   1   1   0   0   1   2   0   2   2   1   1   2   1   1   1   2   1   0   2   0   2   1   2   0   0   0   2   1   2   2   1   0   0   2   2   2   1   2   1   1   1   1   1   1   0   1   1   1   1   1   1   0   0   0   0   1   1   0   1   1   0   1
 MK-1-12                0   2   0   0   1   2   0   1   2   0   0   1   0   1   1   2   1   1   1   0   0   1   1   1   1   0   1   1   2   2   2   1   2   2   1   1   0   2   2   2   1   0   0   1   1   1   0   1   1   0   2   0   2   1   2   2   1   2   2   1   0   2   1   2   1   1   0   0   1   1   0   0   0   1   1   0   0   1   0   1   0   1   0   1   1   1   1   1   1   1   1   0   1   1   2   0   1   1   2   1   1   2   2   1   1   1   2   1   1   1   1   1   1   0   1   1   1   0   2   1   1   1   1   2   1   1   0   1   2   1   2   1   1   1   1   1   1   0   0   1   0   0   1   2   0   2   2   0   0   2   1   1   1   2   1   0   2   1   2   1   2   0   0   0   2   1   2   2   1   0   0   2   2   2   1   2   2   1   1   2   2   1   0   1   0   0   1   1   1   1   1   0   0   1   1   0   1   1   0   1
 MK-1-13                0   2   0   0   1   2   0   1   2   0   0   1   0   1   1   2   0   1   1   0   0   2   1   1   0   0   1   1   2   2   2   1   2   2   1   1   0   2   1   2   1   0   0   1   1   0   0   1   1   0   1   0   2   1   2   1   1   2   1   1   0   1   0   2   1   2   1   0   1   1   1   0   1   1   1   0   0   1   0   1   0   2   1   1   1   1   1   1   1   1   1   1   1   1   2   0   1   0   2   0   1   2   2   1   1   1   2   1   1   1   1   1   1   0   1   0   1   0   1   1   1   1   2   2   1   1   0   1   2   1   2   1   1   0   1   1   2   0   0   1   0   0   1   2   0   1   2   0   0   1   1   1   1   1   1   0   2   1   1   1   2   1   0   0   2   1   2   2   1   0   1   2   1   2   1   1   2   1   1   1   2   1   0   1   0   0   1   1   1   2   1   0   0   1   1   1   1   1   0   1
 MK-1-14                0   2   0   0   1   2   0   1   2   1   0   1   0   1   1   2   1   2   1   0   0   2   1   1   1   0   1   1   1   2   2   0   2   2   0   2   0   1   1   0   1   0   1   2   1   0   1   1   1   0   1   0   1   1   2   1   0   2   1   1   0   1   0   2   0   2   1   0   1   1   0   0   1   1   0   1   0   1   0   0   0   2   0   1   0   1   2   1   1   1   1   1   1   1   2   0   2   0   2   0   2   2   2   0   0   0   2   1   1   1   1   1   2   0   1   0   1   0   1   1   1   1   2   1   2   1   0   1   1   1   2   1   1   0   1   1   2   0   0   1   1   0   1   2   1   1   2   1   0   1   1   1   1   1   1   0   2   1   1   1   2   1   0   1   1   0   2   2   1   0   1   2   1   2   1   1   2   1   1   1   2   1   0   1   0   1   1   0   1   2   1   0   0   1   1   1   1   1   0   1
 MK-1-15                0   2   0   0   1   2   0   1   2   1   1   1   1   1   1   2   1   1   1   1   0   2   1   1   1   0   1   1   1   2   2   0   2   2   0   2   0   1   1   0   2   0   1   2   1   0   1   1   0   0   1   0   0   1   2   1   0   2   2   1   0   1   0   2   1   1   1   0   1   1   0   1   1   1   0   1   1   1   0   0   0   2   0   2   0   1   2   1   1   1   0   1   1   1   2   0   2   0   2   0   2   1   2   0   0   1   1   1   1   1   1   1   2   1   2   0   1   0   1   1   1   1   2   1   2   1   1   1   2   0   2   0   1   0   1   1   2   0   1   2   1   1   1   2   1   1   1   1   0   1   1   1   1   1   1   0   2   1   1   1   1   1   0   1   1   0   2   2   1   0   1   2   2   2   1   1   2   2   1   1   2   1   0   0   0   1   1   0   1   1   1   0   0   1   1   1   1   1   0   1
 MK-1-16                0   2   0   0   1   2   0   1   2   1   1   1   1   1   1   2   0   2   1   1   0   2   1   1   1   0   1   1   1   1   2   0   2   2   2   1   0   1   0   0   2   0   0   2   1   0   1   1   0   0   1   1   0   0   2   1   1   2   2   1   0   1   1   2   1   1   0   0   1   1   0   1   1   1   1   2   1   1   0   0   0   2   0   2   0   0   2   1   1   1   0   1   1   1   2   0   2   0   2   1   2   1   1   0   0   1   0   1   1   1   2   1   2   1   1   0   1   0   0   1   1   1   2   1   1   1   2   1   2   0   2   0   2   2   1   0   2   0   0   2   1   1   1   2   1   1   2   1   0   1   1   1   1   1   1   0   2   1   1   1   1   1   0   1   1   0   2   1   1   0   1   1   2   1   1   1   1   1   1   1   2   1   1   0   1   1   0   0   1   0   1   0   0   1   0   1   1   1   0   1
 MK-2-1                 1   1   1   2   1   1   1   1   2   2   1   0   1   1   2   1   0   1   0   0   0   0   1   1   1   1   2   0   1   1   2   1   1   1   1   1   0   1   1   1   0   2   1   1   2   1   0   0   0   1   1   1   2   1   0   1   2   0   1   0   1   2   0   2   1   0   0   1   0   0   0   1   1   1   1   1   0   2   1   0   1   1   0   1   0   0   1   0   1   1   2   2   1   1   1   1   1   0   2   1   1   1   2   0   1   1   1   0   1   1   1   1   1   0   1   0   0   2   0   2   2   2   0   1   2   2   1   0   1   1   2   1   2   0   0   0   0   1   1   1   1   1   1   2   0   1   1   1   1   1   1   1   1   1   1   2   1   1   0   1   1   2   2   1   1   0   1   0   0   2   2   2   1   1   0   1   0   1   0   1   2   0   2   0   2   1   0   2   1   1   2   2   0   1   1   1   0   1   1   2
 MK-2-2                 2   1   1   2   1   1   1   1   2   2   1   0   1   1   2   1   0   1   0   0   0   0   1   1   1   1   2   1   2   1   2   1   1   1   2   2   0   1   0   1   0   2   1   1   2   1   0   0   0   2   1   1   2   1   0   1   2   0   1   0   1   2   0   1   1   0   1   1   0   1   0   1   1   1   1   1   1   2   1   0   0   1   0   1   1   0   0   0   1   1   2   2   1   1   1   1   1   0   2   1   1   1   1   0   0   1   1   0   1   1   2   1   1   0   1   0   0   2   0   2   2   2   0   1   2   2   1   0   1   1   1   1   2   0   1   0   0   1   1   1   1   1   1   2   0   1   1   1   1   1   1   1   1   1   1   2   0   0   1   1   1   2   2   1   1   0   1   2   0   2   1   2   1   1   0   1   1   2   0   1   2   0   2   0   1   1   0   2   2   1   2   2   0   1   1   1   0   1   1   2
 MK-2-3                 2   1   1   2   1   1   2   1   2   2   1   1   2   1   2   1   0   1   1   0   0   0   2   1   1   1   2   1   2   0   1   1   0   1   1   1   0   2   0   1   0   2   1   2   2   1   1   0   0   2   1   1   2   1   0   2   2   0   1   0   1   2   0   1   2   0   1   1   0   1   0   1   0   1   1   1   1   2   1   0   0   1   0   1   2   0   0   0   1   1   2   2   1   1   1   0   2   1   2   1   1   1   1   0   0   1   1   0   2   1   2   1   1   0   1   0   0   2   0   2   2   1   0   1   2   2   1   0   1   1   1   1   2   0   1   0   0   1   1   1   1   1   1   2   0   1   1   1   1   2   1   1   1   1   1   2   0   1   1   2   1   2   2   1   1   0   1   2   0   2   1   1   0   0   0   1   1   2   0   1   2   0   1   0   1   1   0   2   1   0   2   2   0   1   1   1   0   1   1   2
 MK-2-4                 2   1   1   2   1   0   2   1   1   2   1   1   1   1   2   1   0   1   1   0   1   0   2   1   1   1   2   1   2   0   1   0   0   1   1   1   1   2   0   1   0   2   1   1   2   1   1   0   0   2   2   1   1   1   0   1   2   1   1   0   1   1   0   1   2   1   1   1   0   2   0   2   1   2   1   1   1   2   1   0   0   2   0   1   1   0   0   0   1   1   2   2   0   1   1   0   2   0   1   1   1   1   1   0   1   1   1   0   2   0   2   1   2   0   1   1   0   2   1   1   2   1   0   1   2   2   1   0   1   1   1   1   2   0   1   1   0   1   1   1   1   1   1   2   0   1   2   1   1   2   2   1   1   2   1   2   1   1   1   2   1   2   2   1   1   1   2   2   1   2   1   1   0   0   0   0   1   2   0   1   2   0   1   0   1   1   0   2   1   0   2   2   0   1   1   1   0   1   1   2
 MK-2-5                 2   2   1   2   0   0   2   1   1   2   2   1   1   1   2   1   0   1   1   0   1   0   2   1   1   1   2   1   2   1   2   1   0   1   1   1   1   2   1   0   0   2   2   1   2   1   1   0   0   2   2   1   1   1   0   1   2   1   1   1   1   1   0   1   2   1   1   1   0   1   0   2   1   1   1   1   1   2   0   0   0   2   0   1   0   0   0   0   1   0   2   2   0   1   1   0   2   0   1   1   1   1   1   0   0   1   0   0   2   1   2   1   2   1   1   1   0   2   1   1   2   1   0   1   2   2   1   1   1   1   2   1   2   0   1   1   0   1   2   1   1   1   1   2   0   1   2   1   1   2   1   1   1   2   1   1   1   1   1   2   1   2   2   1   1   1   2   2   2   2   1   1   0   0   1   0   2   2   0   1   1   0   1   0   1   2   0   2   1   0   2   2   1   1   0   1   0   1   2   2
 MK-2-6                 2   2   1   2   0   0   2   1   1   2   2   1   1   1   2   1   1   2   1   0   1   0   2   1   1   1   2   1   2   1   1   2   1   1   1   1   1   2   1   0   1   2   2   1   1   2   1   0   0   2   1   0   1   1   0   2   2   0   1   0   1   1   0   1   2   1   1   2   0   1   0   2   0   1   1   1   1   2   0   0   0   2   1   1   0   0   0   0   1   0   2   2   0   2   2   0   2   0   2   1   1   1   1   0   1   1   1   1   2   0   2   1   1   0   1   1   0   2   1   1   1   1   0   1   2   2   1   1   1   1   2   1   1   0   1   2   1   1   2   1   1   1   1   2   1   1   2   1   1   1   2   1   0   2   1   2   1   1   1   2   0   2   2   1   1   1   2   1   2   2   1   0   1   0   1   0   2   1   0   1   1   0   1   0   1   2   0   1   1   0   2   2   0   1   0   0   0   1   1   2
 MK-2-7                 2   2   1   2   0   0   2   1   1   2   2   1   1   1   1   2   1   2   1   0   1   0   2   1   1   1   1   1   2   1   1   2   1   2   1   2   0   2   1   0   1   1   2   1   1   2   1   0   0   2   2   0   1   1   0   1   1   1   2   0   1   1   0   0   2   1   1   2   0   1   0   2   1   1   1   1   1   2   0   0   0   1   1   1   0   1   0   0   1   0   2   2   0   2   1   1   2   0   2   1   1   1   1   0   1   1   1   1   2   0   2   1   2   0   1   1   0   2   1   1   1   1   0   1   2   2   1   1   1   1   2   1   1   0   1   2   0   1   2   1   1   1   1   2   2   0   2   1   1   0   2   1   0   2   1   2   1   1   1   1   0   2   1   1   2   1   2   1   2   2   1   0   2   1   1   0   2   1   1   1   1   0   1   1   2   2   0   1   2   1   2   2   0   2   1   0   1   1   1   2
 MK-2-8                 2   2   1   2   0   0   2   1   1   2   2   1   1   1   1   2   1   2   2   0   1   0   2   1   1   1   1   1   2   1   1   2   1   2   1   2   1   2   1   0   1   1   2   1   1   2   1   0   0   2   2   0   1   1   0   1   1   1   2   0   1   1   0   1   2   1   0   2   0   1   0   2   1   1   1   1   1   1   0   0   0   1   1   1   1   1   0   0   1   0   2   2   0   2   2   1   2   0   2   1   1   1   2   0   1   1   1   1   2   1   0   1   2   0   1   1   0   2   0   1   0   1   0   1   2   1   1   1   1   1   2   1   1   1   1   2   0   1   2   1   1   1   1   2   2   0   2   1   1   0   2   1   0   2   1   2   1   1   1   1   1   2   1   1   2   1   1   0   2   2   1   0   2   1   1   0   2   1   1   1   1   0   1   1   2   2   0   1   2   1   1   1   1   2   1   0   1   1   1   2
 MK-2-9                 2   2   1   2   0   1   2   1   1   2   1   2   1   1   1   2   1   2   2   0   1   0   1   0   1   1   1   1   2   0   1   1   0   2   1   2   1   2   1   0   1   1   2   1   2   2   1   0   0   2   2   0   1   1   0   1   1   0   2   0   2   1   0   1   2   1   0   2   0   1   0   2   1   1   1   0   2   1   1   0   0   1   1   1   1   2   1   0   1   0   2   2   0   1   2   1   2   0   2   1   1   1   2   0   1   1   1   1   1   1   0   1   2   0   1   1   0   2   0   1   0   1   0   1   2   1   2   1   1   1   2   1   2   1   1   2   0   1   2   1   1   0   1   2   2   0   2   1   1   0   2   1   1   2   1   2   1   2   1   1   1   2   1   2   2   1   1   0   1   2   0   0   2   1   1   0   2   1   1   2   1   0   1   1   2   2   0   1   2   1   2   1   1   2   1   0   1   1   0   2
 MK-2-10                2   2   1   2   0   0   2   1   1   2   1   2   0   1   1   2   1   2   2   0   1   1   1   0   1   1   1   1   1   0   1   1   0   1   1   2   1   2   1   0   1   1   2   1   2   2   1   0   0   1   2   0   1   1   0   1   1   0   2   1   1   0   0   1   2   1   0   2   0   1   1   2   1   0   0   0   2   1   1   0   0   1   1   1   1   2   2   0   1   0   1   2   0   0   2   1   2   1   2   0   1   1   1   0   1   1   2   0   1   0   0   2   2   1   1   1   1   2   0   1   1   2   0   2   2   1   2   1   1   1   2   1   2   1   1   2   0   2   1   2   1   0   1   2   2   0   2   1   0   0   1   1   2   2   1   2   1   2   1   1   1   2   1   1   1   1   1   0   1   2   1   0   2   0   1   0   2   1   1   2   1   0   1   1   1   2   0   0   2   1   2   1   1   2   1   0   1   1   0   2
 MK-2-11                2   2   1   2   0   0   2   1   0   2   1   2   1   1   2   2   1   1   2   1   1   1   1   0   2   1   1   1   1   0   1   1   0   1   1   2   1   2   1   0   1   1   2   1   2   2   1   0   0   1   2   0   1   1   0   2   0   1   2   0   1   0   1   1   2   1   0   2   1   1   1   2   1   0   0   1   2   1   0   0   0   1   1   1   1   2   1   0   1   0   1   2   0   1   2   1   1   1   2   0   1   1   1   0   0   1   2   0   1   0   0   2   2   1   1   1   2   1   0   2   1   2   0   1   2   1   2   0   0   1   2   1   2   1   2   2   0   2   1   2   1   0   1   2   2   1   2   1   0   0   1   1   2   2   1   2   1   1   1   0   1   2   2   1   1   0   1   0   1   2   1   0   1   0   1   0   2   1   1   2   1   1   1   1   1   2   0   1   1   1   2   1   1   2   1   0   1   1   0   2
 MK-2-12                1   2   1   2   0   0   1   2   0   2   1   2   1   1   2   0   1   1   2   1   1   1   1   0   2   1   1   0   1   0   1   1   0   1   1   2   1   2   1   0   2   1   2   1   2   2   1   0   0   1   2   0   1   1   1   2   0   1   2   0   1   0   1   1   2   1   1   2   1   1   1   2   1   0   0   1   2   1   0   0   0   1   1   2   1   2   1   1   1   0   1   2   0   1   2   1   1   1   2   0   1   1   2   0   0   1   2   0   1   0   0   1   2   1   0   1   2   1   0   2   1   2   0   1   2   0   2   0   0   1   2   1   2   1   2   2   0   2   1   2   1   0   1   2   2   1   2   2   0   0   2   1   1   2   1   2   1   1   1   0   1   2   2   1   1   0   1   0   1   2   1   0   1   0   1   0   2   1   1   0   0   1   1   1   1   2   0   1   1   1   2   1   1   1   1   1   1   1   1   2
 MK-2-13                1   2   1   1   0   0   1   2   0   2   1   2   1   1   2   1   1   1   2   1   1   1   2   0   1   1   1   0   1   0   1   1   0   1   2   2   1   2   1   0   2   1   2   2   2   1   1   0   0   1   2   0   1   1   1   2   0   1   2   0   1   0   1   2   1   1   1   2   0   1   1   1   0   0   0   1   1   1   0   0   0   1   1   2   1   2   1   1   1   0   1   2   0   1   2   1   1   1   2   0   1   1   2   0   0   1   2   0   1   0   0   1   2   1   1   1   2   1   0   2   1   2   0   1   1   0   2   0   1   1   1   1   2   1   2   2   0   2   1   2   1   0   1   2   2   1   2   2   0   0   2   1   1   2   2   2   0   1   1   0   1   1   1   1   1   0   1   1   1   2   1   0   1   0   1   0   2   1   1   0   1   1   1   1   1   2   0   1   1   0   2   1   1   0   1   2   1   1   1   2
 MK-2-14                1   1   1   1   0   2   2   2   0   2   1   2   1   1   2   1   1   1   2   1   1   1   2   0   1   1   1   0   1   0   1   2   0   1   2   2   1   2   1   1   0   1   2   1   2   1   1   0   0   2   1   0   0   1   1   2   0   1   2   0   2   1   1   2   1   1   1   2   0   2   1   1   0   0   1   1   2   1   0   1   0   1   1   2   1   2   1   1   1   0   1   2   0   1   2   1   2   1   2   0   1   1   2   0   0   1   2   1   1   0   0   1   1   1   1   1   1   1   0   2   1   2   0   2   1   0   2   0   2   1   1   2   2   1   2   1   0   2   2   2   1   0   0   2   2   1   2   2   0   0   2   1   1   1   2   1   0   1   1   2   1   1   1   1   1   1   1   1   1   2   1   0   1   0   1   0   2   2   1   0   1   1   1   0   0   2   0   1   1   0   2   1   1   0   2   2   1   1   1   2
 MK-2-15                1   1   1   1   0   2   1   2   0   2   1   2   1   1   2   1   1   1   2   0   1   1   1   0   1   1   1   0   1   0   1   1   0   1   2   2   1   1   1   0   0   2   2   1   1   1   1   1   0   2   1   1   0   1   1   2   0   1   2   1   2   1   1   0   1   1   1   2   1   2   1   1   0   0   1   1   2   1   0   1   0   1   1   1   1   2   1   1   2   0   2   0   0   1   1   1   2   1   2   0   1   1   1   0   0   1   2   1   1   0   0   1   1   1   1   1   2   2   0   2   1   2   0   1   1   0   2   0   1   1   2   1   1   2   0   2   0   2   1   2   1   1   0   1   2   1   2   2   1   0   2   1   1   1   2   1   0   1   1   2   1   1   2   1   1   1   1   1   1   1   1   0   1   0   0   0   2   2   1   0   1   0   1   0   1   1   0   1   1   0   2   2   1   0   2   2   1   1   1   2
 MK-2-16                1   0   1   2   0   2   1   2   0   2   1   2   1   1   2   1   1   0   2   0   1   1   1   0   1   1   1   1   1   0   1   1   0   1   2   2   1   1   1   0   0   2   2   1   1   2   1   2   1   2   1   2   0   0   1   2   0   0   2   1   1   1   1   0   1   1   1   2   1   2   1   1   0   0   1   1   2   1   1   1   1   1   1   1   1   2   0   0   2   0   1   1   0   0   0   1   2   1   2   0   1   1   1   1   0   1   2   1   1   0   0   1   1   1   1   2   2   2   0   2   1   2   0   1   1   0   2   0   1   2   2   1   1   1   0   2   0   1   1   2   1   2   0   1   2   1   2   2   1   0   2   1   1   1   2   1   0   1   1   2   0   1   2   1   0   1   1   1   1   1   1   0   1   0   0   0   2   2   2   0   0   0   1   1   0   1   0   1   1   0   1   2   1   0   2   2   1   1   1   2
 MK-3-1                 0   1   1   1   1   2   1   1   2   0   0   1   1   2   2   2   2   1   2   1   0   2   0   1   0   1   1   1   1   1   0   1   2   2   2   0   1   0   2   0   0   1   0   2   1   0   1   1   1   2   1   2   0   0   1   0   2   2   1   1   0   1   0   2   0   1   0   2   0   1   2   0   1   1   1   2   1   1   1   1   1   1   2   2   2   2   0   2   1   1   2   0   1   0   1   1   1   0   2   2   2   2   1   2   2   1   2   1   2   0   0   0   1   1   1   2   2   0   2   2   0   1   2   2   2   1   2   2   1   2   1   1   2   1   1   2   1   1   2   1   1   1   1   0   0   1   1   1   0   1   2   1   1   0   2   2   2   1   1   1   1   2   0   1   1   0   0   2   1   1   1   0   1   1   1   0   1   0   1   1   1   2   0   2   1   1   1   0   1   1   1   2   0   2   1   1   2   1   2   1
 MK-3-2                 0   1   1   1   2   2   2   1   2   0   0   1   1   2   2   2   1   1   2   1   0   2   0   2   1   1   1   1   1   1   0   1   2   2   2   1   1   0   2   0   0   1   0   2   2   1   1   0   1   2   1   1   0   0   1   1   2   1   0   0   0   1   0   2   1   1   0   2   0   1   2   0   1   1   1   2   1   1   0   1   1   1   2   2   2   1   0   2   1   1   2   1   1   0   1   1   1   1   2   2   2   2   1   2   1   1   2   1   2   0   0   0   0   2   1   1   1   1   2   2   0   1   2   2   2   1   2   2   1   2   1   1   2   2   1   1   1   1   2   1   0   1   1   0   1   1   1   1   1   1   2   1   1   0   1   2   2   1   1   1   1   1   1   1   1   0   0   2   1   1   1   0   1   1   1   0   1   1   1   1   1   2   0   2   1   0   1   0   1   1   0   2   0   2   1   1   1   1   1   0
 MK-3-3                 0   1   0   1   2   2   2   1   2   0   0   1   2   1   2   2   2   1   1   1   0   2   0   2   1   1   1   1   1   1   0   1   2   2   2   1   1   1   2   0   0   1   0   2   2   1   2   0   1   2   1   2   0   0   1   1   2   1   0   0   0   2   0   2   1   1   0   2   0   1   2   0   1   1   1   2   1   1   0   1   2   1   2   2   2   1   0   2   1   1   2   0   1   1   1   1   1   2   2   2   2   2   2   2   1   1   2   1   1   0   0   0   0   2   1   1   1   1   2   2   0   1   2   0   2   1   2   2   2   2   2   1   2   1   1   1   1   1   2   1   0   1   1   0   1   1   2   1   1   1   2   1   1   0   1   2   2   1   1   2   1   2   1   2   1   0   0   2   1   1   2   1   1   1   1   1   0   1   1   1   1   1   0   2   1   0   2   0   1   1   0   2   0   1   1   1   1   1   0   0
 MK-3-4                 1   1   0   1   0   2   2   1   2   1   0   1   2   1   1   2   1   1   1   1   0   2   0   2   1   1   1   1   1   2   0   1   1   2   1   1   0   1   2   0   0   1   0   2   2   1   2   0   1   2   1   2   0   1   0   1   1   1   0   1   1   2   0   2   1   1   1   2   0   1   2   0   1   1   1   2   1   1   0   2   2   1   2   2   2   0   0   2   1   1   2   0   1   2   1   1   1   2   2   2   2   2   2   1   1   1   2   1   1   0   0   0   0   1   2   1   0   1   1   1   1   0   2   0   1   1   2   2   2   2   2   1   2   1   1   1   0   1   1   1   0   1   0   0   1   1   2   1   1   1   2   2   1   0   1   2   2   1   1   2   1   2   1   2   1   1   0   2   1   1   1   1   1   1   1   1   1   1   1   1   2   2   0   2   1   1   1   0   1   1   0   2   0   1   1   1   1   2   1   0
 MK-3-5                 1   1   0   0   0   1   1   1   2   1   0   1   2   1   1   2   1   1   1   1   0   2   0   2   1   1   1   1   0   2   0   1   1   1   1   1   0   2   2   1   0   1   1   2   1   1   2   0   1   2   1   2   0   1   0   1   1   0   0   1   1   2   0   2   1   1   2   2   0   1   2   1   1   2   1   2   1   1   0   2   1   1   0   2   2   0   0   1   1   2   0   1   1   2   1   1   1   1   2   1   2   2   2   1   2   1   2   1   1   0   0   0   0   1   2   1   0   1   1   1   1   0   2   1   1   2   2   2   2   2   2   2   2   1   0   1   0   1   1   1   0   1   0   0   1   0   2   1   0   1   1   2   1   0   1   2   2   1   1   2   1   2   1   1   1   1   0   1   1   1   1   1   2   1   1   1   1   1   1   1   2   2   0   2   1   2   1   0   0   1   0   2   1   1   0   1   1   0   1   0
 MK-3-6                 1   1   0   0   1   1   0   1   2   1   0   1   2   1   1   2   1   1   1   2   2   2   0   1   1   1   0   1   1   1   0   1   1   1   1   1   0   1   1   1   0   1   1   2   1   1   2   0   1   2   1   2   1   1   0   1   1   0   0   1   2   1   0   1   1   1   2   2   0   1   1   1   1   2   2   2   1   1   1   2   1   1   1   1   1   0   0   1   1   2   0   1   1   2   1   1   1   1   2   1   2   1   2   1   2   1   2   1   1   0   0   2   1   1   2   1   1   1   1   1   1   0   1   2   1   1   2   2   2   2   1   2   2   1   0   1   0   1   1   1   0   1   0   0   1   0   2   1   0   1   0   2   0   0   1   2   2   1   1   2   1   2   1   2   1   1   0   1   2   0   1   1   2   1   1   1   1   1   2   1   2   2   0   2   1   2   1   0   0   1   0   1   1   1   0   1   1   1   1   0
 MK-3-7                 1   1   1   1   1   1   0   1   2   2   0   1   2   1   1   2   1   1   1   2   2   2   0   1   1   1   0   1   1   1   1   1   1   0   1   1   0   1   1   1   0   1   1   2   1   1   2   0   1   2   1   2   1   1   0   1   1   0   0   1   2   1   0   1   1   1   2   1   0   2   1   1   1   2   2   2   2   1   1   2   1   1   1   1   1   0   0   2   2   2   1   1   2   2   1   0   1   0   2   1   2   1   2   1   2   1   2   2   1   0   0   2   1   0   2   1   1   1   1   1   1   0   1   2   1   1   2   2   2   2   1   2   2   1   1   1   1   1   1   1   1   2   0   0   1   0   2   1   0   1   0   1   0   0   0   2   2   0   1   1   1   1   2   1   1   1   0   1   1   0   1   1   2   1   1   1   1   1   2   1   2   2   0   2   0   2   1   0   0   1   0   1   1   1   0   1   1   1   1   0
 MK-3-8                 1   1   1   1   1   2   0   0   2   2   0   1   2   1   1   1   2   1   1   2   2   2   0   1   0   1   0   1   1   1   2   1   1   0   2   1   0   1   1   0   0   1   0   2   2   1   1   0   1   2   2   2   1   1   0   1   1   0   0   1   1   1   0   1   0   1   2   1   0   2   1   1   1   2   2   2   2   2   1   2   1   1   1   0   1   0   0   2   2   2   1   1   2   2   1   0   1   0   2   1   2   1   2   0   2   1   2   2   1   0   1   2   1   0   2   1   1   1   1   1   2   0   1   2   1   2   2   2   2   1   1   2   2   2   1   1   1   1   1   1   0   1   0   1   1   0   1   1   0   1   0   1   0   0   0   2   2   0   1   1   2   1   2   1   1   0   0   1   1   0   1   1   2   2   1   1   1   1   2   1   2   2   0   2   0   1   1   0   1   1   0   1   1   1   2   1   1   2   1   0
 MK-3-9                 1   1   1   1   1   2   0   0   2   2   0   1   2   1   1   1   2   1   1   2   2   2   1   1   0   1   0   1   1   1   2   2   1   0   2   1   0   1   0   0   0   1   0   2   2   1   1   0   1   2   2   2   1   1   0   1   1   0   0   1   1   2   0   2   0   1   2   1   0   2   1   1   1   1   1   2   2   2   1   2   1   2   0   0   1   0   0   2   1   2   1   1   2   1   1   1   1   0   2   1   2   1   2   0   2   2   2   1   1   0   1   1   2   0   1   1   1   1   2   1   1   0   1   2   1   2   2   2   2   1   1   1   2   2   0   1   1   1   1   1   0   0   0   1   1   0   1   1   1   1   0   1   0   0   0   2   1   0   1   1   2   0   2   1   1   1   1   1   1   0   1   1   1   2   1   1   1   1   2   1   2   2   0   2   0   1   1   0   1   1   1   1   1   1   2   0   1   2   0   0
 MK-3-10                1   1   1   1   1   2   0   0   2   2   0   0   2   1   1   1   2   0   1   1   2   2   1   1   0   1   0   1   2   1   1   2   0   0   2   1   1   1   0   0   0   1   0   1   2   1   1   1   1   2   2   2   1   1   0   1   1   0   0   1   1   2   0   2   0   1   2   1   0   2   1   1   1   0   1   2   2   2   1   2   1   1   0   0   1   0   0   2   2   2   1   1   2   1   1   1   1   0   2   1   2   1   2   1   2   2   2   1   1   0   1   1   2   0   1   1   1   1   2   1   1   0   1   2   1   2   2   2   2   1   1   1   2   2   1   1   1   1   1   1   1   0   0   1   1   0   1   1   1   1   1   1   1   0   0   2   1   0   0   1   2   0   2   1   1   1   1   1   1   1   1   1   1   2   1   1   1   2   2   1   2   2   2   2   0   1   1   1   1   1   1   1   1   1   2   0   1   2   0   0
 MK-3-11                1   1   1   1   1   2   0   1   2   2   0   0   2   1   1   1   2   0   1   1   1   1   1   1   0   1   0   1   2   1   1   2   0   0   2   1   1   1   1   0   0   0   1   2   2   1   1   0   1   2   1   2   0   1   0   1   0   0   0   2   0   0   0   1   0   1   2   1   1   1   1   1   1   0   0   2   2   2   1   2   1   1   1   0   0   0   0   2   2   2   1   2   1   2   1   2   1   0   2   1   2   1   1   0   2   2   2   1   1   1   1   1   2   0   2   1   1   1   2   1   1   0   2   1   1   1   1   2   2   0   1   1   2   1   1   1   1   1   1   1   1   1   0   1   1   1   1   1   1   1   1   1   1   1   0   2   1   0   0   1   1   0   2   1   1   1   1   2   1   1   1   1   1   1   1   0   1   2   2   1   2   2   2   2   0   1   0   1   1   2   1   0   1   0   2   0   1   2   1   0
 MK-3-12                1   1   1   1   2   2   0   1   2   2   0   0   2   1   0   1   2   1   1   1   1   1   1   1   0   1   0   1   2   1   1   2   0   0   2   1   1   1   1   0   0   1   1   2   2   1   0   0   1   2   0   2   1   1   0   1   0   0   0   2   0   0   2   1   0   1   2   1   1   1   1   1   1   0   0   1   2   2   1   1   1   2   1   1   0   0   0   2   2   2   1   1   0   2   1   1   1   0   2   1   2   1   2   0   2   2   2   2   1   1   1   1   2   0   1   1   1   1   2   1   1   1   2   1   1   2   1   2   2   0   1   1   2   1   1   1   1   1   1   0   1   1   0   1   1   1   1   1   2   1   0   2   1   1   0   2   1   0   0   1   1   1   2   1   1   1   2   2   1   2   2   1   1   1   1   0   0   2   1   2   2   2   2   2   0   1   0   1   1   2   1   0   1   0   2   0   1   2   1   1
 MK-3-13                1   1   0   1   1   2   0   1   2   2   0   0   2   1   0   1   2   1   1   1   2   1   0   1   0   1   0   1   2   1   1   2   0   0   2   1   1   1   2   0   1   1   1   2   2   1   0   0   1   2   1   2   1   1   0   1   0   1   0   1   0   1   2   1   2   1   1   1   1   1   2   1   1   1   0   1   1   2   1   1   1   2   1   1   0   0   0   2   2   1   1   0   0   1   1   1   0   0   1   1   2   1   1   0   2   2   2   1   1   1   1   1   2   0   1   1   2   1   2   1   1   2   1   1   1   2   1   2   2   0   1   1   2   1   1   0   1   1   1   1   1   0   0   1   1   1   2   1   1   1   1   2   1   1   0   2   1   1   0   1   1   1   2   1   1   1   1   2   1   2   2   1   1   1   0   1   0   2   1   2   2   2   2   2   2   1   0   2   1   2   1   0   1   0   2   0   1   2   1   1
 MK-3-14                2   1   1   1   1   2   1   1   2   2   0   0   2   2   0   2   2   1   1   1   2   1   0   1   0   1   0   1   1   1   0   2   0   0   1   0   1   1   2   0   1   1   1   2   2   0   0   1   1   2   1   1   1   1   0   1   0   0   0   1   0   2   2   1   2   0   1   1   1   1   2   1   1   1   0   1   1   2   1   2   1   2   1   1   0   0   0   1   2   1   2   0   0   1   1   1   0   0   1   2   2   1   1   0   2   2   2   1   1   1   1   0   1   1   0   1   2   1   2   2   1   1   1   1   1   2   1   2   2   0   1   1   2   2   2   1   1   1   1   1   1   0   0   1   1   1   2   1   2   1   1   2   0   1   0   2   1   1   0   1   1   2   2   1   1   1   1   2   1   2   2   2   0   1   1   1   0   2   1   2   2   1   2   2   2   1   0   2   1   2   1   0   2   0   1   0   1   2   1   1
 MK-3-15                2   1   1   1   0   2   1   1   1   2   1   0   2   2   1   2   1   1   1   1   2   1   0   1   0   0   0   1   1   1   0   2   0   0   2   0   2   1   2   0   1   1   1   2   2   0   0   1   1   2   1   1   1   1   0   1   0   0   0   1   0   2   2   1   2   0   2   1   1   1   1   1   1   1   0   1   1   2   1   1   1   2   1   1   0   0   0   1   2   1   2   0   0   1   1   1   0   1   1   2   2   1   2   1   2   1   2   2   1   1   1   0   1   1   0   1   2   1   2   2   1   1   2   1   1   1   1   2   2   0   1   1   2   2   2   1   1   1   1   1   1   0   0   1   1   1   1   2   2   1   1   2   0   1   0   2   0   1   0   1   1   2   2   0   2   1   1   2   1   1   1   2   0   2   1   1   0   0   1   1   2   1   2   2   2   1   0   2   1   2   1   0   2   0   1   0   1   2   1   1
 MK-3-16                2   1   1   1   1   2   1   1   1   2   1   0   2   2   0   2   1   0   1   1   2   1   0   1   0   0   1   1   1   1   0   2   1   0   2   0   2   1   2   0   1   1   1   1   2   0   1   1   1   2   1   1   1   1   0   1   0   1   0   1   0   1   2   1   1   0   2   1   1   1   1   1   1   1   0   1   1   2   1   1   1   2   1   1   0   1   0   1   2   1   2   0   1   1   2   1   0   1   1   2   2   1   2   1   2   1   2   2   0   2   1   0   1   1   2   1   2   1   2   2   1   0   2   1   1   0   1   2   2   0   1   2   2   2   2   0   1   2   1   0   1   0   0   1   1   1   2   2   2   1   1   1   0   1   0   2   0   1   2   1   1   2   1   0   2   1   1   2   1   1   1   2   0   2   1   1   0   1   1   1   2   1   2   2   2   1   0   2   1   2   2   0   2   0   1   0   1   2   1   1
 MK-4-1                 0   2   0   2   2   1   1   1   1   0   2   1   1   2   1   2   1   2   1   1   2   0   1   1   0   1   1   1   1   2   1   2   1   2   1   0   1   1   1   1   2   2   1   0   2   1   2   1   1   2   0   2   1   2   1   1   1   0   1   0   1   2   0   1   1   0   1   2   0   1   0   2   0   1   1   0   0   2   0   2   0   1   0   1   0   0   2   2   2   2   1   1   2   1   1   2   0   0   0   2   1   0   0   1   2   1   1   1   1   0   0   2   1   1   0   1   0   2   1   0   0   2   1   0   0   2   1   1   2   1   1   2   0   0   1   2   1   2   2   1   0   1   1   2   1   0   0   1   1   1   2   1   1   1   1   0   0   2   0   1   1   1   2   1   0   1   2   2   1   1   1   1   1   2   0   2   1   0   1   0   1   0   2   0   0   0   1   2   1   1   1   1   2   1   1   1   2   2   1   0
 MK-4-2                 0   2   0   2   1   1   1   1   1   0   2   1   1   2   2   2   1   2   1   1   2   0   0   1   0   1   0   1   1   2   0   2   1   2   1   0   1   2   1   1   2   2   0   0   2   1   2   1   1   2   0   2   1   1   1   1   1   0   1   0   0   2   0   1   1   0   1   2   0   1   0   2   0   1   2   0   0   2   0   2   0   1   0   1   0   0   2   2   1   2   1   1   1   0   0   2   0   1   0   1   1   0   0   0   2   1   1   1   1   0   1   2   1   2   0   1   0   2   1   1   0   2   1   0   0   2   1   1   1   0   0   2   0   0   1   2   1   2   2   1   0   1   1   2   1   0   0   1   1   0   2   1   1   1   1   1   1   2   0   1   1   1   2   1   0   2   2   2   1   1   1   2   1   2   0   2   1   0   1   0   1   1   2   0   0   0   1   1   1   1   1   1   2   1   0   1   2   2   1   0
 MK-4-3                 0   2   0   2   1   2   1   0   0   0   2   0   1   2   2   2   1   2   1   1   2   1   0   0   0   1   1   1   1   2   0   2   2   2   1   1   1   2   1   1   1   2   0   2   1   2   2   1   1   2   0   2   1   1   1   1   1   0   1   0   0   2   0   1   1   0   1   1   0   0   0   2   1   1   2   0   0   2   0   2   0   1   0   1   0   0   2   1   0   2   0   1   0   0   0   1   0   1   0   1   1   0   0   0   2   1   1   1   1   0   1   2   1   1   0   1   0   2   0   1   0   2   1   0   0   2   1   1   1   0   0   2   1   0   1   2   2   2   1   1   0   1   1   2   0   0   0   1   1   0   2   1   1   1   1   1   1   2   0   1   1   2   2   1   0   1   2   2   1   1   1   2   2   2   1   2   1   0   1   0   1   1   2   0   1   1   0   1   1   1   2   2   2   0   0   2   2   1   1   0
 MK-4-4                 0   2   0   2   1   2   1   0   2   0   2   0   1   2   2   2   1   1   1   1   2   1   0   0   1   1   1   1   1   2   0   2   2   1   1   1   1   2   2   1   1   2   0   2   1   2   1   1   1   1   0   2   2   1   1   1   1   0   1   0   0   2   0   1   1   0   1   1   0   0   2   2   1   1   2   1   0   1   0   2   0   1   0   1   0   0   2   1   0   2   0   1   0   0   1   2   0   1   1   0   1   0   0   0   2   2   2   1   1   0   1   2   1   1   0   0   0   2   0   0   1   2   1   0   0   2   1   1   1   0   1   2   0   0   1   1   2   2   1   1   1   1   1   2   0   1   0   1   1   0   2   1   1   1   1   1   1   2   0   1   1   2   2   1   0   1   2   2   1   1   1   2   2   2   1   2   1   1   1   0   1   2   2   0   2   1   0   1   1   1   2   2   2   0   0   2   2   0   1   0
 MK-4-5                 0   2   0   2   1   2   1   0   2   0   2   0   1   2   2   1   1   1   1   2   2   1   0   1   1   1   1   0   1   2   1   1   2   1   1   1   1   2   2   1   0   2   0   2   2   1   1   1   1   1   0   2   2   1   1   1   1   0   1   0   0   2   0   1   1   0   1   1   0   1   2   2   1   1   1   1   0   2   0   1   0   1   0   2   0   0   2   1   0   2   0   1   0   0   1   2   0   1   1   0   1   0   1   0   2   1   2   1   2   0   2   2   1   1   0   0   0   2   0   0   1   2   1   0   0   2   1   1   1   0   1   1   0   0   1   0   1   2   1   1   0   1   1   2   0   1   0   1   1   0   2   2   1   1   2   1   1   2   0   2   1   2   2   1   0   1   2   2   1   1   2   2   2   2   0   1   0   1   0   0   0   2   2   1   2   0   0   1   1   1   2   2   2   0   0   2   2   1   1   0
 MK-4-6                 0   2   1   2   1   2   1   0   2   0   2   1   1   2   2   1   0   1   2   2   2   0   0   1   1   0   1   1   1   2   1   1   1   1   1   1   1   1   2   1   0   2   1   2   2   1   1   0   1   2   0   2   2   2   1   1   1   0   1   0   0   2   0   1   1   0   1   1   0   1   2   2   1   0   1   1   0   2   0   2   0   1   0   2   0   0   2   1   0   2   1   1   1   0   1   2   0   0   1   2   1   0   0   0   2   1   2   1   2   1   2   2   1   1   0   0   0   0   1   1   1   2   1   1   0   2   1   1   1   0   1   1   1   0   1   0   1   2   1   1   0   1   1   1   0   1   0   1   1   0   2   2   1   1   2   0   1   1   0   1   1   2   1   1   0   1   2   1   1   1   2   2   2   2   0   1   0   1   0   0   1   2   2   2   2   0   1   1   1   1   2   1   2   0   0   2   2   1   1   0
 MK-4-7                 1   2   1   1   1   2   1   0   2   1   2   1   1   2   2   1   1   1   2   2   2   1   0   1   1   1   1   1   1   2   1   1   1   1   1   1   2   1   2   1   0   2   2   1   2   1   2   1   2   2   0   2   2   2   1   1   1   0   1   0   1   2   0   1   1   0   1   1   0   1   2   2   1   0   1   1   0   2   0   2   0   2   0   2   0   0   2   1   0   2   1   1   1   0   1   2   0   0   1   2   1   0   0   0   2   1   2   1   2   1   2   2   2   2   0   0   0   0   1   1   1   2   1   1   0   2   1   1   1   0   1   1   1   0   1   0   1   2   1   2   2   1   1   2   0   1   0   1   1   0   2   1   1   1   2   0   1   1   0   0   1   1   1   0   0   1   2   1   1   1   1   2   1   1   0   1   0   1   0   0   1   2   2   2   2   1   1   1   1   1   2   1   2   1   0   2   1   1   1   0
 MK-4-8                 1   2   2   1   1   2   1   0   2   2   1   1   1   2   2   1   1   1   1   2   1   1   0   1   1   1   2   1   1   2   1   1   1   1   1   1   1   1   2   1   0   2   1   1   2   0   2   0   2   1   0   2   2   2   1   1   1   0   1   0   1   2   0   1   1   0   1   2   1   1   2   2   1   0   1   1   0   2   0   2   0   2   1   2   0   0   2   1   0   1   1   1   1   0   1   2   0   1   1   2   1   0   0   0   2   1   2   1   2   1   2   2   2   2   0   0   1   0   1   1   1   2   1   1   0   2   1   1   1   0   0   1   1   0   2   0   1   2   1   0   2   1   1   2   0   2   0   1   1   0   2   1   1   1   2   0   1   1   0   0   1   1   0   0   1   1   2   1   1   1   1   2   1   2   0   1   0   1   0   1   2   2   2   2   1   2   1   1   1   0   2   1   2   0   0   1   1   1   0   0
 MK-4-9                 1   2   2   2   1   2   1   1   2   2   1   1   1   2   2   1   1   1   2   2   1   0   0   1   0   1   2   1   1   1   1   1   1   1   1   2   1   1   2   1   0   2   2   1   2   0   2   0   2   1   0   2   2   2   1   1   1   0   1   0   1   2   0   1   1   0   1   2   1   1   1   2   1   1   1   1   0   2   1   2   0   2   1   1   0   0   2   0   0   1   1   1   1   0   1   2   0   1   0   2   0   0   1   0   1   1   2   1   1   1   2   2   2   2   0   0   1   0   1   1   1   2   0   1   0   2   1   1   1   0   0   1   1   0   2   0   1   2   1   0   1   1   1   2   0   1   0   0   2   0   2   1   1   1   2   1   1   1   0   0   2   2   0   1   1   1   1   1   1   1   1   2   1   1   0   1   0   1   0   1   1   2   2   2   2   1   1   1   1   0   2   1   1   0   1   1   1   1   0   1
 MK-4-10                1   2   2   1   1   2   1   2   2   1   1   2   1   2   2   1   0   1   2   2   1   0   1   1   0   1   2   1   1   1   0   1   1   2   1   2   0   1   2   1   1   2   2   1   1   1   2   0   2   1   0   1   2   1   1   1   1   1   1   0   1   2   0   1   1   0   1   2   1   1   1   1   1   1   1   1   0   2   1   2   0   2   1   1   0   0   2   1   0   1   1   0   1   0   1   1   0   1   0   2   1   0   1   0   1   1   2   1   1   1   2   2   2   2   0   1   0   0   1   1   1   2   0   0   0   2   1   1   0   0   0   1   1   0   1   0   1   1   2   0   1   1   1   2   0   1   0   1   2   0   2   1   2   1   2   1   1   1   0   0   2   2   0   1   2   1   1   1   1   1   1   2   0   2   0   1   0   1   0   1   1   2   1   2   2   1   2   1   1   0   2   1   1   0   2   2   1   1   1   1
 MK-4-11                0   2   2   1   1   1   1   2   2   1   1   2   1   1   2   1   0   1   2   2   1   0   1   1   1   2   1   1   1   1   0   1   1   2   1   2   1   1   0   1   1   1   2   1   0   1   2   0   1   1   0   1   1   1   0   1   1   2   1   0   1   2   0   1   1   0   1   1   2   1   1   1   1   1   1   1   0   2   1   2   0   2   1   1   1   1   2   0   0   1   1   0   1   0   1   1   1   1   1   0   0   0   1   0   1   1   2   1   1   1   2   2   2   2   0   0   1   0   1   1   1   1   0   0   1   2   1   0   0   1   0   1   1   0   1   1   1   1   2   0   2   1   1   2   1   1   0   1   2   0   2   1   2   1   2   2   1   2   0   0   2   2   0   1   2   1   1   1   2   1   1   2   0   2   0   1   0   1   0   1   2   2   1   2   1   1   2   1   1   1   1   0   1   0   2   2   2   1   1   1
 MK-4-12                0   2   2   2   1   1   1   1   2   1   1   2   1   1   2   0   1   1   2   2   1   0   1   1   1   2   2   1   1   1   1   1   1   2   1   2   0   1   0   1   1   1   1   1   0   1   2   0   1   1   1   1   1   1   0   2   0   1   1   0   0   2   0   1   1   0   1   1   2   1   1   2   0   1   1   1   0   1   1   1   0   2   1   1   1   1   2   0   0   1   1   0   1   0   1   1   0   1   1   0   0   0   1   0   1   1   2   1   1   1   2   2   1   1   1   0   2   0   1   1   1   1   0   0   1   1   1   0   0   1   0   1   1   0   0   2   1   1   2   0   2   1   1   2   1   2   0   1   2   0   2   1   0   1   2   2   0   2   0   0   2   2   0   1   2   1   1   1   2   0   1   2   0   2   0   1   0   1   0   1   2   2   1   2   1   1   2   1   1   2   1   0   1   0   2   2   2   0   2   2
 MK-4-13                0   1   2   2   1   1   1   1   2   1   1   2   1   1   2   0   1   1   2   2   1   0   1   0   1   2   1   1   1   1   1   1   1   2   1   2   0   1   0   1   0   2   1   2   0   1   2   0   2   1   1   1   1   1   0   2   0   1   1   1   1   2   0   1   2   0   1   0   2   1   1   2   1   1   1   1   0   1   1   1   0   1   1   1   1   0   2   0   0   1   1   0   1   0   1   1   0   1   1   0   0   1   1   0   1   1   1   1   1   1   2   1   1   1   1   0   2   0   1   1   1   0   0   1   1   1   1   0   0   2   0   1   1   0   0   2   1   1   2   0   2   1   1   2   1   1   0   1   2   0   2   1   0   1   2   2   1   2   1   0   2   2   0   0   1   1   1   1   2   0   1   2   0   2   0   1   0   0   0   1   2   2   1   2   1   1   2   1   1   2   1   0   0   2   1   2   2   0   2   2
 MK-4-14                0   1   2   0   1   1   1   1   2   1   1   1   1   1   2   0   2   1   2   2   1   0   1   0   1   2   1   1   1   1   2   1   1   2   2   2   0   1   0   1   0   2   0   2   0   1   0   0   2   0   1   1   0   1   0   1   0   1   1   1   2   2   0   1   2   0   1   0   2   1   1   2   0   1   1   1   0   1   1   1   0   1   1   1   1   1   2   0   0   1   0   0   1   0   1   1   1   1   1   1   0   1   2   0   1   1   1   1   1   1   2   1   1   2   0   0   2   0   1   1   2   0   0   1   1   1   1   1   0   2   0   1   1   0   0   2   2   1   2   0   2   1   1   2   2   1   0   2   2   1   2   1   1   1   2   2   1   1   1   0   2   2   0   0   1   1   1   1   2   0   2   1   0   2   0   1   0   0   0   1   2   2   1   1   2   1   2   1   1   2   1   0   0   2   2   2   1   0   2   2
 MK-4-15                0   1   2   0   1   1   1   1   2   2   1   1   2   1   1   0   2   1   2   2   1   0   1   1   1   2   1   1   1   1   2   1   2   2   2   2   1   2   0   1   0   2   0   2   1   1   0   1   1   0   1   1   0   1   0   1   0   1   1   1   2   2   0   1   2   0   1   0   2   1   1   2   0   1   1   1   0   1   1   1   0   1   1   2   1   1   2   0   0   1   1   0   1   0   1   1   0   1   1   1   0   0   2   0   0   1   1   1   1   1   2   1   1   2   0   0   2   0   1   1   2   1   0   0   1   1   1   1   0   2   0   1   1   0   0   1   2   1   2   0   2   1   1   2   1   0   0   1   2   1   2   1   1   1   1   2   1   1   1   1   2   1   0   0   1   1   1   1   2   0   2   1   1   2   0   1   0   0   0   2   2   2   1   1   2   1   2   1   1   2   1   0   0   2   2   2   1   0   2   2
 MK-4-16                0   1   2   0   2   1   1   1   2   2   1   0   1   1   1   0   2   1   2   2   1   0   1   1   1   2   1   1   2   2   2   0   2   2   2   2   1   2   0   2   0   2   0   2   1   1   0   1   1   0   1   1   0   0   1   1   0   1   1   1   2   2   1   1   2   0   1   0   2   1   1   2   0   1   1   1   0   1   1   1   1   1   1   2   2   2   2   0   1   1   1   0   1   0   1   1   0   1   1   1   0   0   2   0   0   1   1   0   1   1   2   1   1   2   0   0   2   0   1   1   1   1   2   0   1   1   1   1   0   2   1   1   1   0   0   1   2   1   2   0   1   1   1   1   1   0   0   1   2   0   2   1   1   1   1   2   1   1   1   1   2   1   1   0   1   1   1   1   2   0   2   0   1   2   0   1   0   0   0   2   2   2   1   1   2   1   2   2   1   2   1   0   0   2   2   1   1   0   2   2
 MK-5-1                 2   1   1   1   1   1   1   2   1   1   2   1   1   1   1   1   2   1   1   1   1   0   0   1   0   2   1   1   1   1   1   2   2   1   1   2   1   0   0   2   1   1   0   1   0   2   1   2   1   2   1   1   1   2   2   1   1   1   1   0   2   1   0   1   2   2   1   2   1   0   0   2   1   1   1   1   2   1   1   0   1   2   2   0   2   0   1   1   0   2   1   1   2   1   0   2   1   0   1   2   2   0   2   0   2   1   1   2   0   1   2   1   1   1   1   1   1   1   0   0   0   0   0   0   1   2   0   2   2   1   1   1   1   2   1   0   0   2   2   1   0   2   0   1   2   1   1   2   0   0   0   2   1   2   0   1   1   2   1   2   0   1   2   0   1   0   0   2   1   0   2   1   0   1   1   0   1   1   2   1   2   2   2   0   1   1   1   1   2   2   2   1   1   1   1   0   0   2   0   1
 MK-5-2                 2   0   1   1   1   1   0   2   1   1   2   1   1   1   1   1   2   1   0   1   1   0   0   0   0   2   0   1   1   1   1   2   2   1   1   2   1   0   0   2   1   1   0   1   0   2   1   2   1   2   1   1   1   2   2   1   0   1   2   0   2   1   1   1   2   2   1   2   1   1   0   2   1   1   1   1   2   1   1   0   1   2   2   0   1   0   1   1   0   2   0   1   2   1   0   2   1   0   1   2   2   0   2   0   2   1   1   2   1   1   1   1   0   1   1   1   1   1   0   0   0   0   0   1   1   2   0   2   2   2   0   1   2   2   1   0   0   1   2   0   0   2   0   0   2   1   1   1   0   0   0   2   2   2   0   1   1   2   0   2   0   1   2   0   1   0   0   1   1   0   1   1   0   1   1   0   2   1   2   1   2   2   1   0   1   1   1   1   2   2   2   1   1   1   1   0   0   2   1   1
 MK-5-3                 2   0   1   1   1   1   0   1   1   1   2   1   2   1   1   1   2   1   0   1   1   0   0   0   1   2   0   1   1   0   1   1   2   1   1   2   1   1   0   1   1   1   0   1   0   2   1   1   1   1   1   1   1   2   2   1   0   1   2   0   2   1   1   1   2   2   1   2   1   1   1   2   1   1   1   1   2   1   1   0   1   2   2   0   1   0   1   0   0   2   0   1   2   1   0   1   1   0   1   2   2   0   2   0   2   1   1   2   1   1   1   1   0   1   1   1   1   1   0   0   0   0   1   1   1   2   0   2   2   2   0   1   2   2   0   0   0   1   1   0   0   2   0   0   2   1   2   1   1   0   0   2   2   2   0   2   1   2   0   2   0   1   2   0   1   0   0   1   1   0   0   1   0   1   1   2   2   1   1   1   2   2   1   0   1   1   1   1   2   2   2   1   1   1   1   0   0   2   1   1
 MK-5-4                 2   0   1   1   1   1   1   1   1   1   2   0   2   1   1   1   2   1   1   2   1   1   0   0   1   2   0   1   1   0   1   1   1   1   2   2   1   2   0   1   1   1   2   1   0   2   1   1   1   1   1   1   1   2   2   1   0   2   2   0   2   1   2   1   2   2   1   2   1   0   1   1   1   1   1   2   2   1   0   0   1   2   2   0   1   0   1   1   1   2   0   1   2   1   1   1   1   0   1   2   2   0   2   0   2   1   1   2   1   1   0   1   1   1   2   1   1   1   0   0   0   0   1   1   2   2   1   2   2   1   0   1   1   2   1   0   0   1   1   0   0   2   0   1   1   1   2   1   1   1   1   2   2   2   0   1   1   2   0   2   0   1   2   0   1   0   0   2   1   0   0   1   0   1   2   2   2   1   1   1   2   2   1   0   1   1   1   1   1   2   2   1   1   1   1   1   0   2   1   1
 MK-5-5                 2   0   1   1   1   1   1   1   1   0   2   0   2   0   1   1   2   0   1   2   0   1   0   0   0   1   1   1   1   0   1   1   1   1   2   2   1   2   0   1   1   1   2   1   0   1   1   1   1   1   1   1   2   2   2   1   0   2   2   0   2   1   2   1   2   1   1   1   1   0   0   1   0   1   1   2   2   1   1   0   2   2   2   0   1   0   1   1   1   2   0   1   2   0   2   1   1   0   1   2   2   0   2   0   2   1   1   2   2   0   0   1   1   1   2   1   0   1   0   0   1   0   1   1   2   1   1   2   2   1   0   1   1   2   1   0   0   1   1   0   0   2   0   2   0   1   2   1   1   1   1   1   1   1   1   1   1   2   0   2   0   0   2   0   1   2   1   2   1   1   0   1   0   1   1   2   2   1   1   1   2   1   1   0   1   1   2   0   1   2   1   1   1   1   1   1   1   2   1   1
 MK-5-6                 2   0   1   1   1   2   1   1   1   0   2   0   2   0   1   1   2   1   2   2   0   1   0   0   1   1   1   1   1   1   1   1   1   1   1   1   0   2   0   1   0   2   2   1   1   1   1   0   1   1   1   2   2   2   2   1   1   2   2   1   2   1   1   1   2   1   1   1   1   0   0   1   0   1   1   1   2   1   1   0   2   2   2   0   1   0   1   1   1   2   0   1   2   0   1   1   1   0   1   2   2   0   2   1   2   0   1   2   2   0   0   2   1   1   1   1   0   0   0   1   0   0   1   1   2   1   1   2   1   1   1   0   1   2   1   0   0   0   1   1   0   0   0   2   0   1   2   1   1   1   1   1   2   0   2   0   1   2   0   2   0   0   2   0   1   2   1   2   1   1   1   1   0   1   2   2   2   1   0   1   2   1   1   0   1   1   2   0   1   2   1   2   1   1   2   1   2   2   1   1
 MK-5-7                 2   1   1   1   1   2   1   1   1   0   2   0   2   0   1   1   2   0   2   1   0   1   0   0   1   1   2   0   0   1   0   1   1   1   2   1   0   2   0   0   0   2   2   1   1   1   1   0   0   1   1   1   2   2   2   1   1   2   2   1   2   1   1   1   2   1   1   1   1   0   0   2   0   1   1   1   2   2   1   0   1   2   2   0   1   0   1   1   1   2   0   1   2   0   1   1   1   0   0   2   2   0   2   0   1   0   1   2   2   0   0   2   2   1   1   1   0   0   0   1   0   0   0   1   2   1   1   2   1   1   1   0   1   1   1   0   0   2   1   1   0   0   0   2   0   1   2   1   1   1   1   1   2   0   2   1   1   2   0   2   0   0   2   0   2   2   1   2   0   1   1   1   0   1   2   2   2   1   1   1   2   2   2   1   1   1   2   1   1   2   1   2   2   1   2   1   2   2   0   1
 MK-5-8                 2   1   0   1   1   2   1   1   2   1   2   0   2   0   1   2   2   0   2   1   0   1   1   1   2   1   2   0   0   1   0   1   1   1   2   1   0   1   2   0   0   2   1   1   1   1   0   0   0   1   1   1   2   2   2   1   1   2   2   1   1   1   1   1   2   2   1   1   1   0   0   1   0   1   2   1   2   2   1   0   1   2   1   0   1   0   2   1   1   2   0   1   1   0   1   1   1   0   1   2   2   0   2   0   1   1   2   2   2   0   0   2   1   1   1   1   0   0   0   1   0   0   1   0   2   1   1   2   1   1   1   0   1   1   1   0   1   1   2   1   0   1   0   2   1   0   2   1   1   1   1   0   2   0   2   1   1   2   1   2   0   1   2   0   2   2   1   2   0   1   1   1   0   1   2   2   2   0   1   1   2   2   2   1   1   1   1   1   1   2   1   2   2   1   2   1   2   2   1   1
 MK-5-9                 2   1   1   2   1   2   2   2   2   1   2   1   2   0   1   2   2   0   2   1   1   1   1   2   2   0   2   0   0   1   0   1   1   0   2   0   0   2   2   0   1   2   1   1   1   2   0   1   0   1   1   1   2   2   2   1   1   2   2   1   1   0   1   0   0   2   1   1   1   0   0   1   0   1   2   1   2   2   1   0   0   2   1   0   1   0   1   1   1   1   0   1   1   0   1   2   1   0   1   1   2   1   2   0   1   1   2   2   0   0   0   2   1   1   1   1   0   0   0   1   0   0   1   1   2   1   1   2   1   1   1   0   1   1   1   0   1   1   2   1   0   1   0   2   1   0   2   1   1   1   1   0   1   0   2   1   1   2   0   2   0   1   2   0   2   2   1   1   0   1   1   1   0   1   2   1   1   0   1   1   2   2   2   0   1   0   1   1   1   2   2   2   2   1   2   1   2   2   1   1
 MK-5-10                2   1   1   2   1   2   2   2   1   1   2   1   2   0   1   2   2   0   2   2   1   1   1   2   2   0   2   0   0   1   0   1   1   1   2   0   0   2   2   0   1   2   1   1   1   2   0   1   0   1   1   1   2   2   0   1   1   2   2   1   1   0   1   0   0   2   1   2   1   0   0   1   0   1   2   1   2   2   0   0   0   2   1   0   1   0   1   1   1   1   1   1   1   0   1   2   1   0   1   1   2   1   2   1   1   1   2   2   0   0   1   2   1   0   1   1   0   0   1   1   0   0   1   1   2   1   1   2   1   1   0   0   1   1   1   1   1   1   2   1   0   1   0   2   2   1   2   1   1   1   2   1   0   0   2   1   2   2   0   2   0   1   2   0   2   2   1   1   0   1   1   1   0   1   2   2   1   0   1   2   2   2   2   0   1   1   0   1   1   2   2   1   1   1   2   1   2   2   1   1
 MK-5-11                2   2   0   2   1   2   2   2   1   1   1   1   1   0   1   2   2   0   2   2   1   1   1   1   2   0   2   0   0   1   0   0   1   1   2   0   0   2   1   0   1   2   1   2   1   1   1   1   0   1   1   1   2   2   0   1   1   2   0   1   1   0   1   1   1   1   1   2   0   0   0   1   0   1   2   1   2   2   0   0   0   2   1   0   1   0   1   0   1   1   1   1   1   0   1   1   0   0   0   2   2   1   1   0   1   1   2   2   0   0   2   2   1   0   1   1   0   1   2   0   0   0   1   1   1   1   1   2   1   1   0   0   1   1   1   1   1   1   2   0   0   1   0   2   2   1   2   1   1   1   2   1   0   0   1   1   2   1   0   2   0   1   2   0   2   1   2   1   0   1   2   0   1   1   2   2   1   0   1   2   2   2   1   0   1   1   0   2   1   2   2   1   1   1   2   1   2   2   1   1
 MK-5-12                2   2   0   2   1   2   2   2   2   0   0   1   0   0   1   2   2   0   2   2   1   1   1   1   2   0   2   0   0   0   0   1   1   2   2   0   0   2   2   0   0   2   2   2   1   1   1   1   0   1   1   1   2   2   0   1   1   2   1   1   0   0   0   1   0   1   1   2   0   0   1   1   0   1   2   1   2   2   0   0   1   2   1   0   0   0   2   0   1   1   1   1   1   0   2   1   1   0   0   1   2   1   2   0   1   2   1   2   0   0   1   2   1   0   1   1   0   1   1   0   0   1   1   1   0   1   0   2   1   1   0   0   1   2   1   1   1   1   2   0   0   0   0   2   2   1   1   1   1   1   2   0   0   0   2   1   2   1   0   2   1   1   2   0   2   1   2   1   1   1   2   0   1   1   1   2   1   1   1   2   2   2   2   0   0   1   0   2   1   2   2   1   1   1   2   1   1   1   1   1
 MK-5-13                2   2   0   2   1   2   2   1   1   0   0   1   0   0   1   2   2   0   2   2   1   0   1   1   2   0   2   0   0   1   0   1   1   1   2   1   1   2   2   0   0   2   1   2   1   0   1   1   2   1   1   1   2   2   0   1   1   2   2   1   0   0   0   1   0   1   1   2   0   0   0   1   1   1   2   2   2   2   0   0   1   2   1   0   0   0   2   0   1   1   1   1   2   0   2   2   1   0   1   1   1   2   2   0   1   2   1   2   1   0   1   2   1   1   1   1   0   1   2   0   0   0   1   1   0   2   0   2   1   2   0   0   1   2   1   1   1   0   2   0   0   0   0   2   2   1   1   1   1   1   2   0   0   0   2   1   2   1   0   1   1   1   2   0   2   1   2   2   0   1   2   0   1   2   1   1   2   1   1   2   2   2   2   0   0   1   0   2   2   2   1   1   0   2   2   0   1   1   1   1
 MK-5-14                2   2   0   2   0   2   2   2   1   0   0   1   0   1   1   1   2   0   2   2   1   1   1   1   2   0   1   0   0   1   1   1   2   1   1   1   1   1   2   0   0   2   1   2   1   0   1   1   2   1   1   1   2   2   0   1   1   2   2   1   0   0   0   1   0   1   1   2   0   0   0   1   1   1   1   2   2   2   1   1   1   2   0   0   0   0   2   1   1   1   1   1   2   0   2   1   1   0   1   1   0   2   2   0   2   2   1   1   1   0   1   2   1   1   1   1   0   1   2   0   0   0   1   1   0   2   0   2   2   2   0   0   1   1   1   1   1   0   2   0   0   0   0   2   1   1   1   0   1   1   2   0   0   1   2   1   2   1   0   1   1   1   2   0   1   1   2   2   1   1   1   1   0   2   1   2   2   1   2   2   2   2   2   0   0   1   1   2   2   2   1   1   0   2   1   0   1   1   1   1
 MK-5-15                2   2   1   2   0   2   2   2   1   0   1   1   1   1   1   1   1   0   2   1   1   1   1   1   2   0   1   1   0   2   1   1   2   1   1   0   1   1   2   1   0   2   1   2   0   0   1   1   2   1   0   1   2   2   0   1   1   2   2   2   0   0   0   1   0   1   1   2   1   0   0   1   1   1   2   2   2   2   1   1   1   1   0   0   0   0   2   1   1   1   1   1   2   0   2   1   2   0   1   1   0   1   2   0   2   2   1   1   1   0   1   2   1   1   1   1   1   1   2   0   0   0   0   1   0   2   0   2   2   2   0   0   1   1   1   1   1   0   2   0   0   0   0   2   0   1   1   0   0   2   2   0   0   1   2   2   2   1   0   1   1   1   2   0   2   1   2   1   1   1   1   1   0   2   2   2   1   1   2   2   2   1   2   0   0   1   1   2   2   2   1   1   0   2   1   0   1   1   2   1
 MK-5-16                2   1   2   1   0   2   2   2   2   0   1   1   1   1   1   2   1   0   1   1   1   1   1   1   2   0   1   1   1   2   1   1   1   1   2   0   1   1   1   1   0   2   1   2   0   1   2   1   2   1   0   1   2   2   0   1   1   2   2   1   0   0   0   2   0   1   1   2   1   0   0   1   1   1   2   2   2   2   1   1   2   1   0   0   1   0   2   2   1   1   2   1   2   0   2   1   2   1   1   1   1   1   1   1   2   2   1   1   1   0   1   2   1   2   1   0   1   1   2   0   0   0   0   1   1   2   0   2   2   2   0   0   1   0   1   1   1   0   2   0   1   1   0   2   1   1   1   0   0   1   2   0   1   1   2   2   2   1   0   1   0   1   2   0   2   1   2   1   1   1   1   1   1   1   2   2   1   1   2   2   2   2   2   1   0   1   1   2   2   2   1   1   0   2   1   0   1   1   2   1
 MK-6-1                 1   0   1   1   0   2   1   1   1   1   1   2   1   0   0   1   1   1   0   1   1   1   2   2   1   0   0   1   1   1   1   1   0   2   0   0   2   1   0   2   1   0   1   1   2   0   0   2   0   0   0   2   0   2   1   2   1   1   1   0   1   0   2   1   0   1   2   2   1   0   2   2   1   0   2   1   2   0   0   0   0   1   2   1   1   1   0   1   0   2   1   1   1   1   1   0   2   1   2   1   2   1   0   2   2   2   1   2   1   1   1   2   2   1   1   1   1   1   0   0   0   2   2   1   1   2   0   0   0   1   2   1   1   2   2   1   1   0   0   1   0   0   0   1   2   1   1   0   1   1   2   2   2   0   1   0   1   1   1   0   0   2   1   2   1   0   1   2   0   1   2   2   0   1   1   1   2   2   0   1   2   1   0   1   1   1   0   1   1   1   1   0   0   1   1   1   1   1   1   0
 MK-6-2                 1   0   1   1   0   2   1   1   1   1   1   2   1   1   1   1   1   1   0   1   0   1   2   1   1   0   0   1   1   1   1   0   0   2   0   0   2   1   0   2   1   0   1   1   2   0   2   1   0   0   0   2   1   2   1   2   1   1   1   0   1   0   2   1   2   1   2   2   1   0   2   1   1   0   2   0   2   0   0   0   0   1   2   1   1   2   0   1   0   2   1   1   1   1   2   0   2   2   2   0   2   1   0   2   2   1   1   2   1   1   1   2   2   1   1   1   2   1   0   0   0   1   2   1   1   2   0   0   0   1   2   1   1   2   1   2   1   0   1   1   0   0   0   1   2   2   1   1   0   1   2   2   2   2   1   1   1   2   1   0   0   2   1   2   1   1   1   2   0   1   1   1   0   1   1   0   2   2   1   1   2   1   0   1   1   1   1   1   1   1   2   0   0   1   1   1   1   1   0   0
 MK-6-3                 1   1   1   1   0   2   1   1   1   1   1   1   1   1   1   1   1   1   0   1   0   2   2   1   1   0   0   1   1   1   1   0   0   2   0   0   2   1   1   2   1   0   1   1   2   0   2   1   0   0   0   2   0   2   1   1   1   1   2   0   1   0   2   1   2   1   2   2   0   0   2   1   1   0   2   0   2   1   0   0   0   0   2   1   1   2   0   1   0   2   1   2   1   1   2   0   2   1   1   1   2   1   0   1   2   1   1   2   1   1   1   2   2   1   0   1   2   1   0   0   0   2   2   1   1   2   0   0   0   0   2   1   0   2   1   2   1   0   1   1   1   0   1   1   2   2   1   0   0   2   1   2   2   1   1   1   1   2   1   1   0   2   1   2   1   1   1   2   0   1   1   1   0   1   1   0   2   2   1   0   2   1   0   1   1   1   1   0   1   1   2   0   0   2   1   1   0   1   0   0
 MK-6-4                 1   1   1   1   0   2   1   1   1   1   2   1   0   1   2   1   1   0   0   1   0   2   2   1   1   0   0   1   1   1   1   0   0   2   0   1   2   1   1   2   1   0   1   1   1   0   2   1   0   0   0   2   0   2   1   1   1   1   1   0   1   0   2   1   2   1   2   2   0   0   2   1   1   0   2   0   2   1   0   0   0   0   2   1   1   2   0   1   0   2   1   2   1   0   2   0   2   2   1   1   2   1   0   1   2   1   1   2   1   1   1   2   2   1   2   1   2   1   0   1   1   2   1   1   1   2   0   0   0   0   2   1   0   2   1   2   1   0   1   0   1   0   1   1   2   2   1   0   0   2   1   2   2   1   1   1   1   2   1   1   0   1   1   2   1   0   1   2   0   1   1   1   0   1   1   0   2   2   1   0   2   1   0   1   1   1   2   0   1   1   2   0   0   2   1   2   0   1   0   0
 MK-6-5                 1   1   1   1   0   2   2   1   1   1   2   1   0   1   2   2   1   0   0   1   0   2   2   2   1   0   0   1   1   1   1   1   0   2   0   1   2   1   1   2   1   0   1   1   2   0   2   1   0   0   0   2   0   2   1   1   1   2   0   1   1   0   2   1   2   1   2   2   1   1   2   1   1   0   2   0   2   1   0   0   1   0   2   1   2   2   0   1   0   2   1   1   1   0   2   0   2   2   1   1   2   2   1   1   1   1   1   2   1   1   1   2   1   1   1   1   2   2   0   1   1   2   1   1   1   2   0   0   0   0   2   1   0   1   1   2   1   0   1   0   1   1   1   1   1   1   1   0   1   1   1   2   2   1   2   2   1   2   1   0   0   1   1   2   1   0   1   2   0   1   1   1   0   1   0   0   2   2   1   0   2   1   0   1   1   1   2   0   2   1   2   0   0   2   2   2   0   1   0   0
 MK-6-6                 1   0   1   1   0   1   1   1   1   1   2   1   2   1   2   2   1   0   0   1   0   2   2   2   1   0   0   1   1   1   1   1   1   2   0   2   2   1   1   2   1   0   2   1   2   1   2   1   2   0   0   2   0   1   1   1   1   2   1   1   1   0   2   1   2   1   2   2   1   1   2   1   1   1   2   0   1   1   0   0   1   0   2   0   2   2   0   1   1   2   2   2   1   0   2   0   2   2   1   0   1   1   1   1   1   1   1   2   0   1   1   2   1   1   1   1   2   2   0   1   2   2   1   1   1   2   0   0   0   1   2   1   0   1   2   2   0   0   1   0   1   2   1   1   1   1   1   0   1   1   1   2   2   1   1   2   1   2   1   1   0   1   1   2   1   0   1   2   2   0   1   1   0   1   1   0   1   1   0   0   2   2   0   1   1   1   1   0   1   1   2   1   0   1   1   2   0   1   0   1
 MK-6-7                 1   0   0   0   1   1   0   1   0   1   2   1   2   1   2   2   1   0   0   1   0   2   2   2   1   0   0   1   0   1   1   1   1   2   0   2   2   1   2   2   1   1   2   1   2   1   2   1   2   0   0   2   0   2   1   1   2   2   0   1   1   0   2   1   2   1   2   2   1   1   2   1   1   1   1   0   1   1   0   0   1   0   1   0   2   0   0   1   2   2   1   2   1   0   2   0   2   1   1   0   1   1   0   1   2   1   1   1   0   0   1   2   1   1   1   1   1   2   0   1   2   1   1   1   1   2   0   0   1   2   2   1   0   1   2   2   0   0   1   0   1   2   1   2   1   1   1   1   1   1   2   2   1   1   1   1   1   2   1   1   0   1   1   2   0   0   1   2   2   0   1   1   0   1   1   0   1   1   1   0   2   2   0   2   1   1   1   0   1   0   2   1   0   1   1   2   0   2   0   1
 MK-6-8                 1   0   0   0   1   0   0   1   0   1   2   1   2   1   2   2   1   0   0   2   0   2   2   2   1   0   0   2   0   0   1   1   1   2   0   2   1   1   2   1   2   1   2   1   2   1   2   1   2   0   0   2   0   2   1   2   2   2   0   1   1   0   2   1   2   1   2   2   0   1   2   1   0   1   1   0   1   1   0   0   1   0   0   0   2   0   0   1   2   2   1   2   1   0   2   0   2   1   1   1   1   1   0   1   2   1   1   1   0   0   0   2   1   1   1   1   1   2   0   1   2   1   1   1   1   2   0   1   0   2   2   1   0   1   1   2   0   0   1   0   2   2   1   2   1   1   1   2   2   1   1   2   2   1   1   2   1   2   1   1   0   0   1   2   0   1   1   2   2   0   1   0   0   1   1   0   1   1   1   0   2   1   0   2   1   1   1   0   1   0   2   1   0   1   0   2   0   2   0   1
 MK-6-9                 1   0   0   0   1   0   0   1   0   1   2   1   2   1   2   2   1   1   0   2   0   2   2   2   0   1   0   2   0   0   1   0   1   2   0   2   1   1   2   2   2   1   2   1   2   1   2   1   2   0   0   2   0   2   0   2   2   1   0   1   1   1   2   1   1   1   2   2   0   1   2   1   0   1   1   0   1   0   0   0   1   0   0   0   2   0   0   1   2   2   1   2   0   0   2   0   2   2   0   1   1   0   0   1   2   1   1   1   0   0   0   2   1   1   0   1   1   1   0   1   2   1   1   1   1   2   0   0   0   2   2   1   0   1   2   1   0   0   1   0   1   2   1   1   1   1   1   1   2   1   1   2   2   1   1   2   1   2   1   1   0   0   1   2   0   0   1   2   2   0   1   1   0   1   2   0   1   1   1   0   2   1   0   2   1   1   1   0   0   0   2   1   0   1   0   2   0   1   0   0
 MK-6-10                1   0   1   0   0   1   0   2   0   1   2   1   2   1   2   2   1   1   0   2   1   2   2   2   0   1   0   2   0   0   1   0   0   2   0   1   1   1   2   2   2   2   2   0   2   1   2   1   2   0   0   1   0   2   0   2   2   0   1   1   2   1   2   1   1   0   2   2   0   1   2   1   0   1   1   0   1   0   0   0   2   0   0   0   2   0   0   1   2   1   1   2   0   0   2   0   1   2   0   1   2   0   0   1   2   0   1   1   0   0   0   2   2   1   0   1   1   1   0   1   2   1   2   1   1   2   0   1   0   2   2   1   0   1   2   2   0   1   0   0   0   1   1   1   2   1   1   1   2   1   1   2   2   1   1   2   1   1   2   1   0   0   1   2   0   0   1   2   2   0   1   1   0   1   2   0   2   1   1   0   2   1   0   2   1   1   1   0   0   0   2   2   0   2   0   2   0   2   0   0
 MK-6-11                1   1   0   0   0   1   0   2   0   1   2   1   2   1   2   2   1   0   0   2   1   2   2   2   0   1   0   1   0   0   1   0   0   2   0   1   1   1   2   2   1   2   1   0   2   1   1   2   1   0   1   1   1   2   0   2   2   0   1   1   2   1   2   1   1   0   1   2   0   1   2   1   1   1   1   0   0   0   1   1   2   0   0   0   2   0   0   1   2   1   1   2   0   0   2   0   1   2   1   2   1   1   1   1   2   0   1   1   0   0   0   2   2   1   0   1   1   1   0   1   2   1   2   1   1   2   0   0   0   2   2   1   0   1   2   1   0   1   0   0   1   1   1   1   1   1   2   1   2   1   0   2   2   1   1   2   1   1   1   1   0   0   1   2   0   0   1   2   2   1   1   1   1   1   2   0   1   2   1   0   1   2   0   2   1   1   1   0   0   1   2   2   0   2   0   1   0   2   0   1
 MK-6-12                1   1   0   1   0   2   1   2   1   1   2   1   2   1   2   2   1   0   0   1   1   2   2   1   0   1   0   1   0   0   1   0   1   2   1   1   0   1   2   1   1   2   1   0   2   1   1   2   1   0   1   1   1   2   0   2   2   0   1   1   2   1   2   1   0   0   1   2   0   1   2   1   1   1   1   0   0   1   1   1   1   1   0   0   1   1   0   1   2   0   2   2   0   0   2   0   1   2   1   0   1   1   1   1   2   0   1   1   0   0   0   2   2   1   0   1   0   1   0   1   2   1   2   1   2   2   0   2   0   2   2   1   0   1   2   1   0   1   0   0   0   2   1   1   1   1   1   2   2   1   0   2   1   1   1   2   1   0   1   1   0   0   1   2   0   0   1   2   2   0   1   1   1   1   2   1   1   2   1   0   1   2   0   2   1   2   1   0   1   1   2   2   0   2   0   1   0   2   1   1
 MK-6-13                1   1   0   1   0   2   1   1   1   1   2   1   1   1   2   2   1   1   0   0   0   2   2   1   0   1   0   1   0   0   1   0   1   2   1   1   0   1   2   1   0   2   1   1   2   1   2   2   1   0   1   2   1   2   0   1   2   0   2   1   2   1   2   1   0   0   1   2   0   1   2   1   1   1   1   0   1   1   1   0   1   1   0   0   1   1   0   2   2   1   1   2   0   0   2   0   2   2   1   0   1   0   1   2   2   0   1   1   0   1   0   1   2   1   0   1   0   1   0   1   2   2   2   1   2   2   0   2   1   2   2   1   0   1   2   2   0   1   0   0   0   2   1   1   1   1   1   1   2   1   0   2   2   1   1   2   1   0   1   1   0   0   2   2   0   0   0   2   1   0   1   1   2   2   2   1   0   2   1   0   1   2   0   2   1   2   1   0   0   2   2   2   0   2   1   1   0   2   1   1
 MK-6-14                1   1   0   1   0   2   1   1   1   1   2   1   1   1   2   2   1   2   0   0   0   2   2   2   1   2   0   1   0   0   1   1   1   2   1   0   0   1   2   1   0   2   0   1   2   1   2   2   1   0   1   1   1   1   0   1   2   0   2   2   2   1   2   0   0   1   1   1   0   1   1   2   0   1   1   0   1   1   1   1   1   1   0   0   1   2   0   1   2   1   1   2   0   0   1   0   2   2   1   0   1   0   1   2   2   1   1   1   0   1   0   1   2   2   0   1   0   1   0   1   2   2   2   0   2   2   0   1   1   2   2   1   1   1   2   2   0   1   0   0   0   2   1   1   1   1   1   1   2   1   0   2   2   1   1   2   1   0   1   1   0   0   2   2   0   0   1   2   1   0   1   1   2   2   2   1   0   1   1   0   1   2   1   2   1   2   1   0   0   2   2   2   0   2   1   1   0   2   1   1
 MK-6-15                1   1   0   1   1   2   0   0   0   0   2   1   1   1   2   2   1   2   2   0   0   2   1   2   1   2   0   1   0   0   1   1   1   2   1   0   0   1   1   0   0   1   0   1   2   1   2   2   1   0   0   1   1   1   0   1   2   0   2   2   2   1   2   0   0   0   1   1   0   1   1   2   0   1   1   0   0   1   1   1   1   1   0   0   1   2   0   1   2   1   2   2   0   0   2   0   2   2   1   1   0   1   1   2   2   0   1   1   0   1   0   1   2   2   0   1   0   1   0   1   2   2   0   0   1   2   0   1   1   2   2   1   2   1   2   2   0   1   0   0   0   2   1   1   1   1   1   1   2   1   0   2   2   1   1   2   1   0   1   0   0   0   2   1   0   0   1   2   1   0   1   1   2   1   2   1   0   1   1   0   1   2   1   2   1   2   1   0   1   2   2   2   1   2   1   1   0   2   1   0
 MK-6-16                1   1   0   1   1   2   1   0   0   0   2   1   1   1   2   2   1   2   2   0   0   2   1   2   1   2   0   1   0   0   1   1   1   2   1   0   0   2   0   0   0   1   0   1   2   1   2   2   1   1   1   2   0   1   0   1   2   0   2   2   2   1   2   0   0   0   1   1   0   1   1   2   0   1   1   0   0   0   1   1   1   1   0   0   1   2   0   0   2   2   2   2   1   0   1   0   2   2   2   0   0   1   1   1   1   0   1   1   0   1   0   1   2   2   0   1   1   1   0   1   1   2   0   0   1   2   0   1   0   2   2   1   2   1   2   2   0   0   0   0   0   2   1   1   1   1   0   1   2   1   0   1   2   0   1   2   1   0   1   0   0   0   2   1   0   0   1   2   1   0   2   1   2   2   2   1   0   1   2   0   1   2   1   2   1   2   1   0   1   1   2   2   0   2   1   1   0   2   1   0
 
!****************************************** Phenotypic Data **********************************************************
!-100.0 is resevred for missing phenotype
SimulatedTrait1         8.9645   10.8793   10.8063   10.8173   10.7979   10.1963    8.8054   10.6143    9.2178   11.6332   10.9907   10.4093    9.6742    8.5601   10.0547   11.1251   10.8241   11.2621    9.4358   10.5311    9.1958   10.3362    8.7366    9.8579    9.6498   10.0260   11.4541   11.9087    7.8095    8.4867    9.0444   10.1376    9.7406    9.3021    8.0993    9.8207    9.0903    8.9826   10.0953   10.0954   10.7584   10.2278   10.5703    8.8964    8.8272    9.1698   10.0269   10.8851    9.8331   10.1008   10.3746    9.8502    8.9360    9.9248   10.3619   10.3954    9.0543    9.3387   10.2268    9.6664    8.6577    8.6270    8.3893    9.3610    8.9764   10.7728   10.0633   10.1910    9.7160   11.2502    9.5327    9.1531   11.6482    9.4527    9.3653    9.2918    8.5004   10.1036   10.2050   10.3224   11.1029   10.6406    9.1034    9.3100   10.0151   10.0375   10.4369   11.2275   10.3005   11.4882   10.3348    9.5908   10.8756    8.5599   11.5507   10.4293    9.4574    9.6419   11.1316   10.8103   10.6825   10.3931    9.3401    9.4269   11.1838   13.3676    8.8562    9.9312    9.6717   11.7946   10.0075    9.8446    6.2502   10.2200    9.1996    9.6114   10.8510   10.0403   10.9609    9.6117    7.6905    9.4626   12.0435   10.6720    9.4052    9.0664   10.1984   10.1080   10.0564   10.3539    9.6581    9.5070    9.7291   12.2411    9.7973    9.2420   11.1155   10.9604    9.4179    9.2278    9.4398    9.1143    9.4014    9.7782   10.9540    7.6164    8.9629    9.7339    9.4355   11.3263    8.5560    9.9554   10.8204   11.3355    9.9376    9.4900   10.6227    9.5112   10.5944   11.5338    9.4184   10.9541    9.6321   10.2270   11.0083    9.2428   10.8537   10.4850    9.9504   10.4067    9.6701   10.5034   11.3390   11.0489   10.3705   11.1518   11.8155    9.3712    9.5402    9.1295   10.2714   10.8673   10.0407    8.8796    9.0075   10.1934    9.8847    9.5824    9.5935   11.5800    8.7309   11.6348   10.7429   10.2338   10.1473   11.0605   10.0016    9.7985    9.5553    9.5164
 
