# Supplementary material for: Inclusive Composite Interval Mapping of QTL by Environment Interactions in Biparental Populations
Source: PLoS One. 2015 Jul 10;10(7):e0132414. doi: 10.1371/journal.pone.0132414 (PMC4498613; doi:10.1371/journal.pone.0132414)
Supplement: S2 File — (ZIP) [file pone.0132414.s002.zip › F2 population/e=1/run_00171.met]

!**********************Note: lines staring with "!" are remarks and will be ignored in the program********************
!*********************************General Information**********************************
!Assuming F1 = P1 x P2, populations available in QTL IciMapping are: 
!  1, P1BC1F1 = P1 x F1, the first backcrossing where P1 is used as the recurrent parent;
!  2, P2BC1F1 = P2 x F1, the first backcrossing where P2 is used as the recurrent parent;
!  3, F1DH, F1-derived doubled haploids; 
!  4, RIL or F1RIL, recombination inbred lines through the repeated selfing of F1;
!  5, P1BC1RIL, recombination inbred lines through the repeated selfing of P1BC1F1;
!  6, P2BC1RIL, recombination inbred lines through the repeated selfing of P2BC1F1;
!  7, F2, the selfing generation of F1;
!  8, F3, the selfing generation of F2;
!  9, P1BC2F1, the second backcrossing where P1 is used as the recurrent parent; 
! 10, P2BC2F1, the second backcrossing where P2 is used as the recurrent parent;
! 11, P1BC2RIL, recombination inred lines through the repeated selfing of P1BC2F1; 
! 12, P2BC2RIL, recombination inred lines through the repeated selfing of P2BC2F1; 
! 13, P1BC1F2, the selfing generation of P1BC1F1; 
! 14, P2BC1F2, the selfing generation of P2BC1F1; 
! 15, P1BC2F2, the selfing generation of P1BC2F1; 
! 16, P2BC2F2, the selfing generation of P2BC2F1; 
! 17, P1BC1DH, P1BC1F1-derived doubled haploids; 
! 18, P2BC1DH, P2BC1F1-derived doubled haploids; 
! 19, P1BC2DH, P1BC2F1-derived doubled haploids; 
! 20, P2BC2DH, P2BC2F1-derived doubled haploids; 
   7      !Mapping Population (see remarks above)
   2      !Mapping Function (1 for Kosambi; 2 for Haldane; 3 for Morgan)
   2      !Marker Space Type (1 for intervals; 2 for positions)
   1      !Marker Space Unit(1 for centiMorgans; 2 for Morgan)
   6      !Number of Chromosomes (or Linkage Groups)
 200      !Size of the mapping population
   1      !Number of environments
 
!***************************************** Chromosomes and Linkage Maps **********************************************
!Chromosome                 NumMarkers
-CH1                        16
-CH2                        16
-CH3                        16
-CH4                        16
-CH5                        16
-CH6                        16
!Linkage map (Marker name followed by position or the interval length)
 MK-1-1                1     0.000
 MK-1-2                1    10.000
 MK-1-3                1    20.000
 MK-1-4                1    30.000
 MK-1-5                1    40.000
 MK-1-6                1    50.000
 MK-1-7                1    60.000
 MK-1-8                1    70.000
 MK-1-9                1    80.000
 MK-1-10               1    90.000
 MK-1-11               1   100.000
 MK-1-12               1   110.000
 MK-1-13               1   120.000
 MK-1-14               1   130.000
 MK-1-15               1   140.000
 MK-1-16               1   150.000
 MK-2-1                2     0.000
 MK-2-2                2    10.000
 MK-2-3                2    20.000
 MK-2-4                2    30.000
 MK-2-5                2    40.000
 MK-2-6                2    50.000
 MK-2-7                2    60.000
 MK-2-8                2    70.000
 MK-2-9                2    80.000
 MK-2-10               2    90.000
 MK-2-11               2   100.000
 MK-2-12               2   110.000
 MK-2-13               2   120.000
 MK-2-14               2   130.000
 MK-2-15               2   140.000
 MK-2-16               2   150.000
 MK-3-1                3     0.000
 MK-3-2                3    10.000
 MK-3-3                3    20.000
 MK-3-4                3    30.000
 MK-3-5                3    40.000
 MK-3-6                3    50.000
 MK-3-7                3    60.000
 MK-3-8                3    70.000
 MK-3-9                3    80.000
 MK-3-10               3    90.000
 MK-3-11               3   100.000
 MK-3-12               3   110.000
 MK-3-13               3   120.000
 MK-3-14               3   130.000
 MK-3-15               3   140.000
 MK-3-16               3   150.000
 MK-4-1                4     0.000
 MK-4-2                4    10.000
 MK-4-3                4    20.000
 MK-4-4                4    30.000
 MK-4-5                4    40.000
 MK-4-6                4    50.000
 MK-4-7                4    60.000
 MK-4-8                4    70.000
 MK-4-9                4    80.000
 MK-4-10               4    90.000
 MK-4-11               4   100.000
 MK-4-12               4   110.000
 MK-4-13               4   120.000
 MK-4-14               4   130.000
 MK-4-15               4   140.000
 MK-4-16               4   150.000
 MK-5-1                5     0.000
 MK-5-2                5    10.000
 MK-5-3                5    20.000
 MK-5-4                5    30.000
 MK-5-5                5    40.000
 MK-5-6                5    50.000
 MK-5-7                5    60.000
 MK-5-8                5    70.000
 MK-5-9                5    80.000
 MK-5-10               5    90.000
 MK-5-11               5   100.000
 MK-5-12               5   110.000
 MK-5-13               5   120.000
 MK-5-14               5   130.000
 MK-5-15               5   140.000
 MK-5-16               5   150.000
 MK-6-1                6     0.000
 MK-6-2                6    10.000
 MK-6-3                6    20.000
 MK-6-4                6    30.000
 MK-6-5                6    40.000
 MK-6-6                6    50.000
 MK-6-7                6    60.000
 MK-6-8                6    70.000
 MK-6-9                6    80.000
 MK-6-10               6    90.000
 MK-6-11               6   100.000
 MK-6-12               6   110.000
 MK-6-13               6   120.000
 MK-6-14               6   130.000
 MK-6-15               6   140.000
 MK-6-16               6   150.000
!*********************************** Marker Types ********************************************************************
!Co-dominant marker: When heterozygote F1 is present, P1 is coded as 2, F1 is coded as 1, and P2 is coded as 0; Otherwise, P1 is coded as 2, and P2 is coded as 0. 
!Dominant marker: When heterozygote F1 is present, P1 and F1 are coded as 12, and P2 is coded as 0; Otherwise, P1 is coded as 2, and P2 is coded as 0.  
!Recessive markers: When heterozygote F1 is present, P1 is coded as 2, and F1 and P2 are coded as 10; Otherwise, P1 is coded as 2, and P2 is coded as 0. 
!Missing marker is coded as -1. 
 MK-1-1                 1   1   0   2   2   0   0   0   1   2   1   0   1   1   1   1   2   2   0   1   1   2   0   2   2   1   1   1   0   2   0   0   1   2   2   1   2   0   2   1   2   0   1   1   0   0   1   0   0   1   0   1   0   2   2   1   1   1   2   2   1   0   2   2   2   1   0   0   2   2   1   1   1   0   0   2   1   1   0   2   0   0   1   1   1   1   2   2   2   2   1   0   2   0   0   0   2   1   0   1   0   2   1   0   1   1   1   1   2   0   0   0   0   1   1   1   2   0   1   2   2   2   0   2   2   1   1   2   1   1   0   1   2   0   1   0   1   1   1   0   2   1   1   1   2   1   2   0   0   2   0   0   2   0   1   1   0   0   1   2   2   1   1   0   2   1   0   1   1   2   1   2   1   2   0   1   1   2   1   1   1   1   0   1   1   1   1   1   2   0   1   1   2   1   2   1   1   1   2   1
 MK-1-2                 1   1   1   2   2   0   0   0   1   2   1   0   2   1   1   1   2   2   0   1   1   2   0   2   2   1   1   1   0   2   1   0   1   2   2   1   1   0   2   1   2   0   1   1   0   0   1   0   1   1   0   1   1   2   2   1   1   1   2   2   1   0   1   2   2   1   1   0   2   0   1   1   1   0   1   2   1   2   0   1   0   0   1   2   1   0   2   2   1   1   1   0   2   0   0   0   2   1   0   1   0   2   1   0   1   1   1   1   1   0   0   1   0   1   2   1   2   0   0   2   2   2   1   2   2   0   1   2   1   1   0   1   2   1   1   0   1   2   1   0   1   2   1   0   2   1   2   0   0   2   0   0   2   1   1   1   1   0   0   2   1   1   1   0   2   1   0   2   1   2   1   2   1   2   0   1   1   2   1   1   1   1   0   1   2   1   1   1   2   0   1   1   2   1   2   1   1   1   2   1
 MK-1-3                 1   1   1   2   2   0   0   0   1   2   1   0   2   1   0   1   2   1   0   1   1   2   1   2   2   1   1   1   0   0   1   0   1   2   2   1   1   0   1   1   2   0   1   1   1   0   2   0   1   0   0   1   1   2   2   1   1   1   2   2   2   0   1   2   1   1   1   0   2   0   1   1   1   0   1   2   1   2   0   1   0   0   0   1   1   0   2   1   1   1   0   1   2   0   0   0   2   1   0   1   0   2   1   0   1   1   1   1   1   0   0   1   0   1   1   1   2   0   0   2   2   2   1   1   2   1   1   1   1   1   0   0   2   1   1   1   1   2   1   0   1   2   1   0   2   1   1   0   0   2   0   1   2   1   1   0   1   0   0   2   1   1   1   0   2   1   0   2   1   2   1   2   1   2   0   1   1   2   1   1   1   1   0   1   2   1   1   1   1   0   1   1   2   2   2   1   1   2   2   1
 MK-1-4                 1   1   1   1   2   0   0   0   1   1   1   1   2   1   0   1   2   1   0   1   0   1   1   2   2   1   1   1   0   0   1   0   1   2   2   1   1   0   1   1   2   0   1   1   2   2   1   1   1   0   0   0   1   2   2   1   1   1   2   2   1   0   1   2   0   1   1   0   2   0   1   1   1   0   1   1   1   2   0   1   0   0   0   1   1   0   1   1   1   1   0   1   1   0   0   1   2   1   0   1   0   2   1   0   1   2   1   1   1   0   0   1   0   0   1   0   2   0   1   2   2   2   1   1   2   1   1   1   1   1   0   1   2   1   2   2   1   2   1   0   1   2   1   0   2   1   1   1   1   2   1   1   2   1   1   0   0   2   0   2   1   1   1   1   1   1   1   2   1   2   1   1   1   2   0   0   1   2   1   1   1   1   0   1   2   1   0   1   1   0   1   1   2   2   2   2   0   2   2   1
 MK-1-5                 1   1   1   1   2   0   0   1   1   1   2   1   2   1   0   1   2   1   1   1   0   1   1   1   2   1   1   0   0   0   1   0   1   2   2   1   1   0   1   1   1   0   1   1   2   2   2   0   1   0   0   1   2   2   2   1   1   2   1   1   1   0   1   2   0   2   1   0   2   0   1   1   1   0   1   2   1   2   0   1   0   0   0   1   1   0   1   1   1   1   0   1   1   0   0   0   2   0   0   1   0   2   1   0   1   2   1   1   1   0   0   1   1   0   1   0   2   1   1   2   1   2   1   0   2   1   1   1   1   1   1   0   2   1   1   2   1   2   0   0   1   2   2   0   1   1   1   2   1   2   1   1   2   1   1   0   0   2   0   2   1   1   1   1   1   1   1   2   2   2   1   1   1   2   0   0   1   2   1   1   1   1   0   1   1   1   0   1   0   0   1   1   2   1   2   2   0   2   1   1
 MK-1-6                 1   1   1   1   2   0   0   1   1   1   2   1   2   2   0   1   2   1   1   1   0   1   0   1   2   1   1   0   0   0   1   1   1   0   2   1   1   0   1   1   1   0   1   0   2   2   2   0   1   0   0   2   2   2   0   1   1   2   1   1   1   0   1   2   0   2   1   0   2   0   1   1   1   0   0   2   1   2   0   2   0   0   0   1   0   0   2   2   1   1   0   1   1   0   0   0   2   0   0   1   0   2   1   0   1   1   1   1   1   0   0   0   1   0   1   0   2   1   1   2   1   1   1   1   2   2   1   1   1   2   2   0   2   1   1   2   1   2   0   0   1   2   1   0   1   2   2   2   1   2   1   1   2   1   1   0   1   2   0   2   1   1   1   1   1   1   1   2   2   2   1   1   0   2   0   0   2   2   1   1   1   1   0   1   1   1   0   0   0   0   1   1   1   1   2   2   1   1   1   1
 MK-1-7                 1   1   1   2   2   0   0   1   1   1   2   1   2   2   0   1   2   1   1   1   0   1   0   1   2   1   1   0   0   0   1   1   0   1   2   1   1   0   1   1   1   0   1   1   2   2   2   0   1   0   1   2   2   1   0   0   1   2   1   1   0   1   0   2   0   2   1   1   1   0   2   1   1   0   1   1   1   2   0   1   0   1   0   1   0   1   2   2   1   1   0   1   1   0   0   0   1   1   1   1   0   2   1   0   0   1   1   1   1   0   0   1   1   0   1   0   2   1   0   2   1   1   1   1   1   2   1   1   1   2   2   1   2   1   1   1   2   2   0   1   1   1   1   0   2   1   1   1   2   2   1   1   2   1   1   1   1   2   0   2   1   1   2   1   0   1   1   2   2   1   1   1   0   2   0   0   1   2   1   2   0   1   0   0   1   1   0   0   0   1   1   0   1   1   1   2   1   0   1   0
 MK-1-8                 2   1   1   2   1   0   1   1   1   0   2   1   2   2   0   1   2   1   1   2   0   2   0   1   2   1   1   0   1   1   2   1   0   1   2   1   2   0   2   2   0   0   0   2   2   2   2   0   2   0   1   1   2   0   0   0   1   1   1   1   1   1   0   2   1   2   0   1   1   0   2   1   1   0   1   2   1   2   0   1   0   1   0   1   2   1   2   2   1   1   1   1   1   0   0   0   1   1   1   1   0   2   1   0   0   1   1   1   1   0   1   1   1   0   1   0   2   1   0   2   1   1   1   1   1   2   1   1   1   1   2   1   2   1   1   1   2   2   0   2   1   1   1   0   2   1   1   1   1   1   1   0   2   1   1   1   1   1   0   1   1   1   2   2   0   2   0   2   1   0   1   1   0   2   0   0   1   2   1   2   0   1   0   0   0   1   2   1   0   1   1   0   1   1   1   2   2   0   0   0
 MK-1-9                 2   1   1   2   1   0   1   1   1   1   2   1   2   2   0   1   2   1   1   2   1   1   0   1   2   1   1   0   1   0   2   1   0   1   2   1   2   0   2   2   1   0   1   2   2   2   2   0   2   0   1   1   1   0   0   0   1   0   0   1   1   1   0   1   1   2   1   1   1   2   2   1   0   0   1   2   1   2   0   1   0   1   0   1   2   2   2   2   1   0   1   1   1   0   0   0   1   0   1   1   0   2   1   0   0   1   1   1   1   1   1   1   0   1   1   0   2   1   0   0   1   1   0   1   1   2   1   1   1   1   2   1   2   1   1   1   2   2   1   2   1   1   1   0   2   1   1   2   1   1   1   1   2   2   1   1   1   1   2   1   1   1   2   1   0   2   0   2   1   1   0   1   0   2   0   0   1   0   1   2   0   1   0   0   0   1   2   1   0   1   1   1   1   1   1   2   2   0   0   0
 MK-1-10                2   1   2   2   2   0   1   1   1   1   2   1   1   2   0   1   2   1   1   1   1   1   0   1   2   0   1   0   1   0   2   2   1   1   2   2   2   0   2   2   2   1   1   2   2   2   2   1   2   0   1   2   2   0   0   0   1   0   0   1   1   2   0   1   1   1   1   1   1   2   2   1   0   0   1   2   2   2   0   1   0   1   0   1   2   2   2   2   1   0   1   1   1   0   1   0   1   0   1   1   0   2   1   0   0   1   0   1   1   1   1   1   0   1   1   0   2   1   0   1   1   1   0   1   1   1   1   2   1   1   2   1   2   1   1   1   2   2   1   2   0   1   1   0   2   1   1   2   0   1   1   1   2   2   1   1   2   2   2   1   1   1   2   1   0   2   0   2   1   1   1   1   1   1   0   0   1   0   1   2   0   1   0   0   0   1   1   1   0   1   1   1   1   0   1   2   2   0   0   0
 MK-1-11                1   1   2   1   2   0   1   1   1   1   2   1   1   2   0   0   2   1   1   0   1   1   1   1   2   0   1   0   0   0   2   1   2   1   1   2   2   1   2   1   2   1   1   2   2   2   2   2   2   0   1   2   2   0   0   0   1   0   0   1   1   2   0   1   0   1   1   1   1   1   2   2   0   0   0   2   2   2   0   1   0   1   0   2   2   1   2   2   1   0   1   1   0   0   1   0   1   1   2   1   0   2   1   0   0   1   1   0   2   1   1   1   0   1   1   1   0   2   0   1   1   1   0   1   1   0   1   2   2   1   2   1   2   1   1   1   2   2   1   2   0   0   1   1   2   0   1   1   0   1   1   1   2   2   1   1   2   1   2   1   1   1   1   1   0   2   0   2   1   1   1   1   1   1   0   0   1   0   1   2   0   1   0   1   0   1   1   2   0   0   1   1   1   0   1   2   2   0   0   0
 MK-1-12                1   1   2   1   2   0   1   1   1   1   2   1   1   2   0   0   2   1   1   0   2   1   1   0   1   0   1   0   0   0   2   1   2   1   1   2   2   1   2   1   2   1   1   1   2   2   2   1   2   0   1   2   2   0   0   0   1   0   1   1   0   2   0   1   0   1   0   2   1   1   2   2   0   0   1   2   2   1   0   1   1   1   0   2   2   2   2   2   1   0   0   1   1   0   1   0   1   1   2   1   0   2   1   1   1   1   2   0   2   1   1   1   0   1   1   2   0   2   0   1   1   1   0   1   1   0   2   2   2   1   2   1   2   1   1   1   1   2   0   2   0   0   0   2   2   1   1   1   0   2   1   1   2   2   1   1   2   1   2   1   1   1   1   1   0   2   0   2   1   0   0   1   1   1   0   0   1   1   1   2   1   1   0   1   0   1   0   2   0   0   1   1   0   0   1   2   2   0   1   0
 MK-1-13                2   1   1   1   2   0   0   2   1   1   2   1   1   2   0   0   2   1   1   1   2   1   1   0   1   0   1   1   0   0   2   1   2   1   2   1   2   1   2   1   1   1   1   1   1   2   2   2   2   0   1   2   2   1   0   1   1   1   1   1   0   2   0   1   0   2   0   2   1   1   2   2   0   0   1   2   2   1   0   1   1   2   0   2   1   2   2   2   1   0   0   1   2   0   2   0   1   1   2   1   0   1   1   1   1   0   2   0   2   1   1   1   0   2   2   2   0   2   0   1   1   1   1   1   1   1   2   2   2   1   2   1   2   1   1   1   1   2   0   0   0   0   0   1   2   1   1   1   0   2   1   0   2   2   1   1   2   1   1   1   1   1   1   1   1   2   1   2   1   0   0   1   1   1   0   1   1   1   1   2   1   1   0   1   0   1   0   2   0   0   1   1   0   0   2   2   2   0   1   0
 MK-1-14                2   1   1   1   2   0   0   2   1   1   2   1   1   1   0   0   2   0   1   1   2   2   0   0   1   0   1   1   0   0   1   1   1   1   2   1   2   1   2   0   1   1   1   1   1   2   1   2   2   0   1   2   2   1   1   1   1   1   1   1   0   2   0   1   0   2   0   2   2   1   1   2   0   0   1   2   2   1   0   1   1   2   0   1   1   2   2   1   1   0   0   1   1   0   2   0   1   1   2   1   0   1   0   0   1   0   2   0   2   1   1   2   0   2   2   2   0   1   0   1   2   1   1   1   1   1   2   2   2   1   2   2   2   1   1   0   1   1   0   0   0   1   0   1   2   2   1   1   0   1   1   0   2   2   1   1   2   1   1   1   1   1   1   0   0   1   1   2   1   0   1   1   1   1   0   2   1   1   1   2   1   1   0   1   1   1   0   2   0   0   2   1   0   0   2   2   2   0   1   0
 MK-1-15                2   1   1   1   2   0   1   2   1   2   2   1   0   1   0   1   2   0   1   1   2   2   0   0   0   0   1   1   0   0   1   0   1   1   2   1   2   1   2   1   1   1   2   1   1   2   1   2   2   0   1   2   1   1   1   1   1   1   1   1   1   1   1   1   0   2   0   2   2   1   1   2   0   0   1   1   2   1   1   2   1   2   0   1   1   2   2   1   1   1   0   1   1   0   2   1   2   1   2   1   0   1   1   0   1   0   2   0   2   2   1   2   0   2   2   2   0   1   0   1   1   1   1   1   1   1   2   2   2   1   1   2   2   1   1   0   1   1   0   0   0   1   0   1   2   2   1   1   0   1   2   0   2   2   1   1   2   1   1   1   1   1   1   1   0   1   1   2   1   0   1   1   1   1   0   2   1   1   0   2   1   1   0   1   1   2   0   2   0   1   2   1   0   0   2   2   1   0   1   0
 MK-1-16                2   2   2   1   2   0   1   2   1   1   2   1   0   1   0   1   2   0   1   1   1   2   1   0   0   0   1   1   0   0   1   0   2   1   2   1   2   1   1   1   1   1   2   1   1   2   1   2   2   0   1   2   1   1   1   1   1   1   1   1   0   1   1   0   0   2   0   2   2   1   1   2   0   0   1   1   2   1   1   2   1   2   0   1   1   2   1   1   1   1   0   1   2   0   1   1   2   0   2   1   0   1   1   0   0   1   2   0   2   2   2   2   0   2   2   2   0   1   0   1   1   1   0   1   1   1   1   2   1   0   1   2   2   1   0   0   1   1   0   0   0   1   0   1   2   2   2   1   1   1   2   1   2   2   1   1   2   1   1   1   0   1   1   2   0   1   1   2   1   0   1   1   1   1   1   2   1   2   0   2   0   1   0   1   1   2   0   2   0   1   2   1   0   0   2   2   1   0   1   0
 MK-2-1                 0   1   0   0   1   2   1   1   0   1   0   1   1   2   2   0   2   1   2   2   1   1   1   2   1   0   0   0   1   1   1   0   1   1   0   1   2   1   1   1   1   1   2   1   2   1   0   2   2   2   1   2   1   2   0   2   1   1   1   1   0   1   0   0   1   1   0   1   1   1   0   2   0   1   2   0   2   1   2   2   1   2   2   2   0   2   1   0   2   2   1   1   1   1   0   2   0   0   1   0   0   1   1   1   1   0   0   2   2   2   1   2   1   1   0   1   2   0   1   1   0   1   2   2   2   0   1   1   1   0   2   1   0   0   0   1   1   2   0   0   0   1   1   0   1   1   0   1   1   1   0   1   2   1   1   0   2   1   1   0   0   1   1   1   1   1   1   0   2   1   2   1   1   1   1   2   1   1   0   1   2   0   0   1   2   0   1   2   1   0   1   1   1   1   1   1   1   0   1   1
 MK-2-2                 0   1   0   0   1   2   1   1   0   0   1   2   1   2   2   0   2   1   2   2   1   1   1   2   1   0   1   0   2   0   0   0   0   1   0   1   2   0   1   1   1   1   2   1   2   2   0   2   2   1   1   2   1   2   0   2   0   1   1   1   0   1   0   0   1   1   0   1   2   1   1   2   0   1   1   1   2   0   2   2   0   1   2   2   0   2   2   0   2   2   0   1   1   1   0   2   0   0   1   0   0   1   1   0   1   0   0   2   2   1   1   2   1   1   0   1   2   0   2   1   0   1   2   2   2   0   1   1   2   0   2   2   0   0   1   1   1   2   0   0   0   1   1   0   1   1   0   1   0   1   0   1   2   1   1   0   2   1   1   0   0   1   1   1   1   0   0   0   2   2   2   1   1   1   1   2   1   1   0   1   2   1   0   1   1   0   0   2   2   0   0   1   1   0   1   0   2   0   1   1
 MK-2-3                 0   1   0   1   1   2   1   1   2   0   1   2   0   2   2   0   2   1   2   1   1   2   1   1   1   0   1   0   2   0   0   1   0   0   0   2   2   0   1   1   1   1   1   1   2   2   0   2   2   1   1   2   1   2   1   1   0   1   1   1   0   1   0   1   1   1   1   1   2   2   1   2   1   1   1   2   2   1   2   2   1   1   1   2   0   2   2   0   1   2   0   1   1   1   0   2   1   0   1   0   0   1   1   0   0   0   1   1   2   1   1   2   1   1   0   1   2   0   2   1   0   1   1   2   2   0   1   1   0   1   2   2   1   1   1   1   1   2   1   0   0   1   1   1   1   1   1   1   1   1   0   1   2   1   0   1   2   1   1   1   2   1   1   1   0   0   0   0   2   2   2   1   1   0   1   2   1   1   1   0   2   1   0   1   1   0   0   2   1   0   1   1   1   0   1   0   1   0   1   1
 MK-2-4                 0   1   0   1   1   2   1   2   1   1   1   0   0   2   2   0   2   1   2   1   0   2   1   1   1   0   1   0   1   0   0   1   0   1   1   2   2   0   1   1   2   0   1   1   2   2   0   2   2   1   1   2   1   2   1   1   0   1   1   1   0   1   1   1   2   1   1   2   2   2   1   2   1   0   1   2   2   1   2   2   1   0   1   2   0   2   2   0   1   1   0   1   1   1   0   2   1   0   1   0   0   1   0   0   1   0   1   1   2   0   1   2   1   1   0   1   2   0   2   1   0   1   1   1   2   0   1   1   0   1   2   2   0   1   0   1   1   2   1   0   1   1   1   2   1   0   1   1   1   1   0   1   1   1   0   1   2   2   2   1   2   1   1   1   0   0   0   0   1   2   2   1   1   0   1   2   1   1   1   0   2   1   1   2   1   0   0   2   1   0   2   1   1   0   1   0   1   0   1   1
 MK-2-5                 0   1   0   1   1   2   1   2   1   1   1   0   0   2   2   0   2   2   2   1   0   2   1   1   1   0   1   0   1   1   0   1   0   1   2   2   2   1   2   1   2   1   1   1   2   1   0   2   2   1   0   2   1   2   1   1   0   1   1   0   0   1   1   1   2   1   1   2   2   2   1   2   1   0   1   2   2   2   2   2   0   0   1   2   0   2   0   0   1   2   1   1   1   1   1   2   1   1   1   0   0   1   0   0   1   0   1   1   2   0   1   1   1   1   0   1   2   1   2   1   0   1   1   1   2   0   1   1   0   1   2   2   0   1   0   2   1   2   1   1   1   1   1   2   1   0   1   1   1   1   0   1   1   1   0   0   2   2   2   1   2   1   1   1   1   0   0   1   1   2   2   1   1   0   1   2   1   1   1   1   2   1   1   2   1   1   0   2   2   0   2   0   1   0   1   0   1   0   1   1
 MK-2-6                 0   1   1   1   1   1   1   2   0   1   1   0   0   1   2   0   2   2   1   1   0   2   1   1   0   0   1   0   1   1   0   0   0   1   2   2   1   1   2   1   2   1   1   1   2   2   0   1   2   1   0   2   2   2   1   0   0   1   1   0   0   1   1   1   2   1   1   2   2   2   1   2   1   0   1   2   2   2   2   2   1   0   1   2   0   2   0   0   1   1   1   1   1   1   1   1   1   1   1   0   0   1   0   1   2   0   1   1   2   1   2   1   1   1   0   1   2   2   1   1   0   2   1   1   2   0   1   1   1   1   2   1   0   1   1   2   1   1   1   0   1   1   2   2   0   0   1   1   2   1   0   0   1   1   0   0   2   2   1   1   2   1   1   2   1   1   1   0   1   2   2   1   1   0   1   2   1   1   2   1   2   1   1   2   2   1   0   2   2   0   2   0   2   0   2   1   1   1   1   1
 MK-2-7                 1   1   1   1   1   1   1   2   0   1   1   0   1   1   2   0   1   1   2   2   0   2   1   1   0   0   2   1   1   1   1   0   1   0   2   2   1   1   1   2   2   1   1   1   2   2   0   1   2   1   0   2   2   2   1   1   0   1   1   1   0   2   1   2   2   2   1   2   2   2   1   1   1   0   0   2   2   2   2   2   1   0   1   2   0   1   0   0   1   1   1   1   1   1   1   1   1   1   1   0   0   2   0   1   2   0   1   1   2   2   1   1   1   1   0   1   1   2   1   1   0   2   1   2   2   0   1   0   1   1   1   1   0   1   1   1   1   1   1   0   1   1   2   2   0   0   1   1   2   1   1   1   1   1   2   0   2   2   0   1   2   1   1   2   1   1   1   0   1   2   2   1   1   0   1   2   1   1   2   1   2   2   1   2   2   2   0   2   2   0   2   0   2   1   2   1   1   2   1   1
 MK-2-8                 1   1   1   1   1   1   1   2   0   1   1   0   2   1   2   0   1   2   2   2   0   2   2   1   0   0   2   2   0   0   1   0   2   0   1   2   1   0   0   2   2   1   0   1   1   2   1   1   1   1   0   2   2   2   1   1   0   0   1   1   0   2   1   2   2   1   1   2   1   2   1   1   1   0   0   2   1   2   2   2   1   0   1   2   0   1   0   0   1   1   1   1   1   1   0   1   1   1   1   0   0   1   0   1   1   1   1   1   2   2   1   1   1   2   0   1   1   2   1   1   0   2   2   2   2   0   2   1   1   1   1   0   0   1   1   1   1   1   1   0   2   1   2   2   1   0   1   1   2   0   1   0   1   1   2   0   2   1   1   1   2   1   1   2   1   1   1   0   2   1   2   1   1   0   1   2   1   1   2   1   2   2   1   2   2   2   1   2   2   0   2   1   2   1   2   1   1   2   1   1
 MK-2-9                 1   1   1   1   1   1   0   2   0   1   2   0   2   1   2   1   1   2   2   2   0   2   2   1   0   0   2   2   0   0   1   0   2   1   1   2   1   0   0   2   2   1   0   1   1   2   1   1   1   1   1   2   2   2   1   1   1   0   1   1   0   2   1   2   1   1   1   2   0   1   2   1   2   1   0   2   1   2   1   2   1   0   1   2   1   1   0   1   1   1   0   1   1   1   1   1   1   1   1   1   0   1   0   1   1   1   1   1   2   2   1   1   1   2   0   2   0   2   1   1   0   2   2   2   2   0   2   1   0   1   1   1   0   1   1   1   1   1   1   0   2   1   2   2   2   0   1   1   1   0   1   0   1   1   2   0   2   1   1   1   2   1   1   1   1   1   1   0   2   1   2   1   1   0   1   1   1   1   2   1   2   2   1   2   2   2   1   2   2   0   2   0   1   1   2   1   2   1   1   2
 MK-2-10                1   1   1   1   1   1   0   1   0   1   2   1   2   1   1   2   1   2   2   2   0   2   2   1   0   0   2   2   0   0   1   1   2   1   0   2   0   0   0   2   1   1   0   1   1   2   1   1   1   1   1   2   2   2   1   1   1   1   1   1   1   2   1   2   1   1   1   2   0   1   1   1   2   2   0   2   1   2   1   2   1   0   1   1   1   2   0   1   1   2   0   1   1   1   1   1   1   0   1   0   0   1   0   0   1   1   1   2   2   2   1   1   2   1   0   2   0   2   1   1   0   2   2   2   1   0   2   1   0   1   1   1   0   2   1   0   1   1   1   0   2   2   1   2   2   1   1   1   1   0   1   0   1   1   2   0   2   1   1   1   2   2   1   1   1   1   1   0   2   1   2   1   0   0   1   1   1   1   1   0   2   1   1   2   2   1   1   2   2   0   2   0   2   0   2   1   1   1   1   2
 MK-2-11                0   1   1   1   1   1   0   1   0   1   2   1   2   1   1   2   1   2   2   1   0   1   2   1   0   0   2   2   0   0   1   1   1   1   0   2   0   0   0   1   1   1   0   1   1   2   0   1   1   0   1   2   2   2   1   1   1   1   1   0   1   2   0   2   1   1   0   1   0   1   1   1   2   1   0   2   1   2   0   2   1   0   1   2   1   2   0   1   1   2   0   1   1   1   1   1   1   0   1   0   0   1   0   0   2   1   1   2   2   2   1   2   1   1   0   2   1   2   1   0   0   2   2   2   1   0   2   1   0   0   1   1   0   2   1   0   1   1   1   1   2   2   1   2   2   1   1   1   1   1   2   0   1   1   1   0   2   1   1   1   2   2   1   1   2   1   2   0   2   1   2   1   0   0   1   1   1   1   2   0   2   2   1   2   2   1   1   2   2   0   1   0   2   0   2   1   1   1   1   2
 MK-2-12                0   1   1   1   1   2   0   1   0   2   2   1   2   1   1   1   1   2   2   0   0   1   2   2   0   1   2   1   1   0   1   1   1   0   0   2   0   0   1   1   1   1   0   1   1   2   0   0   1   0   1   2   2   2   1   1   1   1   1   0   1   1   0   2   1   1   0   0   0   1   1   1   2   1   1   1   1   1   1   2   1   1   1   2   2   2   0   1   2   2   0   0   1   1   1   1   1   0   1   0   0   1   1   0   2   1   1   2   2   2   1   2   1   1   0   1   0   2   1   0   0   2   2   2   1   0   2   0   0   0   1   1   0   1   1   0   1   1   1   1   1   2   1   1   2   1   1   2   1   0   2   0   1   1   1   0   1   0   1   1   2   2   1   1   2   0   2   1   2   1   2   1   0   0   1   1   1   1   2   0   2   1   0   2   2   1   1   2   2   0   1   0   2   0   2   1   1   1   1   2
 MK-2-13                0   1   1   1   1   2   0   1   0   2   2   1   1   1   1   1   1   2   2   0   0   1   2   2   1   1   2   1   1   0   1   1   1   0   0   2   0   0   1   2   0   1   0   2   1   2   0   0   1   0   1   1   2   2   1   1   1   1   1   0   1   1   0   2   1   0   0   0   0   0   1   0   2   1   2   1   1   1   1   2   1   2   1   2   2   1   0   2   2   2   0   0   2   1   1   1   1   0   1   0   0   1   1   0   2   1   2   2   2   1   2   2   0   1   0   1   0   2   2   0   0   2   2   2   1   1   1   0   0   0   0   0   0   1   1   0   1   1   1   1   1   2   1   1   2   1   1   2   1   0   2   0   1   0   1   0   1   0   1   1   2   2   1   1   2   0   2   1   2   1   2   1   0   0   1   1   1   1   1   0   2   2   0   2   2   1   1   2   1   0   2   1   1   0   2   1   1   1   1   2
 MK-2-14                0   1   1   1   1   2   1   2   0   2   0   1   1   1   1   2   1   2   2   0   0   1   2   2   1   1   2   1   1   0   1   0   1   0   0   2   0   0   2   2   0   1   0   2   0   2   0   0   1   0   1   1   2   2   1   1   1   2   1   0   1   2   0   1   1   0   0   0   0   0   2   0   2   1   2   1   1   2   1   1   1   2   1   2   1   0   0   2   1   2   0   0   1   1   1   1   1   0   1   0   0   1   1   0   1   2   2   2   2   1   2   2   1   1   0   1   0   2   2   1   0   1   2   2   0   1   1   0   0   0   0   0   1   2   1   0   0   1   1   1   1   2   1   1   2   1   1   1   1   0   2   1   1   0   1   0   0   0   1   1   2   2   1   1   2   0   2   1   2   1   2   1   0   0   1   1   1   1   1   0   2   2   0   2   2   1   1   2   1   0   2   1   1   0   2   1   1   1   1   2
 MK-2-15                1   1   1   1   1   2   1   1   1   1   0   1   1   2   1   2   1   2   1   1   0   1   2   2   1   1   2   1   1   0   1   0   1   0   0   1   0   0   2   2   0   0   0   2   0   2   0   0   1   0   1   1   2   2   1   1   1   2   1   0   1   2   0   1   1   0   0   0   0   0   1   0   2   1   2   1   1   1   0   1   0   2   1   2   1   1   0   2   1   2   1   0   0   1   1   1   1   0   1   0   0   1   1   0   1   2   2   2   2   0   2   2   0   2   0   0   0   2   2   1   0   1   2   2   1   1   1   1   0   0   0   1   0   2   1   1   0   1   1   1   1   2   1   2   2   1   1   0   0   0   2   0   1   0   0   0   0   0   1   1   2   2   1   1   1   0   1   1   1   1   2   1   1   0   2   1   1   1   0   0   2   2   0   2   2   0   1   2   1   0   2   1   1   1   2   1   1   1   1   1
 MK-2-16                1   1   1   1   1   2   1   1   1   1   0   2   1   2   1   1   1   2   1   0   1   1   2   2   1   1   2   1   1   0   1   0   1   0   0   2   0   0   2   2   0   1   1   2   0   1   0   0   1   0   1   1   2   2   1   1   1   2   1   0   1   2   0   1   1   0   0   0   0   1   1   0   2   1   2   1   1   1   0   1   0   2   2   2   1   1   0   2   0   2   1   0   0   1   1   2   1   0   1   0   1   1   1   0   1   2   2   1   2   0   2   2   1   2   0   0   0   2   1   1   0   1   2   2   1   1   1   1   0   0   0   1   0   2   1   1   0   2   1   1   1   2   0   2   2   1   1   0   1   1   1   0   1   0   0   0   0   1   1   2   2   2   1   1   1   0   1   1   0   1   2   2   1   1   2   1   1   1   0   0   2   2   0   2   2   0   2   2   1   0   2   1   1   2   2   1   1   1   1   1
 MK-3-1                 1   1   0   1   0   1   1   0   1   1   1   1   1   1   0   0   1   2   1   1   0   2   2   1   1   0   1   2   2   1   1   0   1   1   2   1   1   0   0   1   0   1   1   0   1   1   1   1   2   0   1   0   0   0   1   2   1   2   0   2   1   2   1   1   1   1   1   0   2   1   2   1   1   0   0   1   2   2   1   0   1   1   1   1   0   0   0   1   2   1   1   0   0   1   0   1   1   0   1   2   2   1   2   2   2   1   1   1   1   1   0   1   0   1   2   1   1   0   0   1   1   0   1   1   0   1   1   1   0   0   1   0   1   2   1   2   0   2   1   2   1   0   1   2   1   0   1   0   0   2   2   1   0   1   1   1   1   2   0   1   2   0   0   2   2   2   1   1   1   1   2   1   2   1   0   2   1   2   1   2   0   2   2   1   2   0   1   0   1   0   1   1   2   1   1   1   1   1   1   1
 MK-3-2                 1   1   0   1   1   1   1   0   1   2   1   1   1   2   1   0   1   2   1   1   0   2   2   1   1   0   1   2   2   1   1   0   1   1   2   2   1   0   2   1   0   1   1   0   1   1   1   1   2   0   1   1   0   0   1   2   1   2   0   2   1   2   2   1   0   1   2   0   2   0   2   1   0   0   1   1   2   1   1   0   1   1   1   1   0   0   0   1   2   1   1   0   0   1   0   1   1   0   1   1   2   1   1   2   2   1   1   1   0   0   0   1   0   1   2   1   1   0   0   1   1   0   1   1   0   2   1   1   0   0   1   0   1   2   1   2   2   2   1   2   1   0   1   2   1   0   0   0   1   2   2   1   0   1   1   1   1   2   0   1   2   0   0   1   2   2   1   1   1   1   2   1   2   1   0   2   1   2   1   2   0   2   2   1   1   1   1   0   1   1   1   0   2   1   1   1   0   0   1   1
 MK-3-3                 1   1   0   1   1   1   0   1   0   2   1   1   1   2   1   0   1   1   1   1   0   2   2   1   1   0   1   2   1   0   1   0   1   1   2   2   1   1   2   1   0   1   1   0   1   1   2   1   2   0   1   1   0   0   1   1   1   2   0   2   1   2   2   1   0   1   2   0   2   1   1   1   0   1   2   1   2   1   0   1   1   2   1   1   0   0   0   1   2   1   1   1   1   1   1   1   2   0   1   1   2   1   1   2   2   1   1   1   0   0   0   0   0   1   2   1   1   1   0   1   0   0   0   1   1   2   1   1   0   0   0   0   1   1   1   2   2   1   1   2   1   1   1   2   1   0   0   1   1   2   2   1   0   1   1   1   1   2   0   1   2   1   0   1   2   2   1   2   1   1   2   1   2   1   0   2   1   2   1   2   0   2   2   2   1   1   2   0   1   1   1   0   2   1   1   1   0   0   1   1
 MK-3-4                 0   1   0   0   1   2   0   2   0   2   1   1   1   1   0   0   1   0   1   1   0   1   2   1   1   0   0   2   0   1   1   0   1   1   2   2   1   2   2   1   0   1   0   1   1   1   2   1   1   0   1   1   1   1   1   1   1   2   0   2   1   2   2   1   0   1   2   0   1   1   1   1   0   1   1   1   1   1   0   1   0   2   1   1   0   1   0   1   2   1   1   1   1   0   1   1   2   1   1   1   2   1   1   2   2   2   0   1   0   0   0   0   0   0   2   1   1   1   0   2   0   0   0   1   1   2   1   2   0   0   0   0   1   1   1   2   2   1   1   2   1   1   1   2   1   0   1   1   1   2   2   1   0   1   1   1   1   2   0   1   2   1   1   1   2   2   1   2   1   1   2   1   2   1   0   2   1   2   1   2   0   2   2   2   1   1   2   1   1   1   1   0   1   1   1   1   0   0   1   1
 MK-3-5                 0   1   0   0   1   1   0   2   0   2   1   1   1   1   0   0   1   0   1   1   0   2   2   1   1   0   0   2   1   1   1   0   1   1   2   2   1   2   2   0   0   1   0   1   1   1   2   1   2   0   1   1   2   1   1   1   1   2   1   2   1   2   2   1   0   1   2   0   1   1   2   0   0   1   1   1   1   1   0   1   0   1   1   1   0   2   0   1   2   1   1   1   1   0   0   0   2   1   1   1   1   1   1   2   2   2   0   1   1   0   0   0   0   0   2   1   1   1   0   2   0   0   0   1   1   2   2   2   0   0   0   0   2   1   1   1   2   2   2   2   1   1   1   2   1   0   1   1   1   2   2   1   0   1   1   0   1   2   0   1   2   2   2   0   1   2   1   2   1   2   2   1   2   0   0   2   2   1   1   1   1   2   2   2   1   1   1   2   1   1   0   0   1   1   1   1   0   0   1   1
 MK-3-6                 0   1   0   0   1   1   0   2   0   1   1   0   1   0   0   0   1   1   1   0   0   2   2   1   1   0   0   1   1   1   1   0   1   0   2   2   1   2   2   1   1   1   0   1   1   2   2   1   2   0   1   1   2   1   2   1   1   1   1   2   1   2   2   1   0   1   1   1   1   1   1   0   0   1   1   1   2   1   0   1   0   1   1   1   1   2   0   1   2   1   0   1   1   0   0   0   2   1   1   1   1   1   1   2   2   2   0   2   1   0   1   0   0   0   2   0   2   1   0   2   0   0   0   1   1   2   2   2   0   0   0   1   2   1   1   1   2   2   2   2   1   1   1   2   1   0   1   1   1   2   1   1   0   0   1   0   2   2   1   1   2   2   2   0   1   2   1   2   1   2   2   1   2   0   1   2   2   1   2   1   1   2   1   1   0   1   1   2   1   1   1   1   1   1   1   1   0   0   1   1
 MK-3-7                 1   1   1   0   1   2   1   2   0   0   1   0   0   0   0   0   1   2   1   0   0   2   2   1   1   0   0   1   1   1   1   0   1   0   2   2   1   2   2   1   1   1   0   1   1   2   2   1   2   0   1   1   2   1   2   1   1   1   1   2   1   2   2   1   0   1   1   0   1   1   2   0   0   1   1   2   2   1   0   1   0   1   1   1   1   2   1   1   2   1   0   1   1   0   0   0   2   1   1   1   1   1   1   1   2   2   1   2   2   0   2   0   0   0   2   0   1   0   0   2   0   0   0   2   1   2   1   2   1   0   1   1   2   1   1   1   1   2   2   2   1   1   1   2   1   0   1   0   1   2   1   1   0   0   1   0   2   2   1   1   2   2   2   0   1   1   0   2   1   2   2   1   2   0   1   2   2   1   2   1   1   2   1   2   1   1   1   2   0   1   1   1   1   1   1   1   1   0   1   1
 MK-3-8                 1   1   0   0   1   2   1   2   0   0   1   0   0   0   0   0   1   2   1   0   1   2   2   1   1   0   0   1   1   1   1   0   1   0   2   2   1   2   2   1   1   0   0   1   1   2   2   1   2   0   1   1   2   1   2   0   1   1   1   2   1   1   2   1   0   1   1   0   1   1   1   0   0   1   1   2   2   1   0   1   0   1   1   1   1   2   1   1   1   0   0   1   0   0   0   0   1   1   1   1   1   1   1   1   2   2   1   2   1   1   2   0   0   0   2   1   1   0   0   2   0   0   0   2   1   2   1   2   1   0   1   1   2   2   1   0   1   2   2   1   1   1   1   2   1   0   1   0   0   2   1   1   0   0   1   0   1   2   1   1   2   1   2   0   1   1   1   2   1   2   2   1   2   0   1   2   2   1   2   1   1   2   1   2   1   1   0   2   0   1   1   1   1   1   1   2   0   2   1   1
 MK-3-9                 0   1   0   1   1   0   0   2   0   0   1   1   0   0   0   0   1   1   1   1   1   2   2   1   1   0   0   1   1   1   1   1   1   0   1   2   0   2   2   2   1   0   0   1   2   2   1   1   2   0   1   1   1   0   2   0   1   1   1   1   0   1   2   1   0   1   1   1   1   1   1   0   1   1   2   2   2   1   0   1   0   1   1   1   1   2   1   1   1   0   0   1   0   0   0   0   1   1   1   1   1   0   1   1   2   2   1   2   1   1   2   0   1   0   2   1   1   0   0   2   0   1   0   1   1   2   1   2   1   0   1   1   2   2   1   0   1   2   2   1   1   1   1   2   1   0   1   0   1   2   2   2   0   0   0   0   1   2   1   0   2   1   2   0   1   1   2   2   1   2   2   2   2   0   1   2   2   1   2   1   1   2   1   2   1   2   0   2   0   0   1   1   1   1   1   2   0   2   1   1
 MK-3-10                0   1   0   1   1   0   0   2   0   1   1   1   1   0   0   0   1   1   1   1   1   2   1   1   1   0   0   1   1   1   1   1   1   0   2   2   0   2   2   2   1   0   0   1   1   2   1   1   2   0   2   1   1   0   2   1   2   1   1   1   0   1   1   1   0   1   1   1   1   1   1   1   1   1   2   2   2   1   0   1   1   1   0   1   1   2   1   1   1   0   0   2   0   0   0   0   1   1   1   1   2   0   1   1   2   2   1   1   1   1   2   0   1   0   1   1   1   0   0   2   0   1   1   1   1   2   1   1   1   1   1   1   2   2   1   0   1   2   2   1   1   1   1   2   1   0   1   0   1   2   2   1   0   0   1   1   2   2   1   0   2   0   2   0   1   2   2   2   1   2   2   2   2   0   1   2   1   2   2   1   1   2   1   2   1   2   1   2   0   0   1   1   1   1   1   2   0   2   1   1
 MK-3-11                0   1   0   1   1   0   0   2   0   1   1   1   1   0   0   1   1   1   1   1   1   2   1   1   1   0   0   1   0   1   1   1   1   0   2   2   0   2   2   2   1   0   0   1   1   2   1   1   2   0   2   1   0   0   2   1   1   1   1   1   0   1   1   1   1   1   1   1   0   1   1   1   1   1   2   2   2   1   0   1   1   1   0   0   1   2   1   1   1   0   0   2   1   0   1   1   1   1   1   1   1   0   1   1   0   2   1   1   1   1   2   0   1   0   1   1   1   1   0   2   0   1   0   1   1   2   1   2   1   0   1   1   2   2   1   0   1   2   1   1   2   1   1   2   1   1   1   0   1   2   2   1   0   0   1   2   2   2   1   0   2   0   2   0   1   2   2   2   1   1   2   2   2   0   1   2   1   2   2   1   0   2   1   2   1   2   2   2   1   0   1   1   2   1   1   1   1   2   0   1
 MK-3-12                0   1   0   1   2   0   0   2   0   1   0   1   1   0   1   2   1   1   1   1   1   2   0   1   1   0   0   1   0   1   1   1   1   0   1   2   0   2   2   2   1   0   0   1   1   2   1   1   2   0   2   1   0   0   2   1   1   2   1   1   0   0   1   1   1   1   1   1   0   1   1   2   1   1   2   2   2   1   0   1   1   1   0   0   1   2   1   1   1   0   0   1   1   0   1   1   1   0   1   1   1   0   1   0   0   2   1   1   1   1   1   0   1   0   2   1   1   1   2   2   0   1   1   0   1   1   1   2   1   0   1   1   2   2   1   0   1   2   1   0   2   0   1   2   1   0   1   0   1   2   2   1   0   0   0   2   2   2   2   0   2   1   1   1   1   2   2   1   1   1   2   2   1   0   1   2   1   2   2   1   0   2   1   2   0   2   2   2   1   0   1   1   2   1   1   1   1   2   0   1
 MK-3-13                0   1   0   1   2   0   0   2   0   1   0   0   1   0   1   2   0   1   2   1   0   2   0   1   0   0   0   1   0   1   2   1   1   0   1   2   0   2   2   2   1   0   0   0   1   2   1   1   2   0   2   1   0   0   2   1   0   2   1   1   0   0   2   2   1   1   1   0   0   1   1   2   1   1   1   2   2   0   0   1   1   1   0   0   1   2   1   1   1   0   0   1   0   0   1   1   1   1   1   1   1   0   1   0   0   2   1   1   1   1   1   0   1   0   2   1   1   1   2   2   0   1   1   0   1   1   1   2   1   0   1   1   2   2   1   0   1   2   1   0   2   1   1   2   1   1   1   0   1   2   2   0   0   0   1   2   2   2   1   0   2   1   1   1   1   2   2   1   1   1   2   2   1   0   0   1   1   1   2   2   0   2   1   2   1   2   2   2   1   0   1   1   2   1   1   1   1   2   0   0
 MK-3-14                0   1   0   0   1   0   0   2   0   2   0   1   1   1   1   2   0   0   2   1   1   2   0   1   0   0   0   1   0   0   2   1   1   0   1   2   0   2   2   2   0   0   0   0   1   2   2   0   2   0   2   1   0   0   2   1   0   2   1   1   0   0   2   2   1   1   0   1   0   1   1   2   1   1   1   2   2   0   1   1   1   1   0   1   1   2   1   1   1   0   0   1   0   0   1   1   1   1   1   1   0   1   1   0   0   2   1   1   1   1   1   0   1   0   2   1   1   1   2   1   0   1   1   0   1   1   2   2   1   0   0   1   2   1   1   0   1   2   1   0   1   1   1   2   1   1   1   0   1   1   2   0   0   0   1   2   1   1   1   0   2   1   1   1   0   2   2   1   1   1   2   2   1   0   0   1   1   2   2   2   0   1   2   2   1   2   2   2   1   0   1   1   2   0   1   1   1   2   0   1
 MK-3-15                0   1   0   0   2   0   0   2   0   2   0   1   0   1   0   2   0   0   2   1   1   2   0   1   1   1   1   1   0   0   2   1   1   0   1   2   1   2   2   2   0   0   0   1   1   2   2   0   2   0   2   1   0   0   1   1   0   2   1   1   0   0   2   2   0   1   1   1   0   1   1   1   1   1   1   2   2   0   2   1   1   1   1   1   1   2   1   1   1   0   0   1   0   0   1   1   1   1   1   1   0   1   1   0   0   2   1   1   0   0   1   0   1   0   2   1   1   1   1   1   0   2   0   0   1   1   2   1   1   1   0   1   2   1   1   0   1   2   1   0   1   1   1   1   1   1   2   2   1   1   2   0   0   0   0   1   1   1   0   0   2   1   1   1   0   2   2   1   2   1   2   2   1   0   0   1   1   1   1   2   0   1   2   2   2   2   2   2   0   0   1   0   2   1   1   1   1   2   1   0
 MK-3-16                0   1   0   2   2   0   0   2   1   2   1   1   0   1   0   1   0   0   2   1   1   1   0   1   1   1   1   1   0   0   2   1   1   0   1   2   1   2   2   2   0   0   0   1   1   2   2   0   2   1   2   1   1   0   1   1   0   2   1   1   0   1   2   2   0   1   1   1   1   1   1   1   0   1   1   2   2   1   2   1   1   2   1   1   1   2   1   1   1   0   0   1   0   0   0   1   1   1   1   1   0   1   1   0   0   2   1   1   0   0   1   0   1   0   2   1   1   1   1   2   0   2   0   0   1   1   2   1   0   1   1   1   2   2   1   0   1   2   1   0   1   2   1   1   2   1   2   2   1   0   2   0   1   1   0   2   1   1   0   0   2   1   1   1   0   2   2   2   2   2   2   2   1   0   0   1   1   0   1   2   0   1   2   2   1   2   2   1   0   0   0   0   2   1   1   1   1   1   1   0
 MK-4-1                 1   1   2   0   1   0   1   1   2   1   2   0   0   2   0   0   0   1   0   2   2   1   1   2   0   0   1   1   1   1   1   1   0   1   1   2   2   2   2   2   0   1   0   1   2   1   2   0   1   1   1   1   2   0   0   2   2   0   1   2   2   0   1   1   2   1   1   2   0   1   1   0   1   1   1   1   1   0   1   0   1   1   1   0   1   2   0   1   1   0   2   0   0   0   0   1   2   0   1   1   2   0   2   1   1   1   1   1   0   2   1   1   0   2   1   2   0   2   1   1   1   2   1   1   1   2   0   2   2   2   0   1   1   1   1   1   2   0   0   2   1   2   1   1   0   1   1   2   0   2   1   0   1   0   0   0   1   2   2   2   0   1   1   1   1   2   1   1   1   2   1   1   1   2   1   2   1   2   1   0   1   2   0   2   0   0   2   2   1   1   0   2   0   2   2   1   0   2   1   0
 MK-4-2                 1   1   2   0   1   0   1   1   2   1   2   1   0   1   0   0   1   1   0   2   2   1   1   2   0   1   1   0   1   1   1   2   0   1   0   2   2   2   2   2   0   0   0   1   2   1   2   0   1   1   1   1   2   0   0   1   2   0   1   2   2   0   1   1   2   1   1   2   1   2   1   0   1   1   1   1   1   0   1   0   1   1   1   0   1   2   0   1   1   0   1   0   0   0   0   1   2   1   1   1   1   1   2   1   1   1   1   1   1   2   1   2   0   2   2   2   0   2   1   2   0   2   2   1   1   2   0   2   2   2   0   1   2   1   1   1   2   0   0   2   1   2   1   1   0   1   0   2   0   2   1   0   1   1   0   0   1   2   2   2   0   1   1   1   1   1   1   1   0   2   1   1   1   1   1   2   1   2   1   0   1   2   1   2   0   0   2   2   1   1   0   2   0   2   1   1   1   0   1   0
 MK-4-3                 1   1   1   0   1   0   1   1   2   1   1   0   0   1   0   0   1   1   0   1   2   1   1   1   0   2   1   1   1   2   1   2   0   0   0   2   2   2   2   1   0   0   0   1   2   1   2   0   0   1   1   2   2   0   0   1   2   0   1   2   1   0   1   0   1   1   1   1   1   2   1   0   1   1   0   1   1   0   0   0   1   1   1   0   1   2   0   1   0   1   0   0   0   0   0   1   2   1   1   1   1   1   2   1   1   1   1   0   1   2   1   1   0   1   2   2   0   2   0   2   1   2   2   1   1   2   0   2   2   1   1   1   2   1   1   0   2   0   1   2   2   2   1   1   0   1   0   2   1   2   2   0   1   1   1   0   1   1   2   2   1   1   1   1   1   1   1   2   1   2   1   2   1   1   1   2   1   2   2   0   1   2   2   2   0   1   2   2   2   2   0   2   0   1   1   1   1   1   0   0
 MK-4-4                 1   1   1   1   1   1   1   1   2   0   1   0   0   0   0   0   1   0   1   1   2   1   0   1   0   2   1   1   1   2   1   2   1   0   0   2   2   2   2   1   0   0   0   1   2   1   2   0   1   0   0   2   2   0   0   1   2   0   1   2   2   0   1   0   1   1   1   0   1   2   1   0   1   1   0   1   1   0   0   0   1   1   1   0   1   2   0   1   0   1   0   0   0   0   0   1   2   2   0   1   1   1   2   1   1   1   1   0   1   2   1   1   0   1   2   2   0   2   0   0   1   2   2   0   1   2   0   2   2   1   2   1   2   1   2   0   1   0   1   2   0   2   0   1   1   1   0   2   1   2   2   1   1   1   1   0   1   1   2   2   1   1   2   1   1   2   1   2   1   2   1   1   1   1   1   2   1   2   2   0   1   1   2   2   0   1   2   2   2   2   0   2   1   1   1   0   1   0   1   0
 MK-4-5                 1   1   1   1   0   1   1   1   2   0   1   0   0   0   0   0   1   0   1   1   2   1   0   1   0   1   1   2   1   2   1   2   1   0   0   2   2   2   1   1   0   0   0   1   1   1   1   1   1   0   0   2   1   0   0   1   2   1   1   2   2   1   1   0   1   1   1   0   1   2   1   1   1   1   0   1   0   0   0   1   1   1   1   1   1   2   0   1   0   2   0   0   0   0   0   1   2   2   0   1   1   1   2   1   1   1   1   0   1   2   1   1   0   1   2   2   0   2   0   1   1   2   2   0   1   1   1   2   2   1   2   1   2   1   2   1   1   0   1   2   0   2   0   1   1   1   1   2   1   2   2   1   1   2   1   0   1   1   1   2   1   1   1   1   1   2   1   2   1   2   1   1   2   1   1   2   1   2   1   0   1   1   2   1   0   1   2   2   2   2   0   2   1   1   1   0   0   0   1   1
 MK-4-6                 0   1   1   1   0   1   1   1   2   0   1   0   0   0   0   0   1   1   1   0   2   0   0   1   1   1   1   2   1   1   1   2   2   0   0   2   1   2   1   1   0   0   1   1   1   1   1   1   1   0   0   2   1   0   0   1   2   1   1   2   1   1   1   0   1   1   1   0   1   2   1   1   0   1   0   1   1   1   0   1   1   0   1   1   1   1   0   1   0   2   0   1   0   0   1   1   2   2   0   0   1   1   2   1   1   1   1   0   1   2   1   1   0   1   2   2   0   1   1   0   2   2   1   0   1   0   2   2   2   1   2   1   2   1   2   1   0   0   1   2   0   2   1   1   1   0   1   2   1   0   2   1   0   2   1   1   0   1   0   2   1   1   0   1   1   2   1   2   1   2   1   0   2   0   1   2   1   1   1   0   1   1   2   1   0   1   2   1   2   2   0   1   1   1   1   0   0   0   1   1
 MK-4-7                 0   1   1   1   0   1   1   1   2   1   1   0   0   0   0   0   1   0   2   1   2   1   1   0   1   1   2   2   1   1   1   2   1   0   1   1   1   2   1   2   0   1   0   1   1   1   1   1   1   0   0   2   1   0   0   1   2   0   2   2   1   2   1   0   0   1   0   0   1   2   2   1   0   2   0   1   2   1   0   1   1   0   1   1   1   1   0   2   0   1   0   1   0   0   1   1   1   2   0   0   0   1   2   1   1   1   1   0   1   2   1   1   0   1   2   2   0   1   1   0   2   2   1   0   0   0   1   2   2   1   2   1   2   1   2   1   0   0   1   2   0   2   1   1   1   0   1   2   1   0   1   1   1   2   2   1   1   1   1   2   1   1   1   1   1   2   1   2   1   2   1   1   2   0   2   2   2   1   1   0   2   2   2   1   0   0   2   1   2   2   0   1   1   1   1   0   2   0   1   1
 MK-4-8                 0   1   1   1   0   0   2   1   2   0   1   0   0   0   0   0   1   1   2   1   1   1   0   0   1   2   2   2   1   1   1   2   2   0   1   1   1   1   1   2   0   0   1   1   1   1   1   1   1   0   0   2   1   1   0   1   0   0   2   0   1   2   1   0   1   2   0   0   0   2   2   1   0   2   0   1   2   2   1   1   1   0   1   1   1   1   0   2   0   1   0   1   0   1   1   1   1   2   0   0   0   1   2   1   1   1   1   1   0   2   1   1   1   1   2   2   0   1   1   0   2   2   1   0   0   0   1   2   2   1   2   1   2   1   2   1   0   1   1   2   0   1   1   0   0   0   1   2   1   0   2   1   1   2   2   1   1   1   1   2   1   1   1   1   1   2   1   2   1   2   1   1   2   0   2   2   1   1   1   0   1   2   2   1   1   0   1   1   2   1   0   1   2   1   0   0   2   1   1   1
 MK-4-9                 0   1   1   0   0   0   1   1   2   1   1   1   0   0   0   1   1   1   2   1   1   1   0   1   1   2   2   2   1   2   1   1   2   0   1   1   1   1   0   1   0   0   1   1   1   2   1   1   1   0   0   2   0   1   0   1   0   0   2   0   1   2   1   0   1   2   1   0   0   2   1   1   0   2   0   1   2   2   1   1   1   1   1   1   1   1   0   2   0   1   0   1   1   1   0   2   1   2   0   1   0   1   2   1   0   1   1   1   0   2   1   2   1   1   1   2   0   1   1   0   2   2   1   0   0   0   1   2   2   2   2   2   2   1   2   1   0   1   1   1   0   1   1   0   0   0   2   2   2   0   2   1   1   2   2   0   2   1   1   1   2   1   1   2   1   2   1   2   1   2   1   1   2   0   1   2   1   1   1   0   1   2   2   2   1   0   1   2   2   1   1   1   2   1   1   0   1   1   1   1
 MK-4-10                0   0   0   0   0   0   1   1   2   1   0   1   1   0   0   1   1   1   2   1   1   1   1   1   1   2   2   2   1   2   1   0   2   0   1   1   1   1   0   1   0   0   1   1   1   2   1   1   1   0   0   2   0   1   0   1   0   0   2   0   1   2   1   0   1   2   1   0   0   2   1   1   0   2   1   1   0   2   1   1   1   0   1   1   1   1   0   2   0   1   0   1   0   0   0   1   2   2   0   1   0   1   2   1   1   1   1   1   1   2   1   2   1   1   0   2   1   1   1   0   1   2   1   0   0   0   1   1   2   1   2   1   2   1   2   2   0   1   1   1   1   1   1   0   1   1   2   2   2   0   2   2   1   1   2   0   2   1   0   1   2   1   1   2   1   2   0   2   1   2   1   1   2   0   1   2   1   1   1   0   1   1   2   2   1   0   1   2   2   1   2   2   2   1   2   1   1   1   1   1
 MK-4-11                0   0   0   0   0   1   1   1   2   1   0   1   0   0   0   1   1   1   2   1   0   1   1   1   1   1   2   2   1   2   1   0   2   1   1   1   1   1   1   1   0   1   1   1   1   2   1   1   2   1   0   2   1   1   0   1   0   1   2   1   1   2   1   0   1   2   1   0   0   2   0   1   0   2   1   1   0   2   1   1   1   0   1   1   1   0   0   2   0   2   0   1   0   0   0   2   2   2   0   1   0   1   2   1   0   1   1   0   1   2   1   2   1   1   1   2   1   1   1   0   1   2   1   0   1   1   1   1   2   1   2   1   1   1   2   2   0   0   2   2   1   1   1   0   1   0   2   2   2   0   2   2   1   1   2   0   2   2   0   1   2   2   1   2   1   2   1   1   1   2   1   1   2   0   1   1   1   1   1   0   0   1   2   1   2   1   0   2   2   1   2   2   2   1   2   1   2   2   0   2
 MK-4-12                0   0   0   0   0   0   1   1   2   1   0   1   0   0   0   1   1   1   2   1   0   1   1   1   1   1   2   2   1   2   2   0   2   1   1   2   2   1   2   1   0   1   1   1   1   2   1   1   2   1   0   1   1   1   0   1   0   1   2   1   1   2   1   0   1   2   1   0   0   2   0   1   0   2   1   1   0   2   1   0   1   0   1   0   2   0   0   2   1   2   0   1   0   0   0   2   1   2   0   1   0   1   1   1   0   1   1   0   1   2   1   2   1   1   1   2   2   1   1   0   1   2   1   0   1   1   1   2   2   1   2   1   2   1   2   2   0   0   1   2   1   1   1   0   1   0   2   2   2   0   1   2   1   1   2   0   1   1   1   0   2   2   1   2   1   2   0   1   1   2   1   1   2   0   0   1   1   1   1   0   0   1   2   1   2   1   1   2   1   1   2   2   2   1   2   1   2   2   1   2
 MK-4-13                0   1   0   0   0   0   1   1   2   1   0   1   1   0   1   1   1   0   2   1   1   1   1   1   0   1   2   2   2   2   1   0   2   1   1   2   2   1   1   1   1   1   1   1   1   2   1   1   2   1   0   1   1   1   0   1   0   1   2   2   0   2   0   0   1   2   2   1   0   2   0   1   0   2   1   1   0   2   1   0   1   0   1   0   2   0   0   2   1   2   1   2   0   0   0   1   1   2   0   1   0   1   1   1   0   1   1   0   1   2   1   2   1   1   1   1   2   1   1   0   1   1   1   0   1   0   1   2   2   1   2   1   1   0   1   2   0   0   2   2   1   1   1   0   1   0   2   2   2   1   1   2   1   1   2   0   0   1   1   1   2   2   2   2   1   1   0   1   1   2   1   1   2   0   0   1   1   1   1   0   0   1   2   2   2   0   1   2   1   1   1   2   2   1   2   0   2   2   1   2
 MK-4-14                0   1   0   1   0   0   2   1   2   2   0   1   2   0   1   1   1   0   2   1   1   1   1   1   0   1   2   2   1   2   0   0   1   1   0   1   2   1   1   1   0   1   1   1   1   1   1   2   2   1   1   1   1   1   0   1   0   0   2   2   0   2   0   1   0   2   2   1   0   2   0   0   0   2   1   2   0   2   1   0   1   0   0   1   2   0   0   1   1   2   1   2   0   0   0   2   1   2   0   2   0   1   0   1   0   2   1   1   1   2   1   2   2   2   2   1   2   1   1   0   1   1   1   0   1   0   1   1   2   1   2   1   1   0   1   2   0   0   2   2   1   1   1   0   1   0   2   2   2   1   1   2   1   1   2   0   1   1   1   1   2   2   2   2   1   1   0   1   1   2   1   1   2   0   0   1   1   1   1   0   0   1   2   1   2   0   1   1   1   2   2   2   1   1   2   0   2   2   1   1
 MK-4-15                0   1   1   1   0   0   1   1   1   2   1   0   2   0   1   1   1   0   2   1   1   2   1   1   1   2   2   2   1   2   0   0   1   1   0   1   2   0   1   0   0   1   1   1   1   2   1   2   2   1   1   1   0   1   0   1   1   0   2   2   0   2   0   1   0   2   2   1   1   2   0   0   0   2   1   1   0   2   1   0   1   0   1   1   2   0   0   1   1   1   1   2   0   1   0   1   1   2   1   1   0   1   0   1   1   1   2   1   1   2   1   2   2   2   2   1   2   1   1   1   1   1   1   0   1   0   1   1   1   0   2   1   1   1   1   2   0   0   2   2   1   1   1   0   1   0   2   2   2   1   1   2   2   0   2   0   1   1   1   1   2   1   2   2   1   1   0   1   1   2   1   1   2   0   0   1   0   0   1   1   1   1   2   1   2   0   1   1   1   2   2   2   2   1   2   0   2   2   1   1
 MK-4-16                0   1   1   1   0   0   1   1   1   2   1   0   1   0   1   1   1   0   2   1   1   2   1   1   1   2   2   1   1   2   0   1   1   0   1   1   2   0   0   0   1   1   1   1   1   2   1   2   1   1   1   2   0   1   1   1   1   0   2   2   0   1   0   1   0   2   2   1   1   1   0   0   0   2   1   1   0   2   1   0   1   0   0   1   1   0   1   0   1   1   1   2   1   1   0   0   1   2   1   1   0   1   1   1   1   1   2   1   1   2   1   2   2   2   2   1   0   1   1   1   1   1   1   0   2   0   1   0   1   0   2   1   1   1   1   1   0   0   2   2   1   1   1   0   2   0   2   1   2   1   1   2   2   0   2   0   1   1   1   1   2   1   1   2   1   1   0   1   1   2   1   1   2   0   0   1   1   0   0   0   1   1   2   1   2   0   0   2   1   2   2   1   2   1   2   0   2   2   1   1
 MK-5-1                 0   1   0   2   0   2   1   2   0   0   1   1   2   1   2   0   2   2   1   1   1   2   1   0   2   2   1   0   0   0   1   0   2   1   2   0   2   1   1   0   1   1   2   1   1   1   2   2   1   1   2   1   0   1   0   1   1   1   2   0   1   1   0   1   1   1   1   1   1   1   2   2   2   0   0   2   1   2   2   1   2   1   1   1   0   1   2   1   1   1   2   1   2   0   2   1   1   0   0   1   2   1   1   0   1   1   1   1   0   2   1   2   1   1   1   0   0   2   1   1   2   0   2   1   0   1   0   0   1   1   1   1   1   2   0   1   2   1   2   0   0   2   2   0   2   1   0   2   0   2   0   2   1   0   2   2   1   0   1   0   2   1   0   2   0   1   0   1   0   1   1   1   0   1   1   1   1   1   2   2   0   1   2   1   1   2   0   1   0   0   0   0   0   1   2   0   2   2   1   0
 MK-5-2                 0   1   0   1   0   2   1   2   0   0   1   1   2   1   2   1   1   1   1   1   1   1   1   0   2   2   1   0   0   0   1   0   2   1   2   0   2   1   1   0   2   1   2   1   0   1   2   2   1   1   2   1   0   1   0   1   0   1   2   0   1   1   0   1   1   1   1   1   1   1   1   2   2   0   0   2   1   2   2   0   2   1   1   0   0   1   2   1   1   1   1   2   2   0   2   2   1   0   1   1   2   1   1   0   1   1   1   2   0   1   1   2   2   1   1   0   0   2   1   1   1   0   1   1   0   1   0   0   1   1   1   1   1   2   0   1   2   1   2   0   0   1   2   0   2   0   1   2   0   2   0   1   1   0   2   2   1   0   1   1   2   1   0   2   0   1   0   1   0   1   1   1   0   1   1   2   1   2   1   2   1   1   2   1   1   2   0   1   1   1   0   0   0   1   2   0   2   2   1   0
 MK-5-3                 0   1   0   1   0   2   1   2   0   0   1   1   2   2   2   1   1   1   1   1   1   1   2   1   2   2   1   0   0   1   1   0   1   1   2   0   1   1   1   0   2   1   2   1   1   1   2   2   1   2   2   1   0   1   1   2   0   0   2   0   1   1   0   1   1   1   0   1   1   1   1   2   2   1   0   2   1   2   0   0   2   0   1   0   0   1   1   0   1   1   1   2   2   0   2   2   1   1   1   1   0   1   2   0   1   1   1   1   0   1   1   1   1   1   0   0   0   2   1   1   1   0   1   1   0   1   0   0   0   1   1   1   1   2   0   1   2   1   2   0   0   1   2   0   2   0   1   2   0   2   1   1   1   0   2   2   1   0   1   1   2   1   2   1   1   1   0   1   1   1   1   1   1   1   1   2   0   1   1   2   1   1   2   0   1   2   0   1   1   1   0   0   1   0   2   0   2   2   1   0
 MK-5-4                 1   1   0   1   0   2   1   2   0   0   1   1   2   1   2   1   1   2   0   1   1   1   2   1   2   2   1   0   0   1   2   0   1   1   2   0   2   1   1   0   2   1   1   1   1   1   2   2   1   1   2   1   0   1   1   1   0   0   2   1   1   1   0   1   1   1   1   1   1   1   1   1   2   2   1   1   1   2   1   0   2   0   1   0   0   1   1   0   1   1   2   2   2   0   2   2   1   1   1   1   0   1   2   0   1   1   1   1   0   1   1   1   1   1   0   0   0   2   1   1   0   0   0   0   0   0   0   0   0   1   1   1   1   2   0   1   1   1   2   0   0   1   2   1   2   0   1   1   0   2   1   1   1   0   2   2   1   1   1   1   2   1   2   1   1   0   0   1   0   1   1   1   0   1   1   2   0   1   1   2   1   1   2   0   1   2   0   1   1   0   1   1   1   0   2   0   1   2   1   0
 MK-5-5                 1   1   0   1   1   2   1   2   0   1   0   1   2   0   2   2   1   2   0   1   1   1   2   1   2   2   1   0   0   2   1   1   1   1   2   0   2   1   1   0   2   1   1   1   1   1   2   2   1   1   2   1   0   1   2   1   0   0   1   1   1   1   0   1   0   1   0   1   1   1   2   0   2   2   1   1   0   2   1   0   1   0   1   0   0   1   1   0   0   1   2   2   2   0   2   2   0   1   1   1   0   0   2   0   1   1   1   0   0   1   1   1   0   1   0   0   0   1   1   1   0   0   0   0   0   0   0   0   0   1   1   1   1   2   1   1   1   1   2   0   0   2   2   1   2   0   1   1   0   2   1   2   1   0   2   1   1   1   1   0   2   1   1   1   1   0   2   1   0   1   1   1   1   0   0   2   0   1   1   2   1   1   2   0   1   2   0   1   1   0   1   1   0   0   2   0   2   2   0   0
 MK-5-6                 1   1   0   0   1   1   0   2   0   1   0   1   2   0   2   2   1   2   1   2   1   1   2   0   2   2   1   0   1   2   1   0   1   1   2   0   2   1   1   1   1   1   1   0   1   1   2   2   1   1   2   2   0   1   2   1   0   0   1   1   1   0   0   0   0   1   0   1   1   1   2   1   2   2   1   1   0   2   1   0   1   0   0   1   0   1   1   0   0   1   2   2   1   0   2   1   0   1   1   2   0   0   1   0   1   1   2   0   0   1   0   1   0   2   2   0   0   1   0   1   0   0   0   0   0   0   0   0   0   1   1   1   1   2   1   0   1   1   2   0   0   2   2   1   2   0   2   1   0   2   1   2   2   0   2   1   1   1   1   0   2   1   1   1   1   0   2   1   0   1   1   1   1   0   0   2   0   1   1   2   2   1   2   0   1   2   0   1   1   1   1   2   1   0   2   0   2   2   0   0
 MK-5-7                 1   0   0   0   1   1   0   2   1   1   0   1   2   1   2   2   1   2   1   2   1   2   2   0   1   2   0   0   0   2   1   0   1   1   2   0   2   0   1   1   2   0   0   0   1   1   2   2   1   1   2   2   0   1   2   0   0   0   1   1   1   0   0   1   1   1   0   1   1   1   2   2   2   2   1   1   1   2   1   0   1   1   0   1   0   1   1   0   0   1   2   2   1   1   2   1   0   2   1   2   0   0   1   0   1   1   2   0   0   1   0   2   0   2   1   0   0   1   0   1   0   0   0   0   0   0   0   0   0   1   1   0   1   2   1   0   1   1   2   0   0   2   2   1   2   2   2   1   0   2   2   2   2   1   1   1   1   1   1   0   2   1   0   1   1   0   2   2   0   1   1   1   1   0   1   2   0   0   1   2   2   0   1   0   1   2   0   1   1   1   1   2   1   0   2   0   2   2   0   0
 MK-5-8                 2   0   0   0   1   1   0   2   1   1   0   1   2   1   2   2   1   2   1   2   0   2   1   0   1   2   0   0   0   1   1   0   1   1   2   0   2   0   0   1   2   0   0   1   1   1   2   1   1   2   1   2   1   1   2   0   0   0   1   1   1   0   0   1   1   1   0   1   1   0   2   0   2   2   1   1   1   2   1   1   1   1   1   1   0   1   1   0   0   1   1   2   2   1   0   1   0   2   1   2   0   0   1   0   2   1   2   1   0   1   0   2   2   2   0   0   0   1   1   1   0   0   0   0   1   0   0   0   0   1   1   0   1   2   1   0   1   1   2   0   0   1   2   1   2   2   1   1   0   2   2   2   1   1   1   2   1   1   1   0   2   1   0   1   1   0   1   2   0   0   0   1   1   1   1   2   0   0   1   2   2   0   1   0   1   1   0   1   1   1   1   2   0   2   1   0   2   2   0   0
 MK-5-9                 2   0   0   0   1   1   0   2   0   1   0   1   1   1   1   2   1   2   1   2   0   1   1   0   1   1   0   0   0   1   1   0   1   1   2   0   2   0   0   1   2   1   0   1   2   1   2   1   1   1   1   2   2   1   1   0   0   1   1   1   1   0   0   1   1   1   1   1   1   0   2   0   2   2   1   1   1   1   1   2   1   1   1   1   0   1   2   0   0   1   1   1   2   1   0   1   0   2   1   2   0   0   1   0   1   1   2   1   0   1   0   2   1   2   0   0   1   0   1   1   0   0   1   0   2   0   0   0   0   1   1   0   0   2   0   0   0   1   2   0   0   1   2   1   2   2   1   1   1   2   2   2   1   1   1   2   0   1   1   0   2   1   0   1   1   0   1   2   0   0   0   1   1   1   1   2   0   0   1   2   2   1   1   0   1   1   0   1   0   1   1   2   0   2   1   0   1   2   0   1
 MK-5-10                2   0   0   0   1   1   1   2   0   1   1   0   1   1   1   2   1   2   1   2   0   1   1   0   1   1   0   0   0   1   1   0   1   1   2   1   2   0   0   1   2   1   0   1   2   1   2   1   1   1   1   2   1   2   1   0   0   1   1   1   1   0   0   1   1   1   1   2   1   0   2   0   1   2   1   1   1   1   1   2   0   2   1   1   1   1   2   0   0   1   2   1   2   1   0   1   0   2   1   2   0   0   1   0   2   1   2   1   1   1   0   2   1   2   1   0   1   2   1   1   0   0   1   1   2   0   0   0   0   1   2   0   0   2   0   0   0   1   2   0   1   1   2   1   1   2   1   1   1   1   2   2   2   1   1   2   0   2   1   0   2   1   0   1   1   0   1   2   0   1   0   1   1   1   1   2   0   0   2   2   1   1   1   1   1   1   0   1   1   2   1   2   0   2   1   1   1   1   0   2
 MK-5-11                2   0   0   0   1   1   1   1   0   0   1   0   1   1   1   2   1   2   1   2   1   1   1   1   1   2   0   0   0   1   0   0   1   1   2   1   2   0   0   2   2   2   0   1   2   1   1   1   1   1   1   2   1   2   1   1   0   1   1   1   1   0   0   1   1   0   1   2   1   0   2   1   1   2   1   1   1   1   1   1   0   2   0   1   1   1   2   0   1   1   2   1   2   1   0   1   0   2   1   2   0   0   1   0   2   1   2   1   1   1   0   2   2   1   1   0   1   2   1   1   0   0   1   1   2   0   1   1   0   1   2   0   0   2   0   0   0   1   2   0   0   1   2   1   1   2   1   0   0   1   2   2   2   1   2   1   1   2   1   0   1   1   0   1   1   2   1   2   0   0   0   1   0   1   1   2   1   0   2   2   1   1   1   1   1   1   0   1   1   2   1   1   0   2   1   1   1   1   0   2
 MK-5-12                2   0   0   0   2   1   1   1   1   0   1   0   1   0   1   2   1   2   1   2   1   1   1   0   1   2   1   0   0   1   1   0   1   1   2   1   2   0   0   2   2   2   0   1   2   1   1   1   1   1   1   2   2   2   1   1   0   1   1   1   0   0   1   1   1   0   0   2   1   0   2   1   1   2   1   1   1   1   1   2   0   2   1   1   1   1   1   0   1   1   2   1   2   1   0   1   0   2   1   2   0   0   1   0   2   1   2   2   1   1   0   2   2   1   1   0   0   2   1   1   0   0   1   1   2   0   0   1   0   1   2   0   0   2   0   0   0   1   2   0   0   1   2   1   0   2   1   1   0   1   2   2   1   1   2   1   1   2   1   1   2   1   0   0   1   2   1   2   0   0   0   1   0   1   1   2   1   0   2   2   0   1   1   2   1   1   0   1   1   1   1   1   0   2   1   1   1   1   0   2
 MK-5-13                2   0   0   0   2   1   1   1   2   0   1   0   1   0   1   2   1   2   1   2   1   1   1   0   1   2   1   0   0   1   1   0   1   1   2   1   2   0   0   2   1   1   0   0   2   1   1   1   1   1   1   2   2   2   1   1   0   1   0   1   0   0   1   1   1   0   1   2   1   0   2   1   1   1   0   1   1   1   1   2   0   2   1   1   1   1   0   0   2   2   2   1   1   2   0   1   0   2   1   2   0   1   1   0   1   1   2   2   0   2   0   2   2   1   2   0   0   2   1   1   1   0   1   1   1   0   0   1   1   1   2   0   0   2   0   0   1   0   2   1   0   1   2   0   1   2   1   2   2   1   2   1   1   1   2   1   1   2   1   1   2   1   0   1   1   2   1   2   0   0   0   1   0   1   1   2   1   1   2   2   0   1   1   2   1   1   0   1   1   1   1   1   0   2   1   1   1   1   0   2
 MK-5-14                2   0   0   0   2   1   1   1   2   0   1   0   1   0   1   2   1   2   2   2   1   1   1   1   1   2   1   0   0   1   2   0   1   1   1   0   2   0   0   2   1   1   0   0   2   1   1   1   1   1   1   2   2   2   1   1   0   1   0   1   0   0   2   2   2   1   1   2   1   0   2   1   2   1   0   1   1   1   1   2   0   2   1   0   1   1   0   1   2   2   2   1   1   2   1   1   0   2   1   2   0   1   1   0   1   1   2   2   1   2   1   2   2   1   1   0   0   2   0   1   1   0   1   1   1   0   0   2   1   1   2   0   0   2   0   0   1   0   2   1   0   1   2   0   1   2   2   2   2   0   2   1   0   1   2   1   1   2   1   1   2   1   0   1   1   2   1   2   1   0   1   0   0   1   1   2   1   1   2   2   0   1   1   2   1   1   0   1   1   1   1   1   0   2   1   1   1   2   1   2
 MK-5-15                2   0   1   0   1   1   1   1   2   1   2   0   1   0   1   2   1   2   2   2   1   1   0   1   1   2   1   0   0   1   1   0   1   1   0   0   2   0   0   1   1   2   1   0   2   1   1   1   1   1   0   1   1   2   0   0   1   1   0   2   1   0   0   2   2   1   2   2   2   0   2   1   2   1   0   2   1   1   2   2   0   2   1   0   1   1   0   1   2   2   2   2   1   2   1   1   1   2   1   2   0   1   1   0   1   1   2   2   1   2   1   1   2   1   1   0   0   2   0   1   1   1   1   2   1   0   0   2   1   1   2   0   0   2   0   0   1   0   2   1   0   1   2   0   1   2   1   2   2   1   2   1   0   1   2   1   1   1   1   1   2   2   0   1   1   2   1   2   1   0   1   0   0   2   2   2   2   1   2   2   0   1   0   2   1   1   0   1   1   2   2   2   0   2   2   1   1   1   1   2
 MK-5-16                2   1   1   0   1   1   1   1   2   1   2   0   0   0   1   2   1   2   2   2   0   1   0   1   1   2   1   1   0   1   0   0   1   1   0   2   2   0   0   1   1   1   1   1   2   1   2   1   1   1   0   1   1   2   0   0   1   1   0   2   1   0   0   2   2   1   2   2   2   0   2   1   2   0   0   2   1   1   1   2   0   1   0   0   1   1   1   1   2   2   2   2   1   1   1   1   1   2   1   2   0   1   1   1   1   1   2   2   1   2   1   1   1   1   1   0   1   2   0   1   1   1   1   2   1   0   0   2   1   1   1   0   0   2   0   0   1   0   2   1   1   1   2   0   1   2   1   2   2   1   2   1   1   0   2   1   1   1   1   1   2   2   1   1   1   2   1   2   2   0   1   0   0   2   2   2   1   0   1   2   0   1   0   2   1   1   0   1   1   2   2   2   0   2   2   2   1   1   1   2
 MK-6-1                 0   1   2   0   1   2   1   0   0   1   2   1   1   1   0   0   0   1   2   1   2   1   1   0   0   2   2   0   2   2   0   2   1   1   2   1   1   1   1   1   2   2   1   1   0   0   1   0   1   2   0   2   1   2   2   0   1   1   0   1   2   2   1   1   0   1   1   1   2   1   1   1   1   0   0   1   2   1   0   0   0   1   0   2   1   1   1   1   1   0   2   1   0   0   1   0   2   0   1   1   1   1   1   2   0   2   1   1   0   1   0   1   2   1   1   1   0   0   0   0   2   1   2   0   1   1   0   0   1   2   2   1   2   0   0   1   2   2   0   1   2   2   1   2   2   0   0   1   2   1   0   1   1   1   0   1   2   1   2   1   1   2   1   1   1   1   1   1   2   2   2   0   0   1   1   1   1   1   1   2   2   0   1   1   1   2   1   1   1   1   1   0   1   2   0   1   2   1   2   1
 MK-6-2                 0   1   2   0   1   2   1   0   0   1   2   1   1   2   0   0   0   1   1   1   2   0   1   0   0   2   2   0   1   2   0   2   1   0   2   1   2   1   1   1   2   2   1   1   1   0   1   0   1   2   0   2   1   2   2   0   1   1   0   0   2   2   1   1   0   1   1   1   2   1   1   1   1   0   0   1   2   1   1   0   1   1   1   2   1   1   1   1   1   0   2   1   0   0   1   0   1   0   0   2   1   1   1   2   0   2   1   1   0   0   0   1   2   1   0   1   0   0   0   1   1   2   1   0   1   1   0   0   1   2   2   1   2   0   0   1   2   2   0   1   2   2   1   2   2   1   0   1   2   1   0   0   1   1   0   1   1   1   1   1   1   2   1   1   1   1   1   2   2   2   1   0   0   1   1   1   1   1   1   2   2   0   1   1   1   2   1   2   1   1   1   1   1   2   0   1   2   1   2   2
 MK-6-3                 1   1   2   1   1   1   2   1   0   1   2   1   1   2   0   1   0   1   0   1   2   0   1   0   0   2   2   0   0   2   0   1   0   0   1   2   2   1   2   1   2   2   1   1   2   0   1   0   1   2   1   2   1   1   2   0   1   1   0   0   1   1   1   1   1   2   1   1   2   1   1   1   1   1   1   1   2   1   1   1   0   1   1   2   1   1   1   1   1   0   2   1   0   2   1   0   0   0   0   2   1   1   1   2   0   2   1   1   0   0   0   1   2   1   0   1   0   0   0   1   1   2   1   0   1   1   0   0   1   2   2   2   2   0   1   1   2   2   0   1   2   2   1   2   2   1   0   1   2   1   0   0   1   1   1   1   1   1   1   1   1   2   1   2   1   1   0   2   2   1   1   1   1   1   1   1   1   1   1   2   1   0   1   1   1   2   1   2   1   1   1   1   1   2   0   1   1   2   2   1
 MK-6-4                 1   1   1   1   2   1   2   1   0   1   2   1   1   2   0   2   0   1   0   1   2   0   2   0   0   2   2   0   0   2   0   1   0   0   1   1   2   1   2   1   2   1   1   1   2   0   0   2   0   2   1   2   1   1   2   0   1   1   0   0   1   1   1   1   1   2   1   1   1   1   0   2   1   1   1   1   2   1   1   1   0   1   0   2   1   1   1   1   1   0   2   1   0   2   1   0   0   0   0   2   1   1   1   2   0   2   1   1   0   0   1   1   1   1   0   1   0   0   2   1   0   2   0   0   1   1   0   0   1   1   2   2   2   1   1   1   2   2   1   1   2   2   1   2   2   1   0   1   2   1   1   1   1   2   1   1   1   1   0   1   1   2   1   2   1   1   0   2   1   1   1   1   1   0   1   1   2   1   0   2   1   0   1   1   1   2   1   1   1   1   1   0   1   2   1   1   2   2   2   0
 MK-6-5                 1   1   1   2   2   1   2   1   0   0   2   1   2   2   0   2   1   1   0   1   2   1   2   0   0   1   2   1   0   2   0   1   0   0   1   1   2   1   2   1   2   1   1   2   1   0   1   1   1   2   1   2   0   1   2   0   1   1   0   1   1   1   2   1   1   2   1   1   1   1   0   2   1   1   1   1   1   2   2   1   0   1   0   2   0   1   1   1   1   2   1   1   0   2   1   0   0   0   0   1   1   0   1   2   0   2   1   1   0   0   1   1   1   1   0   1   0   0   2   1   0   2   0   0   1   2   1   0   2   1   2   2   2   1   0   0   2   2   1   2   2   2   1   1   2   1   1   1   2   0   1   1   1   2   1   1   1   1   1   0   0   2   1   2   0   1   0   2   1   1   1   1   1   0   0   1   2   1   0   1   1   0   1   1   1   2   1   1   1   1   1   0   1   2   1   1   2   2   2   0
 MK-6-6                 1   1   1   2   2   1   2   1   0   0   2   1   2   2   0   2   1   1   0   1   2   1   2   0   0   1   2   1   0   2   0   0   0   0   1   1   2   1   2   1   2   1   1   2   1   0   1   1   1   1   1   2   0   1   2   1   1   0   1   1   1   1   2   1   1   2   1   1   1   1   0   2   0   1   1   1   1   2   2   1   0   1   0   2   1   1   1   1   1   2   1   1   0   2   0   1   0   0   0   1   1   0   1   2   0   2   1   1   0   0   2   1   1   1   0   1   2   0   2   1   0   2   0   1   1   2   1   1   2   1   2   1   2   2   0   0   2   1   1   2   2   2   1   1   1   1   1   0   1   0   1   1   1   2   1   1   1   1   0   0   0   2   1   1   0   0   1   2   1   1   0   1   2   0   0   1   2   1   0   0   1   0   1   1   1   2   1   1   1   1   1   1   1   1   1   1   2   2   2   0
 MK-6-7                 1   1   2   1   2   1   2   1   0   0   2   1   1   2   1   2   1   1   0   0   2   2   2   0   0   2   2   1   0   2   1   0   0   0   1   1   2   1   1   1   2   1   1   2   1   0   1   1   1   1   1   1   2   1   1   1   1   0   1   1   1   1   2   1   1   2   1   1   0   1   0   2   0   1   1   2   1   2   1   2   0   1   0   2   0   1   1   1   1   1   1   1   1   2   0   1   0   0   0   1   1   0   1   1   0   2   1   1   0   1   2   1   1   1   1   1   2   0   2   1   0   2   0   1   1   2   1   1   2   1   2   1   2   2   0   0   2   2   1   1   2   2   1   1   1   1   1   0   1   0   0   0   0   2   1   1   2   1   1   0   0   2   1   0   0   0   0   2   1   1   1   1   2   0   0   1   2   1   1   0   1   0   1   1   1   2   1   1   1   1   1   1   1   1   1   1   2   2   2   0
 MK-6-8                 1   1   2   1   2   2   2   0   0   0   2   1   1   2   2   2   1   2   1   2   2   2   2   0   0   2   2   0   0   2   1   0   0   0   0   1   2   1   1   1   2   1   1   2   1   0   1   1   1   1   1   2   2   0   1   1   1   0   2   0   1   1   2   1   1   2   1   2   0   1   1   2   0   1   2   2   1   2   1   1   0   2   0   2   0   1   1   1   0   1   1   1   1   2   0   1   0   0   0   2   1   0   0   1   0   2   1   1   0   1   2   1   2   1   1   1   2   0   2   1   0   2   0   1   1   2   1   1   2   1   2   1   2   2   0   0   2   2   2   1   1   1   2   1   1   1   1   0   2   1   0   1   0   1   1   2   2   1   1   0   0   2   1   0   1   0   0   2   1   2   1   1   2   0   0   1   2   1   1   0   1   0   1   1   1   2   1   1   1   1   1   1   1   1   1   1   2   1   2   0
 MK-6-9                 1   1   2   1   2   2   2   0   1   1   2   1   1   2   2   2   1   2   1   1   2   2   1   1   0   1   1   0   0   2   1   0   1   0   0   1   2   1   1   1   2   2   1   2   1   1   1   1   1   1   2   2   2   0   1   1   1   1   2   0   1   2   2   1   1   2   0   2   0   1   1   2   0   1   2   2   1   1   0   0   0   2   0   2   1   0   1   1   1   1   1   1   1   2   0   2   0   0   0   2   1   0   1   1   0   2   1   1   0   0   2   1   1   1   1   1   1   0   2   1   0   2   0   1   1   2   1   2   1   1   1   1   2   2   0   0   2   2   2   1   1   1   2   0   1   1   1   0   1   1   0   2   0   1   1   2   2   1   1   0   0   2   1   0   1   0   0   1   1   2   2   1   2   0   0   1   2   2   1   0   1   0   1   1   1   2   1   1   1   1   1   1   1   1   1   1   2   0   2   0
 MK-6-10                1   1   2   1   1   2   2   0   0   1   2   1   1   2   2   1   1   2   1   1   2   2   1   0   0   1   1   0   0   2   1   0   1   0   0   0   0   1   1   1   2   2   1   2   1   1   1   1   0   2   2   2   1   0   1   1   1   1   2   1   1   2   2   1   1   2   0   2   0   1   1   1   1   0   0   2   1   0   1   0   0   1   0   1   1   0   2   1   1   1   1   2   1   2   0   1   1   0   0   2   1   1   1   1   0   2   1   1   0   1   2   1   1   1   1   1   1   0   2   1   0   2   0   1   1   2   1   1   1   1   2   0   1   2   0   1   2   2   2   1   2   2   2   0   1   1   1   0   1   1   0   2   1   1   1   1   2   1   2   0   1   1   0   1   0   0   0   1   1   2   1   1   2   0   0   1   1   2   2   0   1   0   1   1   0   0   1   1   0   1   1   1   1   1   1   1   2   0   2   0
 MK-6-11                1   1   2   1   1   2   2   0   0   1   2   1   1   2   2   1   0   2   1   1   2   2   1   1   0   1   1   0   0   2   1   0   1   0   1   0   0   1   1   1   2   2   1   2   1   1   1   1   0   0   2   2   2   0   1   1   1   1   2   1   1   2   2   1   1   2   0   2   1   1   1   1   1   1   0   1   1   0   1   0   0   0   0   1   1   0   2   1   1   1   1   2   1   2   0   1   1   0   0   1   2   1   1   1   1   2   1   1   0   2   2   1   1   1   1   2   1   0   1   1   0   1   0   0   1   1   1   1   1   1   2   0   1   2   0   1   2   2   2   1   2   2   1   0   1   1   1   0   1   1   0   2   1   1   1   1   1   1   2   0   1   2   1   1   0   0   0   1   1   2   1   1   2   0   0   1   1   2   2   0   1   0   1   1   0   0   1   1   0   1   1   1   1   1   1   1   2   0   2   0
 MK-6-12                0   1   2   1   1   2   2   0   0   1   1   1   1   2   1   1   0   2   1   1   2   2   1   1   0   1   1   0   0   2   1   0   2   0   1   0   0   1   1   1   2   2   0   2   1   0   1   1   0   0   2   0   2   0   1   1   1   2   2   1   1   2   1   0   1   1   0   2   1   1   1   1   1   1   0   1   1   0   1   0   0   0   0   1   1   0   2   1   1   1   2   2   1   1   1   0   1   1   0   1   2   2   2   0   1   2   1   1   0   2   2   1   2   2   0   2   1   0   1   1   0   1   0   0   1   2   1   1   2   1   2   0   1   2   0   2   2   2   2   1   2   0   1   0   1   1   1   0   1   1   0   2   1   1   1   1   1   1   1   1   1   1   1   1   0   0   0   1   0   2   1   1   2   0   1   1   1   2   2   0   1   0   0   1   0   0   0   2   1   2   0   0   1   1   1   1   2   0   1   0
 MK-6-13                0   1   1   2   1   2   2   1   0   1   1   2   1   2   1   1   0   2   1   1   2   1   1   1   0   1   1   0   1   2   1   0   1   0   1   1   0   1   1   1   1   2   0   2   1   0   0   1   1   0   2   0   2   0   1   1   2   2   2   1   1   2   1   0   1   1   0   2   0   2   2   1   1   1   0   1   1   0   1   0   0   0   0   0   0   0   2   1   2   1   2   2   1   1   1   0   1   1   0   1   1   1   2   0   1   2   2   1   0   2   2   1   2   2   1   1   1   0   1   1   1   2   0   0   1   2   1   1   2   1   2   0   1   2   0   2   2   2   2   1   1   0   1   1   0   1   1   0   1   1   0   2   1   2   1   1   0   1   1   1   1   1   1   1   0   0   1   0   1   2   1   1   2   0   2   1   1   1   2   0   1   0   0   1   0   0   1   2   1   2   0   0   1   1   1   1   2   0   1   0
 MK-6-14                0   1   1   1   1   2   2   1   0   1   1   2   1   2   1   1   0   2   0   1   2   1   0   1   0   1   1   0   1   2   1   0   1   0   2   1   0   1   1   1   1   2   1   2   1   0   0   1   1   0   2   0   2   0   1   1   2   1   2   1   1   1   1   0   1   1   0   1   0   2   2   1   1   1   0   1   1   0   1   0   0   0   0   0   0   0   2   1   1   1   2   2   1   2   2   0   1   1   0   1   1   1   2   0   1   2   2   1   2   2   2   1   2   2   1   1   2   0   1   1   1   2   0   0   1   2   1   1   2   1   2   0   1   2   1   2   2   2   2   1   1   0   1   0   0   1   1   0   1   1   0   2   0   2   1   0   0   0   1   0   1   1   1   0   0   0   1   0   1   2   1   1   2   0   2   1   1   1   2   0   1   0   0   1   0   0   0   2   1   1   0   0   1   1   1   1   2   0   1   0
 MK-6-15                0   2   1   1   1   1   1   1   0   1   1   2   0   2   2   1   0   2   1   1   2   2   0   1   0   1   1   0   1   2   1   0   1   0   2   2   0   1   1   1   1   2   1   2   0   0   0   1   2   0   2   0   2   0   1   1   2   1   1   1   1   1   2   0   1   1   0   1   0   1   2   1   1   1   0   1   0   0   1   0   0   0   1   1   0   0   2   1   0   1   2   2   1   2   2   1   1   1   0   1   2   0   1   0   1   2   2   1   2   2   2   1   2   1   1   1   2   0   0   1   2   1   0   0   1   2   1   1   2   1   2   0   1   2   0   1   2   2   2   0   1   0   1   0   0   1   1   0   1   1   0   2   0   2   1   0   0   0   2   0   1   1   1   0   0   0   2   0   2   2   1   1   2   0   1   1   1   1   1   1   1   0   0   1   1   0   0   1   2   0   0   0   1   1   1   2   2   0   1   2
 MK-6-16                1   2   1   1   1   1   1   0   0   1   1   2   0   2   2   1   0   2   1   1   2   2   0   1   0   1   1   1   1   2   1   1   1   0   2   2   0   1   1   2   1   2   1   2   0   0   1   1   2   0   1   0   2   0   1   1   2   2   0   1   1   1   2   0   1   1   0   2   1   1   2   1   1   1   0   2   1   0   1   0   0   0   2   0   0   0   2   1   0   1   2   2   1   2   2   1   1   0   0   1   2   0   1   0   1   0   2   1   2   2   2   1   1   1   1   1   2   0   0   1   2   2   0   1   1   1   1   1   2   1   2   0   2   2   0   1   2   2   2   0   1   1   0   0   0   1   2   0   1   1   1   1   0   2   1   0   0   0   1   0   0   1   1   0   0   0   2   0   2   1   1   2   2   0   1   1   1   1   1   1   1   0   0   1   1   0   0   1   2   1   0   0   1   1   1   2   0   0   1   1
 
!****************************************** Phenotypic Data **********************************************************
!-100.0 is resevred for missing phenotype
SimulatedTrait1        10.3665    9.8198    9.4889   11.2400    8.8132   11.4571   11.7172    9.2465    9.7046   10.4949    9.7631    6.6454    9.9436    9.6882   11.7274    9.3761   10.1282    9.6069    8.8590   10.1614   10.1170    9.3521    8.3320   11.2025    9.9524   10.9447    9.2482    9.7803   10.9900   10.4872   10.3021    9.3213   10.2823   10.4073   10.0218   11.4882   10.9689   10.8118    9.7295   11.3485    9.4175    8.3115   11.8420   10.8982    8.9579   10.2019   10.8156    8.4854    9.4097   10.4073    9.5767   10.7830   10.9158    9.6530   10.1277    9.8756    9.0938   10.0403   10.3221   11.0894   10.3182   10.1137   10.5788    9.5068    8.9449   11.0962    8.6081    9.7619    9.6236    9.1424   10.8137   10.0907   10.8484   10.5057    9.5451   10.2573    9.7121   11.6671    9.3392   10.9415   11.3304   12.7952    9.8867    7.8482    9.2177    9.8614   11.3710   10.0490   10.1960   11.9198    9.8306    9.6216   10.0490   10.9343   10.1116    9.0661    9.7823   10.7157    9.4429    9.8527    8.3594    9.1686    9.6164    9.6634   10.7781    9.3360    9.5731   10.0924    8.4328   11.0154   10.1804    8.9210   10.6776   10.8900   11.2432   12.0722    9.6387    8.9302   10.2348   10.4998   11.5871   10.5321   11.1729    9.2618    8.7885   10.0945    9.4591    8.9181    9.3518   10.7463   10.9418   10.3474    8.8159    9.5765    9.6104   10.7778   10.9953   10.0445   10.0680    9.5048    9.4408   10.3352    9.4463    8.4772    9.9303   11.8091    9.7275    9.1881   10.0919    9.3351    9.5029   10.2118   11.0301   10.1667   10.1576    9.2589   10.7692   11.0366   10.8853    8.6510    7.3703    9.9306    9.1532   10.2504   10.5375   10.5300    9.7408   11.7292   10.1584   11.1190    9.6221   10.3975    8.8977    9.3136   10.1035   10.0578    9.6185   11.9654    7.8038   10.0790    9.7563   11.3168    9.4673   10.1288    9.6858   10.2965    9.2545   11.1253   10.7457   10.0699    9.6323    9.9760   10.7466    9.5360   11.4647   11.1241    9.8031    9.9433    9.6803    9.5412
 
