# Supplementary material for: Inclusive Composite Interval Mapping of QTL by Environment Interactions in Biparental Populations
Source: PLoS One. 2015 Jul 10;10(7):e0132414. doi: 10.1371/journal.pone.0132414 (PMC4498613; doi:10.1371/journal.pone.0132414)
Supplement: S2 File — (ZIP) [file pone.0132414.s002.zip › F2 population/e=1/run_00172.met]

!**********************Note: lines staring with "!" are remarks and will be ignored in the program********************
!*********************************General Information**********************************
!Assuming F1 = P1 x P2, populations available in QTL IciMapping are: 
!  1, P1BC1F1 = P1 x F1, the first backcrossing where P1 is used as the recurrent parent;
!  2, P2BC1F1 = P2 x F1, the first backcrossing where P2 is used as the recurrent parent;
!  3, F1DH, F1-derived doubled haploids; 
!  4, RIL or F1RIL, recombination inbred lines through the repeated selfing of F1;
!  5, P1BC1RIL, recombination inbred lines through the repeated selfing of P1BC1F1;
!  6, P2BC1RIL, recombination inbred lines through the repeated selfing of P2BC1F1;
!  7, F2, the selfing generation of F1;
!  8, F3, the selfing generation of F2;
!  9, P1BC2F1, the second backcrossing where P1 is used as the recurrent parent; 
! 10, P2BC2F1, the second backcrossing where P2 is used as the recurrent parent;
! 11, P1BC2RIL, recombination inred lines through the repeated selfing of P1BC2F1; 
! 12, P2BC2RIL, recombination inred lines through the repeated selfing of P2BC2F1; 
! 13, P1BC1F2, the selfing generation of P1BC1F1; 
! 14, P2BC1F2, the selfing generation of P2BC1F1; 
! 15, P1BC2F2, the selfing generation of P1BC2F1; 
! 16, P2BC2F2, the selfing generation of P2BC2F1; 
! 17, P1BC1DH, P1BC1F1-derived doubled haploids; 
! 18, P2BC1DH, P2BC1F1-derived doubled haploids; 
! 19, P1BC2DH, P1BC2F1-derived doubled haploids; 
! 20, P2BC2DH, P2BC2F1-derived doubled haploids; 
   7      !Mapping Population (see remarks above)
   2      !Mapping Function (1 for Kosambi; 2 for Haldane; 3 for Morgan)
   2      !Marker Space Type (1 for intervals; 2 for positions)
   1      !Marker Space Unit(1 for centiMorgans; 2 for Morgan)
   6      !Number of Chromosomes (or Linkage Groups)
 200      !Size of the mapping population
   1      !Number of environments
 
!***************************************** Chromosomes and Linkage Maps **********************************************
!Chromosome                 NumMarkers
-CH1                        16
-CH2                        16
-CH3                        16
-CH4                        16
-CH5                        16
-CH6                        16
!Linkage map (Marker name followed by position or the interval length)
 MK-1-1                1     0.000
 MK-1-2                1    10.000
 MK-1-3                1    20.000
 MK-1-4                1    30.000
 MK-1-5                1    40.000
 MK-1-6                1    50.000
 MK-1-7                1    60.000
 MK-1-8                1    70.000
 MK-1-9                1    80.000
 MK-1-10               1    90.000
 MK-1-11               1   100.000
 MK-1-12               1   110.000
 MK-1-13               1   120.000
 MK-1-14               1   130.000
 MK-1-15               1   140.000
 MK-1-16               1   150.000
 MK-2-1                2     0.000
 MK-2-2                2    10.000
 MK-2-3                2    20.000
 MK-2-4                2    30.000
 MK-2-5                2    40.000
 MK-2-6                2    50.000
 MK-2-7                2    60.000
 MK-2-8                2    70.000
 MK-2-9                2    80.000
 MK-2-10               2    90.000
 MK-2-11               2   100.000
 MK-2-12               2   110.000
 MK-2-13               2   120.000
 MK-2-14               2   130.000
 MK-2-15               2   140.000
 MK-2-16               2   150.000
 MK-3-1                3     0.000
 MK-3-2                3    10.000
 MK-3-3                3    20.000
 MK-3-4                3    30.000
 MK-3-5                3    40.000
 MK-3-6                3    50.000
 MK-3-7                3    60.000
 MK-3-8                3    70.000
 MK-3-9                3    80.000
 MK-3-10               3    90.000
 MK-3-11               3   100.000
 MK-3-12               3   110.000
 MK-3-13               3   120.000
 MK-3-14               3   130.000
 MK-3-15               3   140.000
 MK-3-16               3   150.000
 MK-4-1                4     0.000
 MK-4-2                4    10.000
 MK-4-3                4    20.000
 MK-4-4                4    30.000
 MK-4-5                4    40.000
 MK-4-6                4    50.000
 MK-4-7                4    60.000
 MK-4-8                4    70.000
 MK-4-9                4    80.000
 MK-4-10               4    90.000
 MK-4-11               4   100.000
 MK-4-12               4   110.000
 MK-4-13               4   120.000
 MK-4-14               4   130.000
 MK-4-15               4   140.000
 MK-4-16               4   150.000
 MK-5-1                5     0.000
 MK-5-2                5    10.000
 MK-5-3                5    20.000
 MK-5-4                5    30.000
 MK-5-5                5    40.000
 MK-5-6                5    50.000
 MK-5-7                5    60.000
 MK-5-8                5    70.000
 MK-5-9                5    80.000
 MK-5-10               5    90.000
 MK-5-11               5   100.000
 MK-5-12               5   110.000
 MK-5-13               5   120.000
 MK-5-14               5   130.000
 MK-5-15               5   140.000
 MK-5-16               5   150.000
 MK-6-1                6     0.000
 MK-6-2                6    10.000
 MK-6-3                6    20.000
 MK-6-4                6    30.000
 MK-6-5                6    40.000
 MK-6-6                6    50.000
 MK-6-7                6    60.000
 MK-6-8                6    70.000
 MK-6-9                6    80.000
 MK-6-10               6    90.000
 MK-6-11               6   100.000
 MK-6-12               6   110.000
 MK-6-13               6   120.000
 MK-6-14               6   130.000
 MK-6-15               6   140.000
 MK-6-16               6   150.000
!*********************************** Marker Types ********************************************************************
!Co-dominant marker: When heterozygote F1 is present, P1 is coded as 2, F1 is coded as 1, and P2 is coded as 0; Otherwise, P1 is coded as 2, and P2 is coded as 0. 
!Dominant marker: When heterozygote F1 is present, P1 and F1 are coded as 12, and P2 is coded as 0; Otherwise, P1 is coded as 2, and P2 is coded as 0.  
!Recessive markers: When heterozygote F1 is present, P1 is coded as 2, and F1 and P2 are coded as 10; Otherwise, P1 is coded as 2, and P2 is coded as 0. 
!Missing marker is coded as -1. 
 MK-1-1                 1   1   1   2   1   1   0   2   0   1   0   1   0   1   1   1   1   0   1   1   1   2   0   1   1   1   1   2   1   1   0   2   1   1   1   2   0   2   1   0   0   2   2   2   2   0   2   1   0   1   1   1   2   1   2   1   2   1   0   1   1   1   1   1   0   0   0   0   2   1   1   1   0   2   1   2   1   1   1   2   0   1   1   2   0   2   0   1   2   0   1   2   2   1   1   0   2   1   1   0   1   2   2   2   2   2   1   0   0   0   0   0   1   0   1   2   0   0   2   0   1   1   2   1   2   1   2   1   1   1   1   1   1   2   0   2   0   0   2   1   1   2   0   1   1   1   0   1   2   0   1   0   1   1   0   0   1   1   1   1   1   0   0   2   1   1   2   1   0   1   0   1   1   1   1   1   1   0   0   1   1   2   1   1   1   1   1   2   0   2   0   1   2   2   0   2   1   1   2   0
 MK-1-2                 1   1   1   2   0   1   0   2   0   1   0   1   0   1   1   0   1   0   1   1   1   2   0   0   1   1   0   2   0   1   1   2   1   1   1   2   0   1   1   0   0   2   1   2   2   0   2   0   0   1   1   1   2   1   2   1   2   1   0   1   1   0   0   0   0   0   0   0   2   1   0   1   0   2   1   1   1   1   1   2   0   1   1   2   0   2   0   1   2   0   1   2   2   1   1   0   2   1   1   0   1   2   2   2   2   1   1   0   0   0   0   0   1   0   1   2   0   1   2   0   1   2   2   1   2   1   2   1   1   1   0   1   0   2   0   2   0   0   2   1   1   2   0   1   1   1   0   1   2   0   1   0   1   1   0   0   1   1   1   1   1   1   0   2   2   1   2   1   1   1   0   0   1   1   2   1   1   0   0   1   1   2   1   1   1   1   1   2   0   1   0   2   2   2   0   2   1   1   2   0
 MK-1-3                 1   1   1   2   0   2   0   2   1   1   1   1   0   1   1   1   1   0   1   1   1   2   0   0   1   1   0   2   0   1   1   1   1   1   1   2   1   0   1   0   0   2   0   2   2   1   2   0   0   1   0   1   2   1   2   1   2   1   0   0   1   0   1   0   0   0   0   0   2   1   0   1   0   2   1   1   1   1   1   2   1   1   1   2   0   1   1   0   2   0   0   1   2   1   1   0   2   1   1   0   0   2   1   2   2   1   1   1   0   0   0   0   1   0   1   2   0   1   2   0   1   2   2   1   1   1   2   1   1   1   0   1   0   1   1   2   0   0   2   1   1   2   0   1   1   2   0   1   2   1   1   0   1   1   0   0   1   1   1   1   1   1   0   2   2   1   2   1   1   0   0   0   2   1   2   1   1   0   0   1   1   2   2   1   0   1   1   2   0   1   0   1   1   1   0   1   1   1   2   0
 MK-1-4                 1   1   1   2   0   2   0   2   2   1   1   1   0   1   1   1   2   0   1   1   1   2   0   0   1   1   0   2   0   1   1   1   1   1   0   2   0   1   1   0   1   2   0   2   2   1   2   1   2   1   0   1   2   1   2   1   2   1   0   0   1   0   1   0   0   1   0   0   2   1   0   1   0   2   1   1   1   1   0   2   2   1   1   2   1   1   0   0   2   0   1   1   2   2   2   0   2   1   1   0   0   2   1   0   2   1   1   1   0   1   0   1   2   1   1   1   0   1   2   0   1   2   1   1   1   1   2   1   1   1   0   0   0   1   1   2   0   0   2   1   1   2   0   1   1   2   0   1   2   0   1   0   1   0   1   0   1   2   1   0   1   2   0   2   2   1   2   1   1   0   0   0   2   1   2   1   1   0   0   1   1   2   2   1   1   2   1   2   0   1   0   1   1   1   0   1   1   0   2   1
 MK-1-5                 1   1   1   1   0   2   0   1   2   0   1   2   0   0   1   2   2   0   1   1   1   2   0   0   1   1   1   2   1   1   1   1   1   1   0   2   0   1   1   0   1   2   0   2   2   1   1   1   2   0   1   0   2   1   2   0   1   1   0   0   1   0   1   0   0   1   0   1   1   1   0   1   0   2   1   1   1   1   1   2   2   1   1   2   1   1   0   0   2   0   1   0   2   2   2   0   2   1   1   0   0   2   1   0   2   0   1   1   0   1   0   1   2   1   1   1   0   1   2   0   1   1   1   1   1   1   2   2   1   1   0   0   0   1   1   1   0   0   1   1   1   2   0   1   1   2   0   2   1   0   1   0   1   0   1   0   2   2   1   1   1   2   0   2   2   1   2   0   1   0   1   0   2   1   1   1   1   1   0   1   1   2   1   1   1   2   1   2   0   1   0   1   1   1   0   1   1   0   2   1
 MK-1-6                 1   1   2   1   0   1   0   1   1   0   0   2   1   0   1   2   2   1   1   1   0   1   0   0   1   1   1   2   1   1   1   1   1   2   0   2   0   1   1   0   1   2   1   2   1   1   1   1   2   0   2   0   2   1   2   0   1   0   0   0   1   0   1   0   0   1   1   1   1   1   1   1   0   2   1   1   1   1   1   2   2   1   1   1   1   1   2   0   2   0   1   0   1   2   2   1   2   1   1   1   1   2   2   1   2   2   1   1   0   2   1   1   2   1   1   1   0   1   2   0   1   1   1   1   1   1   2   1   1   2   1   0   0   1   1   1   0   0   1   1   2   2   1   1   1   2   0   2   1   0   1   0   1   0   1   0   1   2   1   1   0   2   0   2   2   1   2   0   1   0   1   0   2   1   1   1   1   1   0   1   0   2   1   0   2   2   0   2   0   1   1   1   1   1   1   1   0   0   2   1
 MK-1-7                 1   1   2   1   0   1   0   2   1   0   0   2   1   0   1   2   2   1   1   1   0   1   0   0   1   1   1   1   1   2   1   1   1   2   1   2   0   1   1   0   1   2   1   2   1   1   1   1   2   0   2   0   2   1   2   0   1   0   0   1   2   0   1   0   1   1   1   1   1   1   1   1   1   2   1   1   0   2   1   2   1   1   1   1   1   1   1   0   2   0   0   0   1   2   1   1   2   2   1   0   1   2   2   1   2   2   0   0   0   2   1   1   2   1   1   1   0   1   2   0   1   1   1   0   0   1   2   1   2   2   1   0   1   2   1   1   0   0   1   1   2   2   1   1   1   2   0   2   1   0   1   1   0   0   1   0   1   2   1   1   0   2   0   2   2   2   2   1   1   0   1   0   2   1   1   1   1   0   0   1   0   2   1   0   2   2   0   2   0   1   1   2   2   1   1   1   0   1   1   1
 MK-1-8                 1   1   1   1   1   1   0   2   1   1   0   2   1   0   1   2   1   1   1   1   0   1   0   0   1   1   1   1   1   2   1   1   1   2   1   2   0   1   1   1   0   2   1   2   1   1   1   1   2   0   2   0   1   1   2   0   1   0   0   1   1   0   1   0   1   1   1   1   1   1   1   1   1   2   1   1   0   2   1   2   1   0   1   1   0   1   1   0   2   0   0   0   1   1   1   1   2   2   2   0   1   2   2   1   2   2   0   0   0   2   1   1   2   1   0   1   0   1   2   0   2   1   1   0   0   1   2   1   2   1   1   1   1   2   1   1   0   0   1   1   2   2   1   1   1   2   1   2   1   0   1   1   0   0   1   0   1   2   2   1   0   2   1   2   2   1   2   1   1   0   1   0   1   0   1   1   1   0   0   1   0   2   1   0   2   2   0   1   0   1   1   0   2   1   1   0   0   2   0   2
 MK-1-9                 0   1   1   1   1   1   0   2   1   0   0   2   0   0   1   2   1   1   1   1   0   0   0   0   1   1   1   1   1   2   1   1   1   2   1   2   0   1   1   0   1   2   1   2   1   1   1   1   1   0   2   0   0   1   1   0   1   1   0   1   2   0   1   1   0   1   1   1   1   1   1   1   1   2   1   0   0   2   0   2   1   0   1   1   0   1   1   1   2   0   1   0   0   1   1   1   2   1   2   0   1   1   2   1   2   1   0   0   0   2   1   1   1   1   0   1   0   1   2   1   2   0   1   1   0   2   2   1   2   1   1   1   1   2   1   1   1   0   1   1   2   2   1   1   1   2   2   2   1   0   1   0   0   0   2   0   1   1   2   1   0   2   1   2   2   1   2   1   0   0   2   1   1   0   1   1   0   0   0   2   0   1   2   0   1   2   1   1   1   1   1   1   2   1   1   0   0   1   0   2
 MK-1-10                0   1   1   1   1   1   0   2   1   1   0   2   0   0   1   1   1   1   2   1   0   0   0   0   1   1   1   1   1   2   1   1   1   2   1   2   1   1   1   0   1   1   1   1   1   1   1   1   1   0   2   0   0   1   1   0   1   1   0   1   2   0   1   1   0   1   1   1   1   1   2   1   1   2   1   1   1   2   0   2   1   0   1   1   1   1   1   1   2   0   1   1   1   1   0   2   1   1   2   0   2   1   1   1   1   2   0   0   1   0   1   1   1   1   0   1   0   1   2   1   1   0   2   2   0   2   2   1   2   2   1   1   1   2   1   1   1   0   1   1   2   2   2   1   1   2   2   2   1   0   1   0   1   0   2   0   0   1   2   1   1   2   2   2   0   1   2   1   0   1   2   1   1   0   1   1   0   0   0   2   0   2   2   0   2   2   0   1   1   1   1   2   1   1   1   0   0   1   0   2
 MK-1-11                0   1   1   1   1   1   0   2   1   1   0   2   0   1   1   1   0   1   1   1   0   0   0   1   0   1   1   1   1   2   2   1   1   2   1   2   1   1   0   0   0   1   1   1   2   1   1   1   1   0   2   0   0   0   1   0   1   1   0   1   2   0   1   1   0   1   1   1   1   0   2   2   1   2   1   1   1   2   0   2   1   0   1   1   2   1   1   2   2   0   1   1   1   1   0   1   1   1   2   0   2   0   1   1   0   1   0   0   1   1   1   1   1   1   0   1   0   1   1   1   1   0   2   2   0   2   2   1   2   1   1   1   1   1   1   1   1   0   1   1   2   2   2   1   1   2   2   1   2   0   1   1   1   1   2   0   0   1   2   1   1   1   2   2   0   1   2   1   0   1   2   1   1   0   1   1   0   1   0   2   0   2   2   0   2   2   0   0   1   1   1   2   1   1   1   0   1   2   1   1
 MK-1-12                1   1   1   1   1   0   0   1   1   1   0   1   0   1   1   1   1   1   1   1   1   0   0   0   0   1   1   1   2   2   2   1   1   1   1   2   1   1   0   1   0   1   1   1   2   1   1   1   1   2   2   0   0   0   1   0   1   0   0   1   2   1   1   2   1   1   1   1   1   0   2   1   1   1   1   1   1   2   1   2   1   0   1   1   2   1   1   2   2   0   1   1   1   1   0   1   1   0   1   0   2   0   2   1   0   1   0   0   1   1   1   0   1   1   0   2   0   0   1   1   1   0   2   1   1   2   2   1   2   1   1   1   1   2   1   1   1   0   1   2   2   2   2   1   1   2   2   1   2   0   1   1   1   1   2   0   0   0   2   1   1   1   2   1   0   0   2   1   1   1   2   1   1   0   1   1   0   1   0   2   0   2   2   0   1   1   1   0   1   2   1   2   1   1   1   0   1   2   1   0
 MK-1-13                1   1   0   1   1   0   0   1   2   1   0   1   0   0   1   1   1   1   1   1   1   0   0   0   0   1   1   1   2   2   2   1   1   1   1   2   1   1   0   1   1   1   1   1   2   0   1   1   1   2   2   0   0   0   1   0   1   0   0   1   2   1   1   2   1   2   0   1   1   1   2   0   1   1   1   1   1   2   1   2   1   0   1   0   2   0   1   2   1   0   1   1   1   0   0   1   1   0   1   0   2   0   2   1   1   0   0   0   1   1   2   0   1   1   0   1   0   0   1   1   1   0   2   1   1   2   2   1   0   1   1   0   1   2   0   1   0   0   1   1   2   2   1   1   1   1   2   1   2   0   1   1   1   1   2   0   0   0   2   1   1   2   2   1   0   0   2   1   1   1   2   1   1   0   1   1   0   1   0   2   0   2   2   0   1   1   1   0   1   1   1   2   1   1   1   0   1   2   1   0
 MK-1-14                0   1   0   1   1   0   0   1   2   1   0   1   0   0   2   1   1   0   2   1   1   1   0   0   0   2   1   1   2   1   1   1   1   1   2   2   1   1   0   1   1   1   1   1   1   0   1   1   1   2   2   0   0   0   1   0   1   0   1   1   1   1   1   1   1   2   0   2   1   1   2   0   0   1   1   1   1   2   1   2   1   0   1   0   2   0   1   2   1   0   0   1   1   0   0   0   1   1   1   0   2   0   2   1   1   0   1   0   1   1   1   0   1   1   0   1   0   1   1   0   2   0   1   1   1   2   2   1   0   1   1   0   1   2   1   1   1   0   1   1   1   2   1   1   1   1   2   1   2   1   1   1   1   1   2   0   0   0   1   1   1   2   2   1   0   0   2   1   1   1   2   1   1   1   1   0   0   1   2   2   0   2   2   1   1   1   1   0   1   1   1   2   1   1   0   1   1   2   1   0
 MK-1-15                1   1   0   1   1   0   0   1   2   1   0   0   1   0   2   2   1   0   2   1   1   1   0   0   0   2   1   1   2   1   1   2   1   1   2   2   1   1   0   2   2   1   2   1   1   0   0   1   1   2   2   0   0   0   1   1   0   1   1   1   1   1   1   1   1   2   2   2   1   1   2   0   0   1   1   1   1   2   1   2   1   0   1   0   2   1   1   2   1   0   0   1   1   0   0   0   1   1   1   0   1   0   2   1   1   0   2   0   1   1   1   0   0   1   1   1   0   2   1   0   2   0   1   1   1   2   2   1   1   1   1   0   1   1   1   1   0   0   1   1   1   2   2   1   1   1   1   2   2   1   0   1   0   2   2   0   0   0   2   1   1   2   2   1   0   0   2   1   1   1   2   1   2   2   1   1   0   1   2   2   0   2   2   1   1   1   1   0   0   1   1   2   1   1   0   1   1   2   1   0
 MK-1-16                0   1   0   1   0   0   0   1   2   1   1   0   1   0   2   2   1   0   2   1   1   1   0   0   0   2   1   1   2   1   1   2   1   1   2   2   1   1   0   1   2   1   2   1   1   0   0   1   1   2   2   0   1   0   1   1   0   1   1   1   1   1   0   1   1   2   2   2   1   1   2   0   0   2   1   0   2   1   1   0   1   0   1   0   1   1   0   2   2   0   0   1   1   1   1   0   0   0   1   0   1   0   2   1   1   0   2   0   1   1   1   1   0   1   2   1   0   2   0   0   2   0   1   1   1   2   2   1   1   1   1   0   1   1   1   1   1   0   1   1   1   2   2   1   1   1   1   1   2   1   0   0   0   1   1   0   0   0   2   1   1   2   2   1   1   0   2   1   1   1   1   1   2   1   1   1   0   1   2   1   0   2   2   1   1   1   1   0   0   1   1   2   1   1   0   1   1   1   1   0
 MK-2-1                 2   0   0   1   1   0   2   2   2   1   0   2   1   0   2   2   2   1   2   2   2   1   0   1   1   1   1   1   1   1   1   1   0   0   1   1   1   0   1   0   2   2   1   1   1   1   1   2   0   1   1   2   0   1   2   0   1   0   1   0   2   1   0   1   0   0   0   1   0   1   1   2   1   2   0   1   1   0   2   1   2   1   1   0   1   0   2   1   1   0   1   1   1   1   1   1   2   2   1   2   2   1   1   2   1   1   2   1   2   2   2   2   1   0   2   0   0   1   1   1   2   1   2   1   0   2   1   1   0   1   1   0   0   1   2   1   1   2   2   2   1   1   1   0   2   1   2   1   1   1   1   1   1   1   1   0   0   1   1   0   2   0   2   2   0   0   2   1   1   2   1   2   0   2   0   1   2   1   0   2   1   1   1   1   1   2   2   1   2   2   1   1   1   1   0   2   1   1   1   1
 MK-2-2                 1   0   0   1   1   0   2   2   2   1   0   2   1   0   2   2   1   0   2   2   2   2   0   1   1   0   1   1   1   1   1   1   0   0   1   1   1   0   1   0   2   2   1   1   1   1   2   2   0   1   1   2   0   1   2   0   2   0   1   0   2   1   0   1   1   0   0   1   1   1   1   2   1   2   0   1   1   1   2   1   1   1   1   0   1   0   2   1   1   0   1   1   0   1   1   1   1   2   1   2   2   1   0   2   1   1   2   1   2   2   2   1   1   0   2   0   0   0   1   1   2   1   1   1   1   1   1   1   1   1   1   0   0   1   2   1   1   2   2   2   1   1   1   1   2   1   2   1   0   1   1   1   1   1   1   1   0   1   1   1   1   0   2   2   0   0   2   2   1   2   0   2   0   2   0   1   2   1   0   2   0   1   1   1   1   2   1   1   1   2   1   1   0   1   0   2   1   2   1   1
 MK-2-3                 1   1   0   1   1   0   1   2   2   1   1   1   1   1   2   2   1   0   2   2   2   1   0   1   1   0   1   1   1   1   1   1   0   1   1   1   1   0   1   0   2   2   1   1   0   1   2   2   1   1   1   2   0   0   1   0   2   0   1   0   2   1   0   1   1   1   0   1   0   1   1   2   1   2   0   2   1   1   2   1   1   0   1   0   1   0   1   1   1   0   1   1   0   1   1   1   1   2   1   2   2   2   1   1   1   1   1   1   2   2   1   1   1   0   1   0   0   0   1   1   2   0   1   1   0   0   1   2   1   1   1   0   0   1   1   1   1   2   2   2   1   1   0   1   2   1   2   1   0   1   1   1   1   1   1   1   0   1   1   1   1   0   2   2   0   0   2   2   1   1   1   2   0   2   0   1   2   1   0   2   0   1   1   1   1   2   1   1   1   2   1   1   0   1   0   2   1   2   1   1
 MK-2-4                 1   1   1   1   1   0   1   2   1   1   1   2   1   1   2   2   1   0   2   1   2   1   1   2   1   0   1   0   1   1   1   1   0   1   1   1   1   0   1   0   2   2   1   0   0   1   2   2   2   2   1   2   1   0   0   1   2   0   2   0   2   1   0   1   1   0   0   1   0   2   1   2   1   2   1   2   2   1   2   1   1   0   1   0   1   0   1   1   1   0   2   1   0   1   1   2   1   2   1   2   2   2   1   0   1   1   1   1   2   1   1   1   1   0   1   0   0   0   1   1   2   1   1   2   0   0   1   2   2   1   1   0   0   1   1   2   1   2   1   2   0   2   1   1   2   1   2   1   0   2   1   1   1   0   1   1   1   1   1   1   1   0   2   2   0   0   2   2   1   1   1   2   0   2   1   1   1   1   0   2   0   1   1   1   1   2   1   1   1   2   1   1   1   1   0   2   1   2   0   2
 MK-2-5                 1   1   1   1   1   0   2   2   1   1   1   2   1   1   2   2   1   1   2   1   2   1   1   2   1   0   1   0   1   0   1   1   0   1   1   1   1   2   1   0   1   2   1   1   0   1   2   0   2   2   2   1   1   0   0   1   2   0   2   0   2   1   0   1   2   0   1   1   1   2   1   2   1   2   1   2   2   1   2   1   1   0   1   1   1   0   1   1   1   0   2   1   1   1   1   2   1   2   1   2   2   2   1   0   1   1   1   1   2   1   1   1   1   0   1   0   0   0   1   1   2   1   1   1   0   1   1   2   2   2   1   0   0   1   1   2   1   2   2   2   0   2   1   1   2   1   2   1   1   2   1   1   0   0   1   1   0   1   0   1   2   0   2   2   0   0   2   2   1   1   1   2   0   2   1   1   1   1   1   2   0   0   1   2   1   2   1   1   1   2   1   1   1   1   0   2   0   2   0   2
 MK-2-6                 1   1   1   1   1   1   2   2   1   0   1   2   1   0   2   2   1   1   2   1   2   1   1   2   1   0   1   0   1   0   1   1   0   0   1   1   1   1   1   0   1   2   2   1   0   1   2   0   2   2   2   0   0   0   0   1   2   0   2   1   2   1   0   0   2   1   1   1   1   2   1   2   2   1   2   2   2   1   1   1   1   0   1   1   1   0   1   1   1   0   2   1   1   1   1   1   1   1   1   2   2   2   2   1   1   1   1   1   2   1   0   1   1   0   1   0   1   0   1   1   2   1   0   1   0   1   1   2   2   2   1   0   1   1   1   2   1   2   2   2   0   2   1   1   2   2   2   1   1   2   1   0   0   0   1   1   0   1   0   0   1   0   2   2   1   0   2   2   1   1   1   2   0   2   1   1   1   1   1   2   0   1   1   2   1   1   1   1   1   2   1   1   1   1   0   2   2   2   0   2
 MK-2-7                 0   1   1   1   1   2   2   2   1   0   1   1   1   1   2   1   1   1   2   2   1   1   1   2   1   0   1   0   1   1   0   1   0   0   1   1   1   1   1   0   1   2   2   1   0   1   1   0   2   2   2   0   0   0   0   1   2   0   2   1   2   1   0   1   2   1   1   1   1   2   1   2   2   1   2   2   1   0   0   1   0   0   1   1   1   0   1   1   1   1   1   0   1   1   1   1   1   1   1   2   2   1   2   1   2   1   2   1   1   1   0   0   1   0   1   0   1   0   1   1   2   1   1   1   0   1   1   2   2   2   2   0   1   1   1   2   1   2   2   2   0   2   1   0   2   2   2   1   1   2   2   0   0   0   1   0   0   1   0   0   1   0   2   2   1   0   2   2   1   2   2   2   0   2   2   1   1   0   1   2   0   1   1   2   1   2   1   1   1   2   1   1   1   1   0   2   1   2   0   2
 MK-2-8                 0   1   1   2   1   1   2   2   0   0   1   2   2   1   2   1   1   1   2   2   1   1   1   2   2   0   1   0   1   1   0   1   0   1   1   1   1   1   1   0   1   2   2   1   1   1   1   1   2   2   1   0   0   0   0   1   2   1   2   1   2   1   0   1   2   1   1   1   1   2   1   2   2   1   2   1   0   0   0   1   1   0   1   1   0   0   1   1   1   1   1   0   1   0   1   1   1   1   1   2   2   1   2   1   1   1   2   1   1   1   1   0   1   1   2   0   1   0   1   1   2   1   1   1   1   1   0   2   2   2   2   0   1   1   1   2   1   2   1   2   0   2   1   0   2   2   2   1   1   2   2   0   0   0   1   0   1   2   0   1   0   0   2   2   1   1   2   2   1   2   2   2   0   2   2   1   1   0   1   2   0   1   1   2   1   1   1   1   0   2   1   1   1   0   0   2   1   1   1   2
 MK-2-9                 0   1   1   2   1   0   1   1   1   0   1   2   1   1   2   1   1   1   1   1   1   0   0   2   2   0   1   0   1   2   0   1   0   2   1   1   1   1   1   0   1   2   2   1   1   1   0   2   2   2   0   0   0   0   0   1   1   1   2   1   2   1   1   1   2   1   1   1   1   2   1   1   1   1   2   1   1   0   0   1   1   0   1   2   0   0   1   1   1   1   1   0   1   0   1   0   1   0   1   2   2   1   2   2   1   1   2   1   2   1   1   0   1   1   1   0   1   0   1   1   2   1   1   1   1   0   0   2   2   2   2   0   2   0   1   2   1   2   1   2   0   2   1   0   2   2   2   1   1   2   2   0   1   1   1   0   1   2   0   1   0   0   2   2   0   0   1   2   1   2   2   2   1   2   0   1   1   0   1   2   1   1   1   1   1   1   1   2   0   2   1   1   1   0   0   2   1   1   1   2
 MK-2-10                0   1   1   2   1   0   1   1   2   1   1   2   1   1   2   1   1   1   1   1   1   0   0   2   2   0   2   0   1   1   0   1   0   2   1   1   1   1   1   0   1   2   2   1   0   1   0   2   2   2   0   0   0   0   0   1   0   1   2   1   2   2   1   1   2   1   1   1   1   2   1   1   0   1   2   2   1   0   0   1   0   0   1   2   0   0   1   1   1   1   1   0   1   0   1   0   1   1   1   1   2   1   2   2   1   1   2   0   2   1   0   0   1   1   1   0   1   0   1   1   2   1   1   1   1   0   0   1   2   2   2   0   2   1   1   2   1   2   1   2   0   2   1   0   2   2   2   1   1   2   2   2   0   1   1   1   1   2   0   2   0   0   2   2   0   0   1   2   1   2   2   2   1   2   0   1   1   1   1   2   1   1   2   1   1   1   1   2   0   2   1   2   1   0   0   1   1   2   1   1
 MK-2-11                1   1   1   2   1   1   1   1   2   1   1   2   1   1   1   2   1   1   1   1   1   1   1   1   1   0   2   0   1   1   0   1   0   2   1   1   1   0   1   1   1   1   2   1   0   2   0   2   2   2   0   0   0   0   0   2   0   2   2   1   1   2   1   1   2   2   1   1   1   1   1   1   0   1   2   1   1   0   0   2   1   0   1   2   0   0   1   1   1   1   1   0   2   0   1   0   1   1   1   1   2   1   2   2   1   2   2   1   2   1   0   0   1   1   1   1   1   0   2   1   2   1   1   2   1   0   0   1   2   2   2   0   1   0   1   2   1   2   1   2   0   2   1   1   1   2   2   2   1   2   2   2   0   1   1   1   1   2   1   2   0   0   2   2   0   0   1   2   1   2   2   2   1   1   0   2   2   1   1   1   0   1   2   1   1   1   1   2   0   1   1   1   1   0   0   0   2   2   1   1
 MK-2-12                1   2   1   2   1   1   1   1   2   1   2   2   0   1   2   2   1   1   2   1   0   1   2   0   1   0   2   0   1   1   1   1   0   2   2   0   1   0   2   1   1   0   2   1   0   2   0   2   1   2   0   0   0   0   0   1   1   2   2   1   1   2   1   1   2   2   1   1   1   1   1   1   0   1   2   1   1   0   1   2   1   0   0   2   0   0   1   1   1   1   1   0   2   1   1   0   1   0   1   1   2   1   2   2   1   2   2   1   2   1   0   0   1   1   1   1   1   0   1   1   2   1   0   2   1   0   0   1   2   2   2   0   1   1   1   2   1   2   1   2   0   2   1   1   1   2   2   2   1   2   1   2   0   1   1   0   1   1   0   2   0   0   1   2   0   1   1   2   1   2   2   2   1   1   0   1   2   0   1   1   0   2   2   1   1   1   1   2   0   1   1   1   1   1   1   0   2   2   1   2
 MK-2-13                1   2   1   2   1   0   1   1   2   1   2   2   1   1   2   2   1   2   2   1   0   2   1   0   1   0   2   0   1   1   1   1   0   2   2   0   2   0   2   1   1   0   2   2   0   2   0   2   0   2   0   0   0   0   1   1   1   2   2   1   1   2   1   1   2   2   1   1   1   2   1   0   0   1   1   2   0   0   1   2   1   0   1   2   0   0   0   2   1   1   1   1   2   1   1   0   1   0   1   1   2   1   2   1   1   2   2   1   2   1   0   0   2   1   1   1   1   0   1   1   1   1   0   2   1   0   0   2   1   2   2   0   1   1   1   2   1   2   1   2   1   1   1   2   1   1   2   2   2   2   0   2   0   1   1   0   1   1   0   2   1   0   1   2   1   1   1   2   1   0   2   2   1   1   1   1   1   0   1   1   1   2   2   1   1   1   1   2   0   1   0   1   1   1   1   1   2   2   0   2
 MK-2-14                1   2   1   1   1   0   1   1   2   1   2   2   1   1   1   2   0   2   2   0   0   2   1   0   1   1   2   0   1   1   1   1   0   1   2   0   2   1   2   1   1   0   2   2   0   2   0   2   0   2   0   0   0   1   1   1   1   2   1   1   0   2   1   1   2   2   2   2   1   1   0   0   1   1   1   2   0   1   1   2   1   0   1   2   0   1   0   1   1   1   1   1   2   1   1   1   1   0   1   2   2   1   2   1   1   2   2   1   2   1   0   1   1   1   1   1   1   0   1   1   1   1   0   2   1   0   0   2   1   1   1   0   1   1   1   2   2   2   1   2   1   2   1   0   1   1   2   2   2   2   0   2   0   1   0   0   1   1   0   2   1   1   1   2   0   1   1   2   2   0   2   2   1   1   1   1   1   0   1   1   1   2   2   1   1   1   2   2   1   2   0   1   1   2   0   1   1   2   1   2
 MK-2-15                2   2   1   1   1   0   1   1   2   1   2   2   1   1   1   2   1   2   2   1   0   2   1   0   1   1   2   0   1   0   1   2   0   1   2   0   2   1   1   1   1   0   2   2   0   2   0   2   0   2   1   0   0   1   1   1   1   1   1   1   0   2   1   1   2   2   2   2   1   1   0   0   1   1   1   2   0   1   1   2   1   2   0   2   0   0   0   2   2   1   1   1   2   0   1   1   1   0   1   2   1   1   2   1   1   2   2   1   2   1   0   1   1   1   1   1   1   0   0   1   1   1   0   1   1   1   0   2   1   1   1   0   1   0   1   2   2   2   1   1   1   1   0   0   1   1   2   2   1   2   0   1   1   1   0   0   1   1   1   1   1   1   0   2   0   1   1   2   2   0   2   1   1   1   1   2   1   0   1   1   2   2   1   1   1   1   2   2   1   2   0   0   1   2   1   1   1   2   1   2
 MK-2-16                2   2   1   1   1   0   1   1   2   0   2   2   1   1   2   2   0   2   2   1   0   2   0   0   1   1   1   0   1   0   1   2   0   1   2   1   1   1   1   1   1   0   2   2   1   2   1   2   0   2   1   0   0   1   1   1   1   1   1   1   0   2   1   1   2   2   2   2   1   1   1   0   1   1   0   2   0   1   1   2   1   2   1   2   1   1   0   2   2   1   1   1   2   0   1   1   1   0   1   2   1   1   1   1   1   2   1   1   2   1   1   0   1   1   1   1   1   1   0   1   1   1   0   1   1   1   0   1   1   1   1   0   1   0   1   2   2   2   1   2   1   1   0   0   1   1   2   2   1   1   0   1   1   1   0   0   1   1   1   1   1   1   0   1   0   1   1   2   2   0   2   1   1   1   2   2   1   0   1   1   1   2   1   1   2   1   2   2   1   2   0   0   1   2   1   1   1   1   1   2
 MK-3-1                 2   0   2   2   1   1   1   2   0   1   1   1   1   2   0   1   1   1   1   0   2   0   1   1   1   0   2   2   1   2   0   2   1   2   1   1   1   1   1   1   2   1   0   1   1   2   2   1   2   1   1   2   0   1   1   0   1   1   2   0   1   2   2   0   1   1   1   0   1   1   1   1   2   2   2   0   1   2   1   2   2   0   2   2   0   0   1   1   1   0   1   2   2   1   1   0   0   1   1   1   1   2   1   0   1   2   2   0   2   1   2   2   0   1   1   1   1   0   1   1   2   0   0   0   1   1   0   0   2   0   2   0   0   1   0   2   1   1   1   0   1   0   0   2   0   2   2   1   0   2   0   1   1   0   0   2   0   1   1   0   0   1   1   0   0   1   1   1   0   1   1   1   0   1   0   0   1   1   1   2   0   1   0   1   2   2   2   0   1   2   1   1   1   1   0   0   1   2   0   2
 MK-3-2                 2   0   2   2   1   1   1   2   0   1   1   1   0   2   1   1   1   1   1   0   2   0   1   1   2   0   2   2   1   2   0   2   2   2   1   1   1   1   1   1   2   1   0   1   1   2   2   1   2   1   1   2   1   2   1   1   1   1   2   0   1   2   2   0   2   1   1   0   1   1   1   2   2   1   1   0   1   1   1   2   2   0   1   2   0   0   1   1   2   0   1   2   2   1   1   0   0   1   1   1   1   1   1   0   1   2   2   0   2   1   2   2   0   1   1   1   2   0   2   1   2   0   0   0   1   1   0   0   2   1   2   0   0   1   0   2   1   1   0   0   1   0   0   2   0   2   2   0   0   2   0   1   1   0   0   2   0   1   1   0   0   1   0   0   0   1   1   1   0   0   1   1   0   2   1   0   2   1   1   2   0   1   0   0   2   2   2   0   1   2   1   1   0   2   0   0   0   2   0   2
 MK-3-3                 2   0   2   2   2   1   1   2   0   1   1   1   0   2   1   0   1   1   1   1   2   0   1   1   2   1   2   2   1   2   0   2   2   2   2   1   1   1   2   1   2   1   0   1   2   2   2   1   2   1   1   2   1   2   1   1   1   1   2   0   1   2   2   0   2   1   1   0   1   1   1   2   2   1   1   1   1   1   1   1   2   0   1   2   0   0   0   1   2   0   1   2   2   0   1   0   1   1   1   1   1   1   0   0   0   2   2   1   2   1   2   2   0   1   1   1   2   0   2   1   2   1   0   0   1   1   0   1   2   1   2   0   0   1   0   2   1   1   0   1   1   0   0   1   0   2   2   0   0   2   0   1   1   0   1   2   0   1   1   1   0   1   0   0   1   1   1   1   0   0   1   1   1   2   1   0   2   1   1   0   0   1   0   2   2   2   2   0   1   2   0   1   0   1   0   0   0   2   0   2
 MK-3-4                 1   0   2   2   2   1   1   2   0   0   1   1   0   2   1   0   1   1   1   0   2   0   1   1   1   1   2   2   1   1   0   2   2   2   2   1   1   1   2   1   2   1   0   0   2   2   2   2   2   1   1   1   1   1   1   1   1   1   2   0   1   2   2   1   2   1   1   0   1   1   1   2   2   1   1   1   1   1   1   0   2   0   1   2   0   1   1   2   2   0   1   2   2   1   1   0   1   1   1   0   1   1   0   0   0   2   2   1   2   1   2   2   1   1   1   1   2   0   2   1   2   1   0   0   1   1   0   1   2   1   1   0   0   1   0   2   0   1   0   1   1   1   1   1   0   2   2   0   0   2   0   1   1   0   0   1   0   1   1   1   0   1   0   0   1   1   1   1   0   1   1   1   1   2   1   0   2   1   1   1   0   1   0   2   2   2   2   0   1   2   0   1   0   0   0   1   0   2   0   2
 MK-3-5                 1   0   2   2   1   1   1   2   0   0   1   1   0   1   1   0   1   1   1   0   1   0   1   1   1   1   2   2   1   0   0   1   2   2   2   1   0   1   2   2   1   1   0   1   2   2   1   1   2   1   1   1   1   1   1   1   1   0   2   1   1   2   2   1   2   1   1   0   1   1   1   2   2   1   1   0   1   1   0   0   1   0   1   2   0   1   0   2   2   0   1   1   2   1   2   0   1   1   1   0   1   1   0   0   0   2   2   1   1   1   1   2   1   1   1   1   1   0   2   1   1   1   0   0   0   1   0   1   2   1   1   0   0   1   0   2   0   1   0   1   1   1   1   1   0   2   1   1   0   2   0   1   1   0   0   1   0   1   1   1   1   1   0   0   0   1   1   1   0   1   1   1   1   2   1   0   2   1   2   0   0   1   0   2   2   2   1   1   1   2   0   1   0   0   0   1   1   2   0   2
 MK-3-6                 1   0   2   1   1   1   1   2   0   0   1   1   0   1   1   0   1   1   1   0   1   0   1   1   1   1   2   1   0   0   0   0   2   2   1   1   1   2   1   1   1   1   0   1   1   2   1   1   2   1   1   1   1   1   1   1   0   0   1   1   1   1   1   1   2   1   1   0   1   2   1   2   1   0   1   0   1   1   0   0   0   0   1   2   0   1   0   2   2   0   1   1   2   1   2   0   0   1   1   0   1   0   0   0   0   2   2   2   0   1   1   2   1   1   1   1   0   0   2   2   1   1   0   0   0   1   0   0   2   1   2   0   1   1   0   2   0   1   1   2   2   2   1   0   0   1   1   1   1   2   0   1   1   0   0   1   0   1   0   0   1   1   0   0   0   1   1   1   0   1   1   1   1   1   1   0   2   1   2   0   0   1   0   2   2   2   1   1   1   1   0   1   1   0   0   1   1   2   0   2
 MK-3-7                 1   0   1   1   1   1   1   1   0   0   1   1   1   1   1   1   1   1   0   0   1   0   1   1   1   1   2   1   0   0   0   1   1   2   1   1   1   2   1   1   1   2   0   2   1   2   1   1   2   1   1   0   1   1   1   1   1   1   1   1   1   1   1   1   2   1   1   0   0   2   1   1   0   0   1   0   1   1   0   0   0   0   1   2   0   1   0   2   1   0   1   1   2   1   2   0   0   1   1   0   1   1   0   0   0   2   2   2   0   1   1   1   1   1   1   1   1   0   2   2   1   1   0   0   0   1   0   1   2   1   2   0   2   1   0   1   1   1   1   2   2   2   1   1   0   1   0   1   2   1   0   1   1   0   0   1   0   0   0   0   1   1   0   0   0   1   1   1   1   1   1   1   1   1   1   0   2   1   2   0   0   1   0   2   2   2   1   1   0   2   0   1   1   0   0   0   1   2   0   2
 MK-3-8                 1   0   1   2   1   1   1   1   0   0   1   0   2   1   1   2   1   1   0   0   2   0   1   2   2   1   2   1   0   0   1   1   1   2   0   1   1   2   1   1   2   2   1   2   1   2   1   1   2   1   2   0   1   1   1   1   1   2   1   1   1   1   1   1   2   1   1   0   0   1   1   2   1   0   1   0   1   1   0   0   0   1   1   2   0   1   0   1   1   0   1   1   2   2   2   1   0   1   1   1   1   1   0   0   0   1   1   2   1   1   1   1   1   1   1   1   1   0   2   2   1   1   0   1   0   1   1   1   2   2   2   1   1   2   1   1   0   0   1   2   2   2   1   2   0   1   0   1   2   1   1   1   1   0   0   0   0   0   0   0   1   1   0   0   0   1   1   2   1   1   1   1   1   1   0   1   2   1   2   0   0   1   0   2   1   2   1   1   0   2   0   1   1   0   0   0   1   2   0   2
 MK-3-9                 1   0   1   2   1   1   1   1   0   1   1   0   1   1   1   2   1   2   0   1   2   0   1   2   2   1   2   1   0   1   1   1   0   2   0   2   0   2   1   2   2   2   1   1   1   2   1   1   1   1   2   0   1   1   1   2   1   2   1   1   1   1   2   1   2   1   1   1   1   1   1   1   0   1   1   0   1   1   0   0   0   2   1   2   0   1   1   1   0   0   1   1   2   2   2   2   0   1   1   1   1   1   0   0   0   1   1   2   1   1   2   2   1   1   1   1   0   0   2   1   1   1   0   1   1   1   1   1   2   2   2   1   1   2   1   1   0   0   0   1   2   2   1   2   0   1   1   0   2   1   1   2   1   0   0   0   0   0   0   0   2   1   0   0   1   1   2   1   1   1   1   2   1   1   1   1   2   1   2   0   0   1   0   1   1   2   1   1   0   2   0   1   1   0   0   0   0   2   0   2
 MK-3-10                1   0   1   2   2   1   1   0   0   0   1   0   1   1   1   2   1   2   0   1   2   0   0   2   2   1   1   1   1   1   1   0   1   1   0   2   0   2   1   2   2   2   1   1   1   2   1   1   1   1   2   0   0   1   1   2   1   1   1   0   1   1   2   1   1   1   1   1   1   1   1   1   0   1   0   0   1   1   1   0   0   2   1   2   0   1   2   1   0   0   1   1   2   2   1   1   0   0   1   1   1   1   0   1   0   1   1   2   0   1   2   2   1   1   1   1   0   0   2   1   0   2   1   2   1   1   1   1   1   2   1   1   2   1   1   0   0   1   0   1   1   2   1   2   0   1   1   0   2   1   1   1   1   0   0   0   1   0   0   0   2   1   0   0   2   1   2   1   1   1   0   2   1   1   1   1   2   1   2   1   0   1   1   1   1   2   1   1   0   2   0   1   1   1   0   0   1   2   0   2
 MK-3-11                1   0   1   2   2   1   1   1   1   0   1   0   1   1   1   1   1   2   1   2   1   0   0   2   2   0   1   1   1   1   1   1   1   1   0   2   0   1   1   1   2   2   1   1   2   1   1   1   1   1   1   0   0   1   1   2   1   1   1   0   1   1   1   1   1   1   1   1   1   1   1   0   1   1   0   0   1   1   1   0   0   2   1   1   0   1   2   1   1   0   1   0   2   2   1   1   0   1   1   1   1   1   0   1   0   1   1   2   0   1   2   2   1   1   1   1   0   0   2   1   0   2   1   2   1   1   2   1   1   2   0   1   2   1   1   0   0   1   0   1   2   1   1   2   0   1   1   1   2   1   2   1   1   0   1   0   1   0   0   0   0   2   1   0   2   1   2   2   1   2   1   2   1   0   1   0   1   1   2   1   0   2   1   1   1   2   1   1   0   2   0   1   1   1   1   1   1   2   0   1
 MK-3-12                1   1   1   1   1   1   1   1   0   0   1   0   1   1   1   1   1   2   1   2   2   0   0   1   2   0   1   1   1   1   1   1   0   1   0   1   0   1   1   1   2   2   1   1   1   1   0   1   1   0   1   0   0   1   1   2   1   1   1   0   1   1   1   0   1   1   1   1   1   1   2   0   1   1   0   0   1   1   2   0   0   2   1   1   1   1   2   1   2   0   1   0   2   2   1   1   0   1   1   1   1   1   0   1   0   1   1   2   0   1   2   2   1   1   1   1   0   0   1   1   0   2   1   2   1   1   2   1   1   2   0   2   2   1   1   0   0   1   0   1   2   1   0   2   0   1   1   1   2   1   1   1   1   0   1   0   1   0   0   0   0   2   1   0   2   1   2   2   1   2   1   2   1   0   2   0   0   1   2   1   0   2   2   1   1   2   0   0   0   2   0   1   1   1   1   1   2   2   0   2
 MK-3-13                1   1   1   2   1   2   1   1   0   1   1   0   1   1   1   0   1   2   1   2   2   0   0   1   2   1   1   1   1   1   0   1   1   1   0   1   0   1   1   1   2   2   0   1   1   0   0   1   1   0   0   0   0   1   1   2   2   1   1   1   1   1   1   0   1   0   1   1   1   0   2   0   2   1   1   0   1   0   2   0   0   1   1   1   1   1   2   1   2   0   1   1   2   2   1   1   0   1   1   1   1   1   1   1   0   1   1   2   0   1   1   2   1   1   1   1   1   0   1   1   0   2   1   2   1   1   2   1   1   2   1   1   1   1   1   0   0   1   0   1   1   1   0   1   0   0   1   1   2   1   1   1   2   0   1   0   1   1   0   1   1   2   1   0   2   1   1   2   1   2   1   2   1   0   2   0   0   1   1   1   1   1   2   1   1   2   0   0   0   2   1   1   0   1   2   1   2   2   0   2
 MK-3-14                1   1   1   2   1   2   1   1   1   1   1   0   1   1   1   0   1   2   1   2   2   0   0   2   2   2   1   1   1   1   0   1   2   1   0   1   0   1   1   0   2   2   1   1   1   0   0   1   1   1   0   0   0   0   1   2   2   1   1   1   1   1   2   0   0   0   2   1   2   0   1   0   2   1   1   0   2   0   2   0   0   1   1   1   1   1   2   1   2   0   1   1   2   1   1   0   1   1   1   1   0   1   1   1   0   1   1   2   0   1   1   2   1   1   0   1   0   0   1   1   0   1   1   2   1   1   2   1   1   2   1   1   1   0   1   0   0   2   0   1   2   1   0   1   0   0   1   2   1   0   2   1   2   0   2   0   1   1   0   1   1   2   1   0   2   2   2   2   0   2   1   2   2   0   2   0   0   1   1   1   1   1   2   1   1   2   0   0   0   2   2   1   0   1   2   1   2   2   0   2
 MK-3-15                1   1   1   2   2   2   1   1   2   1   1   0   1   1   1   1   1   2   1   2   2   0   0   2   2   2   1   1   2   1   0   1   2   1   0   1   0   0   1   0   1   1   1   1   2   0   0   1   2   1   0   0   0   0   0   2   2   2   1   1   2   1   2   0   0   0   2   1   2   0   1   0   2   1   1   0   1   0   1   0   0   1   1   1   1   1   2   1   1   0   1   1   2   0   1   0   1   1   1   2   0   1   0   0   0   1   1   2   0   1   1   2   1   1   0   0   1   0   0   0   1   1   1   2   1   1   0   2   1   2   1   1   1   0   1   0   2   2   0   2   1   1   0   1   0   1   1   2   1   0   2   1   2   0   2   0   1   1   0   1   0   0   1   0   2   2   2   1   1   2   1   2   2   0   2   0   0   1   1   1   1   1   2   1   1   2   0   0   0   2   2   1   0   1   2   1   0   1   0   2
 MK-3-16                2   1   1   2   2   2   1   1   2   1   1   0   1   1   1   1   1   1   1   1   2   0   0   2   2   1   1   1   1   1   0   0   2   1   0   1   0   0   1   0   1   1   2   1   1   1   0   1   2   1   2   0   0   0   0   2   2   2   1   1   2   1   2   0   0   0   2   1   2   0   1   0   1   1   0   0   1   0   1   0   0   1   1   1   1   1   2   1   1   0   0   1   1   0   1   0   1   1   1   1   1   1   0   0   0   1   1   2   0   1   1   2   1   1   0   0   1   0   0   2   1   1   1   2   0   1   0   2   1   2   1   1   2   0   2   1   1   1   1   2   1   1   1   1   1   2   1   2   1   0   2   1   2   1   2   0   1   2   0   1   0   0   1   0   2   2   2   1   2   2   1   1   2   0   2   0   0   1   0   1   1   1   2   1   1   2   0   0   0   2   2   1   0   1   2   2   0   0   0   1
 MK-4-1                 1   2   0   0   0   1   1   1   1   0   2   0   2   2   0   1   2   1   1   1   0   1   1   1   1   1   1   0   0   2   1   1   2   0   1   1   2   2   1   0   2   2   1   0   2   2   0   1   1   1   0   1   1   1   2   0   1   1   2   0   1   1   1   2   0   1   2   1   0   1   0   2   0   0   2   1   2   2   1   1   0   1   2   1   2   1   0   1   0   0   0   2   1   0   0   0   1   0   1   2   1   1   2   0   1   1   2   2   2   0   1   2   2   0   1   1   1   0   2   1   1   0   1   1   2   2   0   1   1   2   1   0   1   1   1   1   0   2   0   2   1   0   2   0   1   1   2   2   1   1   1   1   1   0   1   1   1   2   1   0   1   0   2   0   2   1   1   0   1   1   2   0   1   0   1   1   1   1   0   0   2   1   2   2   2   1   1   1   1   1   1   1   1   2   1   1   1   1   0   1
 MK-4-2                 1   1   0   0   0   1   1   1   0   0   1   1   2   2   0   1   2   1   1   1   0   1   1   1   1   2   1   1   1   2   1   1   2   0   1   1   2   2   1   0   2   2   1   0   2   2   0   1   1   1   0   1   1   1   2   2   1   2   2   0   1   1   2   2   0   1   2   1   0   2   0   2   0   0   1   1   1   1   1   1   0   1   2   1   2   1   1   0   0   0   0   2   1   0   1   0   2   0   2   2   1   1   2   0   1   1   2   2   2   0   1   2   2   1   1   1   1   0   1   1   1   0   2   1   2   2   0   1   1   2   1   0   1   1   1   1   1   2   0   2   1   0   2   1   1   1   2   2   1   1   1   1   1   0   1   1   1   2   1   0   1   1   2   0   1   1   1   0   1   1   2   0   1   0   1   2   1   1   0   0   2   1   2   2   2   1   1   1   1   1   1   1   1   1   1   1   0   1   0   1
 MK-4-3                 1   1   1   0   0   1   1   1   0   0   1   1   0   1   0   1   2   1   1   1   0   1   0   1   2   2   1   1   1   2   1   0   2   0   1   1   1   2   1   0   2   2   1   0   2   1   0   1   1   1   0   2   1   1   1   2   2   2   2   0   1   1   2   2   1   1   2   1   0   2   0   2   0   0   1   1   1   1   1   1   0   1   2   1   2   1   1   0   0   0   0   2   1   0   1   1   2   0   2   1   1   1   2   0   0   0   2   0   2   0   1   2   2   1   1   1   1   0   2   2   2   0   2   1   2   2   1   1   1   1   1   0   1   1   1   1   1   2   0   2   1   0   2   1   1   1   2   2   1   1   2   1   1   0   1   1   1   2   0   0   0   1   2   0   1   1   1   0   1   1   2   0   1   0   1   2   1   1   0   0   2   1   2   2   2   1   1   1   1   1   0   0   1   1   1   1   0   0   0   2
 MK-4-4                 1   1   1   1   1   1   1   1   0   0   1   1   0   1   0   1   2   1   1   2   1   0   0   2   2   2   1   1   1   1   1   0   2   0   2   1   2   2   1   1   2   2   1   0   2   1   0   1   1   1   0   2   1   1   1   2   2   2   2   0   1   1   2   2   1   1   2   1   0   2   0   2   0   0   1   1   1   1   1   1   1   2   1   1   2   1   1   0   0   0   0   2   1   0   2   1   2   0   1   1   2   1   2   0   0   0   2   0   2   0   1   1   2   1   2   1   1   0   1   2   2   0   2   1   2   2   1   1   1   1   1   0   2   1   1   1   1   2   0   2   1   0   2   1   1   1   1   2   1   1   2   1   1   0   1   1   1   2   0   1   0   1   2   0   1   1   1   0   1   1   2   0   1   1   1   2   1   1   0   0   2   1   2   2   2   1   1   0   0   1   0   1   2   1   1   1   0   0   0   2
 MK-4-5                 1   1   2   2   1   1   1   1   0   1   1   1   0   1   0   1   2   1   1   2   0   0   1   1   1   2   1   2   1   1   1   1   2   0   2   0   2   2   2   1   2   2   2   0   2   0   1   1   2   0   0   2   2   1   2   2   2   2   2   1   1   1   2   2   1   1   2   1   1   2   0   2   0   0   1   1   1   1   1   1   1   2   1   1   2   1   1   0   0   1   0   2   1   0   2   1   2   0   0   1   2   1   0   0   0   0   2   0   1   0   1   1   2   2   2   1   2   0   0   2   2   0   2   2   2   1   1   2   1   1   1   0   2   1   1   1   2   2   0   2   1   0   1   2   1   1   1   1   1   1   1   1   1   0   1   1   1   2   0   0   0   1   2   0   0   1   1   0   0   1   2   0   1   1   1   1   1   1   0   0   2   1   2   2   2   1   1   0   0   1   1   1   2   1   1   1   0   0   0   1
 MK-4-6                 1   1   1   1   0   1   1   1   0   1   1   1   0   1   0   1   1   1   1   2   0   0   1   1   1   2   1   1   1   1   1   0   2   1   2   0   2   1   2   1   1   2   2   0   2   0   1   1   2   1   0   2   2   1   2   2   2   2   2   1   1   1   2   2   1   1   2   1   1   2   0   2   0   1   1   1   0   1   1   1   1   2   1   0   2   1   1   0   0   1   0   2   1   0   2   1   2   1   0   1   2   1   0   0   0   0   2   0   1   0   1   1   2   2   2   1   2   0   0   2   2   0   1   2   2   1   1   2   1   1   1   0   2   1   1   1   2   2   0   2   1   0   1   2   0   1   1   1   1   1   1   1   1   1   1   1   1   2   1   0   0   1   2   0   0   1   1   0   0   0   2   0   1   1   1   1   2   1   0   0   2   1   1   2   1   1   1   0   0   1   1   1   2   1   1   1   0   0   0   1
 MK-4-7                 1   2   1   1   0   1   2   2   0   1   1   1   0   1   0   1   1   1   0   2   1   0   1   1   0   2   1   1   1   0   1   0   1   1   2   0   2   0   2   1   1   2   2   0   2   0   2   1   2   1   0   2   2   1   2   2   1   2   2   0   0   1   2   2   2   1   2   1   1   2   0   2   1   1   1   1   0   1   0   1   0   2   1   0   2   1   1   0   0   1   0   1   2   0   1   1   2   1   0   1   2   1   0   1   0   0   2   0   1   0   1   0   2   2   1   2   2   0   0   2   2   0   1   2   2   2   1   2   1   1   1   1   2   1   1   1   1   2   0   2   1   0   0   2   0   1   1   1   2   1   1   1   1   0   1   1   1   2   1   0   0   1   2   1   0   1   1   0   1   0   2   0   1   1   1   2   2   1   0   0   2   2   1   1   1   1   1   0   0   1   1   1   2   2   1   1   1   0   0   1
 MK-4-8                 1   0   1   1   0   1   2   2   0   1   1   1   0   1   0   2   1   1   0   2   1   0   0   1   0   2   1   1   1   0   1   0   1   1   2   1   1   0   2   2   2   1   2   0   2   0   2   1   2   1   0   2   2   2   2   2   1   2   2   0   0   2   2   2   2   1   2   1   1   1   1   1   1   1   1   1   0   1   0   0   0   2   1   0   2   2   1   0   0   1   0   1   2   0   0   2   2   1   0   1   2   1   0   1   0   0   2   0   1   1   1   0   2   2   1   1   2   0   0   1   2   0   2   2   2   2   2   2   1   1   1   1   2   1   1   1   1   2   1   2   1   0   0   2   0   1   1   1   1   1   1   1   1   0   1   1   1   2   1   0   0   1   2   1   0   1   1   0   1   0   2   0   0   1   1   2   2   1   1   0   2   2   1   1   1   0   0   0   0   1   2   1   2   2   1   1   1   1   0   2
 MK-4-9                 2   1   0   0   0   1   2   1   0   1   1   2   0   2   1   2   1   1   0   2   1   1   0   1   0   2   1   1   0   1   1   0   1   1   2   1   1   0   2   2   2   0   2   0   1   1   2   1   1   1   0   2   2   2   2   2   1   2   2   0   0   2   2   0   2   1   2   1   1   1   1   1   1   2   1   1   1   1   2   0   0   2   1   0   2   2   1   0   0   1   0   0   1   0   0   2   1   1   0   1   2   1   0   1   0   0   2   1   0   0   1   0   2   2   1   1   2   0   1   1   2   1   2   1   2   2   2   1   1   1   0   1   2   1   2   1   2   1   1   1   2   0   0   2   0   1   1   1   1   2   1   1   1   0   1   1   1   2   1   0   0   1   1   1   1   1   1   0   1   1   2   0   0   1   0   2   1   1   0   0   2   2   1   1   1   1   0   1   0   1   2   1   2   2   1   1   1   2   1   2
 MK-4-10                2   1   0   0   0   0   1   1   0   1   1   1   0   2   1   2   1   1   0   2   1   1   0   1   1   2   1   1   0   1   1   0   1   1   2   1   1   0   1   2   2   0   1   1   1   1   2   1   1   1   0   2   2   2   2   2   1   2   2   0   0   1   2   0   2   1   2   1   2   1   1   1   0   1   1   0   1   1   0   1   0   2   1   0   2   2   1   0   1   1   0   2   1   0   0   2   1   1   0   1   1   1   1   1   0   0   1   1   0   0   1   0   2   2   1   1   1   0   1   1   2   1   2   1   2   2   2   1   1   2   0   1   1   1   2   1   1   1   1   1   2   0   1   2   0   1   1   1   1   2   1   1   2   1   1   1   1   2   1   0   0   0   1   2   1   1   1   0   0   1   1   0   0   1   0   2   1   1   0   0   1   2   0   0   1   1   0   1   0   0   2   1   2   2   1   1   1   1   1   2
 MK-4-11                0   1   0   1   1   1   1   1   1   1   1   1   0   1   1   2   1   1   0   2   1   2   0   1   1   2   1   1   0   1   1   0   1   1   2   1   1   0   1   2   2   0   2   1   1   1   2   1   1   1   1   2   1   2   1   2   1   2   2   1   0   1   2   0   2   1   2   1   2   1   1   1   0   2   1   0   1   1   0   1   0   2   1   1   2   2   1   0   1   1   0   2   1   0   0   2   1   1   1   1   1   1   1   1   0   2   1   1   1   0   1   0   2   2   2   1   1   0   1   1   1   1   2   1   2   2   2   1   1   2   0   1   1   1   1   1   1   1   1   1   2   1   1   2   1   1   2   1   1   2   1   1   2   2   1   1   1   2   1   1   0   0   1   2   1   1   1   0   0   0   1   0   0   1   0   2   1   1   0   0   1   2   0   0   1   1   0   1   1   0   2   1   2   2   1   1   1   1   1   2
 MK-4-12                0   1   0   1   2   1   1   1   1   1   0   1   0   1   1   2   1   1   0   1   1   1   1   1   1   2   1   1   0   1   1   0   1   1   2   1   1   1   1   2   2   0   2   1   1   1   2   2   1   1   1   1   1   2   1   2   1   2   2   2   0   1   1   0   2   1   2   1   2   1   1   1   0   2   1   0   1   0   0   1   0   2   1   1   2   2   1   0   1   1   0   2   1   1   0   2   0   1   1   1   2   0   1   1   0   1   1   1   1   0   1   0   2   2   2   1   1   0   1   1   1   1   2   1   2   2   2   1   1   2   0   1   1   0   1   1   1   1   1   2   2   1   0   2   1   1   2   1   1   2   1   1   2   2   1   1   1   2   1   1   0   0   1   2   1   2   1   0   0   1   1   0   0   1   0   2   1   1   0   0   1   2   0   0   0   1   0   1   1   1   1   1   2   2   1   1   1   1   2   1
 MK-4-13                1   1   0   1   2   1   1   1   1   1   0   1   0   1   1   2   1   1   1   1   2   0   1   1   1   2   0   1   0   1   1   0   1   1   2   1   1   0   1   2   2   0   2   1   1   2   1   1   2   1   1   1   2   1   1   2   1   2   2   2   0   1   1   0   2   1   2   1   2   1   1   1   0   2   1   0   1   0   0   1   0   1   1   1   2   2   1   0   1   1   0   2   1   1   0   2   0   1   1   0   1   0   1   1   1   1   1   1   0   0   2   0   2   1   2   1   1   0   2   1   1   1   2   1   2   2   2   1   1   2   0   0   1   0   1   0   1   1   1   2   2   1   1   2   1   1   2   1   1   2   1   1   2   2   1   1   1   2   1   1   0   0   1   1   2   1   1   0   1   2   1   0   0   1   1   1   1   1   0   0   1   2   0   0   0   1   1   1   0   1   1   1   2   2   1   2   1   1   2   1
 MK-4-14                1   1   0   1   2   1   2   1   0   1   0   1   0   0   1   2   1   1   1   1   2   1   1   2   1   1   0   1   0   1   1   1   1   1   2   1   1   0   1   2   2   0   2   1   1   2   1   2   2   1   1   1   2   1   1   2   1   2   2   2   2   1   1   0   2   1   2   1   2   1   1   1   0   2   2   0   1   0   0   1   0   1   1   1   2   2   1   1   2   2   1   2   0   1   0   2   0   1   1   1   1   0   1   1   1   1   1   2   0   0   2   0   2   1   2   1   1   0   2   0   1   1   2   1   2   2   2   1   0   2   0   0   1   0   1   0   0   1   0   1   2   1   1   2   1   1   2   1   2   2   2   1   2   2   1   1   1   2   1   1   1   0   0   0   2   1   1   0   1   2   2   1   1   1   1   1   0   1   0   0   1   0   1   0   0   1   1   0   0   1   1   1   2   2   2   2   1   1   2   1
 MK-4-15                1   1   0   2   2   1   1   1   0   1   0   1   0   0   1   2   1   1   1   0   2   1   1   1   1   1   0   1   0   1   0   1   1   1   2   1   1   1   2   2   2   1   2   1   0   2   1   2   1   0   1   1   2   1   1   2   2   2   2   2   1   1   1   0   1   1   2   1   1   1   1   1   0   2   2   0   1   0   0   1   0   1   0   1   2   2   0   1   2   2   1   2   0   1   0   2   0   1   2   1   2   0   0   1   1   2   0   2   0   0   2   1   1   1   2   1   1   0   1   1   1   1   2   1   2   2   2   2   0   2   0   0   0   0   1   0   1   0   1   1   2   1   2   2   1   2   2   1   2   2   2   1   2   2   1   1   0   2   1   1   1   0   0   1   1   1   1   0   1   2   2   1   0   1   1   1   1   0   1   1   1   0   1   0   0   1   1   0   0   1   1   1   2   2   1   2   1   1   2   1
 MK-4-16                1   1   0   2   2   1   1   1   0   1   1   1   1   0   2   2   1   1   1   1   2   1   1   0   2   2   0   1   1   1   0   0   1   1   2   1   1   1   2   2   1   1   2   1   0   2   2   2   1   0   1   1   1   1   2   2   2   2   2   2   0   1   1   0   1   1   2   1   2   1   1   0   0   0   2   0   1   0   0   1   0   1   0   1   1   2   0   1   2   2   1   2   0   1   1   2   1   1   2   1   2   0   0   1   1   2   1   2   0   1   2   1   1   1   2   0   1   0   1   1   1   2   2   1   2   1   2   1   0   2   0   0   0   0   0   0   0   0   1   0   2   1   2   2   1   2   2   0   2   2   2   1   1   1   2   2   0   1   1   0   1   0   0   1   1   2   1   0   2   2   2   0   0   2   1   1   1   0   1   2   2   1   1   0   0   1   1   0   0   1   1   1   2   2   1   2   1   1   2   1
 MK-5-1                 1   1   1   0   1   2   2   1   0   1   1   2   2   0   2   0   0   1   0   1   1   2   0   0   1   1   1   0   1   1   1   1   0   1   1   1   2   2   1   2   1   1   1   1   0   0   1   2   1   0   0   2   1   1   1   0   1   1   0   2   0   1   2   1   0   0   1   1   1   1   1   0   1   1   2   1   2   1   0   2   2   2   1   1   0   0   1   1   1   2   0   0   2   0   1   2   1   0   1   1   2   1   0   1   0   0   2   0   0   1   1   0   0   1   1   1   2   0   1   0   2   2   0   1   1   1   2   1   1   0   1   0   0   1   0   0   2   1   1   1   0   2   0   2   1   2   2   2   0   1   0   1   2   1   1   1   0   1   1   1   2   2   2   1   0   1   1   0   0   1   1   1   1   1   0   0   2   1   1   0   0   1   1   0   2   1   2   1   2   0   2   1   1   0   0   1   0   1   1   1
 MK-5-2                 1   1   2   0   1   2   2   1   0   1   0   2   2   0   2   0   0   1   1   1   1   2   0   0   1   1   2   0   0   1   1   2   1   1   1   1   2   2   1   2   1   0   1   1   0   0   1   2   2   0   0   2   1   1   1   0   1   1   1   2   0   1   2   1   0   1   1   1   1   1   1   0   2   1   2   1   2   1   0   2   1   2   1   1   0   0   2   2   1   2   2   0   2   0   1   2   1   0   2   1   2   1   0   1   0   1   0   0   0   1   1   1   0   1   1   1   2   1   1   0   2   1   0   1   1   2   2   0   1   1   1   0   0   1   1   0   2   1   1   1   0   2   0   2   1   2   1   2   0   1   0   1   2   1   2   0   0   1   1   1   1   2   2   1   1   1   0   0   0   0   1   0   1   1   0   0   2   1   1   1   1   1   1   0   2   1   2   2   2   0   2   0   1   0   0   2   0   1   1   1
 MK-5-3                 1   1   1   0   0   2   1   1   1   2   0   2   2   0   2   1   0   1   1   1   1   2   1   0   1   1   2   0   0   2   1   1   1   1   1   1   2   2   1   2   1   0   1   1   0   0   1   2   2   1   0   2   1   1   1   0   1   1   1   2   0   1   2   1   0   1   0   1   1   2   1   0   1   1   2   1   2   1   0   1   1   2   1   1   0   0   2   1   1   2   2   0   2   0   1   2   1   0   2   1   2   1   0   1   0   2   0   0   0   1   1   1   0   2   1   1   2   1   0   0   2   1   0   1   1   2   2   0   1   0   1   0   0   0   0   0   2   1   1   1   0   1   0   1   0   1   1   1   0   1   1   2   2   1   1   0   0   1   1   1   1   2   2   1   1   1   0   0   0   0   1   0   2   0   0   0   2   0   1   1   1   1   0   0   2   1   2   1   2   0   2   0   1   0   0   2   0   1   1   0
 MK-5-4                 1   1   2   0   0   2   0   0   1   2   0   1   1   0   2   1   1   1   1   1   1   2   1   1   1   1   2   0   0   1   1   1   1   1   1   1   1   2   1   2   1   1   1   2   0   0   1   2   2   1   0   1   0   2   1   0   1   1   1   2   1   1   2   1   0   1   0   1   1   2   1   0   0   1   1   0   2   1   0   1   1   2   1   1   0   0   1   1   1   2   2   0   2   0   1   2   2   0   2   1   2   1   0   1   0   2   0   0   0   1   1   0   0   1   1   1   1   2   0   0   2   0   0   1   1   2   2   1   1   0   1   0   0   0   0   0   2   1   1   1   1   1   0   1   0   1   1   0   0   1   1   2   2   1   1   0   0   1   1   0   0   2   2   1   1   1   0   0   0   0   1   0   1   0   0   1   2   0   1   1   1   1   0   0   2   1   2   1   1   0   1   0   1   0   1   2   0   2   1   0
 MK-5-5                 1   1   2   0   0   2   0   0   1   2   0   1   1   0   1   1   1   1   1   1   1   2   1   1   1   2   2   1   1   1   1   1   1   2   1   0   1   2   1   1   1   2   1   1   0   0   1   2   1   0   0   1   0   2   1   0   1   1   0   2   1   1   2   1   0   1   0   1   0   2   1   0   0   1   0   0   1   1   0   1   0   2   2   1   0   0   1   0   1   2   1   0   2   0   1   2   2   0   2   1   2   1   0   1   0   2   0   0   1   0   1   0   0   1   1   1   2   1   0   1   2   0   0   1   1   2   1   1   2   0   1   0   0   0   1   0   2   1   1   1   1   1   0   1   0   0   0   0   0   1   1   2   2   1   1   0   0   1   1   0   1   2   2   1   1   1   0   0   1   0   1   0   1   0   0   1   2   0   1   1   1   1   0   0   2   1   2   1   1   0   1   1   1   1   1   2   1   2   1   1
 MK-5-6                 2   1   2   0   1   2   0   1   0   2   0   2   1   1   1   1   1   1   1   1   1   2   1   2   1   2   1   0   1   2   1   1   1   2   1   0   1   2   1   0   1   2   2   1   0   0   2   2   0   0   0   1   0   2   0   1   2   1   0   2   1   1   2   1   1   1   0   0   0   1   1   0   0   1   0   0   1   1   0   0   0   2   2   2   0   0   2   0   1   2   1   0   1   1   2   1   2   0   1   2   1   1   0   1   1   2   0   0   1   1   1   0   0   2   2   1   2   1   0   1   2   0   0   1   1   2   1   1   1   1   2   0   0   0   1   1   1   1   1   1   1   1   0   1   0   0   0   0   1   1   1   2   2   1   1   0   0   0   2   0   1   2   2   1   1   2   0   0   1   1   1   0   1   0   0   1   2   0   1   1   2   1   0   0   2   1   2   1   0   1   1   0   1   1   1   2   1   2   1   1
 MK-5-7                 2   0   2   1   1   2   1   1   0   2   0   2   1   1   1   1   1   1   1   1   0   2   1   2   0   2   1   0   1   2   1   1   1   2   1   0   1   1   1   0   1   2   2   2   1   0   2   2   1   0   0   1   0   1   2   0   2   1   0   1   1   1   2   1   0   1   0   0   1   1   1   0   0   1   1   0   1   1   0   0   0   2   2   2   0   0   2   0   1   2   2   0   2   1   2   1   2   0   1   2   1   1   0   1   1   2   0   0   1   0   2   0   0   2   2   1   2   1   0   1   2   0   0   1   1   2   0   2   0   1   1   0   0   0   1   1   1   1   0   1   0   1   0   1   1   0   0   0   0   1   1   2   2   1   1   0   1   0   2   1   1   2   2   1   1   2   0   0   1   1   1   0   1   1   0   1   1   0   1   1   2   1   0   0   2   1   2   1   0   1   1   1   1   1   1   2   1   2   1   1
 MK-5-8                 2   0   2   1   0   2   1   1   0   2   0   2   1   1   2   1   1   1   0   1   0   2   1   2   1   1   1   0   0   2   1   1   1   2   1   0   1   1   1   0   1   2   2   2   0   0   2   2   1   0   0   1   0   1   2   1   2   1   0   1   1   1   2   1   0   1   0   0   1   1   1   0   0   1   1   0   1   0   0   0   0   2   2   2   0   0   2   0   0   2   2   0   2   1   2   0   2   1   1   2   1   1   0   1   1   1   0   1   1   0   2   0   1   2   2   1   2   1   0   1   2   0   0   2   1   2   0   2   0   1   1   0   1   0   1   2   1   1   0   1   0   0   0   1   1   1   0   0   0   1   1   2   1   1   1   0   0   0   1   1   1   2   2   1   1   2   0   1   1   1   0   0   1   0   0   0   1   0   1   1   2   1   0   0   2   1   2   1   0   1   1   1   1   1   1   0   1   2   1   2
 MK-5-9                 1   0   2   1   0   1   1   1   0   1   0   2   1   1   2   1   1   1   0   1   0   2   1   2   1   1   1   0   1   1   1   1   1   2   1   0   0   1   1   0   1   2   2   1   1   1   2   2   1   1   0   1   0   1   2   1   2   1   0   1   1   1   2   1   0   1   1   0   1   1   1   0   0   1   1   0   2   0   0   0   0   2   2   2   0   0   2   0   1   2   1   0   2   1   2   2   2   1   1   2   1   1   0   1   1   1   1   1   1   0   2   0   1   2   2   1   1   1   1   1   2   1   0   2   0   2   0   2   1   1   1   0   1   0   1   2   1   1   0   1   1   0   0   1   1   1   1   1   0   1   1   1   1   1   1   0   1   1   1   2   1   2   2   1   1   1   1   1   1   1   0   0   1   1   0   0   1   1   1   1   2   1   0   0   2   1   2   1   0   2   2   1   1   1   1   0   1   2   2   2
 MK-5-10                0   0   1   1   0   1   1   1   1   1   0   2   1   1   2   1   1   1   0   1   0   2   1   2   1   1   2   0   1   1   1   1   1   2   1   1   0   1   1   0   1   2   2   1   1   1   2   2   1   2   1   1   0   1   2   1   2   1   0   1   0   0   2   1   0   1   1   1   2   0   1   0   0   1   1   0   2   0   0   0   0   2   2   2   1   0   2   0   1   1   1   0   2   1   2   2   2   1   1   2   1   1   1   1   1   1   1   1   1   0   1   0   1   2   2   1   1   1   1   1   2   1   0   2   0   2   0   2   0   2   1   0   1   0   0   2   1   1   1   1   1   1   0   1   1   1   2   1   0   1   1   1   1   1   1   1   1   1   1   2   1   1   2   1   1   1   1   1   1   1   0   0   1   1   0   0   1   1   1   1   2   1   0   0   1   1   2   1   0   2   1   1   1   0   1   0   1   2   2   2
 MK-5-11                0   0   1   1   0   1   1   1   0   1   0   2   1   1   2   1   1   1   0   0   0   2   2   2   1   1   1   0   1   2   1   2   1   2   1   1   0   1   1   0   1   2   2   1   2   1   2   2   1   2   1   1   0   1   1   1   1   1   0   1   0   0   2   1   0   2   1   1   1   0   1   1   1   1   1   0   2   0   0   1   2   2   0   1   1   1   2   0   1   2   1   0   1   1   2   2   2   2   1   1   1   0   1   1   1   1   0   1   0   0   1   0   1   2   2   1   1   1   1   1   2   2   0   1   0   2   0   2   0   2   1   0   1   0   0   2   1   1   0   1   1   1   0   1   1   1   2   1   0   0   1   1   1   1   1   1   1   1   0   2   2   1   2   1   1   1   1   1   1   1   0   0   1   1   0   0   1   1   1   2   2   1   0   0   1   1   2   1   0   2   1   1   1   0   1   0   1   2   2   2
 MK-5-12                0   0   1   1   0   1   1   1   0   1   1   2   1   1   2   1   1   1   0   0   0   2   2   0   1   1   1   0   1   2   1   2   1   1   1   1   0   2   1   0   2   2   2   1   1   1   2   2   2   2   1   1   0   1   1   1   1   1   1   1   0   0   2   1   0   1   1   1   1   0   1   1   1   1   0   0   2   0   0   1   1   1   0   1   1   1   1   0   1   2   1   0   2   1   2   1   2   2   1   1   1   0   1   1   1   1   0   2   0   0   1   1   1   2   2   1   1   1   1   0   2   2   0   0   0   2   1   2   0   2   1   1   1   0   0   2   1   2   0   1   1   1   0   1   1   1   2   1   1   0   1   1   1   1   2   2   1   1   0   2   1   2   1   1   1   1   1   1   1   0   0   0   1   1   0   0   1   1   1   2   2   1   0   0   1   1   2   1   0   2   1   1   1   1   1   0   1   2   2   2
 MK-5-13                2   1   1   1   0   0   1   1   0   1   1   2   1   1   2   1   1   1   0   0   1   2   2   0   1   2   1   0   2   2   1   2   0   1   1   1   0   2   1   0   2   1   1   1   1   1   1   2   2   2   1   1   0   2   1   1   1   1   1   1   0   1   2   1   0   0   1   1   0   1   0   1   1   1   0   0   1   1   0   1   1   1   1   1   1   1   1   0   1   2   1   0   2   1   2   1   1   1   1   1   2   0   1   2   1   2   1   2   0   0   1   1   0   2   1   1   1   1   1   0   2   2   0   0   0   2   0   2   0   1   0   1   1   0   0   2   2   2   1   1   1   1   0   1   1   1   2   1   1   0   1   1   1   1   2   2   1   1   0   2   1   1   1   1   1   1   1   1   1   0   1   0   2   1   0   0   1   1   1   2   2   1   0   0   1   1   2   1   0   1   0   1   1   1   1   1   1   2   2   2
 MK-5-14                1   1   1   1   0   0   1   1   0   1   1   1   1   2   1   1   2   1   0   0   1   2   2   1   1   2   1   1   2   2   1   2   0   1   1   2   0   2   1   0   2   1   1   1   1   1   1   2   1   2   1   1   0   1   1   1   1   0   1   1   0   1   2   1   0   0   1   1   0   1   1   1   1   0   0   0   0   0   1   1   1   1   1   1   2   1   2   0   1   2   2   0   2   1   0   1   1   1   1   0   2   0   1   2   1   2   1   2   0   1   0   1   0   2   0   1   1   1   1   0   2   2   0   0   0   2   1   1   1   1   1   1   1   0   1   2   2   2   1   2   1   1   0   1   0   1   2   1   1   0   1   1   1   1   2   2   2   1   2   2   1   0   1   1   1   2   2   1   1   0   1   0   2   1   0   0   1   1   1   1   1   1   0   0   1   1   2   1   0   1   0   1   1   1   1   1   1   1   2   2
 MK-5-15                1   1   1   1   0   0   1   1   0   2   1   1   1   2   1   0   2   1   0   0   1   2   2   0   1   2   0   1   2   1   1   2   0   1   1   2   0   2   2   0   2   1   1   1   1   1   1   2   1   2   0   1   0   2   1   1   1   0   1   1   0   1   2   1   0   1   1   1   0   1   1   1   1   1   0   1   0   1   2   1   1   2   0   2   2   1   1   1   1   2   2   0   1   1   0   1   1   1   1   0   2   1   1   2   2   2   1   2   0   1   1   2   0   2   0   1   1   0   1   0   1   1   0   0   0   1   1   0   1   1   1   1   0   0   1   2   2   2   1   1   1   1   0   1   1   2   2   1   0   0   1   1   1   1   1   2   1   0   2   2   1   1   1   0   1   2   2   1   1   0   1   0   0   1   0   1   1   2   1   1   1   1   0   0   1   1   2   1   0   1   0   1   1   0   1   1   1   1   2   2
 MK-5-16                0   1   1   2   0   0   1   2   0   2   1   1   1   1   1   0   2   1   1   0   1   2   2   0   1   2   0   1   2   1   1   2   0   1   1   2   0   2   2   0   2   0   1   1   1   1   1   2   2   2   0   1   0   2   1   1   1   0   1   1   0   1   2   1   0   1   1   1   0   1   1   1   1   1   1   1   1   1   1   1   1   1   0   2   2   1   1   1   1   2   2   0   1   1   0   1   1   1   1   1   2   1   1   2   2   2   1   1   0   1   2   2   0   2   0   1   1   1   1   0   1   1   0   0   0   1   1   0   1   0   1   2   1   0   1   2   1   2   1   0   1   2   0   1   2   2   2   1   0   0   0   1   1   1   1   2   1   0   2   2   1   1   1   1   1   2   2   1   1   1   1   0   0   1   0   1   1   2   1   1   2   1   0   0   1   1   2   1   0   0   0   1   0   1   2   1   1   1   2   2
 MK-6-1                 2   1   0   1   1   1   1   0   2   2   1   1   2   0   1   0   1   0   0   1   1   0   1   1   0   2   0   2   0   1   1   1   1   1   1   0   1   2   1   1   2   1   1   1   2   2   0   0   2   2   2   1   1   1   0   1   1   1   0   1   2   1   0   1   2   2   1   1   1   0   1   1   1   2   0   1   2   1   0   2   1   1   0   1   2   0   1   0   1   2   2   2   2   1   1   0   0   1   2   2   2   1   1   0   2   1   1   0   1   2   0   1   1   0   2   2   0   2   1   1   2   1   1   1   2   1   1   1   0   1   0   2   1   1   1   0   1   2   1   2   2   1   2   0   2   1   1   2   0   1   1   0   2   2   2   1   2   2   1   2   2   1   1   2   2   1   1   1   0   1   1   1   2   1   1   1   2   1   2   2   1   0   2   1   1   0   2   1   2   2   1   1   0   2   1   0   1   0   1   1
 MK-6-2                 1   1   0   1   1   1   2   1   2   1   1   1   2   0   1   0   2   0   0   1   1   1   1   1   0   2   0   2   0   1   1   1   1   1   1   2   1   2   1   1   1   1   1   1   2   2   0   0   2   2   2   0   1   1   0   1   1   1   0   1   2   1   0   1   1   2   1   1   1   0   1   1   1   2   0   0   2   1   0   2   2   1   0   0   2   0   1   0   1   2   1   2   2   1   1   0   0   1   2   2   2   1   1   0   2   1   1   1   1   2   0   2   1   0   2   2   1   2   1   1   1   1   1   0   2   0   1   1   0   1   0   1   1   1   1   0   1   2   1   1   1   1   2   0   2   1   2   2   0   0   1   1   2   2   2   1   2   2   1   1   2   1   1   2   2   1   1   1   1   1   1   1   2   1   1   1   1   1   2   2   1   0   2   1   1   0   2   1   2   2   1   1   0   2   2   0   1   1   0   1
 MK-6-3                 1   1   0   2   2   1   2   1   2   1   1   1   2   0   1   1   2   0   0   1   1   1   1   1   1   2   0   2   0   1   1   2   1   1   1   2   1   2   1   1   1   2   1   2   2   2   0   1   2   2   2   0   1   1   0   1   1   1   0   1   1   1   0   1   1   2   2   1   1   0   1   1   2   2   1   1   2   1   0   2   1   0   0   0   2   1   1   0   1   2   1   2   1   1   1   0   0   1   2   2   2   0   1   0   2   1   1   0   0   2   0   2   1   0   2   2   1   2   1   1   1   1   1   2   2   0   1   0   0   1   0   1   1   2   1   0   1   2   1   2   1   1   2   0   2   1   2   2   0   0   1   1   2   2   2   1   2   2   1   1   2   1   0   2   2   1   1   0   1   1   1   1   2   1   1   1   1   1   2   2   1   0   2   1   1   2   2   0   2   2   1   1   0   2   1   0   1   1   0   0
 MK-6-4                 1   1   0   2   2   1   2   1   1   1   1   1   2   1   1   1   2   0   0   1   1   1   2   0   1   2   1   2   1   1   0   2   1   1   1   0   1   2   2   1   1   1   1   2   2   2   0   1   2   2   2   0   1   0   0   2   0   1   0   1   2   2   0   1   1   2   2   1   0   0   1   1   2   2   1   1   2   1   0   2   1   0   0   0   1   1   0   0   1   0   0   2   1   2   1   0   0   1   2   2   2   0   1   0   2   1   1   0   0   2   0   1   1   0   1   2   1   2   1   1   1   1   1   1   2   0   1   0   0   2   0   1   1   2   1   0   1   2   1   2   1   1   2   0   2   1   2   2   1   0   1   2   1   2   2   1   2   2   1   1   2   1   0   2   1   1   2   0   1   1   1   1   2   1   1   1   0   1   2   2   1   2   2   1   0   2   2   0   2   1   1   1   0   2   1   0   1   1   0   0
 MK-6-5                 1   1   1   2   1   1   2   1   0   1   1   1   1   1   1   1   2   0   0   1   1   1   2   0   0   2   1   2   1   1   0   1   1   0   1   0   2   2   2   1   1   2   1   2   2   2   0   1   2   2   2   0   1   0   0   2   0   1   0   1   2   2   0   1   1   2   2   1   0   0   1   1   2   2   1   1   2   2   0   2   1   0   1   0   1   1   0   0   1   0   0   2   0   2   1   0   0   2   2   2   2   0   1   0   2   1   1   0   0   2   0   0   1   1   1   2   2   1   1   0   1   1   0   0   0   0   1   0   0   2   0   1   1   2   1   0   2   1   1   2   1   1   2   0   2   1   2   2   1   0   1   2   1   2   2   1   2   2   1   1   0   1   1   1   1   2   1   1   0   0   1   1   2   1   1   2   0   1   2   1   0   2   2   0   0   2   2   0   2   1   1   1   0   2   0   0   1   1   0   0
 MK-6-6                 1   1   1   2   1   1   1   1   0   1   1   1   1   1   1   0   2   0   0   1   1   1   1   0   0   2   1   2   1   1   0   1   0   0   2   1   2   2   2   1   1   1   1   2   2   2   0   1   2   2   2   0   1   1   1   1   0   2   0   1   2   2   1   1   1   2   2   1   0   0   1   1   1   2   1   1   2   0   0   1   1   0   1   0   1   1   0   1   1   0   0   2   1   2   1   1   2   1   2   2   1   0   1   0   2   1   1   0   0   2   2   0   1   1   2   2   2   1   1   0   1   1   0   0   0   0   1   0   0   2   1   1   1   2   2   1   2   1   1   2   1   1   1   2   2   1   2   2   1   0   1   2   1   2   2   1   2   2   1   1   0   1   1   1   1   2   1   1   0   0   1   2   2   2   1   2   0   1   1   1   0   2   1   0   0   2   1   0   2   1   1   1   1   2   0   1   1   1   0   1
 MK-6-7                 1   1   1   2   1   1   0   2   0   1   1   1   1   1   1   0   1   2   0   2   0   1   1   0   0   1   1   2   1   1   0   1   0   0   2   1   2   2   2   1   1   1   1   2   2   2   1   1   2   1   2   0   1   1   1   1   0   2   0   1   2   2   1   1   1   2   1   1   1   0   1   1   0   2   1   2   2   0   0   0   1   0   1   1   2   1   0   1   2   0   0   1   1   2   1   1   2   1   2   2   1   1   1   0   2   1   1   0   1   2   2   0   1   2   2   2   2   1   1   0   1   1   0   1   0   0   1   0   0   2   1   1   1   2   2   1   1   1   0   2   1   1   0   2   2   1   2   2   1   1   1   2   1   2   1   1   2   2   1   1   0   1   1   1   1   2   1   1   0   0   1   2   2   2   1   2   0   1   1   1   0   2   1   0   0   2   1   0   2   1   1   1   1   2   0   1   1   1   0   1
 MK-6-8                 1   1   1   2   1   1   0   2   0   1   1   1   1   1   1   1   1   1   0   2   0   1   1   0   0   1   1   2   1   1   0   1   0   0   2   1   2   2   2   1   1   1   1   2   2   2   1   1   2   1   2   0   1   1   1   1   0   2   0   1   2   2   1   1   1   2   1   1   1   0   1   1   0   2   1   2   2   0   0   0   1   0   1   1   2   1   0   1   2   0   1   1   1   2   1   1   2   1   2   2   1   1   1   1   2   0   1   0   0   2   2   0   1   1   1   2   2   1   0   0   1   1   1   1   0   0   1   0   0   2   1   1   1   1   2   1   1   1   0   2   1   1   0   2   2   1   2   2   1   1   1   2   1   2   1   1   2   2   1   1   1   1   1   1   0   2   1   0   1   0   1   2   2   1   1   2   1   1   1   1   0   2   2   0   0   1   1   0   1   1   2   1   1   2   1   1   1   1   0   1
 MK-6-9                 1   1   1   2   1   2   0   2   0   1   1   1   1   1   1   1   2   1   0   2   1   1   1   0   1   1   2   2   1   1   0   1   0   0   1   1   2   2   1   1   1   1   1   2   2   2   1   1   2   1   1   0   1   1   1   2   0   2   1   1   2   2   1   1   1   2   1   1   1   0   1   1   0   2   1   2   2   0   0   0   1   0   1   0   2   1   1   1   2   0   1   1   2   2   2   1   2   1   1   2   1   1   1   1   2   0   1   0   0   1   2   1   1   0   1   1   2   1   0   0   1   2   1   1   0   0   1   0   0   2   1   1   1   1   0   1   2   1   1   1   1   1   0   2   2   1   2   1   1   1   1   2   1   2   0   1   2   1   2   1   1   1   1   1   0   2   1   0   0   0   1   2   2   1   0   2   0   1   0   2   0   2   2   0   0   1   1   0   0   1   1   1   1   1   1   1   1   1   0   1
 MK-6-10                2   1   0   1   1   2   0   2   0   1   1   1   1   1   1   1   2   1   0   2   1   1   1   0   0   0   2   2   0   0   0   0   0   0   1   1   2   2   1   2   0   1   1   1   1   2   2   1   2   1   1   0   1   1   1   2   0   2   2   1   2   2   0   1   1   2   1   1   1   0   1   2   0   2   1   1   2   0   0   0   1   0   1   0   2   1   1   1   2   0   1   1   2   2   1   1   2   1   1   2   1   1   1   2   2   0   1   0   0   1   2   1   1   1   2   1   2   1   0   1   1   2   1   1   1   1   1   0   0   2   1   1   1   0   0   1   2   1   1   1   1   2   0   2   1   1   2   1   1   1   1   1   1   2   0   1   2   1   2   1   1   1   1   1   0   2   1   0   1   0   1   2   1   1   0   2   0   2   0   2   0   2   2   1   1   1   1   0   0   1   0   1   1   1   2   1   1   1   0   1
 MK-6-11                2   1   1   1   1   0   0   2   0   1   1   1   1   0   1   1   2   1   0   2   1   1   1   0   0   1   2   2   0   0   0   0   0   0   1   1   2   2   1   2   0   1   1   0   2   2   2   1   2   1   1   1   1   1   1   2   0   2   2   1   2   2   0   1   1   2   1   1   1   0   1   1   0   2   1   1   2   0   0   0   1   0   1   1   2   0   1   1   2   0   1   1   2   2   1   1   2   0   0   2   1   1   1   1   1   0   1   1   0   2   2   1   1   0   2   1   2   1   0   1   2   2   2   1   1   0   1   0   0   2   1   1   1   0   0   1   1   1   1   1   1   2   0   2   1   0   2   0   1   1   1   1   1   2   0   1   2   1   2   0   0   1   2   1   0   2   1   0   1   0   1   2   1   2   0   1   0   2   0   2   0   2   2   1   1   1   1   0   1   1   1   1   1   2   2   1   1   1   0   1
 MK-6-12                1   1   0   0   1   0   0   2   1   1   1   1   2   0   1   1   2   0   1   2   1   1   1   0   0   1   2   2   1   1   1   0   1   0   1   1   2   2   1   2   0   1   1   0   2   2   2   1   2   1   1   0   1   1   1   2   0   1   1   1   2   2   0   0   1   2   1   1   1   1   1   2   0   2   1   1   2   0   0   0   1   0   0   1   2   0   1   1   1   0   1   1   2   2   1   2   2   0   0   2   1   1   1   0   1   1   0   1   0   2   1   2   1   0   2   1   2   1   1   2   2   2   2   1   1   0   1   0   0   2   0   1   1   1   0   1   1   0   1   1   1   2   0   2   1   0   2   0   2   1   1   1   1   2   0   1   2   1   2   0   0   1   2   0   0   2   1   0   1   1   1   2   1   2   0   0   0   2   0   2   0   2   2   1   2   1   1   0   1   1   1   1   1   2   1   2   1   1   0   1
 MK-6-13                1   1   0   0   1   1   0   2   1   1   1   1   2   0   1   1   2   0   1   2   1   1   1   0   0   1   2   2   1   1   1   0   1   0   2   1   1   2   1   2   0   1   1   0   2   1   2   1   1   1   1   0   1   1   1   1   0   1   1   1   2   2   0   0   1   2   1   2   0   2   1   2   1   2   1   1   2   0   1   0   1   0   1   1   2   0   1   1   1   1   1   1   1   1   1   1   1   2   0   2   1   1   0   0   1   1   0   1   0   2   1   1   1   0   2   1   2   2   1   2   1   2   2   1   1   0   2   1   1   2   0   1   1   1   0   1   1   0   1   2   1   2   1   2   1   0   1   0   2   1   1   1   1   2   0   1   2   1   2   0   0   1   2   0   1   2   1   0   0   1   1   2   1   2   0   0   0   2   0   2   0   2   2   1   2   1   1   0   0   1   1   1   1   2   1   1   1   1   0   1
 MK-6-14                1   1   0   1   1   1   0   1   1   0   1   0   2   0   1   1   2   0   0   2   2   1   1   1   0   1   2   2   1   1   1   0   1   0   2   1   1   1   1   2   0   1   1   0   1   1   2   1   1   1   1   0   1   1   1   1   0   1   0   0   2   1   1   1   1   2   2   2   0   1   1   2   0   1   1   1   2   0   2   0   2   0   1   1   2   0   2   1   1   1   1   1   1   1   1   1   1   2   0   0   1   1   0   0   2   1   0   1   0   2   1   1   1   0   2   0   1   2   1   2   1   2   2   1   1   0   2   1   1   2   0   0   1   1   0   1   1   0   1   1   1   2   1   1   2   0   1   0   2   2   1   2   1   2   0   0   2   1   2   0   0   1   2   0   1   2   1   0   0   1   0   2   0   2   0   1   0   2   0   2   0   2   1   0   2   1   1   0   0   1   1   0   1   2   1   1   1   1   0   1
 MK-6-15                1   1   0   0   1   1   0   1   1   0   1   1   1   0   1   1   2   0   0   2   2   2   1   1   0   1   2   2   1   1   1   0   1   0   2   2   1   1   1   2   0   1   1   0   1   1   2   1   1   1   1   0   1   1   2   1   0   2   0   0   1   2   1   2   2   2   1   2   0   1   1   2   0   1   1   1   2   0   2   0   2   0   1   1   2   1   2   1   1   2   1   1   1   0   1   1   1   2   0   0   1   1   0   0   2   1   1   0   0   1   1   2   2   0   2   0   1   2   1   2   1   2   2   2   1   1   2   1   1   2   0   0   1   1   0   1   1   0   1   1   0   2   1   1   2   0   1   0   2   2   1   2   1   1   0   0   2   1   2   0   0   0   2   1   1   2   1   0   0   1   0   2   0   2   0   1   0   2   0   2   0   2   1   0   2   1   1   0   0   1   1   0   1   2   1   1   1   1   0   1
 MK-6-16                1   1   0   1   1   1   0   1   1   0   1   1   1   0   0   1   2   0   0   2   2   2   1   1   1   1   2   2   1   2   1   0   0   0   2   2   1   1   1   2   0   1   1   0   2   0   2   1   1   1   1   0   1   1   2   1   1   2   0   0   1   2   1   2   2   2   0   2   0   1   1   2   1   1   0   1   2   0   2   0   2   0   1   1   2   1   2   1   1   2   0   1   0   0   1   1   1   2   1   0   1   1   0   0   2   1   1   0   0   1   1   2   2   1   2   0   1   2   1   2   1   1   2   1   1   1   2   1   1   2   0   0   2   1   0   1   2   0   1   1   0   1   1   1   2   0   1   0   1   1   1   2   1   1   0   0   2   1   1   1   0   0   2   1   1   2   1   0   0   1   0   1   0   2   0   1   0   2   0   2   0   2   1   0   2   1   1   0   0   1   1   0   1   2   1   2   1   1   0   1
 
!****************************************** Phenotypic Data **********************************************************
!-100.0 is resevred for missing phenotype
SimulatedTrait1         8.8401   10.3721    9.6517   10.3927    8.7344    9.8695   10.4099    9.3379    9.6009    9.6004    8.8912    9.3318   10.4051    9.8518   10.7661   11.2531   10.5615    8.6156   11.3184   10.6507    8.9405   10.3126   10.1597   10.9762   10.4471   10.6121   10.4797    9.6072   11.4150    7.4605   10.2671   11.0694    9.7464   10.4550    9.9111   10.0279    8.4664    8.9693   11.2448   10.8810   10.9042    8.0289    9.9342   10.9950    7.1470   10.4526   11.1940    9.8444    9.2358    9.3231   11.4818   10.8209   11.6645    9.0548   11.1389   10.4188    8.8087    9.3600   11.6665   11.0325    8.7742    9.0543    9.1819    9.6544   10.0800    9.7738   10.4477   11.0525   10.4747    9.5163   10.6680    9.6978   11.1236   11.2814   11.2908    9.3982   10.6804    8.7371    8.4143    9.9065    9.0673   10.4938    9.4082   11.7788    8.4341    8.8035    9.5123   10.1950    9.2280   11.2867   10.1977    9.8808    9.3802   10.5352   11.2270   11.4065   13.1218   11.4265    9.7685   11.0751    9.2700    9.9258    9.8887    8.0873   10.1070   11.1997    9.6840    9.2748   10.3256    9.8432   10.8053   10.7939   10.1997   10.3157    9.0858    9.6063   10.2386   10.1474    9.5703   11.4328    8.5003    9.7909    9.2441   10.2642   10.8422    8.7235   11.0174   11.3762    9.6278    8.9175    8.8431   10.6966   11.4944   10.5487    9.4595    9.5154    9.0886    9.7966    8.9605   10.1601    8.9513   11.6601   12.3286   11.1217    9.3773    8.8891   11.7506   10.4446   12.1330   11.4867    9.3381   10.1359    8.9852    8.9596    9.2822   11.6024   10.5854   10.9373   10.1636   11.0760   10.0085   11.4285   11.1632    7.9452    8.7273   10.1756   10.9527   11.1922    9.0079   10.0631   11.7784    8.7062   11.2355   12.0354    9.4193    9.4911   10.4097    9.1754   10.9078    8.9754   10.6215   10.2006   11.8769    8.1856   10.3312    8.8186    9.3700   10.4008   10.7752   10.5690   11.3754   10.6052    9.9681    7.9676    8.8412   11.8012    9.6374   10.7126    9.9462   11.7808
 
