# Supplementary material for: Inclusive Composite Interval Mapping of QTL by Environment Interactions in Biparental Populations
Source: PLoS One. 2015 Jul 10;10(7):e0132414. doi: 10.1371/journal.pone.0132414 (PMC4498613; doi:10.1371/journal.pone.0132414)
Supplement: S2 File — (ZIP) [file pone.0132414.s002.zip › F2 population/e=1/run_00173.met]

!**********************Note: lines staring with "!" are remarks and will be ignored in the program********************
!*********************************General Information**********************************
!Assuming F1 = P1 x P2, populations available in QTL IciMapping are: 
!  1, P1BC1F1 = P1 x F1, the first backcrossing where P1 is used as the recurrent parent;
!  2, P2BC1F1 = P2 x F1, the first backcrossing where P2 is used as the recurrent parent;
!  3, F1DH, F1-derived doubled haploids; 
!  4, RIL or F1RIL, recombination inbred lines through the repeated selfing of F1;
!  5, P1BC1RIL, recombination inbred lines through the repeated selfing of P1BC1F1;
!  6, P2BC1RIL, recombination inbred lines through the repeated selfing of P2BC1F1;
!  7, F2, the selfing generation of F1;
!  8, F3, the selfing generation of F2;
!  9, P1BC2F1, the second backcrossing where P1 is used as the recurrent parent; 
! 10, P2BC2F1, the second backcrossing where P2 is used as the recurrent parent;
! 11, P1BC2RIL, recombination inred lines through the repeated selfing of P1BC2F1; 
! 12, P2BC2RIL, recombination inred lines through the repeated selfing of P2BC2F1; 
! 13, P1BC1F2, the selfing generation of P1BC1F1; 
! 14, P2BC1F2, the selfing generation of P2BC1F1; 
! 15, P1BC2F2, the selfing generation of P1BC2F1; 
! 16, P2BC2F2, the selfing generation of P2BC2F1; 
! 17, P1BC1DH, P1BC1F1-derived doubled haploids; 
! 18, P2BC1DH, P2BC1F1-derived doubled haploids; 
! 19, P1BC2DH, P1BC2F1-derived doubled haploids; 
! 20, P2BC2DH, P2BC2F1-derived doubled haploids; 
   7      !Mapping Population (see remarks above)
   2      !Mapping Function (1 for Kosambi; 2 for Haldane; 3 for Morgan)
   2      !Marker Space Type (1 for intervals; 2 for positions)
   1      !Marker Space Unit(1 for centiMorgans; 2 for Morgan)
   6      !Number of Chromosomes (or Linkage Groups)
 200      !Size of the mapping population
   1      !Number of environments
 
!***************************************** Chromosomes and Linkage Maps **********************************************
!Chromosome                 NumMarkers
-CH1                        16
-CH2                        16
-CH3                        16
-CH4                        16
-CH5                        16
-CH6                        16
!Linkage map (Marker name followed by position or the interval length)
 MK-1-1                1     0.000
 MK-1-2                1    10.000
 MK-1-3                1    20.000
 MK-1-4                1    30.000
 MK-1-5                1    40.000
 MK-1-6                1    50.000
 MK-1-7                1    60.000
 MK-1-8                1    70.000
 MK-1-9                1    80.000
 MK-1-10               1    90.000
 MK-1-11               1   100.000
 MK-1-12               1   110.000
 MK-1-13               1   120.000
 MK-1-14               1   130.000
 MK-1-15               1   140.000
 MK-1-16               1   150.000
 MK-2-1                2     0.000
 MK-2-2                2    10.000
 MK-2-3                2    20.000
 MK-2-4                2    30.000
 MK-2-5                2    40.000
 MK-2-6                2    50.000
 MK-2-7                2    60.000
 MK-2-8                2    70.000
 MK-2-9                2    80.000
 MK-2-10               2    90.000
 MK-2-11               2   100.000
 MK-2-12               2   110.000
 MK-2-13               2   120.000
 MK-2-14               2   130.000
 MK-2-15               2   140.000
 MK-2-16               2   150.000
 MK-3-1                3     0.000
 MK-3-2                3    10.000
 MK-3-3                3    20.000
 MK-3-4                3    30.000
 MK-3-5                3    40.000
 MK-3-6                3    50.000
 MK-3-7                3    60.000
 MK-3-8                3    70.000
 MK-3-9                3    80.000
 MK-3-10               3    90.000
 MK-3-11               3   100.000
 MK-3-12               3   110.000
 MK-3-13               3   120.000
 MK-3-14               3   130.000
 MK-3-15               3   140.000
 MK-3-16               3   150.000
 MK-4-1                4     0.000
 MK-4-2                4    10.000
 MK-4-3                4    20.000
 MK-4-4                4    30.000
 MK-4-5                4    40.000
 MK-4-6                4    50.000
 MK-4-7                4    60.000
 MK-4-8                4    70.000
 MK-4-9                4    80.000
 MK-4-10               4    90.000
 MK-4-11               4   100.000
 MK-4-12               4   110.000
 MK-4-13               4   120.000
 MK-4-14               4   130.000
 MK-4-15               4   140.000
 MK-4-16               4   150.000
 MK-5-1                5     0.000
 MK-5-2                5    10.000
 MK-5-3                5    20.000
 MK-5-4                5    30.000
 MK-5-5                5    40.000
 MK-5-6                5    50.000
 MK-5-7                5    60.000
 MK-5-8                5    70.000
 MK-5-9                5    80.000
 MK-5-10               5    90.000
 MK-5-11               5   100.000
 MK-5-12               5   110.000
 MK-5-13               5   120.000
 MK-5-14               5   130.000
 MK-5-15               5   140.000
 MK-5-16               5   150.000
 MK-6-1                6     0.000
 MK-6-2                6    10.000
 MK-6-3                6    20.000
 MK-6-4                6    30.000
 MK-6-5                6    40.000
 MK-6-6                6    50.000
 MK-6-7                6    60.000
 MK-6-8                6    70.000
 MK-6-9                6    80.000
 MK-6-10               6    90.000
 MK-6-11               6   100.000
 MK-6-12               6   110.000
 MK-6-13               6   120.000
 MK-6-14               6   130.000
 MK-6-15               6   140.000
 MK-6-16               6   150.000
!*********************************** Marker Types ********************************************************************
!Co-dominant marker: When heterozygote F1 is present, P1 is coded as 2, F1 is coded as 1, and P2 is coded as 0; Otherwise, P1 is coded as 2, and P2 is coded as 0. 
!Dominant marker: When heterozygote F1 is present, P1 and F1 are coded as 12, and P2 is coded as 0; Otherwise, P1 is coded as 2, and P2 is coded as 0.  
!Recessive markers: When heterozygote F1 is present, P1 is coded as 2, and F1 and P2 are coded as 10; Otherwise, P1 is coded as 2, and P2 is coded as 0. 
!Missing marker is coded as -1. 
 MK-1-1                 0   2   1   1   1   2   1   2   1   0   0   1   0   0   2   2   0   2   0   0   1   0   0   2   0   1   1   2   1   2   1   0   0   0   0   1   1   0   2   2   1   0   2   2   0   1   1   1   0   2   1   1   1   0   1   1   0   1   0   1   1   1   2   2   1   1   1   2   1   0   0   1   2   1   2   2   1   1   2   1   0   2   1   2   0   2   0   1   2   0   0   2   1   0   1   0   0   1   1   1   1   0   1   0   1   0   1   1   0   2   1   2   1   1   2   0   2   1   2   0   0   1   2   1   1   0   1   1   1   1   0   2   1   1   0   2   1   1   1   1   0   1   0   1   0   0   2   1   0   1   1   1   0   1   1   1   2   1   2   1   0   1   0   2   0   1   1   1   1   0   0   0   1   1   1   0   1   1   1   1   2   1   1   1   2   1   0   1   1   2   1   1   2   2   0   1   0   1   1   2
 MK-1-2                 0   2   1   1   1   2   1   2   1   0   0   1   1   0   2   2   0   2   0   0   1   0   0   2   1   2   0   2   1   2   1   0   0   0   0   1   1   0   2   2   1   0   2   2   0   1   1   2   1   2   1   0   1   0   1   1   0   2   0   0   1   1   0   1   1   1   1   2   1   0   0   0   1   1   2   2   1   1   2   1   0   2   1   2   1   2   1   1   2   0   0   2   0   0   1   0   0   0   1   1   1   0   1   0   1   1   1   1   0   2   1   2   1   1   2   0   2   1   2   0   0   1   2   1   1   0   1   0   1   1   0   2   1   1   1   2   2   1   2   1   0   1   0   0   0   0   2   2   0   1   1   1   0   1   1   0   2   1   2   1   0   1   0   2   0   1   1   1   1   0   1   1   2   1   1   1   1   1   1   1   2   1   1   1   2   1   0   1   1   2   1   0   1   2   1   1   0   1   1   1
 MK-1-3                 0   2   1   1   2   2   1   1   1   0   1   1   1   0   2   1   0   2   0   0   0   0   0   2   1   1   0   2   1   2   1   0   0   0   0   1   1   0   2   2   1   0   2   2   0   1   1   1   0   2   1   0   0   0   1   1   0   1   0   1   1   2   0   1   1   1   1   2   1   1   0   0   1   1   2   2   1   1   2   1   0   2   1   2   1   2   1   1   2   0   0   1   0   0   2   0   0   0   1   1   1   1   0   0   1   1   1   1   0   2   1   2   1   1   2   0   2   0   2   0   0   2   2   1   1   0   1   0   0   0   0   2   1   1   1   1   2   1   2   2   0   2   1   0   1   1   2   1   0   1   1   1   0   1   1   0   2   1   2   2   0   1   1   2   0   1   1   0   1   0   1   1   2   1   1   0   1   1   0   2   2   1   1   0   2   1   0   1   1   2   1   0   2   2   1   1   1   1   1   2
 MK-1-4                 0   2   1   1   2   2   1   1   1   0   0   0   1   0   2   0   0   2   0   0   1   0   0   2   2   0   0   2   1   2   1   0   0   0   0   2   1   0   2   2   1   0   2   2   0   2   1   1   1   2   1   0   0   0   1   1   0   1   0   1   0   2   0   1   1   1   1   2   1   1   1   0   1   1   2   2   1   1   2   2   1   2   1   2   1   2   2   1   2   0   0   1   1   0   2   0   0   1   1   2   1   1   0   0   0   1   1   1   0   2   1   2   1   1   2   0   2   1   2   0   0   2   2   1   1   0   1   0   1   1   0   2   1   1   0   1   2   1   2   2   0   1   2   0   1   1   2   1   1   1   1   1   1   1   1   0   2   1   2   1   1   1   1   2   0   2   1   2   0   0   1   1   2   1   2   0   1   1   0   1   1   1   1   0   2   1   0   2   1   2   1   0   2   2   1   1   1   1   1   2
 MK-1-5                 1   1   1   1   2   2   1   1   1   0   0   0   0   0   1   0   0   2   1   0   1   1   0   2   2   0   0   2   1   2   0   0   1   0   0   2   1   0   1   2   1   0   2   2   0   2   1   1   1   2   1   0   1   0   1   1   0   1   0   0   0   2   0   1   1   1   1   2   2   2   1   0   1   1   1   2   1   1   1   2   1   2   1   2   0   2   2   1   2   0   0   1   1   0   1   0   0   1   0   2   1   1   1   0   0   1   1   1   0   2   1   2   0   1   2   1   1   1   2   0   0   2   2   1   1   0   1   0   1   1   0   2   2   1   0   1   1   1   1   2   0   1   2   0   1   0   2   1   1   1   1   1   1   2   1   0   1   1   2   1   1   1   1   2   0   2   1   2   0   0   1   1   2   1   1   0   1   1   0   1   1   1   1   0   1   1   0   2   1   2   1   0   1   2   1   1   1   1   1   2
 MK-1-6                 1   1   0   1   2   1   1   1   0   0   0   0   0   0   1   0   0   2   0   0   0   0   1   2   2   0   0   1   1   2   0   0   1   0   0   1   1   0   1   2   1   0   2   2   0   2   2   1   1   2   1   0   1   0   0   1   0   1   0   0   0   2   0   1   1   1   1   2   2   2   2   0   1   0   1   2   1   1   1   2   1   2   1   2   0   1   2   1   2   0   0   1   1   0   1   0   0   1   0   1   1   1   1   1   1   1   1   0   1   2   0   1   0   1   2   1   1   0   2   0   1   2   1   1   1   0   1   0   0   1   0   2   2   1   0   1   1   1   1   2   0   1   2   1   1   1   0   1   1   1   1   1   1   2   1   0   1   1   1   1   1   1   1   2   0   2   1   2   0   0   1   0   2   1   1   0   1   1   0   1   1   1   2   0   1   0   1   2   1   2   1   1   1   2   1   1   1   1   1   2
 MK-1-7                 1   0   0   1   1   1   1   1   0   0   0   0   0   0   1   0   0   1   0   0   0   1   1   2   2   0   1   1   1   2   0   0   1   0   0   2   2   0   1   2   1   0   2   1   0   2   2   1   1   1   1   0   1   0   0   2   0   1   0   0   0   2   0   1   1   1   1   2   2   2   2   0   1   1   1   1   0   1   1   2   0   2   1   2   0   1   2   1   2   0   0   1   1   0   1   0   0   1   0   0   1   0   1   1   1   1   1   0   1   2   1   1   0   1   2   1   0   0   2   0   1   2   0   0   1   0   2   0   0   1   0   1   2   1   0   1   1   1   1   2   0   1   2   0   1   0   0   1   2   1   1   1   1   2   0   1   1   1   1   1   1   2   1   2   0   1   1   2   0   0   1   0   2   1   0   0   1   1   0   1   1   1   2   0   1   0   1   2   1   2   2   1   1   2   2   1   1   1   0   2
 MK-1-8                 0   0   0   1   2   1   0   0   0   0   0   1   0   0   2   0   1   1   0   0   0   0   1   2   2   0   1   1   1   2   1   0   1   1   0   2   2   1   2   2   1   0   2   1   0   2   1   1   1   1   1   0   1   0   0   1   0   1   0   0   0   2   0   1   1   1   2   0   2   2   2   0   2   1   1   1   0   1   1   2   0   1   1   1   0   1   2   1   2   0   1   1   0   1   1   0   2   1   0   0   1   0   1   2   1   1   1   0   1   2   1   1   0   1   2   0   1   0   2   1   2   1   0   0   1   0   2   1   0   0   0   1   2   1   0   0   1   1   1   0   0   1   1   0   1   0   0   1   2   1   1   1   1   2   1   1   2   1   1   1   0   2   1   2   0   1   1   2   0   0   1   0   2   1   0   0   1   1   0   1   2   0   2   0   1   1   1   2   1   2   2   1   1   1   1   1   1   1   0   1
 MK-1-9                 0   0   0   1   2   1   1   0   0   0   0   1   0   0   2   1   1   1   0   0   0   0   1   0   1   0   1   1   1   2   1   0   1   1   1   1   2   1   2   2   1   0   2   1   0   2   1   1   1   1   1   0   0   0   0   0   0   1   0   0   0   2   0   1   1   1   2   0   2   2   2   0   2   1   1   1   0   2   1   2   0   1   1   1   0   1   1   1   2   0   1   2   0   1   1   0   2   0   0   0   2   0   1   1   1   1   1   0   1   1   1   2   1   1   2   0   2   0   2   1   2   2   0   0   1   1   2   0   0   0   0   1   2   1   0   1   1   1   1   0   0   1   2   1   1   0   0   0   2   2   1   1   1   2   1   0   2   1   1   1   0   2   2   1   0   0   1   2   0   0   1   1   2   1   0   0   2   1   1   2   2   0   2   0   1   1   1   2   1   2   2   1   1   0   2   1   1   1   0   1
 MK-1-10                0   0   0   2   1   1   1   0   0   0   0   1   0   1   2   1   1   1   0   0   0   0   1   0   1   0   1   1   2   2   1   1   1   1   1   0   2   1   2   2   2   1   1   1   0   2   1   1   1   1   1   0   0   1   0   0   1   0   0   0   0   1   0   1   1   1   2   1   2   2   2   0   2   2   1   1   0   2   1   2   0   1   1   1   0   1   1   0   2   0   1   1   1   1   1   0   2   0   0   0   2   0   1   0   1   1   1   0   1   2   1   2   1   1   2   0   2   0   2   1   2   2   0   0   1   1   2   0   0   0   0   1   2   1   0   0   1   1   1   1   1   1   2   1   1   2   1   0   1   2   1   1   1   2   1   0   2   1   2   1   1   2   2   1   0   0   1   1   1   0   0   1   2   1   0   0   1   2   1   1   2   0   2   0   1   1   1   2   1   2   2   1   1   0   2   1   1   1   0   1
 MK-1-11                0   0   0   2   0   1   1   0   0   0   0   1   0   1   2   0   1   1   0   0   0   0   1   0   0   0   0   1   2   2   0   1   1   1   1   0   2   2   2   2   2   1   1   1   0   2   1   0   1   1   1   0   0   1   0   0   1   0   0   1   0   1   0   1   1   1   1   1   1   2   2   0   2   2   1   1   0   2   1   2   0   1   1   1   0   0   2   0   2   0   2   1   1   1   1   0   2   0   0   0   2   0   1   0   1   1   1   0   1   2   1   2   1   1   2   0   1   0   1   1   2   2   0   0   1   1   2   0   1   1   0   1   1   1   1   1   1   1   1   0   1   0   2   1   2   2   1   0   0   2   1   1   1   2   1   0   2   1   2   1   1   2   2   2   0   1   1   1   1   0   1   1   2   1   0   0   1   2   1   1   2   0   1   0   2   1   1   2   1   2   2   1   1   1   2   1   1   2   0   1
 MK-1-12                1   0   0   2   0   1   2   0   0   0   1   1   0   1   2   0   1   1   0   0   0   0   1   0   0   0   0   1   1   1   0   1   2   0   1   0   2   1   2   2   2   1   1   1   0   2   1   0   0   1   1   0   1   1   0   0   2   0   0   1   0   1   0   1   1   1   1   1   1   0   2   0   2   2   1   0   0   1   1   2   0   1   1   1   0   0   1   0   2   0   2   1   0   1   1   0   2   0   0   0   2   1   1   0   1   1   1   0   1   2   1   2   1   1   2   0   1   0   1   1   2   1   0   0   1   2   2   0   1   1   0   1   1   1   2   1   1   1   1   1   1   0   2   1   2   1   1   0   0   2   0   2   0   2   1   0   2   1   2   1   0   2   2   2   0   1   1   1   1   2   1   1   2   1   0   1   1   2   1   1   2   0   1   0   2   1   1   2   1   2   2   1   1   1   2   1   1   2   0   2
 MK-1-13                1   0   0   2   0   1   1   0   1   0   1   1   0   1   1   0   1   1   0   0   0   0   0   0   0   1   0   1   1   1   0   0   2   0   1   0   2   0   2   2   2   1   1   1   0   1   1   0   0   1   1   1   2   1   0   0   2   0   0   1   1   1   0   1   1   1   1   1   1   0   2   1   2   2   1   0   1   2   1   1   0   1   1   1   0   1   1   0   2   0   2   1   0   1   1   0   2   0   0   0   2   1   1   0   1   1   1   0   1   2   1   2   1   1   2   0   1   0   1   1   2   1   0   0   1   2   2   0   1   1   1   0   1   1   2   1   1   1   1   1   0   1   2   1   1   1   1   0   0   2   0   2   0   2   2   0   2   1   2   1   0   2   2   2   1   1   1   1   1   2   1   1   2   1   0   0   0   2   1   1   2   0   1   0   2   1   1   2   1   0   2   2   2   1   0   1   1   2   0   2
 MK-1-14                1   0   0   2   0   1   1   0   1   0   1   1   1   1   1   1   1   1   0   0   0   0   0   0   0   1   0   1   1   1   0   0   2   0   1   1   2   0   2   2   2   0   1   1   0   2   2   0   0   1   1   2   2   2   1   0   2   0   0   1   1   1   0   1   0   1   1   1   1   0   2   1   2   2   2   0   1   1   1   0   0   0   1   1   0   1   1   0   1   0   2   1   0   1   2   0   2   0   0   0   2   1   1   0   1   1   1   0   1   2   1   2   1   1   2   0   1   0   1   1   1   1   1   0   1   2   2   0   1   1   1   0   1   1   2   1   1   1   1   1   0   1   2   1   1   1   1   0   0   2   1   2   1   2   2   0   1   1   2   1   0   1   2   2   1   2   1   1   1   2   1   1   2   1   0   0   0   2   1   2   2   0   1   1   2   1   1   2   1   0   2   2   2   2   1   1   0   2   2   2
 MK-1-15                1   0   1   2   1   1   1   0   1   0   1   1   1   1   2   1   1   1   0   1   0   1   0   0   0   1   0   1   1   1   1   0   2   0   1   1   1   1   2   2   2   0   1   1   0   2   2   0   0   0   1   2   2   2   1   0   2   0   1   1   1   1   0   1   0   0   1   1   1   0   2   1   1   2   2   1   1   1   1   0   1   0   1   2   0   1   1   0   1   0   2   1   0   1   2   0   2   0   1   1   2   1   1   0   1   1   1   1   1   2   1   1   1   1   2   1   1   0   1   1   1   1   1   0   1   2   2   0   2   1   2   0   1   1   2   1   0   1   1   1   0   1   2   1   1   1   1   0   0   1   1   1   1   2   1   0   0   0   2   1   0   1   2   2   1   2   1   1   1   2   1   1   1   1   0   0   0   2   2   2   1   0   1   1   2   1   1   2   1   0   1   2   2   1   1   1   0   2   2   1
 MK-1-16                1   0   1   1   0   1   1   0   1   0   1   0   2   0   1   1   1   1   0   1   0   1   0   1   1   1   0   1   0   1   1   0   2   0   1   1   1   1   2   1   2   0   2   1   0   2   2   0   0   0   1   1   1   2   1   0   2   0   1   2   1   1   0   1   0   0   1   1   1   1   1   2   1   2   2   1   1   1   1   0   1   0   1   2   0   2   1   0   1   0   2   1   0   1   2   0   2   0   1   1   2   1   1   0   1   1   1   1   1   2   1   1   1   1   1   1   1   1   1   1   1   1   1   0   1   2   2   0   2   1   2   0   1   1   2   1   0   1   1   1   1   1   2   1   1   1   0   0   0   1   1   1   1   1   1   0   1   0   2   1   0   1   2   2   1   2   1   1   1   2   2   1   1   2   0   0   1   2   1   2   1   2   1   1   2   1   1   2   1   0   1   1   2   1   1   1   0   1   2   1
 MK-2-1                 1   2   0   1   1   0   0   0   2   2   1   1   1   0   1   2   2   1   1   0   1   2   0   0   1   2   1   0   0   1   1   0   1   2   1   1   1   1   0   1   0   1   0   1   1   2   1   2   1   2   1   1   1   1   0   1   2   1   0   1   2   1   1   2   0   1   1   0   1   1   2   1   0   1   1   0   1   1   0   0   1   1   1   1   2   1   1   1   1   0   0   0   0   1   2   1   1   1   2   1   1   1   1   2   1   1   2   1   0   1   1   0   0   1   1   1   1   1   1   1   2   2   0   1   0   1   2   2   1   2   1   1   1   2   0   2   0   1   2   1   1   1   2   1   1   2   1   0   1   1   2   1   0   0   1   1   2   0   1   2   0   1   0   0   1   1   1   1   1   1   1   2   2   1   1   0   1   1   1   2   1   1   1   1   2   0   1   2   1   1   0   0   0   1   2   0   0   1   0   1
 MK-2-2                 1   2   0   1   1   0   0   0   2   2   1   1   2   0   1   2   2   1   1   1   1   2   0   0   1   2   1   1   0   1   1   0   1   2   1   1   1   1   0   1   0   1   0   1   1   2   1   2   1   2   1   1   1   1   0   1   2   1   0   1   2   1   1   0   0   1   1   0   1   1   2   1   0   1   1   0   1   2   0   0   1   0   1   1   2   1   1   1   1   0   0   0   0   1   2   1   1   1   1   1   1   1   1   1   1   1   1   2   0   1   1   0   0   1   1   1   1   1   0   1   2   2   0   1   1   1   2   2   1   2   0   1   1   2   0   2   0   1   2   1   1   1   2   1   1   2   1   0   1   0   2   1   0   0   2   1   1   1   1   2   0   1   0   0   1   2   1   1   1   1   1   2   2   1   1   1   1   2   1   2   1   1   1   1   2   0   1   1   0   1   1   1   0   1   2   0   0   1   0   1
 MK-2-3                 1   2   0   1   0   1   0   0   2   2   1   1   2   0   1   2   2   1   1   1   1   2   0   0   1   2   1   1   0   1   1   0   1   2   1   1   1   1   0   1   0   2   0   1   1   2   0   2   1   2   1   1   1   2   0   1   2   1   0   1   2   1   1   1   2   1   1   1   1   1   2   1   0   1   1   0   1   2   0   0   1   0   1   1   2   1   1   1   1   0   0   0   0   2   2   1   1   2   1   1   2   1   0   1   1   1   1   1   0   1   1   0   0   0   1   1   1   2   0   1   2   2   0   0   0   0   2   2   1   2   0   1   1   2   0   2   0   1   2   1   1   0   2   1   1   1   1   1   1   0   2   1   1   0   1   1   1   1   1   2   0   1   0   0   0   2   1   1   0   1   1   2   2   2   1   1   1   2   1   2   1   1   1   1   1   0   1   1   0   0   1   1   0   1   2   0   0   1   0   1
 MK-2-4                 1   2   0   1   1   1   0   0   1   2   1   1   0   0   1   1   1   1   1   1   1   2   1   0   1   2   1   1   1   1   1   0   1   2   1   1   1   1   1   1   0   2   1   1   1   2   0   2   1   2   0   1   1   2   0   1   2   1   1   1   2   1   1   1   2   1   1   1   0   1   2   1   0   1   1   0   1   2   1   0   1   0   1   1   2   2   1   1   0   0   0   0   0   2   2   1   2   2   1   1   2   2   0   1   1   1   1   1   1   0   1   0   0   1   1   1   2   2   0   1   2   2   1   0   0   0   1   2   1   2   1   2   1   2   0   2   0   1   2   1   1   0   2   1   1   0   1   0   1   0   2   1   1   0   1   1   1   1   1   2   0   1   0   0   0   2   1   1   0   1   1   2   2   2   1   1   0   2   1   2   1   1   1   1   1   0   1   1   0   1   1   2   1   1   2   0   0   1   0   1
 MK-2-5                 1   2   0   1   1   1   0   0   1   2   1   1   0   1   0   1   1   1   1   2   1   2   2   0   1   2   1   1   1   1   1   1   0   1   1   1   1   1   1   1   0   2   1   0   1   2   0   2   1   2   0   1   1   2   1   0   2   1   1   1   1   1   1   1   2   1   1   1   0   1   2   1   0   0   1   1   1   2   2   0   1   0   0   1   2   2   0   1   0   0   0   0   0   2   1   1   2   2   1   1   2   2   0   1   1   2   0   1   1   0   1   0   0   1   1   1   2   2   0   1   2   2   1   0   0   0   1   2   1   2   1   2   1   2   1   2   1   1   2   1   0   0   2   1   1   0   1   1   1   0   2   1   1   2   2   1   1   1   1   2   0   0   0   1   0   2   1   2   1   1   1   2   2   2   1   1   0   1   1   2   1   1   0   1   1   0   0   1   0   2   1   2   1   1   2   0   0   1   0   1
 MK-2-6                 1   2   1   0   1   1   0   0   1   1   1   1   0   1   0   1   1   1   1   1   1   2   1   0   1   2   1   1   1   1   1   1   0   1   1   1   1   1   1   1   0   2   1   0   1   2   0   2   1   2   0   1   1   2   1   0   2   1   1   1   1   1   1   1   2   1   1   1   0   1   2   1   0   0   0   1   1   2   2   0   0   0   1   1   2   2   1   1   0   0   0   0   0   2   1   1   2   2   1   1   1   2   0   1   0   2   0   1   1   0   1   0   0   1   1   1   2   2   1   1   2   2   1   0   0   0   1   2   1   2   1   2   1   2   1   1   1   2   2   1   0   1   1   1   1   0   1   0   1   0   2   1   2   2   2   1   1   1   1   2   0   0   0   1   0   2   1   2   1   1   0   2   2   2   1   1   0   1   1   2   1   1   0   1   1   1   0   1   1   2   1   2   1   1   2   0   0   1   0   1
 MK-2-7                 1   1   1   0   1   1   0   0   1   1   1   1   0   1   0   1   1   2   1   1   1   2   1   1   1   2   1   1   1   1   0   1   0   1   1   1   1   1   1   1   0   2   1   0   1   1   0   2   1   2   1   1   0   2   2   1   2   1   2   1   1   1   1   2   2   1   1   1   0   2   2   1   0   0   0   1   1   2   2   0   0   0   1   1   1   2   1   1   0   0   0   0   0   2   1   1   2   2   1   1   1   2   0   1   1   1   0   1   0   0   0   0   0   2   1   2   2   2   1   1   2   1   1   0   1   0   1   2   1   2   1   2   1   2   1   1   1   2   2   1   1   1   2   0   2   0   1   0   0   0   2   1   2   2   1   1   1   1   1   1   2   0   1   1   2   2   1   2   1   1   0   2   2   2   1   1   1   1   1   2   2   1   0   1   1   2   0   1   1   2   1   2   1   1   2   0   0   1   0   1
 MK-2-8                 2   1   1   0   1   1   0   0   2   1   2   1   0   1   0   1   1   2   1   1   1   2   1   1   1   2   1   1   1   1   0   1   1   1   1   1   1   1   0   2   0   2   1   0   0   0   0   2   1   2   1   1   0   2   1   1   2   1   2   1   1   1   1   2   1   1   1   2   0   2   2   2   0   0   0   1   1   2   2   0   0   1   1   1   1   2   1   1   0   0   0   0   0   2   1   1   2   2   1   1   1   2   0   1   1   1   0   1   0   0   1   0   0   2   1   2   1   2   1   1   2   2   1   1   1   1   1   1   1   1   0   2   2   2   1   1   1   1   1   1   1   1   2   0   2   0   1   1   0   0   2   1   2   2   1   1   1   1   1   2   2   1   1   1   2   2   1   1   1   1   0   1   2   2   1   1   2   0   1   2   2   2   0   1   1   2   0   0   1   2   1   2   1   1   2   0   0   1   0   0
 MK-2-9                 2   1   1   0   2   1   0   0   2   1   2   1   0   1   1   1   1   2   0   1   1   2   1   0   1   2   1   1   0   1   0   1   1   1   1   1   1   1   0   2   0   1   1   0   1   0   0   2   1   1   1   1   0   2   1   1   2   0   1   0   1   1   1   1   1   1   1   2   0   2   2   2   0   2   0   1   1   1   2   0   0   1   1   1   1   2   1   2   0   0   0   0   0   1   1   2   2   2   1   1   1   2   0   1   1   1   0   1   0   0   0   0   0   2   1   2   2   2   1   1   2   2   1   1   1   1   1   1   1   1   0   2   2   2   1   1   1   1   1   1   0   1   2   0   2   0   1   1   0   0   2   1   2   1   1   1   1   1   1   1   2   1   1   1   2   2   1   1   2   1   0   0   2   2   0   1   2   1   1   2   2   1   1   1   1   2   1   0   1   2   0   2   1   1   1   0   1   2   1   0
 MK-2-10                2   1   1   0   2   1   0   0   2   1   1   1   1   1   1   1   1   2   0   2   1   2   1   0   1   2   1   1   1   1   1   1   1   1   0   1   1   1   0   2   0   1   1   0   1   0   0   2   1   1   1   1   0   1   1   1   2   1   0   0   1   1   1   1   2   1   1   2   1   2   2   2   0   2   1   0   1   1   1   0   0   1   1   1   1   2   2   2   0   0   0   0   1   1   1   2   2   2   0   2   1   2   0   1   1   1   0   0   0   0   0   0   0   1   1   1   2   2   1   0   2   2   1   1   1   1   0   2   1   1   0   2   2   2   1   2   1   1   1   1   0   1   2   1   2   0   1   2   0   0   2   1   2   1   1   1   1   1   1   1   2   1   1   1   2   2   1   0   1   1   0   0   1   1   0   1   2   1   1   1   2   1   2   1   1   2   2   0   0   2   1   2   1   1   1   0   1   2   1   0
 MK-2-11                2   1   2   0   2   2   0   1   2   1   2   1   1   1   1   1   1   2   0   2   1   2   1   0   1   2   1   1   1   1   0   1   1   1   0   1   1   2   0   2   1   1   1   0   1   1   0   2   1   1   1   1   0   1   1   1   2   1   1   0   1   1   2   1   2   2   1   2   1   2   2   2   0   2   1   0   0   1   1   0   1   2   1   1   1   2   2   2   0   1   0   1   1   1   1   2   2   2   0   1   1   2   0   1   1   1   0   1   0   0   0   0   0   1   1   1   2   2   2   0   2   2   1   1   1   1   0   2   1   1   0   2   2   2   1   2   1   1   1   1   0   1   2   1   2   0   1   2   0   0   2   1   2   1   1   1   1   1   2   1   2   1   1   1   1   2   1   0   1   1   0   0   1   1   0   1   2   1   2   2   1   1   2   1   1   1   1   0   0   2   1   1   1   1   1   1   0   2   0   1
 MK-2-12                2   1   2   0   2   2   0   1   2   1   2   1   1   1   1   1   1   2   0   2   1   2   1   1   0   2   1   1   1   0   0   0   1   1   0   1   1   2   0   2   1   2   1   0   1   1   1   1   1   1   1   1   0   0   1   1   2   1   1   1   1   1   2   1   2   1   1   2   1   1   2   2   0   2   1   1   0   1   1   0   1   2   1   2   0   2   2   2   1   2   0   1   1   1   1   2   2   1   1   1   1   0   0   1   1   0   0   1   0   0   0   0   0   0   1   1   2   1   2   0   2   2   1   1   0   1   1   2   1   1   0   2   2   2   0   1   1   1   1   2   0   1   2   1   2   0   1   2   0   0   2   1   2   1   1   2   1   1   2   1   2   1   1   1   1   2   1   0   1   1   0   1   0   1   0   1   2   1   2   2   1   1   2   1   1   1   1   0   1   2   1   1   1   1   1   1   0   1   0   1
 MK-2-13                2   1   2   0   2   1   0   1   1   1   1   1   1   1   1   1   1   2   0   2   1   2   1   1   0   2   1   1   0   0   0   0   1   1   0   1   1   2   0   2   1   1   1   1   1   1   1   1   1   1   0   1   0   1   1   1   2   1   1   0   1   1   2   1   2   1   2   2   1   1   2   2   0   1   1   1   0   1   1   0   1   2   1   2   0   1   2   1   1   2   0   1   1   1   1   2   2   1   1   1   1   0   1   1   1   0   0   2   0   0   1   0   0   0   1   1   2   1   2   1   2   2   1   2   0   1   1   2   1   1   0   2   2   2   0   1   1   1   1   2   0   1   2   2   2   1   1   2   0   0   2   1   2   2   1   2   2   1   2   1   2   1   1   0   2   2   1   0   1   1   0   1   0   1   0   1   1   1   1   2   1   1   1   1   1   2   1   1   1   2   0   1   1   0   1   1   0   1   0   2
 MK-2-14                2   1   2   1   2   2   0   1   1   1   2   1   1   2   1   1   1   2   0   2   1   2   1   1   1   2   2   1   0   0   0   0   1   1   0   1   1   2   1   2   1   2   1   1   1   1   1   0   0   0   0   1   0   1   1   1   2   1   1   0   1   1   2   2   2   1   2   2   1   1   2   0   0   0   1   1   0   1   1   0   1   2   2   2   0   1   1   0   1   2   0   1   1   1   1   2   2   1   1   1   1   0   1   1   1   1   0   1   0   0   1   0   0   0   1   1   2   1   2   1   2   2   1   2   0   1   0   2   1   1   0   2   2   2   1   1   1   1   1   2   0   0   2   2   2   1   1   2   0   1   2   1   2   2   1   2   2   2   2   1   2   1   1   2   1   1   1   0   1   1   1   1   0   1   0   1   1   1   1   2   1   1   1   1   0   2   1   1   1   2   1   1   1   0   1   1   0   1   0   2
 MK-2-15                2   2   2   1   1   2   0   1   1   1   2   1   2   2   1   1   1   2   0   1   1   2   0   0   1   2   2   1   0   0   0   1   2   1   0   1   1   2   1   1   1   2   1   1   1   1   1   1   0   0   0   1   0   1   0   1   2   1   1   0   1   1   2   1   2   1   2   2   0   1   2   1   0   0   1   0   0   1   1   0   1   2   2   2   0   1   1   0   1   2   0   1   1   1   1   2   2   1   2   0   1   0   0   1   1   1   0   1   0   0   2   0   1   0   1   1   1   1   2   1   2   2   1   2   0   1   0   2   1   1   0   2   0   1   1   1   1   1   1   2   0   0   1   2   2   1   1   2   1   1   2   1   2   2   1   2   2   2   1   1   2   2   1   2   1   1   1   0   0   1   1   1   1   1   0   1   1   1   1   1   1   1   1   2   2   2   1   1   1   2   1   1   1   0   1   1   0   1   0   2
 MK-2-16                2   2   2   1   1   2   0   1   1   1   1   1   1   2   1   1   2   2   0   1   0   2   0   0   1   2   2   1   0   0   0   0   2   2   0   1   1   2   1   1   1   1   1   1   1   1   1   1   0   1   0   1   0   1   0   1   2   1   1   0   0   1   2   1   2   1   2   2   1   1   2   1   0   0   1   0   0   1   1   0   1   2   1   2   0   1   1   0   1   2   0   1   0   1   1   1   2   1   2   0   1   0   0   1   1   1   0   1   0   0   2   0   0   1   1   1   1   1   1   1   1   2   1   2   0   1   1   2   1   1   0   2   0   1   1   1   1   1   1   1   0   0   1   1   1   1   1   2   1   1   2   1   1   2   0   2   0   2   1   1   2   1   1   1   1   1   1   0   0   1   1   1   2   1   1   1   1   1   1   1   0   1   1   1   2   2   1   1   1   2   1   1   1   0   1   1   0   1   0   1
 MK-3-1                 1   1   2   0   2   1   2   1   1   2   1   2   0   0   1   1   0   1   2   0   0   0   0   1   2   0   0   2   1   0   0   0   1   0   2   1   1   1   1   1   2   0   1   0   2   2   1   1   1   1   1   1   2   2   1   2   2   1   2   1   0   2   2   2   2   1   0   2   1   1   1   1   1   0   1   0   1   1   2   1   1   2   1   0   2   1   2   0   0   1   2   0   0   0   0   1   1   0   1   2   0   1   1   0   0   2   1   1   1   1   0   2   1   1   1   0   1   1   0   1   0   1   2   0   0   1   1   1   1   2   0   2   2   0   1   2   0   1   1   1   1   2   1   0   2   1   0   1   2   0   1   1   0   2   1   0   2   2   1   1   1   0   1   0   1   1   0   0   1   1   0   2   2   0   1   1   1   0   1   2   1   0   0   1   2   0   0   0   1   1   0   0   2   1   2   2   2   1   1   2
 MK-3-2                 1   1   2   0   2   1   2   1   1   2   1   2   0   0   1   1   0   1   2   0   0   0   0   0   2   0   0   2   1   1   1   0   1   0   1   1   1   1   0   1   1   0   1   1   2   1   1   1   1   1   1   1   2   2   1   1   2   1   1   1   2   2   2   2   2   1   0   2   1   1   1   1   1   0   1   2   1   1   2   1   1   2   1   1   1   0   1   0   0   1   2   1   0   0   0   2   2   0   1   1   0   1   1   0   0   2   1   1   1   1   0   2   1   1   1   0   1   1   0   1   0   0   2   0   1   1   1   2   2   2   0   2   2   0   1   2   0   1   1   1   1   2   1   0   2   1   0   1   1   1   1   1   0   2   1   0   1   1   1   1   1   0   1   0   1   1   0   0   1   1   0   2   2   0   1   1   1   0   2   2   1   0   0   1   2   0   0   0   1   1   1   1   0   1   2   1   2   1   1   2
 MK-3-3                 1   1   2   0   2   1   2   1   1   1   1   2   0   0   1   1   0   1   2   1   0   1   0   0   2   0   0   2   1   0   0   0   2   0   2   2   2   0   0   0   1   0   1   2   2   1   1   1   1   1   1   1   2   2   0   1   2   2   1   1   2   2   1   2   2   1   0   1   1   2   1   0   1   0   1   2   1   1   2   1   1   2   1   1   1   0   1   0   0   1   2   1   0   0   1   1   2   0   1   1   0   1   1   0   0   1   1   1   1   1   0   2   1   1   1   0   1   1   0   1   0   0   2   0   1   1   1   2   2   2   0   2   2   1   0   1   0   2   1   1   1   2   2   0   2   1   0   1   1   2   1   1   0   2   2   0   1   1   1   2   1   0   1   0   1   1   0   1   2   1   1   2   1   0   1   1   1   0   2   2   1   0   0   0   2   0   1   0   1   1   1   1   0   1   1   1   2   1   2   2
 MK-3-4                 1   1   2   0   2   1   2   1   2   1   0   2   0   0   1   1   0   1   2   1   0   1   0   0   2   0   0   2   1   0   0   0   2   0   2   1   2   0   1   1   1   1   1   2   2   2   1   0   1   1   1   1   2   2   0   1   2   2   1   2   2   2   2   2   2   1   0   1   1   1   1   0   1   2   1   2   1   1   2   1   1   1   1   1   0   0   1   0   0   1   2   2   0   0   1   1   2   0   1   1   0   1   1   0   1   1   0   1   1   1   0   2   1   1   1   0   1   1   0   1   0   0   2   0   1   2   1   1   2   2   0   2   2   1   0   1   0   2   1   1   2   2   2   1   2   1   1   1   1   2   1   2   0   2   2   0   1   1   1   2   1   0   0   0   1   1   0   1   2   1   1   0   1   0   1   1   1   0   2   2   1   1   0   0   2   0   1   0   1   1   1   1   0   1   0   1   2   1   2   1
 MK-3-5                 1   1   2   0   2   1   2   0   2   0   0   2   0   0   1   1   0   1   2   1   0   1   0   0   2   0   0   2   1   0   0   0   2   0   2   2   2   0   1   1   1   1   1   2   1   2   1   0   1   1   0   1   2   1   0   1   2   2   1   2   1   2   2   2   2   0   0   1   1   1   1   0   0   2   1   2   1   1   2   1   2   1   1   1   1   1   1   0   0   1   1   2   2   1   1   1   2   0   2   0   0   1   1   0   1   1   0   1   1   1   2   2   1   1   1   0   1   1   0   1   0   0   1   0   1   2   1   1   2   2   0   2   2   1   0   1   1   2   1   1   1   2   1   1   1   1   1   1   1   2   2   2   0   2   2   0   1   0   1   2   1   0   0   1   0   1   0   1   1   1   1   0   1   0   1   1   1   0   2   1   1   1   0   0   2   1   0   0   1   1   1   1   0   1   0   1   2   1   2   1
 MK-3-6                 1   1   2   0   2   1   0   0   2   0   0   1   0   0   1   1   0   1   2   0   0   1   1   0   1   0   0   2   1   0   0   0   2   0   2   2   1   0   1   1   1   1   1   2   2   1   1   0   1   1   0   1   1   1   0   1   2   2   1   2   1   2   2   2   2   1   0   1   0   1   1   1   0   2   2   1   1   1   1   1   2   1   1   1   1   1   1   0   0   1   1   2   2   1   1   1   1   0   1   0   0   1   1   0   1   1   0   1   1   1   2   2   1   0   1   0   1   1   0   1   0   1   1   0   1   2   0   0   1   2   0   2   2   1   0   1   1   2   1   2   1   1   1   2   2   1   2   1   2   2   2   2   1   2   2   1   1   0   1   2   0   0   0   1   1   1   0   2   1   1   2   0   1   0   0   1   1   0   2   1   1   1   0   0   1   1   0   0   1   1   1   1   0   1   0   1   2   1   2   1
 MK-3-7                 1   1   1   1   2   1   0   0   1   1   0   1   0   0   1   1   0   1   2   0   0   1   1   0   1   1   1   2   1   0   0   1   1   1   2   2   1   0   1   1   0   1   1   2   2   1   1   0   1   1   1   1   1   1   0   1   2   2   1   1   1   2   2   2   2   1   0   1   0   1   2   1   1   2   2   1   1   1   1   1   2   0   1   1   1   1   1   2   0   1   1   2   2   1   1   2   1   0   1   0   0   0   1   0   0   0   0   2   1   0   2   1   1   0   1   0   0   1   0   1   0   1   1   0   2   1   1   0   2   1   0   2   2   1   0   1   1   2   1   1   1   1   2   2   2   1   2   1   2   2   2   2   1   2   2   2   2   0   1   1   0   0   0   1   1   1   0   2   1   0   2   0   1   1   0   1   1   0   2   1   1   1   0   0   0   1   1   0   1   1   1   1   0   0   0   1   1   1   2   1
 MK-3-8                 1   2   1   1   2   0   1   0   1   1   0   1   1   0   1   1   1   1   1   0   0   2   2   1   1   1   1   2   2   0   0   1   1   1   2   2   1   0   1   2   0   1   1   1   2   1   1   0   1   1   1   0   1   1   0   0   2   2   1   2   1   2   2   2   2   1   1   1   0   1   2   1   1   1   2   1   1   1   1   1   2   0   1   1   1   1   1   2   0   1   2   2   2   1   1   2   1   0   1   0   1   0   1   1   0   0   0   2   1   0   2   2   1   0   1   1   0   1   0   1   0   1   1   1   2   1   2   0   2   1   0   2   2   1   0   1   1   1   1   1   1   1   2   1   2   1   2   1   2   2   2   2   2   2   2   1   2   0   1   1   0   0   0   1   1   1   1   1   1   1   2   0   1   1   0   1   1   0   2   1   1   0   1   0   0   1   1   0   0   2   1   1   0   0   0   1   1   1   2   1
 MK-3-9                 1   2   1   0   1   0   1   0   1   2   0   1   1   0   1   1   1   1   1   1   0   2   1   1   1   1   0   2   2   0   0   1   1   1   1   2   1   1   1   2   0   1   1   1   2   1   1   1   2   1   1   0   1   1   0   1   2   2   1   1   0   2   1   2   2   1   0   2   0   1   2   1   1   1   2   1   1   0   0   1   2   0   1   1   1   1   1   2   0   1   2   2   2   1   1   2   1   0   1   1   1   0   1   1   0   0   0   1   2   0   2   2   1   0   1   1   0   1   0   1   0   1   1   1   1   2   2   1   2   1   0   2   2   1   0   1   1   1   1   1   1   1   2   2   2   1   2   1   2   2   2   2   2   1   2   1   2   0   1   1   0   0   0   1   1   1   1   1   0   1   2   0   1   1   0   1   2   0   2   1   1   1   1   0   0   1   1   0   1   2   1   1   0   0   0   1   1   1   2   1
 MK-3-10                1   2   1   0   1   0   0   1   1   2   0   2   1   0   1   1   1   1   1   1   0   2   1   1   2   1   0   2   2   0   0   1   1   1   1   2   1   1   1   1   0   2   0   1   2   1   1   1   2   1   2   0   1   1   0   1   2   2   1   1   0   2   1   2   2   1   0   2   0   1   2   2   1   1   2   1   1   0   1   1   2   0   1   1   1   1   2   2   0   1   2   2   2   1   1   2   1   0   1   2   0   0   1   1   0   0   0   1   2   0   2   2   1   0   1   2   0   1   0   1   0   1   1   0   1   2   2   1   2   1   0   2   1   1   0   1   2   1   1   2   0   1   2   1   2   0   2   1   2   2   2   2   2   1   2   1   2   0   1   1   2   0   0   1   1   0   1   1   0   1   2   0   1   2   0   1   1   0   2   1   1   1   1   1   0   1   0   1   1   1   2   1   0   0   0   1   1   1   2   1
 MK-3-11                1   2   1   0   1   0   1   1   1   1   0   2   1   0   1   2   1   1   1   1   0   2   1   1   1   1   0   2   2   0   0   1   1   1   1   1   1   1   1   0   0   2   0   1   2   1   0   2   2   1   2   0   1   1   0   1   2   2   1   1   0   1   1   2   2   1   0   2   1   1   2   0   1   1   1   1   1   0   1   2   2   0   1   1   1   1   2   2   0   1   2   2   1   0   1   2   2   1   2   2   1   0   1   1   1   0   0   1   2   0   2   2   2   0   1   2   0   1   0   1   0   1   1   0   1   2   2   1   2   1   0   2   1   1   0   1   2   1   1   2   0   1   2   1   2   0   2   1   2   2   2   2   2   1   1   1   2   0   1   1   2   0   0   1   1   0   1   1   1   0   2   0   1   2   1   2   0   0   2   1   1   1   1   2   1   1   0   1   1   1   1   1   1   0   0   1   1   1   1   1
 MK-3-12                1   2   1   0   1   0   2   2   1   1   0   2   0   0   1   2   1   2   1   1   0   2   1   1   1   1   0   2   2   0   1   1   1   1   0   0   1   1   1   0   0   1   0   1   1   1   0   2   2   1   2   0   1   1   0   1   1   2   1   1   1   1   1   1   2   0   0   2   1   1   1   0   1   1   1   1   1   0   1   0   2   0   0   0   1   1   0   2   0   1   2   2   1   0   1   2   2   1   2   2   2   1   1   1   1   1   0   1   2   0   2   2   2   0   0   1   0   1   0   1   0   1   1   0   0   2   2   1   2   1   0   1   1   1   0   1   2   1   1   2   0   1   2   1   2   0   2   1   2   2   2   1   2   1   1   1   2   1   1   1   1   0   0   1   1   0   1   1   1   0   2   0   1   2   1   2   1   0   2   1   1   0   1   2   1   1   0   1   1   1   0   1   0   1   0   2   1   1   1   1
 MK-3-13                1   2   1   0   1   1   2   2   1   1   0   2   0   0   0   2   1   1   1   1   0   2   2   1   0   1   0   2   1   0   1   1   1   1   0   0   1   1   1   0   0   1   0   1   1   1   0   2   1   2   2   0   1   1   0   1   1   1   1   1   0   1   1   0   2   1   0   2   1   0   1   0   1   1   1   1   1   0   1   0   2   0   1   1   1   1   0   2   0   0   2   0   1   0   0   2   2   1   2   2   2   1   1   1   1   0   0   1   2   0   2   2   2   0   0   1   0   1   0   1   0   1   2   0   0   1   2   1   2   1   0   1   1   1   0   0   2   1   0   2   1   1   2   1   2   0   1   1   2   2   2   2   2   0   1   1   2   2   1   1   1   0   0   1   1   0   1   2   1   0   2   0   1   1   0   2   1   1   2   1   1   0   2   2   1   1   0   1   1   1   0   1   1   0   1   2   1   1   1   1
 MK-3-14                0   2   1   0   1   1   2   2   1   1   0   2   0   0   0   1   1   1   1   0   0   2   2   1   1   1   1   2   1   0   1   1   0   1   1   0   1   1   1   0   1   1   0   1   1   1   0   2   1   2   2   0   1   1   0   1   1   0   1   1   0   1   1   0   0   0   0   2   1   0   1   0   1   1   1   1   1   0   1   0   2   0   1   1   1   1   0   1   0   0   2   0   1   1   0   2   2   1   1   2   2   2   1   1   1   1   0   1   2   0   2   2   2   1   0   1   0   2   0   1   1   1   2   0   0   1   2   1   2   1   0   1   1   1   0   0   2   1   0   2   1   1   2   1   2   0   2   1   2   2   2   2   2   0   1   1   2   2   1   1   2   0   0   2   1   1   1   2   1   0   1   0   1   1   0   1   1   1   2   1   1   0   2   2   2   1   1   1   1   1   0   1   1   1   1   2   1   1   1   2
 MK-3-15                0   2   1   0   1   0   2   2   1   1   0   2   0   0   0   0   0   1   1   0   0   1   1   1   1   1   1   2   1   0   1   1   0   1   1   0   1   1   1   1   1   1   0   1   1   1   0   1   1   2   2   1   1   1   0   1   1   0   1   1   0   1   2   1   0   0   0   1   2   0   1   0   1   1   1   1   1   0   1   0   2   0   1   0   1   1   0   0   1   0   2   0   0   1   0   2   2   1   1   2   2   2   1   1   1   1   0   1   2   0   2   2   2   1   0   0   0   2   0   1   1   1   2   0   1   1   2   1   2   1   0   1   1   1   0   0   2   1   1   2   2   1   2   2   2   1   2   2   1   1   1   1   2   0   1   1   2   2   1   1   2   0   0   2   1   0   1   1   1   0   1   0   1   1   0   1   1   2   2   1   1   0   2   2   2   1   1   1   1   1   0   1   1   1   1   2   1   1   1   1
 MK-3-16                1   2   0   0   1   0   2   1   1   1   0   2   1   0   0   0   0   1   1   0   0   0   1   0   2   1   2   2   1   0   1   0   0   1   1   0   1   1   0   1   1   1   0   1   1   1   0   1   1   2   2   1   0   1   0   0   1   0   1   1   0   1   2   1   0   0   0   1   1   0   1   0   1   1   1   1   2   0   1   0   2   0   1   0   1   1   0   0   1   0   2   0   0   1   0   2   2   1   1   2   1   2   1   1   1   2   0   1   2   0   2   2   2   1   1   0   1   1   0   1   1   1   2   1   1   1   2   1   2   0   0   1   1   1   0   1   2   1   1   2   2   2   2   1   2   1   2   1   1   1   1   1   2   1   1   1   2   2   1   1   2   0   0   2   1   1   1   1   0   0   1   0   1   1   0   1   1   2   1   1   1   0   2   2   2   1   2   1   1   1   1   1   1   0   1   2   1   1   1   1
 MK-4-1                 2   0   1   0   1   1   0   0   1   1   1   1   1   1   1   1   1   1   1   1   2   1   2   2   0   1   2   2   1   2   1   1   0   0   1   1   2   2   2   1   0   2   1   1   1   0   1   2   1   1   0   0   2   1   1   1   0   1   2   2   0   1   1   0   1   1   1   2   2   0   1   0   2   1   1   1   1   1   1   1   1   1   2   1   1   0   1   1   0   0   0   1   0   1   0   1   1   0   1   1   0   0   1   1   2   1   1   1   1   0   1   2   0   0   1   0   2   0   0   1   1   1   2   1   2   1   1   1   1   2   2   1   1   1   1   1   2   0   2   1   0   1   1   1   2   2   0   1   1   2   1   2   1   1   1   0   1   2   1   2   1   1   2   2   0   1   1   2   2   1   2   0   2   2   2   0   1   1   2   0   1   2   0   1   1   1   0   2   1   1   2   2   0   1   2   1   1   1   2   0
 MK-4-2                 2   0   1   1   1   1   1   0   2   1   0   1   1   0   1   1   0   1   1   1   2   1   1   1   0   2   2   2   1   2   1   1   1   1   1   1   2   2   2   2   1   0   1   1   1   1   2   2   0   0   0   0   2   1   2   1   0   1   2   2   0   1   1   0   1   2   1   2   2   0   1   0   2   1   1   1   0   1   1   2   1   0   2   1   2   0   1   1   1   0   0   1   0   1   0   1   1   0   1   1   0   1   1   1   2   1   1   1   1   0   1   1   1   1   1   0   2   0   0   1   1   1   2   1   2   1   1   1   1   2   1   1   1   1   1   1   2   0   1   1   0   1   1   1   2   2   0   1   1   2   2   2   1   1   1   0   1   2   1   2   1   1   1   2   0   1   1   2   2   1   2   1   2   2   1   0   1   1   2   1   1   2   1   1   1   1   0   2   1   1   2   2   0   1   2   1   1   1   2   0
 MK-4-3                 2   0   1   1   1   1   0   0   2   0   0   1   1   0   1   1   0   0   1   1   2   1   1   1   0   2   2   2   1   2   0   2   1   0   1   1   2   2   1   2   1   1   1   1   1   0   2   2   1   0   0   0   2   1   2   1   0   1   2   2   0   1   1   0   1   1   1   2   2   1   1   0   2   1   1   0   0   1   1   2   1   0   2   1   1   0   1   1   1   0   1   1   0   2   0   1   1   1   1   1   0   1   1   1   2   1   1   1   1   0   1   1   1   1   1   0   2   0   0   1   1   1   2   1   2   1   1   2   1   2   1   1   1   1   1   1   2   1   1   2   0   1   1   2   2   1   0   2   1   2   1   1   1   1   1   0   1   2   1   1   1   0   1   1   0   0   1   2   2   1   2   0   1   2   1   1   1   1   2   1   1   1   1   1   1   1   0   2   0   1   1   2   1   1   2   1   1   1   1   1
 MK-4-4                 1   0   1   1   1   1   0   0   2   1   0   1   1   1   1   1   0   1   1   1   2   1   1   1   0   2   2   2   1   2   1   2   1   0   1   1   1   2   1   2   1   1   0   1   1   0   2   2   1   0   0   0   2   2   2   1   0   1   2   2   0   1   1   0   1   1   2   1   2   1   1   0   1   1   1   0   0   1   1   2   1   0   2   1   1   0   1   1   1   0   1   1   0   2   1   1   1   2   1   1   1   1   1   1   1   1   1   1   1   1   1   1   1   1   1   0   2   0   0   1   1   1   2   0   2   1   1   2   1   2   0   0   1   1   1   0   2   1   1   2   0   0   1   2   2   1   0   2   1   2   2   2   1   1   1   0   1   1   1   1   1   0   1   1   0   0   1   0   2   1   2   0   1   2   1   1   1   1   1   1   0   2   0   1   1   1   0   2   0   1   1   2   1   1   2   1   1   1   1   0
 MK-4-5                 1   0   1   2   1   1   0   0   2   1   0   1   1   1   1   1   1   1   1   1   2   0   1   1   0   2   2   2   1   1   1   2   1   0   1   1   1   2   1   1   1   1   1   1   1   0   2   1   1   0   0   0   2   2   2   1   0   1   2   2   0   0   1   0   1   1   1   1   2   1   2   0   0   1   1   1   0   1   1   2   0   0   2   1   1   0   1   1   2   0   1   1   1   1   1   2   1   2   1   1   2   1   1   1   1   1   1   0   1   2   0   1   1   2   1   1   2   1   0   1   1   1   1   1   2   1   1   2   1   2   0   0   1   0   2   0   2   1   1   2   1   0   1   1   2   0   0   2   1   2   2   2   1   1   1   0   1   0   1   1   0   0   1   1   0   0   1   0   2   1   2   0   1   2   1   1   1   1   1   1   0   2   0   1   2   1   0   1   0   1   1   2   1   1   1   1   2   1   0   0
 MK-4-6                 1   0   1   2   0   1   0   0   2   1   0   1   1   2   1   1   1   1   1   0   2   0   0   1   1   1   2   2   1   1   1   2   1   0   1   1   1   1   1   1   0   2   1   1   1   1   2   1   1   0   0   0   2   1   2   1   0   1   2   2   0   0   1   0   2   1   1   2   2   1   2   0   0   2   2   1   0   1   0   2   1   0   0   1   1   0   1   1   2   0   2   1   1   1   1   1   1   2   1   1   2   1   1   1   1   1   1   0   1   2   0   1   1   2   1   1   2   1   0   2   2   1   1   1   2   1   1   2   1   2   0   0   0   0   2   1   2   1   1   1   1   0   1   1   2   0   0   1   1   2   2   2   2   1   1   1   0   0   1   1   1   0   1   1   0   0   1   0   2   1   2   0   0   2   1   1   1   1   1   1   0   2   0   1   2   1   0   1   0   1   1   2   2   1   2   0   2   1   0   0
 MK-4-7                 1   0   0   2   1   1   0   0   2   1   0   1   2   2   0   1   1   1   1   0   2   0   0   1   1   1   2   2   1   1   1   2   1   0   2   1   0   1   1   1   2   2   1   1   1   1   1   1   1   0   0   1   2   1   2   0   1   1   2   2   0   0   1   0   2   0   1   2   2   1   2   0   0   2   1   2   0   1   0   2   1   0   0   1   2   1   1   1   2   0   2   1   1   1   1   1   1   2   1   0   2   1   1   1   1   1   1   0   1   2   0   2   2   2   1   1   2   1   0   2   2   1   1   1   1   1   1   2   1   2   0   1   0   1   2   1   2   1   1   1   1   0   1   1   1   1   0   1   1   2   2   2   2   1   2   1   0   0   1   1   1   0   1   2   0   1   1   0   2   1   2   0   0   2   1   1   1   1   1   1   1   2   0   1   2   1   0   1   0   1   1   1   2   2   2   1   2   0   1   1
 MK-4-8                 1   0   0   2   1   1   0   1   1   2   0   1   2   1   0   1   1   1   0   0   2   1   0   0   1   1   2   2   1   1   1   2   2   0   2   1   0   1   1   1   2   1   1   1   1   1   1   1   1   1   0   1   2   1   1   0   1   0   2   2   0   0   1   0   2   0   1   2   2   1   2   0   0   2   0   2   0   1   0   2   2   1   1   1   2   1   0   1   2   1   2   1   1   1   0   1   1   2   1   0   2   1   1   1   1   2   1   0   1   2   0   1   2   2   1   1   2   0   0   2   2   1   0   1   1   2   1   2   1   2   0   1   1   1   2   1   2   1   1   0   1   0   2   1   1   1   0   0   1   2   2   2   0   1   2   1   0   1   1   1   1   0   1   2   0   1   1   0   2   1   2   0   0   1   1   1   1   0   1   1   1   2   0   1   2   1   1   1   0   1   2   1   2   2   1   1   2   0   1   1
 MK-4-9                 1   0   1   2   2   1   0   1   1   2   0   1   1   1   0   1   2   1   0   0   2   1   0   0   1   1   2   2   1   1   0   2   1   0   1   2   0   0   1   0   2   1   2   1   1   1   1   1   1   1   1   1   2   1   1   0   1   1   2   2   1   0   1   0   2   0   1   2   2   0   2   0   0   2   0   2   0   1   0   2   2   1   1   1   2   0   1   1   2   1   2   0   1   1   0   1   1   2   1   0   0   1   1   1   1   1   2   0   1   2   0   1   2   1   1   0   2   0   0   2   2   1   0   1   1   2   1   2   1   2   0   1   1   1   2   1   2   1   1   0   1   0   2   1   1   1   0   0   1   2   2   1   1   0   2   1   0   1   1   1   1   0   1   2   0   1   1   0   2   1   1   0   0   1   1   2   1   2   1   1   2   2   0   1   2   2   1   1   0   1   2   1   2   2   1   1   1   1   1   1
 MK-4-10                1   1   1   2   2   1   0   1   1   2   0   1   1   2   0   1   1   0   0   1   2   1   0   0   1   1   2   2   1   1   0   2   1   0   1   2   0   1   1   0   0   1   2   1   1   1   1   1   0   1   0   1   2   1   1   1   1   1   2   2   1   0   1   0   2   0   1   2   2   0   1   0   0   2   1   2   1   1   0   2   2   1   0   1   2   0   1   1   1   0   1   0   1   1   0   2   1   2   1   1   0   1   1   1   1   1   2   0   1   2   0   1   2   1   1   0   2   0   1   2   2   1   0   1   1   2   1   2   0   2   0   1   1   1   2   0   2   2   1   0   1   1   1   1   0   2   0   0   0   2   2   1   1   0   2   1   0   1   1   1   2   0   1   2   0   1   1   0   2   0   1   0   0   1   1   1   1   1   1   1   2   2   0   1   0   2   1   1   0   1   2   1   2   2   1   1   1   1   1   1
 MK-4-11                1   1   1   2   2   1   0   1   2   2   0   1   1   2   0   1   1   0   0   1   2   1   0   0   1   1   1   2   2   1   1   1   0   0   2   1   1   1   1   0   0   2   2   1   1   1   1   0   0   2   1   1   1   1   1   2   1   1   2   2   1   0   2   0   2   1   1   1   2   0   1   0   0   2   1   2   1   1   0   2   1   1   0   1   2   1   2   1   1   0   1   0   1   1   0   2   1   2   1   1   0   2   0   1   1   1   2   0   1   2   0   1   2   1   2   0   1   1   1   2   1   1   0   1   0   2   1   2   0   2   1   1   1   1   2   0   2   2   1   0   1   1   1   1   0   1   0   0   0   2   2   2   1   1   2   0   1   1   1   1   2   0   1   2   0   1   1   0   2   0   1   1   0   1   1   1   1   1   1   1   2   1   0   1   0   1   1   1   0   1   2   1   2   2   1   1   1   1   1   1
 MK-4-12                1   1   1   2   2   1   0   1   2   2   1   1   1   2   0   1   1   1   1   1   2   1   1   0   0   1   1   2   2   1   1   1   1   0   2   2   1   1   1   0   0   2   2   1   1   2   1   0   0   2   1   2   1   0   0   1   1   1   2   2   1   0   2   0   2   2   1   1   2   1   1   1   1   2   1   2   1   1   0   2   1   1   0   1   2   1   1   1   1   0   1   0   1   1   0   2   1   2   0   1   0   2   0   1   2   1   1   0   1   1   1   1   2   2   2   0   1   1   1   2   1   1   0   1   0   2   1   2   1   2   1   0   0   1   1   0   2   2   1   1   1   1   1   1   2   1   0   0   0   2   2   1   1   0   2   0   1   1   1   1   1   0   1   2   0   1   1   0   2   0   1   1   0   1   1   1   0   1   1   1   2   1   1   1   1   1   1   1   0   1   2   1   2   2   1   1   1   1   1   1
 MK-4-13                1   1   1   2   1   1   0   1   2   2   1   1   1   2   0   1   2   1   0   1   2   1   1   0   0   1   1   1   2   1   1   1   1   0   2   2   1   1   1   0   0   2   2   1   0   2   1   0   0   1   2   1   1   0   0   1   0   1   2   2   1   0   2   0   2   2   1   1   2   1   1   1   1   2   1   2   2   1   0   2   1   1   1   1   2   1   1   1   1   0   1   0   1   2   0   2   1   2   0   1   1   2   1   1   2   1   1   0   1   1   1   1   2   2   2   0   1   1   2   2   1   2   0   1   0   2   1   2   1   2   1   0   0   1   1   0   2   2   1   1   1   2   1   1   2   1   0   0   1   2   2   1   1   0   2   0   2   1   1   1   1   0   0   2   1   1   1   0   2   0   1   1   0   1   1   1   0   1   1   1   2   2   1   1   1   1   1   2   0   2   2   1   1   2   0   0   1   1   1   1
 MK-4-14                1   1   0   2   1   1   0   1   1   2   1   1   2   2   0   0   1   1   0   2   2   1   1   0   0   2   2   1   2   1   1   1   1   0   2   1   0   1   1   1   0   2   1   1   0   2   1   1   0   1   2   1   1   1   1   1   0   1   2   2   1   0   2   0   2   1   1   1   1   0   1   1   1   2   1   2   2   2   0   2   1   1   1   1   2   1   1   1   2   0   1   0   1   2   1   2   1   1   0   1   1   2   1   1   2   0   1   0   1   1   0   1   2   2   2   0   0   2   2   2   1   2   1   1   0   2   1   2   2   2   1   1   0   1   1   0   2   2   1   1   0   2   1   1   2   1   0   0   1   2   2   1   0   0   2   0   2   2   1   1   1   0   0   1   1   1   1   0   1   0   1   1   0   2   1   1   0   1   1   1   2   2   1   1   1   1   1   2   0   1   2   1   1   2   0   0   1   1   1   0
 MK-4-15                1   2   0   1   1   1   0   1   1   2   1   2   1   2   0   0   2   1   0   2   2   1   1   0   0   2   2   1   2   1   1   1   1   0   2   1   1   0   2   1   0   2   1   0   0   2   1   1   0   1   2   1   1   1   1   1   1   1   2   1   1   0   2   0   2   1   1   1   0   0   1   1   1   2   1   2   2   1   0   2   1   1   2   1   2   0   2   0   2   0   1   0   1   2   1   2   1   1   0   1   1   1   1   1   2   0   0   0   1   1   0   1   2   2   2   1   0   2   2   2   1   2   0   1   0   2   1   2   2   2   1   1   0   1   1   1   2   2   1   1   1   2   0   1   2   1   0   0   1   2   2   1   1   2   1   0   2   2   1   1   1   0   1   1   2   1   0   0   1   1   1   1   0   1   0   1   0   1   1   1   2   2   0   1   1   1   1   1   0   1   2   1   1   2   0   0   1   1   1   1
 MK-4-16                1   2   1   1   0   1   0   1   2   1   1   2   1   2   0   0   2   1   0   2   1   1   1   0   0   1   2   1   2   1   1   1   1   0   2   1   1   0   1   1   0   2   1   0   0   2   1   1   1   1   2   1   1   0   1   1   1   1   1   1   1   0   0   0   0   1   1   1   0   0   0   1   0   2   1   2   2   1   0   2   1   1   2   1   2   0   2   0   2   0   1   0   1   2   1   1   1   1   0   1   1   1   1   1   2   1   0   0   1   1   1   1   2   2   1   1   0   2   2   1   1   1   0   1   0   2   1   1   2   1   1   0   0   2   1   0   2   2   1   1   1   2   0   1   2   2   0   0   0   2   2   1   1   2   1   0   2   2   1   0   0   0   1   0   2   1   1   1   1   1   1   1   0   1   1   2   0   0   1   0   2   2   0   2   2   1   1   1   0   1   2   1   1   2   0   0   1   0   0   1
 MK-5-1                 2   0   1   1   1   2   2   2   0   2   0   2   1   0   0   1   2   0   1   1   0   1   2   2   0   0   1   2   0   1   2   0   0   1   1   2   2   1   1   1   1   1   1   1   1   1   0   2   1   1   1   1   1   2   1   1   0   2   1   0   2   0   2   0   1   1   1   1   1   2   1   1   0   2   2   0   1   1   2   2   0   1   0   1   1   0   1   1   1   2   2   2   1   1   1   1   2   2   1   1   0   0   1   1   0   0   0   1   1   1   1   2   0   0   1   2   1   1   1   0   1   1   2   0   1   2   0   2   0   0   1   1   2   2   1   1   1   1   0   2   2   1   1   1   2   0   1   2   0   1   0   0   2   1   2   1   0   1   1   0   1   0   0   2   2   0   1   1   1   0   1   1   1   1   2   1   2   1   0   1   0   2   0   0   0   0   2   1   0   1   0   1   2   1   1   2   2   2   2   0
 MK-5-2                 2   0   1   1   1   2   2   2   0   2   0   2   1   0   0   1   1   0   1   2   1   1   2   2   0   2   1   1   0   1   2   0   0   1   1   1   2   0   1   1   1   1   1   1   1   1   0   2   0   2   1   1   2   1   1   1   0   2   1   1   2   1   2   0   1   1   1   1   1   2   0   0   0   2   2   0   1   1   2   2   0   1   1   1   1   0   1   1   1   2   2   2   1   1   1   1   1   2   1   0   0   0   1   2   0   1   0   2   1   0   2   2   0   1   1   2   1   1   1   0   1   1   1   0   1   2   0   1   0   0   1   1   2   2   0   1   1   1   0   2   2   1   1   1   1   0   1   1   0   1   0   0   2   1   2   1   0   2   1   0   1   0   0   2   1   0   2   1   1   1   1   1   1   1   2   1   2   1   0   1   0   2   0   1   0   0   1   1   1   1   0   1   2   0   1   2   1   1   2   1
 MK-5-3                 2   0   1   1   1   2   2   2   0   2   0   2   1   0   0   1   1   0   1   2   2   1   2   2   0   2   1   1   1   1   2   0   0   1   0   1   2   0   0   1   1   0   1   1   1   1   0   2   0   2   0   0   2   1   1   1   0   1   1   1   1   1   2   0   0   1   1   2   1   2   0   0   1   2   2   0   1   1   2   2   1   1   1   1   1   0   1   1   1   2   2   2   1   1   0   1   1   2   1   0   0   0   1   1   0   1   0   1   1   0   2   2   1   1   1   2   1   1   1   0   1   1   1   0   1   1   1   1   0   0   2   1   1   2   0   1   1   1   1   2   2   1   1   1   1   0   1   1   0   1   1   0   2   1   2   1   0   1   1   0   1   0   0   2   1   1   2   1   1   1   1   1   1   2   2   1   2   0   0   1   0   2   0   2   0   0   1   1   1   1   1   1   1   0   1   2   0   1   2   1
 MK-5-4                 2   1   0   2   1   2   1   2   0   2   1   2   1   1   0   1   1   0   1   2   2   1   2   2   0   2   1   1   1   1   1   0   0   1   0   1   2   0   0   1   1   0   1   1   1   1   1   2   0   2   0   0   2   1   0   1   0   1   2   1   0   1   2   1   0   1   1   2   1   2   0   0   1   2   2   0   1   1   1   0   1   1   0   0   1   0   1   1   1   2   2   2   2   1   0   1   1   2   1   0   1   0   1   1   0   1   0   1   1   1   2   2   1   1   1   2   1   1   1   0   0   1   1   0   1   1   1   1   0   0   2   1   2   2   0   1   0   1   1   2   2   1   1   1   1   0   2   1   1   1   1   0   2   1   2   1   0   1   1   0   1   0   1   2   1   2   2   1   1   1   1   1   1   2   2   1   2   1   0   1   0   2   0   2   0   1   0   1   1   1   1   1   1   0   2   2   0   1   2   1
 MK-5-5                 1   1   0   2   1   2   2   2   0   1   1   2   0   1   0   1   1   0   1   1   2   1   2   2   0   2   1   1   1   1   1   1   1   1   0   1   2   0   0   1   1   0   1   1   1   2   1   2   1   2   0   0   2   1   0   1   0   1   2   1   0   1   2   2   0   1   0   2   1   2   0   0   1   2   2   0   1   1   1   0   1   1   0   0   1   0   1   1   2   2   2   2   2   1   0   0   1   2   1   0   1   0   1   1   0   1   1   1   1   1   2   2   1   1   1   2   1   1   1   0   0   2   1   0   2   1   1   1   0   0   2   0   2   2   0   1   0   1   1   2   2   1   1   1   1   0   2   1   1   1   1   0   2   1   2   1   1   1   1   0   1   0   1   1   1   1   2   1   2   1   1   2   1   2   1   1   2   0   1   1   0   2   0   2   0   1   0   1   1   1   1   1   1   0   2   2   1   1   2   1
 MK-5-6                 1   1   0   2   1   1   2   2   0   1   1   2   0   1   0   2   1   0   1   1   2   1   2   2   1   1   1   1   1   1   1   1   0   1   0   1   2   0   0   1   1   0   1   1   1   1   1   2   1   2   0   1   2   1   0   1   0   1   2   1   0   1   2   2   0   1   0   1   1   2   0   0   1   1   2   0   1   1   1   0   1   1   0   0   1   0   1   1   2   2   2   2   2   1   0   0   1   2   0   0   1   0   1   1   0   1   1   2   1   1   2   2   1   1   1   2   1   2   1   0   0   2   1   0   2   1   1   1   0   0   2   0   2   2   0   2   0   1   1   2   2   1   2   1   1   1   2   2   1   1   1   0   1   1   2   1   2   1   1   0   1   0   1   1   1   1   2   1   2   1   1   1   1   1   1   0   2   0   1   1   0   1   0   2   1   1   1   1   2   1   1   1   1   0   2   2   1   1   2   1
 MK-5-7                 1   1   0   2   1   1   2   2   0   1   0   2   0   1   0   2   1   0   1   1   2   1   2   2   1   1   1   2   1   1   1   1   1   1   0   1   2   1   0   1   0   0   1   1   1   1   1   1   1   2   0   1   2   1   0   1   0   1   1   1   0   0   2   2   1   0   1   1   1   2   0   0   1   1   1   0   0   1   1   0   1   1   1   0   1   1   1   1   2   2   2   2   2   1   0   0   1   2   0   0   1   1   1   0   0   0   1   2   1   0   2   2   1   1   0   2   2   2   1   0   0   2   1   0   1   0   1   1   0   0   1   0   2   1   0   2   0   1   2   2   2   1   2   1   1   1   2   2   1   1   2   0   1   1   2   1   1   2   1   1   2   0   1   1   1   1   2   1   2   1   1   1   1   1   1   0   1   0   1   1   0   1   0   2   0   2   1   1   2   1   1   1   2   0   2   2   1   1   1   1
 MK-5-8                 0   1   0   2   0   1   2   2   0   0   0   2   1   1   0   1   1   0   1   2   2   1   2   0   1   1   2   2   1   1   1   1   1   1   1   1   2   1   0   1   1   1   1   1   1   1   1   1   1   2   0   1   1   0   0   1   0   1   1   2   0   0   2   2   1   0   1   1   1   2   0   0   2   2   1   0   0   1   1   0   1   1   1   0   1   1   0   1   2   2   2   1   1   1   1   1   1   2   0   0   1   1   1   1   0   0   1   2   1   1   2   2   1   1   1   2   2   2   2   0   1   2   1   0   1   1   1   1   0   0   0   0   2   1   0   2   1   0   2   1   2   1   2   1   1   1   2   2   0   1   0   0   1   1   2   2   1   0   1   1   1   0   1   1   1   1   2   1   2   1   1   1   1   1   1   0   1   0   1   2   0   1   0   2   0   2   1   1   2   2   2   1   2   0   2   2   1   1   1   1
 MK-5-9                 0   1   0   2   0   0   2   2   1   0   0   2   1   1   0   1   1   0   1   2   2   1   2   0   0   1   2   2   1   1   1   1   1   2   0   1   1   1   0   1   2   1   1   1   1   0   2   1   1   2   0   1   1   0   0   1   0   1   1   2   0   0   2   2   1   0   1   1   0   2   0   0   2   2   1   0   0   0   1   0   2   1   0   0   1   1   0   1   2   2   2   1   2   1   0   1   1   2   0   0   1   1   1   1   0   0   1   1   1   1   2   2   1   1   1   1   2   2   2   0   1   2   1   1   1   1   1   1   0   0   0   1   2   1   0   2   1   0   2   1   2   1   2   1   1   1   2   2   0   0   0   0   1   1   2   1   1   0   1   1   1   0   1   1   2   1   2   0   2   1   1   0   1   1   1   0   1   0   1   2   0   1   0   2   0   1   1   1   2   2   2   1   1   0   1   2   1   2   1   1
 MK-5-10                0   1   0   2   0   1   2   2   1   0   1   2   1   1   2   2   1   0   1   2   2   1   2   0   1   1   2   2   2   1   1   1   1   2   0   1   1   1   0   2   2   0   1   1   1   0   2   0   1   2   0   1   1   0   1   1   0   1   1   2   0   0   2   2   1   0   1   1   0   2   0   1   2   2   0   0   1   0   1   1   2   1   1   1   0   1   0   1   1   2   2   1   2   1   0   0   1   2   0   0   1   0   1   1   0   0   1   1   1   1   0   2   1   1   1   1   2   2   2   1   0   2   1   1   1   1   1   1   0   1   0   1   1   1   0   2   1   0   1   1   2   1   2   1   1   1   2   0   0   1   0   0   1   1   2   2   1   1   1   1   0   1   1   1   2   1   2   0   2   1   1   0   1   1   1   1   1   1   1   2   0   0   0   2   0   1   2   1   2   2   1   1   1   0   1   2   1   2   1   1
 MK-5-11                0   2   0   2   0   2   2   2   0   0   1   2   0   1   1   2   0   0   1   2   2   1   2   0   1   1   1   1   2   1   1   1   0   0   1   1   1   1   0   2   2   0   1   1   1   0   2   1   1   2   0   1   1   0   1   1   0   1   2   2   1   0   1   2   1   0   1   1   0   2   0   1   2   2   0   0   2   0   1   1   2   1   1   0   0   2   0   0   1   1   2   1   2   1   0   0   0   2   0   1   1   0   1   1   0   0   1   1   1   1   0   2   1   1   1   1   2   2   2   1   0   2   1   1   2   2   1   2   0   1   0   1   1   1   1   2   0   0   1   1   2   1   2   1   1   0   2   0   1   1   0   0   1   1   2   1   0   1   0   1   0   1   0   1   1   1   1   0   2   1   0   0   1   1   1   1   1   1   1   2   0   0   0   1   0   1   1   1   2   2   1   1   1   0   1   2   0   2   1   1
 MK-5-12                0   2   0   2   0   2   2   2   0   0   1   2   1   1   1   2   0   0   1   2   2   1   2   0   1   1   1   1   2   1   1   1   1   0   1   1   0   0   1   2   1   0   1   2   1   0   2   1   1   2   0   1   0   0   1   1   0   1   1   1   0   0   1   2   1   1   1   1   1   2   1   1   1   2   0   0   2   0   1   0   2   0   1   0   0   2   1   0   2   1   1   1   2   1   1   0   0   1   0   1   1   1   1   1   0   1   1   0   1   1   0   2   0   1   1   1   2   2   2   0   0   2   1   1   2   2   0   2   0   1   0   1   1   2   1   2   0   0   2   1   2   0   2   1   1   1   2   0   1   1   0   1   1   1   2   1   0   0   0   1   0   1   0   1   1   1   1   0   2   1   1   0   1   1   1   1   1   1   1   1   0   0   0   1   0   1   1   1   2   2   0   1   1   0   1   2   0   1   1   1
 MK-5-13                1   2   0   2   0   1   2   1   0   0   0   2   2   1   1   2   0   0   1   2   2   1   2   0   1   1   1   1   2   1   1   1   1   0   1   1   1   0   1   2   1   0   1   2   1   1   2   1   1   2   0   1   0   0   1   1   0   1   1   1   0   0   1   2   1   1   1   1   1   2   1   0   1   2   0   0   1   0   1   0   2   0   1   0   0   2   1   0   1   1   1   1   1   1   1   0   1   1   0   1   2   1   1   1   2   1   1   0   2   1   1   2   0   2   1   1   1   2   2   0   0   1   1   1   1   1   0   2   0   0   0   2   2   2   1   2   0   0   2   1   2   0   2   1   1   1   2   0   1   1   0   1   1   1   2   0   0   0   0   1   0   1   0   1   1   1   2   0   2   1   1   0   1   0   0   1   1   1   1   1   0   1   0   1   0   1   1   1   2   2   0   1   1   0   1   1   0   1   1   1
 MK-5-14                2   2   0   2   0   1   2   1   0   0   0   2   2   1   0   2   1   1   1   1   2   1   2   0   0   1   1   1   2   1   1   2   1   0   1   1   1   0   1   2   1   0   0   2   1   1   2   1   1   2   0   2   0   1   1   1   0   1   2   1   0   1   1   2   0   1   1   1   1   2   1   0   1   2   0   0   1   0   1   0   1   0   1   0   0   1   1   1   1   1   1   1   1   1   1   0   1   0   0   2   2   1   1   1   1   1   1   0   2   2   1   2   0   2   1   1   2   2   2   0   0   1   2   1   1   0   0   2   0   0   0   2   1   2   1   2   0   0   2   1   2   0   2   1   1   1   0   0   1   1   0   1   1   1   2   1   1   0   0   1   0   1   0   1   1   1   2   1   2   1   1   0   1   0   0   1   1   1   2   1   0   1   0   0   0   2   1   1   2   2   0   1   1   0   1   1   0   1   1   1
 MK-5-15                2   2   1   2   0   1   2   1   1   0   0   2   2   1   0   2   1   1   1   1   0   1   2   0   0   1   1   0   1   1   1   2   1   0   1   0   1   0   1   2   1   0   0   2   1   1   2   1   1   2   0   2   0   1   1   2   0   1   2   0   1   1   1   2   0   1   1   1   1   2   1   0   1   1   1   0   1   0   1   0   1   0   1   0   0   1   1   1   1   1   1   1   1   1   0   0   1   0   0   2   2   0   1   1   1   1   1   0   2   2   1   2   0   2   1   1   2   2   1   0   0   2   1   0   1   0   0   2   0   1   0   2   1   2   1   2   0   0   2   0   2   0   1   1   1   1   0   0   1   1   0   1   1   1   1   1   1   0   2   1   0   1   0   1   2   1   2   0   2   1   1   0   1   0   0   1   1   1   2   1   0   1   0   0   0   2   1   1   2   2   1   0   0   0   1   1   0   1   2   1
 MK-5-16                2   2   1   2   1   1   2   1   1   0   0   2   2   1   0   2   2   1   1   1   0   2   2   0   1   1   1   0   0   1   1   2   1   0   0   0   1   0   1   2   1   0   0   2   1   1   2   1   1   2   1   2   0   1   1   2   1   1   1   1   2   0   1   2   1   1   1   2   1   2   1   0   1   1   1   0   1   0   1   2   1   0   1   0   0   0   1   1   1   1   1   1   2   1   0   0   1   2   0   2   2   0   1   0   1   1   1   0   2   2   1   1   0   1   1   1   2   2   1   0   0   2   0   0   1   0   1   1   0   0   1   2   1   2   1   2   0   0   2   0   2   0   1   1   1   1   0   0   1   2   0   1   0   1   0   1   1   1   2   1   0   1   0   0   2   1   2   0   2   1   2   0   1   0   0   2   1   1   2   1   0   1   0   0   0   2   1   1   2   2   1   0   0   0   0   1   0   1   2   1
 MK-6-1                 0   1   1   1   2   0   1   0   1   2   2   2   1   2   1   1   1   1   1   1   2   0   0   1   0   0   0   0   2   0   1   2   1   0   2   2   1   1   2   1   2   2   0   1   0   2   1   1   1   1   2   0   0   2   1   1   1   2   2   0   1   0   0   0   1   0   1   1   1   0   0   2   0   1   0   0   1   2   1   1   1   1   1   2   1   1   1   0   2   1   2   1   0   2   1   0   1   1   1   0   0   1   1   0   1   1   0   0   0   1   1   1   2   2   1   2   1   1   1   1   1   1   2   2   1   1   1   0   0   2   2   0   1   2   1   1   0   0   1   2   1   1   2   1   0   1   1   1   0   1   2   1   1   0   1   2   0   1   1   1   2   0   2   1   0   1   2   0   0   2   1   2   1   2   1   1   1   2   1   1   2   1   0   2   1   1   1   2   1   1   1   1   1   1   0   1   1   1   2   1
 MK-6-2                 0   1   1   1   2   0   1   0   1   2   2   2   1   2   1   1   0   1   1   1   2   0   1   1   0   0   0   0   1   0   1   2   1   0   2   2   1   1   2   1   2   2   1   1   0   2   1   1   1   1   1   0   0   2   1   1   1   1   2   0   1   0   1   0   2   0   1   1   1   0   0   2   0   1   0   0   1   2   1   1   1   2   1   2   2   1   0   0   2   1   2   1   0   2   1   0   1   1   1   0   0   1   1   0   1   1   0   1   0   1   1   1   2   2   1   2   1   1   1   1   1   1   1   2   1   1   1   0   1   2   1   0   1   2   1   1   0   1   1   2   1   1   2   1   1   2   1   1   0   1   1   1   1   0   1   2   1   1   1   1   2   0   2   1   1   1   2   0   0   2   1   2   1   2   1   1   1   2   1   0   2   2   1   2   0   2   1   2   1   1   1   1   1   2   0   1   1   1   2   2
 MK-6-3                 1   1   1   1   2   0   1   0   1   1   1   2   0   2   1   2   2   1   1   1   2   0   1   1   0   0   0   1   1   0   1   2   0   0   1   1   1   1   1   1   2   2   1   1   0   2   1   1   0   1   1   0   0   2   1   1   1   1   1   0   2   1   1   2   2   0   1   0   1   0   0   2   0   1   0   0   1   2   1   1   1   2   1   2   2   1   0   1   1   1   2   1   1   2   1   0   1   0   1   0   0   1   1   0   1   2   0   1   0   1   1   2   2   2   1   2   1   1   1   1   1   1   1   1   1   1   1   0   1   1   1   1   1   2   1   1   0   1   0   2   1   1   2   1   1   2   1   1   0   0   1   1   1   0   1   2   1   1   1   1   1   0   2   1   1   1   2   0   0   1   1   2   1   2   2   0   1   1   1   0   2   1   1   2   0   2   1   1   1   1   1   1   1   2   0   0   1   1   2   2
 MK-6-4                 1   0   1   2   1   0   1   0   2   1   1   1   0   1   1   2   2   0   1   1   2   1   0   1   0   0   0   1   2   0   0   2   0   1   1   1   1   1   1   1   2   2   1   1   0   2   1   1   0   2   1   0   0   1   1   1   1   1   1   0   1   1   1   1   2   0   1   0   1   1   0   1   1   1   0   1   0   2   1   1   1   2   0   1   2   1   0   1   1   1   2   0   1   2   1   0   1   0   1   0   1   1   1   0   1   2   0   1   0   1   1   2   1   2   1   1   1   1   1   1   1   1   1   1   2   1   1   1   1   1   1   1   1   2   1   1   1   1   1   2   1   0   2   1   1   2   1   1   0   1   1   1   1   0   1   2   1   1   1   1   1   0   2   1   1   1   2   0   0   1   1   1   1   2   2   0   2   1   1   0   2   1   1   2   1   2   0   1   1   1   1   1   1   2   0   0   1   1   2   2
 MK-6-5                 0   0   1   2   1   0   2   0   2   1   0   1   0   1   1   1   2   1   0   1   2   2   0   1   1   0   0   0   2   0   1   2   0   1   1   1   1   1   1   1   2   2   1   1   1   2   1   1   0   2   1   1   0   1   1   2   1   0   1   0   1   1   1   1   2   0   1   0   1   1   0   1   1   1   0   0   0   2   1   2   0   2   0   0   2   1   0   1   1   2   2   0   1   2   1   0   1   0   1   0   0   2   1   0   2   2   2   1   0   2   2   2   1   2   1   1   0   2   1   1   0   1   1   1   2   1   1   1   1   1   1   1   1   2   1   1   1   1   1   1   0   0   2   1   1   2   0   1   0   1   0   1   2   0   1   1   1   1   1   1   1   0   2   1   1   2   2   1   1   1   1   0   1   2   2   0   2   1   0   0   2   1   0   2   1   2   0   1   0   1   1   1   1   2   0   0   1   2   2   2
 MK-6-6                 0   1   2   2   1   0   2   0   2   1   0   1   1   1   1   1   2   1   0   0   1   2   0   2   1   0   0   0   2   0   1   1   0   1   1   1   1   1   1   1   2   2   1   1   1   2   1   1   1   2   1   0   0   1   1   2   1   1   1   0   1   0   1   2   1   0   1   1   1   1   0   1   1   1   0   0   0   2   1   2   0   2   0   0   1   1   0   0   1   2   2   0   1   2   1   1   1   0   1   1   1   2   1   0   2   2   2   1   0   2   1   2   1   2   2   1   0   1   1   1   0   1   1   1   2   1   1   1   1   1   0   1   0   2   1   1   1   2   1   1   1   0   1   1   1   1   0   1   0   1   0   1   2   0   1   2   1   1   1   1   1   0   2   1   2   2   2   0   1   1   1   0   1   2   2   0   2   1   0   0   1   0   0   1   1   2   0   1   0   1   1   1   1   0   0   0   0   2   2   2
 MK-6-7                 0   1   2   1   1   0   2   1   2   1   0   1   1   1   1   2   2   1   1   0   1   2   0   2   1   1   0   1   2   1   1   1   0   1   1   2   1   2   1   1   2   1   1   1   1   2   1   1   1   2   0   0   0   1   0   2   1   1   2   1   1   0   1   2   2   0   1   1   2   1   0   1   2   1   0   2   0   2   1   2   0   2   0   0   1   0   0   0   1   1   2   0   1   2   1   1   1   1   1   1   1   1   1   1   2   2   2   2   0   1   0   2   1   2   1   1   0   1   1   1   0   1   1   1   2   1   1   1   1   1   0   1   0   2   2   1   1   2   1   1   1   0   1   2   2   1   0   1   0   0   0   1   2   0   1   2   1   1   2   1   1   0   1   1   2   2   2   1   1   0   1   1   1   2   2   0   1   1   0   0   1   0   0   1   1   2   0   1   0   2   1   0   1   0   0   0   0   2   2   2
 MK-6-8                 0   1   2   1   1   0   2   1   2   1   0   1   1   1   1   2   2   0   1   0   1   1   0   2   1   1   0   2   1   2   1   1   0   1   1   2   1   2   1   1   1   1   1   1   1   2   1   1   1   2   0   1   0   0   0   2   1   1   2   1   1   0   1   1   1   0   1   1   1   1   1   0   2   1   0   2   1   2   1   2   0   2   0   0   1   0   0   0   1   1   2   0   1   2   1   1   1   1   1   1   1   1   1   1   2   1   2   2   0   1   0   2   1   2   1   1   0   1   1   1   0   1   1   1   1   2   0   1   0   0   0   1   0   2   2   1   1   2   1   1   1   1   1   2   2   1   1   1   0   0   0   1   2   0   1   2   2   1   2   1   1   1   0   1   2   2   2   0   2   0   1   1   1   2   2   0   1   1   0   1   1   1   0   1   1   1   0   1   0   2   1   0   1   1   0   0   1   2   2   2
 MK-6-9                 0   1   2   2   1   0   2   1   2   1   0   2   1   1   1   2   1   0   1   0   1   1   0   2   1   1   0   2   1   2   1   1   0   1   1   2   1   2   1   1   2   1   1   1   1   2   1   1   1   1   1   1   1   0   0   2   1   1   2   1   1   1   1   1   1   0   1   1   1   1   1   1   2   1   1   2   1   2   0   2   0   1   0   1   1   0   0   0   1   1   1   1   1   2   1   2   1   0   1   1   1   1   1   1   2   1   2   2   1   0   0   2   0   2   1   1   0   1   1   1   0   1   1   1   1   1   0   1   0   0   0   1   1   2   2   1   1   2   1   1   1   1   1   2   2   1   1   1   0   1   0   2   2   0   1   2   2   1   2   1   1   1   1   1   2   2   2   0   2   0   1   1   1   2   1   0   1   1   0   0   2   1   0   0   1   1   0   1   0   2   1   0   2   1   0   0   1   2   2   1
 MK-6-10                0   1   0   2   1   0   2   1   2   1   0   2   1   1   1   2   1   0   1   0   1   1   1   2   1   1   0   2   1   2   1   1   0   0   1   1   1   2   1   1   1   1   2   1   1   2   2   1   1   1   1   1   1   1   0   2   1   1   2   1   1   1   1   1   1   0   1   0   1   1   0   1   2   1   1   2   1   2   0   2   0   1   0   0   1   0   0   0   1   1   1   1   1   2   1   2   1   0   2   1   2   1   1   1   2   1   1   2   1   0   0   2   0   2   1   1   0   2   0   1   1   1   2   1   1   1   0   1   1   0   0   1   1   2   2   1   1   2   1   1   2   1   2   2   2   1   1   1   0   1   0   2   1   0   1   1   2   1   2   1   1   1   1   2   2   2   2   0   2   0   1   1   1   1   1   0   1   1   0   1   2   0   1   0   1   1   0   1   0   2   1   0   2   1   0   0   0   2   2   1
 MK-6-11                0   1   0   2   1   0   1   2   2   1   0   2   0   1   1   1   1   0   1   0   1   2   1   2   1   1   0   1   1   2   1   1   0   0   1   1   1   2   1   1   1   1   2   1   1   2   2   2   1   1   1   1   1   1   1   2   2   1   2   1   1   1   1   1   1   0   1   1   1   2   0   2   2   1   1   1   1   1   1   2   0   1   0   0   2   0   0   1   0   0   1   1   2   2   1   2   1   0   2   1   2   1   1   1   1   1   1   2   1   1   0   2   0   2   1   1   0   2   0   1   1   1   2   1   1   1   1   1   1   1   0   1   2   0   2   1   0   2   1   1   1   1   2   2   2   1   1   1   0   1   0   0   1   0   1   1   2   1   2   1   1   0   2   2   2   2   2   0   2   1   1   1   1   2   1   0   1   1   0   1   2   0   1   0   1   1   0   1   0   2   1   0   2   1   0   0   0   2   2   1
 MK-6-12                1   1   0   2   1   0   1   2   2   1   0   2   0   1   1   1   1   0   1   0   1   2   1   2   1   1   1   1   1   2   1   1   0   0   1   1   1   1   2   1   1   1   2   1   1   1   1   2   1   1   1   1   1   1   1   2   2   2   2   1   1   2   1   1   2   1   1   1   1   2   0   2   2   1   1   2   1   2   2   2   0   1   0   0   2   0   0   1   0   0   1   1   2   2   1   2   1   1   2   1   2   1   1   1   2   1   1   2   0   1   0   1   0   1   1   1   1   2   0   1   1   1   2   1   2   1   1   1   1   1   0   0   2   0   2   0   0   2   1   1   0   2   2   1   2   1   1   1   0   1   0   0   1   0   0   1   2   1   2   1   1   0   2   2   2   2   2   0   2   1   1   1   1   1   0   0   1   1   0   1   2   0   1   0   1   1   0   1   0   1   2   0   2   1   0   0   0   2   2   1
 MK-6-13                1   2   0   0   1   0   1   2   2   2   0   2   2   1   0   0   2   0   1   1   0   2   1   2   1   1   1   0   1   2   1   1   0   0   2   1   1   1   2   1   2   1   1   1   1   2   1   2   1   1   1   1   0   1   1   2   2   1   1   1   1   2   1   1   2   1   1   2   1   1   0   2   1   1   2   1   1   2   2   1   0   1   1   0   2   0   0   1   0   0   1   1   2   2   1   2   2   1   2   0   2   1   1   0   2   1   1   2   1   1   1   1   0   1   1   0   0   1   0   1   1   1   2   1   2   1   1   1   1   1   1   0   2   0   2   0   1   2   1   1   0   2   2   2   2   1   1   1   0   1   0   0   1   1   0   1   2   1   2   1   1   0   2   2   1   2   2   0   2   1   1   1   1   1   0   0   1   1   0   1   2   0   1   0   1   1   0   2   1   1   1   1   2   1   0   0   0   1   2   1
 MK-6-14                1   2   0   1   2   0   1   2   2   2   0   2   2   0   0   0   2   1   1   1   0   2   1   2   1   1   1   0   1   2   2   1   0   0   2   1   1   1   2   1   2   2   1   1   0   2   1   1   1   2   2   1   1   1   1   2   1   1   2   1   0   2   1   1   2   1   1   2   1   1   1   2   1   1   2   1   1   1   2   1   0   1   0   0   2   0   1   1   0   0   0   2   2   2   0   2   1   1   1   1   2   1   1   0   2   1   2   2   1   1   1   2   0   1   1   1   0   1   0   1   1   1   2   1   2   1   1   1   1   0   1   0   2   0   1   0   1   2   1   0   0   2   2   2   2   1   1   1   0   1   1   0   1   0   0   1   2   1   2   1   1   0   2   2   0   2   2   0   2   1   2   1   0   0   0   0   1   1   0   1   2   0   1   0   1   1   0   2   1   1   1   1   2   1   0   0   1   1   2   1
 MK-6-15                1   2   0   1   2   0   1   2   1   2   0   2   2   0   0   1   2   1   1   0   0   2   1   2   1   1   1   0   1   1   2   1   1   0   2   1   1   1   2   1   2   2   1   1   0   2   1   1   0   1   2   2   1   2   1   2   1   1   2   1   0   2   1   1   2   1   0   2   1   1   1   2   1   1   2   1   1   1   2   1   1   1   0   0   1   1   1   0   0   0   0   2   2   2   0   2   1   2   1   1   2   1   1   0   2   1   2   2   1   1   1   2   0   1   1   1   0   1   0   0   1   1   2   1   2   1   0   2   1   0   1   0   2   1   1   1   1   2   1   0   1   2   2   2   2   1   1   1   0   1   1   0   1   0   0   0   2   1   1   1   1   1   2   2   0   2   2   0   2   2   2   1   0   0   0   0   1   1   1   1   2   1   1   0   1   1   1   1   1   1   1   1   2   1   0   0   2   1   1   1
 MK-6-16                1   2   0   1   2   0   1   2   1   2   0   2   1   0   0   1   2   1   1   0   0   2   0   1   1   1   1   0   2   1   2   1   1   0   2   1   2   2   2   2   2   2   1   1   0   2   1   1   0   1   2   1   2   2   1   1   1   1   2   2   0   2   1   1   2   2   0   2   1   0   2   2   1   1   2   1   2   1   2   0   1   1   0   0   0   1   1   0   0   1   1   2   2   1   0   2   1   2   1   1   2   1   1   1   2   2   2   2   1   2   1   2   1   1   1   1   0   1   0   0   1   1   2   1   2   0   0   2   1   0   1   0   2   1   0   2   1   2   1   0   1   2   2   1   2   1   1   1   0   1   1   0   1   1   0   0   2   2   1   1   1   0   2   2   0   2   2   0   2   2   2   1   0   0   0   0   1   2   1   1   2   1   1   0   1   1   1   0   2   1   1   1   2   2   0   0   2   2   1   1
 
!****************************************** Phenotypic Data **********************************************************
!-100.0 is resevred for missing phenotype
SimulatedTrait1         9.5534    9.3042   10.4630   10.2943   11.2921    9.5019    9.9096   10.0958   10.1241   10.0950    9.4687   10.6547    8.1444   10.1197   10.0838   11.6745    9.4989    8.5688   10.6037   11.1761    9.5222   11.3986   10.3706   10.6380    6.8349    9.8949    9.9584   10.0929   11.5626   10.8438   10.2391   11.2180    9.2456   10.8923   11.3055    9.8396    9.1775   10.6200   10.2577    8.7636   10.5423    9.6775   10.5012   10.0264    9.9071    8.6735   10.2680    8.8700    9.4201   10.9118    9.6276    8.7439    8.7503    9.0088   10.0699   10.1882   10.0579   10.2832   10.6803   11.6475    9.8132   11.1518   10.3778   11.7194   10.9511   10.3599    9.4172    8.6273   10.1425   10.2931    8.7446    8.6904    8.7506   10.3980   11.0231    9.9720    8.8688    9.3253    8.8096   10.4781   10.8253   10.6488   10.3488   11.1003    8.8501    9.6783   10.4971    9.4413    8.7100   10.2831   10.3218    9.3315    9.3207    9.0434   10.3969    9.0984    8.5543   10.4152    9.5912    9.2100   10.4985    9.9475    9.4579   10.3060   10.2347    9.1038   10.6960   10.5318   10.5941    9.7462    9.5541   11.6600   10.8750    9.6457   10.3803   10.0315   10.4805    9.4471   11.9818   11.4592   10.2157    9.1953   10.0512    9.1825   11.5973   10.7114    9.6200    8.9993    9.8669   10.1606    9.3588   10.7399   11.1888   11.0738    7.5386   10.2240    9.7970    9.6999    9.4880    9.9590    9.0412    9.3993    8.6415   12.8368    7.8312    7.7071   10.3894    9.4260   12.2243    9.9442   11.4918   10.4343    9.3084    8.7892   10.8421   10.7973   10.0864    8.3417   11.9153   10.6117   10.3894    9.1274    9.6489   10.5193    8.8077   10.2792   11.3738   10.4553    9.3838    9.8464    8.6920    9.5413    9.8566   10.4099    9.5260    9.5101    9.9165    9.6726    9.2188    9.8113    8.5453    9.4567    9.8588    9.7115   10.3689    9.4411    9.5103    8.6997    9.8868    8.6836    9.3038   10.4556   10.6037    9.4389    9.9652    9.9250   11.1271    9.7286   10.8935   10.6368
 
