# Supplementary material for: Inclusive Composite Interval Mapping of QTL by Environment Interactions in Biparental Populations
Source: PLoS One. 2015 Jul 10;10(7):e0132414. doi: 10.1371/journal.pone.0132414 (PMC4498613; doi:10.1371/journal.pone.0132414)
Supplement: S2 File — (ZIP) [file pone.0132414.s002.zip › F2 population/e=1/run_00174.met]

!**********************Note: lines staring with "!" are remarks and will be ignored in the program********************
!*********************************General Information**********************************
!Assuming F1 = P1 x P2, populations available in QTL IciMapping are: 
!  1, P1BC1F1 = P1 x F1, the first backcrossing where P1 is used as the recurrent parent;
!  2, P2BC1F1 = P2 x F1, the first backcrossing where P2 is used as the recurrent parent;
!  3, F1DH, F1-derived doubled haploids; 
!  4, RIL or F1RIL, recombination inbred lines through the repeated selfing of F1;
!  5, P1BC1RIL, recombination inbred lines through the repeated selfing of P1BC1F1;
!  6, P2BC1RIL, recombination inbred lines through the repeated selfing of P2BC1F1;
!  7, F2, the selfing generation of F1;
!  8, F3, the selfing generation of F2;
!  9, P1BC2F1, the second backcrossing where P1 is used as the recurrent parent; 
! 10, P2BC2F1, the second backcrossing where P2 is used as the recurrent parent;
! 11, P1BC2RIL, recombination inred lines through the repeated selfing of P1BC2F1; 
! 12, P2BC2RIL, recombination inred lines through the repeated selfing of P2BC2F1; 
! 13, P1BC1F2, the selfing generation of P1BC1F1; 
! 14, P2BC1F2, the selfing generation of P2BC1F1; 
! 15, P1BC2F2, the selfing generation of P1BC2F1; 
! 16, P2BC2F2, the selfing generation of P2BC2F1; 
! 17, P1BC1DH, P1BC1F1-derived doubled haploids; 
! 18, P2BC1DH, P2BC1F1-derived doubled haploids; 
! 19, P1BC2DH, P1BC2F1-derived doubled haploids; 
! 20, P2BC2DH, P2BC2F1-derived doubled haploids; 
   7      !Mapping Population (see remarks above)
   2      !Mapping Function (1 for Kosambi; 2 for Haldane; 3 for Morgan)
   2      !Marker Space Type (1 for intervals; 2 for positions)
   1      !Marker Space Unit(1 for centiMorgans; 2 for Morgan)
   6      !Number of Chromosomes (or Linkage Groups)
 200      !Size of the mapping population
   1      !Number of environments
 
!***************************************** Chromosomes and Linkage Maps **********************************************
!Chromosome                 NumMarkers
-CH1                        16
-CH2                        16
-CH3                        16
-CH4                        16
-CH5                        16
-CH6                        16
!Linkage map (Marker name followed by position or the interval length)
 MK-1-1                1     0.000
 MK-1-2                1    10.000
 MK-1-3                1    20.000
 MK-1-4                1    30.000
 MK-1-5                1    40.000
 MK-1-6                1    50.000
 MK-1-7                1    60.000
 MK-1-8                1    70.000
 MK-1-9                1    80.000
 MK-1-10               1    90.000
 MK-1-11               1   100.000
 MK-1-12               1   110.000
 MK-1-13               1   120.000
 MK-1-14               1   130.000
 MK-1-15               1   140.000
 MK-1-16               1   150.000
 MK-2-1                2     0.000
 MK-2-2                2    10.000
 MK-2-3                2    20.000
 MK-2-4                2    30.000
 MK-2-5                2    40.000
 MK-2-6                2    50.000
 MK-2-7                2    60.000
 MK-2-8                2    70.000
 MK-2-9                2    80.000
 MK-2-10               2    90.000
 MK-2-11               2   100.000
 MK-2-12               2   110.000
 MK-2-13               2   120.000
 MK-2-14               2   130.000
 MK-2-15               2   140.000
 MK-2-16               2   150.000
 MK-3-1                3     0.000
 MK-3-2                3    10.000
 MK-3-3                3    20.000
 MK-3-4                3    30.000
 MK-3-5                3    40.000
 MK-3-6                3    50.000
 MK-3-7                3    60.000
 MK-3-8                3    70.000
 MK-3-9                3    80.000
 MK-3-10               3    90.000
 MK-3-11               3   100.000
 MK-3-12               3   110.000
 MK-3-13               3   120.000
 MK-3-14               3   130.000
 MK-3-15               3   140.000
 MK-3-16               3   150.000
 MK-4-1                4     0.000
 MK-4-2                4    10.000
 MK-4-3                4    20.000
 MK-4-4                4    30.000
 MK-4-5                4    40.000
 MK-4-6                4    50.000
 MK-4-7                4    60.000
 MK-4-8                4    70.000
 MK-4-9                4    80.000
 MK-4-10               4    90.000
 MK-4-11               4   100.000
 MK-4-12               4   110.000
 MK-4-13               4   120.000
 MK-4-14               4   130.000
 MK-4-15               4   140.000
 MK-4-16               4   150.000
 MK-5-1                5     0.000
 MK-5-2                5    10.000
 MK-5-3                5    20.000
 MK-5-4                5    30.000
 MK-5-5                5    40.000
 MK-5-6                5    50.000
 MK-5-7                5    60.000
 MK-5-8                5    70.000
 MK-5-9                5    80.000
 MK-5-10               5    90.000
 MK-5-11               5   100.000
 MK-5-12               5   110.000
 MK-5-13               5   120.000
 MK-5-14               5   130.000
 MK-5-15               5   140.000
 MK-5-16               5   150.000
 MK-6-1                6     0.000
 MK-6-2                6    10.000
 MK-6-3                6    20.000
 MK-6-4                6    30.000
 MK-6-5                6    40.000
 MK-6-6                6    50.000
 MK-6-7                6    60.000
 MK-6-8                6    70.000
 MK-6-9                6    80.000
 MK-6-10               6    90.000
 MK-6-11               6   100.000
 MK-6-12               6   110.000
 MK-6-13               6   120.000
 MK-6-14               6   130.000
 MK-6-15               6   140.000
 MK-6-16               6   150.000
!*********************************** Marker Types ********************************************************************
!Co-dominant marker: When heterozygote F1 is present, P1 is coded as 2, F1 is coded as 1, and P2 is coded as 0; Otherwise, P1 is coded as 2, and P2 is coded as 0. 
!Dominant marker: When heterozygote F1 is present, P1 and F1 are coded as 12, and P2 is coded as 0; Otherwise, P1 is coded as 2, and P2 is coded as 0.  
!Recessive markers: When heterozygote F1 is present, P1 is coded as 2, and F1 and P2 are coded as 10; Otherwise, P1 is coded as 2, and P2 is coded as 0. 
!Missing marker is coded as -1. 
 MK-1-1                 1   1   1   0   1   1   1   1   1   2   1   0   0   1   2   2   2   0   0   1   1   1   2   1   2   1   2   0   1   2   0   1   2   2   2   0   1   0   0   0   1   1   0   1   2   0   1   1   1   1   1   1   0   1   1   1   1   2   1   1   0   2   0   1   1   1   2   1   1   2   2   2   0   2   0   0   1   0   0   2   1   1   1   1   2   1   0   2   0   1   2   2   2   2   0   0   1   1   2   1   2   0   0   0   0   0   1   1   0   1   0   2   1   2   1   1   1   2   1   0   1   1   1   0   2   1   1   0   1   2   2   0   1   1   2   1   1   0   0   2   2   0   0   1   1   2   1   1   2   2   0   2   2   1   2   1   2   2   1   1   1   0   2   1   0   2   2   1   2   1   1   2   0   0   0   1   2   0   0   0   1   2   1   1   1   1   1   1   1   1   2   2   2   1   0   2   1   2   1   1
 MK-1-2                 1   1   1   0   0   1   1   0   1   2   1   0   0   1   2   2   2   1   1   1   1   1   2   2   2   1   2   0   0   2   0   1   2   2   2   1   0   0   0   1   2   1   0   2   2   0   1   1   1   1   1   2   0   2   1   1   1   2   1   1   0   2   0   1   1   2   2   1   1   2   2   2   0   2   1   0   1   0   0   0   1   1   1   1   1   1   0   2   1   1   2   2   1   2   0   1   1   1   2   1   2   0   0   0   0   1   1   2   0   1   0   1   1   2   2   1   1   1   1   0   0   1   1   0   2   1   1   0   1   2   2   0   1   1   2   1   0   0   0   2   2   0   0   2   1   2   2   1   2   2   0   2   2   0   1   1   2   2   1   1   2   0   2   1   1   2   2   1   2   1   1   2   0   0   0   1   2   0   0   0   1   2   1   0   1   1   1   1   1   1   2   2   1   1   0   1   1   2   1   1
 MK-1-3                 1   1   1   1   0   1   0   1   1   2   1   0   1   1   2   2   2   1   1   1   1   1   2   2   2   1   2   0   0   2   0   1   2   2   2   1   0   0   0   1   2   1   0   2   2   0   1   1   1   1   1   2   0   2   1   1   1   2   1   0   0   2   0   1   1   1   2   1   1   2   2   2   0   2   1   0   1   0   1   0   1   1   1   1   1   1   0   2   1   1   2   2   1   1   0   1   1   1   1   1   2   1   0   0   0   2   1   2   0   1   0   1   1   1   2   1   1   1   1   0   0   1   1   0   2   1   1   0   1   2   1   0   1   1   2   1   0   0   1   2   2   0   0   2   1   2   2   1   2   2   0   1   2   0   1   0   1   2   1   1   2   0   1   1   1   2   1   1   2   1   1   1   0   0   0   1   1   0   0   0   1   2   1   0   1   1   1   1   1   1   1   2   1   1   0   1   1   1   1   1
 MK-1-4                 1   0   1   2   0   0   0   1   2   2   1   0   1   2   2   2   1   1   1   1   1   1   2   1   2   1   2   0   0   2   0   1   2   2   2   1   1   0   0   1   2   1   0   2   1   0   1   1   1   1   2   2   0   1   1   1   1   2   1   0   0   1   0   2   1   1   2   1   1   2   2   2   0   2   1   0   1   0   1   1   1   1   1   1   1   1   0   2   1   1   2   1   1   1   1   0   1   0   1   1   1   1   0   0   0   2   1   2   0   2   0   1   1   1   2   1   1   1   1   0   0   2   1   0   2   1   0   0   1   2   1   0   1   1   2   0   0   0   1   2   2   0   0   1   1   2   2   1   2   2   1   1   2   0   1   1   1   2   1   1   2   0   2   1   1   2   1   1   1   1   0   1   0   0   0   1   1   0   0   0   1   2   1   0   2   1   1   1   1   2   1   1   1   1   0   0   1   1   1   1
 MK-1-5                 1   0   1   1   0   0   0   1   2   2   1   0   1   2   2   2   1   1   1   1   1   1   2   1   2   1   2   0   0   1   0   2   2   2   1   1   1   0   0   1   1   1   0   2   1   0   1   1   1   1   2   1   0   1   1   1   1   2   1   0   0   1   0   2   1   2   2   1   1   2   2   2   0   1   2   0   2   1   1   1   1   1   1   1   1   1   0   2   1   1   2   1   1   1   1   1   1   0   1   1   1   1   0   0   0   2   1   2   0   2   0   1   1   1   2   1   1   1   1   0   0   2   1   2   2   1   0   0   1   2   1   0   0   1   2   0   1   0   1   2   2   0   1   0   1   2   2   1   2   1   1   1   2   0   1   1   1   2   1   1   2   0   2   1   1   2   1   1   2   1   0   1   0   0   0   1   1   1   0   0   1   2   1   0   2   1   1   1   1   2   1   1   1   1   0   0   1   1   1   1
 MK-1-6                 1   1   1   1   0   0   0   1   2   2   1   1   1   2   2   2   1   1   1   1   1   1   2   1   1   1   2   0   0   1   1   2   2   2   1   1   1   0   0   1   1   1   0   2   1   0   0   2   1   1   2   0   0   2   1   1   1   2   1   0   0   1   0   2   1   0   2   1   1   2   2   2   0   1   2   1   1   1   1   1   1   0   1   1   1   1   1   1   1   1   2   2   1   1   1   1   0   0   1   1   1   2   0   0   0   2   0   1   0   2   1   0   1   1   2   1   1   0   1   0   0   2   0   2   1   1   0   0   1   2   1   0   1   1   2   0   0   1   1   1   2   0   1   0   1   2   2   1   2   1   1   1   2   0   0   1   1   1   1   1   2   0   1   1   1   2   0   0   1   1   0   1   0   0   1   1   1   1   0   0   1   2   1   0   2   1   2   1   1   2   1   1   1   1   0   0   1   1   1   1
 MK-1-7                 1   1   1   1   0   0   0   2   1   2   0   1   1   2   2   2   1   1   2   1   1   1   2   1   1   0   2   1   0   1   1   2   2   2   1   1   1   0   1   1   0   1   0   2   2   0   0   2   1   1   2   0   0   1   1   1   1   2   1   2   0   1   0   2   1   0   2   1   0   2   2   2   0   0   2   1   1   1   2   1   1   1   1   2   0   1   1   1   1   1   2   2   2   1   1   1   0   1   1   2   1   2   1   0   0   2   0   1   0   2   1   0   0   1   2   0   1   0   1   0   0   2   0   2   1   1   0   0   0   2   1   0   1   1   2   0   0   1   1   1   2   0   2   0   1   2   2   1   2   2   0   2   2   0   1   1   1   1   1   1   1   1   1   1   1   1   0   1   1   1   0   1   0   0   1   1   1   1   0   1   1   2   2   0   2   2   2   1   1   1   1   1   1   2   0   0   1   0   1   1
 MK-1-8                 1   2   1   1   0   1   1   2   0   2   0   1   1   2   1   2   1   1   1   0   1   1   2   1   1   1   2   1   0   1   1   2   1   2   1   1   1   0   1   1   0   1   0   2   2   0   0   1   1   1   2   0   1   1   1   1   1   2   1   2   0   1   0   2   1   0   2   1   0   2   2   2   0   0   2   1   1   1   2   1   1   1   1   2   0   1   1   2   2   1   2   2   2   1   1   1   0   0   2   2   0   1   1   0   1   2   0   1   1   2   1   0   0   1   2   0   1   0   1   0   0   2   0   2   1   1   0   1   0   2   2   0   1   1   2   0   0   2   2   1   2   0   2   0   1   2   2   1   2   2   0   2   2   0   1   1   1   1   2   1   1   1   1   1   0   1   0   1   1   1   0   0   0   1   1   1   1   1   0   1   1   2   2   0   2   2   2   1   1   1   1   1   0   1   0   0   1   0   1   0
 MK-1-9                 0   2   1   1   0   1   1   2   0   2   0   1   1   2   1   2   1   1   1   1   0   1   2   1   1   1   2   1   0   1   2   2   0   1   1   1   1   0   2   1   0   1   0   2   2   0   1   1   1   1   1   0   1   1   1   1   1   2   1   2   1   1   1   2   0   0   2   1   0   2   1   2   0   0   2   1   1   1   1   1   1   1   1   1   0   1   1   2   2   1   2   1   2   0   1   1   1   0   2   1   0   1   0   0   0   2   0   1   1   2   2   1   0   1   2   0   1   0   1   0   0   2   0   2   1   1   0   1   0   2   2   1   1   1   2   0   0   2   2   0   2   0   2   0   1   1   2   1   2   1   0   2   0   0   1   1   0   1   2   2   1   2   2   0   0   1   1   2   1   1   0   1   0   1   1   2   1   1   0   2   1   2   2   0   2   2   2   1   1   1   1   0   0   1   1   0   1   0   1   1
 MK-1-10                1   2   1   1   0   1   1   2   0   2   1   1   1   2   1   2   0   1   1   0   0   2   2   1   1   1   2   1   0   1   1   2   0   1   1   1   1   0   2   1   0   1   0   2   2   0   2   0   0   1   1   0   1   1   1   1   1   2   2   0   1   1   1   2   0   0   1   1   0   2   1   2   0   0   2   1   1   1   1   1   1   0   2   1   1   1   1   2   2   1   2   1   2   0   1   1   1   1   2   1   0   1   0   0   0   1   1   0   0   1   2   1   0   1   2   1   1   0   1   0   0   1   0   2   1   1   0   0   0   2   2   1   1   1   2   0   0   1   2   0   1   1   2   0   0   1   2   1   2   2   0   2   1   0   1   1   0   1   2   2   1   2   2   0   0   0   1   2   0   1   0   1   0   0   1   2   1   1   0   2   1   2   2   0   2   2   2   1   1   1   1   0   0   1   1   0   1   0   1   1
 MK-1-11                1   2   1   1   0   1   1   2   0   2   2   1   1   2   1   2   1   1   2   0   0   2   1   1   1   1   2   1   0   1   1   2   1   1   1   1   1   1   2   1   1   1   0   2   2   1   1   0   0   1   1   1   2   1   1   1   1   2   2   0   1   1   1   1   0   0   1   1   0   2   1   2   0   0   2   1   1   1   1   1   1   0   2   1   1   1   1   1   2   1   2   1   2   0   1   1   1   1   1   1   0   1   1   0   1   1   1   1   0   0   2   1   0   1   2   2   1   0   1   1   0   1   0   2   1   1   0   0   0   2   2   1   1   1   2   0   1   1   2   0   1   1   2   0   0   1   2   1   2   2   0   2   1   0   0   1   0   0   2   2   1   2   2   0   0   1   1   2   0   1   1   1   0   0   0   1   1   1   1   2   1   2   2   0   1   2   2   1   1   1   1   0   0   1   1   0   2   0   1   1
 MK-1-12                1   2   1   1   0   1   1   2   0   1   1   1   1   2   1   2   1   1   2   0   0   2   2   1   1   2   1   1   1   0   1   2   1   2   1   1   2   1   1   2   1   1   0   1   2   1   1   0   0   2   1   1   2   1   1   1   1   2   2   0   1   0   0   1   1   0   1   1   0   2   2   2   0   0   2   1   1   1   1   1   1   0   1   0   1   1   1   1   0   1   2   2   2   0   1   1   1   1   1   1   0   1   1   0   1   1   1   1   0   0   1   1   0   1   2   2   1   0   1   1   0   1   0   2   1   1   0   2   0   2   2   1   1   0   1   1   1   1   2   0   1   1   2   1   0   1   2   1   2   2   1   1   2   0   0   1   0   1   2   2   1   2   2   0   0   1   1   2   0   1   1   1   0   1   0   1   1   1   1   1   1   2   2   0   1   2   2   1   1   1   1   0   0   1   1   0   1   1   1   1
 MK-1-13                0   1   1   1   0   2   1   1   0   1   1   1   0   2   1   2   1   2   0   0   0   2   2   1   0   2   1   1   1   0   2   2   1   2   1   1   2   1   0   0   1   0   0   1   2   1   1   0   0   2   1   1   2   1   1   1   1   2   2   0   1   0   0   1   1   1   1   1   0   2   2   2   0   0   2   1   1   1   1   1   1   0   1   0   1   1   1   1   0   0   2   2   2   0   1   1   1   1   1   1   0   1   1   0   1   2   1   1   0   0   1   1   0   2   2   2   1   0   1   1   1   1   0   1   1   0   1   2   0   2   1   0   1   0   1   2   0   1   2   0   1   1   2   0   0   1   0   1   2   2   1   1   2   0   0   1   0   1   2   2   1   2   2   0   0   1   0   2   0   1   1   1   0   1   0   2   0   0   1   1   1   2   0   0   1   2   1   0   0   1   1   0   1   2   1   1   1   1   1   1
 MK-1-14                1   1   1   0   1   2   2   1   1   1   1   2   0   2   0   2   1   2   1   0   0   2   2   1   0   2   1   1   0   0   2   2   1   2   1   0   2   0   0   0   1   1   1   1   2   1   0   0   0   1   1   1   2   1   1   1   1   1   2   0   1   0   0   0   1   1   1   1   0   2   2   2   0   0   2   0   2   1   1   1   1   0   1   1   1   1   1   1   0   0   2   2   2   0   1   1   1   1   1   1   0   0   0   1   1   2   1   1   0   0   1   0   0   2   2   2   1   0   0   0   1   1   0   1   1   0   1   1   0   2   1   0   1   0   1   2   0   1   2   0   1   1   2   0   0   1   0   1   2   2   1   1   1   0   0   1   0   1   2   2   1   2   2   0   0   2   1   2   0   1   1   2   0   1   0   2   0   0   1   1   1   2   0   0   1   2   1   0   0   1   1   0   1   2   1   1   0   1   1   1
 MK-1-15                1   1   0   0   1   1   2   1   1   1   1   2   1   2   0   2   1   2   1   0   1   2   2   0   1   1   1   1   0   0   2   2   1   2   2   1   2   0   1   0   1   2   1   1   2   1   0   0   0   2   1   1   2   1   0   1   1   1   2   0   1   1   0   0   2   1   0   1   0   1   2   1   0   0   2   0   2   1   1   1   1   2   1   1   1   1   1   1   0   0   2   2   2   0   1   1   2   1   1   1   0   1   0   1   1   2   1   1   0   1   1   0   1   2   2   2   1   0   1   0   2   2   1   1   1   0   0   0   0   2   1   0   1   0   1   2   0   2   2   0   1   0   1   0   0   1   0   1   2   2   1   1   0   0   1   1   1   1   2   1   1   2   2   0   0   2   1   2   1   1   1   2   0   1   1   2   0   1   1   1   1   2   1   1   2   2   1   1   0   1   0   0   1   2   1   1   0   1   1   0
 MK-1-16                1   1   0   0   1   1   1   1   1   1   1   2   1   2   0   2   1   2   0   0   1   2   2   0   1   2   1   1   0   0   2   1   1   1   2   1   2   0   0   0   1   2   1   0   2   1   1   0   0   2   1   1   2   0   1   1   1   1   1   0   2   0   0   0   2   1   1   1   0   1   2   1   1   0   2   0   2   1   1   1   2   2   1   1   1   1   1   0   0   0   2   2   2   0   1   1   2   1   1   1   1   1   0   1   1   2   1   1   0   1   1   0   1   2   2   1   1   1   1   0   2   2   1   1   1   0   0   0   0   2   1   0   1   0   1   2   0   1   1   1   1   1   2   0   0   1   0   1   2   2   1   1   0   0   1   1   1   1   2   1   1   2   1   0   0   2   1   1   2   0   1   1   0   1   1   1   0   1   1   1   1   2   0   1   1   2   1   1   0   1   0   0   1   2   1   1   0   2   1   0
 MK-2-1                 1   1   1   1   1   1   0   1   0   1   1   0   1   2   0   1   0   1   0   2   2   0   2   1   2   2   2   1   0   0   2   0   2   1   2   2   2   2   2   0   1   1   1   1   1   0   2   1   0   1   2   1   1   2   1   0   2   1   1   1   1   1   1   0   1   1   1   1   1   2   2   0   0   0   0   1   0   2   0   1   1   0   1   1   1   2   2   1   1   0   0   0   2   2   0   1   2   1   0   1   1   1   0   2   0   0   0   1   1   1   2   1   0   1   0   0   0   1   2   1   1   2   1   0   1   0   1   1   0   1   0   0   0   0   0   0   0   1   1   0   1   1   2   0   2   2   1   0   1   2   1   1   2   1   1   1   1   1   2   1   2   1   1   2   0   0   1   0   0   2   1   2   2   1   2   0   1   1   2   0   1   1   1   2   1   1   1   1   2   0   1   0   1   1   1   0   1   0   1   2
 MK-2-2                 1   1   1   0   1   1   0   1   0   1   1   0   2   2   0   1   0   1   0   2   1   0   2   1   1   2   2   1   0   0   2   0   1   1   2   2   2   1   1   0   1   1   1   1   1   0   1   1   0   1   2   1   0   2   1   0   2   0   1   1   1   2   0   1   1   1   1   0   1   2   2   0   0   0   0   1   0   2   0   1   1   0   0   2   1   2   2   1   1   0   0   0   2   2   0   1   1   1   0   1   1   1   0   2   0   0   1   1   1   1   2   1   0   1   0   2   0   1   2   2   1   1   1   1   1   1   1   1   0   1   0   0   0   0   0   0   1   1   1   0   1   1   2   0   2   2   1   0   1   0   1   1   2   1   1   1   0   1   2   1   2   1   1   1   0   0   1   0   1   2   0   2   2   1   2   0   1   2   1   0   1   2   1   1   2   1   1   1   1   0   1   0   1   2   2   0   1   1   1   2
 MK-2-3                 1   1   1   0   0   1   0   1   0   1   1   0   2   2   0   0   0   1   0   2   2   0   2   1   1   2   2   1   0   0   2   1   1   2   2   2   1   1   1   0   1   1   0   2   1   0   2   1   0   1   2   1   0   2   1   0   2   1   1   1   1   2   0   0   1   0   0   0   0   2   2   0   1   0   1   0   0   2   0   2   1   0   0   2   1   2   2   1   1   0   0   0   2   2   0   1   1   1   0   1   1   2   1   2   1   0   1   1   1   2   2   1   0   1   0   2   0   1   1   2   1   1   1   1   1   0   1   0   0   1   0   0   0   0   0   0   1   1   1   0   2   1   1   0   2   1   1   0   1   0   1   2   2   1   1   1   0   1   2   1   2   1   1   1   0   0   1   1   1   0   0   2   2   1   2   1   0   1   2   0   1   2   1   1   2   1   0   2   0   0   1   0   1   2   2   0   1   1   1   2
 MK-2-4                 1   1   1   0   0   2   0   1   0   0   1   1   0   2   0   0   0   1   1   1   2   0   1   1   1   2   2   1   0   0   2   1   1   2   2   2   1   1   0   0   1   1   0   2   2   0   2   1   0   0   2   1   0   2   2   0   2   1   0   1   1   2   0   0   1   0   0   0   0   2   2   0   0   0   1   0   0   1   0   2   1   0   0   2   2   2   1   1   1   0   0   0   2   2   0   1   0   1   0   1   1   2   1   2   1   0   2   0   1   2   2   1   0   1   0   2   1   1   1   1   1   1   1   1   1   0   1   0   1   1   0   0   1   0   0   0   1   0   1   0   1   1   1   0   2   2   2   0   1   0   1   2   2   1   1   0   0   0   2   0   2   0   0   1   0   0   0   1   2   0   0   2   2   1   1   0   0   1   2   0   1   2   2   1   2   1   0   2   0   0   2   1   1   2   2   1   1   1   2   2
 MK-2-5                 1   1   1   0   0   2   1   1   0   0   1   1   1   2   0   0   0   1   0   1   2   0   0   0   1   2   2   1   0   0   0   1   1   2   1   2   0   1   0   0   1   1   0   2   2   0   2   0   0   0   2   0   0   2   1   0   2   1   1   1   1   2   0   0   2   0   0   0   0   2   2   0   0   0   1   2   0   1   0   2   1   0   1   2   2   2   1   0   1   0   0   1   2   2   0   1   1   1   0   1   1   2   1   1   2   0   2   0   2   2   1   1   0   1   0   2   1   1   0   1   1   1   0   1   1   0   1   0   2   1   1   0   1   0   0   0   1   0   1   0   1   1   1   0   2   2   2   1   1   0   2   2   1   1   1   2   0   1   2   1   2   0   1   1   0   0   0   1   1   0   0   2   2   1   1   0   0   1   2   0   1   2   2   0   2   1   0   2   1   0   2   1   2   2   2   1   2   1   2   2
 MK-2-6                 1   1   1   0   0   2   0   2   0   0   1   1   1   2   0   0   1   1   0   1   2   0   0   0   2   2   2   1   1   0   1   1   1   2   1   2   0   1   1   0   1   2   0   2   1   0   2   2   0   0   2   0   0   2   1   0   1   1   1   1   1   1   0   0   2   0   0   0   1   2   2   0   0   1   1   2   0   1   0   2   2   0   1   2   2   2   1   0   1   0   0   1   2   2   0   1   1   1   0   1   1   2   1   1   2   1   0   0   2   1   1   1   0   1   0   2   1   1   0   1   2   1   0   1   0   0   2   0   2   1   1   0   1   0   0   1   1   0   2   0   1   1   1   0   1   2   2   1   2   1   2   2   1   1   1   2   0   1   2   1   2   0   1   0   0   0   0   1   1   0   0   2   2   1   2   0   0   1   2   0   1   2   2   0   2   2   0   1   1   0   2   2   2   2   2   1   2   1   2   2
 MK-2-7                 1   1   0   0   1   2   1   2   0   1   1   0   1   2   1   0   1   1   0   1   2   0   0   0   2   2   2   1   1   0   1   1   1   2   1   1   1   1   1   0   0   2   0   2   1   0   1   2   0   0   2   0   0   2   1   1   1   0   1   0   1   1   0   1   2   0   0   0   1   1   1   1   1   1   1   2   0   1   1   2   2   0   1   1   2   2   1   0   0   0   0   1   1   2   0   1   1   2   1   1   1   2   0   1   2   1   0   1   1   1   1   1   0   1   0   2   1   1   0   1   2   1   0   1   0   0   2   0   2   2   1   1   1   0   0   1   1   0   2   0   1   2   1   1   1   2   2   0   0   1   1   2   1   1   1   2   0   1   2   1   2   0   1   0   0   1   0   1   1   0   0   2   2   1   1   1   0   1   2   0   1   2   2   0   2   2   0   0   2   0   2   2   2   2   2   0   2   2   2   2
 MK-2-8                 1   1   0   0   1   2   2   2   0   1   1   2   0   2   1   0   0   1   0   1   2   1   0   0   2   2   2   2   1   0   1   1   1   2   1   1   1   1   1   1   0   2   0   2   1   1   1   2   1   0   2   0   1   1   1   1   1   0   1   0   2   1   0   1   2   1   0   0   2   1   1   1   1   1   1   1   0   1   0   2   2   1   1   2   2   2   1   0   1   1   0   1   2   2   0   1   1   2   1   1   1   2   0   1   2   1   1   1   1   1   2   2   0   1   0   2   1   1   0   1   0   1   0   2   0   0   2   0   2   2   1   1   1   1   0   1   1   1   2   0   1   2   1   1   1   2   2   0   1   1   1   0   0   1   1   2   0   1   1   1   1   0   2   0   0   1   0   1   1   1   0   2   2   1   1   1   0   1   1   0   1   1   2   0   2   1   0   1   2   0   2   2   2   0   2   1   2   2   2   2
 MK-2-9                 1   1   0   0   1   2   2   2   1   1   1   2   0   2   1   0   0   1   0   1   2   1   0   0   2   2   2   2   1   0   1   1   2   1   1   2   1   1   1   1   1   2   1   2   1   2   1   2   1   0   2   0   1   1   1   1   1   0   1   1   2   1   0   1   2   1   1   0   1   1   1   1   1   1   1   1   0   1   0   2   2   1   1   2   2   1   1   1   1   1   1   1   2   2   0   1   1   2   0   2   1   2   0   1   2   1   1   1   1   1   2   2   1   1   1   2   0   0   0   1   0   1   0   2   0   1   2   0   2   2   1   1   0   1   0   1   1   1   2   0   1   2   1   1   1   1   2   0   0   1   2   0   0   1   1   2   0   1   1   1   1   0   1   0   0   1   1   1   1   1   0   1   2   1   1   2   0   1   1   0   2   1   2   0   2   1   0   1   2   0   2   2   2   0   2   1   2   2   1   2
 MK-2-10                2   1   0   0   1   2   2   2   1   1   0   2   0   2   0   1   0   1   0   1   2   1   0   1   2   2   1   2   1   0   1   1   2   1   1   2   1   1   1   1   1   2   1   2   2   2   2   2   2   0   2   0   1   0   0   1   1   0   1   1   2   1   1   1   2   0   0   0   1   1   1   0   1   1   1   1   0   1   1   2   2   1   1   2   1   1   2   1   2   1   1   1   2   2   0   1   1   2   0   2   1   2   0   1   2   1   1   1   1   1   2   2   1   2   1   2   1   0   0   1   0   1   0   2   0   2   2   0   2   2   1   1   0   1   0   1   1   1   2   0   1   2   1   1   1   1   1   0   0   1   2   0   0   1   1   2   0   1   1   1   1   1   1   0   0   1   1   1   1   2   0   0   2   1   1   2   0   1   1   0   2   1   2   0   2   0   0   1   1   0   2   2   2   0   2   1   2   2   1   2
 MK-2-11                2   0   0   0   1   2   2   2   1   1   0   2   0   2   0   1   0   1   0   1   2   1   0   2   2   2   1   2   1   0   1   1   2   1   1   2   1   1   1   1   1   2   2   2   1   2   2   2   2   1   2   0   1   0   0   1   1   0   1   1   2   1   1   1   2   1   0   2   1   1   2   0   0   1   1   1   0   2   1   1   2   1   1   2   1   1   2   0   2   2   0   1   2   2   0   1   1   2   0   2   1   1   1   0   2   1   1   1   1   1   2   1   1   2   1   2   1   0   0   1   0   0   1   2   0   1   2   0   2   2   1   1   0   1   0   1   1   1   1   1   1   2   1   1   1   1   1   0   0   1   1   0   0   2   1   2   0   0   1   1   1   1   1   0   1   1   2   1   1   2   0   0   2   1   1   2   0   1   0   0   2   1   2   0   2   0   0   1   1   0   2   2   1   0   1   1   1   2   1   2
 MK-2-12                2   1   0   0   1   2   2   2   1   2   1   2   0   2   1   1   0   1   0   1   2   1   0   1   1   2   0   2   2   0   1   1   2   2   1   2   1   1   1   1   1   2   2   2   1   2   2   1   2   1   2   0   1   0   0   1   1   0   1   1   2   1   1   1   2   1   0   2   1   1   2   0   0   1   1   1   0   2   1   1   2   1   1   2   0   2   2   0   2   2   0   1   2   2   0   1   1   2   1   2   1   1   1   1   2   1   0   1   1   1   2   1   0   2   1   2   1   0   1   2   0   0   1   2   0   1   2   0   1   2   1   1   1   1   0   1   2   1   1   0   1   2   1   1   1   1   0   1   1   1   1   0   0   2   1   2   0   0   1   1   1   1   0   0   1   1   2   1   1   2   1   0   2   1   1   2   1   1   0   1   2   1   2   0   2   1   0   1   0   1   2   2   1   0   1   1   1   2   0   2
 MK-2-13                2   1   0   1   1   2   2   2   1   1   1   2   1   2   1   1   0   2   0   1   2   1   1   1   1   2   1   2   2   1   1   1   2   2   1   2   1   1   1   1   0   2   1   2   1   2   2   1   0   1   2   0   1   1   0   1   1   0   1   1   2   1   1   0   2   1   0   2   0   1   1   0   0   1   1   0   0   2   1   1   1   1   1   2   0   2   2   0   2   2   0   1   2   2   0   1   1   2   1   2   2   2   1   1   2   2   1   1   1   1   2   1   0   2   1   2   1   2   1   2   0   0   2   2   0   2   2   0   1   2   1   1   1   1   0   1   2   1   1   0   1   2   2   1   1   1   0   1   1   2   1   0   0   2   1   1   0   0   1   1   0   1   0   0   1   1   2   1   1   2   1   0   1   2   1   2   1   1   0   1   2   1   2   0   2   1   0   1   0   1   2   2   0   0   0   1   1   0   0   1
 MK-2-14                2   1   0   1   0   2   2   1   1   1   1   2   1   2   1   1   0   2   1   1   1   1   1   1   0   2   1   2   2   1   1   1   2   2   1   2   1   2   1   1   1   2   2   2   1   2   2   1   0   1   2   0   1   1   0   1   1   0   1   1   2   1   1   1   2   1   1   2   0   1   1   0   0   1   1   0   0   1   1   1   2   1   1   2   0   2   2   0   2   2   0   2   1   2   0   2   1   2   1   2   2   2   1   1   2   2   1   1   1   1   2   1   1   1   1   1   1   1   1   2   1   0   2   2   0   2   1   0   1   2   1   1   1   2   0   1   2   1   1   0   1   2   2   1   1   1   0   1   1   2   1   0   0   2   1   1   1   0   1   1   0   1   1   0   1   1   2   1   1   2   1   0   0   2   2   2   1   1   0   1   2   1   2   0   2   1   0   1   1   1   2   2   0   0   0   0   0   0   0   1
 MK-2-15                2   1   1   1   0   2   2   1   1   1   1   2   1   2   0   1   0   2   0   1   1   1   2   1   0   2   0   2   2   1   1   1   1   2   0   2   1   2   1   0   1   2   2   2   1   2   2   1   0   1   2   0   1   1   0   0   1   1   1   0   1   1   1   1   2   0   1   2   1   1   1   1   0   1   1   0   0   1   1   1   2   0   1   2   0   2   2   1   2   1   0   1   1   2   0   2   1   2   1   1   2   2   1   1   2   2   1   1   1   1   2   1   1   1   1   1   1   1   1   2   1   0   2   2   0   2   1   0   1   2   1   1   0   1   0   1   2   2   0   0   1   2   2   1   1   1   0   1   1   2   1   0   0   2   1   0   1   0   0   2   0   1   0   0   1   1   2   1   1   2   1   0   1   2   2   2   1   1   1   1   2   1   2   1   1   2   0   1   1   1   2   1   0   0   0   0   0   1   0   1
 MK-2-16                2   0   1   1   1   2   2   1   0   1   1   2   1   2   0   1   0   1   0   1   1   1   2   1   1   2   0   2   1   1   1   1   0   2   0   2   1   1   1   0   1   1   2   1   0   2   2   1   0   1   2   1   1   1   0   0   1   1   1   0   1   1   2   0   2   1   1   2   0   1   1   1   0   1   1   0   0   2   1   1   2   0   1   2   1   2   2   1   2   1   0   1   1   2   1   1   1   2   0   1   2   1   2   1   1   2   1   1   1   1   1   1   2   1   1   1   1   1   0   2   1   0   1   2   0   1   1   0   1   2   2   1   0   1   0   1   2   2   0   0   1   2   2   1   1   1   0   1   1   2   1   1   1   2   0   0   1   0   1   2   0   1   1   0   1   1   1   1   1   2   1   1   1   2   1   2   1   1   1   1   2   2   1   1   1   0   0   1   1   1   2   1   1   0   0   0   0   1   1   1
 MK-3-1                 1   2   2   1   1   1   1   2   1   1   0   2   1   1   0   2   1   2   1   0   1   2   1   2   1   1   0   2   0   1   1   2   1   1   0   2   0   1   1   0   1   1   0   0   0   1   1   0   1   2   0   1   0   0   0   2   2   2   2   2   1   1   1   1   0   1   0   1   0   2   1   1   2   0   1   0   2   2   1   2   1   2   0   0   0   2   0   1   0   0   0   1   2   1   1   2   0   2   1   1   2   1   2   1   2   0   2   1   0   2   1   1   1   1   0   1   1   1   0   2   2   0   1   2   1   2   0   1   2   0   1   1   1   0   0   1   0   1   2   1   1   2   1   1   2   1   2   2   1   0   2   1   0   1   2   1   1   2   0   0   1   1   2   2   2   1   1   2   2   2   1   2   1   0   0   2   1   2   1   0   1   2   2   1   1   1   1   1   0   1   1   2   2   1   1   2   1   1   1   2
 MK-3-2                 2   2   1   1   1   1   1   2   1   1   0   2   1   1   0   2   1   2   0   0   1   2   2   1   1   1   0   2   0   1   1   1   1   1   0   2   0   1   0   0   1   1   0   0   0   1   1   0   0   2   1   1   1   1   0   2   2   1   2   2   0   0   1   1   0   1   0   2   0   2   1   0   2   0   0   0   2   2   1   1   1   2   0   0   0   2   0   1   0   0   0   1   2   1   1   2   0   2   1   1   2   1   2   0   2   0   1   1   0   2   1   1   1   2   1   1   1   1   0   2   2   0   1   2   1   2   0   1   2   0   1   1   1   0   0   1   0   1   2   1   1   2   1   1   2   1   2   2   1   0   1   1   0   1   2   1   1   2   0   0   1   1   2   2   2   1   1   2   2   2   1   2   1   0   0   2   1   1   1   0   1   2   2   1   1   1   1   1   1   1   1   2   2   1   0   1   1   1   1   2
 MK-3-3                 2   2   1   1   1   1   2   1   1   1   0   2   0   1   0   2   1   2   0   1   1   1   2   2   1   1   1   2   0   2   1   1   1   1   0   2   0   1   0   0   1   1   0   0   0   1   1   0   0   1   1   1   1   1   0   2   0   1   2   2   0   0   0   1   0   1   1   1   0   2   1   0   2   1   0   0   1   1   1   0   0   2   0   0   0   1   0   1   0   0   0   1   1   1   1   2   0   1   1   1   2   1   2   0   1   0   1   1   0   2   1   1   1   2   1   1   1   1   0   1   2   0   1   2   1   2   0   1   2   0   1   1   1   0   0   1   0   1   2   1   1   2   1   1   1   1   2   1   1   1   1   1   0   1   2   1   1   2   1   0   1   1   2   2   2   2   1   2   2   2   1   2   1   0   0   2   0   1   1   0   1   2   2   1   1   1   1   1   1   1   1   2   1   1   0   1   1   2   1   1
 MK-3-4                 2   2   1   1   1   1   2   1   1   1   0   2   0   1   0   2   1   2   0   1   1   1   2   2   1   1   1   2   0   2   0   1   1   1   0   2   0   1   0   0   1   1   0   0   0   1   1   0   0   1   1   1   0   1   0   2   0   1   1   2   0   1   0   1   0   1   1   1   0   1   1   0   1   1   0   0   1   1   1   0   0   2   0   0   0   1   0   1   0   0   0   1   1   1   1   2   0   0   2   1   2   1   2   0   1   0   1   1   0   2   1   1   1   2   2   1   1   1   0   0   1   0   1   1   1   2   0   0   2   0   1   1   1   0   1   1   0   1   2   1   1   2   2   1   1   1   2   1   1   1   1   1   0   0   1   1   1   2   1   0   1   1   2   2   2   1   1   2   2   2   1   2   1   0   0   1   0   1   1   0   0   2   2   1   1   1   1   1   0   0   1   2   1   1   0   1   1   2   1   1
 MK-3-5                 2   2   1   1   1   1   2   1   0   1   0   1   0   1   0   2   1   2   0   1   1   1   2   1   1   1   1   2   0   1   1   0   0   1   2   2   0   1   0   0   1   1   0   1   0   1   1   0   1   2   1   1   0   1   0   1   0   1   1   2   0   1   0   1   1   2   1   1   0   1   2   0   1   1   0   0   1   0   1   0   0   2   0   1   0   1   0   2   0   0   0   1   1   0   1   1   0   0   1   1   2   1   2   0   1   0   1   1   0   2   1   1   1   2   2   1   1   1   0   0   1   1   1   1   1   1   1   0   2   0   1   1   1   0   1   1   0   1   2   1   1   2   2   1   1   1   1   1   1   1   1   1   0   1   1   1   1   2   1   0   1   1   2   2   2   1   1   1   2   2   1   2   1   0   0   1   0   1   1   0   0   2   1   1   2   1   1   1   0   0   1   1   1   1   0   0   1   2   1   1
 MK-3-6                 1   2   1   1   1   1   2   1   0   1   0   1   1   1   0   2   1   2   0   1   1   1   2   1   1   1   1   2   0   1   1   0   1   1   1   2   0   0   0   0   1   1   0   1   0   0   1   0   1   2   1   1   0   1   0   2   0   1   1   2   0   0   0   1   1   2   1   1   0   1   2   0   1   1   0   1   1   0   1   0   0   2   0   1   1   1   0   2   0   0   0   1   1   1   0   1   1   0   1   1   2   1   2   0   1   0   2   1   0   2   0   1   1   2   2   1   1   2   0   1   1   0   1   1   1   1   1   0   2   0   1   1   1   0   1   1   0   1   2   2   1   2   2   1   1   1   1   1   1   1   1   1   1   1   1   2   0   2   1   1   1   2   2   0   2   1   1   1   1   2   1   2   1   0   0   1   0   1   1   0   0   1   1   1   2   1   1   1   0   0   1   1   1   1   0   0   0   2   1   1
 MK-3-7                 1   2   1   1   1   1   2   2   1   1   0   1   1   1   0   1   0   2   0   1   1   1   2   1   1   1   0   2   0   1   1   0   1   0   1   2   1   0   0   0   1   2   0   1   0   0   1   0   1   1   1   0   1   1   0   1   0   1   1   1   0   0   0   1   1   2   1   1   0   1   2   1   1   1   0   1   0   0   1   0   1   2   0   1   1   1   1   1   0   0   0   1   0   1   0   1   0   0   1   1   2   1   2   0   1   1   1   1   0   2   0   1   1   2   2   1   1   2   0   1   1   0   0   0   2   1   2   0   2   0   1   1   1   0   1   1   0   2   2   2   2   1   2   1   1   1   1   1   1   1   0   2   2   1   1   2   1   1   1   1   1   2   2   1   2   1   0   1   1   2   1   2   1   1   0   1   0   1   1   0   0   1   2   1   2   1   1   1   0   0   1   1   1   1   1   0   0   0   1   1
 MK-3-8                 1   2   1   1   2   1   2   1   1   2   0   1   1   1   0   1   0   1   1   1   1   1   1   1   0   1   0   1   0   1   1   0   1   0   2   2   1   0   0   0   1   2   0   1   0   0   1   0   2   1   1   0   1   1   0   1   0   1   1   1   0   0   0   1   1   2   1   0   0   1   2   1   2   1   0   1   0   0   1   0   2   2   0   1   1   1   1   2   0   1   0   1   0   1   0   1   1   0   1   1   1   1   2   0   1   1   1   1   0   2   0   1   0   2   2   1   1   2   0   2   1   0   0   0   2   1   2   0   2   0   1   1   1   0   1   0   0   2   1   2   2   1   2   1   1   1   1   1   1   1   0   2   2   1   1   2   1   1   1   1   1   2   1   1   2   1   0   0   0   2   2   1   1   1   0   1   0   1   1   0   2   1   2   1   2   1   2   0   0   0   1   1   1   1   0   0   0   0   1   1
 MK-3-9                 1   2   1   0   2   1   1   1   0   2   0   1   1   1   0   1   0   0   0   1   1   1   1   2   0   1   0   1   0   1   1   0   1   0   2   2   1   0   0   1   1   2   0   1   0   0   1   0   2   1   1   0   1   1   0   1   0   1   1   1   0   0   1   1   1   2   1   2   0   1   2   2   2   1   1   1   1   0   1   1   2   2   1   1   1   1   1   0   0   1   0   1   0   1   1   2   1   0   1   2   1   1   2   0   1   1   1   1   0   2   0   1   0   2   1   0   1   2   0   2   1   0   0   1   2   2   2   0   2   1   1   1   1   1   1   0   0   2   1   2   2   1   2   1   1   1   1   1   1   1   0   2   2   1   1   2   1   1   1   1   2   2   2   0   2   1   0   0   0   1   2   1   2   1   0   1   0   1   1   0   2   1   2   1   1   1   2   0   0   0   1   0   1   1   0   0   0   1   1   1
 MK-3-10                1   2   1   0   2   1   0   1   0   2   0   1   1   1   1   1   0   0   0   1   1   1   0   0   0   0   0   1   0   1   0   0   0   0   2   2   1   0   0   0   1   2   0   1   0   1   1   0   2   1   1   0   1   1   0   0   0   1   1   1   0   0   1   1   1   2   1   2   0   1   2   2   2   1   1   1   1   0   1   1   2   2   1   1   2   1   1   0   1   1   1   1   0   0   1   2   1   0   1   2   1   1   2   0   1   2   1   1   0   2   1   1   1   1   1   1   1   2   0   1   1   0   0   1   2   2   2   0   1   1   1   1   1   1   1   0   1   2   1   2   1   1   2   1   1   1   1   1   0   1   0   2   2   1   1   2   1   1   0   1   2   2   2   0   2   1   0   0   0   0   2   1   1   1   0   0   1   1   1   0   2   1   2   1   1   1   2   0   0   0   1   1   1   1   0   0   0   0   1   1
 MK-3-11                0   2   1   0   2   0   0   1   1   2   0   1   1   1   1   1   0   0   0   1   1   1   0   0   0   0   0   1   0   1   0   0   0   0   2   2   1   0   0   0   1   2   0   1   0   1   2   0   2   1   1   1   1   1   0   1   0   1   1   1   0   0   1   1   1   1   1   2   1   1   2   2   1   1   1   1   1   0   1   1   2   1   1   1   2   1   2   0   1   1   2   1   0   0   1   2   1   0   1   2   1   1   2   0   1   1   1   0   0   2   2   1   2   0   1   1   1   2   0   2   1   0   0   1   2   1   2   1   0   1   1   1   1   0   1   0   1   2   1   2   1   1   2   1   1   1   0   0   0   1   0   2   2   1   1   2   1   1   1   1   2   2   2   0   2   1   0   0   0   0   2   1   1   1   0   1   2   1   1   1   2   1   2   1   1   2   2   0   0   1   0   1   1   1   0   0   0   0   1   1
 MK-3-12                0   2   1   0   2   0   0   1   1   2   0   1   1   1   1   1   1   0   0   1   1   1   0   0   1   0   1   1   0   1   0   0   0   0   2   2   0   1   0   0   1   2   1   1   0   2   2   0   2   1   1   1   1   0   0   1   0   2   1   1   1   0   1   1   0   1   1   2   1   1   2   2   1   1   1   1   1   0   1   1   2   0   1   1   2   1   1   0   1   1   2   1   0   0   1   1   1   0   1   2   1   1   2   0   1   1   1   0   0   2   2   1   2   0   2   1   1   2   0   2   1   0   0   1   2   1   2   1   0   1   1   0   1   0   2   0   1   2   1   1   1   1   2   1   1   1   0   0   1   1   0   2   2   1   1   2   1   1   1   1   2   2   2   0   2   1   0   0   0   1   2   0   1   1   0   1   2   1   2   1   2   1   0   1   1   1   2   0   0   1   0   2   2   1   0   1   0   0   1   1
 MK-3-13                0   2   1   1   2   0   1   2   0   2   1   1   0   1   1   1   1   0   0   1   1   2   0   0   1   1   1   1   0   1   0   1   0   0   2   2   0   1   0   0   1   2   1   0   0   1   2   1   2   0   1   1   1   0   0   1   1   2   1   1   1   1   1   2   0   1   1   2   0   1   2   2   1   1   1   1   1   0   1   2   2   0   1   1   2   2   0   0   1   1   2   1   0   0   2   1   2   0   1   2   1   1   2   0   1   1   1   0   0   2   2   1   2   0   2   1   1   2   0   2   1   0   1   0   2   1   2   1   0   0   1   0   1   0   1   0   1   2   1   1   1   2   1   1   1   0   0   1   1   1   0   2   2   2   1   2   1   1   1   1   2   2   2   0   2   1   0   0   0   0   2   0   1   0   1   1   2   1   2   1   2   1   0   1   1   1   2   0   0   1   0   2   2   1   0   1   0   0   1   1
 MK-3-14                0   2   1   1   1   1   0   2   0   2   2   1   0   1   1   1   1   0   1   1   1   2   1   0   1   1   1   0   0   1   0   1   0   0   2   1   0   1   0   0   2   2   1   0   0   1   2   2   2   1   1   1   1   0   0   1   1   2   1   1   1   1   1   2   0   2   1   2   0   0   2   2   1   1   1   1   1   0   1   0   2   1   1   1   2   2   0   0   2   1   1   1   0   0   2   2   2   0   0   2   1   1   2   0   1   1   1   0   1   2   2   1   2   0   2   1   1   2   1   2   1   0   1   0   2   1   2   1   0   0   0   1   2   0   1   0   1   2   1   1   1   2   1   1   2   0   0   1   1   2   0   2   2   2   1   2   1   1   1   0   0   2   1   1   2   1   0   0   1   0   2   0   1   0   1   1   2   1   2   1   2   1   0   1   1   1   1   0   0   2   0   2   2   1   0   1   0   1   1   1
 MK-3-15                0   1   1   1   1   2   0   2   0   2   2   0   0   2   1   1   1   1   1   1   1   2   1   0   1   1   1   0   0   1   0   1   0   0   2   1   0   1   0   0   2   2   1   0   0   1   2   2   2   1   1   2   2   0   0   2   2   2   1   1   1   2   1   2   1   2   1   2   0   0   2   2   1   1   1   1   1   0   1   0   1   2   1   1   2   1   0   0   1   0   1   1   0   1   2   2   2   0   0   2   1   1   2   0   1   2   1   0   0   2   2   1   2   0   2   1   2   2   1   2   1   0   1   1   2   1   2   0   0   0   0   1   2   0   1   0   1   2   1   1   1   2   0   1   2   0   0   1   1   2   1   2   2   2   1   2   1   1   1   0   0   1   1   0   2   1   1   0   2   0   1   0   1   0   1   0   2   1   2   0   1   1   0   1   1   2   1   1   0   2   0   2   2   1   0   2   0   1   1   1
 MK-3-16                0   1   1   1   1   2   1   2   0   2   2   0   0   2   1   1   2   1   1   1   1   2   1   1   1   0   1   1   0   1   0   1   1   0   1   1   1   1   1   0   2   1   0   0   0   1   1   1   1   1   1   2   2   0   0   2   2   2   1   1   1   2   1   2   1   2   0   2   0   0   2   2   1   1   1   1   0   0   0   0   0   2   1   1   2   1   0   1   1   0   1   2   0   1   2   1   2   0   0   2   0   0   2   1   1   2   1   0   0   2   2   1   2   0   1   1   2   2   1   2   1   0   1   1   2   1   2   0   0   0   1   1   2   0   1   0   1   2   1   1   1   2   0   1   2   0   0   1   1   2   1   2   2   2   1   2   1   1   2   0   0   1   0   1   2   1   1   0   2   0   1   0   1   0   1   0   2   1   2   0   1   1   0   2   1   2   1   0   0   2   0   2   2   1   0   2   2   1   1   1
 MK-4-1                 1   2   0   1   2   1   0   1   0   0   1   1   0   2   1   0   2   1   0   2   0   1   0   1   1   1   2   0   1   1   2   1   2   1   2   0   1   2   0   0   1   1   0   0   1   2   1   0   1   1   1   1   1   2   0   0   0   1   1   1   1   1   2   0   2   1   1   1   0   1   0   1   1   0   1   0   0   0   0   1   2   2   1   1   0   1   2   0   1   0   0   0   1   1   1   2   0   1   1   1   0   0   2   2   2   1   1   1   0   1   2   0   2   1   2   2   0   0   0   0   1   2   1   1   1   2   0   1   1   1   1   2   2   0   0   0   1   1   0   1   1   1   1   1   1   1   1   0   1   1   1   1   2   1   0   0   1   1   2   1   0   2   1   1   2   1   2   0   0   1   0   2   1   0   2   0   1   1   1   2   2   1   1   1   1   1   1   1   0   1   1   1   2   0   1   1   1   2   1   1
 MK-4-2                 1   2   0   1   2   1   0   1   0   0   1   1   0   2   1   0   2   1   0   1   0   1   0   1   1   1   2   1   1   1   1   1   2   1   2   0   1   1   0   0   2   1   0   0   2   2   1   0   1   1   2   1   1   2   1   1   1   1   1   1   1   1   2   0   2   0   0   1   0   1   0   2   1   0   1   1   1   0   0   0   2   2   2   1   0   1   2   0   1   0   0   0   1   1   1   2   1   0   1   2   1   0   2   2   2   0   1   1   0   1   2   0   1   1   1   2   0   0   1   0   1   2   1   1   1   2   0   0   1   2   1   2   2   0   1   0   1   1   0   1   1   1   1   0   0   1   1   0   1   0   2   1   2   1   0   0   1   1   2   0   0   2   0   2   2   1   2   1   0   1   0   2   1   0   2   0   1   1   1   2   1   1   1   1   1   1   1   1   0   2   1   1   2   0   1   0   1   2   1   2
 MK-4-3                 1   2   0   1   2   1   0   1   0   0   0   1   0   2   1   0   2   1   1   1   0   1   0   1   1   1   2   2   1   1   1   2   2   1   2   0   1   2   1   1   2   0   0   0   2   1   1   0   2   1   2   2   1   2   1   1   1   1   1   1   1   1   2   0   2   0   0   1   0   1   0   2   1   0   1   0   0   0   0   0   2   2   2   1   0   1   2   0   1   0   1   0   1   1   1   2   1   0   1   2   1   0   2   2   2   0   1   1   0   1   2   1   2   1   1   2   0   0   1   0   1   2   1   1   1   2   0   0   0   2   1   1   2   0   1   0   1   1   1   1   1   2   1   0   0   1   1   0   1   0   2   1   2   1   1   0   1   1   2   1   0   2   0   2   2   2   2   1   0   1   0   2   1   0   2   0   1   1   1   1   1   1   1   0   1   1   1   1   0   2   1   1   2   0   1   0   1   2   0   2
 MK-4-4                 1   1   0   1   1   1   0   1   0   0   0   1   0   2   1   0   2   2   1   1   0   1   0   1   1   1   2   2   1   1   1   2   2   1   2   0   1   2   1   1   2   0   0   0   2   1   0   0   2   1   2   2   1   2   1   1   2   1   1   1   1   1   2   1   2   1   0   1   0   1   0   2   1   1   1   0   0   0   0   0   1   1   1   1   0   0   2   0   1   0   1   0   1   1   1   1   1   1   2   2   1   0   2   2   2   1   1   1   0   1   2   0   2   1   1   2   0   0   1   1   1   2   1   1   1   2   0   0   0   2   1   1   2   0   1   1   1   1   1   1   1   2   0   1   0   1   1   0   1   0   2   1   2   1   1   0   1   1   2   1   1   2   0   1   2   2   2   1   0   0   0   2   1   0   1   0   1   1   1   1   1   1   1   0   1   1   1   1   1   2   1   1   1   0   2   0   2   2   0   2
 MK-4-5                 1   1   1   1   1   0   0   1   0   0   1   1   1   2   1   0   2   2   1   1   0   1   0   1   1   1   2   2   1   1   1   2   2   2   2   0   1   2   1   1   2   0   0   0   2   1   0   1   2   1   2   2   1   2   1   1   2   0   1   1   2   1   2   1   2   1   0   1   0   1   1   2   1   1   1   0   0   0   1   0   1   1   1   1   0   0   1   0   1   0   1   0   2   1   1   1   1   0   2   2   0   0   2   2   2   1   2   1   0   1   2   0   2   1   1   2   0   0   1   1   0   0   1   1   0   2   0   0   1   2   1   1   2   0   1   1   1   1   1   1   1   2   0   2   0   1   1   0   1   0   2   1   2   1   1   0   1   1   2   1   1   1   1   1   2   1   1   1   1   0   0   2   1   0   1   0   1   1   1   1   1   0   1   0   1   1   1   1   1   1   0   1   1   0   2   0   2   2   0   2
 MK-4-6                 1   2   1   2   1   1   0   1   0   0   0   1   1   2   0   0   2   1   1   1   0   1   0   1   1   1   2   2   1   0   1   2   2   1   1   0   1   2   1   0   2   0   1   0   2   0   0   1   2   2   2   2   1   2   1   0   2   0   2   1   2   1   2   1   2   1   0   2   0   1   1   2   1   1   2   0   0   0   1   0   1   2   1   1   0   0   2   0   1   0   1   0   2   1   1   1   1   2   2   1   0   0   1   2   2   1   1   1   0   1   2   0   2   1   1   2   0   0   1   1   0   1   1   1   0   2   0   0   1   2   0   1   2   0   1   0   1   1   1   0   1   2   0   1   0   1   1   0   1   0   2   1   2   1   1   0   1   1   2   1   2   1   1   1   2   1   1   1   1   0   0   2   1   0   1   0   0   1   1   1   1   0   1   0   1   1   1   1   2   1   0   2   1   0   2   0   2   2   0   1
 MK-4-7                 1   2   2   2   1   1   0   1   0   0   0   1   1   2   0   0   2   1   1   1   0   1   1   1   1   2   2   2   1   0   1   2   2   1   1   0   0   2   1   0   2   1   1   0   2   0   1   1   2   2   2   1   1   2   1   0   2   0   2   1   2   0   2   1   2   1   1   2   0   0   1   2   1   2   2   0   1   0   0   0   1   2   1   1   0   0   2   0   1   0   1   0   2   2   1   1   1   2   1   0   0   0   2   2   2   0   1   1   0   1   2   0   2   1   1   2   0   0   1   0   0   2   1   1   0   2   0   0   1   2   0   1   2   0   0   1   1   1   1   0   1   2   0   1   0   1   1   0   2   0   2   1   2   2   1   1   1   1   2   1   2   1   0   1   2   2   1   1   1   0   0   1   1   0   1   0   1   1   1   1   1   0   0   0   1   1   1   1   2   1   1   1   1   1   2   0   2   2   0   1
 MK-4-8                 1   2   2   2   1   1   0   2   0   0   1   1   1   2   0   0   1   1   1   1   1   1   1   1   0   2   2   2   1   0   0   2   2   1   1   0   1   2   1   0   2   1   0   1   2   1   1   2   2   1   2   1   1   2   2   0   2   0   2   2   2   0   2   1   2   1   1   2   0   1   1   1   0   1   2   1   1   0   0   0   1   2   1   1   0   0   2   0   1   0   1   0   2   2   1   1   1   1   1   1   0   0   2   2   2   0   1   1   0   1   2   0   1   1   1   2   1   0   1   0   1   2   1   1   0   1   1   0   2   2   0   1   1   0   0   1   1   1   2   0   1   2   0   1   0   1   1   0   2   0   2   1   2   2   1   1   1   1   2   1   2   1   0   0   2   2   1   2   1   0   1   1   1   0   1   0   1   1   1   1   1   1   0   0   1   1   1   1   2   1   1   2   1   1   2   0   2   1   1   1
 MK-4-9                 2   2   2   2   1   1   0   1   0   0   1   1   0   2   0   0   1   2   1   1   1   1   1   1   0   2   2   2   1   0   0   2   2   1   0   0   1   2   2   0   2   1   0   1   2   1   2   2   1   1   1   1   1   2   2   0   2   1   1   2   2   0   2   1   2   1   1   2   1   1   1   1   0   1   1   1   1   0   0   0   0   2   1   1   0   0   2   0   0   1   1   0   2   2   1   1   2   1   1   1   0   1   1   2   2   0   0   1   0   1   0   0   1   0   1   1   1   1   1   0   1   2   1   2   0   1   1   1   2   2   1   1   1   0   1   1   1   0   2   0   1   2   0   1   1   1   1   0   2   0   1   1   2   2   1   1   1   1   1   0   2   2   0   0   2   2   1   2   1   0   2   1   1   0   2   0   1   1   1   1   1   1   0   0   1   1   1   1   2   1   1   1   1   1   2   0   1   1   1   1
 MK-4-10                2   2   2   2   1   1   1   1   0   1   1   1   0   2   0   0   1   2   1   1   1   2   0   1   0   2   2   2   1   0   0   2   2   1   0   0   1   2   2   1   1   2   0   1   2   1   0   2   1   1   1   1   0   2   2   0   1   2   1   2   1   0   2   0   2   1   1   2   1   1   1   1   0   1   1   0   1   0   0   1   0   2   1   2   0   0   2   0   0   1   1   1   2   2   0   1   2   1   1   1   0   1   1   2   2   0   0   0   0   1   0   0   1   0   2   1   2   1   1   0   1   1   0   2   0   1   0   1   2   2   1   1   0   0   2   1   1   0   2   0   2   2   0   2   0   1   1   1   1   0   1   1   2   2   1   1   0   0   1   0   2   2   0   1   2   2   1   2   1   0   0   1   1   0   2   1   1   0   1   1   1   2   0   0   0   1   0   1   2   1   1   1   1   1   2   1   1   1   1   1
 MK-4-11                2   2   2   2   1   0   1   2   0   0   1   1   0   2   1   1   1   2   1   1   1   1   1   1   0   1   2   1   1   1   0   2   2   1   0   0   1   2   2   1   1   2   0   1   1   2   0   0   1   1   1   1   0   2   1   0   1   2   1   2   1   0   2   1   1   1   2   2   1   2   2   1   0   1   1   0   1   0   0   1   1   1   1   1   0   0   1   0   0   1   1   1   2   2   0   1   2   1   1   1   0   1   1   2   2   1   0   1   0   1   0   0   1   0   2   1   2   1   1   1   1   1   0   1   0   0   0   1   2   1   1   1   0   0   2   1   2   0   2   1   2   2   0   2   0   2   0   1   1   0   1   1   2   2   1   1   0   0   2   0   2   2   0   1   2   1   1   2   1   0   0   2   1   0   2   1   1   0   1   1   1   2   0   0   0   1   0   0   2   1   1   1   1   1   2   1   1   1   1   1
 MK-4-12                2   2   2   2   1   0   1   2   0   0   1   1   0   2   1   1   0   2   2   1   1   1   1   1   1   1   1   1   1   1   1   2   2   1   0   0   1   2   2   0   1   2   0   1   1   2   0   0   1   1   1   1   1   1   1   0   1   2   1   2   1   0   2   1   1   2   2   2   1   2   2   1   0   1   0   0   1   0   0   0   1   1   0   1   0   0   1   0   0   1   1   1   2   2   1   1   2   1   0   1   0   1   1   2   2   2   0   1   0   1   0   0   1   0   2   1   1   1   1   1   1   1   0   1   0   0   1   1   2   0   1   0   0   1   1   1   2   1   1   1   2   2   0   2   0   2   0   2   1   0   1   1   2   1   1   2   1   0   2   0   1   2   0   1   2   1   1   2   1   0   0   2   1   0   1   1   1   0   1   1   1   2   0   0   1   1   0   0   1   1   1   1   1   2   2   1   2   0   1   1
 MK-4-13                1   2   2   2   1   0   1   2   0   0   1   2   0   2   1   1   0   1   2   1   1   1   1   1   1   1   2   1   1   1   1   2   2   1   0   0   2   2   2   0   1   2   1   0   2   2   0   0   1   1   1   1   1   1   1   0   1   2   0   1   1   1   2   1   1   2   2   2   2   2   1   1   0   1   0   0   1   0   0   1   2   1   0   1   0   0   1   0   0   1   1   1   2   2   1   1   2   1   0   1   0   1   1   2   2   2   1   1   0   1   0   0   1   0   1   1   1   1   1   1   1   1   0   1   0   0   1   1   2   0   1   0   0   0   1   2   1   1   1   2   1   2   1   2   1   2   1   2   1   0   2   1   2   1   1   2   0   0   2   0   1   2   0   1   1   1   2   2   1   1   0   2   1   1   1   2   0   0   1   1   1   2   0   0   1   0   1   0   0   1   1   2   2   2   2   1   1   0   1   1
 MK-4-14                2   2   1   2   1   0   1   2   1   0   1   2   1   2   1   1   1   1   2   1   1   2   1   1   1   1   2   0   1   2   1   2   2   1   0   0   2   2   2   0   1   2   1   0   2   2   0   0   1   1   1   0   1   1   1   0   1   2   1   1   1   2   2   1   1   1   2   2   2   2   1   1   0   1   0   0   0   0   1   1   2   1   0   1   0   0   1   0   0   1   1   1   2   2   1   1   2   2   1   1   0   1   2   2   2   2   1   1   0   1   0   0   2   0   0   1   1   1   1   1   2   1   1   1   0   0   1   1   2   0   2   1   0   0   1   2   1   1   1   2   0   1   1   2   1   2   1   2   1   0   2   0   2   1   1   2   0   0   2   0   1   2   0   1   1   1   1   2   1   1   0   2   1   2   1   2   0   0   1   1   1   2   2   0   1   0   1   0   0   1   1   2   2   2   2   1   1   0   1   2
 MK-4-15                2   2   1   2   1   2   1   2   1   0   1   2   1   1   1   1   1   1   1   1   2   2   1   1   1   2   2   0   1   2   1   1   2   0   1   0   2   2   2   0   1   2   0   1   2   2   0   0   1   1   1   0   1   1   1   0   1   1   1   1   1   2   2   1   1   1   2   2   2   2   1   1   0   1   0   1   0   1   1   1   2   0   0   0   0   0   1   0   0   1   1   2   2   1   1   1   1   2   1   1   1   1   2   2   2   2   1   1   0   1   0   0   2   0   1   1   1   2   1   1   2   1   1   1   0   0   1   1   2   0   2   2   0   0   2   2   1   1   1   2   0   1   1   2   1   2   1   2   2   1   2   0   2   2   1   2   0   0   2   0   1   2   0   1   1   1   0   1   2   1   0   1   1   2   1   2   0   0   1   0   1   1   2   0   2   0   1   0   0   1   1   2   2   2   2   1   1   0   1   2
 MK-4-16                2   2   1   2   1   2   1   2   1   1   1   2   1   1   1   2   1   1   1   0   2   2   1   1   1   2   2   0   1   2   2   1   2   0   2   0   2   2   2   0   1   1   0   1   2   2   0   0   1   1   1   0   2   1   0   0   1   2   0   1   1   2   2   1   1   2   2   2   2   2   1   1   0   1   0   1   0   1   2   1   2   0   0   1   0   0   1   0   1   1   1   2   2   1   1   1   1   2   0   1   1   1   2   2   2   1   2   1   0   1   0   0   2   1   1   1   1   2   1   1   2   1   1   1   0   1   1   1   2   1   2   1   0   1   2   2   0   1   1   1   0   1   1   2   1   2   1   2   2   1   1   0   2   2   1   2   1   0   1   0   1   2   0   1   1   1   1   1   1   1   0   2   1   2   1   2   0   0   2   0   0   1   2   0   1   1   1   0   0   1   1   2   2   1   2   1   2   0   2   2
 MK-5-1                 1   1   1   0   1   1   1   1   0   1   2   2   1   0   1   0   2   2   2   2   2   1   2   1   2   0   1   0   1   2   2   1   2   0   1   2   2   2   1   0   2   2   1   2   0   2   2   1   1   1   2   1   1   1   2   1   2   1   2   2   1   1   0   2   0   0   0   1   2   1   1   1   2   2   1   1   2   1   1   1   2   2   1   1   0   0   2   0   0   1   1   0   1   1   2   1   1   1   1   1   0   1   1   1   1   2   0   0   0   1   1   1   1   1   1   2   2   0   1   0   1   2   1   0   1   1   0   2   2   0   0   1   1   1   2   1   0   0   2   1   1   2   1   1   2   0   0   0   0   1   1   2   1   2   1   1   2   1   1   2   0   2   2   1   0   0   1   1   0   2   0   0   2   0   1   2   2   2   0   0   1   1   2   0   0   1   1   0   1   0   1   2   0   1   1   2   1   1   0   2
 MK-5-2                 1   1   1   0   1   1   1   1   0   0   2   2   1   1   1   1   2   2   2   2   2   1   2   1   2   0   1   0   1   2   2   1   2   0   1   2   2   2   1   1   2   1   1   1   0   2   2   1   1   2   0   1   1   1   2   1   2   1   2   2   1   1   0   2   0   1   0   1   2   1   1   1   2   2   1   1   2   1   2   1   2   2   1   1   0   0   2   1   0   1   1   0   1   0   2   1   0   1   1   1   0   1   1   2   1   2   0   1   0   1   1   1   1   0   1   2   2   0   1   0   1   2   1   0   1   0   0   2   2   0   0   1   1   1   2   1   1   0   2   2   1   2   1   1   2   0   0   1   1   1   1   2   2   2   1   1   2   0   1   1   0   2   1   1   0   0   1   1   1   2   0   0   2   1   2   2   2   2   0   1   1   2   2   0   0   0   1   0   1   0   1   2   0   1   1   2   1   1   0   2
 MK-5-3                 0   2   1   0   1   2   0   1   0   0   2   1   1   0   1   2   2   2   2   2   2   0   2   1   2   1   1   0   1   2   2   1   2   0   1   2   1   2   1   1   2   1   0   1   0   1   2   1   1   2   0   1   1   1   1   1   2   1   2   1   1   1   0   2   0   1   0   1   2   1   1   1   1   2   1   1   2   1   2   2   2   1   1   1   0   1   2   1   0   1   1   0   1   1   2   1   1   1   1   1   0   1   2   2   1   2   0   1   0   2   1   0   1   0   0   2   2   0   1   0   1   2   1   0   0   0   0   2   2   0   0   2   1   2   2   1   1   0   2   2   1   2   2   1   2   0   0   1   1   2   0   1   2   2   1   1   2   0   1   1   1   2   0   1   0   2   1   1   1   2   0   0   1   1   2   1   2   2   0   1   1   2   2   0   0   0   1   1   1   0   1   2   1   1   1   2   2   1   0   1
 MK-5-4                 0   2   1   0   1   2   0   1   0   0   2   1   1   0   1   2   2   1   2   2   2   0   1   1   2   1   0   0   1   2   2   1   2   0   2   2   1   2   1   1   2   1   0   1   2   1   2   0   1   2   0   1   1   1   1   1   2   1   2   1   2   1   0   2   1   1   0   1   2   1   1   2   1   1   1   0   2   0   2   2   1   1   2   1   0   2   2   1   0   0   1   1   2   1   2   1   1   1   1   1   0   1   2   1   1   1   0   1   0   2   1   0   2   0   1   1   2   0   1   0   1   2   2   1   0   0   0   2   2   0   0   2   1   2   2   1   1   0   2   2   2   2   2   1   2   0   0   1   1   2   0   1   2   1   1   1   1   0   0   1   1   0   0   1   0   2   1   1   1   2   1   0   1   1   2   1   2   2   0   1   2   2   2   0   0   0   1   1   1   0   1   2   2   1   1   2   2   2   0   1
 MK-5-5                 0   2   1   0   1   2   0   1   0   0   2   1   1   0   1   2   2   1   1   2   2   0   1   1   2   1   0   0   1   2   2   1   1   0   2   1   1   2   1   1   2   1   0   1   2   0   1   0   1   2   0   1   1   1   1   1   1   1   2   1   2   1   0   2   2   1   2   1   2   1   1   2   1   1   1   1   2   0   2   2   1   1   2   1   0   2   2   1   0   0   1   1   2   1   2   1   1   1   1   1   0   1   2   0   1   1   0   1   1   2   1   0   2   0   1   1   2   1   0   0   1   2   2   1   0   1   0   2   2   1   0   2   1   2   2   1   1   0   1   2   2   0   2   1   2   0   0   2   1   2   1   1   2   1   1   0   1   0   0   1   1   0   1   0   0   2   1   1   0   2   1   0   1   1   2   1   2   2   1   0   2   2   2   0   0   0   1   1   1   0   1   2   2   1   1   1   2   2   0   1
 MK-5-6                 0   2   1   0   1   2   0   1   0   0   2   2   1   1   1   2   2   1   1   2   2   1   1   1   1   1   0   0   0   2   2   1   1   1   2   1   1   2   1   1   2   1   0   1   2   0   0   0   1   2   0   1   1   1   1   1   1   1   2   1   2   1   0   2   2   1   2   1   2   1   1   2   1   1   1   1   1   0   2   2   1   1   2   1   0   2   2   1   0   0   1   1   1   1   2   1   1   1   1   1   1   2   2   0   1   1   0   1   1   2   1   0   2   0   1   1   2   1   0   0   1   2   2   0   0   1   0   2   2   1   0   2   0   1   2   1   1   0   1   2   2   0   2   1   0   0   0   2   1   2   1   1   2   1   1   0   2   0   0   2   1   0   1   0   0   2   1   1   0   2   1   0   1   1   2   1   2   2   1   0   2   2   2   1   0   0   2   1   1   0   1   2   2   1   1   1   2   1   1   1
 MK-5-7                 0   2   1   1   1   2   1   1   1   0   2   2   1   1   1   1   2   1   0   2   2   1   1   1   1   1   0   0   0   2   2   1   1   1   2   2   1   2   1   1   2   1   0   1   2   1   0   0   1   2   0   1   1   1   1   0   1   1   2   1   2   1   0   1   1   0   2   1   2   1   1   2   1   0   1   1   1   0   2   2   2   1   2   1   0   2   2   2   0   1   1   1   1   1   2   1   1   1   1   1   1   2   2   0   1   1   0   1   1   2   1   0   2   0   1   1   2   1   0   0   1   1   2   0   0   1   0   2   2   1   0   1   0   0   2   2   1   0   1   1   2   1   2   1   0   0   0   2   1   2   1   1   2   1   1   0   1   0   1   2   1   0   1   0   0   2   1   1   0   2   1   0   1   1   1   1   2   2   1   0   2   2   1   1   0   0   2   1   2   1   1   2   1   1   1   1   2   0   0   1
 MK-5-8                 0   2   1   1   1   2   1   1   1   0   1   1   2   1   1   1   2   1   0   2   2   1   1   1   2   1   0   0   0   2   2   1   1   0   2   1   1   2   1   1   1   1   0   1   2   1   0   0   1   1   0   1   1   1   1   0   1   1   2   1   2   1   0   1   2   0   2   2   2   1   1   2   1   0   1   1   1   0   1   2   2   1   2   1   0   2   2   2   0   2   1   2   1   1   2   1   1   1   1   1   1   2   2   0   1   1   0   2   1   2   0   0   2   0   1   1   2   1   0   0   1   1   2   0   0   1   0   2   2   1   0   1   0   0   2   1   1   0   1   1   2   1   2   0   0   0   0   2   1   1   1   1   2   0   1   0   1   0   1   2   1   0   1   1   0   2   0   2   0   1   0   0   1   1   1   1   2   2   0   1   2   2   1   1   0   0   0   1   2   1   1   2   1   1   1   1   2   1   0   1
 MK-5-9                 0   2   1   1   1   2   2   1   2   0   1   1   2   1   1   1   2   1   0   1   2   1   1   2   1   1   1   1   0   1   2   1   1   0   2   1   1   2   2   1   1   1   0   1   2   1   0   0   1   1   0   1   1   1   1   0   1   1   2   1   2   0   0   1   1   0   2   1   2   1   1   1   2   0   1   1   1   0   1   2   2   1   2   0   1   2   2   2   0   2   1   2   1   1   2   1   1   1   1   1   1   2   2   1   1   1   0   2   1   2   0   0   1   1   1   1   2   1   0   0   1   1   2   0   0   1   0   2   1   1   1   1   0   0   2   1   1   0   1   2   2   1   2   1   0   0   0   2   1   1   1   0   1   1   1   0   1   1   1   2   1   1   1   1   0   2   0   1   0   1   0   0   1   1   1   0   2   2   0   1   2   2   1   2   1   1   0   1   2   1   1   1   1   1   1   1   2   1   0   1
 MK-5-10                0   2   1   1   1   2   2   1   1   0   1   1   2   1   1   1   2   1   0   1   2   1   1   2   1   0   1   1   1   1   2   1   1   0   2   0   0   0   2   1   1   1   0   1   1   1   0   0   1   2   0   2   1   1   1   1   1   1   2   1   2   0   0   1   1   0   2   2   2   1   1   1   2   0   1   0   1   0   1   2   2   1   2   0   1   2   2   2   0   2   1   1   1   1   1   1   1   1   1   1   1   2   2   1   1   1   1   2   1   2   0   0   1   1   1   1   2   1   0   1   2   1   2   0   0   0   0   1   1   1   0   2   0   0   2   2   1   0   1   2   1   1   1   1   0   0   0   2   1   1   0   0   1   1   1   0   1   1   1   2   1   1   1   1   1   2   0   2   0   1   0   0   2   1   1   0   2   2   0   1   2   2   1   2   1   1   0   1   2   2   1   1   1   1   1   1   2   1   0   2
 MK-5-11                0   2   1   1   1   2   2   1   1   0   2   1   2   1   1   1   2   1   0   1   2   1   1   2   1   0   0   1   1   1   2   1   1   0   0   0   0   0   2   1   1   1   0   1   1   1   0   0   0   2   0   2   1   0   1   1   1   1   2   1   2   0   0   1   1   0   1   2   2   1   1   1   2   0   1   1   1   0   2   2   2   1   2   0   1   2   2   2   1   1   1   2   1   1   1   1   1   0   1   1   1   1   2   1   1   1   1   2   1   2   0   0   1   1   1   1   2   1   0   1   1   1   2   0   0   0   0   1   0   1   0   2   0   1   2   1   1   0   1   2   1   1   1   1   0   0   0   1   1   1   0   0   1   1   1   0   1   1   1   1   1   0   1   1   1   2   1   2   0   2   0   0   2   1   1   0   2   2   0   1   1   2   1   1   1   1   0   1   2   2   1   2   2   1   1   1   1   1   1   2
 MK-5-12                0   2   1   1   1   2   2   1   1   0   2   1   2   1   1   1   1   2   0   1   2   1   1   2   1   0   0   1   2   1   2   1   1   0   0   0   0   0   2   1   1   1   0   1   1   1   1   0   0   2   0   2   1   0   1   1   1   1   2   1   2   1   0   0   1   0   2   2   2   2   1   1   2   0   1   1   1   0   2   2   2   1   2   0   1   2   1   2   1   1   1   1   1   1   1   1   1   1   1   1   1   1   2   1   2   1   1   2   2   2   0   0   1   1   1   1   2   1   0   1   1   1   2   0   0   0   0   1   0   1   0   1   0   0   2   1   1   0   1   2   0   1   0   1   1   1   0   1   0   1   0   0   1   0   1   0   1   1   1   1   1   0   1   1   1   2   1   1   0   1   0   0   2   1   1   1   2   2   0   1   1   2   1   1   2   1   0   2   2   1   0   2   1   1   0   1   1   1   1   2
 MK-5-13                0   2   1   1   1   2   2   1   0   0   2   1   2   1   1   1   1   2   0   1   2   1   1   2   1   0   0   0   2   1   2   1   1   0   0   0   0   0   2   1   1   1   0   1   0   1   1   0   0   2   0   2   1   0   1   1   1   1   1   2   1   1   0   0   1   0   2   2   2   2   2   1   2   1   1   1   1   1   2   2   2   1   2   1   1   2   1   2   1   1   1   1   1   1   2   1   1   1   1   1   1   0   2   2   2   1   1   2   2   2   0   0   1   1   0   1   2   1   0   1   1   1   2   1   1   0   0   1   1   1   0   1   1   0   2   2   1   0   1   2   0   1   0   1   2   1   0   2   0   1   0   0   1   0   1   0   1   1   1   1   1   0   1   1   1   2   1   1   0   1   0   1   2   1   1   1   1   2   0   1   2   2   1   1   2   1   1   2   2   2   0   2   1   1   0   1   1   1   1   1
 MK-5-14                0   1   1   0   1   2   2   0   0   0   2   1   2   0   1   1   1   2   0   1   2   1   1   1   1   0   0   0   2   2   2   0   1   0   1   0   0   1   2   1   1   1   0   1   0   1   2   0   0   1   0   2   1   0   1   2   1   1   0   2   1   1   0   0   1   0   1   2   2   2   2   1   1   1   1   1   1   1   2   2   2   1   2   1   1   2   1   1   2   1   1   1   2   0   1   1   1   1   1   1   0   1   2   2   2   1   1   2   2   2   0   0   1   2   1   2   2   1   0   1   1   1   2   1   2   0   0   1   1   1   0   1   1   0   2   2   1   0   0   1   0   1   0   1   2   1   0   2   0   1   1   0   1   0   1   0   1   1   1   1   1   1   1   1   1   1   1   1   0   1   0   1   2   1   1   1   1   1   0   1   2   2   1   0   2   1   1   2   2   2   0   2   1   1   0   1   0   1   1   2
 MK-5-15                0   1   1   0   1   2   2   0   0   0   0   1   2   0   1   1   2   1   1   1   2   1   0   1   1   0   0   0   2   2   2   0   1   0   1   0   2   1   2   1   1   1   0   1   0   1   2   0   0   0   0   2   1   0   1   2   1   1   0   2   1   1   1   0   1   0   1   2   2   2   2   1   2   1   1   1   1   1   1   2   2   1   2   1   2   2   1   1   2   1   1   1   2   0   1   1   1   2   1   1   0   1   2   2   1   0   1   1   1   2   1   0   1   2   1   2   2   1   0   2   1   1   1   1   2   0   0   1   1   1   0   1   1   0   2   2   1   0   1   1   1   1   0   1   2   1   0   2   0   1   1   0   1   0   1   0   1   1   2   1   1   1   1   1   1   1   1   1   0   1   0   1   2   1   1   1   1   1   0   1   2   2   1   1   2   2   1   2   2   2   0   2   1   2   0   1   0   1   1   2
 MK-5-16                0   1   1   0   0   2   1   0   0   0   0   1   2   0   1   1   1   1   1   1   2   1   0   1   1   0   0   0   2   2   1   0   1   0   1   0   2   1   1   1   1   1   0   1   0   1   2   1   0   0   0   1   2   1   1   2   1   0   0   2   2   1   1   0   2   0   0   1   2   2   2   1   2   1   2   0   1   1   1   1   1   1   2   1   2   2   1   1   2   1   1   1   2   0   0   1   2   2   1   1   0   1   2   2   1   0   1   0   1   2   0   0   0   2   1   2   2   1   0   1   1   1   0   1   2   0   0   1   1   1   0   1   1   0   2   1   1   0   0   1   1   1   0   1   2   1   0   2   0   1   1   0   1   0   1   0   1   0   2   1   0   1   1   1   1   1   1   2   0   1   0   1   1   1   1   1   1   1   0   1   2   2   2   1   1   2   1   2   2   2   1   2   1   2   0   1   1   1   0   2
 MK-6-1                 2   2   1   2   1   0   0   0   1   1   1   1   1   2   1   2   2   1   2   2   0   2   1   1   2   2   0   2   0   1   2   0   1   1   2   1   1   0   1   2   2   1   0   0   2   1   1   1   0   1   1   1   1   1   0   2   2   1   1   1   2   1   1   0   1   0   1   2   2   1   1   1   1   0   2   0   1   0   0   0   1   1   2   1   1   1   1   0   1   1   0   2   2   0   1   1   2   1   1   1   2   0   1   1   1   2   1   2   0   0   0   0   1   2   2   1   1   0   2   1   0   0   2   2   1   1   2   1   1   0   1   0   1   1   1   0   1   2   2   1   0   2   2   0   2   2   0   1   1   2   1   2   0   1   0   1   1   2   1   0   2   1   2   1   2   2   0   0   1   1   1   2   1   1   0   1   2   0   2   1   0   0   0   1   2   0   0   0   2   1   2   1   1   1   2   0   1   1   1   0
 MK-6-2                 2   2   1   2   1   0   0   0   1   1   1   0   1   2   1   2   1   1   2   2   0   1   1   1   2   2   0   2   0   2   2   0   1   1   1   1   1   0   1   2   2   1   0   0   2   0   1   1   0   1   0   1   1   1   0   2   2   1   1   1   2   1   1   1   1   0   1   2   2   0   1   1   2   0   1   0   1   0   0   0   1   1   1   1   1   2   1   0   1   1   0   2   2   0   1   1   2   1   1   0   2   0   1   1   1   2   1   2   0   0   1   0   1   2   1   1   1   0   2   1   0   0   2   2   1   1   0   1   1   0   2   1   1   1   2   1   1   2   2   0   0   1   2   0   2   2   0   1   1   2   1   2   0   1   0   1   1   2   0   0   2   1   2   1   2   0   0   0   2   1   1   2   1   1   0   1   2   0   2   1   1   0   0   1   2   0   0   0   2   2   1   1   1   1   1   0   1   1   1   0
 MK-6-3                 2   1   1   1   1   0   0   1   1   1   1   1   1   1   1   1   1   1   2   2   0   1   1   0   2   2   0   2   0   0   2   0   2   1   1   1   0   0   1   2   2   1   0   0   2   0   1   1   0   1   0   1   1   1   0   2   2   1   1   1   2   1   1   1   1   0   2   1   2   0   2   1   1   0   1   1   1   1   0   0   1   1   1   1   0   2   1   1   1   1   0   2   2   0   1   1   2   0   1   0   2   1   2   1   1   2   1   2   0   0   1   0   1   2   1   1   1   0   2   0   0   0   2   2   1   1   0   0   1   0   2   1   1   1   2   1   2   1   2   0   0   1   1   0   2   2   0   1   1   1   1   2   0   1   0   1   1   2   0   0   2   1   2   1   2   1   0   0   1   1   1   2   1   1   0   1   2   0   2   1   1   0   0   1   1   0   0   1   2   2   1   1   1   1   1   0   0   1   1   0
 MK-6-4                 2   1   1   2   1   0   0   1   1   1   1   1   1   1   1   2   1   2   1   2   0   2   1   1   2   2   1   2   2   0   1   0   2   1   1   1   0   0   1   2   1   1   0   0   2   1   1   0   1   1   1   1   1   1   0   2   1   1   0   1   2   1   1   1   1   0   2   1   2   0   2   1   1   0   1   1   1   1   1   1   1   1   1   1   0   2   1   1   1   0   0   1   2   0   1   1   1   0   1   0   2   1   1   1   1   1   1   2   0   0   2   0   2   1   1   1   1   0   2   0   0   1   1   2   2   1   1   0   2   0   2   0   1   1   2   1   2   1   2   0   0   1   2   1   2   2   0   1   1   1   1   1   0   1   1   1   1   1   1   1   2   1   2   0   2   1   1   1   1   1   1   1   1   1   0   1   2   0   2   1   1   1   0   1   1   0   0   0   2   2   1   1   1   1   1   0   1   1   1   0
 MK-6-5                 2   1   1   2   1   0   0   1   1   0   1   1   1   1   1   2   1   1   1   1   1   1   1   1   2   1   1   2   2   0   1   0   2   1   1   2   0   0   2   2   1   1   0   0   1   1   1   0   1   1   1   2   1   1   0   2   1   1   0   0   2   1   1   2   1   0   2   1   2   0   2   2   2   0   1   1   1   1   1   1   1   1   1   2   1   2   1   1   1   0   0   1   1   0   1   1   1   0   1   1   1   1   0   1   1   1   1   2   0   0   2   0   2   1   1   1   1   0   2   0   0   0   1   2   1   1   1   0   1   0   2   0   1   0   2   1   2   1   2   1   1   1   0   1   2   2   2   0   1   1   1   1   0   1   1   1   1   1   1   1   2   1   2   0   2   1   1   1   1   1   1   2   0   1   0   1   2   0   1   1   1   0   0   1   1   0   1   0   2   1   2   0   1   1   1   0   1   1   1   0
 MK-6-6                 2   1   1   2   1   0   1   1   1   1   1   1   1   1   1   2   1   1   1   1   2   1   2   1   1   1   1   2   1   0   1   0   2   1   1   2   0   1   2   2   1   1   0   0   1   1   1   0   1   1   1   2   1   1   0   2   1   1   0   0   2   1   1   2   1   0   2   1   2   0   2   2   2   0   0   0   1   1   1   2   1   1   2   2   1   2   1   2   1   0   0   1   1   0   1   1   1   0   1   1   1   2   0   1   1   1   1   2   0   0   2   1   2   2   1   1   2   2   1   0   1   0   1   2   1   1   1   0   1   1   2   0   1   0   2   1   2   1   2   2   1   1   0   1   2   2   2   0   1   1   1   0   0   0   1   1   1   1   1   1   1   2   2   2   2   1   1   1   1   1   1   2   1   1   0   1   2   0   1   2   1   0   0   2   1   0   1   0   2   1   2   0   1   1   1   0   1   1   1   0
 MK-6-7                 2   1   1   1   1   0   1   1   1   1   1   1   1   1   1   2   1   1   1   1   2   1   2   1   1   1   1   2   1   0   1   0   2   2   1   2   0   1   1   2   1   1   1   0   1   1   1   0   1   1   1   2   0   1   0   2   1   1   1   0   2   1   1   2   1   0   2   1   2   1   2   2   2   0   0   0   1   1   1   2   1   1   2   2   1   2   2   2   1   0   0   1   1   2   1   1   0   0   1   0   1   2   0   1   1   1   1   2   0   1   2   1   2   2   1   1   1   1   1   0   1   0   2   2   1   0   1   0   2   1   2   0   1   0   2   1   2   1   2   2   1   1   0   1   2   2   1   0   1   1   1   1   1   0   1   1   1   1   1   1   1   2   2   2   2   1   2   1   1   1   1   2   1   0   1   1   2   0   1   2   0   0   0   2   1   0   1   0   2   1   2   1   1   2   1   0   1   1   1   0
 MK-6-8                 2   1   1   1   1   0   1   1   2   1   2   1   1   1   1   2   1   1   1   0   1   1   2   1   1   1   1   2   1   0   1   0   1   2   2   2   0   1   1   2   0   1   1   1   1   1   1   0   1   1   0   2   0   1   0   2   1   1   0   0   2   1   1   2   1   1   1   1   2   1   1   2   2   0   0   1   1   1   0   2   1   1   2   2   1   1   2   1   1   1   0   2   1   2   0   1   0   0   1   0   1   1   1   1   1   1   1   2   0   1   2   0   2   2   1   1   1   0   1   1   2   0   2   2   1   1   1   0   2   1   2   0   1   1   2   1   2   1   2   2   1   1   1   2   2   2   1   0   1   1   1   1   2   0   1   1   0   1   1   1   1   2   2   2   2   1   2   1   1   1   1   2   1   0   1   1   2   0   1   2   1   1   0   2   1   0   1   1   2   1   2   1   1   0   1   0   2   2   1   0
 MK-6-9                 2   1   1   1   1   0   1   1   2   1   2   1   1   1   1   2   1   0   1   0   1   1   2   0   1   1   1   2   0   0   1   0   1   2   2   2   0   1   1   2   0   1   1   1   1   1   0   0   1   1   0   2   0   1   0   2   1   1   0   0   2   1   1   2   2   1   0   1   2   1   1   2   1   0   0   2   1   1   0   2   1   1   1   2   1   1   2   1   1   1   0   1   0   2   0   1   0   0   1   0   1   1   1   1   2   1   1   2   1   1   1   0   2   2   1   1   1   0   1   1   2   0   2   2   1   1   1   0   2   1   2   1   1   1   2   0   2   1   2   1   1   1   1   2   2   2   1   0   1   1   1   1   1   0   1   1   0   1   1   1   1   2   2   2   2   1   2   1   1   0   1   2   1   0   1   1   2   0   1   1   1   1   0   2   1   0   2   0   2   1   2   1   1   0   2   0   2   2   1   1
 MK-6-10                2   1   1   1   0   0   1   1   2   1   2   1   2   2   1   1   1   0   1   0   2   2   2   0   1   1   1   2   0   0   2   0   1   2   2   2   0   1   1   2   0   1   1   1   0   1   0   1   1   1   0   2   0   1   0   2   1   1   0   0   2   0   2   2   2   1   0   1   2   1   1   2   1   0   0   2   1   1   0   2   1   1   1   2   1   1   1   0   1   1   0   1   0   2   1   1   0   1   1   1   0   1   1   1   2   1   1   2   1   1   1   0   1   1   1   1   1   0   1   2   2   0   2   2   1   1   1   0   2   1   2   2   0   1   2   0   2   1   1   1   1   2   1   2   1   2   0   0   1   1   1   1   1   0   1   0   0   1   1   1   2   2   2   1   2   1   1   1   2   1   1   2   2   1   1   1   1   0   1   1   1   1   0   2   1   0   2   0   2   2   2   1   1   0   2   0   2   2   1   2
 MK-6-11                2   0   1   2   0   0   1   1   2   1   2   1   1   2   0   1   1   0   1   1   1   2   2   1   1   1   1   2   1   0   0   1   1   1   2   2   0   1   1   2   0   1   1   1   0   1   0   1   1   1   0   2   0   1   0   2   1   0   0   0   2   0   2   2   2   1   0   1   1   1   1   2   2   0   0   2   1   1   0   1   1   1   1   2   1   1   1   0   1   1   0   1   1   2   1   1   1   1   1   1   0   1   0   1   2   1   1   2   1   1   1   0   0   1   2   1   1   0   2   2   2   0   2   2   1   1   1   0   2   1   2   2   0   1   1   0   2   1   1   1   1   1   1   1   0   1   0   1   0   1   1   1   1   0   0   0   1   1   1   1   1   1   2   1   2   1   1   1   2   2   1   2   2   1   1   1   1   2   1   1   1   1   0   2   1   0   2   0   1   2   1   1   1   0   2   1   2   2   2   2
 MK-6-12                2   0   1   2   0   0   1   1   2   1   2   0   1   2   0   0   1   0   2   2   1   2   2   1   0   1   1   2   1   0   0   1   1   1   2   1   0   0   1   1   0   1   0   1   0   1   0   1   1   1   0   2   0   0   0   2   0   1   1   1   2   0   2   2   2   1   0   1   1   1   1   1   2   0   0   2   2   2   1   1   1   1   1   2   1   1   1   0   1   2   0   1   1   2   0   1   1   1   1   1   0   2   0   1   1   1   0   2   1   1   0   0   0   1   2   1   2   0   1   2   2   1   2   2   1   1   1   0   2   1   2   2   0   1   1   1   2   1   1   1   1   2   1   1   0   1   0   1   0   1   1   1   1   0   0   1   1   0   1   1   1   1   1   1   2   1   1   0   2   2   1   2   2   1   2   1   1   2   1   1   1   1   0   2   1   0   2   0   1   2   1   1   1   0   2   1   2   2   2   2
 MK-6-13                1   0   1   2   0   0   1   1   2   1   2   1   1   1   1   0   1   0   2   2   0   2   2   1   1   2   1   1   1   0   0   1   1   1   1   1   0   0   1   1   0   1   1   1   0   1   0   1   1   1   0   2   0   1   1   2   1   1   1   1   2   0   2   2   1   1   0   1   1   0   1   1   2   0   0   2   1   2   1   1   2   0   1   1   1   1   1   0   1   2   1   1   1   2   0   1   0   1   1   0   0   2   0   1   1   1   0   2   1   1   0   0   0   1   2   1   1   0   1   2   2   0   1   2   1   1   1   1   2   1   2   2   0   1   1   1   2   1   1   1   1   2   1   1   0   1   0   1   0   1   1   1   1   1   0   0   1   0   1   1   1   1   1   1   1   2   1   0   2   2   1   2   2   0   2   0   1   1   1   1   0   1   0   2   1   1   2   0   1   2   1   0   1   0   2   1   2   2   2   2
 MK-6-14                1   0   1   2   0   0   1   1   2   1   2   1   1   1   1   0   1   0   2   2   1   2   2   1   1   2   1   1   1   0   0   1   0   1   1   0   0   0   2   1   0   1   1   1   1   1   0   1   1   2   0   2   0   1   2   2   2   1   1   1   1   0   2   2   1   2   0   1   1   0   1   1   2   0   0   1   1   2   0   1   2   1   1   1   1   1   0   0   1   2   2   1   1   2   0   1   1   1   1   0   0   2   1   1   1   1   0   2   1   1   0   0   0   1   2   1   1   0   1   2   2   0   1   1   2   1   1   1   2   1   2   2   0   1   2   1   2   2   1   1   1   2   0   1   0   1   0   1   0   1   1   1   1   2   0   0   0   1   1   1   1   2   1   1   1   2   1   1   1   2   0   2   2   0   2   0   1   1   1   1   1   1   0   2   1   0   1   0   2   2   1   0   1   0   2   1   2   1   2   2
 MK-6-15                1   0   1   1   0   0   1   1   2   1   1   1   1   1   1   0   1   1   2   2   0   2   2   1   2   2   1   1   1   0   1   1   0   2   1   0   0   0   2   1   0   1   1   1   1   1   0   1   1   2   0   1   0   1   2   2   2   1   1   1   1   0   2   0   1   2   0   1   1   1   1   1   1   0   0   1   1   2   0   1   2   2   1   0   1   1   0   0   1   2   1   1   1   2   0   1   1   1   1   0   0   2   1   1   1   1   0   2   1   0   1   0   0   1   2   2   2   0   1   2   2   1   1   1   2   1   1   1   1   1   2   2   0   1   2   1   2   2   1   1   1   1   1   1   0   1   0   0   0   1   1   0   1   2   0   0   0   1   1   1   1   1   1   1   1   2   1   1   1   2   0   2   2   1   1   0   2   1   2   1   2   0   0   2   1   0   1   1   2   2   1   1   1   0   2   1   1   1   2   2
 MK-6-16                1   0   1   1   0   0   2   1   2   1   0   2   1   1   1   0   1   1   2   2   0   2   2   1   2   2   1   1   1   0   1   1   0   2   1   0   1   0   2   1   1   1   0   1   1   1   0   1   1   2   0   1   0   1   2   2   2   1   1   1   1   0   2   0   1   2   0   1   1   1   1   1   1   0   0   1   1   2   0   1   2   2   1   0   1   1   0   0   1   2   1   1   1   2   0   1   1   1   1   0   0   2   1   1   1   1   0   1   1   0   1   0   2   1   2   2   2   0   1   2   2   1   1   1   2   1   1   1   2   2   2   2   0   1   2   1   2   2   1   1   1   1   1   1   0   1   0   1   0   1   1   0   1   1   0   0   1   1   1   1   1   1   1   1   1   2   1   2   0   2   0   2   2   0   0   0   2   1   1   1   2   0   0   2   1   0   0   2   2   1   1   1   1   0   2   1   1   1   2   2
 
!****************************************** Phenotypic Data **********************************************************
!-100.0 is resevred for missing phenotype
SimulatedTrait1         9.0868   10.6195   10.7302   10.1089   10.3672   11.6352   12.2133   10.9263   10.9292    9.8206   10.4428   11.1315   10.2442    8.6368    8.2414    9.9633   10.4673   10.1469   10.2141   10.8035   10.4101    9.2082    9.5801   10.4226   10.1848   10.4294   10.3529   10.2704   11.2996   11.9382    8.9587   11.2845    9.3907    9.6454   10.5601    9.1755    9.4859    8.1739    9.3881   10.7082   12.1034    9.4448    9.2703    8.2327   11.6359   10.4092   10.6276   10.4116   10.8909   10.3510    9.7001   10.5128   11.2797    8.2132    9.2693    9.5231    9.0393   10.3370    9.8204    9.3112   10.3198    8.4226   10.2428    8.7731    9.3671    8.3874    7.5665    9.9636   10.2654   10.0641    9.8500    9.8460   11.9997   11.2797    9.1493    9.7934    9.3359   10.1933    9.4776   10.3919    9.9890   10.9504   10.7312   10.9682    9.9510    9.2685    9.9987   10.3368   10.1449   10.6125    9.5844    9.2794    9.9895    9.0174   10.1896    8.8121    8.7848    7.9855   10.5929   11.2517    9.2819    8.7343   10.4767    8.7339    8.9608    9.0932    9.4332    8.8181    9.3814    9.7178    9.6889    9.0817    9.1730    9.8929   10.3291    9.9483   10.1501    9.4346   11.2527    8.4202   10.3438    8.5813    9.0238   10.5003   11.5762   11.1097    9.7763    9.4750    9.2496    9.6447    9.5297   10.0326   11.9430    9.9109    8.9428   11.4710   10.2764    8.4424   11.2569   11.0213   10.1860    9.5369   11.0330   10.3573   10.2245   10.7542   10.8095    9.6324    8.4173    9.3444   10.1853   10.7026   11.1944   11.0596    9.1260    9.6055   10.3069    9.3633   10.2517    9.2063   10.0832   10.6945    9.2570   10.2055   10.6259   11.7201    9.0013    9.0019   10.3896    9.0472    9.5759   11.8641    9.2201    9.5457    9.9989    9.2834    9.6705    9.7120    9.3002   10.9271   10.5859    8.2482    9.2047   11.0503    9.8596   10.6239    9.5194    8.2237    9.6480   10.2086    8.8433    7.8617   11.8147    8.9801    8.4371   10.0691   10.0221    8.8680   10.7642    9.1338
 
