# Supplementary material for: Inclusive Composite Interval Mapping of QTL by Environment Interactions in Biparental Populations
Source: PLoS One. 2015 Jul 10;10(7):e0132414. doi: 10.1371/journal.pone.0132414 (PMC4498613; doi:10.1371/journal.pone.0132414)
Supplement: S2 File — (ZIP) [file pone.0132414.s002.zip › F2 population/e=1/run_00175.met]

!**********************Note: lines staring with "!" are remarks and will be ignored in the program********************
!*********************************General Information**********************************
!Assuming F1 = P1 x P2, populations available in QTL IciMapping are: 
!  1, P1BC1F1 = P1 x F1, the first backcrossing where P1 is used as the recurrent parent;
!  2, P2BC1F1 = P2 x F1, the first backcrossing where P2 is used as the recurrent parent;
!  3, F1DH, F1-derived doubled haploids; 
!  4, RIL or F1RIL, recombination inbred lines through the repeated selfing of F1;
!  5, P1BC1RIL, recombination inbred lines through the repeated selfing of P1BC1F1;
!  6, P2BC1RIL, recombination inbred lines through the repeated selfing of P2BC1F1;
!  7, F2, the selfing generation of F1;
!  8, F3, the selfing generation of F2;
!  9, P1BC2F1, the second backcrossing where P1 is used as the recurrent parent; 
! 10, P2BC2F1, the second backcrossing where P2 is used as the recurrent parent;
! 11, P1BC2RIL, recombination inred lines through the repeated selfing of P1BC2F1; 
! 12, P2BC2RIL, recombination inred lines through the repeated selfing of P2BC2F1; 
! 13, P1BC1F2, the selfing generation of P1BC1F1; 
! 14, P2BC1F2, the selfing generation of P2BC1F1; 
! 15, P1BC2F2, the selfing generation of P1BC2F1; 
! 16, P2BC2F2, the selfing generation of P2BC2F1; 
! 17, P1BC1DH, P1BC1F1-derived doubled haploids; 
! 18, P2BC1DH, P2BC1F1-derived doubled haploids; 
! 19, P1BC2DH, P1BC2F1-derived doubled haploids; 
! 20, P2BC2DH, P2BC2F1-derived doubled haploids; 
   7      !Mapping Population (see remarks above)
   2      !Mapping Function (1 for Kosambi; 2 for Haldane; 3 for Morgan)
   2      !Marker Space Type (1 for intervals; 2 for positions)
   1      !Marker Space Unit(1 for centiMorgans; 2 for Morgan)
   6      !Number of Chromosomes (or Linkage Groups)
 200      !Size of the mapping population
   1      !Number of environments
 
!***************************************** Chromosomes and Linkage Maps **********************************************
!Chromosome                 NumMarkers
-CH1                        16
-CH2                        16
-CH3                        16
-CH4                        16
-CH5                        16
-CH6                        16
!Linkage map (Marker name followed by position or the interval length)
 MK-1-1                1     0.000
 MK-1-2                1    10.000
 MK-1-3                1    20.000
 MK-1-4                1    30.000
 MK-1-5                1    40.000
 MK-1-6                1    50.000
 MK-1-7                1    60.000
 MK-1-8                1    70.000
 MK-1-9                1    80.000
 MK-1-10               1    90.000
 MK-1-11               1   100.000
 MK-1-12               1   110.000
 MK-1-13               1   120.000
 MK-1-14               1   130.000
 MK-1-15               1   140.000
 MK-1-16               1   150.000
 MK-2-1                2     0.000
 MK-2-2                2    10.000
 MK-2-3                2    20.000
 MK-2-4                2    30.000
 MK-2-5                2    40.000
 MK-2-6                2    50.000
 MK-2-7                2    60.000
 MK-2-8                2    70.000
 MK-2-9                2    80.000
 MK-2-10               2    90.000
 MK-2-11               2   100.000
 MK-2-12               2   110.000
 MK-2-13               2   120.000
 MK-2-14               2   130.000
 MK-2-15               2   140.000
 MK-2-16               2   150.000
 MK-3-1                3     0.000
 MK-3-2                3    10.000
 MK-3-3                3    20.000
 MK-3-4                3    30.000
 MK-3-5                3    40.000
 MK-3-6                3    50.000
 MK-3-7                3    60.000
 MK-3-8                3    70.000
 MK-3-9                3    80.000
 MK-3-10               3    90.000
 MK-3-11               3   100.000
 MK-3-12               3   110.000
 MK-3-13               3   120.000
 MK-3-14               3   130.000
 MK-3-15               3   140.000
 MK-3-16               3   150.000
 MK-4-1                4     0.000
 MK-4-2                4    10.000
 MK-4-3                4    20.000
 MK-4-4                4    30.000
 MK-4-5                4    40.000
 MK-4-6                4    50.000
 MK-4-7                4    60.000
 MK-4-8                4    70.000
 MK-4-9                4    80.000
 MK-4-10               4    90.000
 MK-4-11               4   100.000
 MK-4-12               4   110.000
 MK-4-13               4   120.000
 MK-4-14               4   130.000
 MK-4-15               4   140.000
 MK-4-16               4   150.000
 MK-5-1                5     0.000
 MK-5-2                5    10.000
 MK-5-3                5    20.000
 MK-5-4                5    30.000
 MK-5-5                5    40.000
 MK-5-6                5    50.000
 MK-5-7                5    60.000
 MK-5-8                5    70.000
 MK-5-9                5    80.000
 MK-5-10               5    90.000
 MK-5-11               5   100.000
 MK-5-12               5   110.000
 MK-5-13               5   120.000
 MK-5-14               5   130.000
 MK-5-15               5   140.000
 MK-5-16               5   150.000
 MK-6-1                6     0.000
 MK-6-2                6    10.000
 MK-6-3                6    20.000
 MK-6-4                6    30.000
 MK-6-5                6    40.000
 MK-6-6                6    50.000
 MK-6-7                6    60.000
 MK-6-8                6    70.000
 MK-6-9                6    80.000
 MK-6-10               6    90.000
 MK-6-11               6   100.000
 MK-6-12               6   110.000
 MK-6-13               6   120.000
 MK-6-14               6   130.000
 MK-6-15               6   140.000
 MK-6-16               6   150.000
!*********************************** Marker Types ********************************************************************
!Co-dominant marker: When heterozygote F1 is present, P1 is coded as 2, F1 is coded as 1, and P2 is coded as 0; Otherwise, P1 is coded as 2, and P2 is coded as 0. 
!Dominant marker: When heterozygote F1 is present, P1 and F1 are coded as 12, and P2 is coded as 0; Otherwise, P1 is coded as 2, and P2 is coded as 0.  
!Recessive markers: When heterozygote F1 is present, P1 is coded as 2, and F1 and P2 are coded as 10; Otherwise, P1 is coded as 2, and P2 is coded as 0. 
!Missing marker is coded as -1. 
 MK-1-1                 1   0   0   1   0   0   1   1   2   0   1   0   1   1   0   2   1   1   2   2   1   2   1   0   2   0   0   1   1   1   1   1   2   2   0   0   0   2   2   0   0   0   1   1   1   1   1   2   1   2   1   1   0   1   2   2   2   1   2   1   0   2   1   2   1   1   0   1   2   1   2   1   2   2   0   1   0   1   0   1   1   2   1   1   1   2   1   1   2   1   1   2   1   1   1   0   0   1   1   0   1   0   0   0   1   1   0   0   2   1   0   2   0   2   2   2   0   2   1   2   2   2   0   1   1   1   2   2   2   2   2   1   2   1   1   1   1   1   1   2   2   2   2   0   2   0   1   2   1   2   1   1   1   1   2   2   0   2   1   1   2   1   2   1   1   1   2   1   1   0   1   1   0   0   2   1   1   0   1   1   0   1   2   2   1   1   1   1   1   0   0   1   1   1   1   2   1   0   1   0
 MK-1-2                 1   0   0   1   0   0   1   1   2   0   1   0   1   1   2   2   1   0   1   2   1   2   2   0   1   0   0   1   1   2   1   1   2   1   1   0   0   2   2   0   0   1   1   1   0   1   1   2   1   2   1   1   0   1   1   1   2   1   2   1   0   2   1   1   0   1   0   1   2   1   2   0   1   2   0   1   0   1   1   1   1   2   1   1   1   2   0   2   2   1   1   2   1   1   1   0   0   1   2   0   0   0   0   1   1   1   1   0   2   1   0   2   0   2   2   2   0   2   1   2   2   2   1   1   1   1   2   1   2   2   2   1   2   1   1   1   1   1   1   2   2   2   2   0   1   0   1   1   1   2   1   1   1   0   2   2   0   1   1   1   2   1   2   0   0   1   1   1   1   0   1   1   1   0   1   1   1   0   1   2   0   1   1   2   1   1   1   2   1   0   0   0   1   0   1   2   0   0   1   0
 MK-1-3                 0   0   1   1   0   0   2   1   2   1   0   0   1   1   2   2   1   0   1   2   0   2   2   0   1   1   0   1   1   2   1   1   2   1   1   0   1   2   2   1   0   1   1   1   1   1   1   2   1   2   1   1   0   2   1   1   2   1   2   1   0   2   1   0   0   1   0   1   2   1   2   1   1   2   0   0   0   1   1   1   1   1   1   0   1   2   0   2   2   1   1   2   1   1   1   0   0   0   1   0   0   0   0   1   1   1   0   0   1   1   0   2   0   2   2   2   0   2   2   1   1   2   1   1   1   1   2   1   2   2   2   1   2   2   1   1   0   1   1   2   2   2   2   0   1   0   1   0   1   2   0   1   0   0   2   2   0   1   1   1   2   1   2   0   0   1   0   1   1   0   2   0   1   0   1   2   1   0   1   2   0   1   0   2   1   1   2   2   1   0   0   0   2   0   1   2   0   1   1   0
 MK-1-4                 0   0   0   1   0   0   2   1   1   1   1   1   1   0   2   2   1   1   0   2   0   2   2   0   1   1   0   1   1   2   1   1   1   1   1   0   1   2   2   1   0   1   1   1   1   0   1   2   1   2   1   1   0   2   1   1   1   1   2   1   0   2   2   0   0   1   0   1   2   0   2   1   1   1   0   0   0   1   1   1   1   1   1   0   1   2   0   2   2   1   2   1   2   1   1   1   1   0   1   0   0   0   0   2   2   1   1   0   1   2   0   2   1   2   2   2   0   1   2   1   1   2   1   1   2   0   2   1   2   2   2   1   2   2   1   1   1   1   1   1   2   2   2   0   1   0   2   0   1   2   0   1   0   1   2   1   1   1   1   1   2   1   2   1   0   1   0   0   1   1   2   0   2   0   1   1   1   0   1   2   0   2   0   2   2   1   1   2   2   0   0   0   2   0   1   2   0   2   1   0
 MK-1-5                 0   0   1   1   2   0   2   1   1   0   2   1   2   0   2   2   1   1   0   1   0   2   2   0   1   1   0   1   1   2   1   1   1   1   1   0   1   2   2   1   0   2   1   0   1   0   1   2   2   2   1   1   0   2   2   1   1   1   2   2   0   2   2   0   0   1   1   1   2   0   2   1   2   2   0   0   1   2   1   1   0   0   1   0   1   2   0   2   2   1   2   2   2   1   1   0   1   0   1   1   0   1   1   2   2   2   1   0   1   2   1   2   1   1   2   2   0   1   2   1   1   2   1   1   2   0   1   1   1   2   2   0   1   1   1   1   0   1   1   2   2   1   2   0   1   1   1   0   1   2   0   1   1   1   2   1   0   1   1   1   2   1   2   1   0   1   0   0   1   2   2   0   2   0   1   1   1   0   0   2   1   2   1   2   2   1   1   2   1   0   0   0   2   0   1   2   1   2   1   0
 MK-1-6                 1   1   1   1   2   0   1   1   1   1   2   1   2   0   2   2   1   1   0   1   0   2   2   0   1   1   0   1   1   2   2   1   2   1   1   2   1   2   2   1   0   2   2   1   2   0   1   2   2   2   1   1   0   2   1   1   1   1   2   2   0   2   2   0   0   0   1   2   2   0   2   1   2   2   0   0   1   1   1   1   0   0   1   0   1   2   0   2   2   1   2   2   2   1   1   0   2   1   0   1   0   1   1   2   1   2   1   0   1   2   1   2   1   1   1   2   0   0   2   1   1   2   1   1   2   0   1   1   1   2   1   0   1   1   1   1   0   1   1   2   2   1   1   0   1   0   2   0   1   1   0   0   1   1   2   1   0   1   1   2   2   1   2   1   1   1   0   0   2   1   2   0   2   1   1   1   1   0   0   1   1   2   1   2   2   1   1   2   1   0   0   0   2   0   0   1   1   2   2   1
 MK-1-7                 1   1   0   1   2   0   1   1   1   1   2   0   2   0   2   1   1   1   0   1   0   1   2   1   1   2   0   1   1   2   2   1   2   0   2   2   1   1   1   1   1   2   2   1   2   0   1   2   2   1   1   1   0   2   1   2   1   1   2   2   1   1   2   0   0   0   1   2   2   0   2   1   2   1   0   0   1   1   0   1   0   0   1   0   2   2   0   2   2   2   2   1   2   1   0   0   2   1   0   1   0   1   1   2   1   2   1   0   1   2   1   2   0   1   1   2   0   0   1   1   1   1   0   0   2   0   0   1   1   2   1   0   1   1   1   0   0   1   1   2   2   1   1   1   1   1   2   0   1   0   1   0   1   1   1   1   1   1   1   2   2   1   2   1   1   1   0   0   2   0   2   1   2   1   2   1   1   0   0   1   1   2   1   2   1   1   1   2   0   0   0   0   2   0   0   1   0   1   2   1
 MK-1-8                 1   1   0   2   2   0   1   1   1   1   2   0   2   0   2   0   1   0   0   1   0   1   2   1   0   1   0   1   0   2   1   1   2   0   2   2   1   1   1   1   1   2   2   1   2   0   1   2   2   1   1   1   0   2   1   2   0   1   2   2   2   1   2   0   0   0   1   2   1   0   2   0   2   1   1   0   2   1   0   2   1   0   1   0   2   2   0   2   2   1   2   1   2   0   0   0   2   1   1   2   1   1   1   1   1   2   1   0   1   1   1   0   0   2   1   2   0   0   1   1   1   1   0   0   2   0   0   1   1   2   1   0   1   2   2   0   0   2   1   2   2   1   1   0   1   1   1   0   1   0   1   0   1   1   1   1   1   1   1   2   2   0   2   1   1   1   1   0   1   0   2   1   2   1   2   1   1   0   0   1   2   2   2   2   0   1   1   2   0   0   0   0   2   0   1   1   0   1   2   1
 MK-1-9                 1   1   0   2   2   0   1   1   1   1   2   0   2   1   1   0   0   0   0   1   0   1   2   0   0   1   1   1   0   2   1   1   2   0   2   2   1   1   1   0   1   2   2   1   2   0   1   2   1   1   0   1   0   2   1   1   0   1   2   2   2   1   2   0   0   0   1   2   1   0   2   0   2   1   1   0   2   2   1   2   0   0   1   0   2   2   0   2   2   2   2   1   2   0   0   0   2   1   0   2   1   1   1   1   1   2   1   0   1   1   1   0   0   2   1   2   1   0   1   0   1   0   0   0   2   1   0   1   1   1   1   0   2   2   2   0   0   2   2   2   2   1   0   0   1   1   1   0   1   1   1   0   1   1   1   1   1   2   2   2   2   0   2   1   1   1   1   1   1   0   2   1   1   1   2   1   1   0   0   1   1   2   2   1   0   1   1   2   1   0   0   0   2   0   1   1   0   1   2   1
 MK-1-10                1   1   0   2   1   0   1   1   1   1   2   0   2   1   1   0   0   0   0   1   0   1   1   0   1   1   1   1   0   2   1   1   2   2   2   2   1   0   1   0   1   2   2   1   2   0   1   2   2   1   0   1   0   2   1   2   0   1   2   2   2   1   2   1   0   1   1   2   0   1   1   1   1   1   1   0   2   1   1   2   0   0   1   0   2   2   0   1   2   2   2   1   2   0   0   0   2   1   0   2   0   2   2   1   0   2   1   0   1   1   1   0   0   2   1   2   1   0   1   0   1   0   1   0   2   1   0   1   0   1   1   0   2   2   2   0   0   1   2   2   2   1   0   0   1   1   1   0   1   1   0   0   1   2   0   1   1   1   2   2   2   0   2   2   1   0   1   2   1   0   2   1   1   0   1   0   1   0   0   1   1   2   2   1   0   1   1   2   1   1   0   1   2   0   1   1   0   1   2   1
 MK-1-11                1   1   1   1   1   0   1   1   1   1   2   0   2   1   1   0   0   1   0   1   0   1   0   1   1   1   0   1   0   2   0   1   2   2   2   2   1   0   1   0   1   2   2   1   2   0   0   2   2   2   0   1   0   2   1   2   1   1   2   2   2   1   2   1   0   1   1   2   1   1   1   1   0   1   2   0   2   1   1   2   1   0   1   1   2   1   0   1   2   2   2   1   1   0   0   0   1   1   0   1   0   2   2   1   0   2   1   0   1   1   1   0   0   2   1   2   2   0   1   0   1   2   1   0   2   1   0   1   0   1   1   0   2   2   2   0   0   1   2   0   2   1   0   0   1   1   1   0   1   1   0   0   1   2   0   1   1   1   1   2   2   0   2   2   1   0   1   1   1   0   2   1   1   0   1   0   2   0   1   1   2   2   2   1   0   0   1   2   1   1   0   1   2   0   0   1   1   1   2   1
 MK-1-12                1   1   0   1   0   0   1   1   1   1   2   0   2   1   1   0   0   1   0   1   0   1   1   1   0   0   0   1   0   1   1   1   2   2   1   2   1   0   1   0   1   1   2   1   2   1   0   2   2   2   1   1   0   2   1   2   1   0   2   2   2   1   2   1   0   1   1   2   2   1   1   1   0   1   2   0   2   1   1   2   1   0   1   1   2   0   0   1   2   2   2   1   0   0   0   0   2   1   0   1   0   2   2   1   0   2   1   0   1   1   0   0   0   2   1   2   1   0   2   0   1   2   1   2   2   1   0   1   1   1   2   1   2   2   2   0   0   1   2   0   2   2   0   0   1   0   1   0   1   1   0   0   1   1   1   1   2   1   1   2   2   0   2   2   1   0   1   0   1   0   2   1   1   0   1   0   2   0   1   1   2   1   1   1   0   1   1   2   1   1   0   1   2   0   1   1   1   2   2   1
 MK-1-13                1   2   0   1   0   0   1   1   1   0   2   1   2   1   1   0   0   0   0   0   0   1   1   1   0   0   0   1   0   1   1   2   2   2   1   2   0   0   1   0   1   1   2   1   2   1   0   2   2   2   1   1   0   2   1   2   1   0   2   2   2   2   2   1   0   1   1   2   2   1   1   1   1   0   2   0   2   1   1   1   2   0   1   1   2   0   0   0   2   2   1   1   0   1   1   1   2   1   0   1   0   2   0   1   0   2   1   0   1   2   0   0   0   2   1   2   1   0   2   0   1   2   1   2   1   1   0   2   1   0   2   1   2   2   2   0   0   1   2   0   2   2   0   0   1   1   1   0   1   1   0   1   1   1   1   1   2   1   1   2   1   0   2   2   1   0   1   0   2   0   2   1   2   0   1   0   2   0   1   1   2   1   1   1   0   0   1   2   1   1   0   1   2   0   1   1   1   1   1   2
 MK-1-14                1   1   0   1   0   0   0   1   1   0   2   1   2   1   2   1   0   0   0   0   1   1   1   1   0   0   1   1   0   1   1   2   2   2   1   2   0   0   1   0   1   1   2   0   1   1   1   1   2   2   1   1   0   2   0   2   1   1   2   2   2   2   1   1   0   1   1   2   2   1   1   2   1   0   1   0   2   2   0   1   2   0   1   0   2   0   0   0   2   1   1   1   0   1   1   1   2   0   1   1   0   2   0   1   0   2   1   0   1   2   0   0   0   2   1   1   1   0   2   0   1   2   1   2   1   1   0   2   1   0   2   1   2   2   2   0   1   1   1   0   1   2   0   0   1   1   1   1   2   1   1   2   1   1   1   1   2   1   1   2   1   0   2   2   1   0   1   1   2   0   2   1   2   0   1   0   2   0   1   1   2   2   1   0   0   0   1   2   1   1   0   0   2   0   1   1   1   1   1   2
 MK-1-15                1   1   0   1   0   0   0   1   2   0   1   2   1   1   2   1   0   1   0   0   0   1   1   1   0   0   1   1   0   1   1   2   1   2   2   2   0   0   1   0   1   1   2   0   1   1   1   1   2   2   1   1   0   2   0   2   1   1   2   2   2   2   1   1   0   1   2   2   2   1   1   2   1   0   1   0   2   2   1   1   2   0   1   0   2   0   0   1   2   1   1   1   0   1   0   1   2   0   1   1   0   1   0   1   0   2   2   0   2   2   0   0   0   2   0   1   1   0   2   0   1   1   1   2   2   1   0   1   1   0   2   1   2   2   2   1   1   2   1   0   1   2   0   1   1   1   1   1   1   1   1   2   1   1   1   1   2   1   1   1   0   0   1   2   1   0   1   1   2   0   2   1   2   0   1   0   2   0   1   0   2   2   1   1   1   0   1   2   1   1   0   0   2   0   1   2   1   1   1   2
 MK-1-16                1   2   0   1   0   0   0   1   2   0   1   1   1   1   2   0   0   1   0   0   0   2   1   1   0   0   1   1   2   0   1   2   1   2   2   2   0   0   1   0   1   1   2   1   1   1   1   2   2   2   1   1   1   2   2   2   1   1   2   2   2   2   1   1   0   1   2   2   2   1   1   1   0   0   1   0   2   2   1   1   2   0   0   0   1   0   1   1   1   1   1   1   0   1   0   1   2   1   0   0   0   1   0   1   0   1   2   0   2   2   0   1   1   2   0   0   1   0   2   0   1   0   1   2   2   1   1   1   1   1   1   1   2   2   1   1   1   2   1   0   1   2   0   1   1   2   1   1   1   1   1   2   0   1   2   0   2   1   1   1   1   0   1   2   1   1   1   0   2   0   2   2   2   0   1   0   2   1   1   0   2   2   1   1   1   0   1   2   1   1   0   0   2   0   1   2   1   2   0   2
 MK-2-1                 1   2   2   2   0   2   1   0   0   1   1   0   1   0   0   1   1   0   2   1   1   1   0   2   1   1   0   0   2   2   1   0   0   1   2   1   1   1   1   2   0   2   1   1   1   2   1   1   1   1   0   0   1   2   0   1   1   0   2   0   0   0   0   2   0   0   0   1   0   1   1   1   0   0   1   0   2   0   0   2   0   1   0   1   1   1   1   1   0   1   1   1   1   1   1   0   0   0   1   1   1   0   1   0   0   0   2   0   1   1   1   0   0   1   2   1   2   0   2   0   2   1   1   1   1   1   2   2   0   2   1   1   2   1   1   0   1   1   0   1   1   2   0   1   1   1   1   1   2   1   2   1   0   1   0   1   0   1   1   2   1   2   1   2   0   1   1   1   1   2   2   0   1   0   1   2   0   0   1   1   1   2   1   0   0   1   2   2   1   0   1   1   0   1   1   2   1   0   2   0
 MK-2-2                 1   1   2   2   1   2   1   0   0   1   1   0   1   0   0   1   1   0   2   1   1   1   0   2   2   2   0   0   2   2   1   0   0   1   2   1   0   1   1   2   1   2   1   1   1   2   1   1   1   1   1   1   1   1   0   1   1   0   2   0   0   0   0   2   0   0   0   2   0   1   0   1   0   0   1   0   2   1   1   2   1   1   0   1   1   0   1   1   0   1   2   1   1   1   1   1   0   0   1   1   1   0   1   0   0   0   2   0   1   0   1   0   0   1   2   2   2   0   2   0   2   1   1   1   2   1   2   2   0   2   1   1   2   1   1   1   1   1   0   1   1   2   1   1   1   1   0   1   1   1   2   1   0   1   0   1   0   0   1   2   1   1   1   1   0   1   1   2   1   2   2   1   1   0   1   2   1   0   1   1   1   2   1   0   0   1   2   2   1   0   0   1   0   1   1   1   1   0   2   1
 MK-2-3                 1   1   1   1   1   2   1   0   0   1   1   0   1   0   0   0   1   0   1   1   1   1   0   2   2   1   0   0   2   2   1   0   0   1   2   1   0   1   1   2   1   2   2   2   1   2   1   2   2   1   1   1   2   1   0   1   1   0   2   0   1   0   0   2   0   0   0   2   0   1   0   1   0   1   1   0   2   1   1   2   1   2   0   1   1   1   1   1   0   1   2   1   1   1   1   1   0   0   1   1   1   0   2   0   0   0   1   0   1   0   1   0   0   0   2   2   2   1   2   0   2   1   0   1   1   1   2   2   0   2   1   1   2   0   1   1   1   1   0   1   1   2   1   1   1   1   0   1   1   1   1   1   0   1   2   1   0   0   0   2   1   1   1   1   0   1   1   2   1   1   1   1   1   0   1   2   1   1   2   1   1   2   1   0   0   1   2   2   1   1   0   1   0   1   1   2   2   1   2   1
 MK-2-4                 2   1   1   1   1   2   1   0   0   1   0   0   1   0   0   0   1   0   1   2   2   1   0   2   2   1   1   1   2   2   1   0   0   1   2   1   0   1   0   2   1   1   1   2   1   2   1   2   2   0   1   1   2   2   0   1   1   0   1   0   1   0   1   2   0   0   0   2   0   2   0   0   0   1   1   1   2   1   1   2   2   2   0   1   1   1   1   1   0   1   2   1   1   1   1   1   0   0   0   1   1   0   2   0   0   0   1   0   1   0   1   0   0   0   2   2   1   1   2   0   2   0   0   1   1   1   2   2   0   2   1   2   2   0   0   1   1   1   0   1   1   2   1   2   2   0   0   2   1   1   1   0   0   1   2   2   0   0   0   2   1   1   1   1   1   1   1   1   1   1   1   1   0   1   1   2   1   1   1   1   1   2   2   0   0   1   2   2   1   1   0   1   0   1   1   2   2   1   2   1
 MK-2-5                 2   1   1   1   1   2   1   0   0   1   0   0   1   1   0   0   0   0   1   2   2   1   0   2   1   1   1   1   2   2   1   0   0   1   1   1   1   1   0   2   1   1   1   2   1   2   1   2   2   0   1   2   2   2   0   1   1   1   1   0   1   0   2   2   2   0   1   2   0   2   1   0   0   1   1   1   2   1   1   2   2   1   1   2   1   1   1   1   1   1   2   1   2   1   1   1   0   0   0   1   1   0   2   0   0   2   1   0   1   0   1   0   0   0   1   1   1   1   2   0   2   0   0   1   0   1   2   2   0   2   1   1   2   1   0   1   2   1   1   1   1   2   2   2   2   1   0   2   1   1   2   0   1   2   2   1   0   0   0   2   0   1   2   2   1   1   1   1   1   2   1   1   1   2   1   2   1   2   1   1   1   1   2   1   1   1   0   2   1   1   0   1   1   1   1   2   2   1   2   1
 MK-2-6                 2   1   1   1   1   2   1   0   0   2   1   0   1   1   0   0   0   0   1   2   2   2   0   2   1   1   1   2   2   2   2   0   0   0   1   1   1   0   0   2   1   1   2   2   1   1   1   2   1   0   1   0   2   1   0   1   0   1   1   0   1   0   2   1   2   1   1   1   1   2   1   0   0   1   1   2   2   1   1   2   2   1   1   2   1   1   1   1   1   2   2   1   1   1   1   1   0   0   0   1   0   0   2   0   0   2   0   0   1   0   1   0   0   0   1   1   1   1   2   0   2   0   0   1   1   1   2   1   1   2   1   0   2   0   1   1   2   1   1   1   1   2   2   2   2   1   0   2   1   1   2   0   1   2   2   1   0   0   0   2   1   1   2   1   1   1   1   1   1   2   1   1   1   1   1   1   1   2   1   1   1   1   2   1   0   1   0   2   1   1   1   1   1   1   0   1   2   1   2   2
 MK-2-7                 2   2   1   1   1   2   0   1   0   2   1   0   1   2   1   0   0   0   1   2   2   1   0   0   1   1   1   2   2   2   2   0   0   0   2   1   0   0   0   2   1   1   2   2   1   1   0   2   1   0   0   0   2   1   0   1   0   1   1   0   1   0   2   1   1   1   1   1   1   2   1   0   0   2   1   1   1   1   1   1   2   1   1   2   1   0   1   1   1   2   1   1   1   1   1   1   0   1   0   1   0   0   2   1   1   2   0   0   1   1   1   0   0   0   1   1   1   1   2   0   2   0   0   1   1   1   2   1   1   2   2   0   2   0   1   1   1   1   1   1   1   1   2   2   2   0   0   2   1   1   2   0   0   2   2   1   0   0   0   1   1   1   2   1   1   1   1   1   1   1   1   1   1   1   1   1   1   2   2   1   0   1   2   1   0   1   1   2   1   0   1   1   1   1   0   1   2   1   2   2
 MK-2-8                 2   2   1   1   1   2   0   1   0   2   1   0   1   2   1   1   0   1   1   1   1   1   1   1   1   1   1   1   2   2   2   0   0   0   2   1   0   0   0   2   2   1   2   1   2   1   0   2   1   0   0   0   2   1   0   1   0   1   0   0   1   0   2   1   1   1   1   1   1   2   0   1   0   2   1   1   1   0   1   1   1   1   1   2   1   0   1   1   1   2   1   1   1   1   1   1   0   1   1   0   0   0   2   1   0   2   0   0   1   1   1   0   0   0   1   1   2   0   2   0   2   0   0   1   1   2   2   1   1   2   1   1   2   0   1   1   1   1   1   1   1   1   2   1   2   0   0   1   1   1   2   0   0   2   2   1   0   0   0   1   1   1   2   1   1   1   1   1   1   1   1   1   1   1   1   1   1   2   2   1   0   1   2   1   0   0   1   2   1   0   2   1   1   1   0   1   2   1   2   2
 MK-2-9                 2   2   1   1   1   2   0   1   0   2   0   0   1   2   1   1   0   1   1   1   1   1   1   1   0   0   1   1   1   2   1   1   0   0   2   1   0   0   0   2   2   1   2   1   2   1   1   2   1   0   0   0   1   0   1   1   1   1   1   0   1   0   2   1   1   1   1   1   1   1   0   1   1   2   1   1   2   1   0   1   2   1   1   2   1   0   1   1   1   2   1   1   0   1   1   1   0   1   1   1   0   0   2   1   0   1   0   0   1   1   1   0   0   0   1   1   1   1   1   0   2   1   0   1   2   2   2   2   1   2   1   1   2   0   1   1   1   1   1   1   0   2   2   1   2   0   0   1   0   1   2   0   0   2   2   1   0   0   0   1   1   1   2   0   1   1   1   0   1   1   1   2   1   1   1   1   1   2   2   1   0   1   2   1   0   0   1   2   0   0   2   1   1   0   0   1   2   0   2   2
 MK-2-10                2   2   1   1   1   1   0   1   0   2   0   0   1   2   1   1   0   1   1   1   1   1   1   2   0   0   1   1   1   2   1   1   0   0   2   1   0   0   0   2   2   1   2   1   2   1   1   2   1   0   0   0   1   0   1   1   1   1   1   0   1   0   2   1   1   0   1   1   0   1   0   1   1   2   1   1   2   1   0   1   2   1   1   1   1   0   1   1   2   2   1   1   0   1   1   1   0   1   1   0   0   0   2   1   0   0   0   0   1   1   1   0   0   1   1   1   0   1   1   0   2   1   0   1   1   1   2   1   1   1   1   1   2   0   1   1   1   1   1   1   0   2   2   1   2   0   0   1   0   1   2   0   0   2   2   0   0   0   0   1   1   0   2   1   1   1   0   0   1   1   0   1   1   1   1   1   0   2   2   1   0   1   2   1   0   0   0   2   1   0   1   1   1   0   0   1   2   0   2   2
 MK-2-11                2   2   1   2   1   0   1   1   0   2   0   0   1   2   1   1   0   1   1   0   1   1   1   2   1   0   0   1   1   2   1   1   0   1   2   1   0   0   0   1   2   1   2   1   2   0   1   2   1   0   0   1   1   0   1   1   1   1   1   0   1   1   1   1   1   0   1   1   0   1   0   1   1   2   1   1   2   1   0   1   2   1   1   1   0   0   1   1   2   2   1   1   0   1   1   1   0   1   1   0   1   0   2   1   0   0   0   0   1   1   1   1   0   0   1   1   1   1   1   0   2   1   0   2   1   1   2   1   1   1   1   1   1   0   1   1   1   1   1   1   0   2   2   1   2   0   0   1   1   1   2   0   0   1   2   1   0   0   1   1   1   0   2   1   1   2   0   1   1   1   0   0   1   1   1   1   0   2   2   1   0   2   1   1   0   0   0   2   1   0   1   1   1   0   0   1   1   0   2   2
 MK-2-12                2   2   1   1   1   0   1   1   1   2   0   0   1   2   1   1   0   1   1   0   1   1   1   2   1   0   0   2   1   2   1   1   0   2   1   1   0   0   0   0   2   1   2   1   2   0   1   2   1   0   0   1   1   0   1   1   1   2   1   0   1   1   1   1   1   0   1   0   0   1   0   1   1   2   2   1   1   1   1   1   1   1   1   0   0   0   1   1   2   2   1   1   0   2   1   1   1   1   1   0   1   0   2   1   0   1   0   0   1   2   1   0   0   0   1   0   1   1   1   0   2   1   0   2   1   1   2   1   0   0   1   1   1   0   1   0   1   1   1   1   0   2   2   1   2   0   0   1   1   1   2   0   0   1   2   1   0   0   2   1   2   0   2   2   1   1   0   1   1   1   0   0   1   1   1   1   0   2   2   1   0   2   1   1   0   0   0   2   1   1   1   1   1   0   0   1   1   0   2   2
 MK-2-13                2   2   1   1   1   1   1   1   1   2   0   0   1   2   1   2   0   1   1   0   1   1   1   2   1   0   0   2   1   2   1   1   0   2   1   1   0   0   0   0   2   1   2   1   2   0   1   2   1   0   0   1   0   0   2   1   1   2   1   0   1   1   1   1   1   0   1   0   0   1   0   1   1   2   2   1   1   0   1   1   1   1   1   0   0   0   1   1   1   2   1   1   0   2   1   1   1   1   1   0   1   1   2   1   0   1   0   1   1   2   2   1   1   0   1   1   0   1   1   0   2   1   0   2   1   1   2   1   0   0   1   1   1   0   1   0   0   1   1   1   0   2   2   1   2   0   0   1   1   1   2   0   0   1   2   1   2   1   2   2   2   0   2   2   0   1   0   1   1   1   0   0   1   1   1   1   2   1   2   1   0   2   1   1   0   0   0   2   1   1   1   1   2   0   1   1   1   0   2   2
 MK-2-14                1   2   1   1   1   2   0   1   1   1   0   0   1   2   1   2   0   1   1   0   1   1   0   2   1   0   1   2   1   2   0   1   0   2   2   1   0   0   0   0   2   2   2   1   2   0   1   1   1   1   0   1   0   0   2   1   1   2   1   0   1   0   1   1   1   0   0   0   0   1   0   2   1   2   2   0   1   0   1   1   1   1   0   1   0   0   1   1   1   2   1   1   0   2   1   1   1   1   1   0   1   1   2   1   0   1   1   1   1   1   1   0   1   0   1   0   0   1   2   0   2   1   1   2   0   2   1   1   0   0   1   1   1   0   0   0   0   1   1   1   0   1   2   1   2   0   0   1   1   2   2   0   0   1   2   1   2   1   2   2   2   0   2   0   1   1   0   1   1   1   1   0   1   1   1   1   2   1   2   1   0   2   1   1   1   0   0   2   1   1   1   1   2   1   1   1   1   0   2   2
 MK-2-15                1   2   1   1   1   1   0   1   1   1   0   0   1   2   1   2   0   2   1   0   2   1   1   2   1   0   1   2   1   2   1   1   1   2   2   1   0   0   0   1   2   2   2   1   2   0   1   2   1   1   0   2   0   0   2   1   1   2   1   0   1   0   1   1   1   0   0   0   0   0   0   1   1   1   2   0   1   0   1   1   1   1   0   1   1   0   1   1   1   2   1   1   0   2   1   1   1   1   1   0   1   1   2   1   1   0   1   1   1   2   1   0   1   0   0   0   0   1   2   1   1   2   1   2   0   2   1   0   0   1   1   1   1   0   0   0   0   2   1   1   0   2   2   1   2   0   1   1   0   2   0   0   0   1   2   1   2   1   2   2   2   0   2   1   1   1   0   1   1   1   1   0   1   1   1   1   2   0   2   1   0   2   1   1   1   0   1   2   1   1   1   1   2   1   2   1   1   0   1   2
 MK-2-16                1   2   2   1   1   1   0   1   0   1   0   1   1   2   1   0   0   2   2   1   2   1   1   1   1   1   1   2   1   2   0   1   1   1   2   1   0   0   0   1   2   1   2   1   2   0   1   2   2   1   1   1   0   0   2   2   1   2   1   0   1   0   0   1   0   0   0   0   1   1   0   1   1   1   2   0   1   0   1   1   0   1   0   0   1   1   1   1   1   2   1   1   0   1   2   1   1   1   1   1   1   2   2   1   1   0   1   1   1   2   0   0   1   0   0   0   0   1   2   1   1   2   1   2   0   2   2   1   0   1   1   1   1   1   0   0   0   2   1   1   0   2   2   2   2   0   2   0   0   2   0   0   0   0   1   1   1   1   2   2   2   0   1   0   1   1   0   2   1   1   1   0   2   1   1   0   1   0   2   1   0   1   0   1   1   1   1   1   1   1   2   2   2   1   2   1   1   0   1   2
 MK-3-1                 1   2   0   1   1   0   1   1   2   0   2   1   2   1   1   1   2   1   0   2   1   2   1   1   1   1   1   1   1   0   0   1   2   1   1   2   1   1   1   0   1   1   1   0   1   0   2   2   1   1   1   1   1   0   2   2   0   1   2   1   1   0   2   2   1   1   0   1   2   2   0   1   1   1   0   1   1   2   0   0   0   2   1   0   2   0   0   0   1   0   1   2   0   0   1   0   1   1   1   1   1   0   1   1   1   1   0   1   1   2   0   0   1   0   0   1   1   1   0   2   0   1   0   1   2   1   1   1   0   0   1   1   2   0   0   0   1   1   1   2   2   1   1   1   1   1   0   2   1   0   2   0   0   1   2   2   1   1   2   2   0   1   1   1   1   1   2   0   1   0   0   2   0   1   0   2   0   1   2   2   0   1   1   0   2   1   2   2   1   1   1   2   1   0   1   0   2   2   1   1
 MK-3-2                 2   2   0   1   1   0   1   1   2   0   2   1   2   0   1   1   2   1   1   2   0   2   1   1   1   1   1   1   1   0   1   1   2   1   1   2   1   1   1   1   2   0   1   1   1   0   2   2   1   1   1   1   1   0   1   2   0   1   2   2   1   0   2   0   1   1   0   1   2   2   0   2   1   1   0   1   1   2   0   0   0   2   1   0   2   0   0   0   1   0   1   2   0   0   1   1   1   1   1   1   1   0   1   1   2   1   0   0   1   2   0   0   1   0   0   1   1   1   1   2   1   1   0   0   2   1   1   1   1   0   1   1   2   0   0   0   1   1   2   2   1   1   1   1   1   1   0   2   0   0   2   1   0   1   2   2   1   1   2   2   0   0   1   1   1   1   2   0   1   0   0   2   0   1   0   2   0   1   2   2   0   1   1   0   2   1   2   1   1   1   1   2   1   0   2   0   2   2   0   1
 MK-3-3                 2   2   0   2   1   1   1   0   2   0   1   1   2   0   1   1   2   1   1   2   0   2   1   2   1   1   1   2   1   0   0   0   2   1   1   2   0   1   1   1   2   0   1   1   1   0   2   1   2   0   1   1   1   0   1   1   1   1   2   2   1   0   2   1   1   1   1   1   2   2   0   2   1   1   1   1   1   2   0   1   0   2   1   0   2   1   0   0   1   0   0   2   0   0   1   1   1   1   1   1   1   0   1   1   2   1   0   0   1   2   0   0   1   0   0   1   1   1   2   1   1   1   0   0   2   1   1   1   1   0   2   1   2   0   0   0   1   0   2   2   1   1   1   1   0   1   1   2   1   0   2   1   0   1   2   2   1   1   2   2   0   0   1   1   1   1   2   0   1   0   0   2   0   1   0   1   0   1   2   2   0   1   1   0   1   1   2   1   2   2   1   2   0   1   2   0   2   1   0   1
 MK-3-4                 0   2   0   2   1   1   2   0   2   1   1   1   2   0   1   1   2   2   1   2   0   2   1   2   1   1   1   2   1   0   1   0   1   1   1   2   0   1   1   2   2   1   2   1   0   0   1   1   0   0   1   1   1   0   1   1   1   1   1   2   1   0   2   1   2   1   1   1   2   2   0   2   1   1   1   1   1   2   0   2   0   2   1   1   2   1   0   0   1   1   0   2   0   0   1   1   1   1   1   2   1   0   1   0   1   1   0   0   2   1   1   0   1   0   0   1   1   2   2   1   1   1   0   0   2   2   2   1   1   1   2   2   2   0   0   0   1   0   2   2   0   1   1   1   0   1   1   2   1   0   1   1   0   1   2   2   1   1   2   2   0   0   1   1   1   1   2   0   1   0   0   1   0   1   0   1   0   1   2   2   0   1   1   0   1   1   2   1   2   1   1   2   0   1   2   0   2   1   0   1
 MK-3-5                 0   2   0   2   1   1   2   0   2   1   1   1   1   1   1   1   2   2   0   1   0   1   1   2   1   1   1   2   0   0   1   0   1   1   1   2   0   2   1   2   2   2   2   1   0   0   1   1   1   0   2   1   1   0   1   1   1   1   1   1   1   0   2   1   2   1   1   1   2   2   0   2   1   1   1   1   1   1   0   2   0   2   1   1   1   1   1   1   0   0   0   2   0   0   1   1   1   1   1   2   1   0   1   0   1   1   0   0   2   1   1   1   1   0   0   1   1   2   2   1   2   1   0   0   1   2   2   2   1   1   2   2   2   0   1   0   1   0   2   2   0   1   1   1   0   1   1   2   0   1   1   1   1   0   2   1   1   1   1   2   0   0   1   1   0   1   2   0   2   0   2   1   0   1   0   1   0   1   2   2   0   1   1   0   1   1   2   1   2   1   2   2   2   1   2   0   2   1   0   2
 MK-3-6                 1   2   0   2   1   1   2   0   2   1   0   1   1   1   1   1   2   2   0   1   0   1   1   2   1   0   1   2   0   1   2   1   1   1   1   2   0   2   1   2   2   1   1   1   0   0   1   2   0   0   2   2   1   0   1   2   1   1   1   1   1   0   1   1   2   1   1   1   1   2   1   2   1   1   2   1   1   1   0   2   0   2   1   1   1   1   0   1   0   0   0   1   0   0   1   2   1   1   1   2   1   0   1   1   1   1   0   1   1   0   2   0   1   1   0   1   1   2   2   1   1   1   0   0   1   1   2   2   1   1   2   2   2   0   1   0   1   0   2   2   0   1   1   1   0   0   1   1   0   1   1   1   1   0   2   1   1   1   1   2   0   0   1   1   1   1   2   0   2   0   2   1   1   1   0   1   0   1   2   1   0   2   1   0   1   1   2   2   2   1   2   2   2   1   2   0   2   1   1   2
 MK-3-7                 1   2   0   2   1   2   2   0   1   2   0   1   2   0   1   1   2   2   0   1   0   1   1   2   1   1   1   2   0   1   2   1   1   1   1   2   0   2   1   2   2   1   1   1   1   0   1   2   1   0   2   2   1   1   0   2   1   1   1   2   1   0   1   1   2   1   2   1   1   2   1   2   1   0   2   0   2   1   0   1   0   2   2   1   1   1   0   1   0   0   0   1   0   0   1   2   1   1   1   2   1   0   1   1   1   1   0   1   1   0   2   0   0   1   0   1   2   2   2   1   1   1   2   0   1   1   2   2   0   1   2   2   2   0   1   0   0   0   2   2   0   1   1   1   0   1   1   1   0   1   1   1   2   0   2   1   1   1   1   2   0   0   1   1   1   1   2   0   2   0   1   1   1   0   0   1   0   1   2   1   0   1   1   0   1   1   2   2   2   1   2   1   2   1   1   0   2   1   0   1
 MK-3-8                 2   2   1   2   1   2   2   0   1   1   0   1   2   1   1   1   2   2   0   2   0   1   0   1   1   1   1   1   0   0   2   1   1   0   2   2   0   2   0   2   1   2   1   1   1   0   1   2   1   0   2   2   1   1   1   2   1   1   1   2   1   0   1   1   1   2   1   1   1   2   1   2   1   1   2   0   2   1   0   1   0   2   2   1   1   2   0   1   0   0   0   1   0   0   1   2   1   2   1   2   1   1   1   1   1   1   0   1   1   1   1   1   0   1   0   1   2   2   2   1   1   0   2   1   1   1   2   2   0   1   1   2   2   0   1   0   0   0   2   2   1   1   1   1   0   1   1   0   0   0   1   1   2   0   2   1   1   1   1   2   1   0   0   1   1   1   2   0   2   0   1   0   1   0   0   1   1   1   2   1   0   1   1   1   2   1   2   2   1   1   1   1   2   1   1   0   2   1   0   1
 MK-3-9                 2   1   1   2   2   2   2   0   1   1   0   0   2   1   1   0   2   2   0   2   0   1   0   1   1   1   1   2   0   0   2   1   1   0   2   2   0   2   0   2   1   2   1   1   1   0   1   2   1   2   2   1   1   2   1   2   1   1   1   2   2   0   1   2   1   2   1   1   1   2   1   2   1   1   2   0   2   2   0   1   2   2   2   1   1   2   0   1   0   0   0   1   0   0   1   2   1   2   1   2   1   1   1   1   0   1   0   1   1   1   1   1   0   1   0   1   2   2   2   1   1   0   2   1   1   1   2   2   2   1   1   2   2   0   1   0   0   0   1   2   1   1   1   1   0   1   1   0   1   0   1   1   2   0   2   1   1   1   1   2   1   1   0   1   2   1   2   0   1   0   2   0   1   0   0   0   2   1   1   1   0   1   1   1   2   1   2   2   1   1   1   1   2   1   1   0   2   1   0   2
 MK-3-10                2   1   1   2   2   1   2   0   1   1   0   0   2   1   2   0   1   1   0   2   0   2   0   1   1   1   1   2   0   0   2   1   1   0   2   2   0   2   0   2   1   2   1   1   2   0   1   2   1   2   2   1   1   2   1   2   1   0   1   2   2   0   1   2   1   2   1   1   1   2   2   2   1   1   2   0   2   2   0   1   2   1   2   1   1   1   0   1   0   0   1   1   0   0   1   2   1   2   2   2   1   1   1   1   0   1   0   1   1   1   1   0   0   1   0   0   2   2   2   1   0   0   2   2   1   1   2   2   2   2   1   2   2   0   1   0   0   0   1   2   1   1   1   2   0   1   1   0   2   0   1   0   2   0   2   1   1   2   1   2   0   1   0   0   2   2   2   1   0   0   1   0   1   0   0   0   1   1   1   1   0   1   1   1   1   2   1   2   1   1   1   1   2   1   2   0   0   1   0   2
 MK-3-11                2   1   1   1   2   1   2   0   1   1   0   0   2   1   2   0   1   1   0   1   0   2   0   1   1   1   1   1   0   0   2   1   2   0   2   2   0   2   0   2   1   1   1   0   2   0   1   2   1   2   2   1   1   2   2   1   1   1   1   1   2   1   1   1   1   2   1   0   1   2   2   2   1   0   1   0   2   2   0   1   2   1   2   1   1   1   0   1   0   0   1   1   0   0   1   2   1   1   2   2   1   1   1   1   0   1   0   1   1   1   1   0   0   2   0   1   2   2   2   1   0   0   2   2   1   2   2   2   2   2   1   2   2   0   1   1   0   0   1   2   1   1   0   2   0   1   1   0   2   0   1   0   2   1   2   1   1   2   1   2   1   1   0   0   2   1   2   1   0   0   1   1   2   0   0   0   1   0   1   1   0   1   1   1   1   2   1   1   0   1   2   1   2   1   2   1   0   1   0   2
 MK-3-12                2   1   1   1   2   1   2   0   0   1   0   1   2   0   2   0   1   1   1   1   0   2   0   1   1   1   1   1   0   0   2   0   2   0   1   2   0   2   0   2   1   1   1   0   1   0   1   2   1   2   2   1   1   2   2   1   1   0   1   1   2   1   1   1   1   2   1   0   1   2   2   2   1   0   1   0   2   2   0   1   2   1   2   1   1   1   0   1   0   0   1   1   0   0   1   2   1   1   1   2   1   1   1   1   0   1   0   1   1   1   1   0   0   2   0   1   2   2   2   1   0   0   1   2   1   2   2   2   2   2   1   2   2   0   1   1   0   0   2   2   1   1   0   2   0   2   2   0   2   0   1   0   2   0   1   1   1   2   1   2   1   1   0   1   2   1   2   1   0   0   2   1   2   1   0   0   1   0   1   1   1   1   1   1   1   2   1   1   0   1   2   1   2   1   2   0   0   1   0   1
 MK-3-13                2   1   1   1   2   1   2   0   0   1   0   1   2   1   2   0   1   1   1   1   1   2   0   2   1   1   1   1   0   0   2   1   2   1   1   2   0   2   0   2   1   1   1   0   0   0   2   1   1   1   1   1   1   2   2   1   1   0   1   1   2   0   1   1   1   2   2   0   1   2   2   2   1   0   1   0   2   2   0   1   2   1   2   0   1   1   1   1   1   0   1   2   0   0   1   2   1   1   0   2   1   1   1   1   0   1   0   1   1   0   1   0   0   1   0   1   2   2   2   1   0   1   1   2   2   2   2   2   1   2   1   1   2   1   1   1   0   0   2   1   1   0   1   2   0   2   2   0   2   0   1   0   2   0   1   1   1   2   1   2   1   2   0   1   2   1   2   1   0   0   2   1   2   2   0   0   1   0   1   1   1   0   1   1   1   1   1   1   0   1   2   1   1   1   2   1   0   1   1   2
 MK-3-14                1   1   1   1   1   1   2   0   0   1   1   1   2   1   2   1   1   2   2   1   1   2   1   2   1   2   0   1   0   0   1   1   2   2   1   2   0   2   0   2   1   1   1   0   0   0   2   1   1   2   1   1   1   2   2   0   1   0   1   1   2   0   1   1   1   2   2   0   1   2   2   2   1   0   1   0   2   2   0   1   2   1   2   0   1   1   1   1   1   0   1   2   0   0   2   2   1   1   0   1   1   1   1   1   0   1   1   1   1   1   1   1   0   1   0   1   2   2   2   1   0   0   1   2   2   2   2   2   1   2   1   1   2   1   1   1   0   0   2   0   1   0   1   2   0   1   2   1   2   1   1   0   2   1   1   1   1   1   1   2   1   2   0   1   2   1   1   1   0   0   2   0   2   1   1   0   1   0   1   1   1   0   0   1   2   1   2   0   0   0   2   1   1   0   2   1   1   0   1   1
 MK-3-15                1   1   1   1   1   1   2   0   1   0   1   2   2   1   1   1   1   2   2   1   0   2   0   2   1   1   0   0   0   2   1   1   2   2   1   1   1   2   0   2   1   1   1   0   0   0   2   1   1   1   1   1   0   2   2   0   1   0   1   1   2   0   1   0   1   2   2   0   1   2   2   2   1   0   1   1   2   1   0   1   2   1   1   0   1   1   2   1   1   0   1   2   0   0   2   2   1   1   0   1   1   1   1   0   0   1   1   2   1   1   2   1   0   1   0   2   2   2   2   2   0   0   1   2   2   2   2   2   1   1   1   1   2   1   1   1   0   0   2   0   1   1   1   2   1   1   2   1   2   1   0   0   2   1   0   0   1   2   1   2   1   1   0   1   2   1   1   1   0   1   2   0   2   1   0   0   1   0   0   1   1   0   0   1   2   1   2   0   0   0   2   1   1   0   2   1   1   0   1   1
 MK-3-16                1   1   1   1   1   1   2   0   1   0   1   2   2   1   0   1   1   2   1   1   1   2   1   2   1   1   0   0   0   2   1   1   2   2   1   1   1   2   0   2   1   1   1   1   0   0   2   0   1   1   1   1   0   2   2   0   1   1   1   1   2   0   2   0   1   2   2   0   1   2   2   2   1   0   1   1   1   0   1   0   2   1   1   0   2   1   2   1   1   0   1   2   0   0   2   1   0   1   1   1   0   1   2   1   0   0   1   1   1   1   2   1   0   1   0   2   2   2   2   2   0   0   1   2   1   2   1   2   0   1   0   1   2   1   1   2   0   1   2   0   1   1   1   2   1   1   2   1   2   0   0   1   2   1   0   0   1   2   1   2   1   1   0   1   2   1   1   0   1   1   2   1   2   2   0   0   1   1   0   1   1   0   1   1   2   1   2   0   0   0   2   1   1   0   2   1   1   0   1   1
 MK-4-1                 2   1   1   1   1   1   0   0   1   0   2   1   1   1   0   1   2   1   0   0   1   0   0   1   2   1   2   2   1   0   2   2   1   1   2   0   1   0   1   2   2   1   1   0   1   1   0   0   0   1   2   2   1   2   2   0   2   2   1   1   1   0   1   1   1   0   1   0   1   2   0   0   0   1   0   0   0   1   2   0   1   1   1   2   1   0   0   0   1   1   1   1   2   1   0   2   2   2   2   1   2   2   2   1   1   0   2   2   2   1   2   0   1   1   0   0   1   1   1   1   1   1   1   2   1   2   1   1   1   0   2   2   0   0   1   1   1   1   1   1   1   0   0   2   1   0   1   1   2   1   1   2   2   1   1   1   1   1   1   0   1   2   2   1   1   2   1   0   2   1   0   0   1   2   1   0   1   0   0   1   0   0   0   1   1   2   2   1   2   0   2   1   1   1   1   0   0   0   0   1
 MK-4-2                 2   1   1   1   1   1   0   0   1   0   2   1   1   1   0   1   2   0   0   0   1   0   1   1   1   1   2   2   1   0   1   2   2   1   1   1   1   0   1   2   2   1   1   0   1   1   0   0   0   1   2   2   2   2   2   0   2   1   1   1   1   0   1   1   1   1   0   1   1   2   0   0   0   1   1   1   0   0   2   0   1   1   1   2   2   1   0   0   1   0   1   1   2   1   0   2   2   2   2   1   2   2   2   1   1   0   1   2   2   1   2   1   1   1   0   0   2   2   1   1   0   1   1   2   1   2   1   1   1   0   2   2   0   0   1   2   2   1   2   2   1   1   0   2   1   0   1   1   2   1   1   2   2   0   1   1   1   1   1   1   1   2   2   1   0   2   1   0   2   1   0   1   0   2   2   0   1   0   1   1   0   0   0   1   1   2   2   1   2   0   2   2   1   1   0   0   0   0   0   1
 MK-4-3                 2   1   0   1   1   1   0   1   1   1   2   1   1   1   0   1   1   0   0   0   1   0   1   0   1   1   2   2   1   0   1   2   2   1   1   1   2   0   1   2   1   1   1   2   1   1   0   0   0   1   2   2   2   1   2   0   2   1   1   1   1   0   1   1   2   1   0   0   1   1   0   0   1   0   1   1   0   0   2   0   1   1   1   2   2   2   0   1   0   0   1   1   2   1   0   2   2   1   2   0   2   2   2   1   1   0   2   1   2   2   2   1   0   1   0   0   2   2   1   1   2   1   1   2   1   2   1   1   1   0   2   2   0   0   1   2   2   1   2   2   1   1   0   2   1   0   1   2   2   1   1   2   2   0   1   1   1   1   1   1   1   2   2   0   0   1   1   0   2   1   0   1   0   2   2   0   1   0   1   1   0   1   1   1   1   1   1   1   1   1   1   2   1   0   0   0   0   0   0   1
 MK-4-4                 2   1   0   1   1   1   0   1   1   1   2   1   1   1   0   1   1   1   0   0   1   0   1   1   1   1   2   2   2   0   1   2   2   1   2   1   2   0   1   1   1   1   0   2   1   1   0   0   0   1   2   1   2   1   2   0   2   1   1   1   1   1   2   1   2   1   0   0   1   1   0   1   1   0   1   1   0   0   2   0   1   1   1   2   2   1   0   1   0   0   1   1   2   1   0   2   1   1   2   1   2   2   2   1   1   1   2   1   2   2   2   1   0   0   0   0   2   2   1   0   2   1   1   2   1   2   2   1   1   1   2   2   0   0   2   1   2   1   2   2   1   1   0   2   1   0   1   1   1   1   1   2   1   0   2   1   1   1   2   2   1   2   2   1   1   1   1   0   2   1   0   1   0   2   2   1   1   1   0   1   1   1   1   1   1   1   1   2   1   1   1   2   1   0   0   0   0   0   0   1
 MK-4-5                 2   1   0   2   1   1   0   1   1   1   2   1   1   1   0   1   1   2   0   0   1   1   2   1   1   1   2   2   2   0   1   2   1   1   2   1   2   1   1   1   1   2   1   2   1   1   0   0   0   1   1   1   2   1   2   0   1   1   1   1   1   1   1   1   2   1   0   0   1   1   0   2   1   0   1   1   0   0   2   0   1   1   2   2   2   0   0   1   0   0   2   1   2   1   0   2   1   1   2   2   2   2   2   1   1   1   2   1   2   1   2   1   0   0   1   0   2   2   1   0   2   1   0   0   1   1   1   0   1   1   2   1   0   0   2   1   2   1   2   2   2   1   0   2   1   0   1   1   1   1   1   1   1   0   2   1   1   1   1   2   1   2   2   1   1   1   1   1   1   1   1   0   1   2   2   1   1   1   0   1   1   1   1   1   1   2   2   2   1   1   1   2   0   0   0   0   0   0   0   1
 MK-4-6                 2   1   0   2   1   1   1   1   1   1   2   1   1   1   0   1   1   2   0   0   1   1   0   1   1   1   2   2   2   0   1   2   1   1   2   1   1   1   1   1   1   2   2   2   1   1   0   0   1   1   0   1   2   1   2   0   1   1   1   2   1   0   1   1   2   1   0   0   1   1   0   2   1   0   1   1   0   0   2   0   1   1   2   2   1   0   0   1   0   0   2   1   2   1   0   2   0   1   2   2   2   2   2   1   1   1   2   1   1   1   2   1   1   0   0   0   2   2   1   1   2   1   0   0   1   1   1   0   2   1   2   1   0   0   2   1   2   1   2   1   1   1   0   2   1   1   0   1   1   1   1   1   0   0   2   1   1   1   1   2   1   2   1   1   1   1   0   1   1   1   1   0   1   2   2   1   1   1   0   2   0   0   2   1   1   1   2   1   2   1   2   2   0   0   0   0   0   0   1   1
 MK-4-7                 2   1   0   2   1   1   1   1   2   1   2   1   1   2   0   1   2   2   0   0   1   0   0   0   1   1   2   1   2   1   1   2   1   1   2   1   1   1   1   1   1   2   2   2   1   1   0   0   1   2   0   1   2   1   2   0   1   1   1   2   1   0   1   1   2   1   0   0   1   1   0   2   1   0   1   1   0   0   1   0   1   1   2   1   1   0   0   1   1   0   2   1   2   1   0   2   0   0   1   2   2   1   2   1   1   1   2   1   2   1   2   1   1   0   0   0   2   2   1   2   2   2   0   0   2   1   1   0   1   0   2   1   1   0   1   2   2   1   2   1   1   1   0   2   0   2   2   1   1   1   1   1   0   0   2   1   0   1   1   2   1   2   1   1   1   1   0   1   1   1   1   0   1   2   2   1   1   1   0   2   0   0   2   1   1   1   2   1   2   1   2   2   1   0   1   0   0   0   1   1
 MK-4-8                 2   1   1   2   1   1   2   1   2   1   2   1   2   2   0   0   1   2   0   0   1   0   0   1   1   1   2   1   2   1   1   2   1   0   2   1   1   1   1   0   1   1   2   2   1   1   0   1   1   2   0   1   2   1   2   0   1   0   2   2   1   0   1   2   2   2   0   1   1   1   0   1   1   0   1   1   0   0   1   0   1   1   2   0   1   1   0   1   1   0   2   0   2   1   0   2   0   0   1   2   2   1   2   1   1   1   2   1   2   1   2   1   1   0   0   0   2   2   1   2   2   2   0   0   1   1   1   0   1   0   2   1   1   0   1   0   2   1   2   2   1   1   1   1   1   2   2   1   1   1   1   1   0   1   2   1   1   1   1   2   1   2   1   1   1   2   1   1   1   1   1   0   1   2   2   1   1   1   0   2   0   0   2   1   1   1   2   1   2   1   1   2   1   0   1   0   0   1   1   1
 MK-4-9                 2   1   1   1   1   1   2   1   2   1   1   1   2   2   0   0   1   2   0   1   1   0   0   1   0   1   2   1   2   1   1   2   2   0   1   1   1   2   1   2   0   2   2   1   2   1   0   1   1   1   0   1   2   2   2   0   1   0   1   2   1   0   1   1   1   2   0   1   0   1   0   0   1   0   1   0   0   0   1   0   1   1   2   0   1   1   1   1   2   0   2   1   2   1   0   2   0   0   0   2   2   1   2   1   1   1   2   1   2   1   2   2   1   0   0   0   2   2   1   2   2   2   0   1   1   1   1   0   1   0   2   1   0   0   1   0   2   1   2   1   1   1   1   0   1   2   2   1   1   1   1   1   1   1   2   2   2   1   1   1   1   2   1   1   1   1   0   1   0   0   1   0   1   2   2   1   1   1   0   2   0   0   2   1   1   1   2   1   2   1   1   2   1   1   1   0   1   1   0   1
 MK-4-10                1   1   1   1   1   1   2   1   2   1   1   2   1   1   0   0   1   1   0   1   1   0   0   1   0   0   2   1   2   1   2   2   2   1   1   1   1   2   1   2   0   2   2   1   1   1   0   1   2   1   0   2   2   2   2   0   1   0   0   1   1   1   1   1   2   2   0   1   0   1   0   0   1   0   1   0   0   1   1   0   1   0   2   0   2   1   1   1   2   0   2   1   2   1   0   2   0   0   0   1   2   0   1   2   1   2   2   1   2   1   2   0   1   0   0   0   2   1   1   2   1   2   0   1   1   1   2   0   1   0   2   1   0   0   2   1   2   1   2   1   1   1   1   0   0   2   1   1   1   1   1   1   1   1   2   2   2   1   1   1   1   2   1   1   1   1   0   1   0   0   0   0   2   2   2   1   1   2   1   1   0   0   2   1   1   1   2   1   0   1   1   1   2   1   1   0   1   2   1   1
 MK-4-11                1   1   1   1   0   1   2   1   2   1   1   2   2   1   0   0   1   1   0   1   1   0   0   1   0   0   2   1   2   1   2   2   2   1   1   1   1   1   1   2   0   2   1   1   1   1   1   1   2   0   0   2   2   2   2   0   1   0   0   1   1   1   1   1   2   2   0   1   0   1   0   0   1   1   1   0   1   1   1   0   1   0   1   0   2   1   2   1   2   0   2   0   2   1   0   2   0   0   0   1   2   0   1   2   1   2   2   1   2   1   2   0   1   1   0   0   2   1   1   2   1   1   0   1   1   1   2   0   1   0   1   1   0   1   2   2   2   1   1   1   1   1   1   0   0   2   1   1   1   1   0   1   1   1   1   2   2   0   1   1   1   2   1   2   1   1   0   2   1   0   0   0   2   2   2   1   1   2   1   1   0   0   2   1   1   1   2   1   0   0   1   1   2   0   2   0   1   2   1   0
 MK-4-12                1   1   1   1   0   2   2   1   2   2   1   2   2   1   0   0   1   1   0   1   1   1   0   0   0   0   2   1   2   1   2   2   2   2   1   1   2   1   1   1   0   2   1   1   1   1   2   0   0   0   0   2   2   2   2   0   1   0   0   2   1   1   2   1   2   2   0   1   0   1   0   0   1   1   1   0   1   1   1   0   1   0   1   0   1   1   2   1   2   0   2   0   2   1   0   1   0   0   0   1   1   0   1   2   1   1   2   1   2   1   2   1   1   2   0   0   2   1   1   2   1   1   1   1   0   1   2   1   1   0   2   1   0   1   2   2   2   1   1   1   2   0   0   0   0   2   1   1   0   1   0   2   1   1   1   1   2   0   1   1   1   1   1   2   2   1   0   1   0   0   0   0   2   2   2   1   1   2   1   1   0   1   2   0   1   1   1   0   0   0   1   0   2   0   2   0   1   1   1   1
 MK-4-13                0   1   1   1   0   2   2   2   2   2   1   2   1   1   0   0   1   0   0   1   1   2   0   0   0   0   2   2   2   2   2   2   2   2   1   1   2   1   1   1   0   2   2   0   2   1   2   0   0   0   0   2   2   2   2   0   1   0   1   2   1   1   2   1   2   2   0   1   0   1   0   0   1   1   1   1   0   0   1   0   1   0   1   0   1   1   2   1   2   0   2   0   2   0   0   1   0   0   1   0   1   0   1   2   1   0   2   1   2   1   2   1   1   2   0   0   2   1   0   2   1   2   1   1   1   1   1   1   1   0   2   1   0   1   2   2   2   1   1   0   2   0   1   0   0   2   1   1   0   1   0   2   1   1   1   2   2   0   1   1   1   1   1   2   2   2   0   1   0   0   0   0   2   2   1   1   1   2   1   1   1   1   2   0   1   1   1   0   0   0   1   0   1   0   0   0   1   1   1   2
 MK-4-14                0   1   0   1   0   1   2   2   2   2   2   1   1   1   0   1   1   0   0   1   1   1   1   0   0   0   2   2   2   1   2   2   2   2   1   1   2   1   1   1   0   2   2   1   1   1   2   0   0   0   0   2   2   2   2   0   1   0   1   2   2   1   2   1   2   2   0   1   0   1   0   0   1   1   1   0   0   0   1   0   1   0   1   0   1   1   2   1   2   1   2   0   2   0   0   1   2   1   1   0   0   0   1   1   1   0   2   2   1   1   2   1   0   2   0   0   2   1   0   2   1   2   1   1   1   1   1   1   1   0   2   1   0   0   2   2   1   2   1   0   2   1   1   1   1   1   1   1   0   1   0   2   1   1   1   2   2   0   0   1   1   1   0   2   2   2   1   1   0   0   0   0   2   1   1   1   1   2   1   1   1   1   2   0   1   1   1   0   1   0   2   1   1   0   0   0   1   1   1   1
 MK-4-15                2   1   0   1   0   1   2   2   2   2   2   1   1   2   0   1   1   1   0   2   1   1   1   0   0   0   2   1   2   1   2   1   2   2   1   1   2   1   1   1   0   2   2   1   1   1   2   1   0   0   0   2   2   2   2   0   2   0   1   1   2   1   2   1   2   2   0   1   0   1   1   0   1   1   0   0   0   0   1   0   1   0   1   0   1   1   1   2   2   1   1   1   2   0   0   0   2   1   1   0   1   0   1   1   1   1   2   2   1   1   2   2   0   2   0   0   2   1   1   1   1   2   1   1   1   1   1   1   2   0   2   2   0   0   0   2   1   2   1   0   2   1   1   1   1   1   1   1   0   0   0   2   2   0   1   2   2   0   1   1   0   1   0   2   2   2   1   1   0   0   0   0   2   1   1   1   1   2   1   1   1   1   2   0   2   1   2   0   1   0   1   1   1   0   1   0   0   1   1   1
 MK-4-16                2   1   1   1   0   1   1   2   2   2   2   1   1   2   0   1   1   1   0   2   2   2   1   0   0   0   2   1   2   1   2   1   2   2   1   1   2   2   1   1   0   2   2   1   1   0   2   1   0   0   0   2   1   2   1   0   2   1   1   1   2   2   1   1   2   2   0   1   0   2   1   0   1   1   0   0   0   0   1   0   1   0   1   0   1   1   1   2   2   1   1   1   2   0   0   1   2   1   1   0   1   0   1   1   1   1   2   2   1   1   2   2   1   2   0   0   2   1   1   2   1   2   2   1   1   1   1   1   2   0   2   2   0   0   0   1   1   2   1   1   1   1   1   1   1   1   1   1   0   0   0   2   2   1   0   2   2   0   1   0   0   1   0   2   2   2   1   1   0   0   0   0   2   1   1   1   1   2   1   1   1   1   1   1   2   1   2   0   1   0   1   2   1   0   1   1   0   0   1   1
 MK-5-1                 1   1   1   1   0   1   2   1   0   1   2   1   0   1   0   2   1   1   2   0   2   0   1   1   2   2   1   0   1   1   2   2   0   2   2   0   0   0   1   0   0   1   2   1   1   1   2   1   1   1   1   2   1   1   2   1   1   2   1   0   2   2   0   1   2   0   1   1   0   1   0   1   0   1   1   2   1   1   0   0   2   1   0   0   2   1   0   1   0   2   1   2   1   1   0   1   2   1   1   2   1   1   0   1   2   0   2   1   1   2   2   1   0   1   0   2   1   1   1   1   0   1   1   1   0   0   1   1   2   0   0   1   1   0   0   2   1   0   1   0   0   1   2   0   1   0   1   0   1   1   1   1   1   2   1   2   2   1   0   1   1   1   1   0   0   0   1   1   1   0   0   1   2   0   1   1   2   0   0   2   0   1   1   1   1   0   2   2   1   2   1   0   2   2   0   1   1   1   2   1
 MK-5-2                 1   1   1   1   0   2   2   1   0   1   2   1   0   1   0   2   1   1   2   0   2   0   1   1   1   2   0   0   1   1   2   2   0   2   2   0   0   1   1   0   1   1   2   1   1   1   2   1   1   1   2   2   1   1   2   1   1   1   1   0   2   2   0   1   2   0   1   1   0   1   0   1   0   1   1   2   1   1   0   1   2   1   0   0   2   1   0   1   1   2   1   2   2   1   0   1   2   1   1   2   0   1   0   1   2   0   2   1   1   2   2   1   0   1   0   2   1   1   1   1   0   2   1   1   0   0   1   1   2   0   1   1   1   0   0   2   1   0   1   0   0   2   2   0   1   0   1   0   1   1   1   1   1   2   1   2   2   1   0   1   1   2   1   0   0   0   2   1   1   0   0   1   2   0   1   1   2   0   0   2   0   1   1   1   1   0   2   1   1   1   1   0   2   2   0   1   1   0   2   1
 MK-5-3                 1   1   1   0   0   2   2   1   0   1   2   1   0   1   0   1   1   1   2   0   2   0   1   0   2   2   0   2   1   2   1   1   0   2   2   0   0   1   1   0   1   1   2   2   1   1   2   1   1   2   1   2   1   1   2   1   1   0   1   0   2   2   0   1   2   0   1   1   0   1   0   1   0   1   1   2   1   1   0   2   2   1   1   0   2   1   1   1   1   2   1   2   2   1   0   1   2   1   1   1   0   1   0   1   2   1   2   0   1   2   2   1   1   1   0   2   1   1   1   1   0   2   1   1   1   0   1   1   2   0   1   1   1   0   0   2   1   0   1   0   0   1   2   0   2   0   1   0   0   1   1   0   1   2   1   2   2   1   0   1   1   2   1   1   0   1   2   1   2   0   0   1   1   0   2   1   2   1   0   2   0   1   1   1   1   0   2   1   1   1   1   0   1   2   1   1   1   0   2   1
 MK-5-4                 1   0   1   0   0   2   2   1   1   1   2   1   1   1   0   1   1   1   2   0   2   1   1   0   2   2   0   2   1   2   1   1   1   1   2   0   0   1   1   0   1   1   2   1   1   1   2   2   1   1   1   2   1   1   2   1   1   0   1   0   2   2   0   2   2   0   0   1   0   1   0   1   0   1   0   2   1   1   0   2   2   1   1   1   2   1   1   0   1   2   1   2   2   1   0   0   2   1   1   1   0   1   0   1   2   1   2   1   1   2   2   1   1   1   0   2   2   0   1   1   1   2   1   1   1   0   1   1   2   0   1   1   1   1   0   2   1   0   1   1   0   1   2   0   2   0   1   1   0   1   1   1   1   2   1   2   2   1   0   1   2   2   1   1   0   2   2   1   2   0   0   1   2   0   2   1   2   1   0   1   0   1   1   1   2   0   1   0   1   2   1   0   2   2   1   1   1   0   1   1
 MK-5-5                 1   0   1   0   0   2   2   1   1   1   2   0   1   0   0   1   1   0   2   0   2   1   1   1   2   2   0   2   0   2   1   1   1   1   1   0   0   1   2   0   2   1   2   1   1   1   2   2   1   0   1   1   0   1   2   1   1   0   0   0   2   2   0   2   2   0   1   1   0   1   0   1   0   2   1   2   1   1   0   2   1   2   1   1   2   1   1   0   1   2   1   2   2   0   0   0   2   1   2   1   0   1   0   1   1   1   2   1   1   2   2   1   1   0   0   1   2   0   0   2   1   1   1   1   1   0   1   0   2   0   1   1   1   1   1   2   0   0   1   1   1   1   1   0   2   1   1   1   0   1   1   2   1   2   1   2   2   1   0   1   2   2   1   1   1   2   2   1   2   0   1   1   2   1   2   1   2   1   0   1   1   1   1   1   2   0   1   1   1   2   1   0   2   2   1   1   0   0   1   1
 MK-5-6                 1   0   1   1   0   2   2   1   1   1   2   0   1   0   0   1   1   0   1   0   1   1   1   1   1   2   0   2   0   1   1   1   0   2   1   0   1   1   2   0   2   1   2   0   1   0   2   2   1   0   1   1   0   1   2   2   2   0   0   0   2   2   0   2   2   1   1   2   0   1   0   1   0   2   1   2   1   0   0   2   1   2   2   1   2   1   1   0   1   2   1   2   2   1   1   0   2   1   2   1   0   1   0   1   1   1   2   1   1   2   1   1   1   0   1   0   1   0   0   2   1   1   1   1   0   0   1   0   2   0   2   1   1   0   1   2   0   0   1   1   1   1   1   1   1   0   1   1   0   1   1   2   1   2   1   2   2   1   1   1   1   2   1   1   2   2   1   1   2   1   2   1   2   1   2   1   1   1   1   1   1   1   1   1   2   0   1   1   1   2   1   1   1   2   1   1   0   0   2   1
 MK-5-7                 1   1   1   1   0   2   2   1   1   1   2   1   0   0   0   1   1   0   1   0   2   1   0   1   1   1   0   2   0   1   1   1   0   2   1   0   1   1   1   0   1   0   2   2   1   0   2   2   1   0   1   1   0   1   2   1   2   0   0   0   1   1   1   2   2   1   1   2   1   1   1   1   1   2   1   2   1   0   0   2   1   1   2   1   2   1   1   0   0   2   1   1   2   1   1   0   1   0   1   1   0   0   1   1   1   1   2   1   2   2   1   2   1   0   1   0   1   0   1   2   0   1   1   1   0   0   1   0   1   0   1   2   1   0   1   2   0   0   0   1   1   0   1   1   1   0   1   1   0   1   1   2   1   2   1   2   2   1   1   1   1   2   1   1   2   2   1   1   2   1   2   2   2   0   2   1   1   1   1   1   2   1   1   1   2   0   1   1   1   2   1   0   1   2   1   1   0   0   1   1
 MK-5-8                 1   1   1   1   0   2   2   1   1   1   2   1   0   0   0   1   1   1   1   1   2   1   1   1   1   1   0   2   0   2   1   0   0   2   1   0   0   1   1   0   1   0   2   1   1   0   2   2   2   1   1   1   0   1   1   1   1   0   1   0   1   1   1   1   2   1   1   2   1   1   2   1   1   2   1   2   1   0   0   2   2   1   2   1   2   1   1   0   0   2   1   1   2   1   0   0   1   1   0   2   1   0   0   1   0   1   1   1   2   2   0   2   0   0   1   0   1   0   1   2   0   1   2   1   0   0   1   0   1   0   0   2   1   1   1   2   0   0   0   1   1   1   1   1   1   1   2   1   0   1   1   2   1   1   1   2   2   2   1   2   0   2   1   1   2   2   1   1   2   1   2   1   2   0   2   1   1   2   1   1   2   0   1   1   2   0   0   1   2   2   1   0   1   1   1   1   0   1   1   1
 MK-5-9                 2   1   1   1   1   2   2   1   2   1   1   1   0   0   0   1   1   1   1   1   2   1   0   1   1   1   0   2   0   2   1   0   0   2   1   0   0   0   1   0   1   0   2   1   1   0   2   2   2   1   1   0   0   1   1   1   1   1   1   0   1   1   1   1   2   1   1   1   1   1   2   1   1   1   2   2   1   0   0   2   2   1   2   1   2   2   0   0   0   2   1   1   2   1   1   0   1   1   0   2   1   0   0   1   0   1   0   1   2   2   0   1   0   0   1   0   1   0   2   1   0   1   2   1   0   0   1   0   1   0   0   2   1   1   1   2   0   0   0   1   1   1   1   1   2   1   2   1   1   1   1   1   1   1   1   2   1   2   1   2   0   2   1   1   1   2   1   0   1   1   2   1   2   0   2   1   1   2   1   1   1   0   1   1   2   0   0   1   2   2   1   0   1   1   1   0   0   1   1   1
 MK-5-10                2   1   1   1   1   2   2   1   2   1   1   1   0   0   1   1   1   1   1   1   2   0   0   1   1   1   1   2   1   2   1   0   1   1   2   0   0   1   1   0   1   0   2   1   1   0   1   2   2   1   1   0   0   2   1   1   1   1   1   0   1   1   1   1   2   1   1   0   1   1   2   1   1   1   2   2   1   0   0   2   0   1   2   0   2   2   0   0   0   2   1   1   2   1   1   1   1   1   0   2   1   1   0   1   0   1   0   1   1   2   0   1   0   0   1   0   2   0   2   1   0   1   2   1   1   0   1   0   1   0   0   1   1   1   2   2   0   0   0   1   1   1   2   1   2   1   2   1   1   1   1   1   1   2   1   2   1   2   1   2   0   2   1   1   1   2   1   0   1   1   2   1   2   0   2   1   1   2   1   1   1   0   1   1   2   0   0   1   1   2   1   0   1   1   2   1   0   1   1   1
 MK-5-11                2   1   1   1   1   2   1   1   2   1   1   1   0   0   1   1   1   1   1   1   1   0   0   1   2   1   2   2   1   2   1   0   1   2   2   0   2   1   0   0   1   0   2   1   1   0   1   2   1   1   1   1   0   2   1   1   1   1   1   0   1   1   1   1   2   1   1   1   1   1   1   1   2   1   2   1   1   1   0   1   0   1   2   0   2   2   0   0   0   2   1   1   1   1   1   1   1   1   0   2   1   1   0   1   0   1   0   1   0   2   1   2   0   0   1   0   2   0   2   1   0   1   2   1   1   1   0   0   1   0   0   1   1   1   2   2   1   1   0   1   1   1   1   1   2   0   2   1   2   1   2   2   1   2   1   2   1   2   0   2   0   2   1   1   1   1   0   1   1   0   2   2   2   0   2   1   1   2   2   0   2   0   1   0   2   0   0   1   1   2   1   0   1   1   2   2   0   1   1   1
 MK-5-12                2   1   1   1   1   2   1   1   2   1   1   1   1   0   2   1   1   1   2   1   1   0   0   1   2   1   2   2   1   2   1   0   1   1   1   0   1   1   0   0   0   1   2   1   1   1   1   2   1   1   1   2   0   2   1   1   1   1   0   0   1   1   1   0   1   1   1   0   1   1   1   1   2   2   2   1   1   1   0   1   1   1   1   0   1   2   0   1   0   1   2   1   1   1   1   1   1   1   0   2   2   1   0   1   0   1   0   0   0   2   0   2   0   0   1   1   2   0   2   1   1   1   2   1   1   1   0   0   1   0   0   0   1   1   2   2   1   1   0   1   1   1   1   0   2   2   2   1   2   1   2   2   1   2   1   2   1   2   0   2   0   2   0   1   1   1   1   1   1   0   2   2   2   0   2   0   1   2   1   0   2   0   2   0   2   1   0   1   1   2   0   0   1   1   2   2   0   1   0   1
 MK-5-13                1   1   1   1   1   2   1   1   2   0   1   1   1   1   2   1   1   1   0   1   1   0   1   1   2   1   2   2   1   1   1   0   1   1   1   0   1   1   0   1   1   1   2   1   1   1   1   2   1   1   1   2   0   1   1   1   1   1   0   0   1   1   1   0   1   1   1   0   1   0   1   1   2   2   1   1   1   1   0   2   1   1   1   0   2   1   0   1   1   1   2   1   1   1   1   0   1   1   0   2   2   2   0   1   0   0   0   0   0   2   0   2   0   0   1   1   1   0   2   1   1   0   2   1   1   1   0   0   1   0   0   0   2   1   2   2   1   1   1   1   1   1   1   1   2   2   2   1   2   1   1   2   1   1   1   2   2   2   0   2   0   2   0   0   1   0   1   1   2   0   2   2   1   0   2   0   1   2   1   0   2   1   2   0   2   1   0   1   1   2   0   0   1   1   1   1   0   1   1   1
 MK-5-14                1   1   0   1   1   2   1   1   2   0   1   1   1   1   2   1   1   1   1   1   1   0   1   2   2   1   2   1   1   1   0   0   1   1   1   0   2   1   0   2   1   0   2   1   1   0   1   2   1   1   1   2   0   1   0   1   1   0   1   0   1   1   1   0   1   0   1   0   1   0   2   1   2   2   1   1   2   1   0   2   0   1   1   0   2   1   0   0   1   1   2   1   1   1   1   0   1   1   0   2   2   2   1   0   0   0   1   0   0   2   0   2   0   1   1   1   1   0   2   1   2   0   2   1   1   0   1   0   1   0   1   1   2   1   2   2   1   1   1   1   1   0   1   0   2   1   2   1   2   1   2   2   1   1   1   2   2   2   1   1   1   2   0   1   1   0   1   0   2   1   2   2   1   1   0   1   0   1   1   0   2   1   2   0   2   2   0   1   1   2   0   0   1   1   1   1   1   1   0   1
 MK-5-15                2   0   0   1   1   2   0   1   2   0   1   1   1   1   2   1   1   1   1   1   1   0   2   2   2   2   2   0   1   1   0   0   1   1   1   0   2   1   0   1   1   0   2   1   1   0   1   2   2   0   1   2   0   1   0   1   1   1   1   0   1   1   1   0   1   0   1   0   1   0   2   1   2   2   0   1   2   1   1   2   0   0   0   1   2   1   0   0   2   2   2   0   1   1   1   0   1   1   0   2   1   2   1   0   0   0   1   0   1   2   0   1   0   1   1   1   1   0   2   1   2   0   2   1   1   0   1   0   1   0   1   1   2   1   2   2   1   1   1   2   1   1   1   0   2   0   1   0   1   1   2   2   1   1   1   2   2   1   1   1   1   2   0   1   1   1   0   0   2   1   2   2   1   1   1   1   1   1   1   1   2   1   2   1   2   2   0   1   1   2   0   0   1   1   1   1   1   1   2   0
 MK-5-16                2   0   0   1   1   2   0   1   2   0   1   1   1   1   2   1   1   1   1   2   1   0   2   1   2   2   2   0   1   0   0   0   1   1   1   1   2   0   1   1   2   1   2   1   1   0   1   2   1   0   1   2   0   1   0   2   1   1   2   1   1   1   1   1   1   0   1   0   1   0   2   1   2   2   0   1   2   0   1   2   0   0   0   0   2   0   0   0   2   2   2   0   1   1   1   0   1   1   0   2   1   2   1   0   0   0   1   0   0   2   0   1   0   1   0   1   1   0   1   1   2   0   2   1   1   0   1   0   1   0   1   1   2   1   1   2   1   1   1   2   1   1   1   0   2   0   1   1   1   1   1   2   1   2   1   2   2   1   1   0   1   1   0   1   1   1   0   1   2   1   2   1   1   1   2   1   2   2   1   1   2   1   1   1   2   2   0   0   0   2   0   0   1   1   2   1   1   1   2   0
 MK-6-1                 1   1   2   1   1   1   0   1   0   2   1   2   1   1   1   1   0   1   2   1   1   2   0   0   0   1   2   1   1   2   0   1   1   0   1   1   2   0   1   1   1   1   1   1   2   2   1   2   2   0   2   1   2   2   2   1   0   1   1   1   1   0   2   1   1   0   2   0   1   2   2   1   1   1   2   1   1   0   2   2   2   2   0   2   2   2   1   0   1   0   1   1   1   0   1   0   2   2   1   0   1   1   2   1   2   0   2   1   1   1   1   2   1   1   1   2   1   2   1   2   0   0   1   1   2   0   1   0   1   2   1   1   1   2   1   2   1   1   0   2   2   0   1   1   2   1   1   2   1   1   0   1   1   2   0   2   1   2   1   1   1   1   1   2   2   2   2   0   0   1   2   2   2   1   1   1   1   1   2   2   1   1   1   1   1   0   1   1   2   2   2   1   1   2   0   1   2   1   1   1
 MK-6-2                 2   1   2   1   1   1   0   1   0   1   1   2   1   1   2   1   0   1   1   1   1   1   0   0   0   1   2   1   1   2   0   1   1   0   1   1   1   0   1   0   0   1   1   1   1   2   1   2   1   0   2   1   2   2   2   1   0   1   0   2   1   1   1   1   0   0   2   0   1   1   2   1   2   1   2   1   1   0   2   1   1   2   0   1   2   2   1   0   1   0   1   1   1   0   1   1   2   2   1   0   1   1   2   1   2   0   2   1   0   1   1   2   1   1   1   2   1   2   1   2   0   1   1   0   1   0   1   0   0   2   1   1   1   2   1   2   1   1   0   2   2   0   1   1   2   1   2   2   1   2   0   1   0   2   0   2   1   2   1   2   1   1   0   2   2   1   1   0   1   1   2   2   0   1   1   1   2   1   1   2   1   1   1   1   1   0   0   2   2   2   2   1   1   1   0   1   2   2   1   1
 MK-6-3                 2   1   2   1   1   1   0   1   1   1   1   2   1   1   2   1   0   1   1   1   1   1   0   0   0   2   2   1   1   2   0   1   1   0   1   1   0   0   1   0   0   1   1   1   1   2   1   2   0   0   2   1   2   2   2   1   1   1   1   2   1   2   1   1   0   0   2   0   1   1   1   1   2   1   2   1   1   1   2   1   1   2   0   1   2   1   1   1   1   0   1   1   1   0   1   1   2   2   1   1   1   1   2   1   2   0   2   1   0   1   1   2   0   1   1   1   1   2   2   2   0   1   1   1   1   1   0   0   0   2   1   1   1   2   2   2   1   1   1   2   2   0   1   1   2   1   1   2   1   2   0   0   1   1   0   2   1   2   1   1   1   2   0   1   2   1   1   0   2   1   2   2   0   1   1   1   1   1   1   2   0   1   1   1   2   0   0   2   2   2   2   1   1   1   0   1   2   2   1   1
 MK-6-4                 2   2   2   1   0   1   0   1   2   1   1   2   1   1   2   1   0   1   2   1   0   1   0   0   0   2   2   1   1   1   0   1   1   0   1   1   0   0   1   0   0   2   1   2   1   2   1   1   1   0   2   1   1   2   2   1   1   1   1   2   1   2   1   1   0   0   2   0   1   1   1   1   2   2   2   1   1   1   2   1   1   2   1   1   2   1   1   1   1   0   1   1   1   0   1   1   2   1   1   1   1   1   1   2   2   0   2   1   0   1   1   2   1   1   0   1   1   2   2   2   0   1   1   1   1   1   0   0   0   2   1   1   1   2   2   1   1   1   1   2   2   0   1   1   2   1   0   1   2   2   0   1   1   1   0   2   1   2   1   1   1   2   0   1   2   1   1   0   2   1   2   2   0   1   0   1   1   1   1   2   0   1   1   1   2   0   0   1   2   1   1   1   1   1   0   1   2   2   1   1
 MK-6-5                 2   1   2   1   0   1   0   1   2   1   1   1   1   1   2   1   0   1   2   1   0   1   0   0   0   2   1   1   1   1   1   1   1   0   1   1   1   0   1   0   0   2   1   1   1   2   1   1   1   0   2   1   1   1   2   1   1   1   1   1   2   2   1   1   0   0   2   1   0   1   1   1   1   2   2   1   1   1   2   1   1   2   1   1   1   0   1   1   1   1   1   1   0   0   1   1   2   1   1   1   1   2   1   2   2   0   2   2   0   1   1   2   1   1   0   1   1   2   2   2   0   1   1   1   1   2   0   0   1   2   1   1   1   2   2   1   1   1   1   2   2   0   1   1   2   1   1   1   2   2   0   1   2   2   0   2   2   2   1   1   1   2   0   1   2   1   1   1   2   1   2   2   0   1   0   1   1   1   2   2   1   1   1   1   1   1   0   0   2   1   1   1   1   2   0   1   1   1   1   1
 MK-6-6                 1   1   2   1   0   1   0   1   2   1   1   1   1   1   1   1   0   1   2   0   0   2   0   0   0   2   1   1   1   1   1   1   1   0   1   1   1   0   1   0   0   1   1   1   1   2   1   0   1   0   2   1   1   1   2   0   0   1   1   1   2   1   2   1   0   0   1   1   0   0   1   2   0   2   2   1   0   1   2   1   1   2   1   1   1   0   2   1   1   1   1   1   0   0   0   1   2   1   2   1   1   0   1   2   2   0   1   2   0   1   1   2   1   1   0   1   1   2   2   2   0   1   1   1   1   2   0   0   1   2   1   1   1   2   1   1   1   2   1   2   2   0   1   1   2   1   1   1   2   1   0   1   2   1   0   2   2   2   0   1   1   2   0   1   2   1   2   1   2   0   2   2   1   1   0   1   1   1   1   2   2   1   1   1   1   1   0   1   2   1   1   1   1   2   0   1   2   1   1   0
 MK-6-7                 1   1   2   1   2   1   0   1   2   2   2   0   1   0   1   2   0   1   1   0   0   2   0   0   0   2   1   1   1   1   1   0   1   0   2   1   1   1   2   0   0   1   1   1   1   2   1   0   1   0   1   2   1   1   2   0   0   2   1   1   1   1   2   0   0   0   0   1   0   1   1   2   0   2   2   1   0   1   2   0   1   2   2   1   1   0   2   1   1   0   1   2   1   0   0   1   2   1   1   0   1   0   1   1   2   0   1   1   0   1   1   2   1   1   0   1   1   2   2   2   0   1   1   1   1   2   0   0   1   1   1   1   1   2   1   1   1   2   1   1   2   0   1   1   2   1   1   1   2   1   0   1   2   1   0   2   1   2   0   1   0   2   0   1   2   1   2   1   2   1   1   2   1   1   1   2   1   1   1   2   2   1   1   1   1   1   0   1   2   1   1   1   1   2   0   0   2   1   1   0
 MK-6-8                 1   1   2   1   2   1   0   1   2   1   1   2   1   0   1   2   0   1   1   0   0   2   0   0   0   1   2   1   2   1   1   0   1   1   2   1   1   1   1   0   0   1   0   1   1   2   1   0   2   1   1   2   1   0   2   0   0   2   1   2   1   1   2   0   0   0   0   1   0   1   0   2   0   2   2   1   0   1   2   0   1   1   1   1   1   0   1   1   1   1   1   2   1   0   0   2   2   1   1   0   1   0   1   1   2   1   1   2   0   1   1   2   0   1   0   0   0   2   1   1   1   1   1   2   0   2   0   0   1   1   1   1   1   2   1   1   1   2   1   1   2   0   1   1   2   1   1   1   2   1   0   1   2   1   1   2   1   2   1   1   0   2   0   1   2   1   2   2   1   1   2   2   1   1   1   1   0   1   1   2   2   1   1   1   1   1   0   1   2   1   1   1   0   2   0   0   2   1   1   1
 MK-6-9                 1   2   2   1   2   1   0   1   2   1   1   2   0   1   1   2   0   0   1   0   1   2   0   0   0   2   2   1   2   0   1   0   1   1   2   1   1   1   1   0   1   1   1   1   1   1   1   1   2   1   1   2   1   0   2   0   0   2   1   2   1   1   2   1   1   0   0   1   0   1   0   2   0   2   2   1   0   2   2   0   1   1   1   0   1   0   1   1   1   1   1   2   1   0   0   2   2   1   1   1   1   0   1   1   2   1   1   2   1   1   1   2   0   0   0   1   0   2   1   1   1   1   1   2   0   2   0   0   1   1   1   1   1   2   1   1   2   2   2   1   2   0   1   1   2   2   1   1   2   1   2   1   2   1   1   0   1   2   1   0   0   1   0   1   2   0   2   2   1   0   2   1   2   1   1   1   0   1   1   2   2   1   1   1   1   1   0   1   2   1   1   1   0   2   0   0   2   1   1   1
 MK-6-10                1   2   2   1   2   1   0   1   2   1   1   2   0   1   0   2   0   0   1   0   1   2   0   0   0   2   2   2   2   0   1   0   1   1   2   1   1   1   1   0   1   1   1   1   1   1   1   1   2   1   1   2   1   0   2   0   0   2   1   2   1   1   1   1   1   0   0   1   1   1   1   2   0   2   1   1   0   2   2   0   0   1   1   0   1   0   1   1   1   1   0   2   1   0   0   2   2   0   1   0   1   1   1   1   2   1   1   2   1   1   1   2   0   0   0   1   0   2   1   1   1   1   1   2   1   2   0   0   1   1   0   1   1   2   1   1   2   2   2   1   2   0   1   1   1   2   2   1   2   2   2   1   1   1   0   0   1   2   1   0   0   1   1   1   2   0   2   2   1   0   2   1   2   1   0   1   1   0   1   2   2   1   1   1   1   1   0   1   2   0   1   1   0   2   0   0   2   1   1   1
 MK-6-11                1   2   2   1   1   1   0   1   2   1   1   2   0   1   0   1   0   0   1   0   1   2   0   0   1   2   2   2   2   0   1   0   2   1   2   1   1   1   0   0   0   1   2   0   0   0   1   1   2   1   1   2   1   0   1   0   1   2   2   2   0   1   1   1   1   0   0   1   1   1   1   2   0   1   1   0   0   1   2   1   0   1   1   0   1   0   1   1   1   1   0   2   0   0   0   2   2   0   1   0   1   1   1   1   2   1   2   2   1   2   2   1   0   0   0   1   0   2   1   1   1   1   1   2   1   2   0   0   2   1   0   1   0   2   1   1   1   2   2   1   2   0   1   1   1   2   2   1   2   2   2   1   1   1   0   0   1   2   1   0   0   1   1   1   2   1   2   2   1   0   1   1   2   1   1   1   1   0   1   2   2   1   1   1   2   1   0   1   2   0   0   1   0   2   0   0   1   1   1   1
 MK-6-12                1   2   2   0   1   1   0   1   2   1   1   2   0   2   0   1   0   1   1   0   2   2   0   0   1   2   1   2   2   0   1   0   2   1   2   1   1   1   0   0   0   1   2   0   0   0   1   1   2   1   1   2   1   1   1   1   1   2   2   2   1   1   1   1   1   0   0   1   1   1   1   1   0   1   1   1   0   1   2   1   0   1   1   0   1   0   1   0   1   1   1   2   0   0   0   2   1   0   1   0   2   1   1   1   2   1   2   2   1   2   2   1   1   0   0   1   0   2   0   1   1   1   0   2   1   1   0   0   2   1   0   1   0   2   1   1   2   2   2   1   2   0   1   1   1   2   2   1   2   2   2   1   1   1   0   0   1   2   2   0   0   2   2   1   2   1   2   2   1   1   1   1   2   1   1   1   1   1   1   2   2   0   1   1   2   1   0   1   2   0   0   1   0   2   0   0   1   1   1   1
 MK-6-13                1   2   2   0   1   1   0   1   2   2   1   1   1   2   0   1   1   1   1   0   2   2   0   0   1   2   1   2   2   0   1   1   2   1   2   1   1   1   0   0   0   1   2   0   0   0   1   0   2   1   1   2   1   1   1   1   1   2   2   2   0   1   1   1   1   0   0   0   1   1   1   1   0   1   1   1   1   1   1   1   0   1   1   0   1   0   1   0   1   1   1   1   0   0   1   2   1   0   1   0   1   2   2   1   2   0   1   2   0   2   2   1   1   0   0   1   0   1   0   2   1   1   0   2   1   1   1   1   2   1   0   1   0   2   1   1   2   2   1   0   2   0   1   1   1   1   1   1   1   2   2   1   1   0   0   0   0   2   2   0   1   2   2   1   1   1   2   2   1   1   1   1   1   1   1   1   0   1   1   1   2   0   2   1   2   2   1   0   2   0   0   1   1   2   0   0   1   1   1   1
 MK-6-14                1   2   2   0   1   1   0   2   1   2   1   1   1   2   1   1   1   1   1   1   2   2   0   0   0   1   1   1   2   0   1   1   2   1   2   0   2   2   0   0   1   1   2   0   0   0   1   1   2   1   1   1   1   1   1   0   1   2   2   1   0   1   1   1   1   0   0   0   1   1   1   1   0   0   1   1   1   0   1   1   0   1   1   0   1   0   1   1   1   1   1   1   0   0   1   2   0   0   1   0   1   0   2   1   2   1   1   2   0   2   2   1   1   0   0   1   0   1   1   2   1   1   1   2   2   1   1   1   1   2   0   1   0   1   1   1   2   2   1   0   2   1   1   1   2   1   1   0   1   2   1   1   2   0   0   1   0   2   2   0   1   1   1   1   1   1   2   2   0   1   1   1   1   1   0   1   0   1   1   1   2   0   2   1   2   0   2   1   2   0   0   1   1   1   0   0   1   1   1   1
 MK-6-15                1   2   2   0   2   1   0   1   1   2   1   1   2   1   0   1   1   1   0   1   2   2   0   0   0   2   0   1   2   0   1   1   2   1   2   0   2   2   0   0   1   1   2   0   0   0   2   1   1   1   1   1   1   1   0   0   1   2   2   1   0   1   1   1   1   0   0   0   1   1   1   1   0   0   1   1   1   0   1   0   0   1   1   0   2   0   1   1   1   1   2   1   0   0   1   2   1   0   1   0   1   0   2   2   2   1   0   2   0   2   2   1   0   0   0   1   0   0   2   2   2   1   2   2   1   1   1   1   1   2   1   1   0   1   1   1   2   2   1   0   2   1   1   1   2   2   1   0   1   2   1   1   2   0   0   1   0   1   2   0   1   1   2   1   1   1   1   2   0   1   1   1   1   1   0   1   0   1   1   2   2   0   2   2   2   0   2   1   2   1   1   1   1   1   0   0   0   1   1   1
 MK-6-16                1   1   2   0   2   1   0   1   1   2   1   1   2   1   0   1   1   2   0   2   2   2   0   0   0   2   0   1   2   1   1   1   2   2   2   0   2   2   0   0   2   1   2   0   0   0   2   1   1   1   1   1   1   1   0   0   1   2   2   0   0   1   1   1   1   1   0   0   1   1   1   1   0   1   2   1   1   0   1   1   1   1   1   0   2   1   1   1   1   1   2   1   0   0   0   2   1   0   1   0   0   0   2   2   2   1   0   2   0   2   2   1   1   0   0   1   0   0   2   2   2   1   2   1   1   1   1   1   0   2   1   1   1   1   1   1   2   1   1   0   2   0   1   1   2   2   0   0   1   2   1   1   1   0   0   0   0   1   2   0   1   1   2   1   1   1   1   2   0   1   0   1   1   1   1   1   0   1   1   2   2   1   1   2   2   0   2   1   1   1   1   0   2   1   0   0   0   1   1   1
 
!****************************************** Phenotypic Data **********************************************************
!-100.0 is resevred for missing phenotype
SimulatedTrait1         8.4934   11.1969    7.7082    9.6787    8.4242   10.7523    9.1931    9.0530    9.9067   10.1623   10.3194   10.5817   10.0611   10.3353    9.5661   10.1409    9.9023    9.5115    9.2123    9.5515    9.2629    9.6220   11.1583   10.5618    9.2946    9.6028   10.6887    9.6843    9.3450   11.5709   10.0099   10.5217    8.3140    9.5548    9.7285   11.3719    9.1138   10.0022   11.8572    9.9857   11.9123    9.5693    8.6959   10.6134   11.2530    9.1282    9.4236    9.0650    8.4995    9.9619   11.1101   10.7879   10.5619   10.2428   10.6875   11.6230   11.6846    9.1530    9.6604   10.1515    8.7799    9.4322   11.5848    9.7119   10.2663    9.6951   10.5617    9.9178   10.1996    9.3585    9.2730    9.5066   10.0569   10.9596    8.8539   10.2383    9.5195    9.5615    8.5439   10.4270   10.4132    8.8682   10.8790   10.4660    7.6686    9.0225    9.2162    9.3909    9.6788    8.7981   10.5014    8.5756    9.8511   10.5820    9.5911    9.4847   10.0136    9.8239   11.1532    9.8253   10.9717    9.3750   10.1277   10.5575   10.8675    9.6762   11.0111    9.2022    8.5287   10.1952    8.7756   10.1909   10.1876   11.3883   11.9765   12.2517   10.2430   11.3378   11.8682   10.9034   10.2347    9.9496    9.7958    9.5677    9.0137   10.7767   10.2321    9.0121   10.1924   12.0431    9.4482    8.5201    9.9481   10.1162   10.8898   11.1931   10.7642   10.0848   11.2255    8.6798    8.8345    8.7602   10.8773   10.2325    9.1873    9.6774   11.3818   10.7377   10.9516    9.9093    9.7037    9.0803   10.4234    9.3627   12.0453   11.0250    9.0482   11.7921    9.0352    8.2024    8.9081    9.2486    9.2751    9.2273    9.2396    9.6846   11.3882    9.7253    9.5490    8.5660    7.3533    8.8369   10.4757    9.2033    9.8268    9.7756   11.0732   10.7194   11.4613   11.3521    9.5211   12.4281    9.5818    8.3193    9.5760    7.8424    9.8845   10.3020   11.4470   10.6357    9.5831    9.8913    8.2657    9.5424   10.2896   10.9387    8.5694   10.6829   11.5782   11.8322
 
