# Supplementary material for: Inclusive Composite Interval Mapping of QTL by Environment Interactions in Biparental Populations
Source: PLoS One. 2015 Jul 10;10(7):e0132414. doi: 10.1371/journal.pone.0132414 (PMC4498613; doi:10.1371/journal.pone.0132414)
Supplement: S2 File — (ZIP) [file pone.0132414.s002.zip › F2 population/e=1/run_00176.met]

!**********************Note: lines staring with "!" are remarks and will be ignored in the program********************
!*********************************General Information**********************************
!Assuming F1 = P1 x P2, populations available in QTL IciMapping are: 
!  1, P1BC1F1 = P1 x F1, the first backcrossing where P1 is used as the recurrent parent;
!  2, P2BC1F1 = P2 x F1, the first backcrossing where P2 is used as the recurrent parent;
!  3, F1DH, F1-derived doubled haploids; 
!  4, RIL or F1RIL, recombination inbred lines through the repeated selfing of F1;
!  5, P1BC1RIL, recombination inbred lines through the repeated selfing of P1BC1F1;
!  6, P2BC1RIL, recombination inbred lines through the repeated selfing of P2BC1F1;
!  7, F2, the selfing generation of F1;
!  8, F3, the selfing generation of F2;
!  9, P1BC2F1, the second backcrossing where P1 is used as the recurrent parent; 
! 10, P2BC2F1, the second backcrossing where P2 is used as the recurrent parent;
! 11, P1BC2RIL, recombination inred lines through the repeated selfing of P1BC2F1; 
! 12, P2BC2RIL, recombination inred lines through the repeated selfing of P2BC2F1; 
! 13, P1BC1F2, the selfing generation of P1BC1F1; 
! 14, P2BC1F2, the selfing generation of P2BC1F1; 
! 15, P1BC2F2, the selfing generation of P1BC2F1; 
! 16, P2BC2F2, the selfing generation of P2BC2F1; 
! 17, P1BC1DH, P1BC1F1-derived doubled haploids; 
! 18, P2BC1DH, P2BC1F1-derived doubled haploids; 
! 19, P1BC2DH, P1BC2F1-derived doubled haploids; 
! 20, P2BC2DH, P2BC2F1-derived doubled haploids; 
   7      !Mapping Population (see remarks above)
   2      !Mapping Function (1 for Kosambi; 2 for Haldane; 3 for Morgan)
   2      !Marker Space Type (1 for intervals; 2 for positions)
   1      !Marker Space Unit(1 for centiMorgans; 2 for Morgan)
   6      !Number of Chromosomes (or Linkage Groups)
 200      !Size of the mapping population
   1      !Number of environments
 
!***************************************** Chromosomes and Linkage Maps **********************************************
!Chromosome                 NumMarkers
-CH1                        16
-CH2                        16
-CH3                        16
-CH4                        16
-CH5                        16
-CH6                        16
!Linkage map (Marker name followed by position or the interval length)
 MK-1-1                1     0.000
 MK-1-2                1    10.000
 MK-1-3                1    20.000
 MK-1-4                1    30.000
 MK-1-5                1    40.000
 MK-1-6                1    50.000
 MK-1-7                1    60.000
 MK-1-8                1    70.000
 MK-1-9                1    80.000
 MK-1-10               1    90.000
 MK-1-11               1   100.000
 MK-1-12               1   110.000
 MK-1-13               1   120.000
 MK-1-14               1   130.000
 MK-1-15               1   140.000
 MK-1-16               1   150.000
 MK-2-1                2     0.000
 MK-2-2                2    10.000
 MK-2-3                2    20.000
 MK-2-4                2    30.000
 MK-2-5                2    40.000
 MK-2-6                2    50.000
 MK-2-7                2    60.000
 MK-2-8                2    70.000
 MK-2-9                2    80.000
 MK-2-10               2    90.000
 MK-2-11               2   100.000
 MK-2-12               2   110.000
 MK-2-13               2   120.000
 MK-2-14               2   130.000
 MK-2-15               2   140.000
 MK-2-16               2   150.000
 MK-3-1                3     0.000
 MK-3-2                3    10.000
 MK-3-3                3    20.000
 MK-3-4                3    30.000
 MK-3-5                3    40.000
 MK-3-6                3    50.000
 MK-3-7                3    60.000
 MK-3-8                3    70.000
 MK-3-9                3    80.000
 MK-3-10               3    90.000
 MK-3-11               3   100.000
 MK-3-12               3   110.000
 MK-3-13               3   120.000
 MK-3-14               3   130.000
 MK-3-15               3   140.000
 MK-3-16               3   150.000
 MK-4-1                4     0.000
 MK-4-2                4    10.000
 MK-4-3                4    20.000
 MK-4-4                4    30.000
 MK-4-5                4    40.000
 MK-4-6                4    50.000
 MK-4-7                4    60.000
 MK-4-8                4    70.000
 MK-4-9                4    80.000
 MK-4-10               4    90.000
 MK-4-11               4   100.000
 MK-4-12               4   110.000
 MK-4-13               4   120.000
 MK-4-14               4   130.000
 MK-4-15               4   140.000
 MK-4-16               4   150.000
 MK-5-1                5     0.000
 MK-5-2                5    10.000
 MK-5-3                5    20.000
 MK-5-4                5    30.000
 MK-5-5                5    40.000
 MK-5-6                5    50.000
 MK-5-7                5    60.000
 MK-5-8                5    70.000
 MK-5-9                5    80.000
 MK-5-10               5    90.000
 MK-5-11               5   100.000
 MK-5-12               5   110.000
 MK-5-13               5   120.000
 MK-5-14               5   130.000
 MK-5-15               5   140.000
 MK-5-16               5   150.000
 MK-6-1                6     0.000
 MK-6-2                6    10.000
 MK-6-3                6    20.000
 MK-6-4                6    30.000
 MK-6-5                6    40.000
 MK-6-6                6    50.000
 MK-6-7                6    60.000
 MK-6-8                6    70.000
 MK-6-9                6    80.000
 MK-6-10               6    90.000
 MK-6-11               6   100.000
 MK-6-12               6   110.000
 MK-6-13               6   120.000
 MK-6-14               6   130.000
 MK-6-15               6   140.000
 MK-6-16               6   150.000
!*********************************** Marker Types ********************************************************************
!Co-dominant marker: When heterozygote F1 is present, P1 is coded as 2, F1 is coded as 1, and P2 is coded as 0; Otherwise, P1 is coded as 2, and P2 is coded as 0. 
!Dominant marker: When heterozygote F1 is present, P1 and F1 are coded as 12, and P2 is coded as 0; Otherwise, P1 is coded as 2, and P2 is coded as 0.  
!Recessive markers: When heterozygote F1 is present, P1 is coded as 2, and F1 and P2 are coded as 10; Otherwise, P1 is coded as 2, and P2 is coded as 0. 
!Missing marker is coded as -1. 
 MK-1-1                 0   1   0   0   2   1   2   1   1   0   1   1   1   2   1   2   1   1   1   0   0   0   0   1   2   1   0   1   1   0   1   2   0   1   1   0   2   0   1   0   1   1   2   2   1   0   0   1   2   1   0   1   2   1   1   2   0   0   0   1   0   1   2   2   0   1   1   1   2   1   0   2   0   0   1   1   1   1   1   2   0   1   1   1   1   1   1   1   1   2   1   1   2   2   1   0   1   1   1   1   1   1   2   1   1   1   0   1   1   0   0   1   2   1   1   1   1   1   2   1   1   1   0   1   1   2   1   0   0   1   0   1   1   1   2   1   2   1   0   1   0   1   0   1   1   0   0   1   1   2   2   2   0   0   0   1   0   2   2   1   1   1   2   1   0   2   2   2   0   1   2   1   2   2   1   1   1   2   2   1   1   1   0   1   2   1   2   1   1   0   1   1   1   0   0   2   1   0   1   0
 MK-1-2                 0   1   1   0   2   1   2   2   2   0   1   0   2   1   1   1   1   1   1   0   0   0   1   1   2   1   0   1   1   0   1   2   0   1   0   0   2   0   1   1   1   1   2   2   1   0   0   1   2   1   0   0   2   2   0   2   0   0   0   1   0   1   2   2   0   2   1   1   2   1   1   2   1   0   1   1   1   0   1   0   0   1   1   1   1   1   1   2   1   2   1   1   2   1   1   0   1   1   1   1   1   2   2   1   1   2   1   2   1   0   0   1   2   1   1   1   0   1   1   1   1   1   0   2   2   2   1   0   0   1   0   1   1   0   2   1   2   1   0   1   0   1   0   1   1   1   0   1   0   2   2   1   0   0   0   1   0   2   2   1   1   0   1   2   0   1   2   2   0   1   2   1   1   1   1   1   1   2   2   1   1   0   0   0   1   1   2   1   1   0   1   1   1   0   0   2   1   1   1   0
 MK-1-3                 0   1   1   1   2   1   2   2   2   1   1   0   2   1   1   1   0   1   1   0   0   0   1   1   2   1   0   1   2   0   1   2   1   1   0   0   2   0   1   1   1   1   2   2   1   0   0   1   2   1   0   0   2   2   0   2   0   0   0   1   0   1   2   2   0   1   1   0   2   1   2   2   1   0   1   0   1   1   1   0   0   1   1   1   0   1   0   2   1   2   1   1   1   1   1   0   0   1   1   1   1   2   2   1   1   2   1   2   1   0   0   1   2   1   2   1   0   1   1   1   1   2   0   1   2   2   0   0   0   1   1   1   1   0   2   1   2   1   0   1   0   1   0   1   1   1   0   2   0   2   2   2   0   0   1   1   0   2   2   1   1   0   1   0   0   1   2   1   0   1   2   1   1   1   1   1   1   2   2   1   1   0   0   0   0   1   2   1   2   1   1   1   1   0   0   2   1   2   1   0
 MK-1-4                 0   1   1   1   1   1   1   2   2   1   1   0   2   1   1   2   0   1   1   0   0   0   1   2   2   0   0   1   2   0   1   2   1   1   0   0   1   0   1   2   1   1   2   2   1   0   0   1   2   1   0   0   2   2   0   2   0   1   0   1   0   1   2   1   0   1   1   0   2   1   2   2   1   0   1   0   1   1   1   1   0   1   1   1   0   1   0   2   2   2   2   1   1   1   1   0   0   1   1   1   1   2   1   1   1   2   2   2   1   0   0   1   1   0   1   1   0   1   1   1   1   2   0   1   2   2   1   0   0   1   2   1   1   0   2   1   2   1   0   1   0   1   1   0   1   1   0   2   0   1   2   2   0   1   1   1   0   2   2   1   2   0   1   0   0   1   2   1   0   1   2   1   1   1   1   1   1   1   2   1   2   1   0   0   0   1   2   2   2   1   1   1   1   0   1   2   1   2   1   1
 MK-1-5                 0   1   1   1   1   1   1   2   2   0   1   1   2   1   1   2   0   1   1   0   0   1   1   1   2   0   1   1   1   0   1   2   1   1   0   0   2   0   2   2   1   1   2   2   1   1   0   1   2   1   0   0   1   1   0   2   0   1   1   2   0   1   2   1   0   2   1   1   2   1   2   2   2   0   1   0   1   1   1   1   0   1   1   0   0   1   0   1   2   2   2   1   0   2   1   0   1   1   1   1   1   1   2   1   1   2   2   2   1   0   0   1   1   0   1   2   0   2   1   1   1   2   0   1   2   2   1   0   0   1   2   1   1   0   2   1   2   1   0   0   0   0   1   0   1   1   0   1   0   1   2   1   0   0   1   1   0   2   2   1   2   0   2   0   0   1   2   0   0   1   2   1   1   1   1   1   1   1   2   2   2   2   0   1   0   1   2   2   2   1   1   1   1   0   1   2   0   2   1   1
 MK-1-6                 0   1   1   1   1   1   1   2   2   0   1   1   1   1   1   2   0   1   1   0   0   1   1   1   2   0   1   1   2   0   1   1   1   1   0   0   1   0   2   2   1   1   2   2   2   1   0   1   2   1   0   0   1   1   1   2   0   1   1   2   0   1   2   1   0   2   1   1   2   1   2   2   2   0   1   0   0   1   1   1   0   1   1   0   0   2   1   1   2   2   2   1   0   2   1   0   1   1   1   1   1   1   2   1   1   2   2   2   1   0   0   1   0   0   1   2   1   2   1   1   1   2   0   1   2   2   1   0   0   1   2   1   1   0   2   1   2   1   0   0   0   0   1   0   2   1   0   1   0   1   1   1   0   0   2   1   0   2   2   1   2   0   2   0   1   1   1   0   0   1   2   0   1   1   1   1   1   1   1   2   2   1   0   1   1   1   2   2   2   1   1   1   1   0   1   2   0   2   2   1
 MK-1-7                 0   1   1   1   1   1   1   2   2   0   1   1   2   1   1   2   0   2   1   0   0   1   1   1   2   0   1   0   2   0   1   1   1   0   1   0   1   0   2   2   1   1   2   2   1   1   1   1   2   1   0   0   1   1   1   2   0   1   1   2   0   1   2   1   0   2   0   1   2   1   2   2   2   0   1   0   0   1   1   1   0   1   1   0   0   1   1   1   2   2   2   1   0   2   1   0   1   1   1   1   2   1   2   1   0   2   2   1   1   0   0   0   0   0   2   2   1   1   1   2   0   2   0   1   2   2   1   0   0   1   2   1   0   0   2   1   2   1   0   0   0   0   2   0   1   1   0   1   0   1   1   1   0   0   2   1   0   2   1   1   2   0   2   0   1   1   1   0   0   1   2   0   1   1   1   1   1   1   2   2   2   1   0   0   2   1   2   2   2   0   1   1   0   0   1   2   1   2   2   1
 MK-1-8                 0   1   1   1   1   1   1   2   2   0   1   1   2   1   1   2   0   2   1   0   0   1   0   1   2   0   1   0   1   0   1   1   1   0   2   0   1   1   2   2   1   1   2   2   1   1   0   1   2   2   1   0   1   1   1   2   0   1   1   2   0   1   1   1   0   2   0   0   2   1   1   2   2   0   1   0   0   1   1   1   0   1   1   1   0   1   1   0   2   2   1   1   0   2   1   1   2   1   1   1   2   1   2   1   0   2   1   1   1   0   1   1   0   0   2   2   0   1   1   2   0   2   0   1   2   2   1   0   0   1   2   1   0   0   2   1   2   1   1   0   0   0   2   0   0   1   1   1   1   1   1   1   0   0   1   1   0   2   0   1   2   0   2   0   1   1   1   1   0   1   2   0   1   1   1   1   1   1   2   2   2   1   0   0   2   1   2   1   2   0   1   1   0   0   1   2   1   2   2   1
 MK-1-9                 0   1   1   1   0   1   1   0   2   0   1   1   2   2   1   2   0   2   1   0   1   1   0   0   2   1   1   0   1   0   1   1   1   0   2   0   1   1   2   1   1   1   2   2   1   1   0   0   2   2   1   0   1   2   1   2   0   1   0   1   0   2   1   1   0   2   1   0   2   1   1   2   1   0   2   1   0   1   1   1   0   1   1   1   0   1   1   0   2   1   0   1   0   2   0   1   2   2   1   1   1   1   1   2   0   2   0   1   1   0   1   1   0   0   2   2   0   1   2   2   1   2   0   1   0   2   1   0   0   1   2   1   1   0   2   1   2   1   1   0   0   0   2   0   0   1   1   1   2   1   2   1   0   0   1   1   0   2   0   1   2   0   2   0   1   1   1   1   0   1   1   0   1   1   1   1   1   1   2   2   2   1   0   0   1   2   2   2   2   0   1   0   0   0   1   2   1   1   1   1
 MK-1-10                1   1   1   1   0   1   2   0   2   1   0   1   1   2   1   2   0   2   1   2   1   1   0   0   2   1   1   0   2   0   1   1   2   0   2   0   1   1   2   1   1   1   2   2   1   1   1   0   2   1   1   0   0   2   1   2   0   1   0   1   0   2   1   0   0   2   0   1   2   1   1   2   1   1   2   1   0   1   1   1   0   1   1   1   0   1   0   0   2   1   1   1   0   2   0   1   2   2   1   0   1   1   1   2   0   2   0   1   0   0   1   2   0   1   2   1   0   1   2   2   0   2   0   1   0   2   1   1   0   1   2   1   1   0   2   1   2   1   0   0   0   0   1   1   0   1   1   1   2   1   2   1   0   0   1   1   0   0   0   1   2   0   2   0   1   1   1   1   0   1   1   0   1   1   1   2   1   0   2   2   2   1   0   0   1   2   2   1   2   0   1   0   0   0   1   2   1   1   1   1
 MK-1-11                1   1   1   1   0   2   2   0   2   1   0   1   1   2   1   1   0   2   1   2   1   1   0   0   2   1   0   1   2   1   1   1   2   0   2   0   1   1   2   1   1   1   2   2   2   1   1   0   2   2   2   0   0   2   1   2   0   1   0   1   0   2   0   0   0   2   0   1   2   1   1   2   1   2   2   1   0   1   1   1   0   1   1   1   0   1   0   0   2   1   1   2   0   2   0   1   2   2   1   0   1   1   1   2   0   2   0   1   0   0   1   2   0   1   2   1   0   1   2   1   1   1   0   1   0   1   1   1   0   1   2   1   1   0   2   1   2   1   1   1   0   0   1   1   0   1   2   2   1   0   2   1   0   0   1   1   1   0   0   1   2   0   2   0   0   1   2   1   0   0   1   0   1   1   1   2   1   0   1   2   2   1   0   1   0   2   2   1   2   0   1   0   0   1   1   2   2   1   1   1
 MK-1-12                1   1   1   0   0   2   2   0   2   1   1   1   1   2   1   2   0   2   1   2   1   1   0   0   2   1   0   0   2   1   1   1   2   0   2   0   2   1   2   1   1   2   2   2   2   1   1   0   2   2   2   0   0   2   1   2   0   0   0   1   0   2   0   0   0   2   0   1   2   1   1   2   1   2   2   1   0   1   1   1   0   1   1   1   1   1   0   1   1   1   1   2   0   1   1   1   2   2   1   0   0   1   1   2   1   2   1   1   0   0   1   2   0   2   2   1   0   1   2   2   1   1   0   1   0   1   1   1   0   2   1   1   0   0   2   1   2   0   1   1   0   0   1   1   0   1   1   2   1   0   2   1   0   0   1   0   1   0   0   2   2   0   2   0   0   1   2   1   0   0   1   0   1   1   1   2   1   0   0   2   2   1   1   1   0   1   1   1   2   0   1   0   0   1   1   2   2   1   2   0
 MK-1-13                1   1   1   0   0   2   2   1   2   1   1   1   1   2   1   2   0   2   2   2   1   1   0   0   2   1   0   0   1   1   2   1   2   1   2   0   2   1   2   2   1   2   2   1   2   1   1   0   2   2   2   0   0   2   2   2   0   0   2   1   0   2   0   0   0   2   0   1   1   1   1   1   1   2   1   0   0   1   1   1   0   1   2   1   1   1   0   1   1   2   1   1   0   1   0   1   2   2   1   0   0   1   1   2   1   2   1   1   0   0   2   2   0   1   2   0   0   2   1   2   1   1   0   1   0   1   1   1   0   1   1   1   1   0   1   2   2   0   1   1   0   0   1   1   0   1   1   1   1   0   2   2   0   0   1   0   1   0   0   1   1   0   2   0   1   1   2   1   1   0   0   0   1   1   1   2   1   1   0   2   2   1   1   2   0   1   1   1   2   0   1   0   0   0   1   2   2   1   1   0
 MK-1-14                1   1   1   0   0   2   2   1   1   1   1   1   1   1   0   2   0   1   2   2   1   2   0   0   2   1   1   1   1   1   2   1   2   2   2   0   1   1   2   2   1   2   2   1   2   1   0   1   2   2   2   0   0   2   2   2   0   1   2   1   0   2   0   1   0   1   0   2   1   2   1   0   0   2   1   0   0   1   1   1   0   1   2   1   1   2   0   1   1   2   1   1   0   0   0   1   2   1   1   0   0   0   1   2   2   2   1   1   0   0   2   2   0   2   2   0   0   2   1   2   0   1   0   1   0   1   1   1   0   1   1   1   1   0   1   2   2   1   0   0   1   0   1   1   1   1   1   1   1   1   2   2   0   1   1   1   1   1   0   2   1   0   2   0   1   1   2   1   1   0   0   0   1   2   1   1   2   1   0   2   2   1   1   2   1   2   2   1   2   0   1   0   0   0   1   2   2   1   1   0
 MK-1-15                1   1   1   0   2   2   2   1   1   1   1   1   1   1   0   2   0   1   2   1   1   2   0   0   2   1   0   1   1   1   2   1   2   1   2   0   1   0   1   2   2   2   1   0   2   1   0   1   2   2   2   0   0   2   2   2   1   1   2   1   0   2   0   2   0   1   0   2   1   2   0   0   0   2   1   0   0   1   2   1   0   1   2   2   1   2   0   0   1   1   1   1   0   1   0   1   2   1   0   0   1   1   1   2   2   2   1   2   0   0   2   2   0   2   2   0   0   2   1   1   0   1   0   1   0   1   1   1   0   1   1   1   1   0   1   2   2   1   0   0   1   0   1   1   1   1   1   1   1   2   2   2   1   1   1   1   0   1   1   2   1   0   2   0   1   0   2   1   1   0   0   0   0   2   1   1   2   1   1   2   2   1   0   1   1   2   2   1   2   0   1   0   1   0   1   1   2   1   1   0
 MK-1-16                0   1   1   1   2   2   2   1   1   2   1   1   1   1   0   1   0   1   2   1   1   2   0   0   1   1   0   1   1   1   2   1   2   1   1   1   1   0   1   2   2   1   1   0   2   0   0   1   2   2   2   0   1   2   1   2   2   1   2   1   0   2   0   1   0   1   0   2   1   2   0   0   0   2   1   1   1   1   2   1   0   2   2   2   1   2   0   0   2   0   2   0   0   1   0   1   2   1   0   1   1   1   1   2   2   2   2   2   1   0   2   2   1   1   2   0   0   2   1   2   0   1   1   1   1   1   1   1   0   1   0   0   1   0   1   2   2   1   0   0   1   0   1   1   1   2   0   1   1   2   2   2   1   1   1   1   0   1   2   2   1   0   2   1   1   1   2   1   1   0   0   0   0   2   1   1   2   1   0   2   2   2   0   1   1   2   2   1   2   0   1   0   1   0   1   1   2   1   0   0
 MK-2-1                 0   1   1   1   0   2   2   2   0   2   2   1   1   1   1   1   1   0   1   1   0   2   2   1   0   2   0   2   1   0   0   1   0   2   2   2   0   0   1   0   1   1   1   2   0   1   0   1   1   0   2   0   0   1   0   1   1   2   2   1   1   2   2   0   1   1   0   2   1   2   2   1   1   2   1   1   1   1   1   1   1   1   2   1   2   1   2   1   0   1   1   1   1   0   1   0   0   0   1   1   1   2   1   2   1   1   0   2   0   0   2   1   2   1   2   2   1   1   2   1   1   1   1   2   2   1   1   2   2   2   2   0   1   2   1   1   1   1   2   1   0   0   1   1   0   1   1   1   0   2   2   1   1   2   1   2   0   2   1   0   1   1   2   1   1   1   2   2   2   1   0   1   0   0   0   1   0   0   2   1   1   1   1   1   0   1   0   1   1   1   1   2   2   1   1   1   0   1   1   1
 MK-2-2                 0   1   1   0   0   1   2   2   0   2   2   1   1   1   1   1   1   0   1   1   0   2   2   1   0   2   0   2   1   0   0   1   0   2   2   2   0   1   1   0   1   2   1   2   0   1   0   1   1   0   1   0   1   1   0   1   0   2   2   1   2   2   2   0   1   1   0   2   1   2   2   1   1   2   1   0   1   1   1   1   0   1   2   1   1   1   2   1   1   1   1   1   1   0   1   0   0   0   1   1   1   2   1   2   1   2   0   1   0   0   2   1   2   1   0   2   1   1   2   1   2   1   1   2   2   1   1   1   1   1   2   0   1   2   2   1   2   0   2   1   0   0   1   1   0   1   1   1   0   1   2   1   1   1   1   2   1   1   1   0   1   1   2   1   1   0   1   2   1   1   0   0   0   1   0   1   0   1   2   2   1   1   1   1   0   0   0   1   2   1   1   2   2   1   0   1   0   1   1   1
 MK-2-3                 0   1   1   0   0   1   2   2   0   2   2   1   1   1   2   1   2   0   1   1   0   2   2   1   0   2   0   2   1   1   0   1   0   2   1   2   0   1   1   0   1   2   1   2   1   1   0   1   2   0   1   0   1   1   0   1   0   1   1   1   2   2   2   0   1   1   0   1   1   2   1   1   1   2   1   0   1   1   2   1   0   1   2   1   1   1   2   1   1   1   2   1   2   0   0   0   0   0   1   1   1   2   2   2   0   2   0   2   0   1   2   1   2   1   1   2   1   1   2   1   2   1   1   2   2   1   1   1   1   1   2   0   1   2   2   1   1   0   1   1   0   1   1   0   0   1   2   1   1   1   1   2   1   1   1   2   1   1   1   1   0   1   1   1   1   0   1   1   1   1   0   0   0   1   0   1   0   2   1   2   1   1   1   1   1   1   0   1   2   1   1   2   2   1   0   1   0   1   2   1
 MK-2-4                 0   0   1   1   1   1   2   2   0   2   2   1   1   1   1   1   2   0   1   1   0   2   2   1   0   2   1   2   0   0   0   1   0   2   0   2   0   1   1   0   1   2   1   2   1   1   0   0   2   0   1   0   1   0   0   0   0   0   1   1   2   2   2   0   1   2   0   1   1   2   1   1   1   1   1   0   1   1   1   1   1   1   2   1   1   1   2   1   1   1   1   1   1   1   0   0   0   0   1   1   1   1   2   2   0   2   0   2   0   0   2   1   2   1   1   2   1   1   2   1   2   1   1   2   2   1   1   1   1   1   2   0   1   2   1   1   1   1   1   1   0   1   1   1   1   1   2   1   1   1   0   2   1   1   2   2   1   1   1   1   0   1   0   1   1   0   1   1   2   1   1   0   0   1   1   0   0   2   1   2   1   1   0   1   1   1   0   1   2   0   1   2   2   1   0   2   0   1   2   1
 MK-2-5                 0   0   1   0   1   1   2   1   0   2   2   1   1   1   1   0   2   0   2   1   0   2   2   1   0   2   1   2   0   0   0   0   0   2   0   2   0   1   0   0   1   2   1   2   1   1   0   0   1   0   1   0   1   0   0   0   0   0   1   1   1   2   2   0   1   2   0   1   1   2   2   1   1   1   2   0   1   1   0   1   1   1   2   1   1   1   2   1   1   1   1   1   1   1   0   0   1   0   1   1   2   1   2   2   0   2   0   2   0   0   2   0   2   1   1   2   1   0   2   1   2   2   1   2   2   1   1   1   1   1   1   0   1   2   1   2   1   1   1   1   1   0   1   1   1   1   2   1   1   1   0   0   2   1   1   1   1   1   2   1   0   1   0   1   1   0   1   1   2   1   1   1   0   1   0   0   0   2   1   2   1   1   0   1   1   1   0   1   2   2   1   2   2   1   0   2   0   1   2   1
 MK-2-6                 0   1   1   0   1   1   2   1   0   2   2   1   1   2   1   1   2   0   2   1   0   2   2   0   0   2   1   2   0   0   1   0   0   2   1   2   0   1   0   0   1   2   1   2   1   1   0   1   1   0   1   0   1   0   1   0   0   0   1   1   1   2   2   0   1   1   0   1   1   2   2   1   1   1   2   0   1   1   0   1   1   1   2   1   1   1   2   0   1   1   1   1   1   1   0   0   1   0   1   1   2   1   2   2   0   2   0   2   1   0   2   0   2   1   1   2   0   0   2   1   2   2   1   2   2   1   1   1   1   1   2   1   1   2   1   2   2   1   1   2   1   0   1   1   1   1   2   1   1   1   0   0   2   0   0   1   1   2   1   1   1   0   0   1   1   0   1   2   1   0   1   1   0   1   0   0   0   1   1   2   1   1   0   1   1   1   1   1   2   2   1   2   2   1   0   2   0   1   2   1
 MK-2-7                 0   1   1   0   1   1   2   1   1   2   2   1   2   2   2   1   1   0   2   1   0   1   2   0   0   2   1   1   1   0   1   0   0   2   2   2   0   1   0   0   1   2   1   2   1   1   0   1   1   0   1   0   1   0   1   0   0   0   1   0   1   2   2   0   1   2   0   1   1   2   2   1   1   1   2   0   1   0   0   0   1   1   2   1   1   1   2   0   1   1   1   1   1   1   1   1   1   0   1   1   2   1   2   2   1   2   1   1   1   0   2   0   2   1   1   2   0   0   1   1   2   2   1   2   2   1   2   2   0   1   2   1   1   0   1   2   2   1   1   2   1   0   1   0   1   1   2   1   1   1   0   0   2   0   0   1   1   2   1   2   1   0   0   1   1   0   1   2   1   1   0   1   0   1   1   0   0   1   1   2   1   1   0   0   1   0   1   1   2   2   2   2   2   1   0   2   0   1   2   0
 MK-2-8                 0   1   1   0   1   1   2   1   1   2   2   1   2   2   2   2   1   0   2   1   0   1   2   1   0   1   1   1   1   0   1   2   0   2   2   2   0   1   0   0   1   2   1   2   1   1   1   1   1   0   1   0   1   0   2   0   0   0   1   0   1   2   2   1   1   2   0   2   2   2   2   0   0   1   2   0   0   1   0   1   1   1   2   1   1   1   2   1   1   1   1   1   1   1   2   2   1   0   1   2   2   1   2   2   2   2   0   1   1   0   2   0   1   1   1   2   0   0   1   1   2   1   0   2   2   1   2   2   0   1   2   1   1   0   1   2   2   1   0   2   1   0   0   0   1   0   2   1   0   1   0   1   2   1   0   1   1   2   1   2   1   0   0   1   2   0   1   2   1   1   0   1   1   1   0   0   0   1   1   2   1   1   0   0   0   0   1   1   2   2   2   2   2   2   2   2   0   1   2   0
 MK-2-9                 1   1   1   0   1   1   2   1   1   2   2   1   2   2   1   2   1   0   2   1   0   1   2   1   0   1   0   1   2   0   1   1   0   2   2   2   0   1   0   0   1   1   1   1   1   1   1   0   1   0   1   1   0   0   2   1   0   0   1   1   1   2   2   2   1   2   0   2   2   1   2   0   0   1   2   0   0   1   0   2   1   1   2   0   1   1   2   1   2   1   1   2   0   1   2   0   1   1   1   1   2   1   2   1   2   2   0   1   1   0   2   1   1   1   1   2   0   0   1   1   2   1   0   2   1   1   1   2   0   0   2   2   0   0   1   2   2   1   1   2   0   1   0   0   1   0   2   2   0   1   0   1   2   1   0   1   1   2   1   2   1   0   0   1   2   1   1   2   1   1   1   1   1   1   1   0   0   1   2   2   1   1   0   0   1   0   1   1   2   2   2   2   2   2   2   2   1   1   2   0
 MK-2-10                0   1   1   0   1   1   2   1   1   2   1   1   2   2   1   2   1   0   2   1   0   1   1   1   0   1   1   1   2   0   1   1   1   2   2   2   0   1   0   1   0   1   1   1   0   1   1   2   1   0   0   1   1   0   2   1   0   0   1   1   1   2   2   2   1   2   0   2   2   1   2   0   0   1   2   0   1   0   0   2   1   1   1   0   1   1   2   0   2   1   1   2   1   1   2   0   1   1   1   1   2   1   1   1   2   1   0   2   1   0   2   1   1   1   1   2   1   0   1   1   2   1   0   2   2   1   1   2   0   0   2   2   0   0   1   2   2   1   1   2   1   1   0   0   2   0   2   2   1   1   0   1   2   0   0   1   2   2   1   2   1   0   0   1   2   1   1   2   1   1   2   1   1   1   1   0   0   1   2   1   0   1   0   0   2   0   0   1   2   2   2   1   2   1   2   2   1   0   2   0
 MK-2-11                1   1   0   0   1   1   2   1   1   2   1   1   2   2   1   2   1   0   1   1   0   2   1   2   0   1   1   1   2   0   1   1   1   2   2   1   0   1   0   0   0   2   1   1   0   1   1   2   1   0   0   1   1   0   2   2   0   0   1   1   1   1   2   2   2   2   0   2   2   1   2   0   0   2   2   0   0   0   0   2   1   1   1   0   1   1   2   0   2   1   1   1   1   1   2   0   1   1   1   1   1   1   1   1   2   1   0   2   1   0   2   1   1   0   1   2   1   0   2   1   2   1   1   2   2   1   1   2   0   0   2   1   1   0   1   1   2   1   2   2   1   1   0   0   2   0   2   2   1   1   0   1   2   0   0   1   2   2   1   2   1   0   0   1   2   1   1   2   1   1   2   1   1   1   1   1   0   1   2   0   0   1   0   1   2   1   0   1   2   2   1   1   2   1   2   2   2   0   2   0
 MK-2-12                1   1   0   1   1   0   2   1   1   2   1   1   2   2   1   2   0   0   1   1   0   2   2   2   0   0   1   1   2   0   1   2   0   2   2   2   1   1   0   0   1   2   1   1   0   1   1   1   1   0   0   2   0   0   2   2   0   0   1   0   1   1   1   2   2   2   1   2   2   1   2   1   1   2   2   1   0   0   0   2   1   1   1   0   2   1   2   0   1   1   1   2   0   1   2   1   1   1   1   1   0   1   1   1   2   1   0   2   1   0   2   0   2   0   1   2   1   0   2   1   2   1   1   2   2   1   1   2   0   0   2   1   1   1   1   1   2   1   2   2   1   1   0   0   2   0   2   2   1   1   1   1   1   0   0   1   2   2   0   2   1   0   0   1   2   1   1   2   1   1   2   1   1   0   1   1   0   1   1   0   0   1   0   1   2   1   1   1   2   2   1   1   2   0   2   2   2   0   2   0
 MK-2-13                1   1   1   1   0   0   2   0   2   2   0   1   2   2   1   2   0   0   1   1   0   2   2   2   0   0   1   1   2   0   1   1   0   2   2   2   1   1   0   0   1   1   1   1   0   1   1   1   1   0   0   2   0   0   1   2   0   0   1   0   1   1   1   2   2   2   1   2   2   1   2   1   1   2   2   2   0   1   0   2   1   1   0   0   2   1   2   0   1   1   2   1   1   2   2   1   1   1   1   1   1   1   1   1   2   1   0   2   1   0   2   0   2   0   2   2   2   0   2   1   2   1   1   2   0   1   1   2   0   0   2   0   2   1   1   1   2   1   2   1   1   1   0   1   2   0   2   2   1   1   1   1   1   0   1   1   2   2   0   1   1   0   0   0   2   0   0   2   1   1   1   1   1   0   2   1   0   1   0   0   0   1   0   1   2   1   1   1   0   2   1   1   2   0   2   1   1   0   2   0
 MK-2-14                1   2   1   1   0   1   2   1   2   2   0   1   2   2   1   2   0   0   1   2   0   1   2   2   0   0   1   0   2   0   1   1   0   2   2   2   1   1   0   0   1   1   1   1   0   1   1   1   2   0   0   2   0   0   0   1   0   0   1   0   1   1   1   2   2   2   1   2   2   1   2   1   2   2   2   2   1   1   0   2   1   1   0   1   2   2   2   0   1   2   2   0   1   2   2   1   1   1   1   1   1   0   1   1   2   1   0   2   1   0   2   0   2   0   2   2   2   1   2   1   1   1   1   2   0   2   1   2   0   0   2   0   2   1   1   1   2   1   2   1   1   1   0   0   2   0   2   1   1   1   1   1   1   1   2   1   2   2   0   0   1   0   0   1   2   0   0   1   1   1   1   1   1   0   2   1   0   1   0   0   1   1   0   0   2   1   1   1   1   2   1   1   2   1   2   1   1   0   2   1
 MK-2-15                1   2   1   1   0   1   2   1   2   2   0   1   2   2   2   2   0   0   1   1   0   1   1   0   0   0   1   0   2   0   1   1   0   2   2   2   1   1   0   0   1   1   1   1   0   1   2   1   2   0   0   2   0   0   0   0   0   0   1   0   1   1   1   2   2   0   1   1   2   1   2   1   2   2   1   2   0   2   0   1   1   1   1   1   2   2   2   0   1   2   2   0   1   2   2   1   1   1   1   1   1   1   1   1   1   1   0   2   1   1   2   0   2   0   1   2   2   2   2   0   0   1   1   2   0   2   1   2   0   0   2   0   2   1   1   1   2   1   2   2   1   1   1   0   2   0   2   0   2   1   1   2   1   1   2   0   2   2   0   0   1   0   0   1   2   0   0   1   1   1   1   2   1   0   2   1   0   2   0   0   1   1   0   1   1   2   1   1   1   2   1   1   2   1   2   1   1   1   2   1
 MK-2-16                1   2   0   1   0   2   1   1   2   2   1   0   2   2   2   2   0   0   1   1   0   0   2   0   0   0   0   1   1   0   1   1   0   2   1   1   1   1   1   0   1   1   1   1   0   1   2   1   2   1   0   2   0   0   0   0   0   0   2   1   1   1   1   2   2   0   1   1   1   1   2   0   2   1   0   1   0   2   1   1   1   2   1   1   2   1   1   0   1   2   2   1   1   2   2   1   1   2   1   1   1   1   1   1   1   1   1   2   1   1   2   0   2   0   1   2   1   2   2   0   1   1   0   2   0   2   2   2   0   0   2   0   2   1   2   1   2   1   2   2   1   1   1   1   2   0   2   0   1   1   1   2   1   2   2   0   1   2   0   0   2   1   1   2   2   0   0   2   1   1   1   2   1   1   2   1   0   2   1   0   1   1   0   1   1   1   1   2   1   2   1   1   2   0   1   0   1   1   2   1
 MK-3-1                 0   0   2   2   0   0   0   0   2   1   1   2   0   1   1   0   2   1   0   1   1   1   0   0   1   1   2   2   0   1   1   1   0   1   1   1   0   1   1   1   1   0   1   1   1   2   1   2   0   1   1   2   2   1   0   0   2   2   0   0   1   2   0   1   2   1   1   2   2   2   0   1   0   1   2   2   1   2   1   1   2   1   0   1   0   1   1   2   0   1   0   0   2   0   1   1   1   2   0   2   1   1   1   0   1   2   1   2   0   1   1   0   2   1   1   2   1   0   1   2   2   0   2   1   1   0   1   1   1   1   1   2   1   0   1   2   1   1   1   0   1   1   2   2   1   0   2   0   1   2   2   1   0   2   0   1   0   2   1   1   1   1   1   1   2   2   0   0   1   1   0   2   2   1   1   1   1   1   0   2   1   1   1   0   1   1   1   0   1   0   0   1   0   2   1   1   0   1   1   1
 MK-3-2                 0   0   2   2   0   0   0   1   2   1   1   2   0   2   1   0   2   1   0   1   1   1   1   0   0   1   1   2   1   1   1   0   1   1   1   1   1   1   1   1   0   0   1   1   1   2   0   2   0   1   1   2   1   1   0   0   1   1   0   0   1   2   0   0   2   0   1   2   2   2   0   1   0   1   2   2   1   2   1   2   1   1   0   1   0   1   1   2   0   1   0   1   1   0   1   1   1   2   0   2   1   1   0   0   2   2   1   0   0   1   1   0   2   2   0   2   0   0   1   2   2   0   2   1   1   0   1   1   1   1   1   2   2   1   1   2   1   1   1   0   1   1   2   2   1   1   2   0   1   2   2   1   1   2   1   1   0   2   1   2   1   1   1   1   2   2   0   1   1   1   0   1   1   1   1   1   1   0   1   2   1   2   1   0   1   1   1   0   2   0   0   1   0   2   0   1   0   1   1   0
 MK-3-3                 0   0   2   2   0   2   0   1   2   2   1   1   0   1   1   0   1   1   0   1   1   1   0   0   0   1   1   2   1   1   1   0   1   1   1   1   1   1   1   2   1   0   1   0   1   2   0   2   0   1   1   2   0   1   0   0   1   1   0   0   2   2   0   0   2   0   1   2   1   1   0   0   0   1   1   2   2   2   1   2   1   1   0   1   0   1   1   0   0   2   0   1   2   0   0   1   0   2   0   2   0   1   0   0   2   2   1   0   0   1   1   0   0   2   0   2   0   0   1   2   2   1   1   0   1   0   1   1   1   1   1   2   2   0   2   2   1   2   1   1   1   1   0   1   1   0   2   0   1   1   2   0   1   2   1   1   0   2   1   2   1   1   1   2   2   2   0   1   1   1   0   1   1   1   1   1   1   0   1   2   1   2   1   0   1   1   1   0   2   0   1   1   0   1   0   2   0   1   1   0
 MK-3-4                 0   0   2   1   0   2   1   1   2   2   1   1   0   1   1   0   1   1   0   1   1   1   0   0   0   1   1   2   2   1   1   0   1   1   1   1   1   2   0   2   1   0   1   0   1   1   0   2   0   1   1   1   0   1   0   0   1   2   0   0   2   2   0   0   2   0   1   2   1   2   0   0   0   1   1   2   1   2   1   2   1   0   0   1   0   1   1   0   0   2   0   1   2   0   0   1   0   2   1   2   0   0   0   0   2   2   1   0   0   1   1   1   0   2   0   2   0   0   1   2   2   1   1   0   1   0   1   1   1   1   1   2   2   0   2   2   0   1   0   1   1   1   0   1   1   0   2   0   1   1   2   1   1   2   1   1   0   2   2   2   1   1   0   2   1   2   0   1   1   1   0   1   1   1   1   1   1   1   1   2   1   2   1   0   1   1   2   0   2   0   1   0   0   1   0   1   0   1   1   0
 MK-3-5                 0   0   2   1   0   2   1   2   2   2   1   1   1   1   1   1   1   1   1   1   1   1   0   0   0   1   0   2   2   1   1   0   2   1   1   0   1   2   0   2   1   0   2   0   1   0   0   2   1   1   0   1   0   1   1   0   1   2   0   0   2   2   1   0   2   0   1   2   1   2   0   0   0   1   1   1   1   1   1   2   1   0   1   2   0   1   0   1   0   2   0   1   2   0   0   1   1   2   1   2   0   0   0   0   1   2   1   0   0   1   2   1   1   2   1   1   0   0   1   2   2   1   1   0   1   0   1   0   1   2   1   2   2   0   1   2   0   1   0   1   1   1   1   1   1   0   2   1   0   1   2   0   1   2   1   2   0   2   2   1   1   1   0   2   1   2   0   1   1   1   0   1   1   1   1   1   1   1   1   2   1   2   1   0   1   1   2   0   2   1   0   1   0   1   1   1   1   1   1   0
 MK-3-6                 1   0   2   1   0   2   1   2   2   2   1   1   1   2   1   1   2   1   1   0   1   1   0   0   0   1   0   2   2   1   1   0   2   1   1   1   0   2   0   2   1   0   2   0   1   0   0   2   0   1   0   2   1   1   1   1   1   2   0   1   2   1   1   0   2   0   1   1   1   2   0   0   0   1   1   1   1   1   1   2   1   1   1   2   1   0   0   1   0   2   0   1   1   0   0   1   0   2   1   2   0   0   0   0   1   2   1   1   0   1   2   1   1   2   1   1   0   0   0   2   2   1   1   0   1   0   1   0   1   2   1   1   1   0   1   1   0   1   0   1   1   2   1   1   1   0   1   1   0   0   2   0   1   2   2   2   0   2   2   1   1   1   0   2   1   2   0   1   1   1   0   1   0   1   1   1   1   1   2   2   1   2   1   0   1   1   2   0   2   0   0   1   0   1   1   1   2   1   1   0
 MK-3-7                 1   1   2   1   0   1   1   2   2   1   1   1   1   2   1   2   2   2   1   0   1   1   0   0   1   1   0   2   2   1   1   0   2   1   1   1   1   1   0   1   2   0   2   0   2   0   0   2   0   2   0   2   2   1   1   1   1   1   0   0   2   1   1   1   2   0   1   1   1   2   1   0   0   2   1   1   1   1   1   2   1   1   1   2   1   0   0   1   0   2   0   1   1   0   0   1   0   1   1   1   0   0   1   0   1   2   1   1   0   1   2   1   1   2   1   1   0   0   0   1   2   1   1   0   1   0   1   0   1   2   1   0   1   0   1   1   0   1   0   1   1   2   0   1   1   0   1   1   0   0   2   0   1   2   2   2   0   0   2   2   1   0   1   2   1   2   0   1   1   1   1   1   0   0   1   1   1   1   2   2   1   2   1   0   1   1   2   0   2   0   0   0   0   1   0   1   2   1   1   1
 MK-3-8                 1   1   2   1   0   1   1   1   2   0   1   1   1   1   1   2   2   2   1   0   1   1   0   0   1   1   0   1   2   0   1   0   2   1   1   1   1   1   0   2   1   1   1   0   2   0   0   2   0   2   0   2   2   1   1   0   1   1   0   0   2   1   1   1   2   0   1   1   1   1   1   0   0   2   1   1   1   0   1   1   1   1   1   2   1   0   1   1   0   1   0   1   1   0   0   1   1   1   2   1   0   0   1   1   1   2   1   1   0   1   2   0   1   1   1   1   0   0   0   1   2   1   1   0   1   0   1   1   1   2   1   0   0   1   1   1   0   1   1   2   1   2   0   0   1   0   0   1   1   0   2   0   0   1   2   2   0   0   2   2   1   0   1   2   1   2   0   1   1   1   1   1   0   0   1   1   1   1   2   2   1   1   2   0   1   1   2   0   2   0   0   0   0   1   0   1   2   2   1   1
 MK-3-9                 1   1   2   1   0   2   1   1   2   1   1   1   1   1   1   2   2   2   1   1   1   1   0   1   1   1   0   1   1   0   1   0   2   1   1   1   1   1   0   2   1   1   1   0   2   0   0   1   0   1   0   2   2   1   2   0   0   1   0   0   2   1   1   1   2   0   1   0   1   1   1   1   1   2   1   1   1   0   1   1   0   1   1   2   1   0   1   1   0   1   0   1   1   1   0   1   1   1   2   1   0   0   1   0   1   1   1   0   0   1   2   0   1   0   1   1   0   0   0   1   1   1   1   1   2   0   1   1   1   2   1   1   0   1   1   1   0   1   1   2   1   2   0   0   1   1   0   1   1   0   2   0   0   1   1   1   0   0   1   2   1   0   1   2   1   2   1   1   2   1   2   1   0   0   1   1   1   1   2   1   1   1   2   0   1   1   1   0   2   0   0   1   1   1   0   1   2   2   2   1
 MK-3-10                1   1   2   1   0   1   1   1   2   1   1   0   1   1   1   2   2   2   1   0   1   1   0   1   1   1   1   1   1   1   0   0   2   1   1   1   1   1   0   2   1   1   1   1   2   0   0   1   0   1   0   2   2   1   1   0   0   1   1   1   2   1   2   1   2   0   1   0   2   1   1   2   1   1   1   1   1   0   0   1   2   1   1   2   1   0   1   1   0   1   0   0   1   0   0   1   0   1   2   1   0   0   1   0   2   1   1   1   0   1   2   1   1   0   1   1   0   0   0   1   0   1   1   1   2   0   1   1   1   1   1   1   0   1   2   1   1   1   1   2   0   2   0   1   1   1   0   2   1   0   1   0   0   2   0   1   1   0   1   2   1   0   1   2   0   2   1   0   2   1   2   1   1   0   2   1   1   1   2   1   1   1   2   0   1   1   1   0   2   0   0   0   1   1   0   1   2   2   2   1
 MK-3-11                0   1   2   0   0   0   1   1   2   1   1   0   1   2   1   2   2   2   1   0   1   1   0   1   1   1   1   2   1   1   1   0   2   1   1   1   1   1   0   2   1   1   0   1   2   0   0   1   0   1   0   2   2   1   1   0   0   1   1   1   1   0   2   1   1   0   2   0   2   1   2   1   1   1   1   1   1   1   0   1   2   1   1   2   1   0   1   1   0   1   0   0   1   0   0   1   0   1   2   1   0   0   1   0   2   1   1   1   0   1   2   1   1   0   1   1   0   0   0   1   0   1   1   2   2   0   1   2   2   1   1   2   0   1   2   1   1   1   1   2   0   1   0   0   1   1   0   2   1   0   1   1   0   2   0   1   1   0   2   2   1   1   1   2   0   2   1   0   2   1   2   1   1   1   2   1   1   1   2   1   1   1   2   0   1   0   1   0   1   1   0   0   1   2   0   1   1   2   2   1
 MK-3-12                0   1   2   0   0   0   1   1   2   2   1   0   2   1   2   2   2   1   1   0   1   0   0   1   1   1   1   2   0   1   1   0   2   1   1   1   1   1   0   0   1   1   0   1   2   0   0   1   0   1   0   2   2   1   1   0   1   1   1   1   1   0   2   1   1   0   2   0   2   1   2   0   1   1   1   1   1   1   0   1   2   1   1   2   1   0   2   1   0   1   0   0   1   0   0   2   0   1   2   0   0   0   1   1   2   0   1   1   1   1   2   1   1   0   1   1   1   0   0   1   2   1   1   2   1   0   1   2   2   1   1   2   0   0   2   1   1   1   1   2   0   1   0   0   1   1   1   2   1   0   1   0   1   2   0   1   2   0   2   2   1   1   1   2   0   2   1   0   1   2   2   1   1   1   2   1   1   2   2   1   1   1   2   0   1   0   1   1   1   1   0   0   1   2   0   1   1   2   2   1
 MK-3-13                1   1   1   0   1   0   1   1   2   2   1   1   2   1   2   2   1   1   1   0   1   0   0   1   1   1   1   2   0   1   1   0   2   1   1   1   1   1   0   0   1   2   0   1   2   0   0   1   0   1   1   2   2   1   1   0   1   1   1   1   1   0   2   1   1   0   2   1   1   1   2   0   1   1   1   1   1   0   0   1   2   1   0   2   1   0   2   1   0   1   0   1   1   1   0   2   1   1   1   0   0   0   1   1   2   1   1   1   1   1   2   1   1   0   2   1   1   0   0   1   1   1   1   2   1   0   1   1   2   1   1   2   0   0   1   1   1   1   1   1   0   1   0   0   1   1   1   2   1   0   1   1   1   2   1   1   2   0   2   2   1   1   1   2   0   2   1   0   1   1   1   0   2   1   2   1   0   2   2   1   1   1   1   0   1   1   1   2   1   0   0   0   1   2   0   1   1   2   2   1
 MK-3-14                1   2   1   0   1   1   1   1   2   2   0   1   2   1   2   2   1   1   1   0   1   0   0   1   1   0   1   2   0   1   0   0   2   1   1   1   1   1   0   0   1   1   0   1   2   1   0   1   1   1   1   2   2   1   1   0   1   1   1   1   1   0   2   2   1   0   1   1   1   1   2   0   1   1   1   1   1   0   0   1   2   1   0   2   1   0   2   1   0   1   0   1   1   1   0   2   1   1   0   0   0   0   1   1   1   1   1   1   2   1   2   1   1   1   1   2   1   0   0   1   1   1   1   2   1   0   1   2   2   1   0   1   0   0   1   1   1   0   1   0   0   1   1   0   1   1   1   2   1   0   1   2   1   1   1   1   1   0   2   2   1   1   1   2   0   2   2   0   1   1   1   1   2   1   2   1   0   2   2   1   1   0   1   0   1   1   1   2   1   0   0   0   1   2   0   1   2   2   2   1
 MK-3-15                1   2   1   0   1   1   1   1   2   2   0   1   2   0   2   2   1   1   1   0   1   1   0   1   1   0   1   2   0   1   0   0   2   1   1   1   1   1   0   0   2   1   0   1   2   1   0   1   1   1   1   2   1   1   1   1   1   1   2   1   1   1   2   2   1   0   1   1   1   1   2   0   1   2   1   0   1   0   0   1   2   1   1   2   1   0   2   1   0   1   0   1   1   2   1   1   2   1   1   1   0   1   2   1   1   1   1   1   2   1   2   1   1   2   1   2   1   0   1   1   2   1   2   2   1   0   1   1   2   1   0   1   0   0   2   1   1   0   1   0   0   1   1   0   0   2   1   2   1   0   1   2   1   2   1   1   2   0   2   2   1   1   1   2   0   0   2   1   1   1   1   1   2   1   2   1   1   2   2   2   2   0   1   0   1   2   2   2   1   2   0   0   1   1   0   1   2   1   1   1
 MK-3-16                1   2   1   0   1   1   1   1   2   2   0   1   2   0   2   2   1   1   1   0   1   1   0   2   1   0   1   2   0   1   0   0   2   1   2   1   1   1   0   0   2   1   1   1   2   1   0   1   1   1   1   2   1   1   0   1   1   1   2   1   0   1   2   1   1   0   1   1   1   2   2   0   1   0   0   0   1   1   0   2   2   1   1   2   1   0   2   1   0   2   0   1   1   2   1   1   2   1   0   1   0   1   2   0   1   1   1   1   2   1   2   0   2   2   1   2   1   0   1   1   2   2   2   1   1   0   1   0   2   1   0   1   0   0   2   1   1   0   2   0   0   1   0   0   0   1   1   1   1   0   1   2   1   2   1   1   2   0   2   2   1   1   1   2   1   0   2   1   1   1   1   1   2   0   1   1   1   2   1   2   1   0   0   0   1   2   2   2   1   2   0   1   1   1   0   1   2   0   1   1
 MK-4-1                 2   0   0   1   1   1   0   2   1   1   0   0   1   2   0   0   1   1   1   2   1   2   1   0   1   1   0   1   1   2   0   2   1   1   1   2   1   0   0   2   1   1   2   2   1   0   2   1   1   1   1   0   0   1   0   2   1   0   0   0   1   1   1   0   0   2   2   2   2   0   2   2   0   0   2   1   2   2   1   1   2   1   0   0   2   1   0   1   1   1   2   1   1   1   1   1   1   1   1   0   1   1   1   1   1   2   1   2   2   2   1   1   0   1   2   0   0   1   0   0   1   0   0   2   0   1   1   2   1   1   1   2   1   2   1   1   2   1   1   0   0   2   1   1   2   1   1   2   1   1   1   0   1   0   0   1   1   1   0   0   1   2   1   1   1   1   1   1   2   2   0   1   0   2   0   1   1   1   1   2   0   1   1   1   1   2   1   2   1   1   1   2   1   2   0   0   2   0   1   1
 MK-4-2                 2   1   0   1   1   1   0   2   1   0   1   0   1   2   0   0   1   0   0   2   0   1   1   0   1   0   0   1   1   2   0   2   1   1   1   2   1   0   1   2   1   1   2   1   1   1   2   1   1   1   1   1   1   1   0   2   1   1   0   0   1   1   1   0   0   2   2   2   2   0   2   2   0   0   2   1   1   2   1   1   2   1   0   1   2   1   1   1   1   2   2   0   1   1   1   1   1   1   1   1   1   2   1   0   2   2   1   2   2   2   0   1   0   0   2   0   0   1   1   1   1   0   0   2   0   1   1   2   1   0   1   2   1   2   1   1   2   2   1   1   0   1   2   1   2   1   1   2   2   1   1   0   1   0   0   1   0   2   1   0   1   2   1   1   1   2   1   1   1   2   0   1   0   2   0   0   1   1   1   2   0   1   1   1   1   2   1   2   1   1   1   2   1   2   1   0   2   0   1   1
 MK-4-3                 2   1   0   2   1   1   0   2   1   0   1   0   1   2   1   0   0   0   0   2   0   1   0   0   2   0   0   1   1   2   1   2   2   1   1   2   1   0   1   2   1   1   2   1   1   1   1   1   1   1   1   1   1   1   1   2   1   1   0   0   1   1   1   0   0   2   2   2   2   0   2   2   1   0   2   1   1   1   2   1   1   1   0   1   2   1   1   1   1   2   1   0   1   1   1   1   1   0   1   1   0   2   1   1   2   2   1   2   2   2   1   1   0   1   2   0   0   1   1   1   1   0   0   2   0   1   1   2   1   0   1   2   1   2   1   1   2   2   1   1   0   1   2   1   2   2   1   2   2   1   1   0   1   0   1   1   0   2   0   0   1   2   1   1   1   2   1   1   1   2   0   1   1   2   1   0   1   1   1   1   0   1   1   1   2   2   1   2   1   1   0   0   1   1   2   0   1   0   1   1
 MK-4-4                 2   1   0   2   1   1   0   2   1   0   2   0   1   2   1   1   0   0   0   2   1   1   0   0   2   0   0   1   2   2   1   2   2   1   1   2   1   0   1   1   1   1   2   1   1   1   1   1   1   0   1   1   1   1   1   2   1   2   0   0   1   1   1   0   0   2   1   1   2   0   2   1   1   0   2   1   1   1   2   1   1   1   1   1   2   1   1   1   0   2   1   0   2   1   1   1   1   0   1   0   1   2   1   1   2   2   1   2   2   1   1   1   0   1   2   0   0   1   1   1   1   0   0   2   1   1   1   1   1   0   1   1   1   1   2   1   2   2   1   1   0   2   2   1   2   2   1   2   2   1   1   1   1   1   1   1   0   2   0   0   1   1   1   1   0   2   1   1   2   2   0   1   2   2   1   0   0   1   1   1   0   1   1   1   2   2   1   2   1   1   0   1   1   1   2   0   1   0   1   1
 MK-4-5                 2   1   0   1   1   2   1   2   1   0   1   1   1   2   1   1   0   0   0   2   0   1   0   0   1   0   0   1   2   2   1   2   1   1   1   2   1   0   1   0   1   1   1   1   1   1   1   1   1   0   1   1   1   1   2   2   1   2   0   1   1   1   1   0   0   2   1   1   2   0   1   1   1   0   1   1   1   1   1   1   1   1   2   2   2   1   2   1   0   2   0   0   2   1   1   0   1   0   1   0   1   2   1   1   2   2   1   2   1   1   1   1   0   1   2   1   0   1   1   2   1   0   0   2   1   1   1   1   1   0   1   1   0   0   2   1   2   2   1   1   0   2   2   0   1   1   1   1   1   1   1   0   1   1   1   1   0   2   0   0   1   1   1   1   1   2   1   1   2   2   1   1   2   2   1   0   0   1   1   1   0   1   1   0   2   2   1   2   1   0   0   1   1   1   2   0   1   1   1   1
 MK-4-6                 2   1   0   1   1   2   1   1   1   0   1   2   1   1   2   1   0   0   0   0   1   1   1   0   1   0   0   1   2   2   1   2   1   2   1   2   1   0   1   1   1   1   1   1   1   1   1   1   1   0   1   1   1   1   2   2   1   2   0   1   1   1   1   0   1   2   1   1   2   0   1   1   1   0   1   1   1   1   1   1   1   1   2   2   2   0   2   1   0   2   0   0   0   1   1   0   1   0   1   0   1   2   1   1   1   1   1   2   1   1   1   1   0   1   1   1   0   2   1   2   1   1   0   1   1   1   1   1   0   0   1   1   0   0   2   1   2   2   1   1   1   2   2   0   1   1   1   1   1   2   1   0   2   1   1   1   1   2   2   0   1   1   1   1   1   2   2   1   1   2   1   1   2   1   1   0   0   1   1   1   0   1   1   0   2   2   1   1   1   0   1   1   1   1   2   0   1   0   1   1
 MK-4-7                 2   1   0   1   1   2   1   1   1   0   1   2   1   1   2   1   0   1   0   0   1   1   1   2   1   0   0   1   2   2   1   2   1   2   1   2   1   0   1   1   1   1   0   1   1   1   1   1   1   1   1   2   1   1   2   2   1   2   0   1   0   1   1   1   1   2   2   1   2   0   1   1   1   0   1   1   1   1   0   1   1   1   2   2   2   0   2   1   0   2   0   0   0   1   1   0   1   0   1   1   0   2   1   2   1   1   1   2   1   0   1   0   0   1   1   0   0   2   1   2   1   1   0   1   1   1   1   1   0   0   1   0   0   0   2   2   2   2   1   1   1   2   2   0   1   1   1   1   1   1   1   0   2   1   0   1   1   2   2   0   1   1   2   0   2   2   2   1   1   1   1   1   2   1   1   0   0   0   1   1   1   1   1   0   2   2   1   1   0   0   1   1   1   1   2   0   1   0   2   1
 MK-4-8                 2   1   0   1   1   2   1   1   1   0   1   2   1   1   2   1   0   2   0   1   2   1   1   2   1   0   0   1   2   1   1   2   1   2   1   2   1   0   1   1   1   1   0   1   1   1   1   2   1   1   1   1   2   1   2   2   1   2   0   1   1   1   1   1   1   2   1   1   2   0   0   0   1   0   1   1   1   1   0   1   2   1   2   2   2   0   2   1   0   2   0   0   1   1   1   0   0   0   1   1   0   2   1   0   1   1   1   2   0   0   2   0   0   1   1   0   0   2   1   2   1   1   0   1   1   1   2   1   0   0   1   0   0   0   2   2   2   1   1   1   1   2   2   0   1   1   2   1   1   1   1   1   2   1   0   1   0   2   2   0   1   1   2   0   2   2   1   2   1   0   1   1   2   0   1   0   0   0   1   1   1   1   1   0   2   2   1   1   1   0   1   2   1   1   2   0   1   1   2   1
 MK-4-9                 2   1   0   1   1   2   1   1   2   0   1   2   2   0   2   1   0   2   1   1   2   1   1   1   1   0   0   1   2   1   1   2   1   2   1   1   1   1   1   1   1   2   1   1   1   1   1   2   1   1   1   1   2   0   2   2   1   2   2   1   1   1   1   1   2   2   0   1   2   0   0   1   2   1   1   1   1   1   0   1   1   1   2   1   2   0   2   1   0   2   0   0   1   1   1   1   0   0   1   1   0   2   2   0   1   1   1   1   0   0   2   0   0   1   0   1   1   2   2   2   1   1   0   1   1   1   2   1   1   0   1   0   0   0   1   2   2   1   1   1   1   2   2   0   1   1   1   1   1   1   0   1   2   1   0   1   1   2   1   1   0   1   1   0   2   2   1   2   1   0   1   1   2   1   1   0   2   0   1   1   1   1   2   0   2   2   1   0   1   0   1   1   1   1   1   1   1   1   2   1
 MK-4-10                2   1   0   1   2   2   1   1   2   0   1   1   2   0   2   1   0   2   1   1   1   1   1   1   1   0   1   1   2   1   1   2   1   2   1   1   2   2   0   1   1   2   2   1   1   1   1   2   0   1   1   1   2   0   2   1   2   2   2   1   2   1   1   1   2   2   0   1   1   0   0   1   2   1   1   1   1   1   0   1   1   1   2   1   2   0   2   1   0   2   0   1   1   1   1   1   0   0   1   1   0   2   2   0   1   1   1   1   0   0   2   1   0   1   0   1   1   2   2   1   1   1   0   2   1   1   2   1   1   0   1   0   0   0   1   2   2   1   1   1   2   2   2   1   1   1   1   1   1   1   1   1   2   1   0   0   1   2   1   1   0   2   1   0   1   1   1   1   1   1   1   1   2   1   1   0   2   0   1   1   1   1   2   0   2   2   1   0   1   0   1   1   1   0   1   1   1   1   2   1
 MK-4-11                2   1   1   1   2   2   1   2   2   0   2   1   2   0   2   1   0   1   1   1   1   1   1   1   1   0   2   2   2   2   0   2   0   2   1   1   2   1   1   1   1   2   2   0   2   1   1   2   0   1   1   1   1   0   1   1   1   2   2   1   2   1   0   0   2   2   0   1   0   0   0   1   2   1   1   1   1   1   0   1   1   1   2   1   2   0   2   1   0   2   0   1   0   1   1   1   0   0   0   1   0   2   2   0   1   1   1   1   0   0   2   2   1   2   1   1   1   2   2   2   1   1   0   2   1   1   2   1   1   0   1   0   0   0   0   2   2   0   1   1   2   1   2   1   1   1   1   1   1   2   1   1   2   2   0   1   1   2   2   2   1   2   2   0   1   1   2   1   1   1   1   1   2   2   0   0   1   0   1   1   1   1   2   1   1   2   1   0   1   0   1   1   1   1   1   1   1   1   2   1
 MK-4-12                2   1   1   2   2   2   1   2   2   0   1   1   1   0   2   0   0   1   1   1   1   1   1   1   1   1   2   2   2   2   1   2   0   2   1   1   2   1   1   0   1   2   2   0   2   1   1   2   0   1   1   1   0   0   1   1   1   2   2   1   2   1   0   0   2   2   0   1   0   0   0   1   2   1   2   1   0   1   0   1   1   1   2   2   2   0   2   2   0   2   0   1   0   1   1   1   0   0   0   1   0   2   2   1   1   1   1   1   0   0   2   2   1   2   2   1   1   2   2   2   1   1   1   2   1   0   2   1   1   0   1   0   1   0   0   2   2   0   1   1   2   2   1   0   1   1   1   1   1   2   1   1   2   2   0   1   1   2   2   2   1   2   2   0   1   1   2   2   1   1   2   1   2   2   1   0   2   1   1   1   1   1   2   1   1   2   1   0   1   0   0   1   1   1   1   1   1   1   1   0
 MK-4-13                2   2   1   2   2   1   1   2   2   0   1   1   2   0   2   1   1   1   1   1   1   1   2   1   1   1   2   2   2   2   1   2   0   2   1   1   2   2   1   1   1   2   2   0   2   2   0   2   0   2   0   2   0   0   1   1   1   1   2   1   1   1   0   0   2   2   0   1   0   0   0   1   1   1   2   1   0   1   1   1   1   1   1   2   2   0   2   1   0   2   0   1   0   1   1   1   0   0   0   1   0   2   1   1   2   1   2   2   0   0   2   2   1   1   2   1   1   2   2   2   1   1   1   2   1   0   2   1   1   0   1   0   1   0   0   2   2   0   1   1   2   2   1   0   1   1   1   2   1   2   1   2   2   2   0   2   1   2   2   2   2   2   2   0   1   1   2   2   1   1   2   1   2   2   1   0   2   1   0   0   1   1   2   1   2   2   1   0   1   0   0   1   1   1   1   1   1   0   1   0
 MK-4-14                2   2   1   2   2   2   1   2   2   0   1   2   2   0   2   1   1   1   1   1   1   1   2   1   0   1   2   2   2   2   1   2   0   2   0   1   2   2   1   1   2   1   2   0   1   2   1   2   0   2   0   2   2   0   1   2   1   1   2   1   1   1   0   0   2   2   0   1   0   0   0   1   1   1   2   1   0   1   0   1   1   1   1   2   2   0   2   1   0   2   0   1   0   1   2   1   0   0   0   1   0   2   2   1   2   1   2   2   0   1   2   2   1   2   2   1   1   2   1   2   1   1   1   1   1   0   2   1   1   0   1   0   1   0   0   2   2   1   1   1   2   2   1   0   1   2   1   2   1   2   1   2   2   2   0   2   1   2   2   2   2   2   2   1   0   1   2   2   1   1   2   1   1   2   0   0   2   1   1   0   0   1   2   0   1   2   1   1   0   0   1   1   1   1   2   1   1   0   1   0
 MK-4-15                2   2   1   2   2   2   1   2   1   0   1   2   2   0   2   1   1   1   2   1   0   1   2   1   0   1   2   2   2   2   1   2   0   2   0   1   2   2   1   1   2   0   2   0   1   2   1   2   1   1   0   2   2   0   1   2   1   1   2   2   1   1   0   0   2   1   0   1   0   0   0   1   1   1   2   2   1   1   0   0   1   0   1   2   2   0   1   1   0   1   0   0   0   1   2   1   0   0   0   1   0   2   1   1   1   1   2   1   0   1   2   1   1   2   2   1   2   2   1   1   1   1   2   1   0   0   1   1   0   0   1   0   1   0   0   2   2   1   1   1   2   2   1   0   1   2   2   1   1   2   1   2   2   2   0   1   1   2   2   1   2   2   2   1   0   1   2   2   1   1   2   1   1   2   0   0   2   1   1   0   0   2   2   0   1   2   1   0   0   0   1   1   0   1   2   1   1   0   1   0
 MK-4-16                2   1   1   2   2   2   1   2   1   0   0   2   2   0   2   1   1   0   2   1   0   1   2   0   0   2   2   2   2   2   1   2   0   2   0   1   2   2   1   1   2   0   2   0   1   2   1   2   1   1   0   2   2   0   1   2   1   1   2   2   1   1   0   0   2   2   0   1   0   0   0   2   0   1   2   2   0   1   1   0   1   0   1   2   2   0   1   1   0   0   0   0   0   1   2   1   0   0   0   1   0   1   0   2   2   1   2   1   0   1   2   0   1   2   2   2   1   2   2   2   2   0   2   1   0   0   1   1   0   0   1   0   1   0   0   2   1   1   1   1   2   2   1   0   1   2   1   1   1   2   1   2   2   2   1   1   1   2   2   1   2   2   2   1   1   0   2   2   1   1   1   1   1   2   1   0   2   1   1   0   1   2   2   1   1   2   1   0   0   0   1   0   0   1   1   1   1   1   1   0
 MK-5-1                 0   0   0   1   0   1   1   1   2   2   2   2   1   2   2   1   0   1   1   2   1   2   2   1   2   2   1   2   2   1   1   1   2   1   1   1   0   1   1   2   2   0   2   0   1   1   0   1   1   1   1   1   1   0   1   1   1   1   2   0   1   0   2   1   1   2   1   0   2   2   1   1   2   2   1   1   0   2   1   0   2   1   1   1   2   0   0   1   2   1   1   0   0   0   0   1   0   1   1   1   1   1   2   1   1   1   1   1   1   0   1   2   2   0   1   1   1   1   0   1   1   2   1   2   0   1   2   1   2   1   2   1   2   1   1   2   1   1   2   2   1   1   1   2   1   0   0   0   0   1   1   1   1   1   2   0   0   0   0   0   0   1   2   1   2   1   1   1   1   1   1   0   1   0   2   1   0   1   1   2   1   1   1   1   1   1   2   1   1   1   1   1   2   2   2   1   1   2   2   2
 MK-5-2                 0   1   0   1   0   1   0   1   2   1   2   2   1   2   2   1   0   1   1   2   1   2   1   1   2   1   1   2   1   1   1   0   2   1   1   1   0   1   1   2   2   0   2   0   1   0   0   1   1   1   1   1   1   0   1   0   1   1   2   0   1   1   2   0   2   2   1   1   2   2   1   1   2   0   2   2   0   2   2   0   2   1   2   1   2   1   0   1   1   2   1   0   0   1   0   1   0   1   1   1   1   1   2   1   1   2   1   1   1   0   1   2   1   0   1   0   1   1   0   2   1   1   2   2   0   1   1   1   2   1   2   1   1   2   1   2   0   1   2   2   1   2   1   2   1   0   0   0   0   1   1   2   2   1   2   0   1   0   0   1   0   1   2   1   1   1   1   1   1   1   1   1   1   0   2   1   0   1   1   1   1   2   1   1   1   0   2   2   1   1   1   1   2   2   2   1   1   2   2   2
 MK-5-3                 1   1   0   1   1   2   0   1   2   1   2   2   1   2   2   1   0   1   0   2   1   2   1   2   2   1   1   2   1   1   1   0   2   1   1   1   0   1   1   2   0   0   2   0   1   0   0   1   1   1   2   1   1   0   1   0   1   1   2   0   1   1   1   0   2   1   1   1   2   2   1   1   2   0   1   2   1   2   2   0   2   2   2   1   1   1   1   0   1   2   1   1   0   0   1   1   1   1   2   1   0   1   1   1   1   1   1   1   1   0   1   1   1   0   1   0   1   1   0   2   1   1   2   2   0   1   1   1   2   1   2   1   1   2   1   2   0   1   2   1   0   2   1   1   1   0   0   0   0   2   1   0   2   1   2   0   1   0   0   2   0   1   2   1   1   1   1   2   1   1   1   1   1   0   2   1   0   1   0   0   1   2   1   1   1   0   2   1   1   1   1   1   2   2   2   1   1   2   2   2
 MK-5-4                 1   2   0   1   1   2   0   1   2   1   1   2   1   2   1   0   0   1   0   1   1   2   1   2   2   1   1   1   1   1   1   1   2   1   1   2   0   1   1   2   0   0   2   0   1   0   0   1   1   1   2   1   1   0   1   1   1   1   1   0   1   1   1   0   2   2   1   1   1   2   1   1   2   0   2   2   0   2   2   0   1   2   2   1   0   1   1   0   1   2   1   0   0   0   1   1   1   2   2   1   1   2   1   1   1   1   2   1   0   0   1   1   1   0   1   0   1   0   0   2   1   1   2   2   0   1   1   1   2   1   2   0   1   2   1   2   0   1   2   1   0   2   1   1   1   0   0   0   1   2   1   0   2   0   2   0   0   0   0   1   0   1   1   2   1   1   1   2   1   1   1   2   1   0   2   1   0   1   1   0   1   2   2   1   2   1   2   1   2   1   1   2   2   2   2   1   1   2   2   1
 MK-5-5                 1   2   0   1   1   2   0   1   2   1   0   2   1   2   1   0   0   1   2   0   1   2   1   1   2   1   1   1   1   1   2   1   2   1   1   2   0   2   1   2   0   0   2   0   1   1   0   1   1   1   2   2   1   1   2   1   1   1   2   0   1   1   1   0   2   2   2   1   1   2   1   1   2   0   2   2   1   2   2   0   1   1   1   1   0   1   1   0   1   2   1   0   0   0   2   2   1   2   2   1   1   2   1   1   1   1   2   1   0   0   1   1   1   0   1   0   1   0   0   1   1   1   2   2   0   1   2   1   2   0   2   0   1   2   1   2   1   1   2   1   1   2   1   1   1   0   0   1   1   2   1   0   2   0   2   1   1   0   1   1   1   0   1   1   1   1   1   2   1   0   0   2   0   0   1   1   1   1   1   0   1   1   2   1   2   2   1   1   2   1   2   2   2   2   2   1   1   2   2   2
 MK-5-6                 1   1   0   0   1   1   0   1   2   1   0   2   1   1   1   1   0   1   2   1   1   2   1   1   1   1   1   1   1   1   2   1   2   1   1   2   0   2   1   2   0   0   2   0   1   0   0   1   1   2   2   1   1   1   2   1   1   1   2   0   1   1   1   0   2   2   2   0   0   2   2   1   2   2   2   2   1   2   2   1   1   1   1   1   0   0   1   0   1   2   1   0   0   1   2   2   0   2   2   1   2   2   1   1   1   1   2   1   0   0   1   1   1   0   1   0   1   0   0   1   0   2   2   2   1   1   2   1   2   0   1   0   1   2   1   2   2   1   1   1   1   2   1   0   0   0   0   2   1   2   1   0   2   0   1   1   1   0   1   1   1   0   1   0   1   1   0   2   2   0   1   1   0   0   0   1   1   1   1   0   1   1   2   0   2   2   1   0   2   1   2   1   2   2   2   1   1   2   2   2
 MK-5-7                 1   1   0   0   2   1   0   0   1   1   1   2   1   1   1   1   0   1   2   0   1   2   1   1   1   1   1   1   1   1   2   1   2   1   1   2   0   2   1   2   0   0   1   0   1   0   0   2   1   2   2   1   0   1   2   0   0   0   2   0   1   1   1   1   1   2   2   1   0   2   2   0   2   2   1   2   1   2   2   1   1   1   1   2   1   0   1   0   1   2   1   0   0   1   2   2   0   1   2   1   1   2   1   1   1   1   2   1   0   0   0   1   1   0   1   0   1   0   1   1   0   2   1   1   1   1   2   1   2   1   1   0   1   1   1   1   2   0   1   1   2   1   1   0   0   0   0   2   1   2   0   1   2   0   1   1   1   0   1   1   1   0   1   0   1   0   0   2   1   0   1   2   0   0   0   1   1   2   1   0   1   1   2   0   2   2   1   0   2   1   2   1   2   2   2   1   1   2   2   2
 MK-5-8                 1   1   1   0   2   1   0   1   1   1   2   2   1   1   1   1   0   1   2   0   1   2   1   0   1   1   1   1   1   2   2   1   1   1   1   2   0   2   1   1   0   0   1   0   0   0   0   2   1   2   2   1   0   1   2   0   0   1   1   0   0   1   2   1   1   2   2   0   1   2   2   0   1   2   1   2   1   2   2   1   1   1   2   2   1   0   1   0   1   2   1   0   0   1   1   2   0   1   2   1   1   2   1   1   1   1   2   0   1   1   0   1   1   0   1   0   1   0   1   1   0   2   2   1   1   1   2   1   2   1   1   0   2   1   0   1   2   0   1   1   2   2   1   0   0   0   0   2   1   2   0   1   1   0   1   1   1   1   1   1   1   0   1   1   1   0   0   2   2   0   1   2   1   0   1   2   1   2   1   1   1   1   2   0   2   2   1   0   2   1   1   1   2   1   2   1   1   2   2   1
 MK-5-9                 1   1   1   0   1   2   1   1   1   1   2   2   1   1   1   0   0   1   2   0   1   2   1   0   2   1   1   1   1   2   1   1   1   2   0   1   1   2   1   1   0   0   1   0   0   0   0   2   1   1   1   2   1   1   2   0   0   1   1   0   0   1   2   1   1   2   2   1   1   1   2   0   1   2   1   2   1   2   2   1   1   2   2   2   1   0   1   0   1   2   1   0   1   1   1   2   0   1   2   1   1   2   1   1   1   1   2   0   1   1   0   1   1   0   1   0   1   0   0   1   0   2   2   1   1   1   2   1   2   1   1   0   2   1   1   1   2   0   1   0   2   2   0   0   0   1   0   2   1   2   0   1   1   1   1   1   1   1   2   1   1   0   1   2   1   0   1   2   2   1   1   2   1   0   0   2   1   2   1   1   1   1   2   0   2   2   1   0   2   1   1   1   2   1   2   1   1   2   2   2
 MK-5-10                1   1   1   0   1   2   1   1   1   1   2   1   1   2   1   0   0   1   2   1   2   2   1   0   2   1   1   1   0   2   1   2   1   2   0   1   1   2   1   1   1   1   1   1   0   0   0   2   1   1   1   2   1   1   2   0   0   1   1   1   0   1   2   1   1   2   2   1   1   2   1   0   1   1   1   2   1   2   0   1   1   2   2   2   1   0   1   0   1   1   1   0   1   1   1   2   0   1   2   1   1   2   1   1   1   1   1   1   1   0   0   1   1   0   1   0   1   0   0   1   0   2   2   2   1   1   1   1   2   0   1   1   2   1   2   1   2   0   1   0   2   2   0   0   1   1   0   2   1   1   0   1   2   1   1   2   1   1   2   2   1   0   1   2   2   0   0   2   2   1   1   2   1   0   0   2   1   2   0   1   1   0   2   1   1   2   1   0   2   1   2   1   2   1   1   0   0   1   2   1
 MK-5-11                0   1   0   0   1   2   1   2   1   1   2   1   1   2   1   1   0   1   1   1   2   2   1   1   2   1   1   0   0   2   1   1   1   1   1   1   1   1   1   1   1   1   1   1   0   0   0   2   1   1   1   1   1   1   2   0   0   0   1   1   0   1   2   2   1   2   2   1   1   1   1   1   1   1   1   1   1   2   1   1   1   2   2   2   1   0   1   0   0   1   2   0   1   1   1   2   0   1   1   1   1   2   1   0   0   1   1   1   2   0   0   0   1   0   1   0   1   0   0   2   0   2   2   2   1   1   1   1   1   0   1   0   2   1   2   1   2   0   1   0   2   2   0   0   0   1   1   2   1   1   0   1   2   0   1   2   1   1   2   2   1   0   1   1   2   0   1   2   2   1   1   2   1   0   0   2   0   2   0   1   1   0   2   1   1   2   1   0   1   1   2   1   2   1   1   0   0   1   2   1
 MK-5-12                0   1   0   1   1   2   1   2   0   2   2   1   1   2   1   1   1   1   1   1   2   2   1   1   2   0   0   0   1   1   1   0   1   1   1   1   1   1   1   0   1   1   1   0   1   0   0   2   1   1   1   1   0   1   2   1   0   0   1   1   0   1   2   2   1   2   2   1   1   1   1   1   1   1   1   1   1   2   1   1   0   2   2   1   1   0   0   1   0   1   2   0   1   1   2   2   0   1   1   1   1   2   1   0   0   1   1   1   2   0   2   0   1   0   1   0   1   0   1   1   0   2   2   2   1   1   1   1   1   0   0   1   2   1   2   1   1   0   0   0   1   2   1   0   0   2   1   2   0   1   0   1   1   0   1   2   1   1   2   2   1   0   1   1   2   0   1   2   2   1   1   2   1   1   0   2   0   1   0   1   1   0   2   1   2   2   0   0   1   1   2   1   2   1   1   1   0   2   2   0
 MK-5-13                0   0   0   1   1   2   2   2   0   2   2   0   1   2   1   1   1   1   1   1   2   2   1   1   1   1   0   0   1   0   1   1   1   1   1   1   0   0   1   0   1   1   1   0   1   0   1   2   2   1   2   2   0   2   2   1   0   0   0   0   0   1   2   1   1   2   2   1   1   1   1   1   1   1   1   1   2   2   1   1   0   2   2   1   1   0   0   2   0   2   2   0   1   1   2   2   0   1   1   2   1   1   1   0   0   1   1   1   2   0   1   0   1   0   1   0   1   0   1   0   0   1   1   2   1   1   2   1   1   0   0   1   2   1   2   1   1   0   0   1   1   2   1   0   0   1   2   2   0   1   0   1   1   1   1   2   1   2   1   2   1   0   1   1   2   0   0   2   2   1   0   2   1   1   0   2   0   1   0   1   1   1   2   1   2   2   1   0   1   1   1   1   2   0   1   1   0   2   2   0
 MK-5-14                0   0   0   1   1   2   2   2   0   2   2   0   1   2   1   1   1   1   1   1   2   2   1   2   0   1   0   0   1   1   1   0   1   1   2   1   1   0   1   0   0   1   1   0   1   0   1   1   2   1   1   2   0   2   2   0   0   0   0   0   1   0   2   1   0   2   1   1   1   2   1   2   1   1   1   1   2   2   2   2   0   2   2   1   1   1   0   2   0   2   1   0   0   1   2   2   0   1   1   2   0   1   1   1   0   1   1   1   1   0   1   0   1   0   1   0   2   0   1   0   0   1   0   2   1   1   2   1   1   1   0   1   1   2   2   1   1   0   0   1   1   2   1   0   0   1   2   2   0   1   0   1   1   1   0   2   0   2   1   2   1   0   1   1   2   0   0   2   2   1   0   1   1   1   0   2   0   1   0   1   1   1   1   1   1   2   1   0   2   1   1   1   2   0   1   1   0   2   2   0
 MK-5-15                1   0   0   1   1   1   2   2   0   2   2   1   2   2   2   1   1   1   1   2   2   2   1   2   0   1   0   0   1   1   2   0   1   1   1   1   1   0   1   0   0   2   0   0   1   1   1   1   2   1   1   2   0   2   1   0   0   0   1   0   1   0   1   1   0   2   1   0   0   0   1   2   1   1   1   1   1   2   2   2   0   2   1   1   1   1   0   2   0   2   1   0   0   1   1   2   0   1   1   2   0   1   1   1   0   1   1   1   1   0   1   0   1   1   1   0   2   1   1   1   0   1   0   2   1   1   2   1   1   1   0   1   1   2   2   1   1   1   0   0   1   2   1   0   0   1   1   2   0   1   1   1   1   1   0   2   1   2   2   0   1   0   1   1   1   0   0   2   2   1   0   1   1   1   0   2   0   1   0   1   0   1   0   1   1   2   1   0   1   1   2   1   2   0   1   1   0   2   1   1
 MK-5-16                1   0   0   1   1   0   1   2   0   1   2   1   2   2   2   1   1   1   1   2   2   2   1   2   0   1   0   1   0   1   2   0   1   1   1   1   1   1   1   0   0   2   0   0   1   1   1   1   2   1   1   2   0   2   1   0   1   0   1   0   2   0   1   1   0   2   1   0   1   0   1   1   1   1   1   1   1   2   2   2   0   2   1   1   0   1   0   2   1   2   1   0   0   1   1   2   0   1   1   0   0   1   1   1   0   1   1   0   1   0   1   0   1   1   1   1   1   1   1   1   0   1   0   2   1   1   2   1   1   1   1   1   1   2   2   1   1   1   1   0   1   1   1   0   0   1   2   1   0   1   1   1   1   0   0   1   1   2   2   0   1   1   0   1   1   2   0   2   2   1   0   1   1   1   0   2   0   1   0   1   0   2   0   1   1   1   1   1   1   1   2   1   2   0   0   1   0   2   1   1
 MK-6-1                 0   1   0   1   1   0   1   1   1   1   2   2   2   0   1   1   1   2   1   2   0   2   0   0   1   1   0   1   2   2   1   1   0   1   2   1   0   1   0   0   0   2   0   0   1   1   2   0   1   0   1   2   1   1   0   2   0   1   1   2   2   1   0   2   1   1   2   2   1   1   2   1   1   1   1   1   0   0   2   2   2   2   1   2   0   1   0   2   1   2   0   1   1   1   2   0   2   1   0   1   0   1   1   2   2   1   0   0   1   0   0   1   1   1   1   1   1   1   1   0   1   1   0   1   1   1   1   1   1   1   1   2   1   1   2   0   0   2   1   1   0   2   2   0   1   2   1   0   1   1   1   1   2   2   2   0   0   1   1   1   0   0   0   1   0   1   1   0   1   1   2   2   1   1   2   1   2   1   1   1   2   0   0   2   2   0   0   1   0   2   2   0   1   1   1   1   1   0   2   1
 MK-6-2                 0   1   0   1   1   0   1   1   0   1   2   2   2   0   1   1   1   2   1   1   0   2   0   0   1   1   0   1   2   1   1   1   0   1   1   1   1   1   1   0   0   2   0   1   1   1   2   0   1   0   2   2   1   1   0   1   0   1   1   2   2   1   0   2   1   1   1   2   1   1   2   1   0   1   1   1   1   0   2   1   2   1   0   1   0   1   0   2   2   1   1   1   1   1   2   0   2   1   0   0   0   1   1   2   2   1   0   0   1   1   0   0   1   1   1   1   1   1   1   0   1   2   0   1   0   1   1   1   1   2   0   2   0   1   1   0   0   2   1   1   1   2   2   1   1   2   1   0   0   1   2   0   2   2   2   0   0   2   1   1   1   0   0   1   0   1   1   1   1   1   2   2   1   2   2   1   2   1   1   1   2   0   1   2   2   1   0   1   0   2   2   0   2   1   1   1   1   0   2   1
 MK-6-3                 1   1   0   1   1   0   1   1   0   1   2   2   2   0   1   1   2   2   1   1   0   2   1   0   0   1   1   2   2   1   1   1   1   2   1   1   1   1   1   0   0   2   0   1   1   1   2   1   1   0   1   2   1   1   1   1   0   1   1   2   2   1   0   2   1   1   2   2   1   1   2   1   0   1   1   1   1   0   2   1   2   1   0   1   1   1   0   2   2   1   2   1   1   1   2   0   2   1   2   1   0   1   1   2   2   1   0   0   2   1   0   0   1   1   2   1   1   1   1   0   1   2   0   1   0   1   1   1   1   1   0   2   0   1   1   0   1   1   2   1   1   2   2   1   2   1   1   0   0   1   2   0   2   2   2   0   0   1   2   2   1   0   0   1   0   2   1   1   1   1   2   2   1   2   1   1   2   1   1   1   1   0   2   2   2   1   1   1   0   1   2   1   2   1   1   1   0   1   1   1
 MK-6-4                 1   1   0   1   1   0   1   1   0   1   2   2   2   0   1   1   2   0   1   1   0   2   0   0   0   1   1   2   2   0   1   1   1   2   1   1   1   1   1   0   0   2   0   1   1   1   2   1   1   0   1   2   1   1   1   1   0   1   1   1   2   1   0   2   1   1   2   2   1   1   2   1   0   1   0   1   1   1   1   1   2   2   1   1   1   1   0   2   2   1   2   1   1   1   2   0   2   2   2   1   1   1   1   1   2   1   0   0   2   1   0   0   1   1   2   1   1   0   1   0   1   2   0   1   0   1   2   1   0   1   1   2   0   1   1   0   1   1   2   2   1   2   2   1   2   1   1   0   1   1   1   0   1   2   2   0   1   1   2   2   1   0   0   1   0   2   1   1   1   1   2   2   1   2   2   2   2   1   2   1   1   0   2   2   2   1   1   1   0   1   2   1   2   1   1   1   0   1   2   1
 MK-6-5                 0   1   0   1   1   1   1   1   0   1   1   2   1   0   2   1   1   1   1   1   0   2   0   1   0   1   1   1   1   0   1   1   1   2   1   1   0   1   1   0   0   2   0   1   1   1   2   1   1   1   1   2   1   1   1   0   1   2   1   1   2   0   0   2   1   1   2   2   1   1   2   1   1   1   2   0   1   1   1   1   2   2   2   1   1   1   0   2   2   1   2   1   0   1   2   0   1   1   0   1   1   1   1   1   2   1   0   0   2   1   0   0   1   2   1   1   1   0   1   0   1   2   1   0   0   1   2   1   0   1   1   2   2   0   0   0   1   1   2   2   1   2   2   1   2   2   2   0   1   1   1   0   2   1   2   0   1   1   2   2   1   1   0   1   0   2   1   1   0   1   2   1   0   2   2   2   2   1   2   0   1   0   2   1   2   1   1   1   1   1   2   1   2   1   1   2   1   1   2   1
 MK-6-6                 0   1   0   1   1   1   1   1   0   0   1   2   1   0   2   1   2   1   1   1   0   2   0   1   1   1   1   0   1   0   2   0   1   2   1   1   0   0   1   0   0   2   0   1   1   1   2   1   1   0   0   2   1   1   1   0   1   2   1   1   2   0   0   2   1   1   2   2   1   1   2   2   1   1   2   0   1   1   1   1   2   2   2   1   1   1   0   2   2   1   2   1   0   1   2   1   2   1   0   2   0   1   1   1   2   1   0   0   2   1   1   0   1   2   1   1   1   0   1   0   1   1   0   1   0   1   2   1   0   1   1   2   2   0   0   0   1   1   2   2   1   2   2   1   2   2   2   1   1   1   1   0   1   1   2   0   0   2   2   2   1   1   1   2   1   2   1   1   0   1   1   1   0   2   2   2   2   1   1   0   2   0   2   1   2   1   1   1   1   1   1   1   2   1   1   2   1   1   2   0
 MK-6-7                 0   0   0   1   1   1   1   2   0   0   1   2   1   0   2   1   2   1   0   0   0   2   0   1   0   1   1   0   1   0   2   0   1   2   1   1   1   0   1   0   0   2   0   1   1   1   2   1   1   0   0   2   1   1   1   0   0   1   1   1   2   0   0   2   2   1   2   2   2   1   2   1   1   1   2   0   1   1   0   1   2   2   2   1   1   1   0   2   2   1   2   1   0   2   2   1   2   1   0   1   0   1   1   1   2   1   0   1   2   2   1   0   1   2   1   1   1   0   1   1   1   0   0   1   0   1   2   1   0   2   1   2   2   1   0   0   1   1   1   2   1   2   2   1   1   2   2   1   1   1   1   0   1   1   2   0   0   2   2   2   1   0   1   2   1   2   1   1   0   1   1   1   0   2   2   2   2   1   1   0   2   1   2   1   2   1   1   1   1   2   1   1   2   1   1   2   1   2   2   0
 MK-6-8                 0   0   0   1   1   1   2   2   0   1   1   2   1   1   2   1   1   1   2   1   0   2   0   1   0   1   1   0   1   0   2   0   2   2   1   2   1   0   1   0   0   2   1   1   1   0   2   1   1   0   0   2   1   1   1   0   0   1   1   1   1   0   0   0   2   1   1   1   1   1   2   1   1   1   2   1   1   0   0   0   2   1   2   2   1   1   1   2   2   2   2   1   0   2   0   1   2   2   1   1   0   1   1   1   2   1   0   1   2   2   1   1   1   2   1   1   1   0   1   1   2   0   1   1   0   1   2   1   0   2   1   2   2   1   0   0   0   1   1   2   0   2   1   1   1   1   2   1   1   1   1   0   1   0   2   1   0   2   2   2   1   0   2   1   1   1   1   1   0   0   1   1   0   2   2   0   2   1   1   0   2   1   1   2   2   2   1   1   0   2   1   1   2   1   1   0   1   0   2   0
 MK-6-9                 0   1   1   1   2   1   2   2   0   1   1   2   1   1   2   1   1   1   2   1   0   2   0   1   0   1   1   0   1   0   2   0   2   2   1   2   1   0   1   0   0   2   1   1   0   1   2   1   1   0   1   2   1   1   1   0   0   1   1   1   1   0   0   0   2   1   1   1   1   1   2   1   2   1   2   1   1   0   0   0   0   1   2   1   1   1   1   2   2   2   2   2   1   2   0   1   1   2   1   1   0   1   1   0   2   1   0   1   2   2   0   1   1   2   1   0   1   0   1   0   1   0   1   1   0   1   2   1   0   2   1   1   2   1   0   0   1   1   1   2   0   2   1   1   1   0   2   1   1   1   1   0   1   0   1   1   0   2   2   1   2   1   2   1   1   0   1   1   1   0   1   1   0   2   1   0   2   1   1   1   1   1   1   2   2   2   1   1   0   2   1   1   1   0   1   0   1   0   2   0
 MK-6-10                1   1   1   1   2   1   2   2   1   0   1   2   1   0   2   1   1   0   2   1   0   2   0   1   0   1   1   0   1   0   1   0   2   1   0   2   2   0   1   0   0   2   1   1   0   1   1   1   1   0   0   2   1   1   1   0   0   1   2   1   1   0   0   0   2   1   1   1   1   2   2   1   2   1   2   1   1   0   0   0   0   1   2   1   1   1   1   1   2   2   2   2   1   2   0   1   1   2   1   1   0   1   1   0   2   1   0   1   1   2   1   1   1   2   0   0   0   0   2   1   1   0   1   1   0   0   1   0   1   2   2   1   2   0   1   0   1   1   2   2   1   2   1   1   1   0   2   1   1   1   1   0   2   0   1   1   0   2   1   1   2   1   1   1   1   0   2   1   1   1   1   1   0   2   1   0   0   1   1   1   1   1   1   2   2   2   1   1   0   2   1   1   1   0   1   0   1   0   2   0
 MK-6-11                1   1   1   1   2   1   2   2   1   0   1   2   1   0   1   1   1   0   1   2   0   2   0   1   1   1   1   0   1   0   1   0   2   1   0   2   2   0   1   0   0   2   1   1   0   1   1   0   0   1   0   1   1   1   1   0   0   1   2   1   1   0   0   0   2   1   1   1   1   2   2   1   2   1   1   2   1   0   0   0   0   0   1   1   2   1   1   1   2   2   1   2   1   2   0   1   1   2   1   1   0   2   2   0   2   0   0   1   0   2   2   0   1   2   0   1   0   1   2   2   1   0   1   1   0   1   2   1   2   2   1   1   2   0   1   1   1   1   2   2   1   2   1   1   1   0   2   1   1   1   1   1   2   0   1   1   1   1   1   1   2   1   0   1   1   0   2   1   1   1   1   1   0   2   1   0   0   1   1   1   1   1   2   1   1   2   1   1   0   2   1   1   1   0   1   0   1   0   2   0
 MK-6-12                1   1   1   1   2   1   2   2   1   1   1   2   1   1   1   1   1   0   2   1   0   1   1   1   0   1   1   0   1   0   1   0   2   1   0   1   2   0   1   0   0   2   1   0   0   1   1   0   0   1   1   2   2   0   2   0   0   1   2   1   1   0   0   0   2   1   1   1   1   2   2   2   2   2   2   2   2   0   0   0   1   0   1   1   1   1   1   1   2   2   0   2   1   2   0   1   1   2   1   1   0   2   1   0   2   0   0   1   0   1   1   0   1   2   0   1   1   1   2   2   1   0   1   1   0   1   2   1   2   2   0   1   2   0   1   1   1   1   2   2   0   2   0   0   1   0   2   0   1   1   1   1   2   0   1   1   1   0   1   1   2   1   0   1   1   0   2   1   1   1   1   1   1   2   2   0   0   1   1   0   1   1   2   1   1   2   1   1   0   2   2   0   1   1   1   0   1   0   2   0
 MK-6-13                1   1   1   1   2   1   1   2   0   0   1   2   1   1   1   1   1   0   2   1   0   1   1   1   0   1   1   0   1   0   1   0   1   1   0   1   2   2   1   0   1   2   1   0   0   0   1   0   0   1   1   2   2   0   2   0   0   1   2   1   1   0   0   0   2   1   0   0   1   2   2   2   2   2   2   2   2   0   1   0   1   0   1   1   1   0   1   1   2   2   0   2   2   2   0   1   1   2   1   1   0   1   1   0   2   0   1   1   1   1   1   0   1   2   0   1   1   1   2   2   1   0   1   0   2   2   2   1   2   2   0   1   2   0   1   1   1   1   2   2   1   2   0   0   1   1   1   0   1   1   1   1   2   0   1   1   1   0   1   1   1   1   0   2   1   0   2   1   1   1   0   1   1   1   2   0   0   0   1   0   1   2   2   1   2   2   1   0   0   2   2   0   1   1   1   0   1   0   2   0
 MK-6-14                1   1   1   2   2   1   1   2   0   0   1   2   1   1   2   2   1   0   2   1   0   1   1   1   0   1   1   0   1   0   2   0   1   1   0   1   2   2   1   0   1   2   1   0   0   0   1   0   0   1   1   2   2   0   2   1   0   1   2   2   1   0   1   0   1   2   0   0   1   2   2   2   1   2   2   2   2   0   1   0   1   0   0   0   0   0   1   1   2   2   0   2   2   2   0   1   1   2   1   1   0   1   1   1   2   0   1   0   2   1   1   0   0   2   1   1   1   1   2   2   1   0   1   1   2   2   2   2   2   2   0   1   2   0   1   1   1   1   2   2   1   2   0   1   1   1   1   0   1   2   1   1   2   0   1   1   1   0   1   1   1   1   0   2   1   0   2   2   1   1   1   1   1   1   2   0   0   0   1   0   0   1   2   1   2   1   1   0   0   2   2   0   1   1   0   0   1   0   2   1
 MK-6-15                1   1   1   2   2   1   2   2   0   0   1   1   1   0   2   2   0   0   2   1   0   1   1   1   0   1   1   0   1   1   2   0   1   1   0   1   1   2   1   0   1   2   2   1   0   0   1   0   0   1   0   2   1   0   2   1   0   0   2   2   1   0   1   0   2   2   0   0   1   2   2   1   1   2   2   2   2   0   0   1   1   0   0   0   0   1   1   2   2   1   0   2   2   2   0   1   1   2   0   1   0   1   1   0   1   0   1   1   2   2   1   0   1   2   2   1   1   1   2   2   1   0   1   2   2   2   2   2   2   2   0   1   2   0   1   0   1   1   2   2   2   2   0   1   2   1   1   1   1   2   1   1   2   0   1   1   0   0   2   1   1   1   0   2   1   0   2   2   1   1   1   1   0   1   2   2   1   0   1   0   0   1   1   1   2   1   1   1   0   2   2   0   1   1   0   0   2   1   2   1
 MK-6-16                2   1   1   2   2   1   2   2   1   0   1   1   1   1   1   2   0   0   2   1   0   1   1   1   0   1   1   0   1   1   2   1   1   1   1   1   0   2   1   0   1   2   2   1   0   0   1   0   0   1   1   2   2   1   2   1   1   0   2   2   1   0   1   0   2   2   0   0   1   1   2   1   1   2   2   2   1   1   0   2   1   1   0   0   2   1   1   2   2   0   0   2   1   2   0   1   1   2   0   1   0   1   1   0   1   0   1   1   2   2   2   0   1   2   2   1   1   0   2   2   1   0   1   2   2   2   1   1   1   1   0   1   2   0   1   0   2   1   1   2   2   2   0   1   2   1   0   1   1   2   1   1   2   0   0   0   0   0   2   1   1   0   0   2   1   0   2   2   1   0   1   1   0   1   2   2   1   0   1   0   0   1   2   1   2   1   1   0   0   2   2   0   1   1   0   0   2   1   2   2
 
!****************************************** Phenotypic Data **********************************************************
!-100.0 is resevred for missing phenotype
SimulatedTrait1         9.8073   10.9604   11.0150   10.5917   10.9102    9.9642    8.6370   11.0039    9.5543    9.1498    9.2462    9.1341   10.7256   10.4835   10.0488   10.2031    8.2488    9.5020    8.9362    9.5505   10.3523   10.5684   11.7496   10.1607    9.0619    9.3456   10.3641    9.1441   10.0423   11.4463    9.3807    8.4817    7.9240   10.9697    8.2350   11.1944    9.5522   10.7834   10.6353    8.3471   10.3575    9.9168   10.2070   10.6390    9.1438    8.9860    9.0894   11.6381   10.1574    9.4070    8.7697   10.7043    9.3131   10.4501   10.5880   10.1492   11.0962   11.4890    8.3082    9.6183   10.1429   10.4887    9.0666   11.0510   10.3744    8.8399    9.1875   12.1765    9.5462    9.0931   10.7166    8.4150   10.4461    9.9535    9.0955    9.7826   10.3274   11.1441   11.2304   10.2402   10.6472    9.7383   10.7939   11.1891   10.4190   10.0441   12.3019    9.4500   10.5861    9.6205    9.1211   12.3385   10.5689    9.8162    8.8374    8.6256    8.3464   10.7259    9.2904    9.8669   10.4534   10.1846    9.6644    9.5975    9.6368   10.2573    9.8201    9.8941   10.1093    7.1831   11.7465   10.3490    9.0910   10.3613   10.2052   11.1926   12.9018   10.7479    9.7919   10.2465   11.7991   10.1441    9.8414    8.1134   11.4082    9.0677   10.7126   10.3154   10.4179   10.3323    8.6645   11.2438   10.9367    9.1549   10.3997   11.1600   10.3520    9.1772   11.8449   11.6905    9.0442   10.7967   10.6865   10.5266    9.1925    8.8088   11.3472    9.6871    9.8005    9.9011    8.4724    8.2333   11.1755   10.4780    8.7415   10.2557   10.1923   10.5222   11.1836    7.5221    8.8998    9.9118    8.9098    8.3864    7.8347    9.4300   11.4706    8.5351    7.9591    9.9590   11.3834    9.7057    8.7390   10.7982   10.1913    9.4507    9.3642   10.0045    9.7299   10.6888   10.1780    9.8260    9.2486   11.5009    8.3496   12.7602    9.7738    9.8568   10.9031    8.8779   10.1118    9.1505    8.2731   11.3271    8.2580    9.9237   10.8302    9.2431   10.0324   10.3799
 
