# Supplementary material for: Inclusive Composite Interval Mapping of QTL by Environment Interactions in Biparental Populations
Source: PLoS One. 2015 Jul 10;10(7):e0132414. doi: 10.1371/journal.pone.0132414 (PMC4498613; doi:10.1371/journal.pone.0132414)
Supplement: S2 File — (ZIP) [file pone.0132414.s002.zip › F2 population/e=1/run_00177.met]

!**********************Note: lines staring with "!" are remarks and will be ignored in the program********************
!*********************************General Information**********************************
!Assuming F1 = P1 x P2, populations available in QTL IciMapping are: 
!  1, P1BC1F1 = P1 x F1, the first backcrossing where P1 is used as the recurrent parent;
!  2, P2BC1F1 = P2 x F1, the first backcrossing where P2 is used as the recurrent parent;
!  3, F1DH, F1-derived doubled haploids; 
!  4, RIL or F1RIL, recombination inbred lines through the repeated selfing of F1;
!  5, P1BC1RIL, recombination inbred lines through the repeated selfing of P1BC1F1;
!  6, P2BC1RIL, recombination inbred lines through the repeated selfing of P2BC1F1;
!  7, F2, the selfing generation of F1;
!  8, F3, the selfing generation of F2;
!  9, P1BC2F1, the second backcrossing where P1 is used as the recurrent parent; 
! 10, P2BC2F1, the second backcrossing where P2 is used as the recurrent parent;
! 11, P1BC2RIL, recombination inred lines through the repeated selfing of P1BC2F1; 
! 12, P2BC2RIL, recombination inred lines through the repeated selfing of P2BC2F1; 
! 13, P1BC1F2, the selfing generation of P1BC1F1; 
! 14, P2BC1F2, the selfing generation of P2BC1F1; 
! 15, P1BC2F2, the selfing generation of P1BC2F1; 
! 16, P2BC2F2, the selfing generation of P2BC2F1; 
! 17, P1BC1DH, P1BC1F1-derived doubled haploids; 
! 18, P2BC1DH, P2BC1F1-derived doubled haploids; 
! 19, P1BC2DH, P1BC2F1-derived doubled haploids; 
! 20, P2BC2DH, P2BC2F1-derived doubled haploids; 
   7      !Mapping Population (see remarks above)
   2      !Mapping Function (1 for Kosambi; 2 for Haldane; 3 for Morgan)
   2      !Marker Space Type (1 for intervals; 2 for positions)
   1      !Marker Space Unit(1 for centiMorgans; 2 for Morgan)
   6      !Number of Chromosomes (or Linkage Groups)
 200      !Size of the mapping population
   1      !Number of environments
 
!***************************************** Chromosomes and Linkage Maps **********************************************
!Chromosome                 NumMarkers
-CH1                        16
-CH2                        16
-CH3                        16
-CH4                        16
-CH5                        16
-CH6                        16
!Linkage map (Marker name followed by position or the interval length)
 MK-1-1                1     0.000
 MK-1-2                1    10.000
 MK-1-3                1    20.000
 MK-1-4                1    30.000
 MK-1-5                1    40.000
 MK-1-6                1    50.000
 MK-1-7                1    60.000
 MK-1-8                1    70.000
 MK-1-9                1    80.000
 MK-1-10               1    90.000
 MK-1-11               1   100.000
 MK-1-12               1   110.000
 MK-1-13               1   120.000
 MK-1-14               1   130.000
 MK-1-15               1   140.000
 MK-1-16               1   150.000
 MK-2-1                2     0.000
 MK-2-2                2    10.000
 MK-2-3                2    20.000
 MK-2-4                2    30.000
 MK-2-5                2    40.000
 MK-2-6                2    50.000
 MK-2-7                2    60.000
 MK-2-8                2    70.000
 MK-2-9                2    80.000
 MK-2-10               2    90.000
 MK-2-11               2   100.000
 MK-2-12               2   110.000
 MK-2-13               2   120.000
 MK-2-14               2   130.000
 MK-2-15               2   140.000
 MK-2-16               2   150.000
 MK-3-1                3     0.000
 MK-3-2                3    10.000
 MK-3-3                3    20.000
 MK-3-4                3    30.000
 MK-3-5                3    40.000
 MK-3-6                3    50.000
 MK-3-7                3    60.000
 MK-3-8                3    70.000
 MK-3-9                3    80.000
 MK-3-10               3    90.000
 MK-3-11               3   100.000
 MK-3-12               3   110.000
 MK-3-13               3   120.000
 MK-3-14               3   130.000
 MK-3-15               3   140.000
 MK-3-16               3   150.000
 MK-4-1                4     0.000
 MK-4-2                4    10.000
 MK-4-3                4    20.000
 MK-4-4                4    30.000
 MK-4-5                4    40.000
 MK-4-6                4    50.000
 MK-4-7                4    60.000
 MK-4-8                4    70.000
 MK-4-9                4    80.000
 MK-4-10               4    90.000
 MK-4-11               4   100.000
 MK-4-12               4   110.000
 MK-4-13               4   120.000
 MK-4-14               4   130.000
 MK-4-15               4   140.000
 MK-4-16               4   150.000
 MK-5-1                5     0.000
 MK-5-2                5    10.000
 MK-5-3                5    20.000
 MK-5-4                5    30.000
 MK-5-5                5    40.000
 MK-5-6                5    50.000
 MK-5-7                5    60.000
 MK-5-8                5    70.000
 MK-5-9                5    80.000
 MK-5-10               5    90.000
 MK-5-11               5   100.000
 MK-5-12               5   110.000
 MK-5-13               5   120.000
 MK-5-14               5   130.000
 MK-5-15               5   140.000
 MK-5-16               5   150.000
 MK-6-1                6     0.000
 MK-6-2                6    10.000
 MK-6-3                6    20.000
 MK-6-4                6    30.000
 MK-6-5                6    40.000
 MK-6-6                6    50.000
 MK-6-7                6    60.000
 MK-6-8                6    70.000
 MK-6-9                6    80.000
 MK-6-10               6    90.000
 MK-6-11               6   100.000
 MK-6-12               6   110.000
 MK-6-13               6   120.000
 MK-6-14               6   130.000
 MK-6-15               6   140.000
 MK-6-16               6   150.000
!*********************************** Marker Types ********************************************************************
!Co-dominant marker: When heterozygote F1 is present, P1 is coded as 2, F1 is coded as 1, and P2 is coded as 0; Otherwise, P1 is coded as 2, and P2 is coded as 0. 
!Dominant marker: When heterozygote F1 is present, P1 and F1 are coded as 12, and P2 is coded as 0; Otherwise, P1 is coded as 2, and P2 is coded as 0.  
!Recessive markers: When heterozygote F1 is present, P1 is coded as 2, and F1 and P2 are coded as 10; Otherwise, P1 is coded as 2, and P2 is coded as 0. 
!Missing marker is coded as -1. 
 MK-1-1                 1   1   1   1   1   0   2   0   1   2   1   0   0   0   1   0   1   1   0   2   0   0   0   1   0   0   1   1   1   1   1   2   0   0   1   1   1   1   0   2   1   2   2   1   1   2   0   1   1   2   1   2   1   1   1   1   0   1   1   1   1   1   1   1   2   1   2   2   1   2   1   2   2   2   2   1   2   1   1   0   1   0   1   2   2   0   0   1   2   0   2   1   2   2   0   1   2   2   1   1   2   1   1   1   1   1   2   2   1   1   0   1   2   1   1   1   1   2   0   0   1   0   1   0   1   1   2   1   1   1   1   0   1   2   1   0   0   1   1   2   0   1   1   1   1   1   2   1   0   1   1   1   0   1   1   0   1   0   2   1   1   2   2   1   1   1   0   1   1   1   0   1   1   1   1   2   0   2   2   2   0   1   2   1   0   1   0   1   1   2   0   2   2   1   1   2   1   1   1   0
 MK-1-2                 1   1   1   1   1   0   2   0   1   2   1   0   0   0   1   0   1   0   0   2   2   0   0   1   0   0   1   1   1   1   1   2   1   0   1   2   1   1   0   2   1   2   1   2   1   1   0   1   2   2   1   1   1   1   1   1   0   1   1   1   1   1   1   1   2   1   2   2   1   1   1   2   2   2   2   1   2   1   1   0   1   1   1   2   2   0   0   1   2   0   2   1   1   2   0   1   2   2   0   1   2   1   1   1   1   1   2   2   1   1   0   1   2   1   1   1   1   2   0   0   1   0   1   0   1   1   2   1   0   0   2   0   1   1   1   1   0   1   1   2   0   1   1   2   1   1   2   2   0   1   1   1   0   1   1   0   1   0   2   1   1   2   2   2   1   1   0   1   1   1   0   1   1   1   0   2   0   2   2   2   1   1   2   1   0   2   1   1   1   2   0   1   2   0   1   2   2   1   1   0
 MK-1-3                 0   1   1   1   1   0   2   0   1   2   1   0   0   0   1   0   2   1   0   2   1   0   0   1   0   0   1   1   0   1   1   1   0   0   1   2   1   0   0   2   1   2   1   2   1   1   1   1   2   1   1   1   1   1   1   1   0   1   1   1   1   1   1   0   2   1   2   2   1   1   0   1   2   2   2   1   2   1   1   0   1   1   1   2   2   0   0   1   2   0   2   1   1   1   0   1   2   2   1   1   2   1   1   1   1   1   1   2   1   1   0   0   2   1   1   1   1   2   0   0   0   0   1   0   1   1   2   1   0   1   2   0   1   1   1   1   0   1   1   2   0   1   1   2   1   1   2   1   0   2   1   1   0   1   2   1   1   0   2   1   1   2   2   2   0   1   0   1   1   1   0   0   0   1   0   2   0   1   2   2   1   1   2   0   0   1   1   1   1   2   0   1   2   0   1   2   2   1   1   0
 MK-1-4                 0   1   1   1   1   1   2   0   1   2   1   0   0   0   1   0   2   1   0   1   0   0   0   1   0   0   1   1   0   1   0   1   0   0   1   2   0   0   0   2   1   2   1   2   2   2   1   2   2   1   1   1   1   1   0   1   1   0   1   0   1   1   2   0   1   1   2   2   1   1   0   1   2   2   1   1   2   1   1   0   2   2   1   2   2   1   0   1   2   0   2   0   1   1   0   1   2   2   1   0   2   1   2   1   0   1   1   2   1   1   0   0   2   1   1   1   1   2   1   0   0   0   1   0   1   1   2   1   0   1   2   0   1   1   1   1   0   1   1   2   0   2   1   2   1   1   2   1   0   1   1   1   0   1   2   1   1   0   2   2   1   2   2   2   0   1   0   0   1   1   0   0   0   1   0   2   1   1   2   2   1   1   2   0   0   1   1   1   0   2   0   1   2   0   1   2   1   1   1   0
 MK-1-5                 0   1   1   1   1   1   2   1   1   2   1   0   0   0   0   0   2   1   0   1   1   0   0   1   0   0   1   0   0   1   0   1   1   0   1   2   0   0   0   2   1   2   2   2   2   2   0   1   1   1   1   1   1   1   0   1   1   0   1   0   1   1   2   0   1   1   2   2   1   1   1   1   2   1   1   1   1   1   2   0   1   1   1   2   2   1   1   1   2   0   2   0   2   1   0   1   2   2   1   0   2   1   2   1   0   1   1   2   1   0   0   0   2   1   1   1   1   2   2   0   0   0   2   0   1   1   2   1   0   1   1   1   1   0   1   0   0   1   1   2   0   2   0   2   1   1   2   1   1   1   1   1   0   1   2   1   1   0   2   2   1   2   2   2   1   1   0   0   1   1   0   0   0   1   0   2   1   1   2   2   0   1   2   0   0   1   1   1   1   1   0   1   2   0   1   2   1   1   2   0
 MK-1-6                 0   1   1   1   1   1   2   1   0   1   1   0   0   0   0   0   2   1   0   1   1   1   0   1   1   0   1   0   0   1   0   1   2   0   1   2   0   0   1   2   1   2   2   2   2   2   0   1   1   1   1   2   1   2   0   1   1   0   1   0   1   1   2   0   1   1   2   2   1   1   0   2   2   1   0   1   0   1   2   0   1   1   1   2   1   1   1   1   2   1   2   0   2   1   0   1   2   2   1   0   2   1   2   1   0   1   1   2   0   0   0   1   1   1   1   1   1   2   2   0   0   0   2   0   1   1   2   1   2   1   1   0   1   0   2   0   0   1   1   2   0   2   0   2   0   1   1   1   1   1   1   1   0   1   2   0   1   0   2   2   1   2   2   1   1   1   0   0   0   1   0   1   1   1   0   2   1   1   2   2   0   1   2   0   0   1   1   1   1   1   0   0   2   1   1   2   1   1   2   0
 MK-1-7                 0   0   2   1   1   1   1   0   0   1   1   0   0   0   0   0   2   1   0   0   2   2   0   1   1   0   1   0   0   1   0   1   2   0   1   2   1   0   2   1   1   2   2   2   2   2   0   1   1   1   2   2   1   2   0   2   2   0   1   0   1   2   2   0   1   1   2   2   1   1   1   2   2   1   0   1   0   1   2   0   1   0   1   2   2   1   1   1   2   1   2   0   1   1   0   1   2   2   1   0   2   0   2   1   0   0   1   2   0   0   0   1   2   1   2   1   1   2   2   1   1   1   2   1   1   0   2   1   2   1   1   0   1   1   2   0   1   2   1   2   0   2   0   2   1   1   1   2   1   1   2   1   0   1   2   1   1   0   2   2   1   2   2   1   1   1   0   0   0   1   0   2   1   1   0   2   1   1   2   2   0   1   2   0   0   1   1   1   1   1   0   0   2   1   1   2   1   1   2   1
 MK-1-8                 0   0   2   1   1   1   2   1   0   0   0   0   0   0   0   0   2   1   0   0   2   1   0   1   1   0   1   0   2   1   0   1   1   0   1   2   1   0   1   1   1   2   2   1   2   2   1   1   1   1   2   2   1   2   0   2   1   1   1   0   1   2   1   0   1   1   1   2   1   1   1   2   2   1   0   1   0   1   1   1   1   0   2   2   1   1   1   1   2   1   2   0   0   1   0   1   2   1   1   0   2   0   1   1   0   0   1   2   0   0   0   1   2   0   2   1   1   2   2   1   1   1   2   1   1   0   2   2   2   1   1   0   1   1   2   0   1   2   1   1   0   2   0   2   1   1   1   2   1   1   2   1   1   1   2   2   1   0   2   2   1   2   2   1   1   1   0   1   0   1   1   2   1   1   0   1   1   1   2   2   0   1   2   0   0   1   1   1   1   1   1   0   2   1   1   2   1   1   2   1
 MK-1-9                 0   2   2   2   1   1   2   1   0   0   0   0   0   0   1   0   2   0   0   0   2   1   1   1   0   0   2   0   2   1   0   1   1   1   1   2   1   0   0   1   0   1   2   1   2   2   2   1   1   1   2   2   1   2   0   1   1   1   1   1   1   2   1   0   1   1   1   2   1   1   1   2   2   2   1   2   0   1   1   1   0   0   1   1   1   1   1   2   1   1   2   0   0   2   1   1   2   1   2   0   2   0   1   1   0   0   1   2   0   0   0   1   2   0   2   1   1   2   1   1   1   1   2   1   1   0   2   2   2   1   2   1   0   2   1   0   2   2   1   1   0   2   0   2   1   1   1   1   1   1   1   2   1   1   2   2   1   1   2   1   1   2   1   1   1   2   0   2   0   1   2   2   1   1   0   1   1   1   2   2   0   1   2   0   0   1   1   1   2   1   1   0   1   1   1   2   1   1   2   1
 MK-1-10                1   1   2   2   1   1   1   1   0   1   0   0   0   0   1   0   2   0   0   0   2   0   1   1   0   0   2   1   1   1   0   1   1   1   1   2   1   0   0   1   1   0   2   1   2   2   1   1   1   1   2   2   1   2   0   2   2   0   2   1   1   2   1   0   0   1   1   2   1   1   1   2   2   1   2   2   0   1   2   1   0   0   1   1   1   1   2   2   1   1   1   0   0   1   1   1   2   1   2   0   2   0   1   1   0   0   1   2   0   0   0   1   2   0   2   1   1   2   1   1   2   2   2   1   1   0   1   1   2   2   2   2   0   2   1   0   2   2   0   1   0   2   0   1   0   2   1   1   0   1   0   2   1   1   1   2   1   0   2   1   1   2   1   1   0   2   0   2   0   1   2   2   1   1   1   1   1   1   1   1   0   2   0   1   1   1   1   1   1   1   1   0   1   1   1   2   1   1   2   2
 MK-1-11                1   1   2   2   1   1   1   0   0   1   0   1   0   0   0   0   2   0   0   0   2   0   2   0   0   0   2   1   1   1   0   1   1   1   1   1   2   0   1   1   1   0   2   1   2   2   1   1   1   1   2   2   2   2   0   2   2   0   2   1   1   2   2   0   0   1   1   2   1   1   0   2   2   1   2   1   0   1   2   0   0   1   1   1   1   1   1   2   1   1   1   0   0   0   1   0   2   0   1   0   2   0   1   1   0   0   1   2   0   0   0   1   1   0   2   1   1   2   1   1   1   1   2   1   1   0   1   1   2   2   2   1   0   2   1   0   2   2   0   1   0   2   1   1   0   2   0   1   0   1   1   2   1   1   1   2   1   0   2   1   1   2   1   1   1   2   0   2   1   1   1   2   2   1   2   1   1   1   1   1   0   2   0   1   2   1   1   1   0   1   1   1   1   1   1   1   1   0   2   2
 MK-1-12                1   1   1   2   1   1   1   0   1   1   1   1   0   0   1   0   2   1   0   1   2   0   2   0   0   0   1   1   2   1   0   1   1   1   1   1   2   0   1   0   1   0   2   1   2   2   1   1   1   1   2   2   2   2   0   2   2   0   2   1   1   2   2   1   0   1   0   2   1   1   0   2   2   1   2   1   0   1   2   0   0   1   1   1   1   1   0   2   1   2   1   2   0   1   1   1   2   0   0   0   1   0   1   1   0   0   1   2   1   0   0   1   1   1   1   1   1   2   1   2   1   2   2   1   1   1   1   1   1   2   2   1   0   2   1   0   2   2   0   1   0   2   0   1   0   2   0   1   0   1   2   2   1   1   1   2   2   0   2   1   1   2   1   1   1   2   0   2   1   1   1   2   1   1   2   1   1   1   1   0   0   2   1   1   2   1   1   2   0   1   1   1   1   1   0   1   1   0   1   2
 MK-1-13                0   1   1   2   1   2   1   0   1   1   1   1   0   0   2   0   2   1   1   1   1   0   2   0   0   0   1   1   2   1   0   0   1   1   1   1   2   1   1   0   1   0   2   2   2   2   1   1   1   1   1   2   2   1   1   2   2   0   2   1   1   1   2   1   0   1   0   1   1   0   0   2   2   1   2   1   1   1   2   0   0   0   0   1   1   1   0   2   1   0   1   2   0   1   1   1   2   1   0   2   1   0   1   0   0   0   1   2   0   0   0   1   1   1   1   1   1   2   0   1   1   2   2   1   1   1   1   1   0   1   2   1   0   2   1   0   0   2   0   1   1   2   0   1   0   1   0   1   1   1   2   2   1   1   0   2   1   0   2   1   1   2   1   1   1   1   0   2   1   1   1   2   0   1   2   1   1   1   1   0   0   2   1   1   2   1   1   2   1   1   1   1   1   1   0   1   2   0   1   1
 MK-1-14                1   1   1   2   1   2   1   0   1   1   1   1   0   0   2   0   2   1   1   1   1   0   2   0   0   0   1   1   2   2   0   0   1   2   1   1   2   1   1   1   1   0   2   2   1   2   0   1   1   1   0   2   2   1   1   2   2   0   2   1   1   1   2   1   0   0   0   1   1   1   0   2   2   0   2   1   2   1   2   0   0   0   0   1   2   1   0   2   1   0   1   2   0   1   1   1   2   1   0   2   1   0   1   0   0   0   1   2   0   0   0   2   0   0   0   1   0   2   1   1   1   2   2   0   1   1   1   0   0   1   2   0   1   1   1   0   0   2   0   1   1   2   0   1   0   1   0   1   1   2   2   2   1   1   1   2   2   1   1   1   2   2   1   1   1   0   0   2   0   1   1   2   0   1   2   2   1   2   1   0   1   2   1   1   2   1   0   2   1   1   1   1   1   1   1   1   1   0   1   2
 MK-1-15                1   1   1   2   1   2   1   0   1   1   1   1   0   0   2   0   2   1   1   1   1   1   2   0   0   0   1   1   2   2   0   0   1   1   1   0   2   1   1   1   0   0   2   2   2   2   0   1   2   1   1   2   2   1   1   1   2   0   1   1   1   1   2   1   1   0   0   1   1   1   0   1   2   0   2   1   2   2   2   0   0   1   0   1   1   1   0   2   1   0   1   2   1   1   1   1   2   1   1   1   1   0   1   0   1   0   2   2   1   0   0   2   0   0   0   1   0   2   1   1   1   2   1   0   1   1   1   0   0   1   2   0   1   1   1   0   1   2   0   1   1   2   0   1   0   1   0   1   0   2   1   2   1   1   1   2   1   1   1   2   2   2   1   1   2   0   0   2   0   1   1   2   0   1   2   1   1   2   1   0   1   2   0   1   2   1   0   2   0   1   1   1   1   1   2   1   1   0   1   2
 MK-1-16                1   1   1   2   1   1   1   1   1   1   1   1   0   0   1   0   2   1   1   1   1   1   2   1   0   0   1   1   1   2   1   0   1   2   1   1   2   1   1   1   1   0   2   2   2   2   0   1   2   2   1   2   2   1   1   1   2   0   1   1   1   1   2   1   1   1   0   1   1   1   0   1   1   0   2   2   2   2   2   0   0   1   0   1   1   0   0   2   1   0   1   1   0   1   1   1   2   1   2   1   1   0   1   0   1   0   2   1   1   0   0   2   1   0   0   1   0   2   1   2   1   1   1   1   1   1   1   0   1   1   2   0   1   1   0   0   0   2   0   1   1   2   0   1   0   1   0   0   0   2   1   1   0   1   1   1   1   1   1   2   1   2   1   1   2   0   0   2   0   1   1   2   0   1   2   1   1   2   1   0   1   2   0   1   2   1   0   2   0   1   1   1   1   1   2   1   1   0   1   2
 MK-2-1                 2   1   1   2   0   1   0   1   1   1   2   1   0   1   1   2   1   0   2   1   0   2   1   1   2   1   1   0   0   1   2   1   1   1   1   0   0   1   1   0   2   2   2   0   2   1   1   0   1   1   1   1   1   0   0   1   0   2   2   2   1   0   0   1   1   1   0   1   0   1   1   1   0   1   0   2   0   2   1   1   0   2   1   1   1   2   0   1   2   2   1   1   1   2   2   0   1   1   1   1   2   0   1   0   1   1   0   1   1   1   1   0   1   1   0   1   2   1   1   1   0   1   2   1   1   2   1   0   1   2   1   0   1   1   2   1   0   2   2   2   1   2   2   1   0   1   2   0   1   1   0   0   1   0   0   1   1   2   1   2   1   1   0   0   1   2   2   0   2   2   0   1   1   1   1   0   0   0   1   2   2   1   2   1   1   0   2   2   2   0   1   0   1   1   1   1   1   1   1   0
 MK-2-2                 2   1   1   2   0   1   2   1   1   1   2   1   0   1   1   2   1   0   1   1   0   2   0   1   2   1   2   0   0   1   2   1   1   0   1   0   0   1   2   0   2   2   2   0   2   1   1   0   1   0   1   1   1   0   0   1   0   2   1   2   1   0   1   1   1   0   0   1   0   1   1   0   0   1   0   2   0   2   2   1   0   2   1   1   1   2   0   1   2   2   1   1   2   2   2   0   1   0   2   1   2   0   1   0   1   1   0   2   1   1   1   0   1   1   0   1   1   2   1   1   0   1   2   2   0   2   1   1   1   2   0   0   1   1   1   1   0   2   1   2   1   2   2   1   0   1   2   0   0   1   1   0   1   1   0   1   1   2   1   2   1   1   0   0   1   1   2   0   1   2   0   1   0   1   1   0   0   0   1   2   2   1   2   1   1   0   2   1   2   1   1   0   2   1   2   2   1   1   1   0
 MK-2-3                 2   2   1   2   0   1   2   0   1   1   2   1   0   1   1   0   1   1   1   1   0   2   0   1   2   1   2   0   0   1   2   1   1   0   1   0   0   1   2   0   2   2   2   0   2   1   1   0   1   0   1   1   1   0   1   1   0   2   1   2   1   0   1   1   1   0   0   1   0   1   2   0   0   1   1   2   1   2   2   1   0   1   1   1   1   2   0   1   2   2   1   1   2   2   1   0   1   0   2   1   2   0   1   0   1   1   0   2   1   2   1   0   1   1   0   1   1   2   1   1   0   1   2   1   1   2   1   1   1   1   0   0   1   1   1   1   0   2   2   2   1   2   2   0   1   2   1   0   0   0   1   0   1   1   1   1   1   2   1   2   1   1   0   0   1   1   2   0   1   2   0   1   0   1   1   0   0   0   1   2   2   1   2   0   1   0   2   1   2   1   1   1   2   1   2   2   2   1   1   0
 MK-2-4                 2   2   1   2   0   1   2   0   2   1   2   1   0   2   1   0   1   1   1   2   0   2   0   1   2   1   2   0   0   1   2   1   1   1   1   1   0   1   1   0   2   2   2   0   1   1   2   0   1   0   1   1   1   0   1   1   0   2   1   2   1   0   0   1   1   1   0   1   0   1   2   0   0   1   1   2   1   2   2   1   0   1   1   1   1   1   0   1   2   1   1   1   2   2   1   0   1   0   2   1   2   0   1   0   1   1   0   2   1   2   1   0   1   1   0   1   1   2   1   1   0   1   1   2   1   2   1   1   1   2   0   0   1   1   1   1   1   2   2   1   1   2   2   0   0   2   1   0   0   0   1   1   1   2   1   1   1   2   1   2   1   1   0   0   1   1   2   0   1   2   0   1   0   1   2   1   1   0   1   1   2   1   2   0   1   0   2   1   2   1   2   1   1   1   2   2   1   0   2   0
 MK-2-5                 2   2   1   1   0   1   2   0   2   0   2   1   0   2   1   1   1   1   1   1   0   1   0   1   2   1   2   1   1   1   2   1   1   1   1   2   1   1   1   0   2   2   2   0   1   1   2   0   1   0   1   1   1   1   0   1   0   2   1   2   1   0   0   0   1   0   1   1   0   1   2   0   1   1   1   2   1   2   2   1   0   0   1   0   1   1   0   1   2   1   1   1   2   2   1   1   1   1   2   1   2   0   2   0   1   0   0   2   1   2   1   0   1   1   1   1   1   2   1   1   1   1   1   1   1   2   0   1   1   2   0   0   1   1   1   1   1   1   1   0   2   2   2   1   1   2   1   0   0   0   1   1   1   2   2   0   1   2   1   2   2   0   0   0   1   1   2   0   1   2   0   2   0   1   2   1   1   1   1   1   2   1   2   0   1   0   2   1   2   1   1   1   1   1   1   2   1   0   2   0
 MK-2-6                 2   2   2   1   0   2   2   0   2   0   2   1   0   1   1   1   1   1   1   2   1   1   0   1   2   2   2   0   1   1   2   1   0   1   1   2   1   1   1   0   2   2   2   0   1   1   2   0   0   0   1   1   1   1   0   1   0   2   1   2   1   0   0   0   1   0   1   2   0   1   2   0   1   1   1   2   1   2   2   1   1   0   1   0   1   1   0   1   2   1   1   1   2   2   1   1   1   1   2   1   2   0   2   0   1   1   0   2   1   2   1   0   1   1   1   2   1   2   1   2   1   1   1   1   1   1   0   1   1   2   1   0   1   1   1   1   1   0   1   0   2   2   2   2   1   2   1   0   0   0   1   1   1   2   2   1   1   2   1   1   2   0   1   0   1   1   2   0   1   2   0   1   0   0   1   1   0   1   2   1   2   1   2   0   1   0   2   1   1   1   2   1   0   0   1   2   1   0   1   0
 MK-2-7                 2   2   2   1   0   1   2   0   2   0   2   1   0   0   1   1   1   1   1   2   1   1   0   1   1   2   2   2   1   1   2   1   0   1   1   2   1   1   1   1   2   2   2   0   1   1   2   0   0   0   1   2   2   1   0   1   0   2   1   2   1   0   0   0   1   0   1   2   0   1   2   0   1   1   1   0   1   2   2   1   1   0   1   0   2   1   1   1   2   1   1   1   2   2   1   1   1   1   2   1   2   0   2   1   1   1   0   2   1   1   0   0   1   1   1   2   2   2   1   2   1   1   1   1   1   1   0   2   1   2   1   0   1   1   2   0   2   0   1   0   2   2   2   2   1   2   1   0   0   0   2   1   1   2   2   2   1   2   1   1   2   0   1   0   2   1   2   0   1   2   0   1   1   0   1   1   0   1   1   2   2   1   2   0   1   0   1   0   1   1   2   1   0   0   1   2   1   0   1   0
 MK-2-8                 2   2   2   1   0   1   2   1   2   0   2   1   0   0   1   1   1   1   1   2   1   1   0   1   1   2   2   2   1   1   2   1   0   1   1   2   1   1   1   1   2   0   1   0   1   1   2   0   0   0   0   2   2   1   1   1   0   2   1   2   1   0   0   0   1   0   2   2   0   1   2   1   1   1   1   0   1   2   2   1   1   1   1   0   2   1   1   1   2   1   1   1   2   2   0   1   1   1   1   1   2   0   2   1   1   1   0   2   1   1   0   1   1   1   1   2   2   2   1   2   2   1   1   1   0   1   0   1   1   2   1   0   1   1   2   0   1   0   1   0   2   2   2   2   1   2   1   1   0   0   2   1   1   1   2   2   1   2   1   1   2   0   2   0   2   1   2   0   1   2   1   1   1   0   1   0   0   1   0   2   0   2   2   0   1   0   1   1   1   1   2   1   0   1   1   2   1   0   1   0
 MK-2-9                 2   2   2   1   0   1   2   1   2   0   0   1   0   0   1   1   1   1   1   2   1   1   0   1   1   1   2   2   1   1   1   1   0   2   2   2   1   1   1   1   2   0   1   0   0   1   2   0   0   0   0   1   2   1   1   1   0   2   1   2   1   0   0   0   1   0   2   2   0   1   2   1   1   1   1   0   1   2   1   2   2   1   1   0   2   1   2   1   1   1   0   1   1   1   0   1   1   0   0   1   2   0   1   1   2   1   0   2   1   1   0   1   1   1   1   2   2   2   0   2   2   1   1   0   0   1   0   1   1   2   1   0   1   1   2   0   1   0   1   0   2   2   2   1   1   2   0   1   0   0   2   0   1   1   2   1   1   2   1   1   2   1   2   0   2   1   2   0   1   2   1   1   1   1   1   0   0   1   0   2   0   1   2   0   1   0   1   0   1   1   2   1   0   1   1   2   1   1   1   1
 MK-2-10                2   1   2   1   0   1   1   1   2   0   0   2   0   0   1   1   2   1   1   2   1   1   1   1   1   1   2   2   1   2   1   1   0   2   2   2   1   1   0   1   2   0   1   0   0   1   2   0   0   0   0   2   2   1   1   1   0   1   1   2   1   0   0   0   1   0   1   2   0   0   2   1   0   1   1   0   1   2   1   2   2   1   1   0   2   1   1   1   1   0   0   1   1   1   0   1   1   0   1   1   2   0   1   1   2   0   0   2   1   1   1   1   1   1   1   2   2   2   0   2   2   1   1   0   0   1   1   1   0   1   1   0   2   2   2   0   1   0   1   0   2   2   2   1   1   2   0   1   0   0   1   0   1   1   2   1   2   2   2   1   2   1   2   0   2   1   2   0   1   2   2   1   1   2   1   0   0   1   0   2   0   1   2   0   1   0   0   0   1   1   2   1   0   1   1   2   1   1   1   1
 MK-2-11                2   1   2   1   0   2   2   1   2   0   0   2   0   0   1   1   2   1   1   2   1   1   1   1   1   1   2   1   1   2   2   1   0   2   2   2   1   0   1   0   2   0   1   1   0   1   2   0   1   0   0   1   2   1   1   1   0   1   1   2   1   0   0   1   1   1   1   2   0   0   2   1   1   1   1   0   1   1   0   2   2   1   1   0   2   1   1   1   1   0   1   1   1   1   1   1   1   0   1   0   1   0   0   0   2   0   0   2   1   1   1   0   1   1   1   1   2   1   0   2   2   1   1   1   0   1   1   1   1   1   1   0   2   2   2   0   1   0   1   0   2   2   2   1   0   1   0   1   0   0   1   0   0   1   2   1   2   2   2   1   2   1   1   0   1   1   2   0   2   2   1   2   1   2   1   0   0   1   0   2   1   1   2   0   1   0   0   0   1   1   1   1   0   1   1   2   1   1   1   2
 MK-2-12                2   1   1   1   0   1   2   1   2   0   0   2   1   2   2   1   2   1   1   2   0   1   1   1   0   1   2   0   1   1   1   1   0   1   2   2   1   0   1   0   2   0   0   1   0   1   2   0   0   1   0   1   2   1   0   1   0   0   0   2   0   0   0   0   1   1   1   2   0   0   2   1   1   1   1   0   1   1   0   2   2   1   1   1   2   1   1   1   1   0   0   1   1   1   1   1   1   0   1   0   0   0   0   0   2   0   0   2   2   1   1   0   1   1   1   1   2   1   0   2   2   1   1   1   0   1   1   2   0   1   1   0   2   1   1   0   1   1   1   1   2   2   2   1   1   1   0   1   0   0   0   1   0   1   2   1   2   2   2   1   2   2   1   0   1   1   2   0   2   1   1   2   1   2   1   0   1   1   0   2   1   1   2   0   1   1   0   1   1   1   1   2   0   0   1   2   1   1   1   1
 MK-2-13                2   1   2   2   0   1   2   1   2   0   1   2   1   2   2   1   2   1   0   2   0   2   0   2   0   1   2   0   1   1   0   1   0   0   1   2   1   1   2   0   1   0   0   1   0   1   2   0   0   1   0   1   1   1   0   0   1   0   0   2   0   1   0   0   1   1   1   2   0   0   1   1   1   1   1   0   1   2   0   2   2   1   1   1   2   1   1   1   1   1   1   2   1   1   1   0   1   0   1   0   1   0   0   0   2   1   0   1   2   1   1   0   2   1   1   1   2   1   0   2   2   1   2   0   1   1   2   2   1   0   1   0   1   0   1   0   1   1   1   1   1   2   2   1   1   1   0   1   0   0   0   1   0   0   2   1   2   2   2   1   2   2   1   0   1   1   2   0   2   1   2   2   1   2   1   0   1   1   2   2   1   1   2   0   1   1   0   1   1   1   1   2   0   0   1   2   1   1   1   0
 MK-2-14                1   1   2   2   0   1   2   1   1   0   1   2   1   1   2   1   1   1   0   2   0   2   0   2   1   1   0   0   1   0   0   1   0   0   1   2   1   1   2   0   1   0   0   1   0   1   2   0   0   1   1   1   1   1   0   0   2   0   0   1   0   1   1   0   0   1   1   2   0   0   1   1   0   1   1   0   1   0   1   2   2   2   1   1   1   1   1   1   1   1   1   2   1   1   1   0   1   0   1   0   1   0   0   0   2   1   0   1   1   1   1   0   2   1   1   1   2   1   0   2   1   1   2   0   1   1   2   2   1   0   1   0   1   0   1   0   0   1   1   1   1   2   2   1   1   0   0   1   0   0   0   1   0   0   1   1   2   2   2   1   1   1   0   0   1   1   2   0   2   1   2   1   1   2   1   0   1   1   2   2   1   1   2   0   1   1   0   1   1   1   2   2   1   0   1   2   1   2   1   0
 MK-2-15                1   1   2   1   0   1   2   1   1   0   1   2   1   2   2   2   1   1   0   2   0   2   0   2   0   1   0   0   1   0   0   1   0   0   2   1   1   1   2   0   1   0   0   1   0   1   1   1   0   1   1   1   1   1   0   1   2   0   0   1   0   2   1   0   0   0   1   2   0   0   1   1   0   1   1   0   1   1   1   2   2   2   1   1   1   1   1   1   1   1   1   2   1   1   1   0   1   0   1   0   2   0   0   0   2   1   0   1   1   2   1   0   2   1   0   2   1   1   0   2   1   1   2   0   1   1   2   2   1   0   2   0   1   0   1   0   1   1   1   1   1   2   2   1   1   0   0   1   0   0   1   1   0   0   2   1   2   2   2   1   1   1   1   0   1   1   2   0   2   1   2   1   0   2   2   0   1   1   2   1   1   0   2   1   1   1   1   1   1   1   2   2   1   0   1   2   0   2   2   0
 MK-2-16                0   1   2   1   0   0   2   1   1   0   1   2   1   2   2   0   2   1   0   2   0   2   1   2   1   1   0   0   1   1   0   1   0   0   1   1   1   1   2   0   1   0   0   1   0   1   1   1   0   1   1   2   1   1   0   1   2   0   0   1   0   2   1   0   0   0   1   2   0   0   2   1   0   0   1   0   1   1   1   2   1   2   2   1   1   1   1   1   1   1   1   2   1   0   0   0   1   1   1   0   2   0   0   0   2   1   0   1   1   1   1   0   2   2   0   2   1   2   0   2   1   1   2   0   1   1   1   2   1   1   2   0   1   0   1   1   1   1   0   1   2   1   2   2   1   0   0   1   0   0   1   2   0   0   2   1   2   2   2   1   1   1   1   0   1   1   1   1   2   1   2   1   0   2   2   0   1   1   2   1   1   0   1   1   1   1   1   2   1   0   2   2   1   0   1   1   0   1   2   0
 MK-3-1                 2   0   0   0   1   2   0   0   0   1   1   1   2   1   0   1   2   0   2   1   2   2   1   1   0   1   1   1   2   1   1   1   1   0   1   0   1   1   2   2   0   0   1   1   0   2   2   1   2   1   2   0   2   1   1   1   1   2   2   1   1   1   0   0   2   0   1   1   1   1   2   2   2   1   0   2   0   1   1   1   0   2   1   1   1   1   1   1   1   1   2   1   2   0   2   1   2   2   1   0   1   1   1   2   1   1   0   1   1   1   1   1   1   1   0   2   1   0   1   0   2   1   1   0   0   1   1   1   1   1   1   2   2   0   0   1   1   0   1   1   2   1   2   1   1   0   0   1   1   1   1   0   0   0   0   1   2   2   0   1   1   0   1   2   2   0   2   1   2   1   0   0   2   1   2   1   0   2   1   2   1   1   0   1   1   1   2   0   1   2   2   0   0   1   1   2   2   1   1   2
 MK-3-2                 2   0   0   0   1   2   0   1   0   1   1   1   1   2   0   1   2   0   2   1   1   2   1   1   0   1   1   1   2   0   1   1   2   1   1   0   0   1   1   2   1   0   0   1   1   2   2   1   2   1   2   0   2   2   1   2   1   2   2   1   1   1   1   0   2   0   1   1   1   1   2   2   2   1   0   0   0   1   1   1   0   2   1   0   1   1   1   2   1   1   1   2   2   0   1   1   2   2   1   0   1   1   1   2   1   1   0   1   1   1   1   1   1   1   0   2   1   0   1   0   2   1   1   0   0   1   1   0   1   1   1   2   2   0   0   1   1   0   1   0   2   1   1   1   1   0   0   2   1   1   1   1   0   0   0   1   2   2   0   1   1   0   1   2   1   0   2   1   2   1   0   0   2   0   1   1   0   1   1   2   1   1   1   1   2   1   2   0   1   2   2   0   0   1   1   2   2   1   1   2
 MK-3-3                 2   0   0   1   2   2   0   1   0   1   1   1   1   1   0   1   1   0   2   1   0   2   1   1   0   1   1   1   1   0   1   1   2   1   2   1   0   1   1   2   2   0   0   1   1   2   2   1   2   0   2   0   2   2   1   2   2   2   1   1   1   2   1   1   2   0   1   2   2   1   2   2   2   0   0   0   0   1   1   1   1   2   1   1   0   1   1   2   1   1   1   2   2   0   1   0   2   2   1   0   1   1   1   1   2   2   0   0   1   0   1   1   1   1   0   2   1   0   2   0   2   2   1   1   0   1   1   0   1   1   1   2   2   0   1   0   1   0   1   0   2   1   1   1   0   0   0   2   1   1   1   1   0   0   1   1   2   2   1   1   1   1   0   2   1   0   1   2   2   0   0   0   2   0   1   0   0   1   1   1   1   1   1   1   2   2   2   0   1   2   2   0   0   1   2   1   2   1   1   2
 MK-3-4                 1   0   0   1   2   2   0   1   0   0   1   2   1   1   0   1   0   0   2   1   0   2   1   1   0   1   1   1   1   0   1   1   2   1   1   1   0   1   1   2   2   0   0   1   1   2   2   1   1   1   2   0   2   2   1   2   2   2   1   0   1   1   1   1   1   0   1   2   2   1   2   2   2   0   1   0   0   1   1   1   0   2   1   1   1   1   1   2   1   1   1   2   2   0   1   1   1   2   1   0   2   1   1   1   2   2   0   1   1   0   1   1   1   1   0   2   1   1   1   0   2   2   1   1   0   1   2   1   1   1   1   2   2   0   1   0   1   0   0   0   1   1   1   1   0   0   0   2   1   1   1   1   1   0   1   1   2   1   1   1   0   1   0   2   1   0   2   2   2   1   0   0   2   0   2   0   0   1   0   2   1   1   1   1   2   1   2   0   1   2   2   0   0   1   2   0   2   0   1   2
 MK-3-5                 1   0   1   1   2   1   0   1   0   0   1   2   1   1   1   2   0   0   1   1   0   2   1   1   0   1   1   1   2   0   1   1   2   1   0   1   0   1   1   2   2   1   1   1   1   2   2   1   1   1   1   0   2   2   1   2   2   2   1   0   1   1   0   1   1   0   1   1   2   1   2   1   1   0   1   0   1   1   1   1   0   2   1   2   1   1   1   2   1   1   1   2   2   0   0   1   1   2   1   0   2   1   1   1   2   2   0   1   0   0   1   1   2   1   0   2   1   1   0   0   2   1   2   1   1   1   2   1   1   1   2   2   2   0   1   0   1   0   0   0   1   1   1   1   0   1   0   2   0   1   1   1   1   0   1   1   2   1   0   1   0   1   0   2   1   0   2   2   2   1   0   0   2   0   2   0   0   0   0   2   0   1   1   1   1   1   2   0   1   2   2   0   0   1   2   0   2   0   2   1
 MK-3-6                 2   0   1   1   2   1   0   0   0   0   0   2   1   1   2   1   0   0   0   0   0   2   1   1   0   1   1   2   2   0   1   1   1   0   0   1   0   1   1   2   2   1   0   1   0   2   2   0   1   2   1   0   2   2   1   2   2   2   1   0   1   1   0   1   0   0   0   1   2   0   2   1   1   1   1   0   1   1   1   1   1   2   1   2   2   1   1   2   1   1   1   2   2   0   0   1   0   2   1   0   2   1   1   1   2   2   0   1   0   0   1   1   2   1   0   1   1   1   0   0   2   1   2   1   1   1   1   1   2   1   2   2   2   0   1   0   1   0   1   0   2   1   2   1   0   1   0   2   0   1   1   1   1   0   0   0   2   1   0   2   0   1   0   2   1   0   2   2   2   1   0   0   2   0   2   0   0   1   0   2   0   1   1   1   1   1   2   0   1   2   1   0   0   2   1   1   2   0   2   2
 MK-3-7                 2   0   1   1   2   1   0   0   0   0   0   2   1   0   1   1   0   0   0   0   0   1   0   1   0   1   1   2   2   0   1   1   1   0   0   1   0   1   0   2   2   1   0   1   1   2   2   1   1   2   1   0   2   2   1   2   2   2   1   0   1   1   2   1   0   0   1   1   1   0   2   2   1   1   1   0   1   2   1   1   1   2   1   2   2   1   1   2   1   1   2   2   2   0   0   1   0   2   2   0   2   1   0   1   2   2   0   1   0   1   1   1   1   1   0   1   1   1   0   1   2   1   1   1   1   1   1   1   2   1   2   2   2   0   2   0   1   0   2   1   2   2   2   1   0   2   0   2   0   1   1   1   0   1   0   0   2   1   1   2   0   1   0   2   1   0   2   2   1   1   1   0   2   0   2   0   0   1   0   1   0   1   1   2   1   1   2   0   1   2   2   0   0   1   0   1   2   1   2   2
 MK-3-8                 2   1   1   1   2   1   0   0   0   0   0   2   1   0   2   1   1   0   0   0   1   0   0   0   1   1   1   2   2   0   1   1   1   0   1   1   0   1   0   2   2   0   1   0   0   2   1   2   1   2   1   0   1   2   1   2   1   2   1   0   0   1   1   1   0   0   1   1   1   0   2   2   1   1   1   0   1   0   0   1   1   2   1   1   2   1   1   2   1   1   2   2   2   0   0   1   0   1   2   0   2   0   1   1   2   2   1   1   1   1   1   1   1   1   0   2   0   1   1   0   2   1   1   1   1   1   1   1   2   1   2   2   2   0   2   0   1   0   2   1   2   2   2   1   0   2   0   1   0   1   1   1   1   1   0   0   2   2   1   2   0   0   0   1   1   0   2   1   1   2   1   0   1   0   2   0   0   1   0   1   0   1   1   2   1   1   2   1   1   2   2   1   0   1   1   1   2   1   2   2
 MK-3-9                 2   1   1   1   2   1   0   0   0   0   0   2   1   0   1   1   1   0   0   1   1   0   0   0   1   1   1   2   2   1   1   1   1   0   1   1   0   1   0   2   2   0   1   0   0   2   1   2   1   2   2   0   1   2   1   2   1   2   1   0   0   1   1   1   0   0   1   1   1   0   2   2   1   1   0   0   2   0   0   1   1   2   1   1   2   1   1   2   1   1   2   1   2   0   0   1   0   1   2   0   1   0   1   1   2   2   1   1   1   1   1   1   1   1   0   2   0   1   1   0   2   1   1   1   1   1   1   1   1   1   2   2   2   0   2   0   1   0   2   1   2   1   2   1   0   2   0   0   0   1   1   1   1   1   0   0   2   2   1   2   0   0   0   2   1   0   2   1   1   2   1   1   0   1   2   2   0   1   1   1   0   1   1   1   1   1   1   1   1   2   2   1   0   1   1   1   2   1   2   2
 MK-3-10                2   0   0   1   2   1   1   0   1   0   0   1   1   0   1   2   1   0   0   1   1   0   0   0   2   1   1   1   2   1   1   1   1   0   0   0   0   1   0   2   1   0   1   0   0   2   1   2   1   2   0   0   0   1   1   2   1   2   1   0   0   1   1   1   0   0   1   0   2   0   1   2   1   0   0   1   2   0   0   1   1   2   1   1   2   1   1   2   1   1   2   1   2   0   0   1   0   1   2   0   1   0   1   1   2   2   1   1   1   1   1   1   1   2   0   1   0   1   1   0   2   1   1   1   1   1   1   2   1   1   1   2   2   1   2   0   0   0   2   1   2   1   1   1   0   1   0   2   0   0   1   1   0   1   0   0   2   2   1   1   0   0   0   1   1   0   2   1   1   1   1   1   1   1   2   2   1   2   1   0   0   1   1   1   1   0   1   1   1   2   2   1   0   1   1   1   2   1   1   2
 MK-3-11                2   0   0   2   2   1   1   0   1   0   1   1   2   0   1   2   1   0   1   1   1   1   0   0   2   1   1   1   2   1   1   1   1   1   0   0   0   0   0   2   1   0   1   0   0   2   1   2   1   2   1   0   0   1   1   2   2   2   1   0   0   1   0   1   0   0   1   0   2   0   1   0   1   1   0   0   2   0   0   1   1   2   1   0   2   1   1   2   1   1   2   1   2   1   0   1   0   1   2   0   1   0   1   1   2   2   1   1   1   1   1   0   2   1   0   1   0   1   1   0   1   1   2   1   1   1   1   2   1   1   0   2   2   1   2   0   0   0   2   1   2   1   1   1   0   1   0   2   0   0   1   1   0   1   0   0   2   2   1   1   0   0   0   0   1   0   2   1   1   1   1   1   1   1   2   2   1   2   1   0   0   1   1   1   1   0   2   1   1   2   2   0   0   1   1   1   2   1   1   2
 MK-3-12                2   0   0   2   2   1   1   0   1   0   1   1   2   0   1   1   1   0   1   1   1   1   0   0   2   1   1   1   2   1   1   1   1   1   0   0   0   0   0   2   1   0   1   0   0   2   0   1   1   2   1   0   0   1   1   2   2   2   2   0   0   1   1   1   0   0   1   0   1   0   1   1   1   1   0   0   2   0   1   1   1   2   1   1   2   1   1   1   1   1   2   1   2   1   0   1   1   1   1   0   1   0   1   1   2   2   0   0   1   1   1   0   1   2   0   1   0   1   0   1   1   1   2   0   1   1   1   1   1   1   0   1   2   1   2   0   0   0   1   1   1   1   1   1   1   1   1   2   0   0   1   0   1   1   0   0   2   2   0   1   0   0   1   0   1   0   2   1   1   0   0   1   1   2   2   2   1   2   1   0   0   1   1   1   1   0   2   1   1   2   2   0   0   1   1   1   2   1   1   2
 MK-3-13                1   0   0   2   2   1   1   0   1   0   1   1   2   0   2   1   2   0   1   1   1   1   1   0   1   1   1   2   2   0   1   1   1   1   0   1   0   0   0   2   1   0   1   0   2   2   0   1   1   2   1   0   0   1   1   2   2   2   2   0   0   1   1   1   0   0   1   0   1   0   1   1   1   1   0   0   2   0   1   1   1   2   1   1   1   1   1   1   1   1   2   1   2   1   0   1   1   1   1   0   1   0   1   1   2   2   0   0   1   1   1   1   1   2   1   1   1   1   0   2   1   1   1   0   0   1   1   1   1   2   1   1   1   0   2   0   1   0   1   2   1   2   1   1   2   1   1   2   0   0   1   0   1   2   0   0   2   2   0   1   1   0   1   0   1   0   2   1   1   0   0   1   1   2   2   1   1   2   1   1   0   1   1   2   1   0   2   0   0   2   2   0   0   1   1   1   1   1   1   1
 MK-3-14                1   0   0   1   2   1   1   0   1   0   1   1   1   0   2   1   2   0   1   1   1   0   1   0   1   1   1   1   1   0   1   1   1   1   0   1   0   1   0   2   1   1   1   0   1   2   1   0   1   2   1   0   0   1   1   2   2   2   2   0   0   1   1   2   0   0   1   0   2   0   1   1   1   1   1   1   2   1   1   1   1   2   1   1   1   1   0   0   0   0   2   2   1   1   0   1   1   0   1   0   1   0   1   1   2   2   0   0   1   1   1   1   1   2   2   1   1   1   0   2   1   1   1   1   0   1   2   1   1   2   1   1   1   0   2   1   0   0   1   2   1   2   1   1   2   1   1   2   0   0   1   1   1   2   0   0   2   2   0   1   2   0   1   0   1   0   2   1   1   1   0   1   1   1   2   1   1   2   1   1   0   1   2   2   1   0   2   0   0   2   2   0   0   1   0   2   1   1   1   1
 MK-3-15                1   0   0   1   2   0   1   0   1   0   1   1   2   0   2   1   2   1   1   1   0   0   1   0   1   1   1   1   1   1   1   1   1   1   0   1   1   2   0   1   1   1   1   0   1   2   1   0   1   2   2   0   0   1   1   2   2   2   2   1   0   0   1   2   0   0   1   0   2   1   1   1   2   1   1   2   2   1   1   1   1   2   1   2   1   1   0   0   0   0   2   2   1   1   0   2   2   0   2   0   1   0   1   0   2   2   0   0   0   1   1   1   1   2   2   1   1   1   0   2   1   1   1   1   1   1   2   1   1   2   0   1   0   0   2   1   0   1   1   0   1   2   0   1   2   1   1   2   0   0   1   1   1   2   0   0   1   2   0   1   2   0   0   0   1   1   2   1   1   1   0   1   0   1   2   1   1   2   0   1   0   0   1   2   1   0   2   0   1   2   2   0   0   0   0   2   0   1   1   0
 MK-3-16                1   1   0   0   1   1   1   0   1   0   1   0   2   1   2   1   2   1   1   1   1   1   1   0   1   1   1   1   1   1   2   2   1   1   1   0   1   1   0   1   1   0   2   1   0   2   1   1   1   2   2   0   1   0   1   1   1   2   2   2   0   0   1   2   1   0   0   0   2   2   1   1   2   1   1   2   1   1   1   1   1   2   1   2   1   1   0   1   0   1   2   1   0   1   0   2   1   0   2   0   0   0   1   1   1   1   0   0   0   1   1   1   1   2   2   1   1   1   0   2   1   1   1   1   1   1   2   1   1   1   0   0   1   0   2   1   0   1   1   0   1   2   0   1   2   1   1   2   1   0   1   1   2   2   0   0   1   1   0   1   2   1   0   0   1   1   0   1   1   1   0   1   0   1   1   1   1   2   0   1   0   0   1   2   0   0   2   0   1   2   2   0   0   1   1   2   0   1   0   0
 MK-4-1                 0   1   1   1   0   2   2   1   0   1   1   0   1   0   2   0   0   1   2   1   0   1   1   2   1   1   1   1   0   2   0   1   0   1   1   0   1   0   2   0   1   1   1   0   0   1   1   1   2   1   2   2   2   1   1   0   1   1   1   1   0   1   1   1   0   2   1   2   2   2   1   0   1   1   1   0   1   1   1   2   2   1   1   1   2   1   1   0   0   0   0   1   0   2   2   2   1   1   2   1   2   1   0   1   2   2   1   2   2   0   2   2   1   2   2   1   1   1   2   2   2   0   2   1   0   2   1   0   2   0   1   2   0   2   2   1   2   2   2   1   1   1   2   0   1   2   1   1   1   2   1   1   2   1   2   1   0   0   0   0   1   2   0   1   1   1   1   2   2   2   1   0   1   1   1   2   2   2   2   2   0   1   1   1   1   0   1   1   0   0   0   0   2   1   0   1   0   1   1   2
 MK-4-2                 0   0   1   2   0   2   2   1   0   1   1   0   1   0   2   0   1   1   2   1   0   1   1   1   0   1   0   2   1   2   1   2   0   0   1   0   1   0   0   1   1   1   0   0   0   1   1   1   2   1   2   2   2   1   1   0   1   1   2   1   0   1   1   1   0   2   1   1   1   2   1   0   1   1   1   0   1   0   1   2   2   1   0   1   0   1   0   1   1   0   0   1   0   2   2   2   1   1   1   1   2   1   1   2   2   2   0   2   2   0   1   2   1   2   1   1   1   1   2   1   2   1   2   1   1   2   1   0   2   0   1   2   0   2   1   1   1   2   2   1   1   1   0   0   1   2   1   0   1   2   1   1   2   1   2   1   1   0   0   1   1   2   0   1   1   1   1   2   2   1   1   0   1   1   1   2   2   2   2   2   0   1   1   1   1   0   1   1   1   0   0   0   1   0   0   1   1   1   2   1
 MK-4-3                 0   0   1   2   0   2   2   1   0   1   1   0   1   1   1   0   2   1   2   1   0   1   1   1   1   1   1   2   1   2   1   2   1   0   1   0   1   1   0   1   1   1   0   1   0   1   1   1   2   1   2   2   2   0   1   1   2   1   2   1   0   1   1   1   0   2   1   0   1   2   1   1   1   2   1   0   1   0   1   2   2   0   0   1   0   1   0   1   1   0   1   2   0   2   2   1   1   1   1   1   2   1   1   2   2   2   0   2   1   2   1   2   1   2   1   1   1   1   2   0   2   1   2   1   1   2   1   0   2   0   1   2   0   1   1   2   1   1   2   1   1   1   1   0   1   2   1   0   1   2   1   1   0   1   2   1   1   0   0   1   1   2   0   1   1   1   1   1   2   1   1   0   1   2   0   2   2   2   2   2   0   1   1   1   1   0   1   1   1   0   0   0   2   0   0   1   1   2   1   1
 MK-4-4                 0   1   1   2   0   2   2   1   0   1   0   0   1   1   1   0   2   2   1   0   0   1   0   1   1   2   1   2   1   2   1   2   1   1   1   0   1   1   0   0   0   1   0   1   0   1   1   1   2   1   2   2   2   0   1   1   1   1   1   1   1   1   1   0   0   2   1   0   1   0   1   1   1   1   0   0   1   0   2   2   2   0   0   1   0   1   0   1   1   0   1   2   0   1   2   1   1   1   1   1   2   1   1   2   2   2   1   2   1   2   1   2   1   2   1   1   1   0   2   0   2   0   2   1   1   2   1   0   2   0   1   2   1   1   2   2   1   1   2   1   1   1   1   0   1   2   1   0   1   2   0   0   0   1   2   1   1   0   0   1   1   2   0   1   1   1   0   1   2   1   1   0   1   2   0   2   1   2   2   2   0   1   1   0   1   0   1   1   1   1   0   0   2   1   0   1   1   1   1   1
 MK-4-5                 0   1   1   2   0   2   2   1   0   1   0   0   1   1   1   0   2   2   1   0   0   1   0   0   1   2   1   1   1   2   1   2   0   1   1   0   1   1   0   0   0   1   0   1   0   1   1   1   1   1   2   1   1   0   1   1   1   1   1   1   2   1   2   0   1   2   1   0   1   1   0   1   1   1   0   1   0   0   2   2   2   0   0   1   0   1   0   1   1   0   2   1   0   1   2   1   1   1   2   1   2   1   0   1   1   0   0   2   1   2   1   2   1   2   1   1   1   0   2   0   1   0   2   0   1   2   2   0   2   0   1   2   1   1   2   2   1   1   2   0   1   1   1   1   1   2   1   0   2   2   1   0   0   1   2   2   1   0   0   1   1   2   0   1   1   1   1   1   2   1   1   0   2   2   0   2   1   1   2   2   0   1   1   0   1   0   1   1   1   1   0   0   2   1   0   1   1   1   1   1
 MK-4-6                 0   1   1   1   0   2   2   0   0   1   0   0   1   0   1   0   2   2   1   0   0   1   0   0   1   1   1   1   1   2   1   2   0   2   1   0   1   1   0   0   0   0   0   1   0   1   1   0   1   1   2   1   1   0   1   0   1   2   1   1   2   1   2   0   0   2   1   1   1   1   0   0   1   1   0   1   0   0   2   2   1   0   0   2   1   1   0   1   1   0   2   1   0   1   2   0   1   2   2   1   2   1   0   1   0   0   0   2   1   2   1   2   0   2   1   1   1   0   2   0   1   0   1   0   0   2   2   1   2   0   1   2   1   1   2   2   1   1   2   0   1   1   1   1   1   2   1   0   2   2   1   1   0   1   2   2   1   0   0   1   1   2   0   1   1   2   1   2   2   1   1   1   2   2   0   2   2   1   2   2   0   1   2   0   1   0   2   1   0   1   1   0   2   2   0   1   1   1   0   1
 MK-4-7                 1   1   1   1   0   2   2   0   0   1   0   0   1   0   1   0   2   2   1   0   0   1   0   2   2   1   0   1   1   2   1   2   0   2   0   0   1   1   1   0   0   0   0   1   0   1   1   0   0   2   2   1   2   0   1   0   1   2   1   1   2   0   2   0   0   2   1   1   1   1   0   0   1   2   0   1   0   0   2   2   1   0   0   2   1   1   0   1   1   0   2   1   0   0   2   0   1   2   2   1   2   1   0   1   0   0   0   1   2   2   0   2   0   1   0   1   1   0   2   0   1   1   1   0   1   2   2   1   2   0   1   2   1   1   2   1   1   1   0   0   1   1   1   0   1   1   1   0   2   2   1   1   1   1   2   2   1   0   0   2   1   2   0   1   1   1   1   2   2   1   1   1   2   2   0   2   1   1   2   2   0   1   2   0   1   0   2   1   0   0   1   1   1   2   0   1   2   1   1   0
 MK-4-8                 1   1   1   0   0   2   2   0   0   0   0   0   1   0   1   0   1   2   1   0   0   1   0   2   2   1   0   1   1   1   1   2   0   2   0   0   1   1   1   0   0   0   1   1   0   1   1   0   0   2   2   2   2   0   0   0   1   1   1   1   2   0   0   0   0   2   1   1   1   1   0   0   1   2   0   1   0   1   1   2   1   0   1   2   1   1   1   1   1   0   2   2   0   0   2   0   1   2   2   1   2   1   0   1   0   0   2   2   1   2   1   2   0   2   0   0   2   0   2   0   1   2   2   0   1   2   2   0   1   1   1   2   1   0   2   0   1   1   1   1   1   1   1   1   1   2   1   0   2   2   1   1   1   1   2   2   1   0   0   2   1   2   0   1   2   1   1   2   1   1   2   1   2   1   0   2   0   1   2   2   0   1   2   1   2   0   2   1   0   0   1   1   1   2   0   1   2   1   1   0
 MK-4-9                 1   1   1   1   0   2   2   0   0   0   0   0   1   0   1   1   1   2   1   0   0   1   0   2   2   1   0   1   1   1   1   2   0   1   0   1   1   0   1   0   0   0   1   1   1   1   1   0   0   2   2   1   1   0   0   0   1   1   1   1   2   1   0   0   0   2   1   1   1   1   0   1   2   2   0   1   0   1   1   1   0   0   1   1   0   1   2   0   1   1   2   2   1   1   2   1   1   2   2   1   2   1   0   1   1   0   2   2   1   2   1   2   0   2   0   0   2   0   1   0   1   2   2   0   1   1   2   0   1   1   0   2   1   0   2   0   2   1   1   1   1   1   1   0   1   2   1   0   2   2   1   0   1   1   2   2   1   1   1   2   1   2   0   1   2   1   1   2   1   1   2   1   2   1   0   1   0   1   1   2   0   1   2   2   2   0   2   1   0   0   1   1   1   2   1   1   2   1   1   0
 MK-4-10                1   1   1   1   0   2   2   1   1   0   2   0   0   0   1   1   1   2   1   0   0   1   0   2   1   1   0   1   1   1   1   2   0   2   1   1   1   0   1   0   0   0   1   0   1   1   1   0   1   2   1   2   1   0   0   0   1   1   1   1   2   1   0   0   0   2   1   1   1   1   0   1   2   2   0   1   0   1   2   1   0   0   1   1   0   0   2   0   1   1   2   2   1   1   2   0   1   2   2   1   1   0   0   1   1   1   2   1   1   1   1   2   1   2   0   0   2   0   1   0   1   2   2   0   0   1   2   1   1   1   1   1   1   0   2   1   2   0   1   2   1   1   1   0   1   2   1   0   2   1   1   1   1   1   2   1   1   1   0   1   1   2   0   1   2   1   1   1   1   1   2   2   1   1   0   1   0   1   1   2   0   1   1   2   1   0   2   0   0   0   1   1   1   2   0   1   2   1   1   0
 MK-4-11                1   1   1   1   0   2   2   1   1   1   2   1   0   0   1   1   1   2   1   1   1   0   1   2   1   1   0   1   1   1   0   2   0   1   1   1   1   0   1   0   0   0   1   0   0   1   1   0   1   2   1   2   1   0   1   0   0   1   1   1   1   1   0   2   0   2   1   1   1   1   1   1   1   2   0   2   0   1   2   1   0   1   1   1   0   0   1   0   1   1   2   2   1   1   1   0   1   2   2   1   1   0   0   1   1   2   2   1   1   2   1   2   1   2   0   0   2   0   2   0   1   2   2   0   0   1   2   1   2   1   1   1   1   0   2   1   1   0   1   2   1   2   1   2   1   2   1   0   2   1   1   1   1   0   2   2   1   2   1   1   1   2   0   1   2   2   2   1   1   1   1   2   1   1   0   2   0   1   1   2   0   1   1   2   1   0   2   0   0   0   0   1   1   2   0   1   1   1   0   0
 MK-4-12                1   1   1   2   1   2   2   2   1   1   2   1   1   1   1   0   1   2   1   1   1   0   1   1   2   1   0   1   2   2   0   2   1   1   2   0   2   0   0   0   1   0   1   0   1   1   1   0   1   2   2   2   1   0   1   0   0   2   1   1   1   1   1   1   0   2   2   2   1   1   1   1   1   2   0   2   1   0   2   1   0   1   1   1   0   0   2   0   1   0   1   1   1   1   1   0   1   2   2   1   1   0   0   1   1   1   2   1   1   2   1   2   1   2   1   0   2   0   2   0   1   2   2   0   0   1   2   1   2   1   1   1   1   0   2   1   1   0   1   2   1   2   0   2   1   2   2   2   1   1   1   1   1   0   2   2   1   2   1   1   1   2   0   2   2   2   2   1   1   1   1   2   1   1   0   1   0   1   2   0   1   1   2   2   1   0   2   1   0   0   0   0   1   2   0   1   0   1   0   0
 MK-4-13                1   1   0   2   1   2   2   2   1   1   2   1   1   0   1   0   1   1   1   1   1   0   1   1   1   0   0   0   2   2   0   2   1   1   2   0   2   0   0   0   1   0   1   0   1   1   1   0   0   2   2   2   0   0   1   1   0   2   1   1   1   1   1   1   0   2   2   2   1   1   1   1   1   2   0   2   1   0   2   1   0   1   1   1   0   0   2   1   1   0   1   2   2   1   0   0   1   2   1   1   1   0   0   1   1   2   2   1   1   1   1   1   2   2   1   0   2   0   2   0   0   2   1   1   1   0   2   1   2   0   1   1   1   0   1   1   1   0   1   2   1   2   0   2   1   2   2   2   1   1   1   1   1   0   2   2   1   2   1   1   1   0   0   2   1   1   2   0   1   1   0   2   1   1   0   1   0   1   2   1   1   0   2   2   1   0   2   1   0   0   0   0   1   2   0   2   0   1   0   0
 MK-4-14                1   1   0   1   1   2   2   2   2   1   2   2   1   0   1   0   1   1   1   1   1   0   1   1   1   0   0   0   2   1   1   1   1   1   2   0   2   1   0   0   0   1   1   0   1   1   1   1   1   2   2   2   0   0   0   1   0   2   0   1   1   1   1   0   0   2   2   1   1   1   1   1   1   2   0   2   1   0   2   1   0   2   1   1   0   0   2   1   0   0   1   2   2   1   0   0   1   2   1   1   1   0   0   1   1   2   2   1   1   1   1   1   2   2   0   1   1   0   2   0   0   2   1   1   1   0   2   1   2   0   1   1   1   0   1   1   2   0   1   2   1   2   0   2   1   2   2   1   0   0   0   1   2   0   2   2   1   2   1   1   2   0   0   2   1   1   2   1   1   1   0   2   1   1   0   1   1   1   2   0   1   0   2   2   1   0   2   1   0   0   1   0   0   2   0   2   0   1   1   1
 MK-4-15                1   1   0   1   1   2   2   2   2   1   2   2   1   1   1   0   1   1   1   1   1   0   1   1   1   0   1   1   1   1   1   0   1   1   2   0   2   1   0   0   0   1   1   0   1   1   2   1   1   2   2   2   0   0   0   0   0   2   0   1   1   1   1   0   1   2   2   1   1   1   1   1   1   2   0   2   1   0   2   2   0   1   1   0   2   0   1   2   0   0   1   2   2   1   0   1   1   2   0   2   0   0   0   1   1   2   2   1   0   1   0   2   2   2   0   1   1   0   2   0   1   2   2   1   1   0   2   1   2   0   1   1   1   0   1   2   2   0   1   2   1   2   0   2   1   1   2   1   0   0   0   1   1   0   2   2   1   2   1   1   1   0   0   2   1   1   2   1   1   1   0   2   1   1   0   0   1   1   2   0   1   0   2   1   1   0   2   2   0   0   1   0   0   1   0   2   0   1   1   2
 MK-4-16                2   1   0   1   1   2   2   2   2   1   2   2   1   1   1   0   1   0   1   0   1   0   1   1   1   0   1   1   1   0   2   0   1   1   1   1   2   1   0   0   0   1   1   0   1   1   2   1   1   2   1   2   0   0   0   1   0   2   0   2   1   1   1   0   1   2   2   1   1   0   1   2   1   2   1   2   0   0   2   2   0   1   1   0   1   0   1   1   0   0   1   2   1   1   0   1   1   2   1   1   0   0   0   1   0   2   2   1   0   0   0   2   1   2   0   1   1   0   2   0   1   2   1   1   1   0   2   1   2   1   1   1   1   0   1   2   2   0   1   2   1   2   0   2   1   1   1   1   0   1   0   1   0   0   2   2   1   2   1   1   1   0   0   1   1   1   2   1   1   1   0   2   1   1   0   0   1   1   2   0   1   0   1   1   1   0   2   2   0   0   1   1   0   1   0   2   0   1   1   2
 MK-5-1                 1   1   1   2   1   1   2   0   1   0   0   0   1   2   1   1   1   2   2   1   0   2   1   1   1   0   1   2   1   1   1   2   2   2   0   0   0   2   1   1   2   0   1   1   0   1   1   2   1   0   0   1   0   2   1   0   1   1   1   0   1   1   0   0   0   1   1   2   1   0   1   1   1   0   1   1   0   1   1   0   1   2   1   2   0   1   1   1   0   1   1   0   2   1   0   1   1   0   1   1   0   1   1   0   1   2   2   2   1   1   1   1   0   1   1   1   2   0   2   1   2   2   2   1   1   1   2   1   1   1   0   1   1   2   1   1   0   2   1   0   0   0   2   2   1   1   2   1   1   1   0   2   0   0   0   1   1   0   0   1   1   1   1   2   1   1   2   1   1   0   0   1   1   2   2   1   2   1   1   1   1   1   0   0   1   0   1   2   0   2   2   0   2   1   1   0   0   0   2   2
 MK-5-2                 2   0   1   2   1   1   2   0   0   1   0   0   1   2   1   0   1   2   1   1   0   2   1   1   0   0   1   1   1   2   1   2   2   2   0   0   0   2   1   1   2   0   1   1   1   1   1   2   0   0   1   1   1   2   1   0   1   1   1   0   2   1   1   0   0   1   1   2   1   0   1   2   1   0   1   1   0   1   1   0   1   2   1   1   0   1   1   1   0   1   1   0   2   1   0   1   0   0   1   2   0   1   1   0   1   1   2   1   0   1   0   1   1   1   1   1   1   0   2   1   2   1   2   1   1   1   1   1   1   1   0   1   1   2   1   0   0   1   1   0   1   0   2   2   1   1   2   2   1   1   0   1   1   0   0   0   1   1   0   1   1   1   1   2   1   1   1   1   1   1   0   1   2   2   2   1   2   1   1   2   1   1   1   1   1   0   1   2   1   2   1   0   2   1   1   0   0   0   2   2
 MK-5-3                 2   1   1   2   1   1   2   0   0   1   0   0   2   2   1   0   1   2   1   1   0   2   1   1   0   0   0   1   2   2   1   2   2   2   0   0   0   2   1   1   2   0   2   0   1   1   2   2   0   0   1   1   1   2   2   0   1   1   1   0   1   2   1   0   0   1   1   2   1   0   1   2   0   0   1   1   0   1   1   1   0   2   1   1   0   1   2   1   0   1   1   0   2   1   1   0   0   0   0   2   0   1   1   0   0   0   2   1   0   2   0   1   1   1   1   1   2   0   2   1   2   1   1   1   1   1   1   1   1   1   0   1   1   2   1   0   0   1   1   0   1   0   2   2   1   1   2   2   1   1   0   1   2   1   0   0   2   1   0   1   1   1   2   2   1   0   1   1   1   1   0   1   2   2   2   1   2   1   1   2   1   1   1   1   1   0   1   2   1   2   1   0   2   0   1   1   0   1   2   1
 MK-5-4                 2   1   1   1   1   1   2   1   1   1   0   0   2   2   1   0   1   2   1   1   0   2   1   1   0   0   0   1   2   2   1   2   2   2   0   0   0   2   1   2   2   0   2   1   1   1   2   2   0   0   1   1   2   2   2   0   1   2   0   0   1   2   1   0   0   1   1   2   1   0   1   2   0   0   1   0   0   2   0   1   1   2   1   1   0   1   1   1   0   1   1   0   1   1   1   1   0   0   0   2   0   1   1   0   0   0   2   2   0   2   0   1   1   1   1   1   2   0   2   1   2   1   1   0   1   1   1   0   2   1   0   1   1   2   1   0   0   1   1   0   2   1   1   1   1   1   2   2   1   1   1   1   2   1   0   1   2   1   0   1   1   0   1   2   1   0   1   1   0   1   0   1   2   1   1   1   2   1   1   2   1   1   1   1   1   0   1   1   1   2   2   1   2   0   1   1   0   1   2   1
 MK-5-5                 2   1   2   1   1   1   2   1   1   1   0   0   2   2   2   0   1   2   1   2   0   2   1   1   0   0   0   1   2   2   1   1   2   2   0   0   0   1   2   2   2   0   2   0   1   1   2   1   0   1   1   1   2   2   2   0   1   2   0   0   0   2   1   0   0   1   1   2   1   1   1   2   0   0   1   0   0   2   0   1   0   2   1   1   0   1   1   0   0   1   1   0   1   2   0   1   0   0   0   1   0   1   1   0   2   0   2   2   0   1   0   1   2   1   1   0   2   1   2   1   2   1   1   0   1   1   1   0   2   1   0   0   1   2   1   0   0   1   1   0   2   1   1   1   0   1   1   1   0   1   0   1   2   1   0   2   1   1   1   1   0   0   1   2   1   1   1   1   1   1   1   1   2   1   2   2   2   1   1   2   1   1   1   1   1   0   1   1   1   2   2   1   2   0   1   1   0   1   2   1
 MK-5-6                 2   1   2   1   1   1   2   1   1   1   0   1   2   2   2   0   1   2   1   2   0   2   1   1   0   0   1   1   2   2   1   0   2   2   0   0   0   0   1   2   2   0   2   0   1   1   2   1   0   1   1   0   2   2   2   0   1   2   0   0   0   2   2   1   0   1   1   2   1   1   1   2   0   0   1   0   0   1   0   1   1   2   1   1   0   1   1   0   0   1   0   0   2   2   0   1   0   0   1   1   0   1   1   0   2   0   2   2   0   1   1   1   2   0   1   0   2   2   2   1   2   1   1   0   1   2   1   1   2   1   1   0   1   2   1   0   1   1   1   0   2   1   1   1   0   1   1   0   1   1   0   2   2   1   0   2   1   1   1   1   0   0   1   2   1   1   1   1   1   0   2   1   2   1   2   2   2   1   1   2   1   1   1   1   1   0   2   1   1   2   2   1   2   0   1   1   0   1   2   1
 MK-5-7                 2   1   2   1   1   0   1   1   1   1   0   2   1   2   1   0   1   2   1   2   0   2   1   1   0   0   1   1   2   1   1   0   2   2   0   0   0   0   2   2   2   0   2   0   1   1   2   2   0   1   1   1   2   1   2   0   1   2   1   0   0   2   2   1   0   1   1   1   1   1   1   2   0   0   0   0   0   2   0   1   1   2   1   2   0   1   0   0   0   1   0   0   2   1   0   2   0   0   1   1   0   0   2   0   2   1   1   1   0   1   1   2   2   1   1   0   2   2   1   1   2   1   1   0   1   2   1   1   2   1   1   0   1   2   0   0   1   0   1   0   2   1   1   1   0   1   1   0   1   1   0   2   1   1   0   2   1   2   1   1   0   0   1   2   1   1   1   1   1   1   2   1   1   1   2   0   2   1   1   2   1   2   1   1   1   0   1   1   1   1   2   1   2   1   1   1   0   1   2   1
 MK-5-8                 2   0   2   1   1   1   1   1   1   1   0   2   2   2   1   0   1   2   1   2   0   2   1   1   0   0   1   1   2   1   1   0   2   1   0   1   0   1   1   2   2   0   2   1   1   1   2   2   0   1   1   1   2   0   2   0   1   2   1   0   0   2   1   1   0   1   1   1   1   1   1   2   0   1   0   0   0   2   0   1   1   1   0   2   0   1   0   0   0   1   0   0   2   1   0   2   0   0   1   1   0   1   2   0   2   1   1   1   0   1   1   2   2   2   1   0   1   2   0   1   2   1   1   0   1   2   1   1   1   1   1   0   1   2   0   0   1   0   1   0   2   1   1   1   0   1   1   0   1   1   0   2   2   2   1   2   2   2   1   1   0   0   2   2   1   2   1   1   0   0   2   1   1   1   2   1   2   1   1   2   1   2   0   1   2   0   2   1   1   1   2   1   2   1   1   1   0   1   2   1
 MK-5-9                 2   0   2   1   1   1   2   1   1   2   1   2   1   2   1   0   1   2   1   1   1   2   1   1   0   0   1   1   2   2   1   0   2   1   0   1   0   1   1   2   2   0   2   1   1   1   2   2   0   1   1   0   2   0   2   1   2   2   1   0   0   2   1   2   0   1   1   1   1   1   1   2   1   1   0   0   1   2   0   1   1   1   0   2   0   1   0   0   0   1   0   0   1   1   0   2   0   0   0   1   0   1   1   0   2   1   1   1   0   1   1   1   1   1   1   0   2   2   0   1   2   1   1   0   1   2   1   1   0   1   1   0   1   2   0   0   1   1   1   0   2   1   1   1   0   1   1   0   1   0   0   2   1   2   1   2   2   2   1   1   0   0   2   2   1   1   1   2   0   0   2   2   1   2   2   1   2   1   1   2   1   2   1   1   2   0   2   1   2   1   2   1   2   1   1   1   0   1   2   1
 MK-5-10                2   0   2   1   1   0   2   1   1   2   1   2   1   2   1   0   1   2   1   1   1   2   0   0   0   1   0   2   2   2   1   0   2   1   0   2   0   1   1   1   2   0   2   1   1   1   2   1   0   1   0   0   1   1   2   1   2   1   1   0   0   2   1   2   0   1   2   1   1   1   1   2   1   1   0   0   1   2   0   0   1   1   0   2   0   1   0   0   0   1   1   0   1   2   0   2   0   0   0   1   0   1   2   0   2   1   0   1   0   1   1   1   1   1   1   0   1   2   0   2   2   1   1   0   1   2   1   1   0   1   1   1   1   2   0   0   1   1   2   0   2   2   1   1   0   1   2   0   1   0   1   2   1   2   1   2   1   1   1   0   0   0   2   2   1   1   1   2   0   0   2   2   1   2   2   1   2   1   1   2   1   2   1   1   2   1   1   1   2   1   2   1   2   0   1   1   0   1   2   1
 MK-5-11                2   0   1   1   1   0   2   2   1   2   1   1   1   2   1   1   1   2   1   2   0   2   0   0   0   1   0   2   2   2   1   1   1   1   0   2   0   0   1   1   2   0   1   0   1   1   2   0   0   1   0   0   1   0   2   1   2   0   2   0   0   2   0   2   0   1   2   1   1   1   1   2   1   1   0   0   1   2   0   0   1   0   0   2   0   1   0   0   0   1   1   0   1   2   0   2   0   0   1   1   0   1   2   0   2   2   1   0   0   0   1   0   1   0   1   0   1   1   0   2   1   2   1   0   1   2   1   1   1   1   0   1   1   1   0   0   1   1   2   0   2   2   1   1   1   0   2   0   2   0   1   2   1   2   1   2   1   1   1   0   0   0   2   1   1   1   1   2   0   2   2   2   1   1   2   2   2   1   1   2   0   2   2   1   2   1   1   1   2   1   2   1   2   0   1   1   1   1   2   1
 MK-5-12                2   0   0   1   1   0   2   2   1   2   1   0   1   2   1   1   1   2   1   1   0   2   0   0   0   1   0   2   2   2   1   1   1   1   0   2   0   0   1   1   2   1   1   0   1   1   1   1   0   1   0   2   1   0   2   1   2   0   2   0   0   2   0   2   0   1   1   1   1   1   1   2   1   1   1   1   0   1   0   0   1   0   0   2   1   1   0   1   0   1   1   0   1   2   1   2   0   0   1   1   1   1   2   0   2   2   1   0   0   1   1   0   1   0   1   0   1   1   0   2   1   2   1   0   1   2   1   2   0   2   0   1   1   1   0   0   0   1   0   0   2   1   1   1   1   0   2   0   1   0   1   2   1   2   0   2   1   1   1   0   0   1   2   1   1   1   1   2   0   2   2   2   1   1   2   2   2   2   1   2   1   2   2   1   1   1   1   1   1   1   2   1   2   0   1   1   1   1   2   1
 MK-5-13                2   0   0   1   1   0   2   2   1   2   1   0   0   2   1   1   1   2   1   1   0   2   0   0   0   1   0   2   2   2   1   1   1   1   0   1   0   0   0   0   2   1   1   0   1   1   1   1   0   1   0   2   1   0   2   1   2   0   1   0   0   2   0   2   0   2   1   1   0   1   0   2   1   1   2   1   0   1   0   0   1   0   0   1   2   1   0   1   1   1   1   0   1   2   2   2   0   0   0   1   1   2   2   0   2   2   1   1   0   1   0   0   1   0   1   0   1   2   0   2   1   2   1   0   1   2   1   2   0   2   0   1   2   0   0   0   0   2   0   0   2   1   1   1   1   0   1   0   1   0   1   2   1   2   0   2   1   2   1   0   0   1   2   1   1   1   1   2   0   2   2   2   1   1   2   2   0   2   1   2   1   2   2   1   1   1   1   2   1   1   2   1   2   0   1   1   1   1   2   1
 MK-5-14                2   0   0   1   1   0   2   2   1   2   1   0   1   2   2   1   1   2   0   1   0   2   1   2   0   1   0   1   2   2   1   1   1   1   0   1   0   0   0   0   1   1   2   0   1   1   1   1   0   1   0   2   1   1   2   2   2   0   1   0   0   2   0   1   0   2   1   1   0   1   1   1   1   1   2   1   0   1   0   0   1   0   0   1   2   1   0   1   1   1   1   0   1   1   1   2   0   0   0   1   1   2   2   0   2   2   2   1   0   1   0   0   1   1   1   0   1   2   0   2   1   2   1   0   1   2   1   2   0   2   0   1   2   0   0   1   0   1   0   0   2   1   1   1   1   0   1   0   1   0   1   2   1   2   1   1   1   2   0   0   0   2   2   1   1   1   1   2   0   2   2   2   1   1   1   2   1   2   1   2   1   2   2   1   1   1   1   2   1   1   2   2   2   1   1   1   2   1   2   1
 MK-5-15                2   0   0   1   1   0   1   2   2   2   1   0   1   2   2   1   0   2   0   1   0   2   1   2   0   1   0   1   2   1   2   1   1   1   0   1   0   0   0   0   0   2   2   0   0   1   1   1   2   1   0   2   1   1   2   2   1   0   1   0   0   2   0   1   0   2   1   0   0   1   1   1   1   1   2   1   1   0   0   0   0   0   0   2   1   1   0   1   1   2   1   0   1   1   0   2   0   2   0   0   0   2   1   0   1   2   2   1   1   1   1   0   1   0   0   0   1   2   0   2   1   1   0   1   1   2   1   1   0   2   0   1   2   0   0   1   0   1   0   0   1   2   1   0   1   0   1   0   1   0   1   1   1   2   1   2   1   2   0   0   0   2   1   2   1   1   1   2   0   1   1   2   1   1   1   2   1   2   1   2   1   2   2   1   1   1   1   2   1   1   2   2   2   1   1   1   2   1   2   1
 MK-5-16                2   0   0   1   1   0   1   1   1   2   1   0   1   2   2   1   0   2   0   0   1   2   1   2   0   1   0   0   2   0   1   2   1   2   0   1   0   0   0   0   0   2   2   0   0   1   0   1   1   1   0   2   1   1   2   2   0   0   0   1   0   1   0   1   0   1   1   0   1   1   1   0   1   1   2   1   1   0   1   0   0   0   0   2   2   1   1   1   1   2   1   1   1   1   0   2   0   2   0   0   0   2   1   0   1   1   2   1   1   1   1   0   1   0   0   1   1   2   0   2   0   1   0   1   1   2   1   1   0   2   0   1   2   0   0   0   0   1   0   0   1   2   1   0   0   0   1   0   1   0   1   1   2   2   1   2   1   2   0   0   0   1   1   2   1   1   1   2   0   2   1   2   2   1   1   2   1   2   2   2   1   2   2   1   1   1   1   2   1   2   2   2   2   1   1   1   2   1   2   1
 MK-6-1                 2   1   1   1   1   0   0   1   1   1   2   2   2   1   2   1   0   2   1   2   1   0   2   2   1   1   1   1   1   2   1   1   2   0   2   0   1   1   1   2   2   2   0   0   0   0   1   2   0   1   0   1   1   1   2   1   2   0   0   0   1   2   2   0   2   0   1   1   1   1   0   1   1   0   1   0   1   1   1   0   0   1   1   1   2   0   1   0   0   0   2   0   0   1   1   2   1   0   2   1   1   1   1   0   1   0   2   1   1   0   0   1   1   0   0   1   0   2   1   1   1   1   0   0   1   1   1   0   1   1   2   1   1   2   1   2   1   2   1   2   0   1   2   2   2   1   0   1   0   0   0   2   1   2   2   0   2   2   1   0   1   1   1   1   1   2   1   1   2   2   0   1   1   0   1   1   2   2   2   1   1   0   1   2   1   1   2   2   2   1   1   0   2   0   2   2   1   0   1   0
 MK-6-2                 2   0   1   1   1   0   0   1   1   1   2   1   2   0   2   1   0   2   1   1   0   0   2   2   1   1   1   1   2   2   1   2   2   0   2   0   2   1   1   2   2   2   1   0   0   0   1   2   0   0   0   1   1   1   2   1   2   1   0   0   1   2   2   1   2   0   1   1   1   2   0   1   1   1   2   0   1   1   1   0   0   1   1   1   2   2   2   0   0   1   1   0   0   1   1   2   1   0   2   1   1   1   1   0   1   0   2   1   1   0   0   0   2   1   0   1   0   1   1   1   1   1   0   0   1   1   1   0   1   1   2   2   1   2   1   1   1   2   1   2   0   1   2   2   2   0   0   1   0   0   0   2   1   2   2   0   2   2   1   0   1   1   1   1   1   2   0   1   2   2   0   1   0   0   2   1   2   2   2   1   1   0   0   1   0   1   2   2   2   1   1   1   2   0   2   2   1   0   1   0
 MK-6-3                 2   1   1   1   1   0   0   1   1   0   2   1   2   0   2   1   0   2   1   1   0   0   2   2   0   1   1   2   2   1   1   2   2   0   1   0   2   1   2   1   2   2   1   1   1   0   0   2   1   0   0   1   1   1   2   1   2   2   0   0   1   2   2   1   2   0   1   1   1   2   0   1   1   1   1   0   1   1   0   0   0   1   1   1   2   2   2   1   0   1   1   0   1   1   1   2   1   0   2   1   2   1   1   0   1   2   2   1   1   0   0   0   2   1   0   1   1   1   1   1   1   0   0   0   1   1   1   1   1   2   2   2   2   2   1   1   1   2   1   1   1   1   2   2   2   0   0   1   0   0   1   2   2   1   2   0   2   2   1   0   1   1   2   0   1   2   1   1   1   1   1   1   1   2   2   1   2   2   2   1   0   0   1   1   0   1   2   2   2   1   1   1   2   1   2   2   1   0   1   0
 MK-6-4                 2   1   1   1   1   0   0   1   1   0   1   1   2   0   2   1   0   2   1   1   1   0   1   2   1   1   1   1   1   1   1   2   2   0   1   1   1   1   2   2   0   2   1   1   1   0   0   2   1   0   0   0   1   1   2   1   2   2   1   1   1   2   1   1   2   0   2   1   1   1   0   1   2   1   1   0   1   1   0   1   0   1   1   0   2   2   2   1   0   1   1   0   1   1   1   2   1   0   2   1   2   1   1   0   1   2   2   1   1   0   1   0   2   0   0   2   1   1   1   1   1   0   0   1   1   1   1   1   1   1   2   2   2   2   1   1   1   2   1   0   0   1   2   2   1   0   0   1   0   0   0   2   1   2   2   1   0   2   1   0   1   1   2   0   1   2   1   1   1   1   0   1   1   2   2   2   2   0   1   1   0   0   0   1   0   1   2   2   2   1   1   2   1   1   2   2   0   0   1   0
 MK-6-5                 2   1   1   1   1   0   0   1   1   0   1   1   1   0   2   1   1   2   1   1   2   0   1   2   0   1   1   1   1   1   1   2   2   1   1   0   1   1   2   2   0   2   1   0   1   0   1   2   1   0   1   0   1   1   1   1   2   2   1   1   1   2   0   0   2   1   2   1   1   0   0   1   1   1   1   1   1   1   0   1   0   1   1   0   1   2   2   1   0   1   1   0   1   1   1   2   1   0   1   1   1   2   1   1   1   2   2   1   2   2   1   0   2   0   0   2   2   1   1   1   1   1   0   1   1   1   1   1   1   1   2   2   2   2   1   1   1   2   1   0   0   1   2   1   1   0   0   2   1   1   0   2   1   2   0   1   0   0   1   0   1   1   2   1   1   2   1   1   1   1   0   1   2   2   2   1   2   2   1   1   0   0   1   0   0   1   2   2   2   1   1   1   1   0   2   2   0   0   2   1
 MK-6-6                 2   2   1   1   1   1   0   2   1   0   1   1   1   0   2   1   1   2   1   1   2   0   1   2   0   1   1   1   2   1   1   2   2   1   1   0   1   1   2   2   0   2   1   0   1   0   1   2   1   0   1   0   1   0   2   1   2   2   1   1   1   2   0   0   2   1   1   1   1   0   0   1   1   1   1   1   1   1   0   1   0   1   1   0   1   2   2   1   0   1   1   1   2   1   1   2   1   0   1   1   0   2   0   1   1   1   1   1   2   2   1   0   2   1   0   1   2   1   1   0   2   1   0   1   1   1   0   0   1   1   2   2   2   2   1   1   1   2   1   0   0   1   2   1   1   1   1   1   1   1   0   2   0   2   0   1   0   0   1   0   1   1   2   0   1   1   1   1   1   1   0   1   2   2   2   1   2   2   1   1   0   1   1   0   0   1   2   2   2   1   1   1   1   0   1   2   0   1   2   0
 MK-6-7                 2   2   1   1   1   1   0   2   2   0   1   1   0   0   2   1   2   2   1   1   2   0   1   2   0   1   1   1   1   1   0   2   2   1   1   1   1   1   2   1   0   2   1   1   1   1   1   2   1   0   1   0   1   1   2   1   2   2   1   1   1   2   1   0   2   2   1   1   0   0   0   1   1   1   1   1   1   1   0   1   0   2   0   0   2   1   2   0   0   2   1   0   1   1   2   2   1   1   1   1   0   2   1   1   1   1   1   2   2   2   0   0   2   0   0   1   2   1   1   0   2   1   0   1   1   1   0   0   1   1   1   2   2   1   1   1   1   2   1   0   0   1   2   1   1   1   1   1   1   1   1   1   0   1   0   2   0   0   2   0   1   1   2   0   0   1   1   1   1   1   0   1   2   2   2   1   2   2   0   1   1   2   1   1   0   1   1   2   2   1   1   1   1   1   1   2   0   1   2   0
 MK-6-8                 1   2   1   1   1   1   1   2   2   0   2   1   0   0   1   1   1   2   1   1   2   1   2   2   0   1   1   1   1   1   0   1   2   2   1   2   1   1   1   1   0   2   1   1   0   1   1   2   1   0   1   0   1   1   2   0   2   2   1   1   2   2   2   0   2   1   1   1   0   0   0   1   1   0   1   2   1   0   0   1   0   2   0   0   1   1   2   0   0   2   1   0   1   1   1   2   1   2   1   1   0   2   1   1   1   2   1   2   2   2   0   0   2   0   0   1   2   0   1   0   2   0   0   1   2   0   0   0   1   1   2   1   2   1   1   1   2   2   2   0   0   2   2   1   1   1   1   1   0   1   1   1   0   1   0   1   0   0   2   0   1   1   2   0   0   1   0   1   1   0   0   1   2   2   2   2   2   1   0   1   1   2   1   1   2   1   1   2   1   1   1   0   1   1   1   1   0   1   2   0
 MK-6-9                 1   1   1   2   0   1   1   1   2   0   2   1   0   0   2   0   1   2   1   2   2   1   2   1   0   1   1   1   1   1   0   1   2   1   1   2   1   2   1   1   1   2   1   0   0   1   1   2   1   0   1   0   1   1   2   0   2   2   1   1   2   2   1   0   2   1   1   1   1   1   0   1   2   0   1   2   0   0   0   1   0   2   0   0   0   1   1   0   0   2   1   0   1   1   1   1   0   2   1   1   0   2   1   1   1   2   1   2   2   2   0   0   2   0   0   1   2   0   1   1   2   0   1   1   2   1   0   0   1   1   2   1   2   1   1   1   2   1   1   0   0   2   2   1   1   1   1   1   1   0   1   1   0   1   0   1   0   1   2   0   1   1   2   0   0   1   1   1   1   0   0   1   2   2   2   2   2   1   1   1   1   2   1   0   2   1   1   2   0   1   1   0   1   1   1   1   0   1   2   0
 MK-6-10                1   1   1   2   0   1   1   1   1   0   2   1   0   0   2   0   2   1   0   2   2   2   2   1   0   1   1   1   1   1   0   2   2   1   1   2   1   2   0   2   1   2   1   0   1   1   1   2   0   0   1   1   1   1   1   1   2   2   2   1   1   2   1   0   2   0   1   0   1   0   0   1   1   0   1   2   0   0   1   1   0   2   0   0   0   1   1   0   0   2   1   0   0   1   1   1   1   1   0   1   0   2   1   1   0   2   1   2   2   1   0   0   1   2   0   0   1   0   1   1   2   1   1   1   2   1   0   1   1   1   2   1   2   1   0   1   2   1   1   0   0   2   2   1   1   1   1   1   1   1   1   1   0   1   0   1   0   1   2   0   1   1   1   0   0   1   0   0   1   0   0   1   2   2   2   2   2   1   1   1   1   2   1   0   2   1   1   2   0   1   1   0   1   1   1   1   1   1   2   0
 MK-6-11                1   1   1   2   0   2   1   1   1   0   2   0   0   0   2   0   2   1   0   2   2   2   1   1   0   1   1   1   1   1   0   2   2   2   1   1   1   1   0   2   1   2   2   0   1   1   1   2   0   0   1   1   1   0   1   1   2   1   2   1   1   2   0   0   1   1   1   0   1   0   0   1   1   0   0   1   0   0   2   1   0   2   0   0   0   1   1   1   0   2   1   0   0   1   1   1   1   1   0   1   0   1   2   1   0   2   1   2   2   1   0   0   1   2   1   0   1   1   1   1   2   1   1   1   2   1   0   1   1   1   1   1   2   1   0   1   2   1   0   0   0   2   2   1   1   1   1   1   1   1   0   1   0   1   0   1   0   1   1   0   1   1   1   0   0   1   0   0   1   0   0   1   2   2   2   2   2   1   1   1   1   1   1   0   1   2   1   2   0   1   1   0   1   2   1   1   1   1   2   0
 MK-6-12                1   1   1   2   1   1   0   0   1   0   2   0   0   0   2   0   2   1   1   2   2   2   1   1   0   1   1   2   1   1   0   1   2   2   1   1   1   1   0   2   2   1   2   0   0   1   1   1   0   0   1   1   0   0   1   1   2   2   2   2   1   1   0   0   1   1   1   0   1   0   0   1   1   0   0   1   0   0   1   1   0   2   0   1   0   1   1   1   0   2   1   0   0   1   1   1   1   1   0   0   0   1   2   1   0   2   2   2   1   1   1   1   1   2   1   1   1   2   1   1   2   0   1   2   2   1   0   1   1   1   2   1   2   1   0   2   1   0   0   0   0   2   2   2   1   1   1   1   1   1   1   1   0   1   0   1   0   1   1   0   1   1   1   0   0   0   0   1   1   1   0   2   2   2   2   2   2   1   0   1   1   1   0   0   1   2   0   2   0   1   1   0   1   2   1   1   1   1   2   0
 MK-6-13                1   1   1   1   1   1   0   0   1   0   2   0   0   0   2   1   2   1   1   2   2   0   1   1   0   1   1   2   1   1   0   1   2   2   0   1   1   1   0   2   2   1   1   0   0   1   1   1   0   0   1   1   1   0   1   1   2   2   2   1   1   1   0   0   1   1   1   0   1   0   0   1   1   1   1   1   0   0   2   2   1   2   0   1   0   1   1   1   0   2   2   0   1   1   1   1   1   1   0   0   0   1   1   1   0   2   2   2   1   1   1   1   0   2   1   1   1   2   1   1   2   0   1   2   1   1   0   1   1   1   2   1   2   1   0   2   1   0   0   0   0   2   2   2   1   1   1   2   1   1   1   1   0   1   1   1   0   1   1   0   1   1   1   0   0   1   0   1   2   1   0   2   2   2   2   2   2   1   1   1   1   1   0   1   1   2   0   2   0   1   1   1   1   2   1   2   1   1   2   0
 MK-6-14                1   1   1   1   1   1   0   0   1   0   2   0   0   0   2   1   2   1   0   2   2   0   1   1   0   1   1   2   2   1   0   1   1   1   0   1   2   1   0   2   2   1   1   0   0   1   1   1   0   0   1   1   1   0   1   1   2   1   2   1   1   1   0   0   1   1   1   0   1   0   1   1   1   2   1   1   0   0   2   1   1   1   0   1   1   1   1   1   0   2   2   0   1   1   1   1   1   1   0   0   1   1   1   0   0   2   2   2   0   0   1   1   0   2   1   2   1   2   1   1   2   0   1   2   1   0   0   1   1   1   2   1   2   1   0   2   1   0   0   0   0   1   2   2   1   1   0   2   1   1   1   1   0   1   2   0   2   1   1   0   1   1   0   0   0   1   0   2   2   1   0   2   2   2   1   2   2   1   1   1   1   0   0   1   1   2   1   2   1   1   1   1   1   2   1   1   2   1   2   1
 MK-6-15                1   1   2   1   1   1   0   0   1   1   1   1   0   0   2   1   2   1   0   2   2   0   1   0   0   1   1   2   2   1   0   1   1   1   0   1   2   1   0   2   2   2   1   0   0   1   1   1   1   0   1   1   1   1   1   1   2   1   2   1   1   1   0   0   2   2   1   0   1   0   1   2   1   2   1   1   0   0   2   1   1   1   0   0   1   0   1   1   0   2   2   0   1   1   1   1   0   1   0   0   2   0   1   0   0   2   2   2   0   0   1   1   1   2   1   2   1   2   1   1   2   1   2   0   1   0   1   1   1   1   2   2   2   1   0   2   1   1   2   0   1   1   2   2   2   1   0   1   1   1   1   1   1   1   2   0   2   1   1   0   1   2   1   0   0   1   0   2   1   1   0   2   2   2   1   2   2   0   1   1   1   1   0   1   1   2   1   1   1   1   1   2   1   2   1   1   2   2   2   1
 MK-6-16                1   1   2   1   1   2   0   0   2   1   1   1   1   0   1   1   2   1   1   2   2   0   2   0   0   1   2   2   1   1   0   1   1   2   0   1   2   1   0   2   2   2   1   0   0   1   1   0   2   0   1   1   1   1   1   0   2   2   2   1   1   2   0   0   2   2   1   0   1   1   1   2   1   2   0   2   0   0   2   1   1   0   1   0   1   0   0   1   0   2   1   0   1   1   1   1   0   0   0   0   2   1   1   0   0   2   2   0   0   0   1   1   1   2   2   2   1   2   2   1   2   1   2   0   2   0   0   1   1   1   2   2   2   1   0   2   1   1   1   0   1   0   2   2   1   1   1   1   1   0   1   1   1   2   2   1   2   1   0   0   1   2   0   0   0   1   0   2   0   1   0   2   2   2   1   2   1   0   0   1   2   1   0   1   1   2   1   1   1   1   0   2   1   2   1   1   2   2   2   1
 
!****************************************** Phenotypic Data **********************************************************
!-100.0 is resevred for missing phenotype
SimulatedTrait1         8.0416   11.3747    8.6156   10.4899   10.4519   12.4444    8.8476    9.9238    9.4874   11.1629   10.4012   10.2700    8.4829   10.5236    8.9140    9.5344    8.3940    9.6873    9.3446    9.9055   10.5227    9.3225   11.5087    9.9231    9.9998    8.8616   10.1773    9.1843    9.8270    9.6318    9.0910   11.0456    8.2592   11.4074    9.8661    9.4407    8.8066   10.4362    9.4815    8.8599   10.5313    9.9531   10.1846    9.2679   12.5017   10.3238   11.7677    9.4470   11.6123    9.6685   10.4995    9.4487   10.1557    8.8880    9.0705   10.5576    9.7392    8.8635    9.1111    9.3762    8.1300   10.2168    9.7623   12.3888   11.4318   11.8754   10.6613   10.9618   10.6859    9.6122    9.4257   10.8350    9.3806   10.2344   10.0791    9.4199    9.3048    9.1088    7.8240    9.1308    9.0321    9.1197    9.7826    8.9918   11.1818    9.5887    8.0130   10.6957    9.4726   10.5318   10.7675    9.8064   11.2647    9.5771    8.6321   10.9917    9.6863    9.3651    9.0744    9.9792    9.3645    9.6908    9.9094    9.7029    8.4078    9.4971   10.0740   10.6737   10.1548    9.7516    9.5340    8.8269    9.4451   10.4190    9.2371    9.5028    8.2139    9.8846    9.9647   11.0479   10.4486   11.1479    8.8526   10.0068    9.6266   10.2881    9.8713    8.4358   11.2234   10.1447    9.7169    9.2071    9.6775    9.5979   11.6135    8.2807   10.5707   10.0114    9.6099   10.3592    9.2619   10.1918    9.5341    8.2099   11.4616    9.5192   11.0597    9.2863   10.2024    9.6765   10.2221   10.6206   10.2031   10.6459   10.8683    9.1904   12.1950   10.2832    8.7702    9.5628   10.8031   10.0865    7.9231    8.6923   10.0320   10.9897   10.0079   10.1812    8.3067   10.0078   12.5644   10.3857    9.2799   11.0802    9.5682    9.2232    8.8051   10.1992   10.2685    9.0373   11.2249   10.2368    9.1098   10.7513    8.4305   10.4746   10.2765   10.8941   10.7231   10.4587   10.3740   11.1557   10.9728    9.8795   11.2862    8.9810    9.6980    8.2165   10.7567    8.4948
 
