# Supplementary material for: Inclusive Composite Interval Mapping of QTL by Environment Interactions in Biparental Populations
Source: PLoS One. 2015 Jul 10;10(7):e0132414. doi: 10.1371/journal.pone.0132414 (PMC4498613; doi:10.1371/journal.pone.0132414)
Supplement: S2 File — (ZIP) [file pone.0132414.s002.zip › F2 population/e=1/run_00178.met]

!**********************Note: lines staring with "!" are remarks and will be ignored in the program********************
!*********************************General Information**********************************
!Assuming F1 = P1 x P2, populations available in QTL IciMapping are: 
!  1, P1BC1F1 = P1 x F1, the first backcrossing where P1 is used as the recurrent parent;
!  2, P2BC1F1 = P2 x F1, the first backcrossing where P2 is used as the recurrent parent;
!  3, F1DH, F1-derived doubled haploids; 
!  4, RIL or F1RIL, recombination inbred lines through the repeated selfing of F1;
!  5, P1BC1RIL, recombination inbred lines through the repeated selfing of P1BC1F1;
!  6, P2BC1RIL, recombination inbred lines through the repeated selfing of P2BC1F1;
!  7, F2, the selfing generation of F1;
!  8, F3, the selfing generation of F2;
!  9, P1BC2F1, the second backcrossing where P1 is used as the recurrent parent; 
! 10, P2BC2F1, the second backcrossing where P2 is used as the recurrent parent;
! 11, P1BC2RIL, recombination inred lines through the repeated selfing of P1BC2F1; 
! 12, P2BC2RIL, recombination inred lines through the repeated selfing of P2BC2F1; 
! 13, P1BC1F2, the selfing generation of P1BC1F1; 
! 14, P2BC1F2, the selfing generation of P2BC1F1; 
! 15, P1BC2F2, the selfing generation of P1BC2F1; 
! 16, P2BC2F2, the selfing generation of P2BC2F1; 
! 17, P1BC1DH, P1BC1F1-derived doubled haploids; 
! 18, P2BC1DH, P2BC1F1-derived doubled haploids; 
! 19, P1BC2DH, P1BC2F1-derived doubled haploids; 
! 20, P2BC2DH, P2BC2F1-derived doubled haploids; 
   7      !Mapping Population (see remarks above)
   2      !Mapping Function (1 for Kosambi; 2 for Haldane; 3 for Morgan)
   2      !Marker Space Type (1 for intervals; 2 for positions)
   1      !Marker Space Unit(1 for centiMorgans; 2 for Morgan)
   6      !Number of Chromosomes (or Linkage Groups)
 200      !Size of the mapping population
   1      !Number of environments
 
!***************************************** Chromosomes and Linkage Maps **********************************************
!Chromosome                 NumMarkers
-CH1                        16
-CH2                        16
-CH3                        16
-CH4                        16
-CH5                        16
-CH6                        16
!Linkage map (Marker name followed by position or the interval length)
 MK-1-1                1     0.000
 MK-1-2                1    10.000
 MK-1-3                1    20.000
 MK-1-4                1    30.000
 MK-1-5                1    40.000
 MK-1-6                1    50.000
 MK-1-7                1    60.000
 MK-1-8                1    70.000
 MK-1-9                1    80.000
 MK-1-10               1    90.000
 MK-1-11               1   100.000
 MK-1-12               1   110.000
 MK-1-13               1   120.000
 MK-1-14               1   130.000
 MK-1-15               1   140.000
 MK-1-16               1   150.000
 MK-2-1                2     0.000
 MK-2-2                2    10.000
 MK-2-3                2    20.000
 MK-2-4                2    30.000
 MK-2-5                2    40.000
 MK-2-6                2    50.000
 MK-2-7                2    60.000
 MK-2-8                2    70.000
 MK-2-9                2    80.000
 MK-2-10               2    90.000
 MK-2-11               2   100.000
 MK-2-12               2   110.000
 MK-2-13               2   120.000
 MK-2-14               2   130.000
 MK-2-15               2   140.000
 MK-2-16               2   150.000
 MK-3-1                3     0.000
 MK-3-2                3    10.000
 MK-3-3                3    20.000
 MK-3-4                3    30.000
 MK-3-5                3    40.000
 MK-3-6                3    50.000
 MK-3-7                3    60.000
 MK-3-8                3    70.000
 MK-3-9                3    80.000
 MK-3-10               3    90.000
 MK-3-11               3   100.000
 MK-3-12               3   110.000
 MK-3-13               3   120.000
 MK-3-14               3   130.000
 MK-3-15               3   140.000
 MK-3-16               3   150.000
 MK-4-1                4     0.000
 MK-4-2                4    10.000
 MK-4-3                4    20.000
 MK-4-4                4    30.000
 MK-4-5                4    40.000
 MK-4-6                4    50.000
 MK-4-7                4    60.000
 MK-4-8                4    70.000
 MK-4-9                4    80.000
 MK-4-10               4    90.000
 MK-4-11               4   100.000
 MK-4-12               4   110.000
 MK-4-13               4   120.000
 MK-4-14               4   130.000
 MK-4-15               4   140.000
 MK-4-16               4   150.000
 MK-5-1                5     0.000
 MK-5-2                5    10.000
 MK-5-3                5    20.000
 MK-5-4                5    30.000
 MK-5-5                5    40.000
 MK-5-6                5    50.000
 MK-5-7                5    60.000
 MK-5-8                5    70.000
 MK-5-9                5    80.000
 MK-5-10               5    90.000
 MK-5-11               5   100.000
 MK-5-12               5   110.000
 MK-5-13               5   120.000
 MK-5-14               5   130.000
 MK-5-15               5   140.000
 MK-5-16               5   150.000
 MK-6-1                6     0.000
 MK-6-2                6    10.000
 MK-6-3                6    20.000
 MK-6-4                6    30.000
 MK-6-5                6    40.000
 MK-6-6                6    50.000
 MK-6-7                6    60.000
 MK-6-8                6    70.000
 MK-6-9                6    80.000
 MK-6-10               6    90.000
 MK-6-11               6   100.000
 MK-6-12               6   110.000
 MK-6-13               6   120.000
 MK-6-14               6   130.000
 MK-6-15               6   140.000
 MK-6-16               6   150.000
!*********************************** Marker Types ********************************************************************
!Co-dominant marker: When heterozygote F1 is present, P1 is coded as 2, F1 is coded as 1, and P2 is coded as 0; Otherwise, P1 is coded as 2, and P2 is coded as 0. 
!Dominant marker: When heterozygote F1 is present, P1 and F1 are coded as 12, and P2 is coded as 0; Otherwise, P1 is coded as 2, and P2 is coded as 0.  
!Recessive markers: When heterozygote F1 is present, P1 is coded as 2, and F1 and P2 are coded as 10; Otherwise, P1 is coded as 2, and P2 is coded as 0. 
!Missing marker is coded as -1. 
 MK-1-1                 0   1   1   2   1   0   0   1   0   1   1   1   0   1   1   1   2   0   0   2   2   0   1   2   0   2   0   2   1   1   2   2   2   1   1   0   0   0   2   2   1   0   0   2   1   0   1   2   2   1   2   0   1   2   0   2   2   1   0   2   1   1   2   2   0   2   0   0   1   1   0   2   1   2   2   0   0   1   1   1   1   1   1   1   1   2   0   2   1   2   1   1   2   2   2   0   2   1   1   1   1   1   0   0   1   2   1   1   0   2   0   1   0   2   1   0   2   1   1   1   1   1   2   0   2   1   2   1   1   1   2   2   1   2   1   2   1   0   1   1   0   1   2   0   2   1   0   1   1   1   2   1   0   2   0   1   1   1   2   1   1   1   1   1   1   0   1   1   1   1   0   1   1   2   1   0   1   1   1   0   0   0   1   0   1   0   0   1   1   1   1   1   2   1   1   1   0   0   2   2
 MK-1-2                 1   1   1   2   1   0   0   1   1   1   1   1   0   1   1   1   1   1   0   2   2   0   1   2   0   2   0   2   1   2   1   2   1   1   1   0   0   0   2   2   1   0   0   2   1   0   1   2   2   1   2   0   1   2   1   2   2   0   0   2   1   1   2   2   1   2   0   2   1   1   0   1   0   2   1   0   0   1   1   1   1   2   1   1   1   2   0   2   2   2   1   2   2   2   2   0   2   1   2   0   1   1   0   0   1   2   1   1   0   2   0   1   0   2   1   0   2   1   0   1   2   1   2   0   2   1   2   1   1   1   2   2   1   2   1   1   0   0   1   1   2   1   2   1   2   1   0   0   1   1   0   1   0   1   0   2   1   1   1   2   1   0   1   1   1   0   2   1   1   1   0   1   1   2   1   0   1   1   1   0   0   0   1   0   1   0   0   1   1   2   1   1   1   1   1   1   0   0   2   2
 MK-1-3                 1   1   1   2   1   0   0   1   0   1   1   1   1   1   2   1   1   1   0   2   1   0   1   2   0   2   0   2   1   2   0   2   1   1   1   0   0   0   2   2   1   0   1   1   1   0   1   2   2   1   1   0   1   2   1   2   2   0   0   2   1   1   2   2   1   2   0   2   1   1   0   1   1   2   1   0   0   1   1   1   1   2   1   1   1   2   0   1   2   2   1   2   2   0   2   0   2   1   1   0   1   1   1   0   1   2   1   1   0   2   0   1   0   1   1   0   1   1   0   1   2   1   2   0   2   1   2   1   1   1   2   2   2   2   1   1   0   0   1   0   2   1   2   0   2   1   1   0   1   1   0   1   0   1   0   2   1   1   1   2   1   0   1   1   1   0   1   0   1   1   1   1   1   2   1   0   1   1   2   0   0   1   1   0   1   0   0   1   1   2   1   1   1   2   1   1   0   1   2   2
 MK-1-4                 1   1   1   2   1   0   0   2   0   0   1   0   1   1   1   1   1   1   0   2   1   0   1   2   0   2   0   2   1   1   0   2   1   1   1   0   0   0   2   2   1   0   1   1   1   0   0   2   2   1   1   0   2   2   1   1   2   0   1   2   1   1   2   2   1   1   1   2   1   1   0   1   1   2   2   0   1   0   1   1   1   2   1   1   1   2   0   1   2   2   1   2   2   0   2   0   2   0   1   0   1   1   1   0   1   2   1   1   0   2   0   1   0   1   1   0   1   1   0   2   2   1   1   0   1   1   2   2   1   1   2   2   1   2   1   1   0   0   1   0   2   1   2   0   2   1   1   1   1   1   0   1   0   1   1   2   1   1   1   2   1   0   1   1   1   0   1   0   1   1   1   1   1   2   2   0   1   1   1   1   0   2   1   0   1   0   0   1   1   2   1   1   1   1   1   1   0   1   2   2
 MK-1-5                 1   1   1   1   1   0   0   1   0   0   1   0   1   0   1   2   1   1   0   2   1   0   1   2   0   2   0   2   1   1   0   2   1   1   1   0   0   0   2   2   1   0   1   1   1   0   0   1   2   1   1   0   2   2   1   1   1   0   2   2   1   1   2   2   1   1   1   2   0   0   0   1   1   2   2   0   1   0   1   1   1   2   1   1   1   2   1   0   2   2   1   1   2   1   2   0   2   1   1   0   0   1   1   0   2   2   1   1   0   1   0   1   1   1   1   0   2   1   1   2   2   1   1   0   1   1   2   1   1   1   2   1   1   2   1   1   0   0   1   0   2   1   2   0   1   2   2   1   0   1   1   1   0   1   1   1   1   1   1   2   1   0   1   1   1   1   1   0   1   2   1   1   1   1   2   0   1   1   1   1   1   2   0   0   1   0   0   1   1   2   1   1   0   1   2   1   0   1   2   2
 MK-1-6                 2   1   1   1   1   0   0   1   0   1   1   1   1   0   1   2   1   0   0   1   1   0   1   2   0   2   0   1   1   1   0   2   1   1   2   0   0   0   1   2   1   0   1   2   1   0   0   1   2   1   1   0   2   2   1   1   0   0   2   2   0   1   2   1   1   0   1   2   1   0   1   2   1   2   2   0   1   0   1   2   1   2   2   0   1   2   1   0   2   2   1   2   2   1   2   0   2   1   1   0   0   1   1   0   2   2   1   2   0   1   0   1   1   1   1   0   2   1   1   2   2   1   1   0   1   1   1   1   1   1   2   1   1   2   1   1   0   1   1   0   2   1   2   0   1   2   1   1   0   1   1   0   0   0   0   1   1   1   1   2   2   0   1   1   1   0   1   1   1   2   1   1   1   1   2   1   1   1   1   1   1   1   0   1   1   0   0   1   1   2   1   1   0   1   2   1   1   1   2   1
 MK-1-7                 2   1   1   1   1   0   0   1   0   1   2   2   1   0   1   1   2   0   0   1   1   0   1   2   0   2   1   1   1   1   0   2   1   1   1   0   0   1   2   2   0   0   1   2   0   0   0   0   2   1   1   0   2   2   1   1   0   0   2   2   0   1   2   1   1   0   0   1   1   0   2   2   0   2   2   0   1   0   0   2   1   2   2   0   1   1   1   2   1   2   1   2   1   1   2   0   2   1   0   0   0   1   1   0   2   2   1   2   0   1   0   1   1   1   1   0   1   1   1   2   2   2   1   0   1   1   1   1   1   1   2   1   1   1   1   0   0   1   1   1   2   1   2   0   1   2   1   1   0   1   0   0   1   0   0   1   1   1   2   2   2   1   1   1   2   0   1   1   1   2   1   2   1   1   2   0   1   0   1   1   1   1   0   0   1   0   0   1   1   2   0   1   0   1   2   1   1   1   2   1
 MK-1-8                 2   1   1   1   0   0   0   1   1   1   2   2   1   1   2   1   1   0   0   1   1   0   1   2   1   1   1   1   1   1   1   1   1   1   1   0   1   1   2   2   1   0   1   2   1   0   0   0   2   1   1   0   2   2   1   1   0   0   2   2   1   1   2   1   1   0   0   1   1   1   2   1   0   2   2   0   2   0   0   2   1   2   2   0   1   1   1   2   1   2   1   2   1   1   2   1   1   1   0   0   0   1   1   0   2   2   1   2   0   1   0   1   1   1   1   0   1   1   1   2   2   2   1   0   1   1   1   1   1   1   2   1   0   2   2   0   0   1   1   2   2   0   2   0   1   2   1   1   0   1   1   0   1   0   0   1   2   0   2   2   2   1   1   2   1   0   0   1   1   2   1   2   1   1   2   0   1   1   1   1   1   2   0   0   1   1   0   1   1   1   0   1   0   1   2   1   1   1   1   2
 MK-1-9                 2   1   2   1   0   0   0   2   1   1   2   2   1   1   2   1   1   0   0   0   0   0   1   1   1   1   1   1   1   1   1   1   1   1   1   0   1   1   2   2   1   1   0   2   1   0   0   0   2   1   1   0   2   2   1   1   0   0   2   2   2   1   1   1   1   0   0   1   1   1   2   1   0   1   2   0   2   1   1   2   1   2   1   0   1   1   1   2   1   1   2   2   1   2   2   1   1   1   0   0   0   1   1   0   1   1   1   2   0   1   0   1   1   1   1   0   1   1   1   2   2   2   1   0   1   1   1   1   1   1   2   1   0   2   2   0   0   1   1   2   2   0   2   0   1   2   1   1   0   1   0   0   1   0   0   0   0   0   2   2   1   1   1   2   1   0   1   1   2   2   1   2   1   1   2   0   2   1   1   0   1   2   0   1   2   1   0   1   1   1   0   1   1   1   2   1   1   1   1   2
 MK-1-10                1   1   2   1   0   0   0   2   1   1   2   2   1   1   2   1   1   1   0   0   0   0   2   1   0   1   1   2   1   1   1   1   1   1   1   0   1   1   2   2   1   1   0   2   1   0   0   0   2   1   1   1   2   2   1   1   1   0   1   1   1   1   1   1   1   1   0   1   1   1   2   0   0   1   1   0   2   1   1   2   0   2   1   1   1   1   1   2   1   1   2   2   1   2   2   1   1   1   0   0   0   1   1   0   1   1   1   2   0   1   0   1   1   1   1   0   1   1   1   2   1   2   1   0   1   2   1   1   1   1   1   1   1   2   2   0   1   1   1   2   2   0   2   0   1   2   1   1   0   1   0   0   1   0   0   0   0   0   2   2   1   1   1   2   1   0   1   1   1   2   1   1   1   1   2   1   1   2   1   0   1   2   0   1   1   1   0   1   1   1   0   1   2   1   2   1   1   1   2   2
 MK-1-11                0   1   1   1   2   0   1   2   1   1   2   2   1   1   1   1   1   1   0   0   0   0   2   1   1   1   1   1   1   1   1   1   1   2   1   0   1   2   2   2   1   1   0   2   1   1   1   0   2   1   1   2   2   1   1   1   2   0   1   1   1   1   1   0   2   1   0   1   1   1   2   0   2   1   1   0   2   1   1   1   0   2   1   1   1   1   1   2   1   0   2   2   2   2   1   1   1   1   0   0   0   1   1   0   0   1   1   1   0   2   0   1   1   1   1   0   1   1   1   2   1   1   1   0   1   2   1   1   1   1   1   1   1   2   2   0   1   1   1   2   2   0   2   0   2   2   1   2   0   2   0   0   1   0   0   0   1   0   2   2   1   1   1   2   1   0   1   1   1   2   1   2   1   2   2   2   2   1   1   0   1   2   0   1   0   0   0   1   1   1   0   1   2   1   1   1   0   2   2   2
 MK-1-12                0   1   1   1   2   0   1   1   1   1   2   0   1   1   1   1   2   1   1   1   0   0   2   1   1   1   1   1   1   1   1   1   1   2   1   0   0   2   2   2   1   1   0   2   1   1   1   1   2   1   0   2   2   1   1   1   2   0   1   1   1   2   1   0   2   1   0   2   1   1   2   0   1   1   2   0   2   1   1   1   0   2   1   1   0   1   1   2   1   0   2   0   2   2   1   1   1   0   0   1   0   1   1   0   0   1   1   2   0   2   0   1   1   0   2   0   1   1   1   2   0   1   1   0   1   2   1   1   2   1   1   2   1   1   2   1   0   1   1   2   2   0   2   0   2   2   1   2   0   2   0   0   1   0   0   0   1   0   2   2   1   1   1   2   2   0   1   1   1   2   0   1   1   2   2   1   2   1   1   0   2   2   0   1   0   0   1   1   1   1   0   1   2   1   0   1   0   2   2   1
 MK-1-13                0   1   1   1   2   0   1   1   1   1   2   0   1   1   1   1   0   1   1   1   0   1   2   1   1   1   1   1   1   1   1   1   1   2   1   1   0   2   2   2   1   1   0   1   1   1   1   2   2   1   0   2   2   1   2   1   2   0   1   1   1   2   1   0   2   1   0   2   1   1   2   0   1   1   2   0   2   0   1   1   0   2   1   1   0   1   1   2   1   0   2   0   2   2   1   0   1   0   0   1   0   1   1   0   0   1   1   2   0   2   0   0   1   0   2   0   1   0   0   2   0   1   1   0   1   2   2   2   2   1   1   1   1   1   2   1   0   1   2   2   2   0   1   0   2   1   1   2   0   2   0   0   1   1   0   0   1   0   1   2   1   1   1   1   2   0   1   1   1   2   0   1   1   2   1   1   2   1   1   0   1   2   1   1   0   0   1   1   1   0   0   2   2   1   0   1   0   2   2   1
 MK-1-14                0   1   1   1   1   0   1   2   1   1   2   1   2   1   1   1   0   1   1   1   0   1   2   1   1   1   1   1   1   2   1   1   2   2   1   1   0   2   2   2   1   1   1   1   1   1   2   2   2   1   0   2   2   1   2   1   2   0   0   1   1   2   1   0   1   2   0   2   1   1   1   0   1   1   2   0   2   0   1   1   0   2   1   1   0   1   1   2   1   1   1   1   2   2   2   1   1   0   0   1   1   0   1   0   0   1   1   2   0   2   0   1   1   0   2   0   2   1   0   2   0   1   1   0   1   2   1   2   2   1   1   1   1   1   2   1   0   2   2   2   2   0   0   0   2   1   1   2   0   2   1   0   1   1   1   1   1   0   1   2   1   1   1   0   2   0   1   1   0   2   0   1   1   2   1   1   1   1   0   0   1   2   1   1   0   0   0   1   1   0   1   2   2   1   1   1   0   2   2   1
 MK-1-15                0   1   1   1   1   0   1   2   1   1   2   1   2   1   1   0   0   1   1   1   0   1   2   1   1   1   1   1   1   2   1   1   2   2   2   1   0   2   1   2   1   0   1   1   0   2   2   2   2   1   1   2   2   1   2   0   1   1   0   1   1   1   1   0   1   1   0   2   2   1   1   1   1   1   2   0   2   1   1   1   0   1   1   1   0   1   1   2   1   1   2   1   2   1   2   1   2   0   1   0   1   0   0   0   0   1   1   2   0   2   0   1   1   0   2   0   2   1   0   2   0   1   0   1   1   2   1   2   1   0   1   1   0   1   2   1   0   2   2   2   2   0   0   0   2   0   1   2   0   2   0   0   1   1   1   1   1   0   1   1   1   2   1   0   2   0   1   1   0   2   0   1   2   2   1   1   1   0   0   1   1   2   1   1   0   0   0   0   1   0   1   2   1   1   1   1   1   2   2   2
 MK-1-16                0   1   1   1   1   0   0   2   1   1   2   1   2   1   2   0   0   1   1   1   0   2   2   1   1   0   1   1   1   2   1   1   2   2   1   1   0   2   1   2   1   0   1   1   0   2   2   2   2   1   2   2   2   1   2   0   1   1   0   2   1   1   1   0   0   1   0   1   2   1   2   2   1   1   2   0   1   1   0   1   1   1   1   1   1   1   1   2   1   1   2   2   1   1   2   1   2   0   2   0   1   0   1   0   1   1   0   2   0   2   0   1   2   0   2   0   2   1   0   2   0   1   0   1   1   2   1   1   1   0   1   1   0   1   2   1   0   2   2   2   2   0   0   0   2   1   1   2   1   2   0   0   0   1   1   0   1   1   1   0   1   2   1   0   2   0   1   1   0   2   1   2   1   2   1   1   1   0   0   2   1   2   1   1   0   1   0   1   1   1   1   2   1   1   1   1   1   2   2   2
 MK-2-1                 1   1   0   1   1   1   2   2   0   0   2   1   1   2   0   0   2   2   1   1   0   2   2   1   1   0   1   1   0   1   1   1   0   1   0   1   1   2   0   2   2   1   1   0   1   1   1   2   2   0   1   1   0   0   1   1   2   0   0   1   1   1   0   1   0   2   2   0   1   2   0   0   1   1   1   1   1   1   0   1   2   0   1   1   0   2   1   0   1   1   2   1   1   1   0   2   0   1   2   1   1   2   1   1   1   0   0   0   1   1   1   0   1   1   1   1   1   2   0   1   2   0   1   2   0   0   1   2   1   0   2   0   0   0   1   2   1   1   1   0   1   1   1   1   1   1   1   1   1   0   1   2   2   0   1   2   0   2   1   0   1   1   1   1   1   1   1   2   2   1   2   2   0   0   1   0   0   2   2   0   2   1   0   0   1   1   0   0   2   2   1   0   1   2   2   1   1   2   1   2
 MK-2-2                 2   1   0   1   1   1   1   2   0   0   2   2   1   2   0   0   1   1   1   1   0   2   2   1   0   0   0   1   0   1   1   1   1   1   0   1   1   2   0   2   2   1   1   0   1   1   1   2   1   0   1   1   0   1   1   1   2   0   1   1   1   1   0   1   0   2   2   0   1   2   0   0   1   1   1   1   1   1   0   1   2   0   1   1   0   2   1   0   1   1   2   1   1   0   0   2   0   1   2   1   2   1   1   1   1   1   0   0   1   1   1   1   1   2   1   1   1   2   0   1   2   0   1   2   0   0   1   1   0   0   2   0   2   0   1   2   1   1   1   0   1   1   1   1   1   1   1   1   1   0   1   1   2   0   1   2   0   2   1   0   1   1   1   1   1   1   1   2   2   1   2   2   1   0   1   0   1   2   1   1   2   1   0   0   1   0   1   0   2   2   1   0   0   1   1   1   1   2   1   1
 MK-2-3                 2   1   0   0   1   1   1   2   0   0   2   2   0   2   0   0   1   1   2   1   0   2   2   1   1   0   0   1   1   1   1   1   2   2   0   1   1   2   0   2   2   1   2   0   0   1   1   2   1   0   1   1   0   2   0   2   2   0   1   1   1   1   0   1   1   2   1   0   1   2   1   1   0   2   1   1   1   1   0   1   1   0   1   1   0   1   1   0   1   1   2   1   1   0   1   2   0   1   2   1   1   1   1   1   1   1   1   2   1   1   1   1   1   2   1   1   0   2   0   1   2   0   2   2   0   0   1   1   1   0   2   0   2   1   1   2   1   1   1   0   1   1   2   1   1   1   1   1   1   0   1   1   2   0   1   1   0   2   0   1   1   1   0   1   1   1   1   2   2   1   2   2   1   0   1   2   2   2   1   1   2   1   0   0   1   0   1   0   2   2   1   0   0   1   1   1   0   1   1   1
 MK-2-4                 2   1   0   0   1   1   1   2   1   0   1   2   0   2   0   1   1   0   2   1   0   2   1   1   1   0   1   1   1   1   1   1   2   2   0   1   0   2   0   2   2   1   2   0   0   2   1   2   1   1   2   0   0   1   0   2   2   0   1   1   2   2   1   1   1   2   1   0   1   2   1   1   0   2   1   2   1   1   0   1   1   0   1   1   0   1   1   1   0   1   2   1   1   0   1   2   0   1   2   1   2   2   1   1   1   1   1   2   1   1   1   1   1   1   1   1   0   2   0   1   2   0   2   2   2   0   1   1   2   0   1   1   2   1   1   2   1   0   1   0   1   1   1   1   1   1   1   1   1   1   2   1   2   0   1   1   0   2   0   1   1   1   0   1   1   1   1   2   2   1   1   1   1   0   1   2   2   1   1   2   2   2   1   0   0   0   1   0   2   2   0   0   0   1   1   1   0   1   1   1
 MK-2-5                 2   1   0   0   1   1   1   2   1   0   2   2   0   2   0   1   1   0   2   1   0   2   1   1   2   0   1   1   1   1   2   1   2   2   1   0   0   2   0   2   2   0   2   0   0   2   1   2   2   1   2   0   1   0   0   2   2   1   1   0   2   2   2   0   1   2   1   0   1   2   1   1   0   2   1   2   1   1   0   0   1   0   1   1   0   0   1   1   0   1   2   1   1   0   1   2   0   1   2   1   1   2   1   0   2   2   0   2   1   1   1   1   0   2   1   2   1   1   1   1   2   0   2   2   2   0   1   2   2   0   1   1   2   1   1   2   2   0   1   0   1   1   1   1   2   1   1   1   1   1   2   1   1   0   1   1   1   2   0   1   1   1   1   1   1   1   1   2   2   2   1   1   1   0   0   2   2   1   2   2   2   1   1   1   1   0   1   0   2   1   0   0   1   1   1   2   0   1   1   1
 MK-2-6                 1   1   0   1   1   1   1   2   1   0   2   2   0   2   0   1   1   0   2   1   0   2   1   1   2   0   1   1   1   1   2   1   1   1   0   0   0   2   0   2   2   0   2   0   0   2   0   2   2   1   2   0   1   0   0   2   2   2   1   0   2   2   2   0   1   2   1   1   0   2   1   1   0   2   0   2   1   1   0   0   1   0   1   1   0   0   1   1   0   1   2   1   1   0   2   1   0   1   2   1   0   2   1   0   1   2   0   1   1   1   1   1   0   2   1   1   1   1   1   1   2   1   2   2   2   0   1   2   2   0   1   1   2   1   1   2   2   0   0   0   0   1   1   1   1   1   1   1   1   2   2   1   1   0   0   2   1   2   0   1   1   0   1   0   0   1   1   1   2   1   1   1   2   0   0   1   2   2   2   2   0   1   1   1   1   1   1   0   2   1   0   0   1   1   1   2   0   1   1   1
 MK-2-7                 0   1   1   2   1   2   1   2   1   0   2   2   1   2   0   0   1   0   2   1   0   2   1   2   2   0   1   1   1   1   2   1   1   0   0   0   1   2   0   2   2   0   2   0   0   2   0   2   2   1   2   1   1   0   0   2   2   1   1   0   2   2   2   0   1   2   1   1   0   2   1   1   1   2   0   2   1   1   0   0   1   0   0   1   1   0   1   1   0   1   2   1   1   0   2   1   0   1   2   1   0   2   1   0   1   1   0   1   2   1   1   2   0   2   1   1   1   1   1   1   2   1   2   1   1   0   1   2   2   0   1   1   1   1   2   2   2   0   0   0   0   1   1   2   1   1   2   1   1   2   2   1   0   0   1   0   1   2   1   1   2   0   1   0   0   0   1   0   2   1   0   1   2   0   0   1   2   2   2   2   0   1   1   0   1   0   1   0   1   2   0   0   1   1   1   2   0   1   1   1
 MK-2-8                 1   1   1   1   2   2   1   2   1   1   1   2   1   1   0   0   1   0   1   1   0   1   1   2   2   0   1   1   1   1   2   1   1   0   0   0   1   2   1   1   2   0   2   0   0   2   0   2   2   1   2   1   1   0   0   2   1   1   1   0   2   2   2   0   1   2   1   1   0   2   1   1   1   2   0   2   1   1   0   1   1   0   1   1   1   0   1   1   0   1   2   1   0   0   2   1   0   1   2   1   0   2   1   0   1   1   0   0   1   1   1   2   1   2   1   1   1   1   1   0   2   1   1   2   1   0   1   2   2   0   2   1   0   1   2   1   2   1   0   0   0   1   1   2   1   1   2   1   1   2   2   1   0   0   0   0   1   2   1   1   2   0   1   1   1   0   1   0   2   1   0   1   2   1   0   1   2   2   2   2   0   1   1   0   1   0   1   0   1   2   0   0   1   1   1   2   0   1   1   1
 MK-2-9                 1   1   1   0   1   2   1   1   1   1   1   2   1   1   0   0   1   0   0   1   0   1   1   1   1   0   0   1   0   1   2   1   1   0   0   0   1   2   1   1   2   0   2   0   0   1   0   2   2   1   2   1   1   0   0   2   1   0   1   0   2   2   2   1   1   1   1   1   0   2   1   1   1   2   1   2   2   1   0   1   0   1   1   1   1   0   1   1   0   1   2   1   0   1   1   1   0   1   2   1   0   2   1   0   1   1   0   0   1   1   1   2   1   2   1   1   1   1   1   0   2   1   0   2   1   0   1   1   2   0   2   1   0   2   1   1   2   1   0   0   0   1   1   1   1   1   2   1   1   2   1   1   0   0   0   1   0   2   1   0   2   0   1   1   1   1   1   0   2   1   1   1   1   1   0   1   2   2   1   2   0   1   1   0   1   0   2   0   1   1   0   0   1   1   2   2   0   2   1   1
 MK-2-10                1   1   1   0   2   2   0   2   1   1   1   2   1   1   0   0   1   0   1   1   0   1   1   1   1   0   1   1   0   1   1   1   1   0   0   0   2   2   1   0   2   0   2   0   0   1   1   2   1   1   2   1   1   0   2   2   1   0   1   0   1   2   2   2   1   1   1   1   0   1   1   1   0   2   1   1   2   1   0   1   0   1   2   2   1   0   1   1   0   1   2   1   0   1   1   1   0   1   2   1   0   1   2   0   1   1   0   0   1   1   1   2   2   2   1   1   2   1   0   0   1   1   2   2   1   0   1   1   1   1   0   1   0   1   1   1   1   1   0   0   0   1   0   1   1   1   1   0   0   2   2   1   0   1   0   1   0   2   1   1   2   0   1   1   1   1   1   1   2   1   0   1   1   1   0   1   2   2   1   1   0   0   1   0   1   0   1   0   2   0   0   0   1   1   1   2   0   2   1   1
 MK-2-11                2   1   1   0   2   2   0   2   2   1   1   1   1   1   1   0   1   0   1   1   0   1   0   1   1   0   1   0   0   1   1   1   1   0   0   0   2   2   0   0   2   0   2   0   0   2   1   2   1   1   2   1   1   0   2   2   1   0   1   0   1   2   2   2   1   1   2   1   0   1   1   1   1   2   1   1   1   1   0   1   0   1   2   2   1   0   1   2   0   1   2   1   0   0   2   1   1   1   2   1   0   2   2   0   1   2   1   0   1   1   1   2   2   2   1   2   2   1   0   0   1   1   2   2   1   0   1   1   1   1   0   1   0   1   1   0   1   1   0   0   0   0   0   1   1   1   0   0   0   1   2   1   0   1   0   1   0   2   1   1   2   0   1   2   1   2   1   1   2   1   0   1   1   1   0   0   2   1   0   2   0   1   1   0   1   1   1   0   2   0   0   0   1   1   1   2   0   2   1   1
 MK-2-12                2   1   1   0   2   2   0   2   2   1   1   1   1   2   1   0   1   0   1   1   0   1   0   1   1   0   1   0   0   1   1   1   1   0   0   0   2   2   0   0   1   0   2   0   0   2   1   2   1   1   2   1   1   0   2   1   1   0   0   0   1   2   2   2   1   1   2   1   0   1   0   1   1   2   1   1   1   1   0   1   0   1   2   2   0   0   1   2   0   1   2   1   0   0   2   1   2   1   2   2   0   2   2   0   2   1   2   0   1   2   1   0   2   2   1   2   2   1   0   0   1   1   1   2   1   0   1   1   1   1   0   1   0   1   1   0   1   1   0   0   0   0   0   1   1   2   1   0   0   1   2   1   0   1   0   1   0   2   2   2   2   0   1   2   2   2   1   1   2   1   0   1   1   1   0   0   2   1   0   2   1   2   0   0   2   1   1   0   2   1   0   0   1   1   1   2   0   2   1   1
 MK-2-13                2   1   1   1   2   1   0   2   2   1   1   2   1   2   1   0   1   0   2   1   0   1   0   1   1   1   1   1   0   2   1   1   1   0   0   0   1   2   0   0   0   0   2   0   0   2   1   2   1   1   1   1   1   0   2   1   2   0   0   0   2   2   2   2   1   1   1   1   0   1   0   1   1   2   2   1   1   1   1   1   1   1   2   2   0   0   1   2   0   1   2   1   1   0   2   1   2   1   2   2   0   1   2   1   2   1   2   1   1   2   1   0   2   2   1   2   2   1   0   1   1   1   1   2   0   1   1   1   1   0   1   1   0   1   1   0   1   1   1   0   0   0   1   1   2   2   1   0   0   1   2   1   0   1   0   2   0   2   2   2   2   1   1   1   2   2   1   1   2   1   0   1   1   1   0   0   2   0   0   2   1   2   0   0   2   1   1   0   2   1   0   0   1   1   1   1   0   2   1   1
 MK-2-14                2   1   1   1   2   1   1   2   2   1   1   2   0   1   1   0   1   0   2   2   0   1   1   1   1   1   1   1   0   2   1   1   1   0   1   0   2   2   0   0   0   0   2   0   0   1   1   2   1   0   2   0   1   0   2   1   2   0   0   1   1   2   2   2   1   1   1   1   0   1   0   0   0   2   1   1   1   2   0   0   2   1   2   2   0   0   1   2   0   2   2   0   1   0   2   1   2   1   2   1   0   1   2   1   2   1   2   1   1   2   1   1   2   1   1   1   1   0   0   0   1   1   1   2   0   2   1   1   2   0   0   1   0   1   2   0   2   1   1   1   0   0   1   2   2   2   1   0   0   1   2   1   1   1   0   2   0   2   2   2   2   1   1   1   2   2   1   1   2   1   0   1   1   1   0   0   2   0   0   2   1   2   0   0   2   1   1   0   2   1   0   0   1   1   2   1   0   2   1   1
 MK-2-15                1   1   1   1   2   1   1   2   2   1   1   2   0   1   1   0   1   1   2   2   0   1   1   1   1   1   0   1   0   2   1   1   1   0   1   0   2   1   0   0   1   0   2   1   0   1   1   2   0   0   1   0   1   0   2   1   1   0   0   1   1   2   2   2   1   1   1   0   0   1   0   0   0   2   2   1   1   2   0   0   2   1   2   2   0   0   1   2   0   2   1   0   0   0   2   1   2   1   2   2   0   1   2   2   2   0   2   2   0   1   1   1   2   1   1   0   1   0   0   0   2   1   1   2   0   2   1   1   2   0   1   1   0   1   2   0   2   1   1   1   0   1   0   2   2   2   1   0   1   2   2   0   1   1   1   1   0   2   2   0   2   1   1   1   2   2   1   2   2   1   1   1   1   0   0   1   2   0   0   1   1   2   0   0   2   0   1   1   2   1   0   0   1   1   2   1   0   2   1   2
 MK-2-16                1   1   1   0   2   1   1   1   1   1   1   1   0   1   0   0   1   1   1   1   0   0   1   1   1   1   0   0   0   2   2   1   1   0   1   0   2   1   0   1   1   0   1   1   0   1   1   2   0   0   1   0   1   0   2   1   1   0   0   1   1   2   2   2   1   2   1   0   0   1   0   0   0   2   2   1   2   1   0   0   2   0   2   1   0   0   1   2   0   2   1   0   0   0   2   1   2   1   2   1   0   2   2   2   2   1   2   2   0   1   2   1   2   1   1   0   1   1   0   0   2   0   1   2   0   2   1   1   2   0   1   1   0   1   2   1   1   1   1   1   0   1   0   2   2   1   1   1   1   2   2   0   1   0   0   2   0   2   2   0   2   1   1   1   2   2   1   2   2   1   1   1   1   1   0   1   2   0   0   1   1   2   0   0   2   0   1   1   2   1   0   0   1   1   2   1   0   2   1   2
 MK-3-1                 2   1   0   2   0   0   0   1   1   0   2   2   2   1   0   0   2   1   0   1   1   0   1   1   1   0   2   2   0   1   2   0   1   0   1   1   0   1   1   2   1   1   0   0   2   1   1   1   2   0   2   0   2   1   1   1   1   2   1   1   1   1   0   0   1   1   1   2   1   1   0   1   1   1   1   1   1   2   1   1   2   2   1   2   0   1   2   0   1   2   2   0   0   1   1   1   2   1   1   1   1   2   1   1   1   1   1   1   2   1   1   1   2   1   1   1   1   1   1   0   1   1   0   2   1   0   2   0   0   0   0   0   1   2   1   0   0   2   0   1   1   2   1   0   0   1   1   1   1   2   1   1   0   1   1   0   0   0   1   0   2   1   1   1   2   1   1   1   0   2   1   0   1   2   1   0   1   0   1   1   0   2   2   2   1   2   1   1   1   1   1   1   2   0   1   1   1   1   1   0
 MK-3-2                 1   2   1   2   0   0   1   1   1   1   2   0   2   1   0   0   2   1   0   1   1   0   0   1   1   0   2   2   0   1   2   0   1   0   1   1   0   2   1   2   1   1   0   0   2   0   1   1   2   0   2   0   2   1   1   1   1   2   1   0   2   1   0   1   1   1   0   2   1   1   0   1   1   1   1   0   1   2   1   1   2   2   1   2   0   1   2   0   0   2   2   0   0   1   1   1   2   2   1   2   1   1   2   1   1   0   1   2   2   1   1   1   1   1   1   0   1   0   1   0   1   1   0   2   2   0   2   0   0   0   0   0   1   2   1   1   0   2   0   1   1   1   1   1   0   1   1   1   1   2   1   0   0   1   1   1   0   0   1   0   2   1   1   1   2   0   1   1   0   2   1   1   1   2   1   0   1   0   1   0   0   1   2   2   1   2   1   1   1   1   2   1   1   0   1   1   1   1   0   0
 MK-3-3                 1   2   1   2   0   1   1   1   1   1   2   0   2   1   0   0   2   1   0   1   1   1   0   1   1   0   2   2   0   0   2   0   0   0   1   1   0   2   1   2   1   1   0   0   2   0   1   1   2   0   2   0   1   1   1   2   1   2   1   0   2   1   0   1   1   1   0   2   1   1   1   1   1   1   1   0   1   2   1   1   2   2   1   2   0   1   2   0   0   1   2   0   0   1   1   1   2   2   0   2   1   1   2   1   1   1   1   2   2   1   1   1   0   1   1   0   1   0   1   0   1   1   0   2   2   0   1   0   2   0   1   0   1   2   1   2   0   2   0   1   1   1   1   1   0   1   1   1   1   1   1   0   1   1   1   1   0   0   1   0   2   2   1   1   2   0   0   1   0   2   1   1   1   1   1   0   1   1   1   0   0   1   2   2   1   2   1   2   1   2   2   1   1   0   2   1   1   1   0   1
 MK-3-4                 1   2   1   2   0   1   2   1   1   1   2   1   2   1   0   0   2   1   0   0   1   1   0   1   1   0   2   2   0   1   2   1   1   0   1   1   0   2   0   2   1   0   0   0   2   0   1   1   2   0   2   1   1   1   1   2   1   1   1   0   2   1   0   1   1   0   0   1   1   1   1   1   1   1   2   0   1   1   1   1   2   2   1   2   1   1   2   0   0   1   2   0   1   0   1   1   1   2   0   2   1   1   2   1   1   1   1   2   2   0   2   1   1   1   1   0   1   0   2   0   1   1   0   2   2   0   1   0   2   0   1   0   1   1   1   2   1   2   0   1   1   1   1   1   0   1   1   1   1   1   1   0   1   1   1   1   0   0   1   0   1   2   1   1   2   1   0   2   1   2   2   1   2   1   1   0   1   1   0   0   0   1   2   1   1   2   1   2   1   2   2   1   1   1   2   2   1   1   0   1
 MK-3-5                 1   2   1   2   0   0   1   1   1   1   1   1   2   1   0   0   2   1   0   0   1   1   0   2   1   0   2   2   0   1   2   1   1   0   1   2   0   2   0   1   1   0   0   0   2   1   1   1   1   0   1   1   1   1   1   2   0   1   1   0   2   1   0   1   1   0   0   1   1   0   1   1   1   0   1   0   1   1   1   1   2   2   1   2   1   1   2   0   0   2   2   0   1   1   1   1   1   2   0   2   0   1   2   1   1   1   1   2   2   0   2   1   1   1   1   0   1   0   2   0   1   1   0   1   2   0   1   0   2   0   1   0   1   1   0   2   1   2   0   1   1   1   1   1   0   2   1   1   1   1   2   0   1   1   1   1   0   0   1   0   1   1   1   1   2   1   0   2   2   2   2   2   2   0   1   0   1   1   0   0   0   1   2   1   1   2   1   1   1   2   2   0   1   1   2   2   1   1   0   0
 MK-3-6                 1   2   2   2   0   0   0   1   1   1   1   1   2   2   0   0   2   1   0   0   2   1   0   2   0   0   1   1   0   1   1   1   1   0   2   2   0   2   0   1   1   0   0   0   2   0   1   2   1   0   1   1   1   1   1   2   0   1   2   1   2   1   1   1   1   0   1   1   1   0   1   1   1   0   1   0   1   1   1   1   2   2   1   1   1   1   1   0   0   2   2   0   1   0   1   1   1   1   0   2   0   1   2   1   0   0   2   1   2   0   2   1   1   1   1   0   1   1   2   0   1   1   0   1   2   0   1   0   1   0   2   0   0   1   0   2   1   2   1   1   1   1   1   1   0   2   2   2   1   2   2   1   1   1   1   1   0   0   1   0   1   1   1   1   2   1   0   2   2   1   1   1   2   1   1   0   1   1   0   1   0   1   2   1   1   2   2   1   1   2   2   1   0   1   2   2   1   1   0   0
 MK-3-7                 1   2   2   2   0   0   1   2   1   1   1   1   2   2   0   0   1   1   0   0   2   1   0   2   0   0   1   1   1   1   1   1   0   0   1   2   0   2   1   1   1   0   1   1   2   0   1   2   1   0   1   1   1   1   1   2   1   1   2   1   2   1   2   1   1   0   1   1   2   0   1   1   1   0   2   0   1   1   1   1   2   2   1   0   2   1   1   0   0   2   0   0   1   0   1   2   1   1   0   2   0   1   2   1   2   1   2   1   2   0   2   1   1   1   1   0   1   1   2   0   1   1   0   1   1   0   1   0   1   0   1   0   0   1   0   1   1   2   1   1   1   1   1   1   0   2   2   2   1   2   2   0   1   1   0   1   0   0   1   0   1   1   1   1   1   1   1   2   2   1   1   1   1   1   1   0   1   1   0   1   0   1   2   1   1   2   1   1   1   1   2   1   0   1   2   1   1   1   0   0
 MK-3-8                 1   2   2   2   1   1   1   2   1   0   1   1   2   2   0   0   1   1   0   1   2   1   0   2   0   0   1   1   2   1   1   1   1   1   1   2   0   2   1   1   2   0   1   1   2   0   1   1   0   1   1   1   1   1   1   2   1   1   2   1   2   2   2   0   1   0   1   1   2   0   2   1   1   0   2   0   1   1   1   1   2   2   1   1   1   1   1   0   0   2   0   0   0   0   1   2   2   1   1   2   0   2   2   1   2   1   2   0   2   0   2   1   1   1   1   1   1   1   2   1   1   1   0   1   1   0   1   0   0   0   1   0   0   2   0   1   1   2   1   1   1   1   1   1   0   2   2   1   1   2   2   0   1   1   0   1   1   0   1   1   1   2   1   1   1   1   1   2   2   1   2   1   2   1   1   0   1   1   0   1   1   1   2   1   1   2   1   1   1   1   2   1   1   1   2   1   1   0   0   0
 MK-3-9                 1   2   2   2   1   1   1   2   0   0   1   1   2   2   0   0   1   2   0   2   2   1   0   2   1   1   0   1   1   1   0   2   1   1   1   2   1   2   1   1   2   0   1   1   2   1   1   2   0   1   1   1   1   1   1   2   1   1   2   1   2   1   1   0   1   0   1   1   2   1   2   0   1   0   2   1   1   1   0   1   2   1   1   2   1   2   1   0   0   2   0   0   0   0   1   2   2   2   1   2   1   1   2   1   2   1   2   0   2   1   2   1   1   1   2   0   1   1   2   1   1   1   0   2   1   0   1   1   0   0   1   0   0   1   0   1   1   2   1   1   1   1   1   1   0   2   2   1   2   2   2   0   1   1   1   1   1   0   1   1   1   2   1   2   1   1   1   1   2   1   2   1   1   1   1   1   1   1   0   2   1   1   2   1   1   2   2   1   1   2   1   0   1   1   1   1   1   0   1   0
 MK-3-10                1   0   2   2   1   1   1   2   1   0   1   1   2   2   0   0   1   2   0   2   1   1   0   2   1   2   0   1   1   1   0   2   2   1   1   2   1   1   1   1   2   0   1   1   1   1   1   2   0   1   1   1   1   1   0   2   2   1   2   2   2   1   1   0   1   0   1   1   1   1   2   0   1   1   2   1   1   1   1   1   2   1   1   2   1   2   2   0   1   2   0   0   0   0   1   2   2   2   1   1   1   1   1   1   1   1   2   0   1   1   2   1   1   1   2   0   2   1   2   2   1   1   0   1   1   0   1   1   0   0   2   0   0   1   0   1   1   2   2   1   1   1   1   1   0   2   2   1   2   2   2   0   1   1   0   1   1   0   1   1   1   2   2   2   2   1   2   2   2   1   1   2   1   1   1   1   1   1   0   2   1   1   2   1   1   2   2   1   1   2   1   1   1   1   1   1   1   0   1   0
 MK-3-11                1   1   2   2   1   1   1   2   1   0   0   1   2   2   1   0   1   2   0   2   1   0   0   2   1   0   0   1   0   1   0   2   2   1   1   2   0   2   0   1   2   0   1   1   1   1   1   2   0   1   1   1   0   1   1   2   1   1   1   2   2   0   1   0   1   1   1   1   1   1   2   0   1   1   1   1   1   1   1   1   2   0   1   2   1   2   1   0   1   2   0   0   0   0   0   2   1   2   1   0   1   1   1   1   1   1   2   0   1   2   1   2   2   1   2   0   2   2   2   2   0   1   0   1   2   1   1   1   0   0   2   1   1   1   0   1   1   2   2   1   1   1   1   1   0   2   2   1   2   2   2   1   0   1   1   1   0   0   1   1   1   1   2   2   2   1   2   2   1   1   1   2   0   1   1   1   1   2   0   1   1   1   2   0   2   2   2   1   1   2   1   2   1   1   1   1   1   0   1   0
 MK-3-12                1   2   2   1   0   1   1   2   1   0   0   1   2   2   1   1   1   2   0   2   1   1   0   2   1   0   1   1   0   2   0   2   1   1   1   2   0   2   0   1   2   0   1   1   0   1   1   1   0   1   1   1   0   1   0   2   1   1   1   2   2   0   1   0   1   1   1   1   1   1   2   0   2   1   0   1   0   1   1   1   1   0   1   2   1   2   1   1   0   2   0   0   0   0   0   1   1   2   1   1   1   1   1   1   1   1   2   0   1   1   1   2   1   1   2   0   2   2   2   2   0   1   0   1   1   1   1   1   0   0   2   1   1   1   0   1   1   2   2   1   1   1   1   1   0   2   2   2   1   2   2   1   0   1   1   2   0   0   1   1   1   1   2   2   2   1   2   2   0   1   2   2   1   1   0   1   1   1   0   1   1   2   2   0   1   2   2   2   1   2   1   2   1   1   1   1   0   0   1   0
 MK-3-13                1   2   2   1   0   1   2   2   1   1   0   1   2   2   1   1   2   2   0   2   1   1   0   2   1   1   1   1   0   2   0   2   1   1   1   2   0   1   0   2   2   0   1   1   0   1   1   1   1   1   1   1   0   1   0   2   1   1   1   2   2   0   1   1   1   1   1   1   1   1   2   1   2   0   0   1   0   0   1   1   2   0   1   2   1   1   2   1   0   2   0   0   0   0   0   1   1   2   0   1   1   1   1   1   1   1   2   0   1   1   1   2   1   1   2   0   2   2   2   2   0   1   1   1   1   2   1   1   1   0   2   2   1   1   0   1   1   2   2   1   1   1   1   2   0   2   2   2   1   2   2   1   0   1   1   1   0   0   1   1   1   1   2   2   2   1   2   1   0   1   2   2   1   1   0   1   2   1   0   1   1   2   2   0   1   2   2   2   1   2   1   2   1   1   1   1   1   0   0   0
 MK-3-14                1   2   2   1   0   1   2   2   1   2   0   1   2   1   1   1   2   2   0   2   2   1   0   2   1   1   1   1   0   1   0   2   1   1   1   2   1   1   0   2   2   0   1   2   0   1   1   1   1   1   1   2   0   1   0   2   1   1   1   2   2   0   1   1   1   1   1   1   1   0   2   1   2   1   0   2   0   0   0   0   2   0   1   2   1   1   2   1   0   2   0   0   0   0   0   0   1   2   0   1   1   1   1   1   2   1   2   0   1   0   0   2   1   1   2   0   2   2   2   2   0   0   1   1   0   2   1   1   1   0   2   2   1   1   0   1   1   2   2   1   2   1   1   2   0   1   2   2   1   1   2   1   0   1   1   1   1   1   1   1   1   1   2   2   2   1   2   1   0   1   1   2   1   1   0   1   2   1   0   1   1   2   2   0   1   2   1   1   1   1   1   2   1   1   1   1   1   0   0   1
 MK-3-15                2   2   1   1   0   1   1   1   1   2   1   2   2   0   1   1   2   2   0   2   2   0   0   2   1   1   1   1   1   1   0   2   1   1   1   1   0   1   0   2   2   0   1   2   0   1   1   1   1   1   1   1   0   1   0   2   1   1   1   2   2   0   1   1   1   1   0   1   1   0   2   1   2   1   1   2   0   0   0   1   1   0   0   2   1   0   2   1   0   2   1   1   0   0   0   1   1   2   0   0   1   1   1   1   2   2   2   0   1   0   0   2   1   0   2   0   2   2   2   2   0   0   2   0   0   1   0   2   1   1   1   2   1   1   0   1   1   2   2   1   2   0   1   1   1   1   2   2   2   1   2   1   0   1   1   1   1   1   0   1   1   1   2   2   2   0   2   0   0   1   1   2   1   1   0   1   2   1   0   1   1   2   1   0   1   2   2   1   1   1   1   2   1   1   1   1   1   0   0   1
 MK-3-16                2   1   0   1   1   1   1   1   1   2   1   2   2   0   1   1   2   2   1   1   2   1   0   2   1   1   1   1   1   1   1   2   1   0   1   1   1   1   0   2   2   0   1   2   1   1   1   1   1   1   1   1   1   1   0   2   1   1   1   2   1   0   1   1   1   1   0   1   1   1   2   1   2   1   1   2   0   0   1   1   1   0   0   1   1   0   2   1   0   2   1   2   0   0   0   1   1   2   0   0   1   1   1   1   2   2   2   0   1   0   0   2   1   0   2   0   2   1   2   2   0   0   2   2   0   1   0   2   1   1   1   2   1   0   0   1   1   2   2   1   2   0   0   1   1   1   2   2   2   1   2   1   0   1   0   1   1   2   0   1   0   1   2   2   2   0   2   0   0   1   1   2   1   1   1   1   2   1   0   2   1   2   2   0   1   2   2   2   1   1   1   2   1   1   1   1   1   0   0   1
 MK-4-1                 1   0   0   1   0   1   1   1   0   2   2   0   0   0   1   1   0   1   1   0   2   2   2   2   1   2   2   1   2   0   1   1   1   1   1   1   1   0   1   2   2   0   0   2   0   2   1   1   1   2   0   0   1   1   1   2   2   1   1   1   0   2   1   2   2   0   1   2   0   1   1   0   2   2   2   0   2   1   0   1   1   2   0   0   0   0   1   2   1   2   1   1   0   2   1   1   2   1   2   1   0   1   0   1   2   0   1   0   1   1   0   2   1   2   0   1   0   2   2   1   0   2   1   1   1   0   2   1   1   2   2   1   2   1   1   1   1   2   1   1   1   0   1   2   0   0   0   1   0   0   2   1   0   1   1   0   1   0   2   1   2   2   1   1   2   1   1   0   1   1   1   0   2   0   1   1   0   2   2   2   0   2   1   0   1   0   1   2   1   1   1   1   0   1   2   2   0   1   1   1
 MK-4-2                 1   0   0   1   0   1   1   1   1   1   2   0   0   0   1   1   0   1   2   0   2   2   2   2   1   1   1   1   2   1   1   1   1   1   1   1   1   0   1   2   2   0   0   2   0   2   1   1   1   2   2   0   0   2   1   1   2   1   1   0   0   1   1   2   2   1   1   2   0   1   1   0   2   2   2   0   2   1   0   0   2   2   0   0   0   0   1   2   1   2   1   1   0   1   1   1   2   1   1   1   0   1   0   1   2   0   1   1   1   1   0   1   1   1   0   1   0   2   1   1   0   2   1   1   1   0   2   1   1   1   2   1   2   0   1   1   1   2   1   1   1   1   1   2   0   0   0   1   0   0   2   1   0   1   1   1   2   0   1   1   2   2   1   1   2   1   1   1   1   0   1   0   1   0   2   1   0   2   2   2   0   1   1   0   1   1   1   2   1   1   1   1   0   1   2   2   0   1   1   1
 MK-4-3                 1   0   0   1   1   1   1   1   1   1   2   0   1   0   1   1   0   1   2   0   2   2   2   2   1   1   1   1   2   0   1   1   1   1   0   1   2   0   2   2   2   0   0   2   0   2   1   1   1   2   1   0   0   2   1   1   1   1   1   0   0   1   2   2   2   1   1   2   0   1   1   0   2   1   1   1   1   1   1   0   2   1   0   0   0   0   1   1   0   2   1   1   0   1   1   1   2   1   1   0   0   0   1   1   2   0   1   1   1   1   0   1   1   1   0   1   0   1   1   1   0   1   1   1   1   1   2   1   2   1   2   1   2   0   1   1   2   2   1   1   1   1   1   2   0   0   0   0   0   0   2   1   0   1   1   2   2   0   1   1   1   2   1   1   2   1   1   1   1   0   1   0   0   0   1   1   0   2   2   2   0   1   1   0   1   1   1   2   1   1   1   0   0   1   1   2   0   2   2   1
 MK-4-4                 1   0   0   1   1   0   1   1   1   1   2   0   1   0   1   1   0   1   2   0   2   2   2   2   2   1   1   1   2   0   1   1   2   1   0   1   2   0   2   2   2   0   1   1   0   1   0   1   0   2   1   0   0   2   1   1   2   1   1   1   0   1   2   2   2   1   1   2   0   0   1   0   2   1   1   1   1   0   1   0   2   1   0   1   0   0   1   1   0   2   2   1   0   1   1   0   2   1   2   0   0   0   1   1   2   0   0   1   1   1   0   1   1   1   0   1   0   1   1   0   0   2   1   0   2   1   2   2   2   1   2   1   2   1   1   1   2   2   1   1   1   1   1   2   0   0   0   0   0   0   1   1   1   0   0   2   1   0   2   1   1   2   1   1   2   1   1   1   1   0   1   0   0   1   1   2   0   2   1   2   0   1   1   1   1   1   2   2   1   1   1   0   1   1   1   1   0   2   2   1
 MK-4-5                 1   0   0   1   1   0   1   1   1   1   2   0   1   1   1   1   0   2   2   0   2   2   1   2   2   1   0   1   2   0   1   0   1   1   1   0   2   0   2   2   2   1   0   1   0   1   0   1   1   2   1   0   0   2   1   2   2   1   1   1   0   1   2   2   2   1   1   1   0   1   1   0   2   0   0   1   2   1   1   0   2   1   0   1   0   0   1   1   1   2   2   1   0   1   2   0   1   2   1   0   1   2   1   1   2   0   0   1   1   1   0   1   1   2   1   1   0   1   1   0   0   2   2   0   1   1   2   2   2   1   2   1   2   1   2   1   2   2   1   1   1   2   1   2   0   1   0   0   0   0   1   1   1   0   0   1   1   0   1   1   1   2   1   1   1   1   1   1   0   0   1   0   0   1   1   2   0   2   0   2   0   1   1   1   1   1   1   1   1   1   1   0   2   1   0   1   0   2   1   2
 MK-4-6                 1   0   1   1   1   0   1   0   1   1   2   0   1   1   1   2   0   2   2   1   2   1   1   2   2   1   0   1   1   1   2   0   2   1   2   0   2   0   2   2   2   1   0   0   0   1   0   1   1   2   1   1   1   2   1   2   1   1   1   1   0   0   1   2   2   1   1   0   0   1   1   0   2   0   0   1   2   2   0   0   2   1   0   1   0   0   1   1   1   2   2   1   0   1   1   0   1   2   1   0   1   2   1   1   2   1   0   1   1   1   0   0   1   2   1   1   0   1   2   0   1   2   1   0   1   1   2   2   1   1   1   1   2   1   2   2   2   2   0   1   1   2   1   2   0   0   0   1   0   0   1   1   1   1   1   0   1   0   1   0   1   2   1   1   1   0   1   1   0   0   1   0   1   1   1   2   0   2   0   2   0   1   1   1   1   1   1   2   0   0   1   1   2   1   1   1   0   2   1   2
 MK-4-7                 1   0   1   1   1   0   1   0   1   1   2   0   1   1   1   2   1   2   2   1   2   1   1   1   2   1   1   1   1   1   1   1   1   1   2   1   2   1   2   2   2   1   0   0   0   1   0   0   1   2   1   1   1   2   1   2   1   1   1   0   0   0   1   2   2   1   1   0   0   0   1   0   2   0   1   1   1   2   0   1   1   1   0   1   0   0   1   1   1   2   2   1   0   2   2   0   1   2   1   0   1   2   1   1   2   1   0   1   1   1   0   0   1   2   1   0   0   1   2   0   0   1   1   0   0   1   2   2   1   1   1   1   2   1   2   2   2   2   0   1   1   2   1   1   0   0   0   1   1   0   1   1   1   1   1   0   1   0   1   0   1   2   1   1   1   0   1   1   0   0   1   0   1   1   1   2   2   2   0   1   0   0   0   1   1   1   1   1   0   1   1   1   2   1   1   1   0   1   1   2
 MK-4-8                 1   0   1   1   1   1   1   0   2   2   2   0   2   1   1   2   2   2   1   1   2   1   1   1   2   1   1   1   1   1   1   1   1   1   2   0   1   1   2   2   2   1   1   0   0   1   0   0   1   2   1   1   1   2   1   2   1   2   2   0   0   1   1   2   2   1   1   0   0   0   1   0   2   0   0   1   1   2   0   1   1   1   0   1   0   0   1   1   1   1   2   0   0   2   2   0   1   1   1   0   0   1   1   1   2   1   0   0   1   2   0   0   1   2   1   0   0   0   2   0   1   1   1   0   0   1   2   2   1   1   1   1   1   1   2   2   2   2   0   1   2   2   1   1   0   1   0   1   1   0   1   1   1   1   1   0   1   0   1   0   1   2   1   1   1   0   1   1   0   0   1   0   1   1   1   2   2   1   0   1   0   1   0   1   1   1   1   1   0   1   0   1   0   1   1   1   0   1   1   2
 MK-4-9                 1   0   1   1   0   1   1   0   2   2   2   0   2   1   1   1   1   1   1   1   2   1   0   1   1   1   2   1   1   1   2   1   1   1   1   0   1   1   1   2   2   1   1   0   0   0   0   1   2   1   1   0   1   2   1   2   1   2   2   0   0   1   1   2   2   1   1   1   0   0   1   0   2   0   0   1   0   2   0   1   1   1   0   1   0   0   0   1   1   1   2   1   0   2   2   0   1   0   1   0   0   1   1   1   2   1   1   0   1   2   0   0   1   2   1   0   0   0   2   0   1   1   0   1   0   1   2   2   1   1   1   0   1   1   2   2   2   2   0   1   0   2   1   1   0   1   1   1   1   0   1   1   2   0   1   0   1   1   2   0   1   2   1   1   1   0   1   2   1   0   0   0   1   1   1   2   2   0   0   2   0   1   0   1   1   1   1   1   0   2   1   1   0   1   1   1   0   1   1   2
 MK-4-10                1   0   1   0   0   1   1   0   2   1   2   0   2   1   1   1   0   1   1   1   2   1   0   1   1   1   2   1   1   1   2   1   1   2   1   0   1   1   1   2   2   0   1   1   0   0   0   1   2   1   1   0   1   2   1   2   1   2   2   0   0   1   1   2   2   1   1   1   0   0   1   0   2   0   0   1   0   2   0   1   1   1   0   1   0   0   0   1   1   0   2   1   0   2   2   0   1   0   1   1   0   1   1   1   2   1   1   0   1   2   1   0   1   2   1   1   0   0   2   1   0   1   0   1   0   1   2   2   1   1   0   1   1   1   1   2   2   1   0   1   0   1   1   1   0   1   1   1   1   0   1   1   2   0   1   0   1   1   2   0   1   2   1   1   2   1   2   1   1   0   0   1   1   0   0   2   2   0   0   2   0   2   0   1   1   0   1   1   1   2   1   1   1   1   1   1   0   2   1   2
 MK-4-11                1   0   1   0   0   1   1   0   2   1   2   0   2   2   0   2   0   1   1   1   1   1   0   1   1   1   2   1   1   1   2   1   1   2   1   0   1   1   1   2   2   0   0   1   0   0   0   1   2   2   1   0   1   1   1   0   1   1   2   0   1   1   1   2   2   1   1   1   1   0   1   0   2   0   0   1   0   2   0   1   0   1   0   1   0   0   0   2   0   0   1   2   0   2   1   1   1   0   1   1   0   1   0   1   2   0   1   0   1   2   1   1   1   2   1   1   0   0   2   1   0   1   0   1   0   1   2   2   1   1   0   1   1   1   1   2   2   1   0   1   0   1   1   1   1   1   1   1   1   0   1   1   2   0   1   0   1   1   1   0   1   2   1   1   2   1   2   1   1   0   0   2   1   0   0   2   1   0   0   2   0   2   0   2   1   0   1   1   1   1   1   1   1   1   1   1   0   2   1   2
 MK-4-12                1   0   1   0   0   1   1   0   2   1   1   1   2   2   0   2   0   1   1   1   1   1   0   1   1   1   2   2   1   1   2   1   1   2   1   0   1   1   1   2   2   0   0   1   1   0   0   1   2   2   0   0   1   2   1   1   1   1   2   0   1   1   0   2   2   1   1   1   2   0   2   0   2   0   0   1   1   2   0   0   0   1   0   1   0   0   0   2   0   0   1   2   0   2   1   0   1   0   1   1   0   1   0   1   2   0   2   0   1   2   1   1   1   2   1   1   0   0   2   1   0   1   0   1   1   1   2   2   1   1   0   1   1   1   1   2   2   1   1   0   0   2   1   2   1   1   1   1   1   0   1   1   2   0   1   0   1   1   1   0   1   1   2   1   2   1   2   1   1   0   0   1   1   1   0   2   1   0   0   2   1   2   0   2   1   1   1   1   1   2   1   2   1   1   1   1   0   2   1   2
 MK-4-13                1   0   1   1   0   1   1   0   1   1   1   1   2   2   1   1   0   0   1   1   1   1   0   1   1   1   1   2   2   1   2   1   1   2   1   0   1   1   1   2   2   0   0   1   1   0   0   1   2   2   0   0   1   2   1   1   1   1   2   0   2   1   0   2   2   0   1   1   2   0   2   0   2   0   0   0   1   2   0   1   0   1   0   1   0   0   0   2   1   0   1   2   0   1   1   0   1   1   1   1   0   1   0   1   2   0   2   0   1   2   2   1   1   2   1   1   0   0   2   1   0   2   0   2   1   1   2   2   1   1   0   0   1   1   1   2   1   1   1   0   0   2   1   1   1   1   1   1   1   0   1   1   2   0   1   1   1   2   1   1   1   0   1   1   2   0   2   1   1   1   0   0   1   2   1   2   0   0   0   1   1   2   0   2   1   1   1   1   1   2   1   2   1   1   1   1   0   2   1   2
 MK-4-14                1   1   1   1   0   1   1   0   1   1   1   1   2   1   1   1   0   0   1   1   1   1   0   1   1   2   1   2   1   1   2   1   1   2   1   1   1   1   1   2   2   0   0   1   1   0   0   0   2   2   0   1   1   2   0   1   2   1   1   0   1   1   0   2   2   0   1   1   2   0   2   0   2   0   0   0   1   1   0   1   0   2   0   1   0   0   0   2   2   0   0   2   0   1   1   1   0   1   2   1   0   1   0   1   2   0   2   0   0   2   2   1   1   0   1   1   0   0   2   1   0   2   0   2   1   1   2   2   2   2   0   0   1   1   1   1   1   1   1   0   0   2   1   1   2   1   1   1   1   0   1   1   2   1   1   2   1   2   1   1   1   0   0   1   1   0   2   1   0   1   0   0   1   2   1   2   0   0   1   1   1   2   0   2   1   1   1   1   1   2   1   2   1   1   1   0   0   1   2   2
 MK-4-15                2   1   0   1   0   1   1   0   0   1   1   1   2   1   1   1   0   0   1   2   1   1   0   1   1   2   1   2   1   1   2   1   1   2   1   1   1   1   1   2   2   0   0   1   1   0   1   0   2   1   0   1   1   1   0   1   2   1   1   0   1   1   0   2   2   0   1   1   2   0   2   1   2   0   0   0   1   1   0   1   1   2   0   1   0   0   1   0   1   0   0   2   0   0   1   1   0   1   2   2   0   1   0   1   2   0   2   1   0   2   2   1   1   0   1   1   0   0   2   1   0   2   0   2   1   1   2   2   2   2   0   0   1   1   1   0   1   1   1   0   0   2   1   1   2   1   0   1   1   0   1   1   2   1   1   2   1   1   0   0   1   0   0   2   1   0   2   1   1   1   0   0   1   2   1   2   0   0   1   1   1   2   0   2   0   1   2   1   1   1   1   1   1   1   1   1   0   2   0   2
 MK-4-16                2   1   0   1   1   1   1   0   0   1   1   2   2   2   1   1   0   0   0   2   0   1   1   1   1   1   1   2   1   0   2   1   1   1   1   1   1   0   1   2   2   0   0   1   1   1   1   0   2   1   0   1   1   1   0   2   2   1   1   0   2   1   1   1   1   0   1   1   1   0   2   1   2   0   0   0   1   1   1   1   1   1   0   1   1   0   1   0   1   0   0   2   0   0   1   1   0   1   2   2   0   1   1   1   2   0   1   2   1   2   1   1   1   0   1   2   0   0   2   0   0   2   0   2   1   1   1   2   2   2   0   0   1   1   1   0   1   1   2   0   0   2   1   1   2   1   0   1   1   0   1   1   2   1   1   1   0   0   0   1   0   0   0   1   1   0   1   1   1   1   0   0   2   2   2   1   0   0   1   1   0   2   0   2   1   1   2   1   1   1   1   1   1   1   1   1   0   2   1   2
 MK-5-1                 0   1   2   1   1   0   2   1   1   1   0   1   1   1   0   1   1   2   2   0   0   2   1   1   1   0   2   2   0   1   0   2   1   1   2   1   1   0   1   2   2   0   1   0   1   1   1   1   1   1   1   1   1   1   2   0   1   1   1   1   1   1   1   2   0   1   1   2   2   0   1   2   0   1   1   0   2   1   0   0   0   2   1   2   0   1   0   1   0   1   2   2   2   0   1   1   0   0   1   1   1   1   2   0   1   1   0   1   1   1   0   2   2   1   2   2   0   1   0   2   1   1   0   1   2   1   1   1   1   2   1   2   2   1   2   1   2   2   1   0   0   2   0   0   1   1   2   1   1   2   1   2   2   1   0   2   1   0   0   2   0   2   1   0   2   1   0   0   2   2   1   1   0   2   0   1   1   2   1   1   2   0   2   0   2   1   2   1   1   1   1   2   1   1   1   1   2   1   1   1
 MK-5-2                 1   1   2   1   1   0   2   0   1   2   0   1   1   0   0   1   2   2   2   0   0   2   1   1   1   0   2   1   0   1   0   2   1   1   2   1   1   0   1   1   2   0   1   1   0   1   2   1   0   1   1   1   1   1   2   0   1   1   1   2   1   1   1   2   0   1   1   1   2   0   1   2   1   1   1   1   2   1   0   0   0   2   1   2   0   2   1   1   0   1   1   2   2   0   1   0   0   0   1   1   2   1   2   1   1   1   0   1   0   1   0   2   2   2   2   2   0   1   0   2   2   1   0   1   2   1   1   1   2   2   1   2   2   1   2   1   1   2   1   0   0   2   0   0   1   1   2   1   1   2   2   2   2   1   0   2   1   0   0   0   0   2   1   0   2   1   0   1   2   2   1   1   1   2   0   1   1   2   1   1   2   0   2   0   2   0   2   2   1   1   1   2   1   1   1   1   1   1   2   1
 MK-5-3                 1   2   1   1   1   0   2   0   1   2   0   1   1   0   0   1   2   2   2   1   0   2   1   1   1   1   1   1   0   1   1   2   1   1   2   0   1   0   1   1   2   0   1   1   0   1   2   1   0   1   1   1   1   0   2   0   2   1   1   1   1   1   0   2   0   0   0   1   1   0   1   2   1   1   1   1   1   1   0   0   0   1   1   2   1   2   1   1   0   1   1   2   1   0   1   0   0   1   1   2   2   0   1   2   2   1   0   1   0   1   0   2   2   2   2   1   0   2   0   2   1   1   0   1   2   1   1   1   2   2   1   2   2   1   1   1   1   2   1   1   1   2   1   0   1   1   2   1   1   2   2   2   2   1   0   2   1   0   0   1   0   2   1   0   1   1   0   1   2   2   1   1   1   2   0   1   1   2   1   1   2   0   2   0   2   0   2   2   1   1   0   1   1   0   1   1   1   1   2   1
 MK-5-4                 1   2   1   1   1   1   2   0   1   2   1   1   1   0   1   1   2   1   2   1   0   2   1   1   1   1   1   1   0   1   1   2   2   1   1   2   1   1   1   1   2   0   1   1   0   1   2   1   0   1   1   1   0   0   2   0   2   2   1   1   1   1   0   2   0   0   1   2   1   1   1   1   1   1   1   1   1   0   0   0   0   1   1   2   1   1   1   1   0   1   1   1   1   0   1   0   0   1   1   2   1   0   1   2   2   2   0   2   0   1   0   2   2   2   2   2   0   2   1   2   0   1   0   1   1   1   1   1   2   2   1   2   2   1   1   1   1   1   1   1   1   2   1   1   1   1   2   1   1   2   2   2   2   1   0   1   2   0   1   0   0   1   1   0   1   1   0   1   2   1   1   1   1   2   0   1   1   2   1   1   2   0   2   0   2   0   2   1   1   1   0   1   1   0   1   0   0   2   2   1
 MK-5-5                 1   2   1   1   1   1   1   0   1   2   1   1   1   0   2   1   2   1   2   1   0   2   1   1   1   1   1   1   0   1   1   2   1   1   1   2   1   0   1   1   1   0   1   1   1   2   1   0   0   1   1   1   0   0   1   0   0   2   1   1   0   1   0   2   0   0   2   2   1   1   1   1   1   1   1   1   1   0   0   0   0   1   1   2   1   1   1   1   0   1   1   2   1   0   1   0   1   1   0   2   2   1   1   2   1   2   1   2   1   2   0   2   2   2   2   2   0   2   2   2   0   1   0   0   1   1   1   1   2   2   1   2   2   1   1   1   1   1   1   0   1   2   1   1   1   1   2   1   1   2   2   2   2   1   0   1   2   0   1   0   0   1   1   0   1   1   0   1   2   1   1   1   1   2   0   1   1   2   1   0   2   0   2   1   2   1   2   0   1   1   0   1   1   0   1   0   0   2   2   1
 MK-5-6                 2   2   1   1   2   1   1   0   1   2   1   1   1   0   2   1   2   0   2   1   1   2   1   2   1   1   1   1   0   2   1   2   1   1   1   2   1   0   2   1   1   0   1   1   0   2   1   0   1   1   1   1   0   0   1   0   0   1   2   1   0   1   0   2   1   1   2   2   1   1   1   1   1   1   0   1   1   0   0   0   0   1   1   2   2   1   1   1   0   1   1   2   1   0   1   1   1   1   0   2   2   2   1   2   1   2   1   2   1   2   0   1   2   2   2   2   0   2   2   2   0   2   0   0   2   1   1   1   2   2   1   2   2   1   2   0   1   1   1   0   1   2   1   1   1   1   1   1   2   2   2   2   1   1   1   1   2   0   2   0   0   1   1   1   2   1   1   1   0   1   1   1   1   2   0   1   1   2   2   0   2   0   2   0   2   0   2   1   0   1   0   0   1   0   2   0   0   2   2   1
 MK-5-7                 2   2   1   1   2   1   1   0   1   2   1   1   1   0   2   0   2   0   2   1   1   2   1   2   1   1   1   1   0   2   1   2   1   1   1   2   1   0   2   1   1   0   1   1   0   2   1   0   1   1   0   1   0   1   1   1   0   1   2   1   1   1   0   2   1   1   1   2   1   1   1   1   1   1   0   1   1   0   1   0   0   1   1   2   1   1   1   0   0   1   1   1   1   0   1   2   1   2   0   2   1   2   1   1   1   2   1   2   1   2   1   1   2   2   1   2   0   2   1   2   1   2   0   0   2   1   0   1   2   2   1   2   2   1   2   1   1   1   1   0   1   2   0   1   1   0   2   0   1   2   1   2   2   0   1   1   2   0   2   1   0   0   1   1   2   1   1   1   1   1   1   1   0   2   1   1   1   2   1   0   2   0   2   0   2   0   2   1   1   1   0   0   1   0   2   0   0   2   2   2
 MK-5-8                 2   2   1   0   2   1   1   0   1   2   1   0   1   0   2   1   2   0   2   1   1   2   1   2   1   1   1   2   0   2   2   2   1   2   1   2   2   0   2   1   1   0   1   1   0   1   1   0   1   1   0   1   0   1   1   0   0   1   2   1   1   1   0   1   2   1   1   2   1   1   1   1   1   1   0   1   1   0   1   1   0   1   2   2   1   2   1   0   0   1   1   1   1   0   1   1   1   2   1   2   1   2   1   1   1   2   0   1   1   1   1   1   1   2   1   2   0   1   1   2   2   2   1   0   1   1   0   0   1   2   1   2   2   1   2   1   2   1   1   0   1   2   0   0   1   0   2   1   1   2   1   2   2   1   1   1   2   0   2   1   0   0   1   1   2   0   1   1   1   1   1   1   0   2   1   1   1   2   1   1   2   0   2   0   2   0   2   0   1   1   0   0   1   0   2   0   0   2   2   2
 MK-5-9                 2   2   1   0   2   1   1   0   1   2   1   0   1   0   1   0   2   0   2   1   0   2   1   1   1   0   1   2   0   2   2   2   1   2   1   2   2   0   2   1   1   0   1   1   0   1   1   0   1   1   0   1   0   1   1   0   0   1   2   1   1   2   0   1   1   1   1   2   1   2   0   1   1   1   0   1   2   0   1   1   0   1   2   2   2   2   1   0   0   1   1   1   1   0   2   1   1   1   1   2   1   2   1   1   1   2   0   1   1   1   2   1   1   2   1   1   0   1   1   2   2   2   1   0   1   1   0   0   1   2   1   2   2   1   2   1   2   1   1   0   0   2   0   0   0   0   2   1   1   2   1   1   1   1   1   1   2   1   2   1   1   0   1   1   2   0   1   1   0   1   1   2   0   2   1   1   1   2   1   1   1   0   1   0   2   0   2   0   2   1   0   0   1   0   2   0   0   2   2   2
 MK-5-10                1   2   1   0   2   1   1   0   1   1   1   0   1   0   2   0   2   0   2   1   1   2   1   2   1   1   1   1   0   2   2   0   0   2   1   2   2   0   1   1   1   0   0   1   0   1   2   0   0   1   0   1   0   1   1   0   0   1   2   1   1   2   1   0   1   1   1   2   1   2   0   1   1   1   0   0   2   0   2   1   0   0   1   2   2   0   1   0   0   1   1   1   1   0   1   1   2   1   1   2   0   2   1   1   1   2   0   1   1   1   2   1   1   1   1   1   0   1   1   2   2   2   1   0   0   2   0   0   1   2   1   1   2   1   2   1   2   1   1   0   0   1   0   1   0   0   2   1   1   2   1   0   1   1   1   1   1   0   1   1   1   0   1   2   1   1   1   1   0   1   2   2   0   2   1   1   0   2   0   1   0   0   1   0   2   0   2   0   2   1   0   1   1   2   1   0   0   1   2   2
 MK-5-11                1   2   1   0   2   1   1   1   1   2   1   1   1   2   2   1   2   0   1   0   1   2   0   2   1   1   1   1   0   2   2   0   0   2   1   0   2   0   0   1   1   0   0   1   0   1   1   0   0   2   0   1   0   1   0   0   0   1   2   1   1   2   2   1   1   1   2   2   0   2   0   1   1   1   1   0   2   0   2   1   0   0   2   2   2   0   1   0   0   1   1   1   0   1   1   1   2   1   1   1   0   2   1   0   1   1   0   1   1   1   2   1   1   1   1   1   1   1   1   1   2   2   2   0   1   2   0   0   1   2   1   1   1   1   2   1   2   1   1   0   0   2   0   1   0   0   2   2   1   2   1   0   1   1   1   0   1   0   1   1   0   0   1   2   1   1   1   1   0   1   2   2   0   2   1   1   0   2   0   1   0   1   1   0   2   0   2   0   2   1   0   1   1   2   0   0   0   1   2   2
 MK-5-12                1   2   1   1   2   1   1   1   1   2   0   2   2   2   2   1   2   0   1   0   1   2   0   1   1   1   2   1   0   2   2   0   1   1   1   1   2   2   0   1   1   0   0   1   0   1   2   0   0   0   0   1   0   1   0   0   0   1   2   1   1   2   1   1   1   1   2   2   0   1   0   1   1   2   1   1   2   0   1   1   0   0   1   2   2   0   1   0   1   1   2   1   1   1   1   1   1   1   1   1   1   2   1   0   2   1   0   1   2   1   2   2   1   1   1   1   1   1   1   1   2   2   2   0   1   2   1   0   1   2   1   1   1   1   2   1   1   1   2   0   0   2   0   1   0   0   2   2   1   2   1   0   1   1   1   0   1   0   0   1   0   0   1   1   1   1   1   1   0   1   1   1   0   2   1   1   0   2   0   1   0   1   1   0   2   0   2   0   1   0   1   1   1   2   0   0   0   1   2   2
 MK-5-13                1   1   1   1   2   0   1   1   1   2   0   1   2   2   2   1   2   0   2   0   1   2   0   1   2   1   2   2   0   2   2   1   1   1   1   2   2   2   0   1   1   0   0   0   0   2   2   0   1   1   0   1   0   1   1   0   0   1   2   1   0   1   1   1   1   1   2   2   0   1   0   1   1   2   1   1   2   0   1   1   0   0   1   1   2   0   1   0   1   1   2   1   1   1   1   0   1   1   1   1   0   1   1   0   1   1   0   1   2   2   2   2   1   1   1   1   0   2   1   0   1   1   2   0   1   2   1   0   1   2   1   1   1   2   2   1   1   2   1   0   0   2   0   1   0   0   1   2   1   2   1   0   1   1   1   0   1   0   0   1   0   0   1   1   1   1   1   1   0   1   1   1   0   1   1   1   0   2   0   2   0   1   0   0   2   0   2   0   1   0   1   1   1   2   0   0   0   1   2   2
 MK-5-14                1   0   1   1   2   0   1   1   1   0   0   1   2   2   2   1   2   0   2   0   1   1   0   1   2   2   2   2   0   2   2   1   1   1   1   2   2   2   0   1   2   0   0   0   1   2   2   0   0   1   0   2   0   0   2   1   0   1   2   1   0   1   1   1   2   1   2   2   1   1   0   1   1   1   1   1   2   0   1   1   0   0   1   1   2   0   1   0   1   1   2   1   1   1   1   0   0   1   1   2   0   1   1   0   2   1   0   2   2   1   2   2   1   1   1   1   0   2   0   1   2   1   2   0   1   2   1   1   1   2   2   2   0   2   2   1   1   2   1   1   0   1   0   1   0   0   1   2   1   2   1   0   1   1   1   0   2   1   0   1   0   0   0   1   1   1   1   1   0   1   1   0   0   2   1   1   1   2   0   1   0   2   0   0   2   0   1   0   1   0   1   1   1   2   0   0   0   1   2   2
 MK-5-15                1   0   1   1   2   0   0   1   1   0   0   0   2   2   2   0   2   0   2   0   1   0   0   2   2   2   2   1   0   2   2   1   1   2   1   2   2   1   0   2   2   0   0   0   1   2   2   0   1   1   0   2   0   1   2   1   1   1   2   2   0   1   1   1   2   1   2   2   1   1   0   1   1   1   0   0   2   0   1   1   0   0   1   1   2   0   1   1   1   1   2   1   1   1   1   1   1   1   0   2   0   1   2   0   1   1   0   2   2   1   2   1   1   1   1   1   0   2   1   1   2   1   2   0   1   2   1   1   2   1   1   1   0   2   1   1   1   2   1   2   1   1   0   1   0   1   1   2   1   2   1   0   1   1   1   0   2   1   1   1   1   1   0   1   1   1   1   1   0   1   1   0   0   2   1   1   1   2   1   1   0   2   0   0   1   0   1   0   1   0   1   1   1   1   0   0   0   1   1   2
 MK-5-16                1   0   1   0   2   0   0   1   2   0   0   0   2   2   2   1   2   0   2   1   1   1   0   2   2   2   2   1   1   2   1   1   0   1   1   1   2   1   0   2   2   0   0   0   2   2   2   0   1   1   0   2   0   1   2   1   1   1   2   2   0   1   1   1   2   1   2   2   1   1   0   1   0   1   0   0   2   1   1   1   1   0   1   1   2   0   1   1   1   1   2   1   1   1   1   1   1   1   0   2   1   1   2   0   1   1   0   2   1   1   2   1   1   1   1   1   0   2   1   1   2   1   2   0   1   2   1   1   2   1   1   1   0   2   0   1   1   2   2   2   2   1   0   1   0   1   1   2   0   2   1   0   1   1   1   0   2   1   1   1   1   1   0   1   1   1   1   1   0   1   1   0   1   2   1   1   1   2   1   1   0   2   0   0   1   0   1   0   1   0   1   1   2   2   0   0   0   1   1   2
 MK-6-1                 2   2   1   0   1   2   0   2   1   0   0   2   1   0   1   0   0   0   1   1   2   1   2   1   2   0   1   1   1   1   1   0   2   0   1   1   1   1   1   0   1   0   0   0   1   2   1   0   1   1   1   1   2   0   2   0   2   2   0   1   1   2   1   1   2   1   2   2   2   0   1   1   2   0   0   1   0   1   1   2   0   2   0   1   1   1   0   1   0   1   2   2   0   1   1   2   2   1   2   0   1   1   2   1   1   0   2   2   1   1   1   0   2   1   1   2   1   0   1   1   2   2   1   1   0   1   1   1   0   2   1   1   0   1   0   1   2   2   0   2   2   0   1   1   2   1   2   2   0   1   1   2   1   0   2   0   1   1   1   2   2   1   0   2   1   0   2   1   1   1   0   2   2   1   2   2   1   2   0   2   1   2   1   1   2   1   2   1   1   1   0   0   0   1   0   0   1   0   2   0
 MK-6-2                 2   2   1   0   1   2   0   2   1   0   0   2   1   0   1   1   0   0   1   1   2   1   2   1   1   0   1   1   1   1   1   0   2   0   1   1   1   0   2   0   2   0   0   0   2   2   1   0   1   1   1   1   2   0   2   0   2   2   0   1   1   2   1   1   2   1   2   1   2   0   1   1   2   0   1   2   0   1   0   2   0   2   0   1   1   2   1   1   0   1   2   2   0   1   1   2   2   1   2   0   1   1   2   1   2   0   2   2   1   1   1   0   2   1   1   1   1   0   1   1   2   2   1   1   0   1   1   1   0   2   1   1   0   1   0   1   2   2   0   2   2   0   1   1   2   0   2   2   0   2   1   2   1   0   2   0   1   1   1   1   2   1   0   2   1   0   2   1   1   1   0   2   2   1   2   2   1   2   0   1   1   2   2   1   2   1   2   1   1   1   0   1   0   1   0   1   1   0   2   0
 MK-6-3                 2   2   1   0   1   2   0   2   1   1   1   2   1   0   1   1   0   0   1   1   2   1   2   0   2   0   0   1   1   1   1   0   2   0   1   1   1   0   2   1   2   0   0   0   2   2   0   0   1   1   1   1   2   0   2   0   2   1   0   1   1   2   1   1   2   1   2   1   2   0   1   1   2   0   2   2   0   1   0   2   0   1   1   1   1   2   2   2   1   1   2   2   0   1   1   2   2   1   2   0   1   1   2   1   2   0   2   2   1   1   1   0   1   1   0   1   1   0   1   1   2   2   1   1   2   1   1   2   0   2   1   1   0   1   0   0   1   2   0   2   1   0   1   1   2   1   2   2   0   1   1   2   1   0   2   0   1   1   1   1   2   1   0   2   1   1   1   1   1   1   1   2   1   1   2   2   1   2   0   0   1   2   2   0   2   1   2   1   1   1   0   1   0   1   0   1   2   1   2   0
 MK-6-4                 2   2   1   1   1   2   0   1   1   0   1   2   1   0   1   1   0   0   1   1   1   2   2   0   2   0   0   1   2   0   1   0   2   0   1   1   2   1   2   0   2   0   0   0   1   2   0   1   1   1   1   1   2   0   2   0   2   1   0   1   1   1   2   1   2   1   1   1   2   0   1   1   2   0   1   2   0   1   0   1   0   1   1   1   1   2   2   2   1   1   1   2   0   1   0   2   2   1   2   0   1   1   2   0   2   0   2   2   1   1   1   0   1   1   0   1   1   0   1   1   2   2   1   1   2   2   1   2   0   2   1   1   1   1   0   0   0   2   1   1   1   0   1   2   2   2   2   2   1   1   1   2   1   0   2   1   1   1   1   1   2   1   0   2   1   1   1   0   1   1   2   2   1   1   2   2   1   2   0   0   1   1   2   1   1   1   1   1   1   1   0   1   0   0   1   0   0   1   2   0
 MK-6-5                 2   2   1   1   1   2   0   0   1   1   1   2   1   0   0   1   0   0   2   1   1   2   2   0   2   0   0   1   2   0   2   0   2   0   1   1   1   1   2   0   2   0   0   0   1   2   0   1   1   1   1   2   2   0   2   0   2   1   0   1   2   1   2   0   2   2   1   1   2   0   1   1   2   0   1   2   1   1   0   1   0   1   1   1   1   2   1   2   1   1   1   1   1   1   1   2   2   1   2   0   1   1   2   0   2   0   2   2   1   1   2   1   2   1   0   1   1   0   1   1   2   2   1   1   2   2   1   2   0   2   1   1   1   1   1   1   0   2   1   1   1   0   1   2   1   2   2   2   2   1   1   2   1   0   2   1   1   1   1   0   2   1   0   1   1   1   1   0   1   1   1   2   1   1   2   2   1   2   0   0   1   1   2   1   1   2   0   1   1   1   0   1   0   0   1   0   1   2   2   1
 MK-6-6                 2   2   1   1   1   2   0   0   1   1   1   1   1   0   0   1   0   0   2   1   1   2   2   0   2   0   0   0   2   0   2   1   2   0   1   1   1   1   2   0   1   0   1   1   0   2   0   1   1   1   1   2   2   0   2   0   2   1   0   1   2   1   1   1   1   2   1   1   2   0   1   1   2   0   1   2   1   2   1   0   0   1   1   1   1   2   1   1   1   1   2   1   1   0   1   2   2   1   2   0   0   1   2   0   2   0   2   2   1   1   2   2   2   1   0   1   1   0   1   1   2   2   1   1   2   2   1   2   0   2   1   1   1   1   1   1   0   2   1   1   1   0   1   2   1   2   1   2   1   1   1   2   1   0   2   1   1   1   1   0   1   1   0   1   1   1   1   1   1   1   1   2   1   1   2   2   0   2   1   1   1   1   1   2   2   1   0   1   1   1   0   1   0   0   1   0   1   2   2   1
 MK-6-7                 2   1   1   1   1   2   0   0   1   1   1   1   1   0   0   1   1   0   2   1   1   2   2   0   1   0   0   0   2   0   1   1   1   0   0   1   1   1   2   1   1   0   0   1   0   2   0   1   1   1   0   2   2   0   2   0   2   1   0   1   2   1   1   2   1   2   1   1   2   1   1   1   2   0   1   2   1   2   1   0   0   1   1   1   1   2   1   1   1   1   2   2   1   1   1   2   1   1   2   1   0   0   2   0   2   0   2   2   1   1   2   2   2   1   1   1   1   0   1   1   2   2   1   1   2   2   1   2   0   2   1   1   1   1   1   1   0   2   1   1   1   0   0   2   2   2   1   2   1   1   1   2   1   0   2   1   1   2   1   1   1   1   0   1   1   1   1   1   1   1   2   2   1   1   2   2   0   1   1   1   2   1   1   1   1   1   0   1   0   2   0   2   1   0   1   0   1   2   2   1
 MK-6-8                 2   1   1   1   1   2   0   0   2   1   0   1   1   0   0   1   1   0   2   1   1   1   2   0   1   0   0   0   1   0   1   1   1   0   0   1   2   1   2   1   1   0   0   1   0   2   1   0   1   1   0   1   2   0   2   0   2   1   0   1   1   1   1   1   1   1   1   1   2   1   1   2   2   0   1   2   1   2   1   0   1   1   1   1   1   2   1   1   1   1   2   1   1   1   1   2   1   1   2   1   0   1   2   0   2   0   2   2   1   0   2   2   2   1   0   1   1   0   1   1   2   2   0   2   1   1   0   2   1   1   1   1   2   2   1   1   0   2   1   1   1   0   1   2   2   2   1   2   1   1   1   2   1   0   2   1   1   2   1   1   0   1   0   1   1   1   1   1   1   1   2   2   1   1   2   2   0   1   1   1   2   1   1   1   1   1   0   1   0   2   0   2   0   1   1   0   1   2   2   1
 MK-6-9                 2   1   1   1   1   2   0   0   2   2   0   1   1   0   0   1   1   0   2   1   1   1   2   0   1   0   0   0   1   0   1   1   1   0   1   1   2   1   2   0   0   0   0   1   0   2   1   0   1   0   0   1   2   0   1   0   1   1   0   1   1   1   1   1   1   1   1   1   2   1   1   2   2   0   2   2   1   2   1   1   1   1   1   1   1   2   1   1   1   1   2   1   1   1   1   1   1   2   2   1   1   1   2   0   2   0   2   2   0   0   2   2   2   2   0   2   1   0   1   1   2   2   0   2   1   2   0   2   1   1   1   1   0   2   1   1   0   2   0   1   1   0   1   2   1   2   2   2   1   1   1   1   1   0   2   1   0   1   1   1   0   0   1   1   2   0   1   1   1   1   2   2   1   1   2   2   1   1   1   1   2   1   2   1   1   1   0   2   0   2   0   2   1   0   2   0   1   2   2   0
 MK-6-10                1   1   2   1   1   2   1   0   2   2   0   1   1   0   0   1   0   0   2   1   1   1   2   0   1   0   0   1   1   1   1   2   1   1   1   1   2   1   2   0   1   1   0   1   0   2   1   0   1   1   0   1   1   0   0   0   0   2   0   1   1   1   1   1   1   1   1   1   2   0   1   2   2   0   2   2   1   1   0   1   1   1   0   2   1   2   1   1   1   1   2   1   2   1   1   1   0   2   2   1   1   1   2   0   1   0   1   1   0   0   2   1   2   1   0   2   1   0   0   1   2   2   0   2   1   2   0   2   2   1   1   1   0   2   1   1   0   2   0   1   1   1   2   2   1   0   2   2   0   1   0   1   1   0   1   1   0   1   1   1   0   0   1   1   2   0   1   1   1   1   2   2   0   1   2   2   1   1   1   0   2   0   2   1   2   1   0   2   0   1   0   2   1   1   2   0   1   2   1   0
 MK-6-11                1   1   2   1   1   2   0   1   2   2   0   1   1   0   0   1   0   0   2   0   1   1   2   0   1   0   0   1   1   1   1   2   1   1   1   2   1   0   2   0   1   1   0   1   1   2   1   0   1   1   0   1   1   1   1   0   0   2   0   1   1   0   0   1   0   1   1   1   2   0   0   2   1   0   2   2   1   1   0   1   1   1   0   1   1   2   1   1   1   0   2   1   2   1   1   1   0   2   2   1   1   1   1   0   1   0   2   1   0   0   2   1   2   1   1   2   1   0   0   1   2   1   0   2   1   2   0   2   2   1   1   1   0   1   1   1   0   2   0   1   1   1   2   2   1   0   2   2   0   1   0   1   2   0   1   1   0   1   1   1   0   0   1   1   2   0   1   1   1   1   2   2   0   1   2   2   1   1   1   0   2   0   2   1   2   1   0   2   0   1   0   2   1   1   2   0   1   1   1   1
 MK-6-12                1   2   2   0   0   2   1   1   2   2   0   1   0   0   0   1   0   0   2   0   1   1   2   0   1   0   0   1   1   0   1   2   1   1   1   2   1   0   2   0   1   1   0   1   1   2   2   0   1   2   0   1   1   0   1   0   0   2   1   0   1   0   0   1   1   1   1   2   1   0   0   2   1   0   2   2   1   1   0   1   1   1   0   1   1   2   1   1   1   1   2   1   1   1   1   1   0   1   2   1   1   1   1   0   1   0   2   1   0   0   2   1   2   1   1   2   0   0   0   1   2   1   0   2   1   2   0   2   2   1   0   1   0   1   1   2   0   2   0   0   1   1   2   2   1   0   1   0   1   1   0   1   2   0   1   1   1   1   1   1   0   0   1   1   2   0   1   1   1   1   2   2   0   1   2   1   1   1   0   0   2   0   1   1   2   1   0   2   1   1   1   1   1   0   2   1   0   0   1   1
 MK-6-13                1   2   2   0   0   2   1   1   2   2   0   1   0   0   0   1   1   0   2   0   1   2   2   1   1   0   1   1   1   0   0   2   1   0   1   2   1   0   2   0   1   1   0   1   2   2   2   0   0   1   1   1   0   0   1   0   1   2   2   0   1   1   0   1   1   1   1   2   1   0   0   2   1   0   2   2   1   2   0   1   1   1   0   1   1   2   1   1   0   1   1   1   1   1   1   1   0   1   1   1   1   2   0   2   1   0   2   1   0   0   1   1   2   1   1   2   1   0   0   1   2   1   0   1   1   1   1   1   2   1   0   1   0   1   1   2   1   2   0   0   1   1   2   1   1   0   1   0   2   1   0   1   2   0   1   0   1   1   1   1   0   0   1   1   2   0   1   1   1   1   2   2   0   1   2   1   1   1   0   0   2   0   1   1   2   1   0   1   2   1   1   1   1   0   2   1   0   0   1   1
 MK-6-14                1   2   2   1   1   2   1   1   2   2   1   2   1   0   0   1   2   0   1   0   1   2   1   2   1   0   2   1   2   0   0   2   1   0   1   2   1   0   2   1   0   1   2   1   0   2   2   0   0   1   1   1   1   0   1   0   1   2   2   0   0   1   0   1   2   1   1   2   1   0   1   1   1   0   2   2   1   2   0   1   1   1   0   1   1   1   2   1   0   1   1   1   1   1   1   1   0   1   1   1   1   2   0   2   1   0   2   1   0   0   1   0   2   1   1   1   1   0   0   1   1   1   0   1   1   1   1   0   2   0   0   1   0   1   1   1   1   2   0   0   1   2   2   1   1   0   1   0   2   1   0   1   2   0   1   0   1   1   1   1   0   0   1   1   2   1   1   1   1   0   2   2   0   1   1   1   1   1   1   0   2   1   2   1   2   1   0   0   2   1   1   1   1   0   2   1   0   0   1   2
 MK-6-15                1   2   2   1   1   2   1   2   2   2   1   2   1   0   0   1   2   1   1   0   1   2   1   1   1   0   2   1   1   0   1   2   1   0   1   2   1   0   2   1   1   1   2   1   0   2   2   0   0   1   1   1   1   1   1   1   1   1   2   0   0   1   0   1   1   1   0   1   0   0   1   1   1   0   1   2   2   2   0   1   1   1   0   1   1   1   0   1   0   0   1   1   0   1   0   1   1   1   1   2   1   2   0   2   1   1   2   1   0   0   1   0   2   1   1   1   1   0   0   1   0   1   1   1   1   1   2   0   1   0   0   1   0   1   1   1   1   2   1   0   1   2   2   1   1   0   1   1   2   1   0   1   1   0   1   0   1   1   1   1   0   0   1   1   2   2   1   1   1   0   2   2   0   1   1   1   2   1   2   0   2   1   2   1   2   1   1   0   2   1   2   2   1   1   2   2   0   0   1   1
 MK-6-16                1   2   2   1   1   1   1   2   2   2   1   2   2   0   1   1   2   1   1   0   1   1   1   1   1   0   2   0   1   0   1   2   1   1   1   2   1   0   2   1   1   1   2   1   0   2   2   0   0   1   1   1   1   1   2   1   1   1   2   0   0   1   0   1   1   1   1   1   0   0   0   1   1   0   0   1   2   2   1   1   1   1   0   1   1   1   0   1   0   0   1   1   0   1   1   1   1   1   1   2   2   2   0   2   1   2   1   1   0   0   1   0   1   1   0   2   1   0   1   1   0   1   0   1   1   1   2   0   1   0   1   0   0   1   1   1   1   2   0   0   1   2   2   1   1   1   1   2   1   1   0   0   1   0   1   0   1   1   1   1   0   0   1   1   2   2   1   1   1   0   2   1   1   0   1   0   2   1   2   0   2   2   2   1   2   1   1   0   2   1   2   2   1   1   2   2   1   0   1   1
 
!****************************************** Phenotypic Data **********************************************************
!-100.0 is resevred for missing phenotype
SimulatedTrait1         9.2753   10.7337   10.9369    9.5685   10.6715   10.0858    9.8833    9.7782    9.8420    8.4485    8.8522   11.2190    9.3070    9.4757    9.6310    8.5854   11.4716    9.0999    7.5455    9.6861    9.1202    9.9236    6.1174    9.1791    9.1913    9.0208    9.9516    9.4233   10.5821    9.5664    8.9050    8.8459    9.6718    8.1150   10.6086   10.1855    9.6447   10.2294    9.7038    9.6484   10.5306   10.1662    9.0297   10.5773    9.6350    9.5085    8.5927    9.3260   11.4263    9.6204   10.3299   11.7368    9.5212   11.0759    9.9683    9.8239    7.9037   11.4636   10.1777    9.3831   10.1308   10.8660   10.5165    9.2671   10.0862    9.5062   10.6631   10.0666    8.7614    9.9428   10.2770    9.0452   10.9687    9.1442    9.5656   11.0644   11.1583    9.6252   10.2686    7.8187    9.7638    8.6101    9.3575    9.4269    9.6868    8.8017    9.3692    8.7866   10.0472   11.4198    9.6000   11.1831   10.7555    9.2041   10.1330   11.2269   10.1992   11.1665   10.0554    9.9428    8.7312    8.3274    9.0572    8.8834   10.9846   11.0740    9.7071    9.4554    9.9045   10.1989   10.0202   10.0780   10.7651   10.8187    8.7288   10.7723    8.9518    9.1888   12.4188    9.8695    9.5544    9.4028   10.2360   10.2827   10.0748    7.7051    7.7448   10.2148   11.1051   11.5846    8.0788   10.1636   11.7623   10.3409   11.7013    8.6125    8.3548    9.3318   12.6056   10.7980   10.6302   10.7033    9.8111    9.8601    9.0845   10.3042   10.2821   10.4884   11.3529   11.8400    9.7770   11.6923   10.4409    8.1526   10.7139    9.8036   11.2425   10.0965   11.1311    9.3141    8.4298   10.9109    9.2768    9.6244    9.3384    9.4968    9.4099   11.9871    9.6480   10.2535   11.8268   10.4533   10.8822    9.9212   10.5182   11.3641   10.1073   11.4699    9.3638    8.7045   10.1879   11.3516   10.2167   10.8840   10.0492   10.1247   10.4735   10.9982   10.9092   10.8378   11.5492    9.2736   11.2676   11.9598   11.2725   10.1362    9.7850   11.0141    9.7969    9.2827
 
