# Supplementary material for: Inclusive Composite Interval Mapping of QTL by Environment Interactions in Biparental Populations
Source: PLoS One. 2015 Jul 10;10(7):e0132414. doi: 10.1371/journal.pone.0132414 (PMC4498613; doi:10.1371/journal.pone.0132414)
Supplement: S2 File — (ZIP) [file pone.0132414.s002.zip › F2 population/e=1/run_00179.met]

!**********************Note: lines staring with "!" are remarks and will be ignored in the program********************
!*********************************General Information**********************************
!Assuming F1 = P1 x P2, populations available in QTL IciMapping are: 
!  1, P1BC1F1 = P1 x F1, the first backcrossing where P1 is used as the recurrent parent;
!  2, P2BC1F1 = P2 x F1, the first backcrossing where P2 is used as the recurrent parent;
!  3, F1DH, F1-derived doubled haploids; 
!  4, RIL or F1RIL, recombination inbred lines through the repeated selfing of F1;
!  5, P1BC1RIL, recombination inbred lines through the repeated selfing of P1BC1F1;
!  6, P2BC1RIL, recombination inbred lines through the repeated selfing of P2BC1F1;
!  7, F2, the selfing generation of F1;
!  8, F3, the selfing generation of F2;
!  9, P1BC2F1, the second backcrossing where P1 is used as the recurrent parent; 
! 10, P2BC2F1, the second backcrossing where P2 is used as the recurrent parent;
! 11, P1BC2RIL, recombination inred lines through the repeated selfing of P1BC2F1; 
! 12, P2BC2RIL, recombination inred lines through the repeated selfing of P2BC2F1; 
! 13, P1BC1F2, the selfing generation of P1BC1F1; 
! 14, P2BC1F2, the selfing generation of P2BC1F1; 
! 15, P1BC2F2, the selfing generation of P1BC2F1; 
! 16, P2BC2F2, the selfing generation of P2BC2F1; 
! 17, P1BC1DH, P1BC1F1-derived doubled haploids; 
! 18, P2BC1DH, P2BC1F1-derived doubled haploids; 
! 19, P1BC2DH, P1BC2F1-derived doubled haploids; 
! 20, P2BC2DH, P2BC2F1-derived doubled haploids; 
   7      !Mapping Population (see remarks above)
   2      !Mapping Function (1 for Kosambi; 2 for Haldane; 3 for Morgan)
   2      !Marker Space Type (1 for intervals; 2 for positions)
   1      !Marker Space Unit(1 for centiMorgans; 2 for Morgan)
   6      !Number of Chromosomes (or Linkage Groups)
 200      !Size of the mapping population
   1      !Number of environments
 
!***************************************** Chromosomes and Linkage Maps **********************************************
!Chromosome                 NumMarkers
-CH1                        16
-CH2                        16
-CH3                        16
-CH4                        16
-CH5                        16
-CH6                        16
!Linkage map (Marker name followed by position or the interval length)
 MK-1-1                1     0.000
 MK-1-2                1    10.000
 MK-1-3                1    20.000
 MK-1-4                1    30.000
 MK-1-5                1    40.000
 MK-1-6                1    50.000
 MK-1-7                1    60.000
 MK-1-8                1    70.000
 MK-1-9                1    80.000
 MK-1-10               1    90.000
 MK-1-11               1   100.000
 MK-1-12               1   110.000
 MK-1-13               1   120.000
 MK-1-14               1   130.000
 MK-1-15               1   140.000
 MK-1-16               1   150.000
 MK-2-1                2     0.000
 MK-2-2                2    10.000
 MK-2-3                2    20.000
 MK-2-4                2    30.000
 MK-2-5                2    40.000
 MK-2-6                2    50.000
 MK-2-7                2    60.000
 MK-2-8                2    70.000
 MK-2-9                2    80.000
 MK-2-10               2    90.000
 MK-2-11               2   100.000
 MK-2-12               2   110.000
 MK-2-13               2   120.000
 MK-2-14               2   130.000
 MK-2-15               2   140.000
 MK-2-16               2   150.000
 MK-3-1                3     0.000
 MK-3-2                3    10.000
 MK-3-3                3    20.000
 MK-3-4                3    30.000
 MK-3-5                3    40.000
 MK-3-6                3    50.000
 MK-3-7                3    60.000
 MK-3-8                3    70.000
 MK-3-9                3    80.000
 MK-3-10               3    90.000
 MK-3-11               3   100.000
 MK-3-12               3   110.000
 MK-3-13               3   120.000
 MK-3-14               3   130.000
 MK-3-15               3   140.000
 MK-3-16               3   150.000
 MK-4-1                4     0.000
 MK-4-2                4    10.000
 MK-4-3                4    20.000
 MK-4-4                4    30.000
 MK-4-5                4    40.000
 MK-4-6                4    50.000
 MK-4-7                4    60.000
 MK-4-8                4    70.000
 MK-4-9                4    80.000
 MK-4-10               4    90.000
 MK-4-11               4   100.000
 MK-4-12               4   110.000
 MK-4-13               4   120.000
 MK-4-14               4   130.000
 MK-4-15               4   140.000
 MK-4-16               4   150.000
 MK-5-1                5     0.000
 MK-5-2                5    10.000
 MK-5-3                5    20.000
 MK-5-4                5    30.000
 MK-5-5                5    40.000
 MK-5-6                5    50.000
 MK-5-7                5    60.000
 MK-5-8                5    70.000
 MK-5-9                5    80.000
 MK-5-10               5    90.000
 MK-5-11               5   100.000
 MK-5-12               5   110.000
 MK-5-13               5   120.000
 MK-5-14               5   130.000
 MK-5-15               5   140.000
 MK-5-16               5   150.000
 MK-6-1                6     0.000
 MK-6-2                6    10.000
 MK-6-3                6    20.000
 MK-6-4                6    30.000
 MK-6-5                6    40.000
 MK-6-6                6    50.000
 MK-6-7                6    60.000
 MK-6-8                6    70.000
 MK-6-9                6    80.000
 MK-6-10               6    90.000
 MK-6-11               6   100.000
 MK-6-12               6   110.000
 MK-6-13               6   120.000
 MK-6-14               6   130.000
 MK-6-15               6   140.000
 MK-6-16               6   150.000
!*********************************** Marker Types ********************************************************************
!Co-dominant marker: When heterozygote F1 is present, P1 is coded as 2, F1 is coded as 1, and P2 is coded as 0; Otherwise, P1 is coded as 2, and P2 is coded as 0. 
!Dominant marker: When heterozygote F1 is present, P1 and F1 are coded as 12, and P2 is coded as 0; Otherwise, P1 is coded as 2, and P2 is coded as 0.  
!Recessive markers: When heterozygote F1 is present, P1 is coded as 2, and F1 and P2 are coded as 10; Otherwise, P1 is coded as 2, and P2 is coded as 0. 
!Missing marker is coded as -1. 
 MK-1-1                 2   1   0   1   0   2   0   2   2   2   0   1   2   1   1   2   2   2   2   0   2   2   2   2   0   1   0   2   1   2   0   1   2   0   1   1   1   1   2   2   2   1   2   0   1   0   1   1   2   1   0   1   1   0   1   2   1   1   1   1   0   2   2   2   1   2   1   1   1   0   2   1   1   1   1   2   1   0   2   1   1   1   0   1   0   1   1   1   1   0   1   1   2   1   1   0   0   0   1   1   0   1   2   1   1   2   0   0   1   1   1   0   1   1   0   1   1   1   1   1   1   1   1   1   2   0   1   2   0   1   0   1   0   0   0   2   2   0   1   1   1   2   1   0   1   0   2   2   1   1   1   1   2   0   1   1   1   1   1   1   1   1   1   2   1   1   1   1   0   0   2   0   2   0   1   1   1   2   0   2   1   2   0   1   1   2   2   1   1   2   1   1   0   1   2   1   0   0   2   1
 MK-1-2                 1   1   0   0   1   1   0   2   2   2   0   1   2   1   1   2   2   1   1   0   1   2   2   2   0   1   0   2   0   2   0   1   1   0   1   1   2   1   2   2   1   1   1   0   1   0   1   1   2   1   1   1   1   0   1   2   1   1   1   2   0   2   1   2   0   2   2   1   1   0   2   1   0   0   1   2   1   1   2   1   2   1   0   1   0   2   2   0   1   0   1   1   2   1   1   0   0   0   1   1   0   1   1   2   1   2   0   0   1   1   1   0   1   1   0   1   1   1   1   1   1   1   1   1   2   0   1   2   0   1   1   1   0   0   1   1   2   0   1   1   1   2   1   1   1   0   2   2   1   1   0   1   2   0   1   1   1   1   1   1   2   1   1   2   1   1   1   1   1   0   1   0   2   0   1   1   2   2   0   2   2   2   0   2   1   1   2   1   0   2   1   2   0   1   2   2   0   1   2   1
 MK-1-3                 1   0   0   1   1   1   0   2   2   2   0   1   1   1   2   1   2   1   1   0   1   2   2   2   0   1   0   2   0   2   1   1   1   0   1   1   2   1   1   2   0   1   1   0   0   0   1   1   2   1   0   0   1   1   1   2   1   1   1   2   0   2   1   2   0   2   2   0   1   0   2   1   0   2   1   1   1   1   2   1   2   1   0   1   0   2   2   0   1   0   1   1   2   1   0   0   1   1   1   1   0   1   1   2   1   2   0   0   1   1   1   1   2   1   0   1   1   1   1   1   1   1   1   1   2   0   1   2   1   1   1   1   0   1   0   1   2   0   1   2   1   2   1   2   1   0   2   0   1   1   0   1   2   0   1   1   1   1   1   1   1   1   1   1   1   0   1   1   1   0   1   0   1   0   1   1   2   2   0   2   1   2   0   2   1   1   2   1   0   1   1   2   0   1   2   2   0   0   2   1
 MK-1-4                 1   0   0   1   1   1   0   2   2   2   0   1   1   1   2   1   2   1   0   0   1   2   2   2   0   1   1   2   0   1   1   1   1   0   0   1   2   1   1   2   0   1   1   0   0   2   1   1   2   1   1   0   1   1   1   2   1   1   1   0   0   2   1   2   0   1   2   0   1   0   2   2   0   2   1   1   1   0   1   1   2   1   0   1   0   2   2   1   1   0   1   1   1   1   0   0   1   1   1   1   0   1   1   2   1   2   0   0   1   1   0   1   2   1   0   0   1   1   1   1   1   1   1   2   2   0   1   1   1   1   1   1   0   1   0   1   2   0   1   2   1   2   2   1   1   0   2   0   1   1   0   1   1   0   1   1   1   1   1   1   1   2   1   1   2   1   2   1   1   0   1   0   1   0   1   1   2   2   0   2   2   2   0   2   1   1   2   1   0   1   1   2   0   1   2   1   0   0   2   1
 MK-1-5                 1   0   0   1   1   1   0   2   2   2   0   1   1   1   1   1   2   1   0   1   1   2   2   1   0   1   1   2   1   1   1   1   0   0   1   1   2   1   1   2   1   1   1   0   0   2   1   2   2   1   1   1   1   1   1   2   1   0   2   0   0   2   1   2   0   1   1   0   1   0   2   2   0   2   1   1   1   0   1   1   2   1   0   1   0   2   2   0   1   0   1   1   1   1   0   1   1   0   1   1   0   1   1   2   1   2   0   0   0   1   0   1   2   1   0   0   1   1   2   1   1   1   1   2   2   0   1   1   2   1   1   1   0   1   0   1   2   0   1   2   1   2   1   1   1   1   2   0   1   1   0   0   1   0   1   1   1   1   1   1   1   2   1   1   2   1   2   1   1   0   1   0   1   0   1   1   2   2   0   2   2   1   0   2   1   1   2   1   0   1   1   1   0   1   2   1   1   0   2   1
 MK-1-6                 1   0   0   1   1   1   0   2   1   2   1   2   1   1   2   1   2   1   0   1   1   2   2   1   0   0   1   1   1   0   1   1   0   0   0   2   1   1   1   2   1   2   1   0   0   2   1   1   2   1   1   1   1   1   1   2   1   0   2   0   0   2   1   2   0   1   1   0   1   0   2   2   0   1   1   1   0   0   1   2   2   0   0   1   0   2   2   0   2   1   1   1   1   1   0   1   1   0   1   1   0   1   1   2   1   2   0   1   0   0   0   1   2   1   0   0   1   1   2   1   2   1   1   2   2   2   2   1   1   1   1   1   0   1   0   1   2   0   1   2   1   2   1   1   1   1   2   0   0   0   0   0   1   0   1   1   1   2   1   1   1   2   1   1   2   1   2   1   1   0   1   0   1   1   1   1   2   2   0   2   2   1   0   2   1   1   2   1   0   1   1   1   1   1   2   1   0   0   1   1
 MK-1-7                 1   0   0   1   1   1   0   2   1   2   1   2   1   1   2   0   1   1   1   1   1   2   2   1   0   0   1   1   1   0   1   1   1   1   1   2   1   2   1   1   1   2   1   1   0   2   1   1   2   1   2   1   1   1   1   2   1   0   2   0   0   2   1   1   0   1   1   0   1   0   2   2   0   1   1   1   0   0   1   2   2   0   0   1   1   2   2   1   2   1   1   1   1   1   0   1   1   0   1   1   0   1   1   2   1   1   1   2   0   0   1   2   2   0   0   0   1   1   2   1   1   1   1   2   2   2   2   1   1   0   1   1   0   1   1   1   2   0   1   2   1   2   1   1   1   2   2   0   1   0   0   1   1   0   2   1   1   2   1   1   2   2   1   0   2   1   1   1   1   0   1   0   1   1   0   1   2   2   1   2   2   1   0   2   2   1   1   1   1   1   1   1   1   1   2   1   0   0   1   1
 MK-1-8                 2   1   0   1   0   1   0   2   1   2   1   2   1   1   2   1   1   1   1   1   0   2   2   1   0   0   1   1   1   1   0   0   1   1   1   1   0   2   1   1   1   2   1   1   0   1   1   0   2   1   2   1   0   1   0   2   1   0   2   0   0   2   1   1   0   1   1   0   0   0   2   1   1   1   1   1   0   0   1   1   2   0   1   1   1   2   1   1   2   0   1   1   1   1   0   1   1   0   0   1   0   1   1   2   1   1   1   2   0   0   2   2   2   0   1   0   1   2   2   1   1   1   1   2   2   2   1   1   1   1   1   1   0   1   1   1   2   0   1   2   1   2   1   1   1   2   2   1   1   0   0   1   1   0   2   1   1   2   1   1   2   2   1   0   2   1   1   1   0   0   1   1   1   1   0   1   2   2   1   2   2   1   0   2   2   1   1   1   1   1   1   2   1   0   2   0   0   1   1   2
 MK-1-9                 2   1   0   1   0   2   0   2   1   1   1   1   1   1   2   1   1   1   1   1   0   2   2   1   0   0   1   0   1   1   1   0   0   0   1   1   0   1   1   1   1   2   1   1   0   1   1   0   2   2   2   1   0   1   0   2   1   1   2   0   0   2   1   1   0   2   0   1   0   0   1   1   1   1   2   1   0   0   1   2   2   0   1   1   1   2   1   1   2   0   1   1   1   1   0   1   1   0   0   0   1   1   1   1   1   1   1   2   0   0   2   2   2   0   2   0   1   2   2   0   1   1   1   2   2   2   2   1   0   1   1   1   0   1   1   2   1   0   1   2   1   2   1   1   1   2   2   1   1   0   0   1   1   0   2   1   1   1   0   1   2   2   0   0   2   1   1   1   0   0   1   1   1   1   1   1   1   2   1   2   1   1   0   2   1   1   1   1   1   1   1   2   1   0   1   0   0   1   1   2
 MK-1-10                2   1   0   1   0   2   0   2   1   2   1   1   1   1   2   1   0   1   0   1   0   2   2   1   0   0   1   0   0   1   1   0   0   0   1   1   0   1   0   1   1   2   1   1   0   1   1   0   2   2   2   2   0   1   0   2   2   1   1   0   0   1   1   1   0   2   1   1   0   0   1   1   1   1   2   0   0   0   1   2   2   0   2   1   1   2   1   1   1   0   1   1   1   1   1   1   1   0   0   1   1   1   1   1   1   1   1   2   0   1   2   2   1   0   2   0   1   2   2   0   1   2   1   1   1   2   2   1   0   1   1   0   0   1   1   1   1   0   1   2   1   2   0   1   1   2   2   0   2   0   1   1   1   0   2   1   1   1   0   0   2   2   0   0   2   1   1   1   0   0   1   1   1   1   1   1   1   2   1   2   1   1   0   2   1   1   1   1   1   1   1   2   1   0   2   0   0   1   1   1
 MK-1-11                2   2   0   1   0   2   0   2   1   2   1   1   1   1   2   1   0   1   0   1   0   1   2   1   0   0   1   1   0   1   0   0   0   0   1   1   0   0   0   1   2   1   1   1   0   1   2   0   2   2   2   2   0   1   0   2   2   1   1   0   0   1   1   1   0   2   1   1   0   0   1   1   1   1   2   0   0   0   2   2   2   1   1   1   1   2   1   1   1   0   1   1   0   1   1   1   1   0   1   1   1   1   1   1   1   1   1   1   0   1   2   2   2   1   2   0   0   2   2   1   1   2   1   1   1   2   2   1   0   1   1   0   0   1   1   1   2   0   1   2   1   2   0   1   1   1   2   0   2   0   1   1   1   0   2   1   1   1   0   0   2   2   0   0   2   1   1   1   0   0   0   1   1   1   0   1   1   2   1   1   1   1   0   2   1   1   2   1   1   1   2   2   2   0   1   0   0   1   0   1
 MK-1-12                2   2   2   1   0   2   0   2   1   2   1   1   1   1   2   1   0   1   0   1   0   1   1   1   0   0   1   1   0   1   0   0   0   0   1   1   0   1   1   1   2   2   1   1   0   1   2   0   2   1   2   2   1   1   0   2   2   1   0   0   0   0   1   1   0   2   0   1   1   0   1   1   1   1   1   1   0   0   2   2   2   1   1   1   1   2   1   1   1   0   1   2   0   1   1   2   1   1   1   1   1   2   1   1   1   1   1   1   0   1   1   2   2   0   2   0   0   1   2   1   1   2   1   1   1   2   2   1   0   2   1   0   0   1   1   1   2   0   1   1   1   2   0   1   1   1   2   0   2   0   1   1   0   0   2   2   2   1   0   0   2   2   0   0   2   1   1   1   0   0   1   0   1   1   0   1   1   2   1   1   1   1   0   2   2   0   2   1   2   1   2   2   2   0   1   1   0   1   0   1
 MK-1-13                2   1   1   1   1   2   0   2   1   2   1   1   0   1   2   1   1   1   0   1   0   1   1   1   0   0   1   1   1   1   1   0   0   0   1   1   0   2   1   1   2   2   1   1   0   0   2   0   2   2   2   2   1   0   0   1   2   1   0   0   0   0   1   1   0   2   0   1   1   0   1   1   1   1   1   1   1   0   2   2   1   1   1   2   1   1   1   1   1   0   1   2   0   1   1   1   1   1   1   1   1   2   1   2   1   1   1   1   0   0   1   1   1   0   1   0   1   1   1   1   1   1   1   1   1   2   1   1   0   2   1   0   0   1   1   1   2   0   1   0   1   2   0   1   1   1   2   0   2   0   1   1   0   1   2   2   2   1   0   0   2   2   0   0   2   1   1   1   0   0   1   0   2   1   0   1   2   2   1   1   1   2   0   2   1   0   2   1   1   1   2   2   2   0   1   1   0   1   0   1
 MK-1-14                2   1   1   1   1   2   1   2   2   2   1   1   0   1   2   2   0   2   0   0   1   1   1   1   0   0   0   1   1   1   1   0   0   0   2   1   0   2   2   1   2   2   1   1   0   0   2   0   2   1   2   2   1   0   0   1   1   0   0   0   0   0   1   1   0   2   0   1   1   0   2   1   1   1   1   1   0   0   1   2   1   1   1   2   1   1   1   1   1   0   0   2   0   1   1   1   1   2   1   0   1   2   1   2   1   1   2   1   0   0   1   1   2   0   1   0   1   1   1   2   1   1   1   1   1   2   1   1   0   2   2   0   0   1   1   1   2   0   1   1   0   2   0   1   1   1   1   0   2   0   1   1   0   1   2   2   2   1   0   0   2   2   0   1   2   1   1   1   1   0   1   0   2   1   0   0   1   2   0   1   1   2   0   1   1   1   2   1   0   1   2   2   2   0   1   1   0   0   1   2
 MK-1-15                2   1   1   1   1   2   1   2   2   2   1   1   0   1   1   2   0   1   0   0   1   1   2   1   0   0   0   1   1   2   1   0   0   0   2   1   0   2   2   0   2   1   1   2   0   0   2   1   2   1   2   2   1   0   0   1   1   0   0   0   0   0   1   1   0   2   0   2   1   0   2   1   1   1   1   0   2   0   1   2   1   1   1   2   1   0   1   1   2   0   0   1   0   1   0   1   1   2   1   0   2   2   1   2   0   1   2   1   0   0   1   1   2   0   1   0   1   1   1   1   1   0   1   1   1   2   1   1   0   2   2   1   0   1   0   1   2   0   1   2   1   2   0   1   1   0   1   0   2   0   1   1   0   1   2   2   2   1   0   0   1   2   0   1   2   1   0   1   1   0   1   0   2   1   0   0   1   2   0   1   1   2   1   1   1   1   1   1   0   1   2   2   2   0   1   1   0   0   1   2
 MK-1-16                2   1   1   1   1   2   1   2   2   2   1   1   0   1   0   2   1   1   0   0   1   0   2   1   1   1   0   1   1   2   1   1   0   0   1   1   0   2   2   0   2   1   1   2   1   0   1   0   0   1   2   2   1   0   0   1   1   0   0   1   0   0   1   2   0   2   1   1   0   0   2   1   1   1   1   0   2   0   1   2   1   1   1   1   1   0   0   1   2   1   0   1   0   1   0   1   1   1   1   0   2   2   1   2   0   1   2   0   0   0   1   1   2   0   1   0   1   2   1   1   1   0   2   1   1   2   0   1   0   2   2   1   0   1   0   2   2   1   2   2   1   2   0   2   1   0   1   0   2   0   1   1   0   0   2   2   1   1   0   1   1   2   0   1   2   1   0   1   1   0   0   0   2   1   1   0   1   2   1   1   1   2   1   1   1   2   1   1   1   2   2   2   1   0   1   1   0   0   1   2
 MK-2-1                 1   2   2   0   1   1   1   0   1   0   0   2   2   1   1   0   1   1   1   2   1   1   1   1   0   1   2   2   1   2   2   2   2   0   2   2   1   1   1   0   0   1   1   0   1   2   0   2   2   0   2   1   1   0   2   1   2   2   1   1   1   1   1   2   1   2   1   0   1   2   0   1   0   2   1   0   0   1   1   1   0   1   1   1   1   2   1   1   0   1   2   2   2   1   0   2   1   2   0   1   0   1   1   2   0   2   2   1   1   1   1   2   1   1   1   0   0   2   2   2   2   1   1   2   0   0   1   2   1   2   1   0   1   0   2   2   2   2   2   1   1   2   1   1   2   2   1   2   2   2   1   1   1   1   1   1   0   1   1   0   1   1   1   2   2   2   1   0   1   1   2   0   1   0   1   1   1   1   0   0   0   2   2   1   1   2   0   0   2   0   1   1   2   0   1   1   1   1   2   2
 MK-2-2                 1   0   2   0   1   1   1   0   1   0   0   1   1   1   1   0   0   1   1   2   1   1   1   2   0   1   2   2   1   2   2   2   2   0   2   1   0   1   1   1   0   1   1   0   1   2   0   1   2   0   2   1   1   0   1   1   2   2   1   1   1   1   1   2   0   1   0   0   0   1   0   1   0   2   1   0   0   1   1   1   0   1   1   1   1   2   1   1   0   1   2   2   1   1   0   2   1   2   0   1   0   0   1   2   1   2   1   1   1   1   1   2   1   1   1   0   0   2   2   2   2   1   1   2   0   0   1   2   2   2   1   0   1   1   2   2   2   2   1   1   1   2   1   1   1   2   2   2   2   1   1   1   1   2   1   1   0   1   1   0   1   1   0   2   2   2   0   1   1   1   2   0   1   0   1   1   1   1   0   1   0   2   2   1   1   2   0   1   1   0   1   1   2   1   1   1   1   0   2   1
 MK-2-3                 2   0   2   0   1   1   1   0   1   0   0   2   1   1   1   0   1   1   1   1   1   0   1   2   0   1   2   2   1   2   1   2   2   1   1   1   1   1   1   1   1   1   1   0   1   2   0   1   2   0   1   1   1   0   1   1   2   2   1   1   1   1   1   2   0   1   0   0   1   1   0   1   0   2   1   0   0   1   1   1   0   1   1   1   1   2   1   1   0   1   2   2   2   1   0   2   1   1   0   1   0   0   1   1   0   2   1   1   1   1   1   1   1   1   1   1   0   2   2   2   2   1   1   2   0   0   1   2   2   2   1   0   2   0   2   1   2   2   0   1   1   1   1   1   1   2   2   2   2   2   1   1   1   2   1   1   0   1   1   0   1   1   0   2   2   1   0   0   1   1   2   0   1   0   1   1   0   1   0   1   0   2   1   1   0   2   0   2   1   0   1   1   2   1   1   1   1   0   2   1
 MK-2-4                 2   0   2   1   0   1   1   0   1   0   0   1   1   2   0   0   1   1   1   1   1   0   1   2   1   1   2   1   0   2   1   1   2   1   1   1   1   1   1   1   1   1   1   0   1   2   0   1   2   0   1   1   1   0   1   1   2   2   1   1   1   1   1   1   1   1   1   0   1   1   0   1   0   2   1   0   0   1   0   1   0   1   0   2   1   2   1   1   0   2   1   2   2   1   0   2   1   1   0   1   0   0   2   1   0   2   1   1   1   1   1   1   1   1   1   1   0   2   1   1   2   2   1   2   0   0   1   2   2   2   1   1   2   0   2   1   2   2   0   1   1   0   1   0   2   2   1   2   2   2   1   1   1   2   1   1   0   1   1   0   1   1   0   2   2   1   1   1   1   2   2   1   1   0   1   1   0   1   0   0   1   2   1   2   0   2   0   2   1   0   1   1   2   1   1   1   1   0   2   0
 MK-2-5                 2   0   2   1   1   1   0   1   1   0   0   1   0   1   0   0   1   1   1   1   1   1   1   2   2   1   2   1   0   2   1   2   1   1   0   1   1   0   1   1   1   1   1   1   0   2   0   2   2   0   1   1   1   2   1   1   2   2   1   1   1   1   1   1   1   1   1   0   1   1   0   1   0   2   1   1   0   1   0   1   0   1   0   2   1   2   1   1   0   2   1   2   2   0   0   2   1   1   1   1   0   0   2   1   0   2   2   1   1   1   1   0   1   1   1   2   1   2   1   1   1   2   1   2   0   0   1   2   2   2   1   1   2   0   1   1   1   2   0   1   2   0   1   0   2   2   1   2   2   2   1   1   1   2   1   1   1   1   1   0   1   1   0   2   1   2   2   1   1   2   2   1   1   1   1   1   0   1   0   0   1   2   0   2   0   2   0   1   1   1   1   1   2   1   1   1   1   0   1   1
 MK-2-6                 2   0   2   1   1   1   0   1   1   0   0   2   0   0   1   0   1   1   1   1   1   1   1   2   1   1   2   1   0   2   1   2   1   2   0   1   1   0   1   2   1   1   1   1   0   2   0   2   2   0   1   1   1   2   1   0   2   2   1   1   0   0   1   1   1   1   1   0   1   1   1   1   0   2   1   1   0   2   0   1   0   1   0   2   1   2   1   1   0   2   2   2   2   1   0   1   1   1   1   1   0   0   2   1   0   1   1   1   1   1   2   0   1   1   1   2   1   2   1   2   1   1   2   2   1   1   1   2   1   2   1   1   2   0   1   1   1   2   0   1   2   0   1   0   2   2   1   1   2   1   1   0   1   2   1   1   1   1   1   0   1   1   0   1   1   2   2   1   1   2   1   1   1   1   2   1   0   2   0   0   1   2   0   1   0   2   1   1   1   0   1   1   2   1   1   1   1   0   1   1
 MK-2-7                 2   0   2   0   1   1   1   1   1   0   0   2   0   0   1   0   1   0   1   2   1   1   1   2   2   2   2   1   0   2   1   1   1   2   0   1   1   0   1   2   2   1   1   1   0   2   0   2   1   0   1   1   1   1   1   0   2   2   1   1   1   0   1   2   1   1   1   0   2   1   1   1   0   2   1   1   0   2   1   1   0   1   0   2   1   2   1   1   0   2   2   2   2   1   0   1   1   0   1   1   2   0   2   0   1   2   1   1   1   2   2   0   1   1   1   2   1   2   1   2   1   1   2   2   1   1   1   2   2   2   1   1   2   0   1   1   1   1   0   1   2   2   1   1   1   1   1   1   2   1   1   1   1   2   2   2   1   2   1   0   1   1   0   1   1   2   2   1   1   2   1   1   1   1   1   1   1   1   0   0   1   2   0   1   0   2   1   1   1   1   1   1   1   0   2   1   1   0   2   1
 MK-2-8                 2   0   2   0   1   0   1   1   1   0   0   2   0   0   1   0   1   1   2   2   1   1   1   2   2   2   2   1   0   2   1   1   1   2   1   1   1   0   1   2   2   1   1   1   0   2   0   2   1   0   1   1   1   1   1   0   2   2   0   1   1   0   0   1   1   0   1   1   1   1   1   1   0   2   2   1   0   2   1   2   1   1   1   2   1   2   1   0   0   2   2   2   2   1   0   1   1   0   2   1   2   0   2   0   1   2   1   1   1   2   2   0   1   1   1   1   1   1   1   2   2   1   2   2   1   2   1   2   1   2   1   0   2   1   1   1   1   1   0   1   2   2   0   1   1   1   1   1   1   1   1   1   1   2   2   2   1   2   1   0   1   1   0   1   1   2   2   1   1   2   1   1   1   1   0   1   1   0   0   0   2   2   0   0   0   2   1   1   1   1   1   1   1   0   2   1   1   0   2   1
 MK-2-9                 2   0   1   0   2   0   1   1   1   0   0   2   1   0   1   0   2   1   2   2   1   1   1   2   1   2   2   1   0   2   1   1   1   2   1   1   0   0   1   2   2   1   1   1   1   2   0   1   1   0   1   1   1   1   1   0   2   2   0   1   1   1   0   1   1   1   1   1   0   1   1   1   0   2   2   1   0   2   1   2   1   1   1   2   1   2   1   0   0   1   2   2   2   1   0   1   1   0   2   1   2   0   2   0   1   2   1   1   1   2   2   0   1   1   0   1   1   1   1   2   1   0   2   2   1   1   1   1   1   2   1   0   2   1   1   1   1   1   0   2   1   2   1   0   1   1   1   1   1   2   1   1   1   2   2   2   1   2   1   1   1   0   0   2   1   1   2   1   1   2   1   0   1   1   0   1   0   1   0   0   2   2   0   0   0   2   1   2   1   1   1   1   1   0   2   1   1   1   1   1
 MK-2-10                1   0   1   0   2   0   1   1   1   0   0   2   1   0   1   0   2   1   2   2   1   1   1   1   1   2   2   1   0   2   1   1   0   2   1   0   0   1   1   2   0   1   1   1   1   2   0   1   0   0   0   0   1   1   1   0   2   2   0   2   1   1   0   1   1   1   1   1   0   0   1   1   0   2   2   1   0   2   1   2   1   1   1   1   1   2   1   0   0   1   2   2   2   1   0   0   1   0   2   1   2   1   2   0   1   2   2   0   1   2   2   0   1   1   0   1   1   1   1   2   2   0   2   1   2   2   1   1   1   1   2   0   1   1   1   1   1   1   0   2   1   2   0   0   1   1   1   2   1   1   1   1   1   2   2   2   1   2   1   1   1   0   1   2   1   1   2   1   1   2   1   1   1   0   0   1   0   2   1   0   1   2   1   0   0   2   1   2   1   1   2   1   2   0   2   1   1   1   1   1
 MK-2-11                2   0   1   0   2   0   1   1   1   0   0   2   0   0   1   0   2   1   2   2   1   1   1   1   1   2   1   2   0   2   0   2   0   2   1   0   0   1   1   2   0   1   1   1   1   2   0   1   0   1   1   1   1   1   2   0   2   2   1   2   1   1   0   1   1   1   2   1   0   0   1   1   0   2   2   1   0   2   1   2   1   2   2   1   1   2   1   0   0   2   2   2   2   1   0   1   1   0   2   0   1   1   2   0   1   2   2   0   1   2   2   0   1   1   0   0   1   1   2   2   2   0   2   2   2   2   1   1   1   0   2   0   1   1   1   1   1   0   0   2   1   2   1   1   1   1   0   2   1   1   1   0   1   1   2   2   1   2   1   1   1   0   1   2   1   1   2   1   2   2   1   1   1   0   1   1   0   2   1   1   1   1   1   0   0   1   0   1   1   1   1   0   2   0   2   1   0   1   1   1
 MK-2-12                2   0   1   0   2   0   1   1   1   0   0   2   0   0   1   0   2   1   1   2   1   2   1   1   1   1   1   2   0   1   0   1   0   2   1   0   0   1   2   2   1   0   1   1   1   1   0   1   0   1   1   1   1   2   2   0   2   2   2   2   1   1   0   1   2   1   1   1   0   1   1   1   0   1   1   1   0   2   1   2   1   2   2   1   1   2   1   0   0   2   2   2   2   1   0   0   1   0   2   1   2   1   2   0   1   2   2   0   1   2   2   1   2   2   0   0   2   1   2   2   2   0   2   2   2   2   1   1   1   0   2   1   1   1   1   1   2   0   0   2   1   2   1   1   2   1   1   2   1   2   1   0   1   1   2   2   0   2   0   1   1   0   1   2   1   1   2   1   2   0   0   1   1   0   1   1   0   2   1   2   1   2   1   1   0   1   0   1   1   1   1   0   2   0   2   1   1   1   1   1
 MK-2-13                2   0   1   0   2   1   1   2   1   0   0   2   0   0   1   0   2   1   1   0   1   2   1   1   1   1   1   2   0   2   0   2   0   2   1   0   0   2   2   1   1   0   2   1   1   1   1   1   0   1   1   1   1   2   2   0   2   2   2   2   0   1   0   1   2   1   1   1   0   1   1   0   0   1   1   1   0   2   1   2   1   2   2   1   0   2   1   0   0   2   1   2   2   1   0   0   1   0   2   1   2   1   2   0   1   2   2   0   1   1   2   1   2   2   0   0   2   1   1   2   1   0   2   1   2   1   2   2   1   0   2   1   1   1   2   1   2   0   1   2   1   2   1   2   1   1   1   2   1   1   0   1   1   1   2   2   0   2   0   0   1   0   1   2   1   2   2   0   2   1   0   1   1   0   1   1   1   2   1   2   0   2   1   1   0   1   1   1   1   1   0   0   2   0   2   0   1   1   1   1
 MK-2-14                2   1   1   0   2   1   1   2   0   0   0   2   0   0   1   0   2   1   1   0   1   2   1   2   1   0   0   2   0   1   0   2   0   2   1   0   1   2   1   1   1   1   2   1   1   1   1   1   0   1   1   1   1   2   2   1   2   1   2   1   0   1   0   1   2   1   1   1   1   1   1   0   0   1   1   1   0   2   1   2   1   2   2   2   0   2   1   0   0   2   2   2   2   1   0   1   2   0   1   1   2   1   1   0   1   2   2   0   1   0   2   1   1   2   0   0   1   0   1   2   0   0   2   0   1   1   2   2   1   0   1   1   1   2   1   1   2   1   1   2   1   2   1   2   2   1   0   0   2   1   0   0   1   1   2   2   0   1   0   0   1   1   1   1   1   2   2   1   2   1   0   1   1   0   1   0   1   2   1   2   0   2   2   1   0   1   0   1   1   1   0   0   2   0   2   0   0   1   1   1
 MK-2-15                1   1   1   0   2   1   1   2   0   0   0   2   0   0   1   0   2   2   1   0   1   1   1   2   0   1   0   2   0   1   1   2   0   2   1   0   1   2   0   1   1   0   2   2   2   1   1   1   0   0   1   1   1   1   2   1   2   1   2   1   1   1   0   1   2   1   1   1   1   0   1   0   0   1   1   1   0   2   1   2   1   2   2   2   1   2   1   0   0   2   2   2   2   1   0   1   2   0   1   1   2   1   1   0   1   1   1   1   1   0   2   1   1   1   0   1   1   0   1   2   1   0   2   0   1   1   2   2   1   0   1   2   1   2   1   1   2   1   1   2   1   1   2   2   1   1   0   0   2   2   1   1   1   1   1   2   0   0   0   0   1   1   1   1   1   2   2   1   2   1   0   1   1   0   1   0   1   2   1   2   1   1   2   1   0   0   1   1   1   1   0   0   2   0   2   0   1   1   1   1
 MK-2-16                1   0   1   0   2   1   1   2   0   1   0   2   0   1   0   0   2   2   2   0   1   1   1   1   0   1   0   1   0   1   1   2   0   1   1   0   1   1   0   2   1   1   2   2   2   1   1   1   0   0   0   1   1   1   2   1   1   1   2   1   1   1   0   1   2   1   1   1   1   0   1   0   0   1   1   1   0   2   1   1   1   2   2   2   0   2   1   1   0   2   2   2   2   1   0   1   2   0   1   0   2   2   1   0   1   2   1   1   1   0   2   1   1   2   1   1   1   1   1   1   1   0   2   0   1   1   2   1   1   0   1   2   1   2   1   1   2   1   1   2   1   1   2   2   1   1   0   0   2   2   1   1   1   0   1   2   0   0   0   0   1   1   1   1   1   2   2   1   2   1   0   1   1   0   1   0   1   2   1   2   1   1   1   1   0   0   1   1   1   1   0   0   2   0   2   1   1   0   1   1
 MK-3-1                 1   1   1   1   1   1   1   2   0   2   0   0   1   2   0   0   1   0   2   1   1   2   2   1   0   1   1   0   1   1   2   0   2   1   1   1   1   0   2   1   1   1   2   0   2   1   0   1   0   1   0   1   1   1   0   2   2   1   1   1   0   0   1   1   1   1   1   1   0   2   0   1   1   1   1   1   1   1   1   1   0   2   1   0   0   1   2   0   2   2   1   2   0   1   0   1   1   1   1   2   1   2   0   2   2   2   2   1   1   0   0   0   2   0   0   2   1   1   2   1   1   0   2   1   0   0   1   1   0   0   1   1   2   2   0   0   1   2   2   1   2   1   1   1   0   2   0   1   1   0   1   2   1   1   1   1   2   0   0   1   1   1   2   0   0   2   0   1   0   1   1   0   0   0   0   0   2   1   1   0   1   1   1   0   2   0   2   1   2   1   0   0   1   1   1   1   1   1   1   2
 MK-3-2                 2   1   1   1   1   1   1   2   0   2   0   1   1   2   0   0   1   0   1   1   1   1   2   1   0   1   1   0   0   1   2   0   2   1   1   1   1   0   1   1   1   1   2   0   2   1   0   1   1   1   0   1   1   1   1   2   1   1   0   2   1   0   0   1   2   2   2   1   0   1   0   1   2   1   1   1   1   1   1   1   0   2   1   0   1   1   2   0   2   2   1   2   1   1   1   1   2   1   1   2   1   2   1   2   2   2   2   1   1   0   0   0   1   0   0   2   1   2   2   1   0   0   2   1   0   0   1   1   0   0   1   1   2   1   0   0   1   2   2   1   2   1   1   2   0   2   0   0   1   0   1   2   1   1   0   1   2   1   0   1   1   1   2   0   0   2   0   1   0   1   1   1   0   0   0   0   2   1   0   1   1   2   1   0   2   0   0   1   2   1   0   0   1   2   1   1   1   0   1   2
 MK-3-3                 2   0   1   1   1   1   1   2   1   2   0   0   1   2   0   0   1   0   1   1   1   1   2   1   0   2   1   0   0   1   1   0   2   1   1   1   1   0   1   1   1   1   2   0   2   1   0   2   1   1   0   1   0   1   1   2   1   1   0   2   1   0   0   1   2   2   2   1   1   1   0   1   2   1   1   2   0   1   1   1   0   2   1   1   1   1   1   0   2   2   1   2   2   1   1   1   2   2   1   1   1   2   1   2   1   2   2   1   1   0   0   1   2   1   0   2   1   2   2   1   0   1   2   1   0   0   2   0   0   1   1   2   1   1   0   0   1   2   2   2   2   2   1   1   0   2   0   1   1   0   1   2   0   1   0   2   2   0   0   1   1   1   2   1   0   2   0   1   0   1   1   1   0   1   0   0   2   2   1   1   1   2   1   0   2   0   0   1   2   1   1   1   1   2   0   1   1   0   1   2
 MK-3-4                 2   0   1   1   1   1   1   2   1   2   1   0   1   2   0   0   1   0   1   1   1   1   2   1   0   2   1   1   0   1   1   0   2   1   2   0   1   0   2   0   1   2   2   1   2   1   0   2   2   0   0   1   0   1   1   2   1   1   0   1   1   0   1   1   2   2   2   1   1   0   1   1   1   1   1   2   0   1   1   1   0   2   1   1   1   1   1   1   2   2   1   2   2   1   1   1   2   1   1   2   1   2   2   2   1   2   2   1   1   0   0   1   2   1   0   2   0   2   1   1   0   1   1   2   0   0   2   0   0   1   1   1   2   1   0   0   1   2   2   1   1   2   1   1   0   2   2   1   2   1   1   2   0   1   0   2   2   0   0   1   1   1   2   1   0   2   1   1   1   1   1   1   0   1   0   0   2   2   1   1   1   2   0   0   2   0   0   1   2   2   1   1   1   2   0   1   2   1   2   1
 MK-3-5                 2   0   1   1   1   0   1   2   1   2   1   0   0   2   0   0   1   1   1   1   1   1   2   1   0   2   1   0   1   1   1   1   2   1   2   0   1   0   2   0   1   2   2   1   1   1   0   1   2   0   1   1   0   1   1   1   1   0   0   1   1   0   1   1   2   1   2   1   1   0   1   1   1   1   1   1   0   1   1   1   1   2   1   2   1   1   1   1   2   2   1   2   2   1   1   1   2   2   2   2   0   2   1   2   1   2   2   1   1   0   0   1   1   1   0   2   0   2   1   1   1   1   1   2   1   0   2   1   0   1   1   1   2   0   0   0   1   1   2   1   1   2   1   1   0   1   2   1   2   1   1   2   1   1   0   2   2   0   1   1   1   2   2   2   1   2   1   1   1   2   1   1   0   1   0   0   2   1   1   1   1   2   0   0   2   0   0   1   1   2   1   1   1   2   0   1   2   1   2   2
 MK-3-6                 2   0   2   1   1   0   1   2   1   1   1   1   0   2   0   0   1   1   1   2   2   1   2   2   1   2   1   1   1   1   1   1   2   1   2   0   1   0   2   0   0   2   2   1   1   0   0   1   1   0   2   1   0   1   2   1   1   0   0   1   1   0   1   1   2   1   2   1   1   0   0   1   1   2   0   2   0   1   1   0   1   2   1   2   1   0   0   1   1   2   1   1   2   1   1   1   2   2   2   2   0   2   1   2   1   2   2   1   1   1   0   1   1   2   0   2   1   2   1   1   1   1   1   1   1   0   1   1   1   1   1   1   2   0   0   0   1   1   2   1   1   2   1   0   1   2   2   1   2   1   1   2   1   1   1   2   2   0   1   0   1   1   2   2   1   2   1   1   2   2   1   1   0   1   1   1   2   1   1   1   1   2   0   0   2   0   0   1   1   1   0   1   1   2   0   1   2   1   2   2
 MK-3-7                 2   0   2   0   1   0   1   2   1   1   1   1   0   2   0   0   1   1   1   1   2   0   2   2   2   2   1   1   1   1   1   1   2   1   2   0   1   0   2   0   0   2   2   1   1   0   1   1   0   0   2   1   0   2   1   1   1   0   0   1   1   0   1   1   2   1   2   0   1   1   0   1   1   2   0   1   1   1   1   0   1   2   1   2   1   0   0   1   1   2   1   1   2   1   1   1   2   2   1   2   0   2   1   2   1   2   2   1   1   1   1   1   1   2   0   1   1   2   2   1   1   1   1   1   1   0   1   1   1   1   1   1   2   1   0   1   0   1   2   1   1   2   1   0   1   1   2   1   2   1   1   1   0   1   2   2   1   1   1   0   1   1   2   2   1   2   1   1   2   2   1   1   0   2   1   1   1   1   1   1   1   2   1   0   1   0   0   1   1   1   0   1   1   2   0   1   2   1   2   2
 MK-3-8                 2   0   2   0   1   0   2   2   2   1   1   1   0   1   2   1   1   2   1   1   2   0   2   2   1   2   1   1   2   2   1   1   2   1   2   0   1   0   2   0   0   2   2   1   1   0   1   1   0   1   2   0   0   1   1   1   1   0   0   2   1   0   1   1   2   1   2   1   1   1   0   1   2   2   1   1   1   1   1   0   1   2   1   2   1   0   0   1   1   1   1   1   2   1   1   1   2   2   1   1   0   1   1   2   1   1   2   1   1   0   1   1   1   2   0   1   1   2   2   2   1   1   1   1   1   0   1   2   1   1   1   1   2   1   1   1   0   1   1   1   1   2   1   0   1   1   1   1   2   1   2   1   0   1   2   2   2   1   1   1   0   0   2   1   1   2   2   1   2   2   1   1   1   2   2   1   1   1   1   1   0   2   1   0   1   1   1   2   1   1   0   0   1   1   0   1   2   1   2   2
 MK-3-9                 2   1   2   0   0   0   2   1   2   1   1   1   0   1   2   1   1   2   1   1   2   0   2   2   1   2   1   1   1   2   1   1   2   1   2   0   1   0   2   0   0   1   1   1   1   1   2   1   0   2   2   0   0   1   2   1   0   0   0   2   1   0   1   1   2   1   2   1   1   1   0   1   2   2   1   1   1   1   1   0   1   1   1   2   1   0   1   1   1   1   1   1   2   1   1   0   2   2   1   1   0   2   1   2   1   1   2   0   1   0   1   1   0   2   0   1   2   2   2   1   0   1   1   1   1   0   1   2   1   2   1   1   2   1   1   1   0   1   1   1   1   2   1   0   0   1   0   1   2   1   2   1   0   1   0   1   2   1   1   1   0   0   2   1   1   2   2   1   2   2   1   1   2   2   2   1   1   0   1   1   1   1   2   0   1   1   1   2   1   1   0   0   1   0   0   2   2   1   2   2
 MK-3-10                2   1   2   0   0   0   2   1   2   1   1   1   1   1   2   1   0   2   1   1   2   1   2   2   1   2   1   1   2   2   1   1   1   1   2   0   1   0   2   0   1   0   1   1   1   2   1   1   1   2   2   0   0   1   2   1   0   0   0   2   1   0   1   1   2   1   2   1   0   1   0   2   1   1   1   1   0   1   1   0   2   0   1   2   1   0   1   1   1   1   1   1   2   2   0   1   2   2   1   1   1   2   1   1   2   1   2   0   2   0   1   1   0   1   0   1   1   2   2   2   0   1   2   1   1   0   1   2   1   2   2   1   2   1   1   1   0   1   1   1   1   2   2   0   0   1   0   1   1   1   1   1   0   1   2   1   1   1   1   1   0   0   2   1   1   2   1   0   2   2   1   1   2   1   2   1   1   0   1   1   1   1   2   0   1   1   1   2   1   1   0   0   1   1   0   2   1   1   2   1
 MK-3-11                2   1   2   0   0   0   2   1   2   1   2   1   1   0   1   1   1   1   0   1   2   2   2   2   1   2   1   1   2   2   1   1   1   1   2   0   1   0   2   0   0   0   1   1   1   2   1   1   0   2   2   1   1   1   2   1   1   0   0   2   1   0   1   1   2   1   2   1   1   1   0   2   2   1   1   1   0   1   2   0   2   0   1   2   1   0   1   1   1   1   1   1   2   2   0   1   2   2   2   1   1   2   0   1   2   1   1   0   2   0   1   2   0   1   1   1   1   2   2   2   0   1   2   1   1   0   1   2   1   2   2   1   2   1   1   1   0   2   1   1   0   2   2   0   0   1   0   1   2   1   1   1   1   1   2   1   1   1   1   1   0   0   1   1   1   2   1   0   1   2   1   1   2   1   2   1   1   0   1   1   0   1   2   0   1   1   1   2   0   0   0   0   1   1   0   2   1   1   2   1
 MK-3-12                2   1   2   0   0   1   2   1   2   1   2   1   1   0   1   1   1   1   0   1   2   2   2   2   1   2   1   1   2   2   1   1   1   1   2   0   1   0   2   0   0   0   0   1   1   2   1   1   0   2   2   1   2   1   1   1   1   2   0   2   1   0   1   1   1   1   2   0   1   1   0   2   2   1   1   1   0   1   2   0   2   0   1   2   1   0   1   1   1   1   1   2   2   2   0   1   2   2   2   2   1   1   0   1   2   1   1   0   2   0   1   1   2   1   1   0   1   2   2   2   1   1   1   0   1   0   2   2   1   2   2   1   2   1   1   1   0   2   1   1   0   2   2   0   0   1   0   1   2   0   2   1   1   1   1   1   1   0   1   1   0   0   1   1   1   2   2   0   2   2   1   1   2   1   2   1   2   1   1   1   1   1   2   0   1   1   1   2   0   0   0   0   1   1   0   1   1   1   2   1
 MK-3-13                2   1   2   0   0   1   1   1   1   1   2   1   0   0   1   1   1   1   0   2   1   2   1   2   1   2   1   1   2   2   1   1   1   1   2   1   1   1   2   0   0   0   1   1   1   2   2   1   1   2   1   1   2   1   0   1   1   2   0   2   1   0   1   1   2   1   2   1   0   2   0   2   2   0   1   1   0   1   2   0   1   0   1   2   1   0   1   0   1   1   1   1   2   2   0   1   2   2   2   2   2   1   0   1   1   1   1   0   1   0   1   1   2   1   1   0   1   2   1   2   1   1   1   0   1   0   2   2   1   2   2   0   2   1   1   1   0   1   1   1   0   2   2   0   1   1   0   0   2   0   2   1   1   1   2   1   1   1   1   1   0   0   1   1   1   2   2   0   1   2   1   1   1   2   2   1   2   1   1   1   1   1   2   0   0   1   1   1   0   0   0   0   1   2   0   1   1   0   2   1
 MK-3-14                2   1   2   0   0   2   1   1   2   1   1   1   0   1   1   1   2   1   0   2   1   1   1   2   1   1   1   1   2   1   1   1   1   1   2   1   1   1   2   0   0   0   0   1   1   1   2   1   1   2   1   1   1   1   1   0   1   2   1   2   1   0   1   1   2   2   2   1   0   2   0   2   2   0   1   1   0   1   2   0   1   1   1   2   0   0   1   0   2   1   1   1   2   2   0   1   2   2   2   2   2   1   0   2   1   1   1   0   1   0   1   2   1   1   1   0   1   2   1   2   1   1   1   0   1   0   2   2   1   2   2   0   2   0   1   1   0   1   1   1   0   2   2   2   1   1   0   0   2   0   2   1   0   1   2   1   1   1   1   0   0   0   1   1   1   2   2   0   1   1   2   1   1   2   2   1   2   1   1   0   1   1   2   0   0   1   1   1   0   0   0   0   1   2   0   1   1   1   1   2
 MK-3-15                2   2   2   0   0   2   1   1   2   2   1   1   1   1   1   1   2   1   0   2   1   1   1   2   1   1   1   1   1   1   1   1   0   1   2   1   1   1   2   0   1   1   0   1   1   2   2   1   1   2   1   1   1   1   1   0   1   2   1   2   1   1   1   1   1   2   1   1   0   1   1   2   2   1   1   0   0   1   2   0   1   0   1   2   0   0   1   0   1   2   2   1   2   2   0   1   2   2   2   2   2   1   0   2   1   1   2   0   2   0   1   2   2   1   1   0   1   1   1   2   1   1   2   0   1   1   2   2   1   2   2   0   1   0   1   1   0   0   1   1   0   2   2   2   1   1   0   0   2   0   1   2   0   1   2   1   1   1   1   0   0   0   0   1   1   2   2   0   0   2   2   1   1   2   2   1   2   1   1   0   1   1   2   0   0   1   1   1   1   0   0   0   1   2   0   1   1   2   1   2
 MK-3-16                2   2   2   0   0   2   2   1   2   2   1   1   1   1   1   0   2   1   0   2   1   1   1   2   0   0   1   1   1   1   1   1   0   1   2   1   1   1   2   0   1   1   1   1   1   2   2   1   1   1   1   1   1   1   1   1   1   1   1   2   2   1   1   1   1   1   1   1   0   1   2   2   1   1   1   0   0   1   2   0   1   1   1   2   0   1   2   0   1   2   1   1   2   2   0   1   2   1   2   2   2   1   0   2   1   0   2   1   2   0   2   2   2   1   1   0   1   2   1   2   1   1   1   0   1   1   2   1   1   2   2   0   2   0   1   1   0   1   0   1   0   2   2   2   0   1   0   0   2   0   1   2   0   1   2   1   1   1   1   0   0   0   0   1   0   1   2   1   0   0   1   1   1   2   2   2   2   2   0   1   1   1   1   0   1   1   1   1   1   0   0   0   1   2   0   1   1   2   1   2
 MK-4-1                 1   1   1   1   1   0   1   1   1   1   1   2   0   2   1   1   1   0   0   0   1   2   1   1   1   2   2   1   2   2   2   2   0   0   1   1   1   1   0   2   0   0   0   1   1   1   0   1   0   2   0   2   1   0   2   2   2   0   1   1   0   1   1   1   0   1   1   2   1   0   1   1   1   1   1   0   0   1   1   1   1   0   0   0   2   1   1   1   1   2   1   1   2   0   1   1   2   2   1   1   2   0   2   0   1   2   1   1   2   0   1   2   0   1   1   1   1   2   1   1   2   2   2   0   0   1   1   0   0   1   0   2   1   0   1   0   1   1   2   1   1   0   1   2   2   2   0   1   1   1   1   2   1   1   0   1   1   0   2   1   2   0   1   1   2   1   1   2   2   1   0   1   2   2   1   1   1   0   0   2   1   2   0   2   0   1   1   1   1   1   1   2   1   0   1   0   1   1   1   2
 MK-4-2                 1   1   1   0   1   0   1   1   1   1   1   2   0   2   1   1   1   0   0   0   1   2   1   1   1   2   0   1   2   1   1   2   0   0   1   1   1   2   0   2   0   0   0   1   1   1   0   1   0   2   0   2   1   0   2   2   2   1   1   2   1   1   1   1   0   1   1   2   2   0   1   1   1   0   1   0   2   0   1   1   1   0   0   0   2   1   1   1   1   2   1   1   2   0   1   1   2   1   1   1   1   0   2   0   1   2   1   1   2   0   1   2   0   1   1   1   1   2   1   1   1   2   2   0   1   1   1   0   0   1   0   2   1   0   1   0   0   1   1   1   1   0   1   2   2   2   0   1   1   1   1   2   1   1   0   1   1   0   2   1   1   1   1   1   2   0   1   2   2   1   0   1   2   2   1   1   1   0   0   2   1   2   0   2   0   1   2   1   1   1   1   2   1   0   0   0   2   1   0   1
 MK-4-3                 1   1   0   0   1   0   1   1   1   2   1   2   0   2   2   1   1   0   0   0   1   2   1   1   1   2   1   1   2   1   1   2   0   1   1   1   1   1   1   2   0   0   1   1   1   1   0   1   0   2   0   2   1   1   2   2   2   0   1   2   1   1   1   1   1   0   2   2   2   0   1   1   1   1   1   0   2   0   0   1   1   0   0   0   2   1   1   1   1   2   1   1   2   0   1   1   2   1   0   2   1   0   2   0   1   2   1   1   2   0   1   1   0   1   1   1   1   2   1   0   1   2   2   0   1   1   1   0   1   1   0   2   1   0   1   0   0   1   1   1   1   0   1   2   2   2   0   1   1   1   1   2   1   1   0   1   1   0   2   1   1   1   1   1   2   0   2   2   1   1   0   1   2   2   1   2   1   1   0   2   1   2   1   2   0   1   2   1   1   2   1   2   1   1   1   0   2   1   0   1
 MK-4-4                 2   1   0   0   1   0   1   1   1   2   1   2   0   2   2   1   1   0   1   0   1   2   1   1   1   2   1   1   2   1   1   2   0   1   1   1   1   1   1   1   0   0   1   0   1   1   1   1   0   2   0   2   1   1   2   1   2   1   0   2   1   1   1   0   1   1   1   2   2   0   1   1   1   1   1   0   2   0   0   2   2   0   0   0   1   1   1   1   1   2   1   1   2   0   1   1   1   1   0   1   2   1   1   0   1   1   1   1   2   0   1   1   0   2   1   1   1   2   0   0   1   2   1   2   1   1   2   0   1   1   0   2   1   0   1   1   0   1   1   1   1   0   1   2   2   1   0   1   1   1   1   2   1   2   0   1   1   0   1   1   1   1   0   1   2   0   2   1   1   1   0   1   2   1   1   2   1   1   0   2   1   1   1   2   0   1   2   2   1   2   2   2   1   1   0   0   2   1   0   1
 MK-4-5                 2   1   0   0   1   0   1   1   0   2   1   2   0   2   2   1   1   0   1   0   2   2   1   2   1   2   1   1   2   1   1   2   0   1   1   0   1   1   1   1   0   0   2   1   1   1   1   1   0   2   0   1   1   1   2   1   2   1   0   2   1   1   1   0   1   1   1   1   2   0   1   1   1   1   1   1   1   1   0   2   1   0   0   0   1   1   1   1   1   2   1   2   0   1   0   1   1   1   0   1   1   1   1   0   1   1   1   1   2   0   1   1   0   2   1   1   1   2   1   0   2   2   1   2   1   1   1   0   1   1   0   2   1   0   1   1   0   1   0   1   1   0   2   2   2   1   0   1   2   1   0   2   1   2   1   1   2   0   0   1   1   1   0   1   2   0   2   1   2   1   0   1   2   1   1   2   1   1   0   2   1   1   0   2   0   1   2   2   1   2   1   2   1   1   0   0   2   1   0   1
 MK-4-6                 2   1   0   0   1   0   2   1   0   2   1   2   0   2   2   2   2   0   1   1   2   2   2   1   1   2   1   1   1   1   1   2   0   1   1   0   1   1   1   1   0   0   2   1   1   1   1   1   0   1   0   1   1   1   0   1   2   0   0   2   2   1   1   0   1   1   2   1   2   0   2   1   1   1   0   0   1   1   0   2   1   0   0   0   1   1   1   1   1   2   1   2   0   1   0   1   2   1   0   1   1   1   1   0   1   2   1   1   2   0   1   1   1   1   1   2   1   2   1   0   2   2   1   2   2   1   1   1   1   1   1   2   1   0   1   1   0   1   0   1   2   0   2   1   2   0   0   1   2   1   1   2   1   2   1   1   2   0   0   1   1   1   0   1   2   0   2   1   2   1   1   1   2   1   1   1   1   1   0   2   1   1   0   2   0   1   2   2   1   2   1   2   1   1   0   2   1   1   0   1
 MK-4-7                 2   1   0   0   1   0   2   1   0   0   1   2   0   2   2   2   2   0   1   1   1   1   2   1   1   2   1   1   1   1   1   2   0   1   1   0   2   1   1   2   0   0   2   1   1   1   1   1   1   1   0   1   1   1   0   1   2   0   0   2   2   1   1   0   1   1   2   1   2   0   2   1   1   0   0   0   1   1   0   2   1   0   0   0   2   1   1   1   1   2   1   2   1   1   0   1   2   1   0   1   1   0   1   0   1   2   1   1   1   0   1   1   1   1   1   2   1   2   0   0   2   2   1   2   1   1   1   0   1   1   1   2   1   0   1   0   0   1   0   0   2   0   2   1   1   0   0   1   2   1   1   2   1   2   1   0   2   0   0   1   1   1   0   1   1   0   2   1   2   1   1   1   2   1   1   1   1   1   0   2   1   1   0   2   1   1   1   2   1   2   0   2   0   1   1   2   1   1   1   1
 MK-4-8                 2   2   0   0   1   0   2   1   0   0   1   2   1   2   2   2   2   1   1   1   1   1   2   1   2   2   1   1   1   1   1   2   0   2   1   0   2   1   1   2   0   1   2   2   0   1   1   1   1   1   1   1   1   1   0   1   2   1   0   2   1   2   1   0   1   1   2   1   2   1   2   1   2   0   0   0   1   1   0   1   1   1   0   0   2   1   0   1   2   2   1   2   1   1   0   1   2   1   0   1   1   1   1   0   1   2   1   2   1   0   1   1   1   1   1   1   1   2   0   0   2   1   1   2   1   1   2   0   1   1   1   1   1   0   1   1   0   1   1   0   2   0   2   1   1   0   0   1   2   1   1   2   1   2   1   0   2   1   0   1   1   1   0   1   1   0   2   1   0   1   1   1   2   2   1   1   1   1   0   2   1   1   0   2   1   2   1   2   1   2   0   1   0   1   1   2   1   1   1   1
 MK-4-9                 1   2   0   0   2   0   2   0   0   0   1   2   1   2   2   2   2   1   1   0   2   1   1   2   2   2   1   1   1   1   0   2   0   2   1   1   1   1   1   1   0   0   2   2   0   1   1   1   1   1   1   1   1   2   0   1   1   0   0   2   1   2   1   0   1   1   2   1   2   1   2   1   2   0   0   0   2   1   0   1   0   1   1   0   1   1   1   1   2   2   1   2   1   1   0   1   2   2   0   1   1   1   1   0   1   2   1   1   1   0   1   1   1   1   1   1   2   2   0   0   2   1   1   1   1   2   2   0   1   1   1   1   1   0   1   2   0   1   1   0   2   0   2   1   1   0   1   2   2   1   1   2   1   2   0   0   2   1   0   1   1   2   1   1   0   0   2   1   0   1   1   1   2   2   1   1   0   1   0   2   1   1   0   2   1   1   0   2   1   2   0   1   0   1   0   2   1   1   0   1
 MK-4-10                1   1   0   0   1   0   2   0   0   0   1   2   1   2   2   2   1   1   1   0   2   1   1   2   2   2   1   1   1   1   0   2   1   2   1   1   1   1   1   1   0   0   2   2   0   1   1   1   1   1   1   1   1   2   1   1   2   0   1   2   2   0   1   0   1   2   1   1   2   1   2   1   2   0   0   0   2   1   0   0   0   1   1   1   1   2   1   1   1   2   1   2   1   2   0   1   2   2   0   1   1   1   1   0   1   2   1   1   1   0   1   1   1   1   0   0   2   1   0   1   1   1   1   1   1   2   2   0   1   1   1   0   1   0   1   1   0   2   1   1   2   0   2   0   1   0   1   2   2   0   0   2   0   2   0   0   2   1   1   1   1   2   1   2   0   0   2   1   0   1   1   1   2   2   1   1   0   1   0   2   1   1   0   2   1   1   1   2   1   2   0   1   0   1   0   2   1   1   0   1
 MK-4-11                1   1   0   0   1   1   2   0   1   1   2   2   1   2   2   2   1   1   1   0   2   1   1   2   2   2   1   1   1   1   0   2   1   1   2   1   1   2   1   1   0   0   2   2   0   1   0   1   1   2   1   1   1   2   1   1   2   0   2   2   2   1   1   0   1   2   2   1   2   1   2   1   2   0   1   0   2   0   0   0   0   0   1   1   0   2   1   1   1   2   1   2   1   2   0   1   2   2   0   1   1   0   1   0   2   2   1   1   1   1   1   1   1   1   0   1   2   1   0   1   2   1   1   1   1   2   2   0   2   1   2   0   1   0   1   1   0   2   1   1   2   0   1   0   1   0   1   2   2   1   0   2   0   1   0   1   2   2   1   1   0   1   2   1   0   0   2   1   0   1   1   1   2   2   2   0   0   0   0   1   1   1   0   1   1   1   1   2   1   2   0   1   0   0   0   2   1   1   1   1
 MK-4-12                0   0   0   0   2   1   2   0   1   1   1   2   1   2   2   2   1   1   1   1   1   1   1   2   2   1   2   1   1   1   1   1   0   1   2   2   1   1   1   1   0   1   2   1   0   2   0   1   1   2   1   1   1   2   1   1   2   0   2   2   2   1   1   0   1   1   2   1   1   1   2   1   1   0   1   0   1   1   0   1   0   0   1   1   1   2   1   1   1   1   1   2   0   2   0   1   2   2   0   1   1   0   1   0   2   2   1   1   1   1   0   1   1   1   1   1   1   0   0   1   2   1   2   1   1   2   2   0   1   1   2   0   1   0   1   1   1   2   1   1   2   0   1   0   1   0   1   2   2   1   0   2   0   1   1   1   2   2   2   1   1   1   1   1   0   0   2   2   0   0   1   1   2   2   2   0   0   0   0   1   1   1   0   1   1   1   1   0   1   2   0   1   0   0   0   1   1   1   1   1
 MK-4-13                0   0   0   0   0   1   2   1   1   1   1   2   2   2   2   2   1   1   1   1   1   1   1   2   2   0   1   1   1   1   1   1   0   1   1   1   1   1   2   1   0   1   2   1   0   1   0   1   2   2   1   1   1   2   1   1   2   0   2   1   2   1   1   0   1   1   2   2   0   1   2   1   1   0   2   0   2   1   0   1   0   1   1   1   1   2   1   1   1   1   2   2   0   1   0   1   2   1   1   1   1   1   1   0   2   1   1   1   1   1   0   1   1   1   1   1   2   0   0   1   2   1   2   1   1   2   1   0   1   1   2   0   1   0   2   1   0   2   1   1   2   1   1   0   1   0   1   1   2   1   0   1   0   1   1   1   2   2   2   2   0   1   1   1   0   0   2   2   0   0   1   1   1   2   2   0   0   0   1   1   1   1   0   1   2   0   0   0   1   2   0   1   0   0   1   1   1   1   1   1
 MK-4-14                0   0   0   0   0   1   2   1   1   1   1   2   1   2   2   2   0   1   1   1   1   1   1   2   2   0   1   1   1   1   2   1   0   0   1   1   1   1   2   1   0   1   1   1   0   1   0   1   1   2   2   1   1   2   1   1   2   0   2   1   2   1   1   1   2   1   2   2   0   2   2   1   1   0   1   1   2   0   1   1   0   1   1   1   1   2   1   1   1   1   2   1   0   0   1   2   2   1   1   1   0   1   1   0   1   1   1   1   1   0   0   1   2   1   1   1   1   0   1   1   2   1   2   1   1   2   1   0   1   1   2   0   1   1   2   2   1   2   1   1   2   1   1   1   1   1   1   1   2   1   0   2   0   1   1   1   2   2   2   2   0   1   2   1   0   0   2   2   0   0   1   1   1   1   1   0   1   0   1   1   1   1   0   1   2   0   0   0   2   2   1   1   0   0   1   1   1   1   1   1
 MK-4-15                0   0   1   0   1   1   1   1   1   1   1   2   1   2   0   2   0   1   1   1   0   1   1   2   2   0   1   1   1   1   2   1   0   0   1   1   0   1   2   1   0   1   1   1   0   1   1   1   1   2   2   0   2   2   1   1   2   0   2   1   2   1   1   1   2   2   1   2   0   2   2   1   1   0   2   1   2   0   1   1   0   1   2   1   1   1   0   0   1   1   2   1   1   0   1   2   2   1   2   1   0   1   1   1   1   1   1   1   1   0   0   1   2   1   2   1   1   0   1   1   2   2   1   1   1   2   1   0   1   1   2   0   1   1   2   2   1   2   1   1   2   1   1   1   1   1   1   1   2   2   0   2   0   1   1   1   1   2   2   1   0   1   1   1   0   0   2   2   0   0   0   1   1   1   1   0   1   1   1   1   1   2   0   1   2   0   1   0   2   2   1   1   1   0   2   1   1   1   1   1
 MK-4-16                0   0   1   0   1   1   1   0   1   1   0   2   1   2   0   2   0   1   1   1   0   1   1   1   2   0   2   1   1   1   2   1   0   0   1   1   0   1   2   0   0   1   1   1   1   1   1   1   1   2   1   0   2   2   1   1   1   0   1   1   2   1   1   1   2   1   1   2   0   2   2   1   1   0   2   1   2   0   1   1   0   1   2   1   1   1   0   0   1   1   2   1   1   0   1   2   2   1   2   1   0   0   2   1   1   1   1   0   1   0   0   1   2   1   2   1   1   0   2   1   2   2   1   1   1   1   1   0   1   1   2   1   2   1   1   2   1   2   1   2   2   1   1   1   2   1   1   0   2   2   0   2   0   1   1   1   0   2   2   1   0   1   1   1   0   1   2   2   0   0   0   1   1   1   1   0   1   1   1   2   1   2   0   0   2   0   1   0   2   2   1   1   1   0   1   1   1   1   1   1
 MK-5-1                 0   0   2   2   2   1   0   1   2   1   0   2   1   1   1   0   0   1   2   0   1   1   0   0   0   1   0   1   1   2   1   0   1   1   1   1   2   0   0   1   1   2   0   1   2   1   1   2   1   0   1   0   1   0   2   1   1   2   0   1   2   0   2   1   2   0   2   2   2   1   2   1   1   1   0   2   2   0   1   2   1   1   1   0   0   0   1   2   1   1   1   1   2   1   0   1   2   0   2   0   0   1   2   0   2   1   1   1   0   1   0   2   2   0   1   1   2   1   1   1   1   1   1   0   2   1   0   1   1   1   2   0   0   0   2   1   1   1   1   0   1   1   0   1   2   0   1   1   0   2   2   2   2   2   1   1   1   1   1   1   0   2   1   0   2   1   0   1   2   1   1   1   1   1   1   0   1   0   2   2   1   1   0   1   0   1   0   1   2   2   0   1   0   2   2   0   2   2   0   0
 MK-5-2                 0   0   2   1   1   0   0   1   1   1   0   2   1   1   1   0   0   1   2   0   1   0   1   0   0   0   0   2   1   2   1   0   1   1   1   1   1   0   0   1   2   1   0   1   2   1   0   2   1   0   1   0   1   0   1   0   1   1   0   1   2   0   2   1   2   1   1   2   2   1   2   0   0   0   0   2   2   0   1   2   1   1   0   0   1   0   1   2   0   1   1   1   2   1   0   2   2   0   2   1   0   1   2   0   2   1   1   0   0   1   0   2   2   1   1   1   2   2   1   1   1   1   1   0   2   1   0   1   1   1   1   0   0   0   2   1   1   1   1   0   1   1   0   1   2   1   1   1   0   2   2   2   2   2   0   1   2   1   0   1   1   2   1   0   2   1   0   1   2   1   0   1   0   1   1   0   2   0   1   2   1   1   0   1   0   0   0   1   2   2   0   0   1   2   2   0   1   2   0   0
 MK-5-3                 0   0   0   1   1   0   0   1   1   1   0   2   1   1   1   0   0   1   1   0   1   0   1   0   1   0   0   2   1   1   0   0   1   1   1   1   1   0   0   1   2   1   1   1   1   1   0   1   1   0   1   0   1   0   1   0   0   1   0   1   2   0   2   1   2   1   1   1   2   1   2   0   0   1   0   2   2   0   1   2   1   1   0   0   1   0   1   2   0   1   1   1   2   1   0   2   2   0   2   1   0   1   2   1   2   1   2   0   0   1   0   1   2   1   1   1   1   2   1   1   0   1   1   0   2   1   0   1   1   1   1   0   0   0   2   1   1   1   0   0   1   1   0   1   2   0   1   1   0   2   2   2   2   2   0   1   2   1   0   1   1   2   1   0   2   1   0   1   2   2   0   1   0   1   1   0   1   0   0   2   1   1   0   1   0   0   0   1   2   1   0   0   1   2   2   1   1   1   0   0
 MK-5-4                 0   0   0   1   1   0   0   1   1   2   1   2   1   0   1   0   1   1   1   1   1   0   1   0   0   1   0   1   1   2   0   0   1   0   1   1   1   0   0   1   2   1   1   1   1   1   0   1   1   1   1   0   1   0   0   0   0   2   0   1   2   0   2   1   2   1   2   0   1   1   1   0   0   1   0   2   2   0   1   2   1   1   0   0   1   1   1   1   0   1   1   1   2   1   0   2   2   0   2   1   1   1   2   1   1   0   2   0   1   1   0   1   2   1   1   1   1   2   1   1   0   1   0   1   2   2   0   1   1   2   1   0   0   0   2   1   1   1   0   0   1   1   0   1   2   0   1   1   0   2   2   0   1   2   0   1   2   2   0   2   1   2   0   0   2   1   0   1   2   2   0   1   0   1   1   0   1   1   1   2   1   1   0   1   0   0   1   0   2   1   0   0   1   2   2   1   1   1   1   0
 MK-5-5                 1   0   0   1   1   1   0   0   1   2   1   2   1   0   1   0   1   1   1   1   1   0   1   0   0   1   0   1   0   2   0   1   1   0   1   1   1   1   1   0   2   2   0   1   1   1   0   1   1   1   1   0   2   0   0   1   0   1   2   1   2   0   2   1   2   1   2   0   1   1   1   0   1   1   0   2   2   0   1   2   1   0   1   0   0   1   1   0   0   1   1   0   2   1   0   1   2   0   2   1   1   1   2   1   1   1   2   0   1   1   0   1   2   1   1   1   1   2   1   1   0   1   0   1   2   2   0   1   1   2   0   0   0   0   2   1   1   1   0   0   1   1   0   1   2   0   0   2   0   2   2   0   1   2   0   1   2   1   0   2   0   2   0   0   2   0   0   1   1   2   0   0   0   0   1   0   1   1   1   2   1   1   0   1   1   0   1   0   1   1   0   0   1   2   1   1   1   1   1   0
 MK-5-6                 1   0   0   1   1   1   0   0   1   2   1   2   1   0   1   0   1   0   1   2   1   0   1   0   0   1   0   1   1   2   0   2   1   0   1   1   1   1   1   0   2   2   0   1   1   1   1   1   1   1   2   0   2   0   0   2   0   1   2   1   2   1   2   1   2   1   2   0   1   1   1   0   1   1   0   2   2   0   1   2   1   0   1   1   0   1   1   0   1   1   1   0   2   1   0   1   2   0   2   1   1   1   2   1   0   1   1   0   2   1   0   2   2   1   2   0   1   2   1   1   0   1   0   1   2   2   0   1   1   2   0   0   0   0   2   1   1   2   0   1   1   1   0   1   1   0   0   2   1   2   2   0   1   2   0   1   2   1   0   2   0   2   0   0   2   1   0   1   1   1   0   0   0   0   1   0   2   1   1   2   2   1   0   1   1   0   1   0   1   0   0   0   1   1   1   1   1   1   0   0
 MK-5-7                 1   0   1   0   1   1   0   0   1   2   1   2   1   0   1   1   1   0   1   2   1   0   0   0   1   2   0   1   1   1   0   2   1   1   0   1   1   1   1   0   1   2   2   1   1   1   1   2   1   1   2   0   2   1   0   2   0   2   2   1   2   1   2   1   1   1   2   0   0   1   1   1   0   0   0   2   0   1   0   2   1   1   1   1   0   1   1   0   2   1   0   1   2   2   0   1   2   0   2   1   1   1   2   1   2   1   1   0   2   1   0   2   2   1   2   0   1   2   1   1   0   1   0   1   2   2   1   1   0   2   0   0   0   0   2   1   0   2   0   1   1   1   0   1   1   0   0   2   0   2   2   1   1   2   0   1   2   1   1   1   0   2   0   0   1   1   0   1   1   1   0   1   1   0   1   0   2   1   1   2   2   1   0   1   1   0   1   0   1   0   1   0   1   1   1   1   1   1   0   0
 MK-5-8                 1   0   1   2   1   1   0   0   1   2   0   2   2   0   0   1   1   0   1   2   1   0   0   0   1   2   0   1   2   1   0   2   1   1   0   1   0   1   1   0   0   2   2   2   1   1   1   2   2   1   2   0   1   2   0   2   0   2   2   1   2   1   2   0   0   1   2   0   1   1   1   1   1   0   0   2   0   2   0   2   2   1   1   1   1   1   1   0   1   1   0   1   1   2   0   0   2   0   2   1   0   1   2   1   2   0   1   1   2   1   1   1   1   1   1   0   1   2   1   1   0   1   0   1   2   2   2   1   0   1   0   0   1   0   2   1   2   2   1   0   1   1   1   1   1   0   0   2   0   1   1   0   1   2   0   1   2   1   1   1   1   1   0   0   1   1   0   1   1   1   0   1   1   0   1   0   2   1   1   1   2   1   0   0   1   1   1   1   1   0   1   1   1   1   1   0   0   1   0   0
 MK-5-9                 1   0   1   1   1   1   0   0   1   2   0   1   2   1   0   1   1   0   1   2   1   0   0   0   1   2   0   1   1   1   0   2   2   1   0   1   0   1   1   0   0   1   2   2   1   1   1   2   2   1   1   0   1   2   0   2   0   2   2   1   1   1   2   0   0   1   2   0   0   1   1   1   1   0   1   2   0   2   0   2   2   1   1   1   1   1   1   0   2   1   0   0   1   2   1   0   2   0   2   1   0   1   2   2   2   0   1   1   2   0   1   1   2   0   1   0   1   2   0   1   0   1   0   1   2   2   2   1   0   1   0   0   1   0   2   1   2   2   1   0   1   1   1   1   1   0   0   2   0   1   2   0   1   2   0   1   2   1   1   0   1   1   0   0   0   1   0   1   1   1   0   1   2   0   1   0   2   1   1   1   2   1   0   0   2   1   1   0   1   0   1   1   1   1   1   0   0   1   1   0
 MK-5-10                1   0   1   1   1   1   0   0   0   2   0   1   2   1   0   1   0   0   1   2   1   1   0   0   0   2   1   1   1   1   1   2   2   1   0   1   0   1   2   0   0   1   1   2   1   1   1   1   2   1   1   0   1   1   0   1   1   2   2   1   1   1   2   0   0   1   2   0   0   1   1   1   2   1   0   1   1   2   0   1   2   0   1   1   1   1   1   1   2   1   0   0   1   2   2   1   2   1   1   1   0   1   2   2   2   0   1   1   2   0   1   0   2   1   0   1   1   2   1   1   0   1   0   1   1   2   1   1   0   1   0   1   1   0   2   1   2   1   1   0   1   0   1   1   1   0   0   2   0   1   2   0   2   2   0   2   2   1   0   0   1   2   1   0   0   1   0   1   1   1   1   1   2   0   1   0   2   1   1   1   1   1   0   0   2   2   2   0   1   0   2   1   1   1   1   0   0   0   1   0
 MK-5-11                2   1   2   1   1   1   0   1   0   2   0   2   2   1   0   1   0   0   1   2   1   1   0   0   0   0   1   1   1   1   1   1   2   1   1   1   0   1   2   0   0   1   1   1   1   1   1   1   2   1   0   1   1   1   0   0   1   2   2   1   0   1   2   0   1   1   2   1   0   1   1   2   2   1   0   2   1   2   0   1   2   0   1   0   1   1   1   1   2   1   1   0   1   2   2   0   1   1   1   1   0   2   2   2   2   0   1   1   1   0   1   0   2   1   0   1   1   2   1   1   0   1   1   1   1   2   1   1   0   1   0   1   2   0   2   2   2   0   1   1   1   1   1   1   1   1   0   2   0   1   2   0   2   2   0   2   2   0   0   0   1   2   2   0   0   0   0   1   1   1   1   1   2   0   2   0   2   1   1   1   1   1   0   0   2   2   2   0   1   0   2   1   1   1   1   0   0   1   1   0
 MK-5-12                2   1   2   1   1   1   0   0   0   1   0   1   2   1   0   1   0   0   1   2   0   1   0   0   0   1   1   2   1   1   2   1   1   1   1   1   0   0   2   0   0   0   1   1   1   1   2   1   2   1   0   2   1   1   0   0   1   2   2   1   1   1   2   0   1   1   2   1   0   1   1   2   2   1   0   2   2   2   0   1   2   0   2   0   1   1   2   1   2   2   1   0   1   2   2   0   1   1   1   1   0   1   2   2   1   0   1   1   1   0   1   1   2   1   0   1   2   2   1   1   1   1   1   1   2   1   1   1   0   1   0   1   2   1   2   2   2   0   1   1   0   0   1   0   1   1   0   1   0   1   2   0   2   2   0   2   2   0   0   0   1   1   1   0   0   1   0   1   1   0   1   1   2   0   1   0   2   1   1   1   1   1   0   1   1   2   2   0   1   1   2   1   1   1   1   0   0   1   1   0
 MK-5-13                2   1   2   1   1   1   0   0   0   1   1   1   2   1   0   1   1   0   1   2   0   1   0   1   0   1   1   2   1   1   2   1   1   0   1   1   1   0   2   0   0   0   1   1   1   1   2   2   2   1   0   2   1   1   0   0   1   2   2   1   1   1   1   1   1   1   2   1   0   1   1   2   2   2   0   2   1   2   0   2   2   0   2   0   1   1   2   1   2   2   1   0   1   2   2   1   1   1   1   1   0   1   2   2   1   1   1   1   1   0   1   1   2   1   0   1   2   2   1   1   1   1   1   1   2   1   1   1   0   0   0   1   1   1   2   1   2   0   1   1   0   0   1   0   1   1   0   1   0   1   2   1   1   2   0   2   2   0   1   0   1   1   1   0   0   1   0   1   1   1   1   1   2   0   1   1   2   0   1   1   1   1   0   1   0   2   1   1   1   1   2   1   2   1   1   0   0   1   1   0
 MK-5-14                2   1   2   1   1   1   0   1   0   1   1   1   2   1   0   1   1   0   1   2   1   1   0   0   0   1   1   1   1   1   2   1   1   0   1   1   1   0   2   0   0   0   1   1   1   0   2   2   2   1   0   1   1   1   0   0   1   2   2   1   2   1   1   1   1   1   1   0   0   1   1   2   2   2   0   1   1   2   0   2   2   0   1   1   1   1   2   2   2   2   1   0   1   1   2   1   1   1   0   2   1   2   2   2   1   1   2   1   0   0   2   1   2   1   0   1   2   2   1   1   1   1   1   1   1   0   1   1   0   0   0   1   2   1   2   2   2   0   1   1   0   0   1   1   2   1   0   1   0   1   2   1   2   1   1   2   2   0   1   1   1   0   1   0   0   1   1   1   1   1   1   1   2   0   1   1   2   0   1   1   1   1   0   1   1   2   0   1   1   1   2   1   2   1   1   1   0   1   1   0
 MK-5-15                2   1   2   1   2   1   0   1   0   1   1   1   2   1   1   1   1   0   0   2   1   1   1   0   0   1   1   1   1   1   2   1   1   0   1   1   2   0   1   0   0   0   1   1   2   0   2   2   2   1   0   1   1   0   0   0   1   1   1   1   2   1   0   0   1   1   1   0   0   1   1   2   2   2   0   1   2   2   0   2   2   1   1   1   1   2   2   2   2   2   1   1   1   2   1   1   1   1   0   2   1   2   1   2   1   1   1   1   0   0   2   1   2   1   0   1   2   2   1   1   1   1   1   1   1   1   1   1   0   0   0   0   2   2   2   2   2   1   1   0   0   0   2   2   1   1   0   1   1   1   2   2   2   1   1   2   2   0   1   1   1   0   1   0   0   2   1   1   1   1   1   1   2   0   1   1   2   0   1   1   1   1   0   1   1   2   0   2   1   2   2   2   1   1   1   1   0   1   1   1
 MK-5-16                2   1   2   1   2   1   1   1   0   1   1   1   2   1   1   1   1   0   0   2   1   1   1   0   0   1   1   2   1   1   2   1   1   0   1   2   1   0   1   0   0   0   1   1   2   0   1   2   2   1   0   1   1   0   0   0   1   1   1   1   2   1   0   0   1   1   1   0   0   1   1   2   2   2   1   1   1   2   0   2   2   0   1   1   1   1   2   1   2   2   1   1   1   1   1   1   1   0   0   2   2   2   1   2   1   1   2   2   0   1   2   1   1   1   0   1   2   2   1   2   1   1   1   1   0   2   2   1   0   0   0   0   2   2   2   1   2   1   1   0   0   0   1   2   1   1   0   1   1   1   2   2   2   2   1   2   2   0   1   1   0   0   1   1   0   2   1   1   0   1   1   1   2   0   1   1   2   0   1   1   2   1   0   1   1   2   0   1   0   1   2   2   1   1   1   1   0   1   1   1
 MK-6-1                 1   2   1   1   0   1   0   0   2   1   2   1   2   1   0   1   2   0   2   0   2   1   2   1   1   1   2   1   1   1   1   0   2   2   0   0   1   0   2   0   1   2   1   0   1   0   0   1   1   1   1   1   2   0   0   2   0   0   0   1   2   1   1   2   1   1   1   0   1   1   2   2   0   1   2   1   1   1   1   0   2   1   1   1   1   1   0   1   1   1   0   1   2   1   1   0   1   0   0   1   2   2   1   1   0   2   0   1   2   1   2   2   0   1   1   0   0   0   1   1   1   2   1   1   1   0   0   0   2   0   1   0   0   1   1   1   2   2   0   1   1   1   1   0   2   1   1   1   0   1   2   2   2   1   2   2   1   1   1   0   1   1   0   1   1   2   1   1   1   0   0   0   1   0   2   2   1   0   0   1   1   1   0   0   1   1   1   0   1   0   0   0   2   2   1   2   0   1   2   2
 MK-6-2                 1   2   1   1   0   1   0   1   2   1   2   1   2   1   0   2   2   0   2   0   2   1   2   2   1   1   2   1   2   1   1   1   2   2   0   0   2   0   2   0   0   2   1   0   1   0   1   1   0   1   1   1   2   0   0   2   0   0   0   1   2   1   0   2   1   1   1   0   1   1   1   2   0   1   2   1   1   1   2   1   2   2   1   1   1   2   0   1   1   1   0   1   2   1   2   0   1   0   2   1   2   2   2   1   0   1   0   1   2   2   2   2   0   2   1   0   0   0   2   1   1   1   1   1   1   0   0   0   2   0   1   0   0   1   1   1   2   1   1   1   1   1   1   0   2   2   1   1   0   1   2   2   2   1   2   2   1   1   1   0   1   0   0   1   1   2   1   1   0   1   0   0   1   0   2   2   1   0   0   1   1   0   0   0   1   1   1   0   1   0   0   0   2   2   1   2   0   1   2   2
 MK-6-3                 0   2   1   1   0   1   1   1   2   1   2   1   2   1   0   2   1   0   2   0   1   1   2   1   1   1   2   1   2   1   1   1   2   1   0   0   2   0   2   0   1   2   1   1   1   0   1   1   0   0   1   1   2   0   1   2   1   0   1   1   2   1   1   2   0   1   1   0   0   1   2   2   0   1   2   1   1   1   2   1   2   1   1   1   1   2   0   1   2   0   0   0   2   1   2   0   1   0   2   1   2   2   2   1   0   1   0   1   2   2   1   1   0   2   1   0   0   0   2   1   1   1   1   1   1   1   0   0   2   0   1   0   0   1   2   1   2   1   1   1   1   1   0   0   2   2   1   1   0   1   2   2   2   1   2   2   1   1   1   1   1   0   0   1   0   1   1   1   0   1   0   0   1   0   2   2   1   0   0   1   1   0   0   1   1   1   1   0   1   0   0   0   2   2   2   2   0   1   2   2
 MK-6-4                 0   2   1   2   0   1   1   1   2   1   2   1   1   2   0   2   1   0   2   1   1   1   2   1   1   1   2   1   2   0   1   1   2   1   0   0   2   0   2   0   0   2   1   1   1   1   1   1   0   0   1   1   2   0   1   2   1   0   1   0   2   1   1   2   0   1   1   0   0   1   2   2   0   1   2   1   1   1   2   1   2   2   1   0   1   2   0   1   2   0   0   0   2   1   2   0   0   1   1   1   2   2   2   1   0   1   0   2   1   2   0   1   2   2   1   1   0   0   1   1   0   0   1   1   1   1   0   0   2   0   0   0   0   1   2   1   2   0   1   1   1   1   0   0   2   2   0   1   0   2   2   2   2   2   2   2   1   1   1   1   0   0   0   1   0   1   1   1   0   1   1   0   1   0   2   1   2   0   0   1   1   0   0   1   1   2   1   0   1   0   1   0   2   2   1   2   1   0   1   2
 MK-6-5                 0   2   1   1   0   1   1   1   2   1   2   1   1   2   0   2   1   0   2   1   1   1   1   0   1   1   2   2   2   0   1   1   2   1   1   1   2   0   2   1   0   1   0   0   1   1   1   0   0   0   1   1   1   0   1   2   0   0   1   1   2   0   1   2   1   1   1   0   1   1   2   2   0   0   2   0   2   1   2   1   2   2   0   1   1   2   1   1   1   0   0   0   1   1   2   0   0   1   1   1   2   2   2   1   0   2   0   2   1   2   0   0   2   2   1   2   1   0   2   1   0   0   2   1   1   1   0   1   2   0   0   0   1   1   2   1   1   0   1   1   2   1   0   1   1   2   0   1   0   1   2   1   2   2   2   2   1   1   0   1   1   1   1   1   0   1   1   1   0   1   1   0   1   0   2   2   2   1   0   1   1   1   0   1   2   2   1   0   1   0   1   0   2   2   1   1   1   0   2   2
 MK-6-6                 0   2   2   1   0   1   1   1   2   1   2   1   1   2   0   0   1   0   2   1   1   1   1   0   1   1   1   1   2   1   1   1   2   1   1   1   1   0   2   1   0   1   1   0   2   1   1   0   0   0   0   1   1   0   2   2   0   0   2   1   2   1   1   1   1   1   1   0   1   1   1   2   0   1   2   0   2   1   1   1   1   2   0   1   1   1   1   0   1   0   0   0   1   1   2   0   1   1   1   1   2   2   2   1   0   2   1   2   1   2   0   1   1   1   1   2   1   0   2   1   0   0   2   1   1   0   0   1   2   0   0   0   1   1   1   0   1   0   1   1   2   1   1   1   1   2   0   1   0   0   2   0   2   2   1   2   1   1   0   1   1   0   1   0   0   1   1   1   0   1   1   0   1   0   2   0   1   0   0   0   1   0   0   1   2   2   1   0   1   0   1   1   2   2   1   1   2   1   2   1
 MK-6-7                 0   2   1   0   0   1   1   1   2   1   1   1   1   2   0   0   2   1   2   2   1   1   1   1   1   1   1   1   2   1   1   1   1   1   1   1   1   0   2   1   0   1   2   0   2   1   0   0   0   0   0   1   2   1   2   2   1   0   1   1   2   1   1   1   1   1   1   0   1   1   1   2   1   0   2   0   2   1   2   1   1   1   0   1   0   1   1   0   1   0   0   0   1   1   2   1   1   1   1   1   2   2   2   1   1   2   1   2   1   2   0   1   1   1   1   2   1   0   2   2   0   0   2   1   1   1   0   2   2   0   0   0   1   1   1   0   1   0   1   1   2   1   1   1   1   2   0   1   0   0   1   0   2   2   2   2   0   1   0   2   1   0   1   0   0   1   2   1   0   2   1   0   1   1   2   0   1   0   0   0   1   0   1   1   2   2   1   1   1   0   1   1   2   2   1   1   2   1   2   1
 MK-6-8                 0   2   1   0   0   1   0   1   2   1   1   1   1   2   0   0   2   1   2   2   1   1   0   1   1   2   1   1   2   1   1   1   1   1   1   1   1   0   2   1   0   1   2   0   2   2   0   0   0   0   0   1   1   1   1   1   1   0   1   1   2   1   0   1   1   1   2   0   1   1   1   2   1   0   2   0   2   0   2   1   1   1   0   1   0   1   1   0   1   1   0   0   1   1   2   1   2   1   1   1   2   2   2   1   1   2   1   2   1   2   0   1   1   1   1   2   1   0   2   2   0   0   2   1   2   1   0   2   2   0   0   1   1   1   1   0   1   0   1   1   2   1   1   1   2   2   0   0   0   0   1   0   2   1   2   2   0   2   0   2   1   0   1   0   0   0   2   1   0   2   1   0   1   1   2   0   1   0   1   0   1   0   1   1   2   2   1   1   1   0   1   1   1   2   2   1   1   0   2   1
 MK-6-9                 0   1   2   1   0   2   0   1   2   1   2   1   1   2   0   0   2   1   0   1   1   1   0   0   1   2   1   1   2   1   1   1   1   1   1   1   1   0   2   1   0   1   1   0   2   2   1   0   0   0   0   2   1   1   1   1   1   0   1   0   2   1   1   1   1   1   2   0   1   0   1   2   1   0   2   0   2   0   2   2   1   2   0   1   0   1   1   1   0   1   0   0   1   1   1   1   2   1   1   1   2   1   2   1   1   2   1   2   1   1   0   1   1   1   1   2   1   0   2   2   1   0   2   1   2   1   0   2   1   0   0   1   1   1   1   0   1   0   1   1   2   1   1   1   2   2   0   0   0   0   1   0   2   1   2   2   0   2   1   2   1   0   1   0   0   0   2   2   1   2   1   0   1   0   2   1   1   0   1   0   1   0   1   1   2   2   1   0   1   0   1   1   1   2   2   2   1   0   2   1
 MK-6-10                0   1   2   1   1   2   0   1   2   1   2   1   1   2   1   0   2   1   0   1   1   1   0   0   1   2   1   2   2   1   0   1   1   1   1   1   1   0   2   1   0   1   1   0   2   2   1   1   0   0   0   2   1   1   1   0   1   0   1   0   2   1   1   1   1   1   2   0   1   1   1   2   1   0   2   0   1   0   1   2   1   2   0   1   0   1   1   1   1   1   0   0   1   0   1   1   2   1   1   1   2   1   2   1   1   1   2   2   1   1   0   2   1   1   1   2   1   0   2   2   1   0   2   0   2   1   0   2   1   1   0   1   1   2   1   0   1   0   1   1   2   1   1   1   2   1   0   1   0   0   1   0   1   1   1   2   1   2   1   2   1   0   1   0   0   0   1   2   1   2   1   1   1   0   2   1   1   1   1   0   1   0   1   1   1   2   0   0   1   0   2   1   1   2   2   2   1   0   2   1
 MK-6-11                0   0   2   1   2   2   0   2   2   0   2   1   1   2   1   0   2   1   0   1   0   1   0   0   1   2   1   2   2   1   0   1   1   1   1   1   1   0   2   1   0   1   1   0   2   2   1   0   0   0   0   2   1   1   1   0   1   1   1   0   2   1   0   2   1   1   2   0   1   1   1   2   1   0   1   1   0   0   1   2   1   1   0   1   0   1   1   1   1   1   0   0   1   0   1   1   2   1   1   1   2   1   2   1   1   0   2   2   1   0   0   2   1   1   1   2   0   0   2   2   1   0   2   0   1   1   1   2   2   1   0   2   1   1   1   0   1   0   1   1   2   1   2   2   1   2   0   1   0   0   1   0   1   0   1   2   1   2   1   2   1   0   1   0   0   0   0   2   1   2   1   1   1   0   2   1   1   1   1   0   1   0   1   1   1   2   0   0   1   0   2   1   1   2   2   2   1   0   2   0
 MK-6-12                0   0   2   1   2   2   0   1   2   0   2   1   1   2   0   0   2   1   0   2   0   1   0   0   1   2   1   2   2   1   0   1   1   1   1   2   2   0   2   1   0   1   1   0   2   1   1   1   1   0   0   2   0   1   0   0   1   1   1   0   1   1   0   2   1   2   2   1   1   1   2   2   1   0   1   1   1   0   0   2   1   2   1   1   0   2   1   1   1   1   0   0   1   0   1   1   1   1   1   1   1   0   1   1   1   0   2   2   1   0   0   2   1   1   1   1   0   0   2   2   1   1   2   0   0   1   0   2   2   1   0   2   1   1   1   0   1   0   0   1   2   1   2   1   1   1   0   0   1   0   0   0   1   1   1   2   1   2   1   2   0   0   1   1   1   0   0   2   1   2   1   1   1   0   2   2   1   1   1   0   1   0   1   1   1   2   0   0   1   0   2   2   1   2   2   2   2   0   2   0
 MK-6-13                0   0   2   1   1   1   0   1   2   0   2   1   0   2   0   1   1   2   0   2   0   1   0   0   1   0   1   2   2   2   0   0   1   1   1   1   2   0   2   1   0   0   1   1   2   2   1   1   1   0   0   1   0   1   1   1   1   1   1   0   1   1   0   2   2   2   2   1   0   1   2   2   1   0   2   1   1   1   1   2   1   1   1   1   1   2   1   1   1   1   0   0   0   0   1   1   1   1   0   1   1   0   1   1   1   0   2   2   1   0   0   2   1   1   1   1   0   0   1   2   1   1   2   0   2   0   0   2   1   1   0   2   1   1   1   0   1   0   0   2   2   1   2   2   1   1   0   0   0   0   0   0   1   1   1   2   1   2   1   1   0   0   1   1   1   1   0   2   1   2   2   1   1   1   1   2   1   1   1   1   1   0   1   1   1   1   0   0   1   1   2   2   1   2   2   1   2   1   1   0
 MK-6-14                0   0   2   1   1   1   0   1   2   0   2   1   0   2   0   1   0   2   0   2   0   1   1   0   1   0   1   2   1   2   0   0   1   1   1   1   2   0   2   1   0   0   1   1   2   2   1   0   1   0   1   1   0   1   1   0   1   1   1   0   1   1   0   2   2   2   2   2   0   1   2   1   1   0   2   1   1   2   1   2   1   1   1   0   1   2   2   1   1   1   0   0   0   0   1   1   1   1   1   1   2   0   0   1   1   0   2   2   1   0   2   2   1   2   1   1   0   0   1   2   0   1   2   0   2   0   0   2   1   1   0   1   1   1   1   0   1   0   0   2   2   1   2   2   1   1   1   0   1   0   0   1   1   1   1   2   2   2   1   1   0   1   0   1   1   1   0   2   1   2   2   1   1   1   1   2   2   0   1   1   1   0   1   2   1   1   0   1   0   1   2   2   1   1   2   1   2   1   1   0
 MK-6-15                0   0   2   1   1   1   0   1   1   1   2   1   1   2   0   1   0   2   0   1   0   1   1   0   2   0   0   2   2   2   0   1   1   1   0   1   2   0   1   1   0   0   2   2   2   2   2   0   1   1   1   1   0   0   1   0   1   1   2   0   1   1   0   0   2   2   2   2   1   1   1   1   1   0   2   1   1   2   2   2   1   1   1   1   1   1   2   1   1   1   0   0   0   0   1   1   1   1   1   1   2   0   0   1   1   0   2   2   1   0   2   2   1   1   1   1   0   0   1   2   1   1   2   0   2   0   1   2   1   1   0   1   1   1   1   0   1   0   0   2   1   1   1   2   1   1   1   0   1   1   0   1   1   1   1   2   2   2   1   1   0   1   0   1   1   2   0   2   1   0   2   0   1   1   1   2   1   0   1   2   1   0   1   1   0   1   0   1   0   0   2   2   2   1   2   1   2   1   1   0
 MK-6-16                0   0   1   1   1   2   0   2   1   1   2   1   1   2   1   1   0   1   0   1   0   1   2   0   2   0   0   1   2   1   0   1   0   1   0   2   0   0   1   1   1   0   1   1   1   2   2   0   0   1   1   2   0   1   1   0   1   0   1   0   1   1   0   0   2   2   1   1   1   1   1   1   0   1   2   1   1   0   1   2   1   0   1   2   1   1   2   1   1   1   1   0   0   0   1   1   0   1   1   1   2   1   0   1   2   0   2   2   1   1   2   1   1   1   1   1   0   0   1   2   1   1   2   0   2   0   0   2   1   1   1   1   1   1   0   0   1   0   0   2   0   1   2   2   1   1   1   0   0   1   1   1   1   1   1   1   2   2   1   1   0   1   0   0   1   2   0   2   1   1   1   0   1   1   1   1   2   0   1   2   2   0   1   1   0   1   0   1   0   0   2   2   2   1   2   1   2   2   1   1
 
!****************************************** Phenotypic Data **********************************************************
!-100.0 is resevred for missing phenotype
SimulatedTrait1        10.1721    9.9230    9.6709    9.8716   10.2117    9.0584    9.7648   10.5155    9.6107    9.7296    9.6229   10.6235   10.7522   10.1255   13.1714   11.2691   10.1647   10.2616    8.8417   11.5582    8.8792   10.6776   10.0107   10.8747   12.2683   11.3398    9.9857    8.3028   12.0812    9.9615   10.2255    9.2378    9.0542   10.4341   10.2994    8.6478   11.6461   10.3037   10.3846    9.8443   10.0905   10.0652   10.1278   11.2024    9.0664   10.6126    8.5186    9.6724   10.1434    9.6142   10.1735   10.4661    9.2202    9.6445    9.7817   10.7413   10.6997    9.0300    9.9873    9.5595    9.5587    8.7983    8.8109   10.1531   10.3830    9.8159    9.2535    8.6932    9.2939   10.8002   10.6750   10.5686    9.1177   11.4816    9.9357   10.4406    9.0565    9.3970    8.9543   11.4937    9.2894    9.7962    9.3529   10.0224    7.8743   11.0799    9.5227   10.7543    9.9142   10.1228   10.0972   10.6401    9.7963    9.4416   10.3273   10.7012    9.2867    8.2675    8.4371   12.2658    9.1225   10.7973    9.9495   10.2495    7.4522    9.3203    9.9174   10.5295   10.1204    8.0202    9.7533    9.1821    8.8973   10.2100    9.1931    8.8317   10.2617   11.3615    8.7571   10.7575    8.3332   10.6821   11.1256   10.3533   11.1878   10.6328   12.0252   10.6968   10.6641    9.2800   10.1355    9.5775    7.9355    9.2932    8.6168   10.2085   10.3460   11.0867   10.3645   11.0132    9.7860   10.7658   10.1839   11.2604   12.1183    9.8498    9.2527   10.7955    9.5421    9.8894    9.8905    9.8429   11.9864   10.4620   11.1498    8.7275    9.4817   10.7653    9.9694   10.1757   10.5428   11.4707   12.1475    9.5969   10.4881   11.2399   11.9990   12.2358    9.6119   11.6805    7.9711   10.6901   10.9739    9.8079    9.5949   10.7744   11.7271    9.6219   12.1858   10.3436    9.0570    9.6189    9.8206    9.0715   10.5903   10.7837   11.2587   10.4276   11.4591    9.2081   10.0740   10.3272   12.0666    9.0599   10.4157   10.8934    9.7519   10.9304   10.8897    9.2357
 
