# Supplementary material for: Inclusive Composite Interval Mapping of QTL by Environment Interactions in Biparental Populations
Source: PLoS One. 2015 Jul 10;10(7):e0132414. doi: 10.1371/journal.pone.0132414 (PMC4498613; doi:10.1371/journal.pone.0132414)
Supplement: S2 File — (ZIP) [file pone.0132414.s002.zip › F2 population/e=1/run_00180.met]

!**********************Note: lines staring with "!" are remarks and will be ignored in the program********************
!*********************************General Information**********************************
!Assuming F1 = P1 x P2, populations available in QTL IciMapping are: 
!  1, P1BC1F1 = P1 x F1, the first backcrossing where P1 is used as the recurrent parent;
!  2, P2BC1F1 = P2 x F1, the first backcrossing where P2 is used as the recurrent parent;
!  3, F1DH, F1-derived doubled haploids; 
!  4, RIL or F1RIL, recombination inbred lines through the repeated selfing of F1;
!  5, P1BC1RIL, recombination inbred lines through the repeated selfing of P1BC1F1;
!  6, P2BC1RIL, recombination inbred lines through the repeated selfing of P2BC1F1;
!  7, F2, the selfing generation of F1;
!  8, F3, the selfing generation of F2;
!  9, P1BC2F1, the second backcrossing where P1 is used as the recurrent parent; 
! 10, P2BC2F1, the second backcrossing where P2 is used as the recurrent parent;
! 11, P1BC2RIL, recombination inred lines through the repeated selfing of P1BC2F1; 
! 12, P2BC2RIL, recombination inred lines through the repeated selfing of P2BC2F1; 
! 13, P1BC1F2, the selfing generation of P1BC1F1; 
! 14, P2BC1F2, the selfing generation of P2BC1F1; 
! 15, P1BC2F2, the selfing generation of P1BC2F1; 
! 16, P2BC2F2, the selfing generation of P2BC2F1; 
! 17, P1BC1DH, P1BC1F1-derived doubled haploids; 
! 18, P2BC1DH, P2BC1F1-derived doubled haploids; 
! 19, P1BC2DH, P1BC2F1-derived doubled haploids; 
! 20, P2BC2DH, P2BC2F1-derived doubled haploids; 
   7      !Mapping Population (see remarks above)
   2      !Mapping Function (1 for Kosambi; 2 for Haldane; 3 for Morgan)
   2      !Marker Space Type (1 for intervals; 2 for positions)
   1      !Marker Space Unit(1 for centiMorgans; 2 for Morgan)
   6      !Number of Chromosomes (or Linkage Groups)
 200      !Size of the mapping population
   1      !Number of environments
 
!***************************************** Chromosomes and Linkage Maps **********************************************
!Chromosome                 NumMarkers
-CH1                        16
-CH2                        16
-CH3                        16
-CH4                        16
-CH5                        16
-CH6                        16
!Linkage map (Marker name followed by position or the interval length)
 MK-1-1                1     0.000
 MK-1-2                1    10.000
 MK-1-3                1    20.000
 MK-1-4                1    30.000
 MK-1-5                1    40.000
 MK-1-6                1    50.000
 MK-1-7                1    60.000
 MK-1-8                1    70.000
 MK-1-9                1    80.000
 MK-1-10               1    90.000
 MK-1-11               1   100.000
 MK-1-12               1   110.000
 MK-1-13               1   120.000
 MK-1-14               1   130.000
 MK-1-15               1   140.000
 MK-1-16               1   150.000
 MK-2-1                2     0.000
 MK-2-2                2    10.000
 MK-2-3                2    20.000
 MK-2-4                2    30.000
 MK-2-5                2    40.000
 MK-2-6                2    50.000
 MK-2-7                2    60.000
 MK-2-8                2    70.000
 MK-2-9                2    80.000
 MK-2-10               2    90.000
 MK-2-11               2   100.000
 MK-2-12               2   110.000
 MK-2-13               2   120.000
 MK-2-14               2   130.000
 MK-2-15               2   140.000
 MK-2-16               2   150.000
 MK-3-1                3     0.000
 MK-3-2                3    10.000
 MK-3-3                3    20.000
 MK-3-4                3    30.000
 MK-3-5                3    40.000
 MK-3-6                3    50.000
 MK-3-7                3    60.000
 MK-3-8                3    70.000
 MK-3-9                3    80.000
 MK-3-10               3    90.000
 MK-3-11               3   100.000
 MK-3-12               3   110.000
 MK-3-13               3   120.000
 MK-3-14               3   130.000
 MK-3-15               3   140.000
 MK-3-16               3   150.000
 MK-4-1                4     0.000
 MK-4-2                4    10.000
 MK-4-3                4    20.000
 MK-4-4                4    30.000
 MK-4-5                4    40.000
 MK-4-6                4    50.000
 MK-4-7                4    60.000
 MK-4-8                4    70.000
 MK-4-9                4    80.000
 MK-4-10               4    90.000
 MK-4-11               4   100.000
 MK-4-12               4   110.000
 MK-4-13               4   120.000
 MK-4-14               4   130.000
 MK-4-15               4   140.000
 MK-4-16               4   150.000
 MK-5-1                5     0.000
 MK-5-2                5    10.000
 MK-5-3                5    20.000
 MK-5-4                5    30.000
 MK-5-5                5    40.000
 MK-5-6                5    50.000
 MK-5-7                5    60.000
 MK-5-8                5    70.000
 MK-5-9                5    80.000
 MK-5-10               5    90.000
 MK-5-11               5   100.000
 MK-5-12               5   110.000
 MK-5-13               5   120.000
 MK-5-14               5   130.000
 MK-5-15               5   140.000
 MK-5-16               5   150.000
 MK-6-1                6     0.000
 MK-6-2                6    10.000
 MK-6-3                6    20.000
 MK-6-4                6    30.000
 MK-6-5                6    40.000
 MK-6-6                6    50.000
 MK-6-7                6    60.000
 MK-6-8                6    70.000
 MK-6-9                6    80.000
 MK-6-10               6    90.000
 MK-6-11               6   100.000
 MK-6-12               6   110.000
 MK-6-13               6   120.000
 MK-6-14               6   130.000
 MK-6-15               6   140.000
 MK-6-16               6   150.000
!*********************************** Marker Types ********************************************************************
!Co-dominant marker: When heterozygote F1 is present, P1 is coded as 2, F1 is coded as 1, and P2 is coded as 0; Otherwise, P1 is coded as 2, and P2 is coded as 0. 
!Dominant marker: When heterozygote F1 is present, P1 and F1 are coded as 12, and P2 is coded as 0; Otherwise, P1 is coded as 2, and P2 is coded as 0.  
!Recessive markers: When heterozygote F1 is present, P1 is coded as 2, and F1 and P2 are coded as 10; Otherwise, P1 is coded as 2, and P2 is coded as 0. 
!Missing marker is coded as -1. 
 MK-1-1                 1   0   1   2   1   0   0   2   2   0   0   2   2   0   2   1   1   2   0   0   1   1   2   1   1   1   1   1   1   1   1   1   1   0   1   1   0   0   2   2   1   0   1   1   1   1   2   1   2   1   1   0   1   2   1   0   2   0   1   2   1   0   0   0   1   1   2   2   2   1   1   0   0   1   2   1   0   1   0   0   1   1   2   1   2   0   1   1   1   2   1   1   1   1   0   0   0   2   0   0   1   2   2   1   2   2   2   1   2   2   1   1   1   1   1   0   1   0   1   1   2   1   0   1   1   2   2   2   1   2   1   1   2   1   1   1   1   1   1   0   2   1   1   2   2   1   1   1   1   1   1   2   1   2   1   0   2   1   2   2   2   1   2   2   0   0   1   1   2   2   1   2   1   2   2   1   1   1   2   2   2   1   2   0   1   2   2   1   1   1   1   1   2   0   1   1   1   1   1   1
 MK-1-2                 1   0   1   2   1   0   1   1   2   0   0   2   2   0   2   1   1   2   0   0   1   1   2   1   0   1   1   1   1   1   1   1   1   0   1   1   0   0   1   2   1   0   0   1   1   1   2   1   2   1   1   0   1   2   1   0   2   0   1   2   1   0   0   0   1   1   2   1   2   1   1   0   0   2   1   1   0   1   0   1   1   0   2   1   1   0   1   1   1   2   1   2   1   1   0   0   0   2   0   0   1   2   2   0   2   2   2   1   1   2   1   1   0   1   1   1   1   0   1   1   1   1   1   1   1   2   2   2   1   1   0   1   1   1   1   1   1   1   1   0   2   1   1   2   2   1   1   1   1   2   1   2   2   2   0   0   1   1   2   1   2   1   2   1   0   0   1   1   1   1   1   2   1   2   2   1   2   1   1   2   2   1   2   0   1   2   2   1   1   1   0   1   2   0   1   1   1   1   1   2
 MK-1-3                 1   0   2   2   1   0   1   0   2   0   0   2   2   0   2   1   1   2   0   0   1   1   2   0   0   2   1   1   1   1   1   1   1   0   1   1   1   0   1   2   2   0   1   1   1   1   1   0   2   1   1   0   1   2   0   0   2   0   1   2   1   0   0   0   1   1   2   1   2   1   1   0   0   2   1   1   0   1   0   1   1   0   2   0   1   0   1   1   1   2   1   1   1   1   0   1   0   2   1   0   1   2   2   0   2   2   1   1   1   2   1   1   0   1   1   1   1   0   1   1   1   0   1   1   1   2   2   2   1   1   0   1   1   1   0   1   1   1   1   0   2   1   1   2   2   1   1   1   1   2   1   2   2   2   0   1   1   1   2   1   2   1   1   1   0   0   2   1   1   1   0   2   1   2   2   1   2   1   1   1   1   1   2   0   1   2   1   2   2   1   0   2   2   0   0   1   1   1   1   2
 MK-1-4                 2   0   2   1   1   0   1   0   2   1   1   2   2   0   1   1   0   1   0   0   0   1   2   0   0   2   1   2   1   2   1   1   1   0   1   1   1   1   2   1   1   1   1   1   1   1   1   0   2   1   1   0   1   2   0   0   2   0   1   2   1   0   0   0   1   1   1   1   2   1   1   0   0   2   1   1   0   1   0   1   1   0   1   0   2   0   1   1   1   2   1   1   1   1   0   1   0   2   1   0   1   1   2   0   2   2   1   1   1   2   1   1   0   1   1   1   1   1   1   1   0   0   2   1   1   2   2   2   1   1   0   1   1   1   0   1   1   2   1   0   1   0   2   1   2   1   1   1   1   2   0   2   2   2   0   1   2   1   2   1   2   1   1   2   0   0   2   1   0   1   0   2   1   1   2   1   2   1   1   1   0   2   2   0   1   2   1   2   1   1   0   2   1   0   0   1   1   2   1   2
 MK-1-5                 1   0   2   1   1   0   1   0   2   1   0   1   2   0   1   1   0   1   0   0   0   1   2   0   0   2   2   1   1   2   1   1   1   0   1   1   1   1   2   1   1   1   1   0   2   1   1   0   2   1   1   0   1   2   0   0   2   0   1   2   1   1   0   0   1   1   1   1   2   1   1   0   2   2   0   1   0   1   0   0   1   1   1   0   2   2   1   1   1   2   0   1   1   1   0   1   0   2   1   0   1   0   2   0   2   2   1   1   1   1   0   1   0   1   1   1   0   2   1   1   0   0   2   1   0   2   2   1   1   1   0   1   1   0   0   1   1   1   0   2   2   1   2   2   2   1   1   1   0   1   1   2   2   2   1   1   2   1   2   1   2   1   0   2   0   0   2   1   1   1   0   2   2   1   1   0   2   2   1   1   0   2   2   0   1   2   1   2   0   1   0   2   2   0   0   1   1   1   1   2
 MK-1-6                 1   0   2   2   1   0   1   0   2   1   0   0   2   0   1   1   0   1   0   0   0   1   2   0   0   2   2   1   1   2   0   1   1   0   0   1   1   1   2   1   1   1   1   0   2   1   1   0   2   1   1   1   1   2   1   0   2   0   1   2   1   1   0   0   1   1   1   1   1   2   0   0   2   1   0   1   1   1   0   0   0   1   1   0   2   2   1   1   1   2   0   1   0   1   1   1   0   2   1   0   1   0   2   0   2   2   1   1   1   1   0   1   1   1   1   0   0   2   1   0   0   0   2   1   0   2   1   1   1   1   0   0   1   0   1   1   1   1   0   2   2   1   2   1   2   0   1   1   0   1   1   2   0   2   1   1   2   1   2   2   2   1   0   2   0   0   1   1   1   1   0   2   2   1   1   0   2   2   1   0   0   2   2   1   0   2   1   2   0   0   0   2   2   0   0   1   1   1   1   0
 MK-1-7                 1   1   2   2   1   0   1   1   2   1   0   1   2   0   1   1   1   0   0   0   1   1   2   0   1   2   2   1   2   2   0   1   0   0   0   1   1   1   2   1   1   1   1   0   2   1   1   0   2   1   1   1   1   2   0   0   2   0   1   1   2   1   1   1   1   1   1   1   1   2   1   0   2   1   0   1   1   1   0   0   0   1   1   0   2   2   1   1   1   2   0   1   0   0   0   1   0   2   0   0   1   0   2   1   2   2   1   1   0   1   0   1   2   1   0   1   0   2   0   1   0   0   2   1   0   2   2   1   1   1   0   1   0   0   1   1   1   0   0   2   1   1   1   2   2   1   1   1   0   1   1   2   0   2   1   2   1   1   2   2   2   1   0   2   0   0   1   1   1   1   0   2   2   1   1   1   2   2   1   0   1   2   2   1   0   1   1   2   1   0   1   1   2   0   0   1   1   0   1   0
 MK-1-8                 1   1   2   2   1   0   1   1   2   1   0   1   2   0   1   2   1   0   0   1   1   1   2   0   1   2   2   1   2   2   0   0   0   0   1   1   1   1   2   1   2   1   0   0   2   1   0   0   2   1   1   1   2   2   0   0   2   0   2   1   2   1   1   1   2   1   1   1   1   2   1   0   2   1   0   1   1   1   0   0   0   1   1   1   2   1   1   0   1   2   0   1   0   0   1   1   1   2   0   0   1   0   2   1   1   1   1   1   0   1   1   1   2   1   0   1   1   2   1   1   1   0   1   1   0   2   2   1   1   1   0   0   1   0   1   1   1   0   0   1   1   1   1   2   2   1   1   1   0   1   1   1   0   2   1   2   1   2   2   2   1   1   0   2   0   0   2   1   2   1   0   2   2   1   1   1   2   2   1   0   1   2   2   1   0   1   1   2   1   0   0   1   2   0   0   1   1   0   1   1
 MK-1-9                 1   1   2   2   1   0   1   1   2   1   0   1   2   0   1   2   1   0   0   1   0   1   2   0   1   2   2   1   1   2   0   0   0   0   1   1   1   1   2   1   2   1   0   0   2   1   1   0   2   1   2   1   2   2   0   0   1   0   2   1   2   1   0   1   2   1   1   1   1   2   1   0   1   1   0   2   2   1   0   0   0   1   1   2   2   1   1   0   1   2   0   1   0   0   1   1   1   2   0   0   0   0   2   0   1   1   2   0   0   0   1   1   1   1   0   1   1   2   1   0   1   0   1   1   0   2   2   1   1   1   0   0   1   1   1   1   1   0   1   2   1   1   1   2   1   1   1   1   0   1   1   1   1   2   1   1   1   2   1   2   1   1   0   1   0   0   2   0   2   1   1   2   1   1   2   0   2   2   1   0   1   2   2   1   1   1   1   2   1   0   0   1   2   0   1   1   1   0   0   1
 MK-1-10                1   1   2   2   0   0   1   2   2   1   0   1   0   0   1   2   1   0   0   2   0   1   2   0   2   2   2   1   1   2   1   0   0   0   1   1   1   1   2   1   2   0   0   1   2   1   2   0   1   1   2   1   2   2   0   0   0   0   1   1   2   2   0   1   2   2   1   1   0   1   1   0   1   1   0   2   2   1   0   0   0   1   1   1   1   1   1   0   1   2   0   1   0   0   1   2   1   2   0   0   0   0   2   1   1   1   2   0   0   0   1   1   1   1   0   1   1   2   1   0   1   0   1   1   0   2   2   2   1   1   0   1   1   1   1   1   1   0   1   2   1   1   2   2   1   1   1   1   1   1   1   1   1   2   1   1   1   2   1   2   1   1   0   1   1   0   2   0   2   1   1   1   2   2   2   1   2   2   1   0   1   1   2   1   2   1   1   2   1   1   0   1   1   0   1   1   0   0   0   1
 MK-1-11                1   1   2   2   0   0   1   2   2   2   0   1   0   0   1   2   1   0   0   0   0   1   2   0   2   2   1   0   1   2   1   0   0   0   1   1   1   2   1   1   2   0   0   1   2   1   1   0   1   1   2   1   2   2   0   0   1   0   1   1   0   1   1   1   2   2   0   1   0   1   1   1   1   1   1   1   2   0   0   0   0   1   1   1   1   1   1   0   1   2   0   1   0   0   2   2   0   2   1   0   0   0   2   1   0   1   2   0   0   0   1   1   1   1   0   1   0   1   1   1   1   0   1   1   0   1   2   2   1   1   0   2   1   1   1   1   0   0   1   2   1   1   2   2   2   1   1   1   1   1   1   1   1   2   1   1   1   2   1   2   1   2   0   0   0   1   2   0   2   0   1   1   2   1   2   1   2   2   1   0   1   1   2   1   2   1   2   1   1   1   0   2   1   0   1   1   0   0   0   0
 MK-1-12                0   1   2   2   0   0   1   2   1   2   0   1   0   0   0   2   2   0   0   1   1   1   2   0   2   1   1   0   2   2   1   0   0   0   1   2   1   0   1   1   2   0   0   1   2   0   1   1   1   1   2   1   1   2   0   0   1   1   1   1   0   1   1   0   2   2   1   1   1   1   1   1   1   1   1   1   2   0   0   0   0   1   1   1   1   1   1   0   1   2   0   1   0   0   2   1   0   0   1   0   0   1   2   1   0   2   2   0   0   0   1   1   1   1   1   1   0   1   1   1   1   0   1   1   0   1   2   2   1   2   0   2   1   1   1   1   0   0   1   2   0   0   2   2   2   2   2   1   2   0   1   1   1   2   1   1   1   2   1   2   2   1   0   0   0   1   2   1   2   0   1   1   2   1   2   1   2   2   1   0   1   1   2   1   2   0   2   2   1   1   0   2   1   0   1   1   0   0   0   0
 MK-1-13                1   1   2   2   0   0   1   2   1   2   0   1   0   0   0   1   2   0   0   1   1   1   2   0   2   1   1   0   1   2   0   0   1   0   1   2   2   0   1   2   2   0   0   1   2   0   1   1   0   1   2   1   1   1   0   0   1   1   1   1   0   1   1   0   2   2   1   1   1   1   1   1   1   1   1   1   2   1   1   0   0   1   1   1   1   1   1   0   1   2   0   1   0   1   2   0   1   0   1   0   0   0   2   1   0   2   2   0   0   0   2   2   1   2   1   1   0   1   1   1   1   1   1   1   0   1   2   2   1   2   0   2   0   1   1   1   0   0   0   2   0   0   2   1   2   2   1   0   2   0   1   1   1   2   1   2   1   2   1   2   1   1   0   0   1   1   2   1   2   0   1   1   2   1   2   1   2   2   1   0   1   1   2   2   2   0   2   1   2   1   0   1   1   0   1   1   0   0   0   1
 MK-1-14                2   1   1   2   0   0   1   2   1   2   0   1   0   0   0   1   2   0   0   1   1   1   2   0   0   1   1   0   1   2   0   0   1   0   1   2   2   0   1   1   2   0   0   1   2   0   1   0   0   2   2   1   0   1   0   0   1   1   1   1   0   1   1   0   2   2   2   1   2   2   1   1   0   1   1   1   2   1   1   0   0   1   1   2   1   1   1   0   1   2   0   1   0   1   2   1   1   0   2   0   0   1   2   1   0   2   1   0   0   0   2   2   1   2   0   0   1   1   2   1   2   1   1   2   0   1   2   2   1   2   0   2   0   1   1   1   0   0   0   2   2   0   2   1   2   2   1   0   2   0   1   1   1   2   1   2   0   1   1   2   1   1   0   0   1   1   2   1   2   0   1   1   2   1   2   1   2   2   1   0   2   1   2   2   2   0   1   1   2   1   0   2   1   0   1   1   0   0   0   1
 MK-1-15                2   1   1   1   0   0   1   2   2   2   0   1   0   0   1   1   2   0   0   1   0   2   1   0   0   1   1   0   1   2   0   0   1   0   0   2   1   0   1   1   1   0   0   1   1   0   2   0   0   2   1   1   0   1   0   0   1   1   1   0   1   1   1   1   1   2   2   1   2   1   1   1   0   0   1   1   1   1   2   0   0   1   1   1   1   1   2   1   2   2   1   1   0   2   2   1   1   0   2   0   1   1   2   1   0   2   1   0   0   0   2   1   1   2   0   0   0   1   2   1   2   1   2   2   0   1   1   0   1   2   0   2   1   1   0   1   1   0   0   2   2   0   2   1   2   2   1   0   2   0   1   1   1   2   0   2   0   1   1   2   1   1   0   0   1   1   2   1   2   0   1   1   1   1   2   2   2   2   1   0   2   1   1   2   2   0   1   1   2   1   0   1   1   0   1   2   0   0   0   1
 MK-1-16                2   1   1   0   0   0   1   2   2   2   0   1   0   0   2   0   1   1   0   1   0   2   1   0   0   2   1   0   1   2   0   0   1   0   0   2   1   0   1   1   2   0   0   1   1   1   2   0   0   2   1   1   0   1   0   0   1   1   1   1   1   2   1   1   1   2   2   1   2   1   1   1   1   1   1   1   0   2   2   0   0   1   1   1   1   1   2   1   2   2   1   0   0   2   2   1   1   1   2   0   2   1   2   2   0   2   2   0   1   0   2   1   1   2   0   1   0   1   2   1   2   1   2   2   0   1   2   0   1   2   0   2   1   1   0   1   1   0   0   1   2   0   2   1   2   2   1   1   2   0   1   1   1   2   1   2   1   1   0   2   1   0   0   0   1   1   2   1   2   0   1   2   1   1   1   1   2   2   1   1   2   0   1   1   2   0   1   1   2   1   0   0   1   0   1   1   0   0   0   1
 MK-2-1                 1   1   0   1   2   1   2   1   0   0   1   1   1   1   1   1   1   1   1   1   1   1   1   2   1   0   2   0   1   1   2   2   2   1   0   1   1   1   0   0   1   0   1   2   1   0   0   1   1   0   1   2   0   0   1   0   1   1   0   0   1   1   1   1   0   1   1   1   1   0   1   0   1   2   1   1   0   1   2   0   1   1   2   1   1   1   0   1   1   2   2   2   0   1   0   1   1   2   1   0   1   1   2   0   1   0   1   2   2   1   1   1   1   0   0   1   1   0   0   2   2   2   0   2   1   1   1   1   2   0   0   1   2   1   0   1   1   0   0   0   0   1   0   1   2   0   1   2   1   1   1   1   0   0   1   0   0   1   0   2   2   1   1   0   0   1   1   2   0   1   1   2   2   0   2   2   1   2   1   1   0   2   0   1   0   1   1   0   1   1   2   0   0   2   1   0   1   1   1   1
 MK-2-2                 0   1   0   1   2   1   2   1   0   0   1   0   1   1   2   1   1   1   1   2   1   1   1   2   1   1   2   0   1   1   2   2   2   1   0   1   1   1   0   0   1   0   1   2   1   0   0   1   1   0   1   2   0   0   1   0   1   1   0   1   1   1   1   1   0   1   1   1   1   0   1   1   1   2   1   1   0   1   1   0   1   0   1   0   1   1   0   2   1   2   2   2   0   1   0   0   1   2   1   0   1   0   2   0   1   1   0   2   2   1   1   1   1   0   0   1   0   0   0   2   2   2   0   1   1   1   0   2   2   0   1   1   2   2   0   1   1   0   0   0   0   1   0   1   2   0   0   2   1   1   1   0   0   0   0   0   0   1   1   2   0   1   1   1   0   1   1   2   0   2   1   2   2   0   2   2   1   1   1   1   0   2   0   1   0   1   1   0   1   1   2   0   0   2   1   0   1   1   1   1
 MK-2-3                 0   1   0   1   0   1   2   1   0   0   1   0   1   1   2   1   1   1   0   2   1   1   1   2   1   2   2   1   1   1   2   2   2   1   1   1   2   1   0   1   1   0   1   2   1   0   0   1   1   0   1   2   1   0   1   1   1   1   0   1   1   1   2   1   0   2   1   1   1   0   1   0   1   2   1   0   0   1   1   0   1   0   1   0   1   1   0   2   1   2   2   2   1   1   0   0   1   1   1   0   1   0   2   0   1   1   1   2   2   1   1   1   1   0   0   1   0   0   0   2   2   1   0   1   1   1   0   2   2   0   0   1   2   2   1   1   0   0   0   0   0   1   0   1   1   0   0   1   1   1   2   0   0   0   1   1   0   1   1   2   0   1   1   1   0   1   1   2   0   2   1   2   2   0   1   1   1   2   1   1   0   2   0   1   0   1   1   0   0   1   2   0   0   2   1   0   1   1   1   0
 MK-2-4                 0   1   0   1   0   2   2   1   0   0   1   0   1   2   2   1   1   1   0   2   2   1   1   2   1   2   2   1   1   1   0   1   2   1   1   1   2   1   0   1   1   0   2   2   1   0   0   1   1   0   0   2   1   0   1   0   1   1   0   1   1   2   2   1   0   1   1   1   2   1   1   0   1   1   1   1   0   1   1   0   1   0   1   0   1   1   0   2   1   2   1   1   1   1   0   0   0   1   1   1   1   0   2   0   1   1   1   1   2   1   1   0   1   1   0   1   0   0   1   1   2   2   0   1   1   1   0   2   2   1   1   1   2   2   1   1   0   0   1   0   0   1   0   1   1   0   0   1   1   0   2   1   1   0   0   1   0   1   1   2   0   1   1   1   0   1   1   2   0   2   1   2   2   0   1   1   1   2   1   1   0   2   0   1   0   1   1   0   0   1   2   0   0   2   0   0   1   1   1   0
 MK-2-5                 0   1   1   1   1   2   1   1   0   0   1   1   1   1   2   2   1   1   0   2   2   0   1   2   1   2   2   1   1   2   0   2   1   1   1   0   2   1   1   2   1   1   2   2   1   0   0   1   1   0   0   1   1   0   1   0   1   1   0   2   1   2   2   1   1   0   1   1   2   1   0   0   1   1   2   1   1   1   0   0   1   0   1   0   2   1   0   2   1   2   1   0   1   1   0   0   0   2   1   1   1   0   2   0   1   1   1   1   2   1   1   0   1   1   0   1   0   0   1   1   2   2   0   1   1   1   0   0   2   1   1   1   2   2   1   1   0   0   1   0   1   1   0   1   1   1   0   1   1   0   2   1   1   0   0   0   1   0   0   0   0   1   1   1   0   1   1   2   1   2   1   2   2   0   0   1   1   2   1   1   0   1   0   1   1   1   1   0   0   1   2   0   0   2   0   0   0   1   1   0
 MK-2-6                 0   0   2   1   1   2   1   1   0   0   1   1   1   1   2   2   1   1   0   2   2   0   1   2   0   2   2   1   1   2   0   2   1   1   1   0   2   1   1   2   0   1   2   2   1   0   0   1   0   0   1   0   1   0   1   0   1   1   1   2   1   2   2   1   1   1   1   1   1   2   0   0   1   1   2   1   1   1   0   0   1   0   1   0   1   0   0   2   1   1   1   1   1   1   0   0   0   2   2   1   1   2   2   0   1   0   1   1   0   1   1   0   1   1   1   1   0   0   2   1   2   2   0   1   1   1   1   0   2   1   1   1   2   2   1   1   0   1   1   1   1   1   1   1   1   1   0   0   1   1   1   1   1   0   0   0   1   0   0   0   0   1   1   1   0   2   2   2   2   2   1   2   2   0   0   1   1   2   0   1   1   1   0   1   1   1   1   0   1   1   2   0   0   1   0   0   0   1   0   0
 MK-2-7                 0   0   2   1   1   1   1   1   0   0   1   1   2   1   2   2   2   1   0   1   2   0   1   2   0   2   2   1   1   2   0   1   1   0   0   0   2   1   1   2   0   1   1   1   1   0   0   1   0   0   1   0   1   0   1   0   1   0   1   2   2   2   2   1   1   1   1   1   1   2   0   0   1   1   2   1   1   1   0   0   1   0   1   0   1   0   0   1   1   1   2   1   1   0   0   1   1   1   2   1   0   2   2   0   1   0   1   1   0   1   0   1   1   2   1   1   0   0   2   1   1   2   0   1   1   1   0   1   2   1   1   2   2   2   1   1   1   1   1   1   1   1   1   1   1   1   0   1   1   1   1   1   1   0   0   0   1   0   0   1   0   1   2   1   0   2   2   2   2   2   1   2   2   0   1   1   0   1   0   0   1   1   0   1   1   2   1   0   1   1   1   0   0   1   0   0   0   1   0   0
 MK-2-8                 0   0   2   2   1   1   1   1   0   0   1   1   2   1   2   1   2   0   0   1   1   0   1   2   0   1   2   1   1   2   0   1   1   0   0   0   2   2   1   2   0   1   1   1   1   0   0   1   0   1   1   1   1   0   1   1   1   0   0   2   2   2   2   1   1   1   1   1   1   2   1   0   1   1   2   1   1   1   0   0   1   0   1   0   1   0   0   1   1   1   2   1   1   0   0   1   0   1   2   1   0   1   2   0   1   0   1   1   1   1   0   1   1   2   1   1   0   0   2   1   0   2   0   1   1   1   0   1   2   1   1   2   2   2   0   1   1   1   1   1   1   1   1   1   0   1   0   1   1   1   1   1   2   0   0   1   2   0   0   1   0   1   2   1   0   2   2   2   2   2   2   2   0   0   1   1   0   0   0   0   1   2   1   1   1   2   1   0   1   2   0   0   0   1   0   0   0   1   2   0
 MK-2-9                 0   0   1   2   2   1   1   2   0   1   2   1   2   1   2   1   2   0   1   1   1   0   1   2   0   1   2   1   1   2   0   2   1   0   1   1   1   2   1   2   0   1   1   1   1   0   1   1   0   1   2   1   1   0   1   1   1   0   0   2   1   2   2   1   1   1   2   1   1   2   2   0   1   1   2   1   1   1   1   0   2   0   2   0   2   1   0   1   1   2   1   1   1   0   0   1   2   1   2   1   1   1   2   0   1   0   1   1   1   1   0   1   1   2   1   1   0   0   1   2   1   2   0   1   0   1   0   1   2   1   1   1   2   1   0   1   1   2   0   0   1   1   1   1   0   1   0   1   1   1   1   1   1   0   0   2   2   0   0   1   0   1   2   0   0   2   2   0   2   2   2   2   0   0   1   1   0   0   0   0   1   2   1   1   1   2   2   0   1   2   0   0   1   1   0   0   1   0   2   1
 MK-2-10                0   1   2   2   2   1   1   2   0   1   2   1   2   1   1   1   1   1   1   1   1   0   1   2   0   1   1   1   1   2   0   2   1   0   1   0   1   2   1   2   0   1   0   1   1   1   1   0   0   1   2   1   1   1   1   1   1   1   1   2   1   2   2   1   1   1   2   1   1   2   2   0   2   2   2   1   1   1   1   0   2   0   1   0   2   1   0   1   0   1   0   0   1   1   0   1   2   1   2   1   1   1   2   0   1   1   1   1   1   1   0   1   1   2   1   2   0   0   2   2   1   2   0   1   0   2   0   1   2   1   1   1   2   1   0   1   1   2   1   0   1   1   1   1   0   1   0   1   1   1   1   1   1   0   0   2   2   1   0   1   0   1   2   1   0   2   2   0   2   0   1   2   0   0   1   0   1   0   0   0   1   2   1   1   1   2   2   0   1   2   0   0   1   1   1   1   1   0   2   1
 MK-2-11                2   1   2   2   2   1   1   2   0   2   2   1   1   2   0   1   1   1   1   1   1   0   2   2   0   1   0   2   1   2   0   1   1   0   1   0   0   1   1   2   1   1   1   2   1   1   1   0   0   2   1   1   1   1   1   1   1   1   1   2   1   2   2   1   1   1   2   1   1   2   2   0   1   2   2   1   1   1   1   0   2   0   1   0   1   1   1   1   0   1   0   0   1   1   1   1   2   1   2   1   1   1   2   0   1   1   1   1   1   1   0   1   1   2   1   2   0   1   2   2   2   1   1   1   0   1   0   1   1   1   0   1   2   1   0   2   1   2   1   0   1   1   1   1   0   1   0   1   1   1   1   2   1   0   0   1   2   1   0   1   0   1   2   0   1   2   2   0   2   0   1   2   1   0   1   1   1   0   0   0   1   2   1   1   2   2   2   0   1   2   1   0   1   0   1   1   1   0   2   1
 MK-2-12                2   1   2   2   2   1   0   2   1   2   2   2   1   2   0   2   1   1   2   1   1   0   2   2   0   1   0   2   1   2   0   1   0   0   1   0   0   1   1   2   1   1   1   2   1   1   1   0   0   2   0   1   1   1   1   1   1   1   0   2   1   2   2   1   2   1   2   1   1   2   2   0   1   2   2   1   1   1   1   0   2   1   1   0   1   1   0   1   0   0   0   0   2   1   1   1   2   1   2   1   1   0   2   0   2   0   1   1   1   1   0   0   1   1   1   2   0   1   2   2   2   1   1   1   0   1   0   1   1   1   1   1   2   0   0   1   1   2   0   1   1   1   1   1   0   1   1   1   1   1   0   2   1   0   0   2   2   1   0   0   1   1   2   1   1   2   2   0   2   0   1   2   1   0   1   1   1   1   1   0   1   2   1   0   2   2   2   0   1   2   0   0   1   0   1   0   1   1   1   1
 MK-2-13                2   0   2   2   2   1   0   2   2   2   2   2   1   2   0   2   1   1   1   1   1   0   2   1   2   1   0   2   2   1   0   1   0   0   1   0   0   1   1   2   1   1   1   2   1   0   1   0   0   2   0   2   1   1   1   1   1   1   0   2   1   2   2   1   2   1   1   1   1   2   1   0   1   1   2   1   1   1   1   1   2   1   0   0   1   0   0   1   0   0   0   0   2   1   1   1   2   1   2   1   1   0   2   1   2   0   1   1   1   1   0   0   1   1   1   2   0   0   2   1   2   1   1   1   0   1   0   2   1   1   1   2   2   0   0   1   1   2   0   1   1   1   1   0   0   1   1   1   1   1   0   0   1   0   0   1   2   1   0   0   1   1   2   1   1   2   2   0   2   0   1   2   1   0   1   1   1   1   2   0   1   1   2   1   1   2   2   0   1   2   0   0   1   0   1   0   1   1   1   1
 MK-2-14                2   0   1   2   2   1   0   2   2   2   2   2   1   2   0   2   1   1   1   1   1   0   2   1   2   1   1   2   2   0   0   1   0   0   1   0   1   1   1   2   1   1   1   2   1   0   1   0   0   2   0   2   1   1   1   1   1   1   0   2   1   1   2   1   2   1   1   1   1   2   1   0   1   1   2   1   1   1   1   1   2   1   0   0   1   0   0   1   0   0   1   0   2   1   1   1   2   1   2   1   1   0   1   1   2   0   1   1   1   1   1   0   1   1   1   2   1   0   2   1   2   1   1   1   0   1   0   2   1   1   2   2   2   0   0   1   1   2   0   1   1   1   1   0   0   1   1   1   1   1   0   0   1   0   0   1   2   1   0   0   1   1   2   1   1   2   2   0   2   0   1   2   1   0   1   1   1   1   2   0   1   0   2   2   1   2   2   0   1   2   1   0   0   0   1   0   1   1   2   1
 MK-2-15                2   0   1   1   1   1   0   2   2   2   1   2   1   2   0   2   1   1   2   1   1   0   2   1   2   1   1   2   2   0   0   1   0   0   1   0   1   1   1   2   1   1   1   2   1   0   0   0   0   2   0   2   1   1   1   1   1   1   0   2   1   2   1   1   2   1   1   2   1   2   1   0   1   1   2   1   2   0   1   1   2   1   1   0   1   0   0   1   1   0   1   0   2   1   1   1   2   0   2   1   1   1   1   1   2   0   1   1   1   1   1   0   1   1   1   2   1   0   2   1   1   1   1   1   0   1   0   1   2   1   2   2   2   0   1   1   1   2   1   1   1   1   1   0   1   1   1   1   1   1   0   1   1   0   0   1   2   1   1   1   1   1   1   2   1   2   2   1   2   0   1   2   1   0   1   1   0   1   2   0   1   1   2   2   1   2   2   1   1   2   1   0   0   0   1   0   1   1   2   1
 MK-2-16                2   0   1   1   1   1   0   2   2   2   1   2   1   2   0   2   1   2   2   2   1   0   2   1   2   1   1   2   2   0   0   2   0   0   1   0   1   1   1   2   1   1   1   2   1   0   0   0   0   2   0   2   2   1   1   1   1   1   0   2   1   2   2   2   1   1   1   2   1   2   1   0   1   1   2   1   2   0   1   1   2   1   1   0   1   0   0   1   2   0   1   0   2   1   1   0   2   0   2   1   1   1   1   1   2   0   1   1   1   1   2   0   1   1   2   2   1   0   1   1   1   1   1   0   0   1   0   1   2   2   2   1   2   0   1   1   1   2   1   2   1   1   2   0   1   0   1   1   1   1   0   1   2   0   0   1   2   0   1   1   1   1   1   2   1   2   2   1   1   0   1   1   0   1   1   1   0   1   2   0   0   0   1   2   1   2   2   1   2   2   1   0   0   0   1   0   1   1   2   1
 MK-3-1                 1   0   0   1   0   1   0   1   0   1   1   1   2   2   1   0   1   1   1   1   2   1   1   1   0   1   1   1   0   2   2   1   1   2   1   1   1   1   1   1   1   0   2   2   2   1   0   1   1   2   1   0   1   1   1   1   1   1   1   1   0   2   1   1   1   1   1   2   2   1   1   0   0   1   1   1   0   1   1   2   1   2   1   1   1   1   1   2   1   2   1   0   1   0   1   1   1   1   1   2   2   1   1   2   2   0   2   0   1   2   0   0   2   1   1   1   1   1   0   1   0   2   1   1   1   1   0   0   1   2   0   1   1   0   2   1   0   0   2   2   0   0   1   1   0   2   1   2   1   1   0   2   0   0   1   1   1   1   0   2   2   1   1   1   1   1   2   1   1   2   1   1   1   2   0   0   1   0   1   1   2   2   1   0   2   0   1   2   1   1   2   1   2   1   1   0   0   0   1   0
 MK-3-2                 1   1   0   1   0   1   0   1   0   1   1   0   2   2   1   0   1   1   1   0   2   1   1   1   0   1   1   1   0   2   2   1   2   2   1   1   1   1   0   1   1   0   2   2   2   1   0   1   1   1   1   0   1   1   1   1   2   2   1   2   0   2   1   1   0   1   1   2   2   1   0   0   1   1   1   1   0   1   0   2   1   2   1   1   1   1   0   2   1   2   1   0   1   0   2   1   2   1   1   1   2   1   1   2   2   0   2   1   1   2   0   1   2   1   1   1   1   1   0   1   0   2   1   1   1   1   1   0   2   1   0   1   0   0   1   1   0   0   2   2   0   0   1   2   0   2   1   2   1   2   0   2   1   0   1   1   1   1   0   2   2   1   1   1   2   1   2   1   1   2   0   0   1   2   1   0   1   0   1   1   2   2   1   0   2   0   1   1   1   1   2   1   2   0   1   0   0   1   1   0
 MK-3-3                 2   0   1   1   0   1   0   1   0   1   1   1   1   2   1   0   2   2   1   0   2   0   1   0   0   0   1   1   0   1   2   1   2   2   1   1   1   1   0   2   1   0   2   2   2   1   0   1   1   1   1   0   1   1   1   2   2   2   1   1   1   0   1   2   0   1   1   2   2   1   1   0   1   1   1   1   0   1   0   2   0   2   1   1   1   1   0   2   1   2   2   0   1   0   2   1   2   1   1   1   1   1   1   2   2   0   2   1   1   2   0   1   2   0   1   2   1   1   0   2   0   2   1   1   0   1   1   0   2   1   0   1   0   0   1   1   0   0   2   2   0   0   1   2   0   2   1   2   1   2   0   2   1   0   1   2   2   0   0   2   2   1   2   1   2   1   2   1   1   2   0   0   0   2   2   0   1   1   1   1   2   2   1   0   2   0   1   1   1   1   2   1   2   1   1   1   0   1   1   0
 MK-3-4                 2   0   1   1   0   1   0   1   0   1   1   1   1   2   1   0   2   1   1   0   2   0   1   0   0   0   1   1   0   1   1   1   2   2   1   2   1   1   0   2   1   0   2   1   2   1   1   1   2   2   1   0   1   1   1   2   2   2   1   0   1   0   1   2   1   2   1   2   2   1   1   0   1   1   1   1   0   2   0   2   0   2   1   1   1   1   1   2   1   2   2   0   1   0   2   2   2   1   1   1   1   1   1   2   2   0   2   1   1   1   0   1   2   0   1   2   1   1   0   2   1   2   1   1   0   2   1   0   2   1   0   1   1   0   1   2   0   0   2   2   0   0   1   2   0   2   1   2   1   2   1   2   1   0   1   1   2   0   1   2   2   1   1   1   2   1   2   1   1   2   1   0   0   2   2   0   1   1   1   1   2   1   1   0   2   0   1   0   1   1   2   1   2   1   1   1   0   1   1   0
 MK-3-5                 2   0   0   1   0   1   0   1   0   1   1   1   1   2   2   1   2   1   1   0   2   0   1   0   1   0   1   1   0   2   1   2   2   2   1   1   1   1   0   2   1   0   2   1   2   1   1   1   1   2   1   0   1   1   1   2   2   1   1   0   1   0   0   2   2   2   2   2   1   1   1   0   2   0   1   1   1   2   0   2   0   2   0   1   1   1   1   1   1   2   2   0   2   1   2   2   2   1   0   2   1   1   1   2   1   1   2   1   2   1   1   1   1   0   0   2   2   1   0   1   1   2   2   1   0   2   1   0   2   1   0   0   1   0   1   2   0   1   2   2   1   0   1   2   1   2   1   2   1   2   1   1   0   0   1   1   1   0   0   2   2   1   1   1   2   1   2   1   1   2   1   0   0   2   2   1   1   1   1   0   2   0   1   0   2   2   1   0   0   0   0   0   2   1   1   1   0   1   1   0
 MK-3-6                 2   0   0   1   1   1   0   1   0   1   1   0   1   1   2   1   2   1   1   0   2   0   1   0   1   1   1   0   1   2   1   2   2   2   1   1   0   1   0   2   0   0   2   1   2   1   1   0   0   2   1   0   1   0   1   2   1   1   1   0   1   0   0   2   2   2   2   2   1   1   1   1   2   0   0   1   1   1   0   2   0   1   0   1   0   1   1   1   1   2   2   0   2   1   2   2   2   1   0   2   1   1   1   2   1   1   2   1   2   1   1   1   1   0   0   2   2   1   1   1   1   2   2   1   0   2   1   0   2   1   1   0   1   0   1   2   0   1   1   1   1   0   1   2   1   2   1   2   1   2   0   0   0   0   1   1   1   0   0   2   2   1   1   1   2   1   2   1   1   2   1   0   0   1   2   1   1   1   0   0   2   0   1   0   1   1   1   0   0   0   1   0   0   1   1   1   0   1   1   0
 MK-3-7                 2   0   0   1   1   1   0   1   0   1   1   0   2   1   1   1   2   0   1   1   2   0   2   0   1   1   1   0   0   2   1   2   2   1   0   1   0   1   0   2   1   1   2   1   2   1   1   0   0   2   1   0   1   0   0   2   0   2   1   0   0   0   0   2   2   2   2   2   2   1   1   2   2   0   0   2   1   1   0   2   0   1   0   1   0   1   1   1   1   2   2   0   1   0   2   2   2   1   0   2   1   1   1   2   1   1   2   0   1   1   1   0   1   0   1   2   2   1   0   2   1   1   2   1   0   2   2   0   2   1   0   0   1   0   1   2   0   1   1   1   1   0   1   2   0   1   1   2   1   2   1   1   0   0   1   1   2   0   0   1   1   1   1   1   2   1   2   1   1   2   1   0   0   1   2   1   0   1   0   0   1   1   2   0   1   1   1   0   0   1   1   0   1   1   1   1   0   1   2   0
 MK-3-8                 2   0   0   1   1   1   0   1   0   0   0   0   2   1   1   1   2   0   1   1   2   1   2   0   0   1   2   0   0   2   0   2   2   1   0   1   0   1   0   2   1   1   2   0   2   1   1   0   0   2   1   0   1   0   0   2   1   2   1   0   1   0   0   2   2   2   2   2   2   1   1   2   2   0   0   1   1   1   0   2   0   1   0   1   0   1   1   1   2   2   2   0   1   0   2   2   2   1   1   2   1   1   1   2   1   1   2   1   1   2   0   0   1   0   1   2   2   1   1   1   1   1   1   1   0   2   1   0   2   1   1   0   0   0   1   2   1   1   1   1   1   0   0   2   0   1   1   2   1   2   1   2   0   0   1   2   2   0   0   1   1   1   2   1   2   1   2   1   1   1   1   0   0   1   2   1   0   1   0   0   1   0   2   0   2   1   1   0   0   1   1   0   1   1   1   1   1   1   2   0
 MK-3-9                 0   0   1   1   1   1   0   1   0   0   0   0   2   2   1   2   2   0   1   1   0   1   2   0   0   0   1   1   0   2   1   2   2   1   0   1   0   1   1   2   1   1   2   1   2   1   1   0   0   2   1   0   1   0   0   1   1   2   1   0   1   0   0   2   2   2   2   2   2   1   1   2   1   0   2   0   1   1   0   1   1   1   0   1   0   2   1   1   1   2   2   1   1   0   2   2   2   1   0   2   1   1   1   2   1   1   2   1   1   2   0   0   2   1   1   2   2   1   1   1   1   1   1   1   0   2   1   0   0   1   0   1   0   1   1   2   0   1   2   0   1   0   0   2   1   0   1   2   1   1   1   2   0   0   1   2   2   0   0   1   0   1   1   1   2   1   2   1   1   1   1   0   0   1   1   1   0   1   0   0   1   0   2   0   2   1   0   0   0   0   1   0   1   1   1   1   1   1   2   0
 MK-3-10                0   1   1   0   2   2   0   1   0   0   1   0   2   2   1   2   2   0   2   0   0   1   2   0   0   1   1   2   0   2   1   2   2   1   0   1   1   0   1   2   1   1   2   1   2   2   1   0   0   2   1   0   0   0   0   1   1   2   1   0   1   0   0   2   2   2   2   2   0   1   0   2   1   0   2   0   0   1   0   1   1   2   0   1   0   2   1   0   1   2   1   0   1   1   2   2   2   1   0   2   1   1   1   2   1   1   2   0   1   1   0   0   2   1   2   1   2   1   1   1   1   1   1   1   0   2   1   1   0   1   0   1   0   1   1   1   0   0   2   0   1   0   1   2   1   0   1   2   1   1   1   2   0   0   2   2   2   0   0   1   0   1   1   1   2   0   2   1   1   2   0   0   0   1   1   2   0   1   0   1   1   0   2   0   2   1   0   0   0   0   1   0   1   2   1   1   1   1   2   0
 MK-3-11                0   0   1   0   2   2   0   1   0   0   0   0   2   1   1   2   2   0   2   0   0   1   2   0   1   1   1   2   0   2   1   2   2   1   0   1   2   0   0   2   1   1   2   1   2   1   1   1   1   2   1   0   0   1   0   1   1   2   1   0   0   1   0   2   1   2   2   1   0   1   0   2   1   0   2   0   0   2   0   2   1   1   0   1   0   2   1   0   1   0   1   1   1   1   2   2   2   1   0   2   1   1   1   2   1   1   1   0   1   1   0   0   2   1   2   1   2   1   0   1   1   1   1   1   0   1   1   1   0   1   0   1   0   1   1   1   0   0   2   0   1   0   1   2   1   1   2   1   1   1   1   2   0   0   1   2   1   0   1   1   1   2   1   1   2   0   2   1   1   2   0   0   0   1   0   2   0   1   0   1   1   0   2   0   2   1   0   0   0   0   1   0   1   2   1   1   1   1   2   1
 MK-3-12                0   0   1   0   2   2   0   1   1   0   1   1   2   1   1   2   1   1   2   1   0   1   2   0   0   1   0   2   0   2   1   2   2   0   0   1   2   0   0   2   1   1   2   1   2   2   1   1   1   2   1   0   0   1   0   1   1   2   1   0   0   1   0   2   1   2   1   0   0   1   1   2   1   0   2   0   1   2   0   2   1   1   0   1   0   2   2   0   2   0   1   0   1   1   1   1   2   1   1   2   1   2   1   2   1   1   1   0   1   1   1   0   2   1   2   1   1   1   0   1   1   2   1   1   0   1   1   2   0   1   0   1   0   1   1   1   0   0   2   0   1   0   1   2   1   1   2   1   1   1   1   2   0   1   1   2   1   0   0   1   1   2   1   1   2   0   2   1   1   2   0   0   0   1   2   2   0   0   1   1   1   0   1   0   2   1   0   0   0   0   1   0   1   2   1   1   2   1   2   2
 MK-3-13                0   0   1   0   2   2   0   1   1   0   1   1   2   1   0   2   0   1   0   1   0   1   2   0   0   1   1   1   0   2   1   2   1   0   0   1   2   1   0   2   1   1   2   2   2   2   1   1   1   2   1   0   0   1   0   1   1   2   1   0   0   1   1   2   1   2   0   0   0   1   1   2   1   0   2   0   1   2   0   2   1   1   0   2   0   2   1   0   2   0   1   1   1   1   1   1   2   1   1   2   1   2   0   2   1   1   0   0   1   1   1   0   2   1   2   1   0   2   0   1   1   2   1   1   1   1   1   2   0   1   1   1   0   1   1   1   0   1   1   0   1   0   1   1   1   1   2   1   1   1   1   2   0   1   1   2   1   0   0   1   2   2   1   2   2   0   2   1   0   2   0   0   0   1   2   1   0   0   2   1   1   0   1   1   2   1   0   0   0   0   1   0   0   2   1   1   2   0   2   2
 MK-3-14                0   0   2   1   2   2   0   1   1   0   1   1   2   1   0   2   1   1   0   1   0   1   2   1   0   2   1   1   0   2   0   2   1   0   0   1   2   1   0   2   1   1   2   2   2   2   1   1   1   2   1   1   1   1   0   1   1   1   1   0   0   1   1   2   1   2   0   0   1   1   2   2   1   0   2   0   1   2   1   2   1   1   0   2   0   2   2   0   2   0   1   1   1   1   1   1   2   1   1   2   1   1   0   1   0   1   0   0   1   1   1   0   2   1   1   1   0   2   1   1   1   2   0   0   1   1   1   2   0   1   1   1   0   1   1   2   1   2   2   0   2   1   1   1   1   2   2   1   1   1   1   2   0   1   1   1   1   0   0   1   1   1   1   2   2   0   2   1   0   2   0   1   0   1   2   0   0   0   2   1   1   0   1   1   2   1   0   0   0   0   1   0   0   2   1   1   2   0   1   2
 MK-3-15                0   1   2   1   2   2   0   1   1   1   2   2   2   1   1   2   1   1   0   1   0   1   2   1   1   2   0   1   0   2   0   1   1   0   0   1   2   0   0   2   1   1   2   2   2   2   0   1   2   2   1   1   1   1   0   1   1   1   1   0   0   1   1   2   1   2   0   0   1   0   2   2   1   0   2   0   1   2   1   2   1   1   0   2   0   2   2   0   2   0   1   1   1   1   1   1   2   1   1   2   2   1   0   1   0   1   0   0   1   1   1   0   2   2   1   0   0   2   1   1   2   2   0   0   1   1   2   2   0   1   1   2   1   1   1   1   1   2   2   0   1   1   1   1   1   1   2   1   0   1   0   1   0   1   1   1   1   0   0   1   1   1   1   2   1   0   2   1   0   2   0   1   0   1   1   0   1   0   2   1   1   0   1   1   1   1   0   0   0   0   1   0   1   2   1   1   2   0   1   2
 MK-3-16                0   1   2   1   2   2   1   1   1   2   2   2   2   0   1   2   1   1   1   1   0   1   2   1   1   2   0   1   0   2   0   1   1   0   0   1   2   0   1   1   1   1   2   2   2   2   0   1   2   2   1   1   1   1   0   1   1   1   1   0   1   1   1   2   1   2   0   1   1   0   2   1   1   0   1   1   1   1   1   2   1   1   0   2   0   2   2   0   2   0   2   2   1   2   1   2   2   1   1   2   1   1   0   1   0   1   1   1   1   1   1   0   1   2   1   0   0   1   1   1   2   2   0   0   1   1   2   2   0   1   1   2   1   1   1   1   1   2   2   1   1   1   1   1   1   1   2   1   0   1   0   1   1   1   1   1   1   0   1   1   0   1   1   2   1   0   2   1   0   2   0   1   0   2   1   0   1   0   2   1   1   0   1   1   1   1   0   0   0   0   1   0   1   2   1   1   2   0   1   2
 MK-4-1                 0   1   0   0   2   2   1   1   2   0   1   2   2   2   2   1   2   2   1   1   1   2   1   1   2   2   0   1   1   0   0   1   1   0   1   1   1   1   0   1   2   1   0   1   2   2   0   2   1   1   2   1   2   1   1   1   1   1   0   0   1   0   1   2   1   2   2   0   1   0   1   1   1   1   1   1   1   0   1   2   2   1   1   1   1   1   0   2   1   2   0   1   2   1   0   1   1   1   2   1   2   2   1   1   1   1   0   1   1   0   2   0   0   1   1   0   1   0   0   0   1   0   2   1   0   2   1   1   0   1   1   0   1   1   1   0   0   2   1   0   1   2   1   2   1   1   2   0   1   2   1   2   1   2   0   1   2   1   1   0   2   2   1   2   1   2   2   0   0   2   1   1   1   1   1   0   0   1   0   1   1   1   0   0   1   1   1   0   2   1   0   1   2   1   1   2   0   0   0   2
 MK-4-2                 0   1   0   0   1   2   0   2   2   0   1   2   2   2   2   1   2   2   1   1   1   2   1   1   2   2   0   1   1   0   0   0   1   0   1   1   1   1   1   1   2   1   1   1   1   2   0   2   1   1   2   1   2   1   1   1   1   1   0   1   1   1   1   2   1   2   2   1   1   0   1   2   1   1   1   0   1   0   1   2   2   1   1   1   1   1   0   2   1   2   0   1   2   1   1   0   2   1   2   1   2   2   1   1   1   1   1   1   1   0   2   0   0   1   0   1   1   0   0   0   1   1   2   0   0   2   1   0   0   1   1   0   1   1   2   0   0   2   1   0   1   1   1   2   1   2   2   0   1   2   1   2   1   2   0   1   1   1   1   1   1   2   1   2   1   2   2   1   0   2   2   1   1   1   1   0   0   1   0   1   1   1   0   0   1   1   1   0   2   1   1   1   2   1   0   2   0   0   0   2
 MK-4-3                 1   0   0   0   1   2   0   1   1   0   1   2   2   2   2   1   2   2   2   1   1   2   1   1   2   2   0   1   1   0   0   1   1   0   1   1   1   1   1   1   2   1   1   1   1   2   0   2   1   1   2   1   2   1   1   1   1   1   0   1   1   1   2   1   1   2   1   1   1   0   1   2   1   1   1   0   1   0   2   2   2   1   1   2   1   1   0   2   1   2   0   1   2   1   1   0   2   0   0   1   2   2   1   1   0   1   1   1   1   0   1   0   0   1   0   1   1   1   0   0   1   1   2   0   0   1   1   1   0   1   1   0   1   1   2   0   0   1   1   0   1   1   1   2   0   1   2   0   0   1   1   2   1   1   0   1   1   1   1   1   1   2   1   2   1   2   2   1   0   2   2   1   1   1   2   0   0   1   0   1   1   1   0   0   1   1   1   1   2   1   1   1   2   1   0   2   0   0   0   2
 MK-4-4                 1   0   0   0   1   1   0   1   1   0   1   2   2   2   2   0   0   2   2   1   1   2   1   1   2   1   0   1   0   1   0   1   0   0   1   1   0   1   1   1   2   1   1   1   1   2   1   2   1   1   1   1   2   1   1   1   1   1   0   1   1   1   2   1   1   2   2   2   1   0   1   1   1   1   1   0   0   0   2   2   1   1   1   1   1   1   0   2   1   2   0   1   2   1   1   0   2   0   0   1   2   1   2   1   0   2   1   1   1   0   1   0   0   1   0   1   1   1   0   1   1   1   2   0   0   1   1   1   0   1   0   0   1   1   2   0   1   1   1   1   1   1   1   2   0   1   2   1   0   1   1   2   1   1   1   1   1   2   1   0   1   2   2   2   1   2   2   0   0   1   1   1   1   1   1   1   0   1   0   0   1   1   0   1   0   1   1   1   2   1   0   1   2   1   0   2   0   0   0   2
 MK-4-5                 1   0   0   1   1   1   0   1   1   0   1   1   1   2   2   0   0   2   1   1   0   2   1   1   2   1   1   1   0   1   0   1   0   0   0   1   0   1   1   2   2   0   1   1   1   2   1   1   1   1   1   1   1   2   1   1   0   1   0   1   1   1   2   1   1   2   2   2   1   1   1   1   1   1   1   1   0   0   1   2   1   1   1   1   1   1   1   2   1   2   1   1   2   2   0   0   2   0   1   1   2   1   2   1   0   1   1   1   1   0   1   0   0   1   0   1   1   1   0   0   1   1   2   1   0   0   1   0   0   2   0   0   1   1   2   0   1   1   1   1   2   1   1   2   0   2   2   1   0   1   1   2   1   1   1   1   1   2   2   0   1   1   2   2   1   2   2   0   0   1   1   1   2   1   1   1   0   1   0   0   1   1   0   1   1   1   1   1   1   2   0   1   2   2   0   2   0   0   0   2
 MK-4-6                 1   0   1   0   1   1   1   1   1   0   1   1   1   2   2   0   0   1   1   1   0   2   1   1   2   1   2   0   0   1   0   1   0   0   0   1   0   0   0   2   2   0   1   1   1   2   1   1   1   1   1   1   1   2   2   1   0   1   1   1   1   1   2   0   1   2   1   2   1   1   1   1   1   2   1   1   0   0   1   2   1   1   1   2   1   2   1   2   1   2   1   1   2   2   0   0   2   1   1   1   2   1   1   1   0   1   1   1   1   0   1   0   0   1   0   0   1   2   0   0   1   1   1   1   0   0   1   0   0   2   1   0   1   1   2   0   1   1   1   1   2   1   1   2   1   2   1   0   0   1   1   2   1   1   1   2   1   2   1   0   2   1   2   2   1   2   2   0   0   1   1   1   1   1   1   1   0   1   1   0   0   1   0   1   1   1   1   1   2   2   0   1   2   2   0   2   0   0   0   2
 MK-4-7                 1   0   1   0   1   1   1   1   1   0   0   1   1   2   2   0   1   1   2   1   0   1   1   0   2   1   2   0   0   1   0   1   0   0   0   1   0   0   1   2   2   0   1   1   1   1   1   1   2   2   1   1   1   2   2   1   1   1   1   1   1   1   2   0   1   2   1   1   1   1   1   1   1   1   1   1   0   0   1   2   1   0   1   2   2   2   0   2   1   2   1   1   2   2   1   0   2   1   1   1   2   1   1   1   1   1   1   0   1   1   0   1   0   1   0   1   1   2   1   0   1   0   1   1   1   0   1   0   1   2   1   1   1   1   1   1   1   1   1   1   1   1   1   2   1   2   1   0   0   1   1   1   1   1   1   1   1   2   2   0   2   1   2   2   2   2   1   1   0   1   1   2   1   1   1   1   0   1   1   0   1   1   0   1   1   1   1   1   1   1   1   2   2   2   0   2   1   0   1   2
 MK-4-8                 1   0   1   0   1   1   1   1   1   0   0   1   1   2   1   0   1   1   2   0   0   1   1   1   2   1   2   0   0   1   0   1   0   0   0   1   1   0   1   2   1   0   1   1   1   1   1   1   2   2   1   1   1   2   2   1   1   1   2   1   1   1   2   0   1   2   1   1   0   1   0   1   1   1   2   1   0   1   1   1   2   1   0   2   1   1   0   2   2   1   1   1   2   2   2   0   1   0   1   1   2   1   0   1   2   0   2   1   0   1   0   1   0   1   0   1   1   2   0   0   1   0   2   1   1   0   0   0   1   2   1   1   1   1   1   1   0   1   1   1   1   2   2   2   1   2   1   0   0   1   1   1   1   1   1   1   1   1   2   0   2   1   2   2   2   2   1   1   0   1   1   2   1   1   1   1   0   1   1   0   1   0   1   1   1   1   1   1   1   1   1   2   2   1   0   2   1   0   1   2
 MK-4-9                 1   0   1   1   0   0   1   1   1   0   0   1   1   2   1   0   1   2   2   0   0   1   1   1   2   1   2   0   1   1   0   1   0   0   0   1   1   0   1   1   0   0   1   1   1   1   1   2   2   2   1   2   2   2   2   0   1   1   2   0   1   0   2   1   0   1   1   0   1   1   0   1   1   1   1   1   0   0   1   1   2   1   0   2   0   1   1   2   2   0   1   1   2   2   2   1   1   0   1   1   2   1   0   1   2   0   0   1   0   1   0   1   0   1   0   1   1   1   1   0   1   0   2   1   1   0   1   0   0   2   1   1   1   1   2   1   0   1   1   1   1   2   2   2   1   1   1   0   0   1   1   1   1   1   0   1   2   1   1   0   2   1   2   2   2   2   1   1   0   1   0   2   1   1   1   1   0   1   1   0   1   0   1   1   1   1   1   1   1   1   1   2   2   1   1   2   1   0   1   2
 MK-4-10                0   0   1   1   0   1   2   1   1   0   0   0   1   2   1   0   1   1   2   1   0   1   1   1   1   1   2   0   1   1   0   1   0   0   1   1   1   0   1   2   0   1   0   2   2   1   1   2   2   2   1   2   2   2   2   0   2   1   1   0   1   1   2   1   0   1   1   0   1   1   0   1   1   2   1   1   0   0   1   1   2   0   1   2   1   1   0   2   2   0   1   1   2   1   2   2   1   0   1   1   2   1   0   1   1   0   0   2   0   1   0   0   0   1   1   1   1   1   1   0   1   0   1   2   1   1   2   0   0   2   1   1   1   1   2   1   0   1   1   1   1   2   2   2   1   1   1   0   0   0   2   0   1   1   0   0   2   1   2   0   2   1   2   2   2   2   1   1   0   2   0   2   1   1   1   1   0   1   0   0   1   1   0   1   1   1   1   1   1   2   1   2   2   1   1   2   1   1   1   2
 MK-4-11                0   0   1   1   1   0   2   1   1   0   0   0   1   2   1   0   1   2   1   1   0   1   1   1   0   1   2   0   1   1   0   1   0   0   2   1   1   0   1   2   0   1   0   0   2   1   1   2   2   2   1   2   2   1   2   0   2   1   1   0   1   2   2   1   0   1   1   0   1   1   1   1   1   2   2   1   0   0   1   1   1   0   1   1   2   1   0   2   2   0   1   1   2   2   2   2   1   0   1   1   2   1   0   1   1   0   0   2   1   1   0   0   0   1   1   1   1   1   1   0   1   0   1   2   1   1   1   0   0   2   1   1   1   1   2   1   0   1   1   1   2   2   2   2   1   1   1   0   0   0   1   0   1   1   0   0   2   2   2   0   1   1   2   2   2   2   1   1   0   2   0   1   0   1   1   1   0   1   0   1   1   1   0   1   1   1   1   1   1   1   1   2   2   1   1   2   1   1   1   1
 MK-4-12                0   0   1   1   1   0   1   0   1   0   0   0   1   1   1   0   1   2   1   1   0   2   1   1   0   2   1   0   1   1   2   1   0   0   2   1   1   1   1   2   0   1   0   1   2   1   1   2   2   1   1   2   2   1   2   0   2   1   1   0   1   2   2   1   0   1   1   0   1   1   1   1   1   2   0   1   0   0   1   1   1   0   1   1   2   1   0   2   2   0   1   1   1   2   2   2   1   0   1   1   2   1   0   1   1   0   0   2   1   1   0   0   0   1   1   2   1   1   1   0   1   0   1   2   1   1   1   0   0   2   1   1   1   0   2   1   0   0   1   1   2   2   2   2   1   1   1   0   0   0   1   0   1   1   0   1   2   2   1   0   1   1   2   2   2   2   1   1   1   2   0   1   0   1   1   2   0   2   0   0   1   1   0   1   1   1   1   1   1   1   1   1   1   1   1   2   1   1   0   1
 MK-4-13                0   0   1   0   1   1   1   0   1   0   0   0   0   1   1   0   1   1   1   1   0   2   1   1   0   2   2   1   1   0   1   0   0   1   2   1   1   1   1   2   0   0   0   1   2   1   1   2   2   1   1   1   2   1   2   1   2   0   1   0   1   2   2   1   0   0   1   0   1   1   1   1   1   2   1   1   0   0   1   1   1   0   1   1   2   1   0   2   2   0   1   2   1   1   2   2   1   1   1   2   2   1   0   1   1   0   0   2   1   1   1   0   1   1   1   2   1   1   1   0   1   0   1   2   1   0   0   1   0   2   1   2   1   0   2   1   0   0   1   0   1   2   2   2   1   1   1   0   1   0   0   0   1   1   0   1   2   1   1   0   1   1   2   2   2   2   1   1   1   2   0   2   0   1   0   2   0   2   0   0   1   1   0   1   1   1   1   1   1   1   1   1   1   1   1   2   1   1   0   1
 MK-4-14                1   0   1   0   1   1   1   0   1   0   0   0   1   1   1   1   1   1   1   1   0   2   1   1   0   2   2   1   1   0   1   0   0   1   1   2   1   1   1   2   1   0   0   0   2   1   1   2   2   1   2   2   1   1   2   1   2   1   0   0   1   1   2   1   0   0   1   0   2   1   1   1   1   1   2   1   0   1   1   1   1   1   1   0   1   1   0   1   2   0   1   2   1   1   2   2   1   1   0   1   2   1   0   1   1   1   0   0   1   1   1   1   1   2   1   2   1   1   0   0   1   0   1   1   1   2   1   1   0   1   1   2   1   0   2   1   0   0   1   0   1   2   2   2   1   1   1   0   1   1   1   0   1   1   1   1   1   1   1   0   1   1   2   2   2   2   1   1   1   1   0   2   0   1   0   2   0   2   1   0   1   2   1   1   0   1   1   1   1   1   1   1   1   0   1   1   2   1   0   1
 MK-4-15                0   0   1   0   1   1   1   0   1   0   0   1   0   1   1   1   1   1   1   1   0   2   1   1   0   2   2   1   1   0   1   0   1   1   1   2   1   1   1   2   1   0   0   1   2   1   1   2   2   2   2   2   0   1   1   1   2   1   0   0   2   2   2   1   0   1   1   0   1   1   1   1   0   0   2   1   0   1   1   1   1   2   1   0   1   1   0   1   1   0   0   2   1   1   2   2   1   1   1   1   2   1   0   1   1   2   0   0   0   1   2   1   1   2   0   2   1   1   0   0   1   0   1   1   2   2   1   2   0   1   1   2   1   0   2   1   1   0   1   0   1   2   2   2   2   1   1   0   1   1   1   0   1   1   1   1   1   1   1   1   1   1   2   2   2   1   1   0   1   1   0   2   1   1   0   2   0   2   1   0   1   2   1   1   1   0   1   1   1   1   1   1   2   0   1   1   2   0   0   1
 MK-4-16                1   0   1   0   1   1   1   0   1   0   0   1   1   1   1   2   0   1   1   1   0   2   1   1   1   2   2   1   1   1   1   0   1   1   1   2   0   1   1   2   1   0   0   1   1   1   1   2   2   2   1   2   0   1   0   1   1   1   0   0   2   2   2   2   0   1   1   1   1   1   2   1   0   0   1   1   1   1   1   1   1   1   1   1   1   1   0   1   1   0   2   2   1   1   2   2   1   1   1   1   2   1   0   2   1   1   0   0   0   1   2   1   1   2   0   1   1   1   1   0   1   0   1   1   2   2   0   2   0   1   1   2   1   1   2   1   1   0   1   1   1   2   2   2   2   1   1   0   0   1   0   0   2   1   0   1   1   1   2   1   1   2   2   2   2   1   1   0   1   0   1   2   1   2   0   2   0   2   2   0   1   2   1   1   1   0   1   1   1   1   1   1   2   0   1   1   2   0   0   1
 MK-5-1                 0   1   1   1   1   2   1   1   2   1   2   1   0   2   2   1   2   2   1   0   1   1   0   0   2   0   0   1   1   1   1   0   1   1   1   0   0   1   1   1   2   1   1   0   1   2   2   1   1   0   2   1   1   1   2   1   2   0   2   1   2   0   1   2   1   1   1   1   0   1   0   1   1   2   0   0   1   1   1   0   2   1   2   1   1   1   0   2   0   1   2   2   2   2   1   0   1   1   1   1   0   1   1   2   0   1   1   0   1   1   1   1   1   1   0   1   1   2   1   2   1   2   2   1   1   1   1   1   1   1   1   1   2   0   1   1   2   1   0   1   2   1   2   1   1   1   0   1   1   0   1   2   0   1   1   1   1   1   0   0   2   2   2   2   1   1   0   2   0   1   2   2   0   2   1   1   1   1   1   1   1   2   1   1   0   1   2   2   0   2   0   0   2   0   1   1   2   1   2   1
 MK-5-2                 0   2   1   1   1   2   1   1   2   1   2   1   0   0   2   0   2   1   1   0   1   1   0   0   2   0   0   1   1   1   1   0   1   1   2   0   0   1   1   1   2   1   1   0   0   2   2   1   1   0   2   1   2   1   2   1   2   0   2   1   2   0   1   1   2   1   1   1   0   1   0   1   0   2   0   0   0   1   1   0   2   1   2   1   1   1   0   2   0   2   2   2   2   2   1   0   1   1   0   1   1   1   0   1   1   1   1   0   1   0   1   1   1   1   0   2   1   2   1   2   1   2   2   1   1   1   2   1   1   1   1   1   2   1   1   1   2   1   0   1   2   1   2   1   1   0   0   2   1   0   1   2   0   1   1   2   1   1   0   0   2   2   2   1   1   1   0   2   0   0   2   2   0   2   2   2   1   2   1   1   1   2   1   1   2   1   2   2   0   2   0   0   1   1   1   1   2   1   2   1
 MK-5-3                 1   2   1   1   1   2   1   1   2   1   2   1   0   0   2   0   2   0   1   0   1   1   0   1   2   0   1   1   1   1   1   0   1   1   2   0   0   1   1   1   2   1   1   0   0   0   2   1   1   0   1   1   2   1   1   1   2   0   1   2   2   0   1   2   2   1   2   1   0   1   0   1   0   2   0   0   0   1   1   0   2   1   2   1   1   1   1   2   0   2   2   2   2   2   1   1   2   1   0   1   0   1   0   0   1   1   2   0   1   0   1   1   1   1   0   2   1   2   1   2   1   2   1   1   1   1   1   1   1   1   0   1   2   1   1   1   2   1   0   0   2   1   2   1   1   0   0   2   1   0   1   2   0   1   1   2   1   1   1   0   2   2   2   1   1   1   0   2   0   0   2   1   0   2   2   2   1   2   1   1   1   2   1   0   2   1   2   2   0   2   0   0   1   1   1   1   2   1   2   1
 MK-5-4                 1   2   0   1   1   2   1   1   2   1   2   1   0   0   2   0   2   0   1   0   0   1   0   1   2   1   1   1   1   1   1   2   1   1   2   0   0   1   1   1   2   1   2   0   0   0   2   1   1   1   1   1   2   1   1   1   2   0   1   2   2   0   1   2   2   1   2   1   0   1   0   1   0   1   1   0   0   1   1   0   2   1   1   1   1   1   0   2   0   2   2   2   2   1   1   1   2   1   0   1   0   0   0   0   1   1   2   0   1   0   1   1   1   1   0   2   1   2   1   2   1   2   1   1   1   1   1   1   1   1   0   2   2   2   1   2   2   2   1   0   2   1   2   1   1   0   1   1   1   1   1   2   1   1   1   2   1   1   1   0   2   2   2   1   1   2   0   2   1   0   1   1   0   1   2   2   1   2   1   1   0   2   1   0   2   1   2   2   0   2   1   0   2   1   1   0   2   1   1   1
 MK-5-5                 1   2   0   1   1   2   1   1   2   1   1   1   1   0   2   0   2   0   1   0   0   2   0   0   2   1   1   1   2   1   1   2   1   1   2   0   0   1   1   1   2   0   1   0   0   0   2   2   0   1   1   2   2   1   1   0   2   1   1   2   2   0   1   2   2   1   2   1   0   1   0   1   0   2   1   1   0   1   1   0   2   1   1   1   1   2   0   2   0   2   1   2   2   1   1   1   2   1   1   2   1   0   1   0   1   0   2   0   1   0   2   1   1   1   1   2   1   2   2   1   1   1   1   1   1   1   1   1   1   1   0   2   1   2   1   2   2   2   2   1   2   1   2   1   1   0   1   1   1   1   1   2   0   1   1   2   1   1   1   0   2   2   2   1   1   2   0   2   1   0   1   1   0   1   1   2   1   2   1   1   0   1   1   0   2   1   2   1   0   2   0   0   2   1   2   0   2   1   1   1
 MK-5-6                 1   2   0   2   2   2   1   1   2   0   1   1   1   0   2   0   2   1   1   0   0   2   0   0   1   1   1   1   1   0   1   2   1   1   2   1   0   1   1   1   2   2   1   0   0   1   2   2   0   1   1   2   2   1   1   0   2   1   1   2   2   0   1   2   2   1   2   2   0   1   0   1   1   2   1   1   0   1   1   1   2   1   1   0   1   2   0   1   0   2   1   2   1   1   1   2   2   1   1   1   1   1   2   1   0   0   2   0   1   0   2   1   1   2   1   2   1   2   2   1   2   0   1   1   1   1   1   1   1   2   0   2   1   1   1   2   2   2   1   1   2   1   2   1   1   0   1   1   1   1   1   2   0   1   1   2   1   0   1   0   2   2   2   0   1   2   0   2   1   0   1   1   0   1   1   2   1   2   1   1   1   1   1   0   2   2   2   1   0   2   0   1   2   1   2   0   2   1   2   1
 MK-5-7                 2   2   0   2   2   2   0   1   2   0   1   1   1   0   2   0   2   1   1   0   0   2   0   0   1   1   1   1   1   1   1   2   0   1   2   1   0   1   1   2   2   2   1   1   0   1   1   2   1   1   1   2   2   0   1   0   2   1   1   2   2   0   1   2   2   1   2   2   1   0   1   2   2   2   1   0   2   0   1   1   2   1   1   1   1   1   0   1   0   2   2   1   1   1   1   1   2   1   2   1   1   0   2   1   0   0   2   0   1   0   1   1   1   2   2   2   1   2   1   1   2   0   1   1   1   1   1   1   1   2   1   2   1   1   1   2   2   2   1   2   1   1   1   1   1   0   1   1   1   1   1   2   1   1   1   2   1   0   1   0   2   2   2   0   1   1   0   2   1   0   1   1   1   1   0   2   1   1   1   1   0   1   1   0   2   1   1   1   0   2   0   1   2   1   1   0   2   1   1   1
 MK-5-8                 2   2   0   2   2   1   0   1   1   0   1   1   1   0   2   0   2   1   1   0   0   2   0   1   1   1   1   1   1   1   1   1   1   1   2   1   0   2   0   2   1   2   1   0   0   1   1   2   2   1   1   2   2   1   1   0   2   1   1   1   2   0   2   2   2   2   2   2   1   0   2   1   2   2   0   0   2   0   0   1   2   1   1   1   1   1   1   2   0   2   2   1   1   1   2   1   1   1   2   1   0   1   2   0   1   2   2   2   1   0   1   1   0   1   2   2   1   2   1   1   2   0   1   1   1   1   2   1   0   2   1   2   1   1   1   1   2   2   1   2   1   0   1   2   0   0   1   1   1   1   1   2   1   0   1   2   1   1   1   0   2   2   2   0   1   1   0   2   1   0   1   1   1   1   0   2   1   1   1   1   0   0   1   0   2   1   1   1   0   2   1   0   1   1   1   0   2   1   1   1
 MK-5-9                 2   2   1   2   2   1   1   1   0   1   1   1   1   1   2   0   2   1   1   0   1   2   0   1   0   0   1   1   1   1   1   1   1   1   1   1   0   2   0   2   1   2   1   0   0   1   1   2   2   0   1   2   2   2   0   0   2   1   1   1   2   0   2   2   2   2   2   2   1   0   2   0   2   2   0   0   2   0   0   1   1   1   1   1   1   2   1   2   0   2   2   1   1   1   2   0   1   1   2   1   0   1   2   1   1   2   1   2   1   0   1   1   0   0   2   2   1   1   1   2   2   0   1   1   1   2   2   1   0   2   1   2   1   1   1   1   2   2   2   2   0   0   1   1   1   0   2   1   1   1   1   2   1   0   1   2   2   1   0   0   2   2   2   1   1   1   0   2   2   0   1   1   1   1   0   2   1   2   1   1   0   1   1   0   1   1   1   2   0   2   0   1   1   0   1   0   2   2   1   1
 MK-5-10                2   2   1   1   2   0   1   1   0   1   1   1   2   1   2   1   1   1   1   0   1   1   0   1   0   0   0   1   1   1   1   1   1   1   2   1   1   2   1   1   1   2   1   1   0   1   1   2   2   0   1   2   1   2   0   0   1   1   0   1   2   0   2   2   2   2   2   2   2   1   2   0   2   2   0   0   2   0   1   1   1   1   1   1   1   2   1   2   0   0   2   1   0   0   2   1   1   1   2   1   0   2   2   1   1   2   1   1   1   0   1   1   0   0   1   2   1   1   1   2   1   0   1   1   1   1   2   1   0   2   1   2   1   0   1   1   2   2   2   2   1   0   1   2   1   0   2   1   1   1   1   2   1   0   1   1   2   2   1   0   2   2   2   1   1   1   0   1   2   0   1   2   1   1   0   2   1   2   2   0   0   1   1   0   1   1   0   2   0   2   1   1   1   0   1   0   2   2   1   1
 MK-5-11                2   2   1   1   2   0   1   1   0   1   1   1   1   2   2   1   2   1   1   0   1   1   0   1   0   1   0   1   1   1   2   1   1   1   2   1   1   2   1   1   1   2   1   1   1   0   2   2   1   0   1   2   1   2   0   0   1   1   0   1   2   0   2   2   2   2   2   2   2   1   2   1   2   2   2   0   2   0   1   1   1   0   1   1   0   2   2   2   0   0   2   1   0   0   2   1   1   1   2   1   0   2   2   1   1   2   2   1   1   1   1   1   0   0   1   2   1   1   1   2   1   0   1   1   1   1   2   1   0   1   1   2   1   0   1   2   2   2   2   2   2   0   1   2   1   0   2   0   1   1   1   2   1   0   1   1   2   2   1   0   2   2   1   1   1   1   1   0   2   0   1   2   2   1   0   2   1   1   2   0   0   1   1   0   1   1   0   2   0   2   1   1   1   0   2   0   2   2   1   1
 MK-5-12                1   2   1   1   2   0   1   1   1   1   1   1   1   2   2   1   2   0   1   0   1   1   0   1   0   1   1   1   1   1   2   1   1   1   2   1   1   2   1   1   2   1   1   1   1   1   2   2   1   0   1   2   1   2   0   0   2   1   0   1   2   1   2   2   2   2   2   2   2   2   2   1   2   1   2   1   2   0   1   1   1   0   1   1   1   2   2   2   0   1   2   1   1   0   2   1   1   1   1   1   0   2   2   1   1   2   2   1   1   1   0   1   0   0   1   2   1   1   1   2   1   0   1   1   1   2   2   1   0   1   1   2   1   0   1   2   2   2   2   2   2   0   1   2   1   1   2   0   1   1   1   2   1   0   1   1   1   2   1   0   2   2   1   1   2   1   1   0   2   0   1   1   2   1   0   2   1   1   2   0   0   1   1   0   1   1   0   2   0   2   1   1   1   0   2   0   2   2   1   1
 MK-5-13                1   1   1   2   2   0   1   1   1   1   1   0   0   2   2   1   2   0   1   0   1   1   0   1   0   1   1   1   1   2   2   1   2   1   2   1   1   2   1   1   2   1   1   1   1   1   2   1   1   0   0   2   2   2   0   0   2   0   0   1   2   1   2   2   2   2   2   2   2   2   2   1   2   1   2   2   2   0   1   2   1   1   1   1   1   2   2   2   0   1   2   1   1   0   2   1   1   1   1   1   0   2   2   2   1   2   1   2   1   1   0   1   0   0   1   1   0   1   1   2   1   1   1   1   1   2   2   1   0   1   0   2   1   0   1   2   2   2   2   2   2   0   1   1   1   1   2   0   2   1   1   2   1   2   1   1   1   2   1   0   2   1   1   1   2   1   1   0   2   0   1   1   2   1   0   1   1   1   2   1   0   1   1   0   1   1   1   2   0   2   1   1   0   0   2   0   1   2   0   1
 MK-5-14                1   1   1   2   1   1   1   1   1   1   1   0   1   1   2   1   1   0   1   0   1   1   0   1   1   1   1   0   1   2   1   1   2   1   0   1   1   2   0   1   2   1   1   0   1   1   2   1   1   0   0   1   2   2   0   0   2   0   0   2   2   1   2   2   1   2   2   2   2   2   2   2   1   2   1   2   2   1   1   2   1   0   1   1   1   2   2   1   0   1   2   1   1   0   1   1   1   0   2   2   0   2   1   2   1   2   1   2   1   2   0   1   0   1   0   1   0   1   1   1   1   1   2   1   1   2   1   1   0   1   0   1   1   0   2   1   2   2   2   1   2   0   1   1   1   1   2   0   2   1   1   2   1   1   1   1   1   2   1   0   2   1   1   2   2   1   1   0   2   0   2   0   2   1   0   1   1   0   2   1   0   0   1   0   1   2   1   2   0   2   1   1   1   0   2   0   1   2   0   1
 MK-5-15                1   1   1   2   1   1   1   1   1   1   1   0   1   0   2   1   2   1   1   0   1   2   0   1   1   1   1   0   2   1   1   1   2   1   0   2   1   1   1   1   2   2   1   0   1   1   2   0   1   0   0   1   1   2   1   1   2   1   0   2   1   1   2   2   2   1   2   1   2   2   2   2   1   1   1   2   2   1   1   2   1   0   1   1   0   2   2   1   0   1   2   1   2   0   1   1   1   0   2   1   0   2   1   1   1   1   0   2   1   2   0   1   0   1   0   1   0   1   2   1   2   1   2   1   1   2   1   1   0   1   0   1   1   1   2   1   1   2   2   0   2   0   1   1   1   1   2   1   2   1   1   2   1   2   1   1   1   2   1   0   2   0   1   1   1   1   0   0   2   1   2   0   2   1   1   1   1   0   2   0   0   0   1   1   2   2   1   2   0   2   1   1   1   0   2   0   1   1   1   1
 MK-5-16                1   1   2   2   1   1   1   1   1   1   1   1   1   0   2   1   2   1   2   0   1   2   0   1   0   1   1   0   2   1   1   1   1   1   1   2   1   0   1   0   2   2   1   0   1   1   2   0   0   0   0   1   1   2   1   2   2   1   0   2   1   1   2   2   2   1   2   1   2   2   2   2   1   1   1   2   2   1   1   2   1   0   0   1   1   1   1   1   1   0   2   2   2   0   1   2   1   1   2   1   0   1   1   1   1   1   0   2   1   1   0   1   0   1   0   2   0   1   2   2   1   1   2   1   1   1   1   1   1   2   0   1   1   1   2   1   1   2   2   0   2   1   1   1   1   1   2   1   2   0   1   2   1   1   1   1   1   2   1   0   2   0   1   1   1   1   0   0   2   0   2   1   2   1   2   1   1   0   1   0   0   0   1   1   1   2   1   2   0   2   0   1   1   1   2   1   1   1   0   1
 MK-6-1                 2   2   0   1   1   2   1   2   0   1   2   1   1   2   1   1   1   0   1   1   0   0   1   1   0   1   0   1   2   2   1   1   0   0   1   1   0   1   1   1   0   0   1   0   1   0   1   0   0   0   1   2   1   1   1   0   1   1   1   1   2   0   1   1   1   0   1   1   2   1   1   2   2   2   2   2   1   2   0   2   2   1   0   1   2   2   1   1   0   1   1   1   0   2   1   1   1   2   2   1   0   1   0   2   1   0   1   0   0   2   2   0   1   2   2   0   0   1   0   1   0   1   1   0   0   2   1   1   1   2   1   1   2   1   1   1   0   1   1   1   2   1   0   0   1   1   1   2   2   1   1   1   0   0   2   0   1   0   2   0   2   1   1   2   1   2   0   1   1   2   1   1   0   0   1   2   1   1   1   2   0   1   1   0   0   1   2   1   1   1   2   1   1   1   1   1   1   2   1   0
 MK-6-2                 2   2   0   2   1   2   1   1   0   1   1   0   1   2   1   1   1   1   1   2   0   2   1   1   0   1   0   1   2   2   1   1   0   0   1   1   0   1   1   2   0   0   1   0   1   0   0   0   0   0   1   1   0   1   1   0   1   1   1   1   1   0   1   1   1   0   1   2   2   1   1   2   2   2   2   2   1   0   0   1   2   1   1   1   2   2   1   1   1   1   1   1   0   2   1   1   1   2   2   1   0   1   0   2   1   0   1   0   0   2   1   0   1   2   2   0   0   1   0   1   0   0   1   0   0   2   1   1   2   2   1   1   2   1   1   1   0   0   1   2   2   1   1   0   2   1   1   1   2   2   1   2   1   0   2   0   1   1   1   1   2   0   1   2   1   2   0   1   1   2   1   1   0   1   1   2   1   1   1   2   0   1   2   0   0   1   2   1   1   1   2   1   0   2   1   1   0   2   0   0
 MK-6-3                 2   0   0   2   0   1   1   2   0   1   2   0   1   2   2   1   0   1   1   2   0   1   1   1   1   1   0   1   2   2   1   0   0   1   0   1   0   1   1   2   0   0   1   0   1   0   0   0   0   0   1   1   0   1   1   0   1   1   1   1   1   0   2   0   1   0   1   2   2   1   1   2   2   2   2   2   1   0   0   1   2   1   1   0   2   2   1   1   1   1   1   1   1   2   1   1   1   2   2   1   0   1   0   2   1   0   1   0   0   2   1   2   2   2   2   0   1   2   0   1   0   0   1   0   0   1   1   1   2   2   1   1   2   1   1   1   0   0   0   2   2   2   1   0   2   1   1   1   1   2   1   2   1   0   2   0   1   1   1   1   1   0   1   2   0   1   1   1   1   2   1   1   0   1   1   1   1   1   1   2   2   1   2   1   0   1   2   0   1   0   1   1   1   2   1   1   0   1   0   0
 MK-6-4                 2   0   0   2   1   1   1   2   0   1   2   1   0   2   2   1   0   1   1   2   0   1   2   1   1   1   0   1   2   2   1   0   0   1   0   1   0   1   1   2   0   0   1   0   1   0   0   0   0   0   1   2   0   1   0   0   1   1   1   1   1   1   1   0   1   0   1   2   1   1   1   2   2   2   2   2   1   0   0   1   2   1   1   0   1   2   1   1   1   1   1   1   1   1   1   1   1   1   2   1   0   1   0   1   1   0   1   0   0   2   1   1   2   1   2   0   1   0   0   1   0   1   1   0   0   1   1   1   2   2   1   0   2   1   1   1   0   0   2   2   2   2   1   1   2   1   1   1   1   2   1   2   1   0   2   0   1   1   2   1   1   0   1   2   0   1   1   1   1   2   1   0   0   2   1   1   1   1   1   2   1   1   1   1   0   0   1   0   1   0   1   1   1   2   1   0   0   1   0   1
 MK-6-5                 2   0   1   2   0   1   1   2   0   0   2   1   0   2   1   1   0   1   1   2   0   1   2   1   0   1   0   1   2   2   2   0   0   1   0   1   0   2   1   2   2   0   1   0   1   0   0   0   0   0   2   2   1   1   1   0   1   1   1   1   1   1   1   0   1   0   1   2   1   1   1   1   2   2   2   2   0   0   0   1   2   1   1   0   1   2   1   0   1   0   1   1   2   1   1   1   1   1   2   1   0   1   0   1   1   0   1   0   0   2   2   1   2   1   2   0   1   0   0   1   0   1   1   0   0   1   1   1   2   1   1   0   2   0   1   1   0   0   2   1   2   2   1   0   2   1   1   1   1   2   1   2   0   0   2   0   1   1   2   1   1   0   1   2   0   2   1   1   1   2   1   0   1   2   1   1   1   1   2   2   1   1   0   1   0   0   1   0   1   0   2   1   0   2   1   0   0   0   0   1
 MK-6-6                 2   0   1   1   0   1   1   2   1   0   2   1   0   2   1   1   0   1   2   2   1   1   2   1   0   1   0   1   1   2   2   1   1   2   0   1   0   2   1   2   2   0   1   0   1   1   0   1   0   0   2   2   1   1   1   0   1   1   1   1   1   1   1   0   1   0   2   2   1   1   1   1   2   1   2   2   0   1   0   0   2   2   1   0   1   2   0   0   1   0   1   1   2   1   1   2   1   1   2   1   0   1   0   1   1   0   1   0   0   2   2   1   1   0   2   0   1   0   0   0   0   1   1   0   0   0   1   1   2   1   1   1   2   1   1   1   1   2   2   1   2   2   1   0   2   1   1   1   2   2   1   2   0   0   2   0   0   1   1   0   1   1   2   2   0   1   1   1   1   2   1   1   1   2   1   1   0   1   1   2   1   1   0   1   0   0   1   0   2   0   2   1   0   2   1   0   0   1   0   1
 MK-6-7                 2   0   0   1   0   1   1   2   1   1   2   1   0   1   1   1   1   1   2   2   1   1   1   1   1   0   0   1   1   2   2   1   1   1   0   1   0   2   1   2   2   0   1   1   1   1   0   0   0   0   1   2   1   1   1   0   1   1   1   1   1   0   1   0   0   0   2   1   1   1   1   1   2   1   2   2   0   1   0   1   2   2   1   0   1   2   1   0   1   1   1   1   2   1   1   2   1   1   1   1   1   2   0   1   1   0   1   1   0   2   2   1   1   0   2   1   1   0   0   0   0   1   1   0   0   0   1   1   2   1   1   2   2   1   1   1   0   2   1   2   2   1   0   0   1   1   1   1   2   2   0   2   0   1   2   0   0   0   0   0   1   1   2   2   0   1   1   1   0   2   1   1   1   2   1   1   0   1   1   1   1   1   0   1   0   0   1   0   2   0   2   1   1   2   1   0   1   1   0   1
 MK-6-8                 2   1   0   1   0   1   1   2   1   1   2   1   0   2   1   2   1   1   2   1   2   1   1   1   1   0   0   1   1   2   2   1   1   1   0   1   0   2   1   2   2   1   1   1   1   1   0   0   0   0   1   2   2   1   1   0   1   1   1   1   0   1   1   2   0   2   2   1   1   1   1   1   2   1   2   2   0   1   0   1   1   2   1   0   1   1   0   0   1   2   1   1   2   1   1   2   0   1   1   1   1   2   0   1   1   0   2   1   1   1   2   2   1   0   2   1   1   0   0   0   0   1   1   0   0   1   1   1   2   2   1   1   2   1   2   1   0   2   1   2   2   2   0   0   1   2   1   1   2   2   0   2   0   1   2   0   0   0   0   1   1   1   2   2   0   1   1   1   1   1   1   1   1   2   1   1   1   1   1   1   1   1   0   1   0   0   1   0   2   1   2   1   1   2   1   0   1   1   0   1
 MK-6-9                 2   1   0   1   0   1   0   1   1   1   2   1   1   2   1   2   1   1   2   2   2   1   1   0   1   1   0   1   1   2   2   1   1   1   0   1   1   2   1   1   2   1   1   1   0   1   0   0   0   1   1   2   1   1   1   0   1   1   1   1   1   1   1   2   0   1   2   1   1   1   1   1   2   1   2   2   0   1   0   1   1   2   1   0   1   0   0   0   2   2   1   1   2   2   1   2   1   1   1   1   1   2   0   1   0   0   2   1   1   1   2   2   1   1   1   1   1   0   0   0   0   1   1   0   0   1   1   1   2   2   0   1   2   1   2   1   0   2   0   1   2   2   0   0   1   2   1   1   2   2   0   2   0   1   2   0   0   0   0   0   2   1   2   2   0   1   1   1   1   1   1   1   1   2   1   1   0   1   1   1   1   1   0   0   0   0   1   0   2   1   2   1   1   1   1   0   1   0   0   1
 MK-6-10                1   1   0   1   0   1   0   1   1   1   2   1   1   2   2   2   1   2   2   2   2   1   1   0   1   1   0   1   1   1   2   1   1   1   1   1   1   2   1   0   2   1   1   1   0   1   0   0   0   1   1   2   1   0   1   0   1   1   1   0   1   0   1   2   0   0   1   1   1   1   1   1   2   1   1   2   0   1   0   1   1   2   1   0   1   0   0   0   1   1   1   1   2   2   1   2   1   1   1   1   2   2   0   0   0   0   2   1   1   2   2   2   1   1   1   1   1   0   0   0   0   1   1   0   0   1   1   1   1   1   0   1   2   1   2   1   0   1   0   1   2   2   0   0   1   2   1   1   1   2   0   2   0   2   2   0   0   0   0   0   2   1   1   2   0   0   1   1   1   1   1   1   0   1   1   1   0   1   1   1   1   1   1   0   1   0   1   0   2   1   2   2   1   1   0   0   2   0   1   1
 MK-6-11                1   1   0   0   0   1   0   2   1   1   2   1   0   2   2   2   0   2   2   1   2   1   1   0   1   1   0   1   1   1   1   0   2   1   0   1   1   2   1   1   2   1   1   1   2   1   0   0   0   0   0   2   1   0   1   0   1   1   1   0   1   0   1   2   2   0   1   1   1   1   1   1   2   0   1   2   1   1   0   2   1   1   1   0   1   0   0   0   1   1   0   1   2   1   1   2   1   1   1   2   1   2   0   0   0   0   1   0   1   2   2   1   1   1   1   0   1   1   1   1   0   1   1   0   0   1   1   1   1   1   1   1   2   1   2   1   0   1   0   2   2   1   0   0   1   2   1   1   1   2   2   2   0   2   2   0   0   0   0   0   1   1   1   2   0   0   1   0   1   1   1   1   0   0   2   0   0   1   1   1   1   1   1   0   1   0   1   0   2   1   1   2   1   1   0   0   2   1   2   1
 MK-6-12                1   1   0   0   0   1   0   1   1   1   2   2   0   1   2   2   0   2   0   2   1   1   1   0   1   1   0   1   2   1   1   0   2   1   1   1   1   2   0   1   2   1   1   1   2   0   0   0   0   0   0   2   2   0   1   0   1   1   1   0   1   0   2   2   2   0   0   1   1   0   1   1   2   0   2   1   1   1   0   2   1   1   1   0   1   1   0   1   1   1   0   1   1   2   1   2   1   2   1   1   1   2   0   0   0   1   1   0   1   2   2   1   1   1   1   0   1   1   1   1   0   1   1   1   0   1   1   0   1   1   1   1   1   1   2   1   0   0   0   2   2   1   0   0   1   2   0   1   1   2   2   2   0   2   2   1   0   0   0   0   2   2   1   2   1   0   1   0   1   1   1   1   0   0   2   1   0   1   1   1   1   1   1   0   1   0   1   1   2   1   1   2   1   1   0   1   2   1   2   1
 MK-6-13                1   1   0   0   0   1   0   1   1   1   2   2   2   1   2   2   0   1   0   2   1   1   1   0   1   1   0   1   2   1   1   0   2   1   1   1   0   2   0   1   2   1   1   1   1   0   0   0   0   0   1   2   2   0   1   0   1   1   1   0   2   1   2   2   2   1   0   1   1   0   2   1   2   0   1   1   1   1   0   2   1   1   1   0   2   0   0   1   1   1   0   1   1   2   0   2   1   2   1   1   1   2   0   0   1   1   0   0   0   2   2   1   1   1   2   0   2   1   1   0   0   1   1   1   0   1   2   1   1   1   1   0   1   1   2   1   0   0   1   1   2   1   0   0   0   2   0   1   1   1   2   2   0   1   2   1   0   2   0   1   2   2   1   2   1   0   1   0   0   1   2   1   0   0   1   1   0   0   1   2   1   1   1   0   1   0   1   1   2   1   2   2   1   0   0   2   2   0   1   1
 MK-6-14                1   1   1   0   0   1   0   1   1   1   2   2   2   0   2   0   1   1   1   2   2   2   1   1   1   1   0   1   2   1   1   0   2   0   0   0   0   2   0   1   2   2   1   1   1   0   0   0   0   0   2   2   1   1   1   0   1   1   1   0   2   1   2   2   2   1   1   2   1   0   2   2   2   0   1   1   2   1   0   2   1   1   1   0   1   0   0   1   1   1   0   1   1   2   0   2   1   2   1   1   1   2   2   0   1   1   0   0   0   2   2   1   1   1   2   1   2   1   1   0   0   1   1   1   0   2   2   1   1   1   1   1   1   1   2   2   0   0   1   1   2   2   0   1   0   2   0   2   1   1   2   2   0   1   2   1   0   2   0   0   2   1   1   2   1   0   1   0   0   1   1   1   1   0   1   2   0   0   1   2   1   1   1   0   1   0   2   1   2   1   2   2   1   0   0   2   1   0   1   1
 MK-6-15                1   1   1   0   0   1   0   1   1   1   2   1   1   0   2   0   1   1   1   2   1   2   1   0   1   0   0   1   2   1   1   0   0   2   0   0   0   2   0   1   2   2   1   1   1   0   0   0   1   0   2   0   1   1   1   0   1   1   1   0   2   0   2   2   2   1   1   1   2   1   2   1   2   0   0   1   2   2   0   2   1   0   1   0   1   0   1   1   1   1   0   0   1   2   0   2   1   2   1   1   1   2   2   0   1   0   0   1   0   2   2   1   1   1   1   1   2   1   1   0   0   1   1   1   0   2   2   1   1   1   1   1   0   1   2   2   0   2   1   1   2   2   0   1   0   2   0   2   0   2   2   2   0   1   2   1   0   2   0   1   2   1   0   2   1   0   0   0   0   1   1   0   1   0   1   2   0   2   1   2   1   1   1   0   1   0   2   1   0   1   2   2   1   0   0   2   1   0   1   1
 MK-6-16                1   1   1   0   2   1   0   0   1   1   2   1   1   1   2   0   0   2   1   2   1   2   1   0   1   0   0   1   2   1   1   0   0   2   1   0   1   2   0   1   2   2   1   0   1   0   0   0   2   1   2   0   1   1   1   0   1   2   0   1   2   0   2   2   2   1   1   1   2   1   2   2   2   1   0   1   2   2   0   2   1   0   1   0   1   0   1   1   2   1   0   0   1   2   0   2   1   2   1   1   1   2   2   1   1   0   1   1   0   2   1   1   1   1   1   1   2   1   1   1   0   1   1   2   1   2   2   1   0   0   1   1   0   1   2   2   0   1   1   1   2   1   0   1   0   2   0   2   0   2   2   2   0   1   0   1   1   2   0   1   2   1   0   2   1   0   1   0   0   1   1   0   1   0   1   1   2   2   1   2   1   1   2   0   1   0   2   1   0   1   2   2   1   0   0   2   1   0   2   1
 
!****************************************** Phenotypic Data **********************************************************
!-100.0 is resevred for missing phenotype
SimulatedTrait1         8.4966    9.5981    9.8317    9.6697    9.1815   10.1801   10.3803   10.1269    9.5840   10.9442    8.4049    8.9498    9.4672    7.6287   10.3490    9.3859    9.5327   10.1772    8.3618   11.6728    9.9984    9.6933    9.4726    9.3788   10.0310   10.3230   11.5627    9.9676   10.6683    9.9606   10.7998    9.8288   10.7028   10.3616    8.7382    9.0908    8.7718    8.2685   10.3764    9.7117   10.6671    9.1517    9.9517   10.1248    7.8897   10.5390   10.7498   11.2836    8.8757    9.6269    9.9452   10.4054   10.6878    8.6681   10.1020    9.7974   10.7483   11.0449   10.1632   10.8904   10.1245   10.3340   10.1021   10.0067    9.2773   10.6898   12.4690    9.9665   10.1255   10.0995    9.3976   10.1266   10.6999    8.1857   10.9797    9.6196    9.6013   10.7231   10.0272   11.7512   11.3139    9.3476   10.0399    8.8945   10.9174    9.7910   11.2568   10.5692   10.4460    9.7849    9.4248   10.2191    9.9624   10.2246    9.8073   11.2907    9.0118    8.9173   11.9218    8.2951    8.2925    9.3734   10.6686   10.0998   10.2086   10.9582    8.5803   11.1092   11.2769   10.7555   10.3046   10.2250   11.8078    9.3674    9.9727   10.5316   10.6930    9.2670    9.4983    9.1666    9.8239   10.2420    9.7793    9.4789    8.2038    9.9980   11.7886   10.3790   10.3256    9.5308   11.1196    9.5251    9.6216   11.2140    8.8800    9.1403    9.8244    9.7483    9.8657    9.0238   10.0628   11.7786    7.7983   11.5738    9.5836    9.7263   10.1533    8.0807    8.6521   11.7519    8.9201   11.5838    8.8445   10.4520    9.0761    9.9166   11.0255    9.8335    9.4620    8.8673   10.8075   10.0857    9.2422   10.0689   10.5223   10.8757   10.5330   10.2664    8.6919    9.3469   11.1349   10.9308   10.0638   11.5677    9.1366    9.5083   10.2757    9.9894   10.7760    9.4213    8.3757    9.8398    9.9547   10.1230    9.0789   10.4970    9.5196   11.0116   12.0234   11.8415   10.2871   10.0935    9.8420   10.8660   10.5977    9.4837    9.9633   10.3824   10.7773   10.6381
 
