# Supplementary material for: Inclusive Composite Interval Mapping of QTL by Environment Interactions in Biparental Populations
Source: PLoS One. 2015 Jul 10;10(7):e0132414. doi: 10.1371/journal.pone.0132414 (PMC4498613; doi:10.1371/journal.pone.0132414)
Supplement: S2 File — (ZIP) [file pone.0132414.s002.zip › F2 population/e=1/run_00181.met]

!**********************Note: lines staring with "!" are remarks and will be ignored in the program********************
!*********************************General Information**********************************
!Assuming F1 = P1 x P2, populations available in QTL IciMapping are: 
!  1, P1BC1F1 = P1 x F1, the first backcrossing where P1 is used as the recurrent parent;
!  2, P2BC1F1 = P2 x F1, the first backcrossing where P2 is used as the recurrent parent;
!  3, F1DH, F1-derived doubled haploids; 
!  4, RIL or F1RIL, recombination inbred lines through the repeated selfing of F1;
!  5, P1BC1RIL, recombination inbred lines through the repeated selfing of P1BC1F1;
!  6, P2BC1RIL, recombination inbred lines through the repeated selfing of P2BC1F1;
!  7, F2, the selfing generation of F1;
!  8, F3, the selfing generation of F2;
!  9, P1BC2F1, the second backcrossing where P1 is used as the recurrent parent; 
! 10, P2BC2F1, the second backcrossing where P2 is used as the recurrent parent;
! 11, P1BC2RIL, recombination inred lines through the repeated selfing of P1BC2F1; 
! 12, P2BC2RIL, recombination inred lines through the repeated selfing of P2BC2F1; 
! 13, P1BC1F2, the selfing generation of P1BC1F1; 
! 14, P2BC1F2, the selfing generation of P2BC1F1; 
! 15, P1BC2F2, the selfing generation of P1BC2F1; 
! 16, P2BC2F2, the selfing generation of P2BC2F1; 
! 17, P1BC1DH, P1BC1F1-derived doubled haploids; 
! 18, P2BC1DH, P2BC1F1-derived doubled haploids; 
! 19, P1BC2DH, P1BC2F1-derived doubled haploids; 
! 20, P2BC2DH, P2BC2F1-derived doubled haploids; 
   7      !Mapping Population (see remarks above)
   2      !Mapping Function (1 for Kosambi; 2 for Haldane; 3 for Morgan)
   2      !Marker Space Type (1 for intervals; 2 for positions)
   1      !Marker Space Unit(1 for centiMorgans; 2 for Morgan)
   6      !Number of Chromosomes (or Linkage Groups)
 200      !Size of the mapping population
   1      !Number of environments
 
!***************************************** Chromosomes and Linkage Maps **********************************************
!Chromosome                 NumMarkers
-CH1                        16
-CH2                        16
-CH3                        16
-CH4                        16
-CH5                        16
-CH6                        16
!Linkage map (Marker name followed by position or the interval length)
 MK-1-1                1     0.000
 MK-1-2                1    10.000
 MK-1-3                1    20.000
 MK-1-4                1    30.000
 MK-1-5                1    40.000
 MK-1-6                1    50.000
 MK-1-7                1    60.000
 MK-1-8                1    70.000
 MK-1-9                1    80.000
 MK-1-10               1    90.000
 MK-1-11               1   100.000
 MK-1-12               1   110.000
 MK-1-13               1   120.000
 MK-1-14               1   130.000
 MK-1-15               1   140.000
 MK-1-16               1   150.000
 MK-2-1                2     0.000
 MK-2-2                2    10.000
 MK-2-3                2    20.000
 MK-2-4                2    30.000
 MK-2-5                2    40.000
 MK-2-6                2    50.000
 MK-2-7                2    60.000
 MK-2-8                2    70.000
 MK-2-9                2    80.000
 MK-2-10               2    90.000
 MK-2-11               2   100.000
 MK-2-12               2   110.000
 MK-2-13               2   120.000
 MK-2-14               2   130.000
 MK-2-15               2   140.000
 MK-2-16               2   150.000
 MK-3-1                3     0.000
 MK-3-2                3    10.000
 MK-3-3                3    20.000
 MK-3-4                3    30.000
 MK-3-5                3    40.000
 MK-3-6                3    50.000
 MK-3-7                3    60.000
 MK-3-8                3    70.000
 MK-3-9                3    80.000
 MK-3-10               3    90.000
 MK-3-11               3   100.000
 MK-3-12               3   110.000
 MK-3-13               3   120.000
 MK-3-14               3   130.000
 MK-3-15               3   140.000
 MK-3-16               3   150.000
 MK-4-1                4     0.000
 MK-4-2                4    10.000
 MK-4-3                4    20.000
 MK-4-4                4    30.000
 MK-4-5                4    40.000
 MK-4-6                4    50.000
 MK-4-7                4    60.000
 MK-4-8                4    70.000
 MK-4-9                4    80.000
 MK-4-10               4    90.000
 MK-4-11               4   100.000
 MK-4-12               4   110.000
 MK-4-13               4   120.000
 MK-4-14               4   130.000
 MK-4-15               4   140.000
 MK-4-16               4   150.000
 MK-5-1                5     0.000
 MK-5-2                5    10.000
 MK-5-3                5    20.000
 MK-5-4                5    30.000
 MK-5-5                5    40.000
 MK-5-6                5    50.000
 MK-5-7                5    60.000
 MK-5-8                5    70.000
 MK-5-9                5    80.000
 MK-5-10               5    90.000
 MK-5-11               5   100.000
 MK-5-12               5   110.000
 MK-5-13               5   120.000
 MK-5-14               5   130.000
 MK-5-15               5   140.000
 MK-5-16               5   150.000
 MK-6-1                6     0.000
 MK-6-2                6    10.000
 MK-6-3                6    20.000
 MK-6-4                6    30.000
 MK-6-5                6    40.000
 MK-6-6                6    50.000
 MK-6-7                6    60.000
 MK-6-8                6    70.000
 MK-6-9                6    80.000
 MK-6-10               6    90.000
 MK-6-11               6   100.000
 MK-6-12               6   110.000
 MK-6-13               6   120.000
 MK-6-14               6   130.000
 MK-6-15               6   140.000
 MK-6-16               6   150.000
!*********************************** Marker Types ********************************************************************
!Co-dominant marker: When heterozygote F1 is present, P1 is coded as 2, F1 is coded as 1, and P2 is coded as 0; Otherwise, P1 is coded as 2, and P2 is coded as 0. 
!Dominant marker: When heterozygote F1 is present, P1 and F1 are coded as 12, and P2 is coded as 0; Otherwise, P1 is coded as 2, and P2 is coded as 0.  
!Recessive markers: When heterozygote F1 is present, P1 is coded as 2, and F1 and P2 are coded as 10; Otherwise, P1 is coded as 2, and P2 is coded as 0. 
!Missing marker is coded as -1. 
 MK-1-1                 0   2   1   0   1   1   0   1   2   2   0   0   0   1   1   0   1   2   0   1   1   1   2   1   0   0   0   2   1   1   1   0   1   0   1   1   0   1   1   0   2   2   1   2   0   1   1   1   1   1   0   1   2   0   2   2   0   0   1   1   1   2   2   0   0   1   1   1   2   1   1   2   0   0   2   1   0   1   1   2   1   2   1   1   1   1   1   1   2   2   0   1   1   0   1   2   2   1   2   1   1   1   2   2   1   2   1   1   1   1   2   2   0   2   1   0   1   1   1   1   2   1   1   1   2   2   1   1   1   2   1   0   1   2   1   2   0   2   1   2   1   1   1   1   1   1   2   1   1   1   1   1   2   1   2   1   2   1   0   2   1   2   1   2   2   1   0   1   0   0   1   1   1   0   2   2   1   1   2   2   1   0   2   1   1   0   1   1   2   2   1   0   1   2   1   0   2   2   1   0
 MK-1-2                 0   2   1   0   1   1   0   1   2   2   0   0   0   1   1   0   1   2   0   1   1   1   2   1   0   0   0   2   1   1   1   0   1   0   1   1   0   2   1   0   1   2   1   1   0   1   1   1   1   1   0   1   2   0   2   2   0   1   1   1   0   2   2   0   0   1   1   1   1   1   1   2   0   0   2   1   0   1   0   1   0   2   1   0   0   1   1   1   2   1   1   1   1   1   0   2   2   1   2   1   0   1   1   1   1   2   0   1   1   1   2   1   0   2   2   1   1   1   1   1   2   0   1   1   2   2   0   1   1   2   2   1   1   2   1   2   0   2   1   2   1   1   1   1   1   1   2   1   2   1   1   0   2   0   2   1   2   1   0   2   1   2   0   2   2   2   0   1   0   0   1   1   2   0   2   2   1   1   2   2   1   0   2   1   1   0   1   2   2   2   1   0   1   2   1   0   2   2   1   0
 MK-1-3                 1   2   1   0   1   1   0   0   1   2   0   0   0   1   1   0   1   2   0   2   1   1   1   1   1   1   0   2   1   1   2   0   1   0   1   1   0   1   1   0   2   2   0   1   0   1   1   1   1   1   1   1   2   0   2   2   0   1   1   1   0   1   2   0   1   1   1   1   1   1   1   2   0   0   2   1   0   1   0   1   0   2   1   0   0   0   0   1   2   2   1   1   1   1   1   2   2   1   0   1   0   1   1   0   1   2   0   1   1   1   2   1   0   2   2   1   1   1   1   1   2   0   2   1   1   2   0   1   1   1   2   1   0   2   1   2   0   2   1   2   0   1   1   1   1   1   2   1   2   1   1   0   1   1   2   1   1   1   0   2   1   2   0   2   2   2   0   1   0   0   1   1   2   1   1   2   1   1   2   2   1   0   2   1   1   1   1   2   2   2   0   0   1   2   2   1   1   1   1   0
 MK-1-4                 1   2   0   0   1   1   0   0   1   1   1   0   0   1   1   0   1   2   0   1   0   1   1   1   1   1   1   2   1   1   2   0   1   0   1   1   1   1   0   1   2   1   0   1   0   1   1   1   1   1   1   2   1   0   2   2   0   0   0   1   0   1   1   0   1   1   1   1   0   1   1   2   0   0   1   1   0   1   0   1   1   1   1   0   1   0   0   1   1   2   1   2   1   1   1   2   1   1   0   1   0   1   2   0   1   2   0   1   1   1   2   2   0   2   2   1   1   1   1   1   1   0   1   1   1   2   0   1   0   1   2   1   0   2   1   2   0   2   1   2   2   1   1   1   1   1   2   1   2   1   0   0   1   1   2   1   1   1   1   2   1   2   0   2   2   2   0   1   0   0   1   1   2   1   1   2   1   1   2   2   1   1   2   1   1   1   0   2   2   2   0   0   1   1   2   1   1   2   1   0
 MK-1-5                 0   2   0   0   1   1   0   0   1   1   1   0   0   1   2   0   1   1   0   1   0   1   1   1   1   1   1   2   1   1   2   0   2   0   1   1   1   1   1   1   2   1   0   1   1   1   1   1   1   1   1   2   1   0   2   2   0   1   0   1   0   1   1   0   1   1   2   2   0   1   1   1   1   1   1   1   0   1   0   1   1   1   1   0   2   0   0   1   1   1   1   2   0   1   1   2   1   1   0   1   0   1   2   0   1   2   0   1   1   1   2   2   0   2   2   1   1   2   1   1   1   0   1   2   2   2   0   2   0   1   1   1   0   1   1   2   0   2   1   2   1   1   0   0   1   2   2   1   2   2   1   0   1   1   2   1   0   1   1   2   1   1   0   2   2   2   1   1   0   0   2   1   2   1   1   2   1   1   1   2   1   1   2   1   0   2   0   2   1   2   0   0   1   2   2   1   1   2   1   1
 MK-1-6                 0   2   1   0   1   1   0   1   1   2   1   0   0   1   2   0   0   2   0   1   0   1   1   1   1   0   1   2   1   1   2   0   2   0   1   1   1   1   1   1   2   1   0   1   2   1   1   2   1   1   1   2   1   0   1   1   1   1   0   1   0   2   1   0   1   1   2   2   1   1   1   1   1   1   1   1   0   1   0   1   2   1   1   0   2   1   0   1   1   1   1   2   0   2   1   2   1   1   0   1   0   1   2   0   1   1   0   1   1   1   2   1   0   2   2   1   1   1   2   1   1   0   1   2   2   2   0   2   0   1   1   0   0   1   1   2   0   2   1   2   1   1   1   0   1   2   1   1   1   2   1   1   1   1   2   1   0   1   1   2   2   1   0   2   2   2   1   1   0   0   1   1   1   1   1   2   1   1   1   1   1   1   1   1   0   2   0   2   2   2   2   0   1   2   2   1   1   2   1   1
 MK-1-7                 0   2   1   0   1   1   0   1   1   2   1   1   0   2   2   1   0   1   0   1   0   1   1   1   1   0   1   1   0   1   2   0   2   0   1   1   1   1   1   1   2   0   0   1   2   1   1   2   1   0   1   2   1   0   1   1   1   1   0   1   1   2   1   0   1   1   2   2   1   1   1   1   1   1   2   1   0   1   0   1   2   1   1   0   2   0   0   1   1   1   1   1   2   2   1   1   1   1   0   1   1   1   2   0   1   0   0   1   1   1   2   1   1   2   2   1   1   1   2   1   1   0   0   2   2   2   0   2   0   0   2   0   1   1   1   2   0   2   1   2   1   1   1   0   1   2   1   1   1   2   1   1   1   0   2   1   0   1   1   2   1   1   0   2   2   1   1   1   0   0   1   1   2   1   1   2   1   1   1   1   2   2   1   1   0   2   0   2   2   2   2   0   2   2   2   2   0   2   1   1
 MK-1-8                 0   2   1   1   1   0   0   1   1   2   1   1   0   2   2   1   0   1   0   0   0   1   1   0   1   1   2   1   0   1   2   0   2   0   1   1   1   1   1   1   2   0   0   1   2   1   1   2   0   0   1   2   1   0   1   1   1   1   1   0   1   2   1   1   1   1   2   2   0   1   1   1   2   1   2   1   0   1   0   0   2   1   1   0   2   0   0   1   1   1   1   1   2   2   1   1   1   0   0   1   1   1   2   0   1   0   0   1   0   1   2   1   1   1   1   1   1   1   2   1   1   0   0   2   2   2   0   2   0   0   2   0   1   1   0   2   0   2   1   2   1   2   1   0   1   1   1   1   0   2   1   1   1   0   2   0   0   1   1   2   1   0   0   2   2   1   1   0   0   1   1   2   2   2   1   2   1   1   2   1   2   2   1   1   0   1   0   2   2   2   2   0   2   2   2   2   0   1   1   1
 MK-1-9                 0   2   1   1   0   0   0   1   1   1   1   2   0   2   2   1   1   1   0   0   0   1   1   0   1   1   2   1   0   0   2   0   2   0   1   1   1   1   1   1   1   0   1   1   2   1   1   2   0   0   1   1   1   0   0   1   1   1   1   0   1   2   1   1   1   1   2   2   1   1   1   2   1   1   2   1   0   1   0   1   2   1   1   0   1   1   1   1   1   1   1   1   2   2   1   1   1   0   0   0   0   0   1   0   1   0   0   1   0   1   2   1   2   1   1   1   1   2   2   1   1   0   1   2   2   1   0   2   0   0   2   1   1   1   0   2   0   2   1   1   1   2   1   0   2   1   1   1   0   2   1   1   1   1   2   0   0   1   2   2   0   0   0   2   2   2   0   0   0   2   0   1   2   2   1   2   1   1   2   1   2   2   1   1   0   1   0   2   1   2   2   0   2   2   2   2   0   1   1   2
 MK-1-10                1   2   0   1   0   0   0   1   1   1   1   1   0   2   0   0   1   1   0   0   0   1   1   0   1   1   2   1   0   0   2   0   2   0   1   1   1   1   1   1   1   0   1   1   2   1   1   2   0   0   1   1   2   0   0   1   1   1   1   0   1   2   1   1   1   1   1   2   1   1   1   2   1   2   2   1   0   1   0   1   2   1   1   0   1   1   1   1   1   1   0   1   1   2   1   1   1   0   0   1   0   1   1   0   1   0   0   2   0   1   2   1   1   1   1   1   1   2   2   1   1   0   0   2   2   1   0   2   1   0   1   1   1   1   0   1   0   2   1   1   1   2   1   0   2   1   1   1   0   2   1   0   1   2   2   0   0   1   2   2   0   0   0   2   2   2   0   0   0   2   1   1   2   2   1   2   2   1   2   1   2   2   1   1   0   2   0   2   1   2   2   0   2   2   2   2   1   1   1   2
 MK-1-11                1   2   0   1   0   0   0   1   0   1   1   1   0   2   0   0   1   0   0   0   0   1   1   0   1   1   2   0   0   0   2   0   1   0   2   1   2   1   1   1   1   0   1   1   2   1   2   2   1   0   1   1   2   0   0   2   1   1   1   1   1   2   1   2   1   1   1   1   2   1   1   2   1   2   2   0   0   1   0   1   2   1   1   0   1   1   1   0   1   1   0   1   2   2   1   1   1   0   0   1   1   1   1   0   1   0   1   2   0   1   2   1   2   1   1   1   1   2   2   1   1   0   0   1   2   1   0   1   1   1   1   0   1   0   1   1   0   2   1   1   1   2   1   0   1   0   1   1   0   2   0   1   1   2   2   2   0   1   2   2   0   0   0   1   2   1   0   0   0   2   2   2   1   1   1   1   2   2   2   1   2   1   0   1   0   1   0   1   0   2   2   0   2   2   2   2   1   1   1   2
 MK-1-12                1   2   0   1   0   0   0   1   0   1   1   1   0   2   0   0   2   0   1   0   0   0   1   0   1   1   2   1   0   1   1   0   1   0   1   1   2   0   1   1   0   0   1   1   1   1   2   2   1   0   1   1   1   1   0   1   1   2   1   1   1   1   2   2   1   1   1   1   2   0   1   1   2   1   1   0   0   1   0   1   2   1   1   0   0   1   1   0   1   1   0   1   1   2   1   1   1   0   0   1   1   1   1   0   1   0   1   2   0   1   1   1   2   1   1   1   1   2   2   1   1   0   0   1   2   1   0   1   1   1   1   0   1   0   1   2   0   1   1   1   1   2   1   0   1   0   1   1   0   2   0   1   1   2   2   2   0   2   2   2   0   1   0   1   2   1   0   0   0   1   2   2   1   1   1   1   2   2   2   1   2   1   0   2   0   1   0   1   0   2   2   0   2   2   2   2   0   1   1   2
 MK-1-13                1   2   1   1   0   0   0   2   0   1   1   1   0   2   0   1   1   0   1   1   0   0   1   0   1   1   2   1   0   1   0   0   2   0   1   0   2   0   1   1   0   0   1   1   0   1   2   2   2   0   1   0   1   1   1   1   1   2   1   1   1   1   2   2   1   1   1   1   2   0   1   1   2   1   1   0   0   0   0   1   2   1   1   0   0   1   1   0   1   1   0   1   1   2   1   1   1   0   0   1   2   1   0   0   0   1   1   2   0   1   0   1   1   1   1   1   1   2   2   1   1   1   0   0   2   1   1   1   1   1   1   0   0   0   1   1   1   1   1   1   1   2   1   1   1   0   0   1   0   2   1   0   2   1   2   2   0   1   2   2   0   1   0   1   2   1   1   0   0   1   1   2   2   1   1   1   2   2   2   1   2   1   0   2   0   1   0   1   0   2   2   0   2   2   2   2   0   1   1   2
 MK-1-14                0   2   1   0   0   0   1   2   0   1   1   2   1   1   0   2   1   0   1   1   0   0   1   0   1   1   1   0   0   1   0   1   2   0   1   0   1   0   1   1   0   1   1   1   1   1   2   1   2   0   1   0   1   1   1   1   2   2   1   1   1   1   1   2   2   1   1   0   1   0   2   1   1   2   1   1   0   0   0   1   2   1   1   0   0   1   1   0   1   1   0   1   1   2   1   1   1   0   0   1   2   1   0   0   0   1   2   2   0   1   0   1   1   1   1   2   1   2   1   1   1   1   0   0   2   1   1   1   1   2   1   1   1   0   1   1   2   1   1   0   1   2   1   1   1   0   0   1   0   2   0   0   2   2   2   2   0   0   2   2   0   1   0   1   2   0   1   0   0   1   1   0   1   1   1   1   1   2   2   1   2   1   0   1   0   1   0   1   0   2   2   1   1   2   2   2   0   1   1   2
 MK-1-15                1   2   1   0   0   0   0   2   1   1   1   2   2   1   0   2   1   0   1   1   0   1   1   0   1   1   1   1   1   0   0   1   1   0   0   0   1   0   1   1   0   1   1   1   1   1   2   1   2   0   1   0   1   1   2   1   2   1   1   1   1   0   2   1   2   1   0   0   1   0   2   1   1   2   1   1   0   0   0   1   2   1   1   0   0   1   1   0   1   1   0   1   1   2   2   1   1   1   0   1   2   2   0   0   0   1   1   2   0   1   1   1   1   1   1   2   1   1   1   1   1   1   0   0   2   1   1   1   0   1   1   1   1   1   1   1   2   1   1   0   1   1   2   1   1   0   1   1   0   2   1   1   1   2   2   2   0   0   1   2   1   1   0   1   1   0   1   0   0   0   1   0   2   1   1   1   1   2   2   1   2   1   0   1   0   1   0   1   0   2   1   1   1   1   2   2   0   1   0   2
 MK-1-16                2   2   1   1   1   0   0   2   0   1   1   2   2   1   1   2   0   0   1   1   0   1   1   0   0   1   1   1   1   0   0   2   1   0   0   0   2   0   2   1   0   1   1   2   1   1   2   1   1   1   1   0   1   1   2   1   1   0   1   1   0   0   2   1   2   1   1   0   1   0   2   1   1   2   1   1   0   0   0   1   2   2   1   1   0   1   1   0   1   1   1   1   1   2   2   0   1   1   0   1   2   2   0   0   0   1   1   2   0   2   1   1   1   1   0   2   2   1   1   1   1   1   0   0   2   2   1   1   2   2   1   1   1   0   1   2   2   1   1   0   2   1   2   1   1   0   1   0   0   2   1   1   1   2   1   2   0   0   1   1   1   1   0   1   1   1   1   0   0   0   1   0   2   1   1   1   1   1   1   1   2   2   0   1   0   1   0   0   0   2   1   1   2   1   2   2   0   1   0   2
 MK-2-1                 1   1   1   2   1   1   2   2   0   0   2   0   0   1   2   1   1   0   1   1   2   1   2   0   0   0   2   1   2   2   2   1   0   0   2   1   0   1   0   1   2   1   0   0   2   1   1   2   2   1   2   2   1   2   1   0   1   2   1   0   0   2   1   1   0   2   0   1   0   2   2   0   2   2   1   2   0   1   0   0   0   2   1   0   1   1   2   2   0   1   0   1   0   1   1   0   2   0   1   0   1   2   1   0   2   1   0   1   0   1   0   2   1   0   0   1   2   1   2   2   0   0   2   0   1   1   0   2   2   0   1   2   2   1   1   1   0   0   1   1   1   1   0   0   2   1   1   0   2   1   1   0   1   0   2   2   0   1   1   2   1   1   1   1   0   2   0   2   1   0   1   2   1   0   0   2   0   0   2   2   2   1   1   1   2   2   1   1   1   1   1   1   0   1   1   1   1   2   0   1
 MK-2-2                 1   0   0   2   1   0   2   2   0   0   2   0   0   1   2   1   1   0   1   2   2   1   2   0   0   0   1   0   2   2   2   2   0   0   1   1   0   1   0   1   2   1   1   0   2   1   1   2   2   1   2   2   1   2   1   0   1   2   1   0   0   1   1   1   1   2   0   1   0   1   2   0   0   2   1   2   0   1   0   2   0   2   1   0   1   0   2   1   0   1   0   1   0   1   1   0   2   0   1   0   1   2   1   0   2   1   0   1   0   1   1   1   0   0   0   1   1   1   2   1   0   0   2   0   2   1   0   2   2   0   1   2   2   1   1   1   0   0   1   1   1   1   0   0   2   1   2   0   2   1   1   0   1   0   2   1   0   1   1   1   1   1   1   1   0   2   0   2   1   0   1   1   1   0   0   2   1   0   2   1   2   1   1   1   1   2   1   1   1   1   1   1   0   1   2   1   0   2   0   1
 MK-2-3                 1   0   1   2   1   1   2   2   0   0   2   0   1   1   2   0   1   1   1   2   2   1   2   0   0   1   1   0   2   2   2   2   1   0   1   1   0   1   1   1   2   1   1   0   2   1   1   2   1   2   2   1   1   2   1   0   1   1   1   0   0   1   1   1   1   2   1   1   0   1   2   0   0   2   2   2   0   1   0   2   0   2   1   0   2   0   1   1   0   1   0   1   0   2   1   0   2   0   1   0   1   2   1   0   2   1   0   1   2   1   2   1   0   0   0   1   1   1   2   1   0   1   1   0   2   1   0   1   2   1   1   1   2   1   1   1   0   0   1   1   0   1   0   0   2   1   2   1   2   1   1   0   1   0   2   1   0   1   1   1   2   2   1   1   0   2   0   1   1   0   1   1   0   1   0   1   1   1   2   1   2   1   1   1   1   2   1   1   1   1   1   1   0   0   2   1   0   2   0   1
 MK-2-4                 1   0   1   2   1   1   2   2   0   1   2   2   0   0   2   0   0   1   1   2   2   0   2   0   0   1   1   0   2   2   1   1   0   0   1   2   1   1   0   1   1   1   1   0   2   1   1   2   1   2   2   2   1   2   0   1   2   1   2   0   0   0   1   1   2   2   1   1   0   1   2   0   0   2   2   1   0   1   0   1   0   1   1   0   2   0   0   1   1   1   0   1   0   2   1   0   2   0   1   1   1   1   1   0   2   1   0   1   2   1   2   1   0   1   0   1   1   1   2   2   0   1   1   0   2   1   0   1   1   2   1   0   2   1   1   1   0   1   1   2   0   1   0   0   2   1   2   1   2   1   1   0   1   1   1   0   0   0   1   2   2   1   2   1   0   2   0   1   1   0   1   1   1   1   0   2   1   1   2   1   1   1   1   1   1   2   1   1   1   1   1   2   0   0   2   2   0   1   0   1
 MK-2-5                 1   0   1   2   2   1   2   2   1   1   2   2   0   0   2   0   0   1   1   2   2   0   2   0   0   1   1   0   1   2   1   1   0   0   2   2   1   1   0   1   1   1   1   0   1   1   1   2   1   1   2   2   1   1   0   1   1   1   2   0   0   0   1   0   2   1   1   0   0   1   2   0   1   2   2   1   0   1   0   1   0   2   1   0   2   0   0   1   1   0   0   2   0   2   1   0   2   0   1   1   1   2   1   0   2   1   0   1   1   1   2   1   0   1   0   1   1   1   2   1   0   1   1   0   2   1   1   1   1   2   1   1   1   1   1   2   0   1   1   2   0   0   0   0   2   1   2   1   2   1   1   0   1   1   1   1   0   0   1   2   2   2   2   1   0   2   0   1   1   0   1   1   0   1   0   2   1   1   2   0   1   1   0   2   1   2   1   1   1   1   1   2   0   1   2   2   0   1   0   0
 MK-2-6                 1   1   0   2   2   1   2   2   1   1   0   2   0   1   2   0   0   1   1   2   2   0   2   1   0   0   1   0   2   2   1   1   0   1   2   2   0   1   0   2   1   1   1   0   1   1   0   2   0   1   1   2   1   1   0   1   1   1   2   0   1   0   1   0   2   1   1   0   0   1   2   1   1   2   2   1   0   2   1   2   0   2   1   0   1   0   1   1   1   0   0   2   0   2   1   0   2   1   1   1   0   2   1   0   1   1   1   1   1   1   2   1   0   1   0   1   1   1   1   1   0   2   1   1   2   1   1   1   1   2   1   1   1   1   1   2   0   1   2   2   1   0   0   0   2   2   2   1   2   1   1   0   1   1   2   1   1   0   1   2   2   2   1   1   0   2   0   1   2   0   0   1   0   1   0   2   1   1   2   0   1   1   0   1   1   1   1   1   1   1   1   2   0   1   1   2   0   0   0   0
 MK-2-7                 1   1   0   2   2   1   2   2   1   1   0   2   0   1   2   0   0   0   0   2   2   0   2   1   0   0   2   0   2   2   1   1   0   1   2   2   0   1   1   2   1   1   1   0   1   1   0   2   0   1   1   2   1   1   0   1   1   1   2   0   1   0   1   0   2   1   0   0   0   1   2   1   1   2   2   1   0   1   1   2   0   2   1   0   1   0   1   1   0   0   0   2   0   2   1   0   2   1   1   0   2   2   1   0   1   0   1   1   1   1   2   1   0   1   0   1   1   1   1   1   0   2   2   1   2   1   0   1   1   2   1   1   1   1   1   2   1   1   2   1   2   1   0   0   2   2   2   1   1   1   0   0   1   1   2   1   1   0   2   2   2   2   1   1   0   2   0   0   2   0   0   0   0   1   0   1   2   1   2   1   1   1   0   1   1   1   1   0   1   1   1   1   0   1   1   2   1   0   1   0
 MK-2-8                 2   1   0   2   2   1   2   2   1   1   0   2   0   1   1   0   0   0   0   0   2   0   2   2   0   0   2   1   1   2   0   1   0   2   2   2   0   1   1   2   1   1   2   0   1   2   0   1   1   2   1   2   1   1   0   1   1   2   1   0   1   0   1   0   1   1   0   1   1   1   2   1   1   2   2   1   1   1   1   2   0   2   1   0   1   0   1   1   1   0   0   2   0   2   1   0   2   1   0   0   2   2   1   0   1   0   1   1   1   1   2   1   0   1   0   1   1   1   1   1   0   2   1   1   2   1   0   1   0   2   2   1   1   2   1   2   1   0   2   1   1   1   0   0   2   1   1   1   1   1   0   0   0   2   2   2   1   1   1   2   2   2   1   1   0   2   0   0   2   0   0   0   0   1   0   1   2   1   2   1   2   0   0   1   2   1   1   1   1   1   1   1   0   1   1   2   1   0   1   0
 MK-2-9                 2   1   0   2   2   1   1   2   1   1   0   2   0   1   1   0   0   0   0   0   2   0   2   2   0   0   1   1   1   2   0   0   0   2   2   2   1   1   1   2   1   1   2   0   1   2   0   1   1   2   1   2   0   1   0   1   1   2   1   0   1   0   1   0   1   1   0   0   1   0   2   1   1   2   2   0   1   1   1   2   0   2   0   0   1   1   1   1   1   0   0   2   0   2   0   0   2   1   0   0   1   2   1   0   1   0   2   1   1   2   2   1   0   0   0   1   1   1   1   1   1   2   1   1   2   1   1   1   0   2   2   1   0   1   0   2   1   0   2   1   1   1   0   0   2   2   0   1   1   2   0   0   0   2   2   2   1   1   1   2   1   2   1   1   0   2   0   0   2   0   0   0   0   1   0   1   2   1   2   2   2   0   0   1   1   1   1   1   1   1   1   0   1   2   1   2   1   0   1   0
 MK-2-10                2   1   0   2   2   1   1   2   1   1   0   2   0   1   1   0   0   0   0   0   2   0   2   2   1   0   1   1   1   2   0   0   0   2   2   2   1   2   1   1   1   1   2   0   1   1   0   0   1   2   2   2   0   0   0   1   0   2   1   0   1   1   1   0   1   1   0   0   1   0   2   1   1   1   2   0   1   1   1   2   0   2   0   0   1   1   1   1   1   1   0   1   0   2   0   1   2   1   0   0   1   2   1   0   1   0   2   1   1   2   2   1   0   0   1   0   2   1   1   0   1   2   2   1   2   1   1   1   0   2   1   1   0   1   0   2   2   0   2   1   1   1   0   0   1   2   0   1   1   1   1   0   0   2   2   2   1   1   0   2   1   2   1   1   0   2   0   0   2   0   0   0   1   1   0   1   2   1   2   2   2   0   0   1   1   1   1   1   2   1   1   0   2   2   2   2   1   0   1   0
 MK-2-11                2   1   0   2   2   1   1   2   1   1   0   2   0   1   1   0   0   0   0   0   2   0   2   2   1   0   1   1   1   2   0   0   0   2   2   2   1   1   1   1   2   2   2   0   0   1   0   0   1   2   2   2   0   0   0   1   0   2   1   0   1   1   1   0   1   1   1   1   1   0   2   2   1   1   2   0   1   1   1   2   0   2   0   1   1   1   1   1   1   1   0   0   0   2   0   1   2   1   1   0   1   0   1   0   1   0   2   1   1   2   2   1   0   0   1   2   2   0   1   0   2   2   2   1   2   1   1   1   0   1   1   1   0   1   0   2   2   0   2   2   1   1   0   0   1   2   0   1   1   1   1   1   0   2   2   1   0   1   0   2   2   2   1   1   1   2   1   0   2   0   0   0   1   1   0   1   2   1   2   2   2   0   0   1   1   1   1   1   2   1   1   1   0   2   2   2   1   1   1   2
 MK-2-12                2   1   0   2   2   1   1   2   1   1   1   2   0   1   1   1   0   0   0   0   2   0   1   2   0   0   2   1   1   2   0   0   0   2   2   2   1   1   1   1   1   2   0   0   0   1   0   0   1   2   2   2   0   0   0   1   0   1   1   0   1   1   1   0   1   1   1   1   1   0   2   2   0   1   2   0   1   1   1   2   0   1   0   1   1   0   1   1   1   1   0   0   0   2   1   1   2   1   2   0   1   1   1   0   1   0   2   1   1   2   1   1   1   0   1   2   2   0   1   0   2   2   2   1   2   1   1   1   1   1   1   1   0   1   0   2   2   0   1   1   1   1   0   1   1   2   0   1   0   1   1   2   1   2   2   2   0   1   0   2   1   2   2   1   1   2   1   0   2   0   0   1   1   1   0   0   2   1   2   2   2   0   0   2   1   1   1   1   2   2   1   1   0   2   2   1   1   1   0   2
 MK-2-13                2   1   0   1   2   1   1   2   0   1   2   2   0   1   1   1   1   0   0   0   2   0   1   2   0   0   2   1   2   2   0   0   1   2   2   2   1   1   1   1   1   2   0   0   0   1   0   0   1   2   2   2   1   0   0   1   0   1   1   1   1   1   1   0   2   1   1   1   1   0   2   2   0   1   2   0   2   1   1   1   0   1   0   1   1   0   1   1   1   1   1   0   0   2   1   1   1   1   2   0   1   2   1   0   1   0   2   1   1   2   1   1   2   0   1   2   2   0   1   0   2   2   2   1   2   2   1   1   1   1   1   1   0   1   0   2   2   0   1   1   1   1   0   1   1   2   0   0   0   1   1   2   1   1   2   2   0   1   0   2   1   2   2   1   0   2   0   1   2   0   0   1   2   1   0   0   2   1   2   2   2   0   0   2   1   1   2   1   2   2   1   1   0   2   2   1   1   2   1   2
 MK-2-14                2   1   0   1   2   1   1   2   0   1   2   1   0   2   1   1   0   1   0   0   1   0   0   1   0   0   2   1   2   2   1   0   0   2   1   2   1   1   1   1   1   1   0   0   0   1   0   0   1   2   2   2   1   0   0   1   0   1   1   1   1   2   1   1   2   0   1   1   1   1   1   2   0   1   2   0   2   1   1   1   0   1   0   1   1   0   1   1   1   2   1   0   0   2   1   1   1   2   2   0   1   1   1   0   1   0   1   1   1   2   0   1   1   0   1   2   2   0   1   0   2   2   1   1   2   2   1   1   1   1   0   1   0   1   0   2   2   0   1   1   1   1   0   1   1   2   1   0   0   0   1   2   1   1   2   2   0   1   1   2   1   1   2   1   0   2   0   1   1   0   0   1   2   1   0   0   2   1   1   2   2   0   0   2   1   1   1   1   2   2   1   1   0   2   2   1   1   2   1   2
 MK-2-15                1   0   0   1   2   1   2   2   0   1   2   1   1   2   2   1   0   1   0   0   1   1   0   1   0   1   2   1   2   2   1   0   0   2   0   1   0   1   1   2   1   1   1   0   0   2   0   0   1   2   2   1   0   0   0   1   0   1   1   1   1   2   1   1   2   0   1   1   1   1   1   2   0   1   2   0   1   0   1   1   0   1   0   1   2   0   1   1   0   2   1   0   1   2   1   1   1   2   2   1   1   1   1   0   0   0   1   1   2   2   0   1   1   1   1   2   2   0   1   0   2   2   1   1   2   2   1   1   1   1   0   1   0   1   0   2   2   0   1   1   1   1   0   1   1   2   1   0   0   0   2   2   1   1   2   1   1   1   1   2   1   1   2   0   0   1   1   1   0   0   0   1   2   2   1   0   2   1   1   1   2   0   0   2   2   1   1   1   1   2   1   1   0   2   1   0   1   1   1   2
 MK-2-16                1   0   0   1   2   0   2   1   1   1   2   1   1   2   2   1   0   1   1   0   1   1   0   1   0   1   2   1   2   2   1   1   0   2   1   1   1   1   1   1   1   1   1   0   0   2   0   0   1   2   2   1   0   0   0   2   1   1   1   1   1   2   1   1   1   1   1   1   1   1   1   2   1   1   2   0   0   0   1   2   0   1   0   1   2   0   1   1   0   2   1   0   1   2   1   0   1   2   2   1   0   1   1   1   0   0   1   1   2   2   0   1   1   1   1   2   2   0   1   1   2   2   1   1   2   2   2   1   2   1   0   1   0   1   0   2   2   0   1   1   1   1   0   1   1   2   1   0   0   0   1   1   1   0   1   0   1   1   1   1   1   1   2   0   0   1   1   1   0   0   0   0   2   1   1   0   2   1   1   1   1   0   0   2   2   1   1   1   1   2   1   1   0   2   1   0   1   2   1   2
 MK-3-1                 1   1   0   0   1   0   2   1   1   2   1   1   2   1   1   2   1   0   1   1   0   1   0   0   2   1   1   1   0   1   2   1   2   0   1   1   1   2   1   2   0   2   1   1   1   1   2   0   1   1   2   1   2   1   1   2   1   1   2   1   1   0   0   2   2   2   0   0   0   1   1   1   2   1   1   0   1   0   2   1   1   1   0   1   0   2   1   1   2   0   0   1   2   1   0   1   0   1   1   2   0   1   0   1   1   1   2   1   0   2   1   0   2   0   1   1   1   0   2   2   0   2   1   2   2   2   1   1   0   0   1   1   1   0   1   1   2   2   1   0   2   0   0   1   2   0   1   1   2   1   1   1   1   2   0   1   1   0   2   1   0   0   0   0   1   0   0   2   1   1   1   2   2   0   1   1   0   2   0   1   1   1   1   1   0   1   0   0   1   0   2   2   1   1   1   1   1   2   0   1
 MK-3-2                 1   1   0   0   1   0   2   1   1   2   1   1   1   1   1   2   1   2   1   1   0   1   0   0   2   1   1   1   1   1   2   2   2   0   2   1   1   2   1   2   0   2   1   1   0   1   2   0   1   1   2   1   2   2   1   2   0   1   2   1   1   0   0   2   2   2   0   0   0   1   1   1   2   1   1   0   1   0   1   1   1   2   0   0   1   2   1   1   1   0   0   1   2   1   1   1   0   1   1   2   1   1   0   1   1   1   2   0   0   2   1   0   2   0   1   2   1   0   2   2   0   1   1   2   2   2   1   1   0   0   1   2   1   0   1   2   2   1   1   0   1   0   0   1   2   0   1   1   2   1   2   1   1   2   0   1   2   0   2   1   0   0   0   1   1   1   1   2   1   1   1   1   0   0   1   1   0   2   0   0   1   0   2   1   0   1   0   0   1   0   2   1   1   0   1   2   1   2   2   1
 MK-3-3                 1   1   0   0   1   1   2   1   1   2   1   1   1   0   2   2   0   2   1   1   0   1   0   1   2   1   1   1   1   1   2   2   2   1   1   1   1   2   1   2   0   2   1   1   0   1   2   0   1   1   2   1   2   2   1   2   0   1   2   1   1   1   0   2   2   1   0   1   0   1   1   1   1   1   2   0   1   0   1   1   1   1   0   0   1   2   1   1   1   0   0   2   1   1   1   1   1   1   1   2   1   1   0   1   1   1   1   0   0   2   1   1   1   0   1   1   0   2   2   2   1   1   1   2   1   1   1   0   0   0   1   2   1   1   2   2   2   1   1   0   1   0   0   1   2   1   2   1   2   1   1   1   1   1   0   0   2   1   2   0   1   1   0   1   1   1   1   2   1   1   1   1   0   0   1   0   0   2   0   0   1   0   1   1   0   1   0   0   1   0   2   1   1   0   1   2   2   2   2   1
 MK-3-4                 1   1   1   0   1   1   2   1   1   0   1   1   1   0   2   2   0   2   1   0   0   1   0   1   2   1   1   1   1   1   2   2   2   1   0   1   1   2   1   1   0   2   1   1   1   1   1   0   1   1   2   1   2   2   2   2   0   0   2   1   1   1   0   2   2   1   0   1   1   0   1   1   1   1   2   0   1   0   2   1   1   1   0   0   1   2   1   1   1   0   0   2   1   1   1   1   1   1   1   2   1   1   1   2   1   1   1   0   0   1   1   1   1   0   2   1   0   2   2   2   1   1   1   2   1   1   1   0   0   0   1   2   2   1   2   2   2   1   1   1   1   0   0   1   2   1   2   2   2   1   1   1   1   1   0   1   2   1   2   0   1   1   0   0   0   1   1   2   1   1   0   1   0   0   1   0   0   2   0   0   1   0   2   1   0   1   0   1   0   0   2   1   1   1   1   2   2   2   1   1
 MK-3-5                 1   1   1   0   1   1   2   1   1   0   1   1   1   1   2   1   0   2   1   0   0   1   0   1   2   1   2   1   1   1   2   2   1   1   0   1   1   2   1   1   0   2   1   1   1   1   1   0   1   1   2   2   2   2   2   2   0   0   2   1   1   2   0   1   1   1   0   1   1   0   1   1   1   1   2   0   1   1   1   1   1   1   0   0   1   2   1   1   2   0   1   2   1   1   0   1   1   2   1   2   1   1   0   2   1   1   1   1   0   1   1   1   1   1   2   2   0   2   1   2   1   1   1   2   1   1   0   0   0   1   0   2   2   1   2   2   2   1   1   1   1   0   1   1   2   1   2   2   2   1   1   1   0   0   0   1   2   1   2   0   1   1   1   1   0   2   1   2   1   1   0   1   0   1   1   1   0   1   0   0   1   0   2   1   0   1   0   1   0   0   2   2   1   1   1   1   2   1   1   2
 MK-3-6                 1   1   1   0   1   1   2   1   1   0   1   2   1   1   2   1   0   2   1   0   1   1   0   1   2   1   2   1   1   0   2   2   1   1   0   1   0   2   1   2   0   2   1   1   2   1   1   0   1   1   0   2   2   1   2   2   1   1   2   2   1   2   1   2   0   0   0   1   1   0   1   0   1   1   2   1   0   1   1   1   1   1   0   0   2   0   0   1   2   0   1   2   1   1   0   1   1   2   1   2   1   1   0   2   1   1   1   1   0   1   1   0   2   1   2   2   0   2   1   1   1   1   0   2   1   1   0   0   0   1   0   2   2   0   2   2   2   1   2   1   1   0   1   1   2   1   2   2   2   1   0   1   0   0   1   1   2   1   2   0   1   1   1   1   0   2   1   2   1   1   0   1   1   1   1   1   0   1   0   1   1   0   2   1   0   1   0   1   0   0   2   2   1   1   1   2   2   0   1   2
 MK-3-7                 1   1   1   0   1   1   2   1   1   0   1   2   1   1   2   0   0   0   1   0   1   1   0   1   2   2   1   0   1   0   0   2   1   1   0   1   0   2   1   2   0   2   1   2   2   1   1   0   0   1   0   2   1   1   1   2   2   1   2   2   1   2   1   2   0   0   0   1   1   0   1   0   1   1   2   1   0   1   1   1   1   1   1   0   2   0   1   2   2   0   1   2   1   1   0   1   0   2   1   2   1   2   0   1   1   1   0   1   0   1   1   1   2   1   2   2   1   1   0   0   1   1   0   1   1   1   0   1   0   1   0   1   2   1   1   2   2   1   2   1   1   0   1   1   1   2   2   1   1   1   0   1   0   0   1   1   2   2   2   0   1   1   1   1   0   2   1   2   1   1   0   1   2   1   1   1   1   1   0   1   1   1   2   1   0   1   0   1   0   0   2   2   1   1   1   2   1   0   1   2
 MK-3-8                 1   1   1   0   1   1   2   1   1   0   2   2   1   1   2   0   1   0   1   0   1   1   1   1   1   2   1   1   1   0   0   2   1   1   0   1   2   2   1   2   0   2   1   2   2   1   1   0   0   1   0   1   1   0   1   2   1   1   1   1   1   2   1   2   1   0   0   1   1   0   1   0   1   1   1   0   0   1   1   0   0   1   1   0   2   1   1   2   2   0   1   2   1   1   0   1   0   1   1   2   1   2   0   1   1   1   0   1   0   1   1   1   1   1   2   2   0   1   0   1   1   1   0   1   1   0   0   1   0   1   0   1   2   1   1   2   2   1   2   0   1   0   1   1   1   2   2   1   1   1   0   2   1   1   1   1   2   2   2   0   1   1   1   2   0   2   2   2   1   1   0   1   2   1   1   1   1   0   0   1   1   1   2   0   0   1   0   1   0   0   2   1   2   1   1   1   1   1   1   1
 MK-3-9                 1   1   1   0   1   1   1   1   1   0   2   1   1   0   2   1   1   0   1   0   1   1   1   1   1   2   0   1   1   0   0   2   1   2   1   1   2   2   1   2   0   2   0   2   2   1   1   0   0   0   0   1   1   0   1   2   1   1   0   1   1   2   1   2   1   0   0   1   1   0   1   1   1   1   0   0   0   2   1   0   0   1   1   0   1   1   1   2   1   0   0   2   1   0   0   1   0   1   1   2   1   2   0   1   1   1   0   1   0   0   1   1   1   1   2   2   0   1   0   1   0   2   0   1   1   0   0   1   0   1   0   1   2   1   2   2   2   1   2   0   1   0   1   1   1   1   2   1   1   1   0   2   1   2   1   1   2   2   2   2   1   1   1   2   0   2   2   2   1   1   0   1   2   1   1   2   1   1   0   1   1   1   2   1   0   1   0   1   1   0   2   1   2   1   1   1   1   1   1   1
 MK-3-10                1   2   1   0   1   1   1   1   1   1   2   1   0   0   2   1   0   0   1   0   1   1   1   0   1   2   1   1   1   0   1   2   1   2   0   1   0   2   1   2   0   2   0   2   1   2   1   0   0   0   0   1   1   0   1   1   1   1   0   1   1   2   0   2   1   0   0   1   1   0   1   1   0   1   0   0   1   2   1   0   0   0   1   0   1   1   1   2   1   0   1   2   1   1   0   1   0   1   1   2   1   2   1   1   1   1   1   1   0   0   1   1   1   1   2   2   0   1   1   1   1   1   0   1   1   0   0   1   0   2   0   1   2   1   2   1   2   0   2   0   1   0   2   1   1   1   2   1   1   1   1   0   0   1   1   0   1   2   2   1   1   2   1   2   0   2   2   1   0   1   0   2   2   1   1   2   2   1   0   1   1   1   2   1   1   1   0   1   1   1   2   1   2   1   2   1   1   1   1   2
 MK-3-11                1   2   1   0   1   1   1   0   1   1   1   1   0   1   2   0   0   0   1   0   1   1   1   0   1   1   1   2   1   0   1   2   1   2   0   1   1   2   1   1   0   1   2   2   1   2   2   0   0   0   0   1   1   0   1   1   1   1   0   2   1   2   0   2   1   0   0   1   1   0   1   2   0   1   0   0   1   1   2   0   0   0   1   0   1   1   1   2   0   0   1   2   1   1   0   1   0   1   1   2   1   2   1   1   1   0   1   1   0   0   1   1   1   1   2   2   0   1   1   1   1   1   0   2   1   1   0   1   0   2   0   0   2   1   2   1   2   1   2   1   2   0   1   1   2   1   2   2   1   1   1   0   0   1   2   0   1   2   1   1   1   2   1   2   0   2   2   1   0   0   0   2   2   1   1   2   2   1   0   1   1   0   2   2   1   1   0   2   0   1   2   1   2   1   2   1   1   1   2   1
 MK-3-12                1   2   1   1   1   1   0   0   1   1   1   1   0   1   2   1   0   0   1   0   1   1   1   1   1   1   1   2   1   0   1   2   1   2   2   2   0   2   1   1   0   1   2   1   1   2   2   0   0   0   0   1   1   0   0   0   1   1   0   2   1   2   0   2   1   0   0   1   1   0   1   2   0   1   0   1   1   1   2   1   0   0   0   0   1   1   1   2   0   1   2   2   0   1   0   1   1   1   1   2   1   2   1   1   1   0   0   1   0   1   1   1   1   1   2   2   0   1   1   1   1   1   0   2   1   1   0   1   0   2   0   0   2   0   2   1   2   1   2   1   2   0   1   1   2   1   2   2   1   1   1   0   0   1   2   1   1   1   2   1   1   2   1   2   1   2   2   1   0   0   0   2   2   2   1   1   2   0   0   1   1   0   2   2   1   2   0   2   0   1   2   1   1   1   2   1   2   1   1   1
 MK-3-13                0   2   1   1   1   0   0   0   1   1   2   1   0   1   2   1   0   0   1   0   2   1   1   1   1   2   1   2   2   0   1   2   1   2   2   2   0   2   1   1   0   1   2   1   2   2   1   0   0   0   0   1   1   0   0   0   1   1   1   2   1   1   0   2   1   1   1   1   1   0   0   2   0   1   0   1   1   1   2   2   0   1   0   0   1   1   0   1   0   1   2   2   0   1   0   1   1   1   2   1   0   2   2   1   1   1   0   2   0   1   1   0   1   1   2   2   0   1   0   1   1   1   0   1   1   1   0   1   0   1   0   0   2   1   2   1   2   1   2   1   2   0   0   1   1   0   1   1   1   1   1   0   0   0   2   0   1   1   2   1   1   2   1   1   1   2   2   1   0   0   0   1   2   2   1   1   2   0   0   2   2   0   2   1   2   1   2   2   0   2   1   1   1   2   2   1   2   1   1   1
 MK-3-14                0   2   1   1   1   0   0   0   1   1   2   1   0   1   1   2   0   1   1   0   2   1   1   1   1   2   1   1   2   0   1   2   1   2   2   2   0   1   1   1   0   1   2   1   2   2   1   0   0   0   0   1   1   0   0   2   0   1   1   2   1   1   0   2   1   1   1   1   1   0   1   2   0   0   0   1   1   1   2   2   0   1   0   1   2   0   0   1   0   1   2   2   0   1   0   1   1   1   2   1   0   2   2   1   1   1   0   2   0   1   1   0   1   1   2   2   0   0   0   1   1   1   0   1   2   2   0   1   0   1   0   0   2   1   2   1   1   1   2   1   1   0   0   1   0   0   1   1   1   1   1   0   0   0   0   0   1   1   2   1   1   2   1   1   1   2   2   1   0   0   0   0   2   2   1   1   1   0   0   2   2   1   2   1   2   1   2   2   0   1   1   1   1   2   2   1   2   1   1   1
 MK-3-15                0   2   1   1   1   0   0   0   1   1   1   1   0   1   1   1   1   0   1   0   2   0   1   1   1   2   1   1   2   0   2   2   1   2   2   2   0   1   1   1   1   1   2   1   2   2   1   0   0   0   1   1   0   0   0   2   0   1   0   2   1   2   0   2   1   1   1   2   1   0   2   1   0   0   0   1   1   1   1   2   0   1   0   1   2   1   0   1   0   1   2   2   0   1   0   1   1   2   1   1   0   2   2   1   1   1   0   2   0   1   1   0   1   1   2   1   0   0   0   1   1   1   0   1   2   2   0   1   0   2   0   0   2   1   1   2   1   2   2   1   1   0   1   1   0   0   1   1   1   1   1   0   1   0   0   0   1   1   2   2   2   2   1   1   1   2   1   1   0   0   0   0   2   2   1   1   1   0   0   2   2   2   2   1   2   1   2   1   0   1   1   1   1   2   2   1   1   1   1   1
 MK-3-16                1   1   0   2   0   0   0   1   0   1   0   1   0   1   1   1   1   0   1   1   2   0   0   1   2   2   1   1   2   0   2   2   1   1   2   2   0   1   1   1   1   2   1   1   2   2   1   0   0   0   0   1   0   0   0   2   0   1   0   2   1   2   0   2   1   1   1   2   1   0   2   1   0   0   1   1   1   1   1   2   0   1   0   1   2   0   0   1   0   1   2   2   0   1   0   1   1   2   2   1   0   1   2   1   1   1   0   2   0   1   0   0   1   1   2   1   0   1   1   1   1   1   1   1   2   2   0   1   0   2   0   0   2   1   1   2   1   1   2   1   1   0   1   1   0   1   1   1   2   1   2   0   1   0   0   0   1   1   2   2   2   2   1   1   1   1   0   0   0   1   0   0   2   1   1   1   1   0   0   2   2   2   1   0   2   1   2   1   0   1   0   1   1   2   2   1   1   1   1   0
 MK-4-1                 2   0   2   1   1   1   1   2   1   0   2   1   0   0   1   0   0   2   2   1   0   1   1   1   0   1   2   1   1   1   1   2   1   1   1   1   2   1   1   0   0   1   2   1   0   1   1   1   1   2   2   1   0   0   1   1   1   0   2   1   1   2   2   1   2   1   2   0   1   0   0   2   1   2   2   1   1   1   2   2   1   1   2   2   2   1   0   1   2   2   0   0   1   0   1   2   2   1   0   2   2   2   2   1   0   1   2   2   1   2   1   0   1   1   1   1   1   0   2   1   1   0   1   0   2   0   0   1   2   0   0   0   1   1   0   2   1   1   2   1   0   1   1   2   0   0   1   0   1   2   1   0   1   1   0   2   2   0   1   1   0   1   1   1   1   1   1   2   0   1   1   0   0   0   2   2   0   1   2   1   1   1   1   1   2   0   0   0   1   0   1   2   2   1   2   0   1   2   2   0
 MK-4-2                 2   0   2   1   0   1   1   2   1   0   2   1   0   0   1   0   0   2   2   1   0   1   1   1   0   1   2   1   1   1   1   2   1   1   1   1   2   1   1   1   0   1   2   1   0   1   1   1   1   2   2   1   0   0   1   1   1   0   2   1   2   1   2   0   2   1   1   0   1   0   0   2   1   2   2   1   1   1   2   2   1   1   1   2   2   0   0   1   2   2   0   0   1   0   1   2   1   1   0   2   2   2   2   1   0   1   2   2   1   2   1   0   2   0   1   1   1   0   2   2   1   0   0   0   2   1   0   1   2   0   0   1   1   1   0   2   1   1   2   1   0   1   1   1   0   0   1   0   1   2   1   0   1   0   0   1   2   1   1   1   0   1   1   1   1   1   1   2   1   1   0   0   1   0   2   2   0   1   2   1   1   1   1   1   2   0   0   0   1   0   1   2   2   1   2   0   2   2   2   0
 MK-4-3                 2   0   2   1   0   1   1   1   1   1   2   1   0   0   1   0   1   2   2   0   0   1   1   1   0   2   2   1   1   1   1   1   1   1   1   1   2   1   1   1   0   2   2   0   0   1   1   1   1   2   1   1   0   0   1   1   1   0   2   1   2   0   2   1   2   1   1   0   1   0   0   2   1   2   2   0   1   1   2   2   1   0   0   2   2   0   1   1   2   1   0   0   0   0   2   2   1   1   0   2   2   2   2   1   0   1   2   2   2   2   1   0   1   0   1   1   1   0   2   2   1   0   0   0   2   1   1   1   2   0   0   2   1   1   0   2   0   1   1   1   0   1   1   1   0   0   1   2   0   2   1   0   1   1   0   1   2   1   1   1   0   0   1   1   2   2   2   1   1   1   0   1   2   0   2   1   0   2   2   0   1   1   1   1   2   0   0   0   1   1   1   2   2   2   2   0   2   2   2   1
 MK-4-4                 2   0   2   1   0   1   1   1   1   1   2   1   0   0   1   0   1   2   2   0   0   0   1   1   0   2   2   1   1   1   1   1   1   1   1   0   2   1   1   1   0   2   2   1   0   1   0   1   1   2   0   1   0   0   1   1   1   0   2   0   1   0   2   2   2   1   1   0   1   0   0   2   1   2   0   0   0   1   2   2   1   0   0   2   2   0   1   1   2   1   0   0   0   1   2   2   1   1   0   2   2   1   2   1   0   1   2   2   2   2   1   0   1   0   1   2   1   0   2   2   1   0   1   0   2   0   1   1   2   0   0   2   0   1   1   1   0   1   1   1   0   1   1   1   0   0   1   2   0   2   1   0   0   1   0   1   1   1   1   1   0   0   1   0   2   2   2   1   1   2   0   1   2   0   2   1   1   2   2   0   1   1   1   1   2   1   1   1   0   1   1   2   2   2   2   0   2   2   2   2
 MK-4-5                 2   0   2   2   0   1   1   1   1   1   2   1   0   0   1   0   1   0   2   0   1   0   2   1   0   2   2   1   1   1   1   1   0   1   1   0   2   1   1   1   0   2   1   1   0   2   1   1   1   2   0   2   0   1   2   1   1   0   2   0   1   1   1   2   2   1   1   0   1   0   0   1   1   2   1   0   0   0   1   2   1   0   0   2   2   0   1   1   2   1   0   0   0   1   1   2   1   1   0   2   2   1   2   1   2   1   2   1   2   2   2   0   1   0   1   2   1   0   2   2   1   0   1   0   1   0   1   1   2   0   1   2   0   1   2   1   0   1   1   1   0   1   1   1   0   0   2   2   0   2   1   0   0   1   0   1   1   1   1   1   0   0   1   0   2   1   1   1   1   2   0   1   1   0   2   1   1   2   2   0   2   1   1   1   2   1   1   1   0   1   0   2   1   2   2   0   0   2   1   0
 MK-4-6                 2   0   2   1   0   1   1   1   1   1   2   1   1   1   1   0   1   0   2   1   2   2   2   1   0   2   2   1   1   1   2   1   0   1   1   0   1   1   1   2   0   2   1   1   1   1   1   1   1   2   0   1   1   2   1   2   0   0   1   0   1   2   1   2   2   1   1   0   1   1   0   1   1   2   1   0   0   0   2   2   1   1   0   2   2   0   1   1   2   1   0   0   0   1   0   1   1   1   0   2   2   1   2   0   2   0   1   1   2   2   2   0   1   0   1   1   1   0   1   2   0   0   1   0   1   0   0   1   1   1   1   2   0   1   2   1   0   1   1   0   1   1   1   1   0   1   1   2   0   1   0   0   1   2   1   1   1   1   1   2   1   0   1   0   1   1   1   0   1   2   0   1   0   0   2   1   1   2   2   0   2   1   1   1   2   1   1   1   0   0   0   2   1   2   1   0   0   2   1   0
 MK-4-7                 2   0   2   1   0   2   1   2   0   1   2   1   1   1   1   1   1   0   1   1   2   2   1   1   0   2   2   1   1   1   2   1   0   1   1   0   1   1   1   2   0   2   0   1   1   1   1   1   1   2   0   1   1   0   1   2   0   0   1   0   1   2   1   2   2   1   1   0   1   1   0   1   1   2   1   0   0   0   1   2   0   1   0   2   2   0   1   1   2   1   0   0   0   1   0   1   0   1   0   2   2   1   2   0   2   1   1   1   2   1   2   0   1   0   2   1   2   0   1   2   0   0   1   0   1   1   0   1   1   1   1   2   0   1   2   1   0   1   1   0   1   2   1   1   0   1   1   2   1   1   0   1   1   2   1   1   1   1   2   2   1   1   1   0   1   1   2   0   2   2   1   2   1   0   2   1   1   2   2   1   2   1   2   1   2   1   1   2   0   0   0   2   1   2   1   0   0   2   1   0
 MK-4-8                 2   0   2   1   0   2   1   2   0   2   2   1   1   1   1   1   1   0   1   0   2   2   1   1   0   2   2   1   0   2   2   1   0   0   1   0   1   1   1   2   0   2   2   2   1   1   1   1   1   1   0   1   1   0   1   2   1   0   1   0   1   2   1   1   2   1   0   0   1   1   0   1   1   2   1   0   0   0   1   2   0   1   1   2   2   0   1   1   1   1   1   0   1   1   0   2   0   1   0   2   2   1   2   0   2   2   2   1   2   1   2   1   1   0   2   1   2   0   1   2   0   0   1   0   1   0   1   0   1   1   1   2   0   1   2   1   0   1   1   0   1   2   1   1   1   1   1   2   1   1   0   1   1   2   1   1   1   2   1   2   2   1   1   0   1   1   2   1   2   2   1   2   1   0   1   1   1   1   2   0   2   1   2   0   1   0   1   2   0   0   0   2   1   2   1   0   0   2   1   0
 MK-4-9                 2   1   2   1   1   2   1   2   0   2   2   1   1   1   1   1   1   0   1   0   2   2   1   1   0   2   1   2   0   1   2   1   0   0   0   1   1   1   1   2   0   2   2   2   1   1   1   1   1   1   0   1   1   0   1   1   1   0   2   0   1   2   1   1   2   1   0   1   1   1   0   1   1   2   1   1   0   0   1   2   0   2   0   2   2   0   2   1   1   1   0   0   1   1   0   2   0   1   1   2   2   1   2   0   2   2   1   1   2   1   2   1   1   0   2   1   2   0   1   2   0   1   1   0   1   0   0   0   1   1   1   1   1   0   2   1   0   1   2   0   1   2   1   1   1   1   1   2   1   2   0   1   1   2   1   1   2   2   1   2   2   1   2   0   1   2   2   1   2   2   1   2   1   0   1   1   1   1   2   0   2   1   2   0   1   0   0   2   0   0   0   2   1   2   1   0   0   2   1   1
 MK-4-10                2   1   2   1   1   2   1   2   0   2   2   1   1   1   0   1   2   0   1   0   2   2   2   2   0   2   1   2   0   1   2   2   0   0   0   1   2   1   1   2   0   2   2   1   1   1   1   1   1   1   1   0   1   1   1   1   1   0   1   0   1   2   2   1   2   1   0   1   1   1   0   1   1   2   1   1   0   0   1   2   0   2   0   2   2   0   2   2   1   1   0   0   1   2   0   2   0   1   1   2   2   1   2   0   2   2   1   1   2   1   2   1   2   1   1   1   2   0   1   2   0   1   1   0   1   0   0   1   2   1   1   0   2   0   2   0   0   1   1   0   2   2   1   1   1   1   1   2   1   2   0   1   1   2   1   1   2   1   1   2   2   1   2   0   1   2   2   1   2   2   1   2   0   0   1   1   1   1   2   0   2   1   1   0   1   0   0   2   0   0   0   2   1   2   0   0   0   2   1   0
 MK-4-11                2   2   2   1   1   2   1   2   0   1   2   1   1   1   0   1   1   0   1   0   2   2   2   2   0   2   1   2   0   1   2   2   0   1   0   1   2   1   1   2   0   1   2   1   1   1   1   1   1   1   0   0   1   1   1   0   1   0   1   0   1   2   2   1   2   2   1   1   1   1   0   1   1   2   1   1   0   0   1   1   0   2   0   2   2   1   2   2   1   1   0   1   1   1   0   1   1   1   1   2   1   1   2   0   1   1   1   0   2   2   2   0   2   2   2   1   2   1   1   2   0   1   1   0   1   0   0   2   2   2   0   1   2   0   1   0   0   1   1   0   2   2   1   1   1   1   1   2   1   2   1   1   1   2   1   1   1   1   1   2   2   1   2   0   1   2   2   1   1   1   1   2   0   0   1   1   1   1   2   0   2   1   1   0   1   0   0   1   0   0   0   1   1   2   0   0   0   2   1   1
 MK-4-12                1   2   1   1   1   2   1   1   0   1   2   2   0   1   0   1   1   0   2   0   2   2   2   2   0   2   0   2   0   1   2   2   1   1   1   1   2   1   1   2   0   2   2   1   1   1   1   0   1   1   0   0   1   1   1   0   1   0   1   0   1   2   2   1   2   2   0   1   1   1   0   0   1   2   1   1   1   0   1   1   0   2   0   2   2   1   2   2   0   1   1   1   0   1   0   1   1   2   1   1   0   1   2   0   2   2   1   0   2   2   2   1   2   1   2   0   2   1   0   2   0   1   1   1   1   0   0   2   1   2   0   1   2   0   1   0   0   1   1   0   2   2   1   0   1   1   1   2   1   2   0   2   1   2   2   1   1   1   1   2   1   1   1   0   1   2   2   1   1   1   2   2   0   0   2   1   0   1   2   0   2   1   1   1   1   0   0   1   0   0   0   1   1   2   0   0   0   2   1   1
 MK-4-13                0   2   1   0   1   2   1   1   0   1   2   2   0   2   0   1   1   0   2   0   2   2   2   2   0   1   1   2   0   1   2   2   1   1   1   1   1   1   1   2   0   2   2   1   1   1   1   0   1   1   0   0   1   2   0   1   1   0   1   1   1   1   2   1   2   2   0   1   1   1   1   0   1   2   1   1   1   0   1   1   0   2   0   2   2   1   2   2   0   1   1   1   0   1   1   1   0   2   1   2   0   1   2   0   2   2   1   0   2   2   2   1   1   1   2   0   1   1   0   2   1   1   1   1   1   0   0   2   1   2   0   1   2   0   0   0   0   0   1   0   2   2   1   0   1   0   1   2   1   2   0   2   1   1   2   1   1   1   1   1   1   2   1   0   0   2   2   2   2   1   2   1   0   0   2   1   0   0   2   0   2   1   0   1   1   0   1   0   0   1   1   1   1   2   1   0   0   1   1   1
 MK-4-14                0   1   1   1   1   2   1   1   0   1   2   2   0   2   0   1   1   0   1   0   2   2   2   2   2   1   1   2   0   1   1   2   1   1   1   1   1   0   1   2   0   2   2   0   1   1   1   0   1   1   0   1   1   2   0   0   1   0   1   1   1   1   2   1   2   2   0   1   1   0   1   0   1   2   0   2   1   0   1   1   0   2   0   1   2   1   2   2   0   0   1   1   0   1   2   1   1   2   1   2   1   1   2   0   1   2   2   0   2   2   2   1   1   1   2   1   1   1   0   2   1   2   1   1   1   0   1   2   0   2   1   1   2   0   0   0   1   0   1   0   1   2   1   0   1   0   2   1   1   2   0   1   1   1   2   0   1   1   1   1   1   2   1   0   0   2   1   2   2   1   2   1   0   1   2   1   1   0   2   0   2   1   0   1   1   0   0   0   0   1   1   1   1   2   1   0   0   1   1   1
 MK-4-15                0   1   1   1   1   2   1   1   0   1   2   1   1   1   0   1   1   0   2   0   1   1   2   1   2   1   0   1   0   1   1   2   1   1   1   1   1   0   1   1   0   2   2   0   1   1   1   1   1   1   0   0   2   2   0   0   1   1   1   1   1   2   2   1   2   2   1   1   1   0   1   0   1   2   0   2   1   0   1   1   0   2   0   2   2   1   2   2   0   1   0   1   0   1   2   1   1   2   1   2   1   1   2   0   1   2   2   1   2   2   2   1   1   1   2   1   1   1   1   1   1   2   2   2   1   0   1   2   0   1   1   2   2   0   0   0   1   0   1   1   1   2   1   0   1   0   2   1   1   1   0   0   1   1   2   0   0   1   1   1   1   2   0   0   0   2   1   2   2   1   2   1   0   2   1   1   2   0   2   2   2   1   0   1   1   1   0   0   0   2   1   2   1   2   2   0   0   1   1   1
 MK-4-16                0   1   1   0   1   2   1   1   0   1   1   1   1   1   2   2   1   0   2   1   1   1   2   1   2   1   0   1   0   1   0   1   1   1   1   1   1   1   2   1   0   2   2   0   1   2   1   1   2   1   0   0   2   2   0   0   1   1   0   1   1   2   2   2   2   2   1   1   1   0   1   0   1   2   0   2   1   0   1   1   0   2   1   2   2   1   2   2   0   1   0   1   0   1   2   1   0   2   1   2   1   1   2   1   1   2   2   2   1   2   2   1   1   1   2   1   1   1   1   1   1   2   2   2   1   0   1   1   0   1   1   2   1   0   0   0   1   0   2   1   1   2   1   1   1   0   2   1   1   1   0   0   1   1   1   0   0   1   1   1   1   1   0   0   0   1   1   2   2   1   2   1   0   2   1   1   2   0   2   2   2   1   0   1   2   1   0   0   0   2   1   2   1   2   2   1   0   1   1   1
 MK-5-1                 0   2   2   1   2   1   0   1   1   1   1   1   2   2   2   1   1   2   0   1   1   0   1   0   0   2   2   0   0   1   0   0   1   0   0   1   1   1   1   0   0   1   0   2   2   1   0   0   0   1   2   2   0   1   2   0   0   1   0   2   1   1   0   1   0   2   1   1   1   0   1   0   0   2   1   1   0   0   1   2   1   1   1   1   2   1   1   2   2   2   1   1   1   1   2   2   1   1   1   0   1   1   1   0   1   1   1   1   1   1   1   0   2   1   1   1   2   1   1   0   0   1   1   1   2   1   0   1   2   2   1   2   2   1   1   0   2   1   1   0   2   0   1   1   0   2   1   2   2   0   0   1   1   1   0   2   1   1   2   1   1   2   1   1   0   1   0   2   1   1   1   0   1   0   1   2   1   1   1   1   2   1   1   1   2   1   2   2   2   2   1   0   1   1   0   1   2   1   1   2
 MK-5-2                 0   2   2   1   2   1   0   1   1   1   1   1   2   2   2   2   1   2   0   1   1   0   1   1   0   2   2   0   1   1   0   1   1   0   0   1   1   1   1   1   0   2   1   2   2   0   0   0   0   2   2   2   0   1   2   0   0   1   0   2   1   1   1   1   0   2   1   1   1   0   2   0   0   2   2   1   0   0   1   2   1   1   0   1   2   1   1   2   2   2   1   0   1   1   2   1   1   1   1   0   0   1   1   0   1   1   1   1   0   0   1   0   1   1   1   0   2   1   1   0   1   1   0   2   2   1   0   1   1   2   1   2   2   1   1   0   2   1   1   0   2   0   1   1   0   2   1   2   2   0   0   1   1   1   0   2   1   2   2   1   0   2   1   1   0   2   0   2   1   2   1   0   1   0   1   2   1   0   1   1   1   0   1   1   2   1   2   1   2   2   1   0   1   1   0   0   2   1   1   2
 MK-5-3                 0   2   2   1   1   1   0   1   1   1   1   1   2   2   1   2   1   1   1   1   1   0   1   1   0   1   2   1   1   1   0   1   1   1   1   1   1   2   2   2   0   2   1   2   1   0   0   0   1   2   2   2   0   1   1   0   1   1   0   1   1   1   1   1   0   2   1   1   2   0   2   0   1   2   2   1   0   0   1   2   1   1   0   1   2   1   0   2   2   2   1   0   1   1   2   1   1   1   1   0   0   1   0   0   1   1   1   1   0   0   1   0   1   1   2   0   2   1   1   2   1   1   1   2   2   1   0   1   1   2   1   2   2   1   2   0   2   1   1   0   2   0   1   2   1   2   0   2   2   0   0   1   1   1   0   2   1   1   1   1   0   2   1   2   0   2   0   1   1   2   1   0   1   1   1   2   1   0   1   1   1   1   1   1   2   1   2   1   2   1   1   0   1   1   0   0   2   1   1   2
 MK-5-4                 0   1   1   1   1   1   0   2   1   1   1   1   1   2   1   2   1   1   1   1   1   1   1   1   0   1   2   1   1   0   0   1   1   1   1   0   1   1   2   2   0   2   1   2   1   0   0   0   1   2   2   2   0   1   1   1   1   1   0   1   1   1   1   1   0   2   2   1   2   0   2   0   1   2   2   1   0   0   1   1   1   1   1   0   2   1   0   2   2   2   1   1   1   2   2   1   1   1   1   0   0   1   0   1   1   2   1   1   1   0   1   1   2   0   2   1   2   1   1   1   2   1   1   2   1   1   0   1   1   2   1   2   2   1   2   1   2   1   1   0   2   0   2   2   1   1   0   2   2   0   0   1   1   0   0   2   1   1   1   1   0   1   1   2   0   2   0   1   1   2   1   0   2   0   1   2   1   0   1   1   1   1   1   1   1   1   2   2   2   1   1   0   1   1   0   0   1   1   1   2
 MK-5-5                 0   1   0   1   1   1   0   2   1   1   0   1   1   2   1   1   1   1   1   0   1   1   1   1   0   1   2   1   1   0   0   1   1   1   1   0   2   1   2   2   0   2   1   2   2   0   1   1   1   2   0   2   0   0   1   1   1   1   0   1   2   2   1   1   0   2   1   0   2   0   2   0   1   2   2   0   0   0   1   1   1   1   1   0   2   1   0   2   2   2   1   1   1   2   2   1   0   1   1   0   1   1   0   1   1   2   1   1   1   0   1   1   2   0   2   1   2   2   1   2   2   1   0   2   1   0   0   1   1   1   1   2   2   1   2   1   2   1   1   0   2   1   2   2   1   1   1   2   1   1   0   2   1   0   0   2   1   1   1   1   1   1   1   1   0   2   0   1   1   1   1   0   2   0   1   2   1   0   2   0   1   2   1   1   1   1   2   2   2   1   1   0   1   1   0   0   1   1   1   2
 MK-5-6                 0   1   1   1   1   1   1   1   1   1   0   1   1   2   1   2   1   1   1   0   1   1   1   1   0   1   2   2   1   0   0   1   1   1   1   0   2   1   2   2   0   2   1   2   2   0   2   1   1   2   0   2   0   1   1   0   1   1   0   1   2   2   1   2   0   2   1   0   1   1   1   0   1   1   2   0   0   0   1   1   1   1   1   0   2   0   0   2   2   1   2   1   1   2   2   1   1   1   1   1   1   1   0   1   1   2   1   1   1   0   1   1   2   0   2   1   2   2   2   2   1   1   0   2   1   0   0   0   1   1   1   2   2   1   2   1   2   1   1   0   1   1   1   2   1   1   1   2   2   1   0   2   1   0   0   1   1   1   1   1   1   0   1   1   0   2   0   1   1   1   1   0   2   0   1   2   1   0   1   0   0   2   2   0   1   1   1   2   2   1   1   0   1   1   1   0   1   1   1   2
 MK-5-7                 0   1   1   0   1   1   1   1   1   1   2   1   2   1   0   1   1   0   1   0   1   1   1   1   0   1   1   2   2   0   1   1   1   1   1   0   2   1   2   2   0   2   1   2   2   0   2   1   1   2   0   2   0   2   1   0   1   1   0   1   2   2   1   2   0   1   0   0   1   1   1   0   0   1   2   0   0   0   1   2   1   1   0   0   2   0   0   2   2   1   2   1   1   0   2   1   2   2   1   1   0   1   0   1   0   2   1   1   1   0   1   1   1   0   2   1   2   2   1   2   1   1   0   1   0   0   0   0   1   2   1   2   2   1   2   1   2   1   1   0   1   1   1   2   0   1   1   2   2   1   0   2   1   0   0   1   1   1   1   1   1   0   1   1   0   2   1   2   0   1   1   0   0   0   0   2   1   0   1   0   0   2   2   1   1   1   1   2   2   1   1   0   2   1   1   0   1   1   1   2
 MK-5-8                 0   2   1   0   1   1   1   2   1   1   1   1   2   1   0   1   1   0   1   1   1   1   1   1   1   0   2   2   1   0   1   0   1   1   0   0   2   1   2   2   0   2   1   2   2   0   2   1   1   2   0   2   0   2   0   0   1   1   0   1   2   2   1   2   1   1   0   0   1   2   1   0   0   1   2   0   0   0   1   2   2   1   0   0   2   0   0   2   2   0   2   1   1   0   2   1   2   2   1   1   0   1   0   1   0   1   1   0   1   0   1   1   1   0   2   1   1   1   1   2   1   1   0   1   0   0   0   0   1   2   2   2   2   1   2   1   2   2   1   0   1   1   1   2   0   1   1   2   1   1   0   1   1   0   0   1   1   0   1   1   0   0   1   1   0   2   1   2   0   1   1   0   1   0   0   2   1   0   1   0   0   2   2   1   1   1   1   2   2   1   1   0   2   1   1   0   1   1   1   2
 MK-5-9                 0   2   1   0   1   1   0   2   1   1   1   1   1   1   0   1   1   0   1   1   0   1   0   1   1   0   1   2   1   0   1   1   1   1   0   0   2   1   2   1   1   1   1   2   2   0   2   1   1   1   0   1   1   2   0   0   1   1   1   1   2   2   1   2   0   2   0   0   1   1   1   0   0   1   2   0   0   0   1   2   2   1   1   0   2   0   0   2   1   0   2   1   1   0   1   1   2   1   1   1   0   1   0   1   0   2   1   0   1   1   1   1   1   1   2   1   1   1   1   2   2   1   0   1   0   0   1   0   0   0   2   2   2   1   2   1   1   2   1   2   1   1   1   2   0   1   1   2   1   1   0   0   2   0   0   1   1   0   1   1   0   0   1   1   0   2   1   2   2   1   1   0   1   0   0   1   1   0   0   1   0   2   1   1   1   1   1   2   1   1   1   0   2   2   1   1   2   1   1   2
 MK-5-10                0   2   0   0   1   0   0   2   1   1   1   1   1   0   1   1   1   0   1   1   0   1   1   0   1   0   0   2   1   0   1   1   1   1   0   0   2   1   2   1   1   1   1   2   2   1   2   1   2   1   0   1   0   2   0   0   1   1   1   1   2   2   0   2   0   2   0   1   2   1   1   1   0   1   2   0   0   1   1   2   2   1   1   0   2   0   0   2   1   0   2   0   1   0   1   1   2   1   1   1   0   1   1   1   1   2   1   0   1   1   1   1   1   2   2   1   1   1   2   2   2   1   0   2   0   0   1   0   0   0   1   2   1   1   2   1   1   2   1   2   1   1   1   2   0   0   1   2   1   1   1   0   2   0   0   1   0   0   1   1   0   0   1   0   0   1   1   2   2   1   1   0   1   1   0   1   1   0   0   1   0   1   1   2   1   1   1   2   1   2   1   0   2   2   1   1   2   1   1   2
 MK-5-11                0   2   0   0   1   0   0   2   1   1   1   1   1   1   1   1   1   0   1   2   0   1   0   1   1   0   0   1   1   0   1   1   1   0   0   0   2   1   2   1   1   1   1   2   2   0   2   1   2   1   0   1   0   2   0   0   1   2   1   1   2   2   0   2   1   1   0   1   0   1   1   1   0   1   2   0   0   1   1   2   2   1   1   0   2   0   0   2   0   0   2   0   2   0   1   1   2   1   1   2   0   0   1   1   1   2   1   0   0   1   1   1   1   2   2   1   1   1   1   2   2   1   0   2   0   1   1   1   1   0   2   2   1   1   1   1   0   2   1   2   1   1   1   2   1   0   1   2   1   1   1   0   2   0   0   1   0   0   2   1   0   0   1   1   0   1   2   2   2   1   1   0   1   1   0   1   1   0   1   2   2   1   1   2   1   2   1   2   1   2   1   0   2   1   0   1   2   0   0   2
 MK-5-12                1   2   0   1   1   1   0   2   1   1   1   1   2   1   1   0   1   0   1   1   0   1   0   1   0   0   1   1   1   0   1   1   1   2   0   0   2   1   2   1   1   1   1   2   2   0   2   1   2   1   0   1   0   2   1   0   1   1   1   2   2   2   1   2   1   2   0   1   0   1   1   1   0   1   2   0   0   1   1   2   2   1   1   0   2   0   0   2   1   0   1   0   2   0   1   2   2   1   1   2   0   0   1   1   1   1   1   0   0   1   1   1   1   2   2   2   1   1   1   2   2   1   0   2   0   0   1   1   0   0   2   2   1   2   0   1   0   2   1   2   1   1   2   2   1   0   1   1   2   1   1   0   1   0   0   1   1   1   2   0   0   0   1   1   0   1   2   2   2   1   1   0   1   1   0   1   1   0   1   2   2   2   1   2   1   2   1   2   0   1   1   1   2   1   0   1   2   0   0   2
 MK-5-13                1   2   0   1   1   1   0   2   0   1   1   1   1   1   1   0   0   0   1   1   0   1   0   1   0   0   1   1   1   0   1   1   1   2   0   0   2   1   2   1   1   2   1   2   2   1   2   1   2   1   0   1   0   2   1   0   0   1   1   2   2   1   1   2   1   2   0   1   1   1   1   1   0   1   2   0   0   2   1   2   1   2   1   0   1   0   1   2   0   0   1   0   2   0   1   2   2   1   1   2   0   0   1   1   1   0   2   0   0   1   1   2   2   2   2   2   1   0   1   2   2   1   1   2   0   1   1   0   1   0   2   2   1   2   0   1   0   2   1   2   1   1   2   2   1   0   1   1   2   1   1   0   1   0   1   0   1   0   1   0   0   1   1   1   0   1   1   2   1   1   0   1   1   1   0   1   0   1   1   1   2   2   0   2   1   2   1   2   0   1   2   1   2   1   1   1   2   0   0   2
 MK-5-14                1   2   0   0   1   1   0   2   0   0   1   1   2   1   1   0   0   0   1   1   0   1   1   1   0   0   1   1   1   0   1   1   1   2   0   0   1   1   2   1   1   2   2   2   2   2   2   1   1   1   0   1   1   2   1   0   0   1   1   2   2   1   1   2   0   2   0   0   1   1   1   1   0   1   2   0   0   1   1   2   1   1   1   0   1   0   0   2   0   0   1   0   2   0   1   2   2   1   1   1   1   0   1   1   1   0   1   0   0   1   1   2   2   1   1   2   1   0   0   1   2   1   1   2   0   1   1   0   1   0   2   2   1   2   0   1   1   2   2   1   1   1   2   2   1   0   1   1   2   1   1   0   1   0   1   0   1   0   1   1   0   2   1   1   2   2   1   1   1   2   0   1   1   0   0   1   0   1   1   1   2   1   0   1   1   2   0   2   0   1   2   1   2   1   1   1   2   1   0   2
 MK-5-15                0   1   0   0   1   1   0   2   0   0   1   1   2   1   1   0   0   1   1   1   0   1   1   1   0   0   1   1   1   0   1   1   1   2   0   0   2   1   2   1   2   2   2   2   2   2   2   1   1   1   0   1   1   2   1   0   0   1   1   2   2   1   1   1   0   2   1   0   1   1   1   0   0   1   1   0   1   1   1   1   1   1   1   0   1   0   0   2   0   0   1   0   2   0   1   2   1   1   0   1   1   0   1   1   1   1   1   0   0   1   0   2   1   1   2   2   1   0   0   2   2   0   1   2   0   1   1   0   1   0   2   2   1   2   1   1   1   2   2   1   1   1   2   2   1   0   1   1   2   1   1   0   1   1   1   0   1   0   1   1   1   2   1   1   2   0   0   1   1   2   0   1   1   1   0   2   0   1   1   1   2   1   0   1   1   2   1   2   1   1   1   1   2   1   1   1   2   1   0   2
 MK-5-16                1   2   0   0   1   1   0   2   1   0   1   1   1   0   1   0   0   1   1   1   0   1   1   0   0   0   1   1   1   0   1   1   1   2   0   0   2   1   2   1   2   2   2   1   2   2   2   1   1   1   0   1   1   1   1   0   1   1   0   2   2   1   1   0   0   2   1   0   1   1   1   0   0   1   1   0   2   1   1   1   1   1   2   0   1   0   0   2   0   0   0   1   1   0   1   1   1   1   0   0   1   0   1   1   1   1   1   1   0   1   0   1   1   1   2   2   1   0   1   2   1   0   1   2   0   2   1   0   1   0   2   2   1   2   1   1   1   2   2   1   1   0   2   2   1   0   1   1   2   1   1   1   1   1   1   0   1   0   1   1   1   1   1   1   2   0   0   1   1   2   0   1   1   1   1   1   0   2   1   1   2   1   0   1   1   2   1   2   1   1   1   1   2   1   2   1   2   1   0   2
 MK-6-1                 2   2   0   0   0   1   2   1   0   0   1   1   2   0   1   0   2   1   1   0   1   1   0   1   1   1   0   1   2   1   1   1   1   2   2   0   0   1   0   2   2   1   1   2   2   1   1   1   1   0   1   2   1   1   2   0   1   2   0   1   2   2   2   1   2   1   2   1   2   1   1   0   0   1   2   1   1   1   1   2   2   1   1   0   1   1   1   1   1   1   0   2   1   2   2   2   0   0   1   2   0   2   2   0   1   0   1   1   1   2   1   0   1   0   0   1   1   2   2   1   1   2   1   2   2   1   1   2   0   2   0   1   2   1   1   1   2   1   1   0   1   0   0   1   0   1   1   2   2   0   1   1   0   1   1   0   1   1   1   2   0   1   1   2   2   1   1   0   1   0   2   1   0   0   0   1   1   2   1   1   1   1   0   2   2   0   2   1   0   1   0   0   1   2   0   1   1   1   2   0
 MK-6-2                 2   2   0   1   0   1   2   2   0   0   1   2   1   0   1   0   2   1   1   1   1   1   0   1   1   1   1   1   2   1   1   1   1   1   2   0   0   2   0   2   2   0   1   2   2   1   1   1   1   0   2   2   1   1   2   0   1   1   0   1   2   2   2   1   2   1   2   1   2   1   1   0   0   1   2   1   1   2   1   1   2   1   1   0   1   1   1   2   2   0   0   2   1   2   2   2   0   0   1   2   0   2   2   0   1   0   1   1   1   2   1   0   1   0   0   1   1   2   2   1   1   1   1   2   2   1   1   0   0   1   0   1   2   2   2   1   1   1   1   0   1   0   1   1   1   1   1   2   2   0   1   1   0   1   1   0   1   1   1   2   0   1   1   2   1   2   1   0   1   0   2   1   0   0   0   1   1   2   2   1   1   1   0   1   1   0   2   1   0   1   0   0   1   2   1   0   2   2   2   0
 MK-6-3                 2   2   0   1   0   1   2   2   0   0   1   1   1   0   1   0   2   2   1   1   1   1   0   1   0   1   1   1   2   1   1   2   1   1   2   0   1   2   0   2   2   1   1   2   2   2   1   1   1   0   1   2   1   1   2   0   1   1   0   1   2   1   2   1   2   1   2   1   1   1   2   0   1   1   2   1   1   1   1   1   2   1   1   0   1   1   1   2   1   1   0   1   1   2   2   2   0   1   1   2   0   2   2   0   1   0   0   1   1   2   1   0   1   0   0   1   1   1   2   1   1   1   2   2   2   1   1   0   1   1   1   1   2   2   2   1   2   1   1   0   1   0   1   1   1   0   1   2   2   0   1   1   1   1   1   0   1   1   1   2   1   1   2   1   1   2   2   0   0   0   2   0   0   0   0   0   0   2   2   2   2   1   0   1   1   1   1   1   0   1   2   0   1   2   1   0   2   2   2   0
 MK-6-4                 2   2   0   1   0   0   2   2   1   0   1   1   1   0   1   1   2   1   0   1   1   1   0   0   0   1   1   1   2   1   1   2   1   1   2   0   1   2   1   2   1   1   1   1   1   2   1   1   2   1   1   2   1   1   2   0   2   1   1   1   2   1   2   1   1   0   1   1   1   1   1   0   1   1   2   2   1   1   0   1   2   1   1   1   1   1   1   2   0   1   0   2   1   2   2   2   0   1   1   2   0   2   2   1   1   0   1   1   1   2   1   0   1   0   0   1   1   1   1   1   1   1   2   2   2   1   1   0   1   1   1   1   2   2   2   1   2   1   1   0   1   0   1   1   1   0   1   2   1   0   0   0   1   2   2   0   1   1   1   2   1   0   1   1   1   2   2   0   1   1   2   2   0   0   0   0   0   2   1   2   2   1   0   1   1   0   1   1   0   1   2   0   1   2   1   1   2   1   2   0
 MK-6-5                 2   2   0   1   0   0   2   1   1   0   1   1   2   0   1   1   2   1   0   1   1   1   0   0   0   1   1   1   1   1   1   2   1   1   2   1   1   2   1   2   1   1   1   1   1   2   1   2   2   0   1   2   1   1   2   0   2   1   1   2   2   1   2   1   0   0   1   1   1   1   1   0   0   1   1   1   1   1   0   1   2   1   1   1   1   1   1   1   0   1   0   1   1   2   2   2   0   1   1   2   0   2   2   1   1   0   1   1   1   2   0   0   1   1   0   1   1   1   1   1   1   1   2   2   2   1   1   1   1   1   1   2   2   2   2   1   1   1   1   0   1   0   1   1   1   0   1   2   1   0   0   1   1   2   2   1   0   1   1   2   1   0   1   1   1   2   2   0   1   1   2   2   1   0   1   0   0   2   1   2   1   1   0   1   1   1   1   1   0   1   2   0   1   2   1   1   2   1   2   0
 MK-6-6                 2   2   0   1   0   0   2   1   1   0   1   2   2   0   1   1   2   1   0   1   1   1   0   0   0   1   1   1   2   0   1   2   1   1   2   1   1   2   0   1   1   0   1   2   0   2   1   2   2   0   1   1   1   2   2   0   2   1   1   2   2   1   2   1   0   1   1   1   1   1   1   0   1   1   1   1   2   1   0   1   1   1   1   1   1   1   1   1   0   1   0   1   0   2   2   2   0   1   1   2   1   2   1   1   1   0   1   1   1   2   0   0   1   1   0   1   1   1   2   1   1   1   2   2   2   1   1   0   1   1   1   2   2   1   2   1   1   1   1   0   1   0   1   1   2   0   1   1   1   0   1   1   1   1   1   1   0   1   1   2   1   0   1   1   1   2   2   0   1   1   1   2   1   1   1   0   0   2   1   2   1   2   0   1   1   1   1   1   0   1   2   0   0   2   1   1   1   1   2   1
 MK-6-7                 2   1   1   1   0   0   2   1   0   0   1   2   2   0   1   1   2   1   1   1   1   1   0   0   0   1   1   1   2   1   1   2   1   0   2   2   2   2   0   1   1   1   1   1   0   2   1   2   1   0   1   1   2   2   2   0   1   1   1   2   2   1   2   1   0   1   1   1   2   1   1   1   1   1   1   1   2   0   0   1   1   1   1   2   1   1   1   1   0   1   0   1   0   2   2   2   0   1   1   2   1   2   1   1   1   0   1   1   1   2   0   0   1   1   0   0   1   2   2   1   1   1   2   2   1   2   1   0   1   1   1   2   2   2   1   1   1   1   1   0   1   0   1   1   2   0   1   1   1   1   1   1   1   1   1   1   0   1   1   2   0   0   1   2   2   2   2   1   1   1   1   1   0   1   1   0   0   1   1   2   1   2   1   0   1   1   1   1   1   1   1   1   0   2   1   1   1   1   2   1
 MK-6-8                 1   1   1   1   0   0   2   1   0   0   1   2   2   0   1   1   1   1   1   1   1   1   0   0   0   1   1   1   1   1   1   2   1   1   2   2   1   2   0   1   1   1   1   1   0   2   0   2   1   0   1   1   1   1   2   1   2   1   1   2   2   1   2   2   0   1   1   1   2   2   1   1   1   1   1   1   2   0   0   1   1   1   1   2   1   0   1   1   0   1   0   1   0   2   2   2   0   1   1   2   1   2   1   1   1   0   1   1   1   2   0   0   1   1   0   0   1   1   2   0   0   1   2   1   1   2   1   1   1   1   1   2   2   1   1   0   1   2   1   0   1   0   1   1   2   0   1   1   1   1   1   0   1   1   1   1   0   1   1   2   0   0   1   2   2   2   2   1   1   0   1   0   0   1   1   1   0   1   1   2   1   2   1   0   0   1   1   1   1   1   1   1   0   2   1   1   1   1   1   1
 MK-6-9                 0   1   0   1   0   0   1   1   0   0   2   2   1   1   1   1   1   1   1   1   1   1   1   0   0   1   2   1   1   2   1   2   1   2   2   2   1   2   0   1   1   1   1   1   1   2   0   2   1   0   1   1   1   2   2   1   2   1   1   2   2   0   2   1   0   1   1   1   2   2   1   1   1   1   1   1   1   0   0   1   2   1   1   2   1   0   1   0   0   1   0   1   0   2   2   2   1   1   1   1   1   2   1   2   1   0   1   1   1   1   1   0   1   1   0   0   1   1   2   0   0   1   2   1   1   1   1   1   1   2   1   1   2   1   1   0   0   1   1   0   1   0   1   1   2   0   1   1   1   1   2   0   1   1   1   1   0   1   1   2   0   0   1   1   2   1   2   1   1   1   0   0   0   1   1   1   1   1   0   2   1   2   1   0   0   1   1   1   2   2   2   1   0   2   1   0   1   1   1   1
 MK-6-10                0   1   1   1   0   0   2   1   0   0   2   2   1   2   1   1   1   1   1   1   1   1   0   0   0   1   2   1   1   2   1   2   1   2   2   2   0   2   0   1   1   2   1   1   1   2   0   2   1   0   1   1   1   2   2   2   2   1   1   2   2   0   2   1   1   1   2   1   2   2   1   1   1   1   1   1   1   0   0   1   0   0   1   2   1   0   1   0   0   1   0   1   0   2   2   2   1   1   1   1   1   2   1   2   1   0   1   1   1   1   2   0   1   1   0   0   1   1   1   0   0   1   2   0   2   1   1   1   2   2   1   1   2   1   1   1   0   2   1   0   1   0   1   1   2   0   1   1   1   1   2   0   1   1   1   2   0   1   1   2   1   0   1   1   2   1   2   1   1   1   0   0   1   1   1   1   1   1   0   2   1   2   1   0   0   1   1   1   2   2   2   1   0   2   0   1   1   1   1   1
 MK-6-11                0   1   1   1   0   0   2   1   0   1   2   2   1   2   1   0   1   1   1   1   2   0   0   0   1   1   2   1   1   2   1   2   0   2   2   2   0   1   0   1   1   2   1   1   1   2   0   2   1   1   1   0   1   2   2   2   2   1   1   2   2   1   1   1   1   2   2   1   2   2   1   1   1   0   1   1   1   0   0   1   0   0   1   2   1   0   0   0   0   1   0   1   1   2   2   2   1   1   1   1   1   1   1   1   1   1   1   0   1   1   2   0   1   1   1   0   1   2   0   1   0   1   1   1   0   1   1   1   0   2   1   1   2   1   1   1   0   2   1   0   2   0   1   2   2   1   1   1   1   1   2   0   1   1   1   2   0   0   2   2   0   1   2   1   2   1   2   1   1   1   0   0   1   1   1   1   0   1   0   1   1   2   1   0   0   1   2   2   2   2   1   1   0   2   0   1   1   1   1   1
 MK-6-12                1   1   1   1   0   0   1   1   0   1   2   2   1   2   2   1   1   1   1   1   2   0   0   0   2   1   2   1   1   2   1   2   0   1   2   2   1   0   0   1   1   1   1   1   1   2   0   2   1   1   1   2   1   2   2   2   2   1   1   2   2   1   1   1   1   2   2   1   1   2   1   1   1   1   1   1   0   0   0   1   1   0   1   2   1   1   0   1   0   1   0   2   1   1   2   1   1   1   1   1   1   1   0   1   1   0   1   0   1   1   2   1   1   1   1   0   1   2   0   2   0   1   1   1   0   1   1   1   0   2   1   1   2   1   0   0   0   2   1   0   2   0   1   2   2   1   1   1   1   1   1   0   1   1   1   2   0   1   2   2   0   1   2   0   2   1   2   1   1   1   1   0   1   1   1   1   0   2   1   1   1   2   2   1   0   1   2   2   1   2   1   1   0   1   0   1   1   1   1   1
 MK-6-13                1   1   1   1   0   0   1   1   0   1   2   2   1   2   2   0   1   1   1   1   2   1   0   0   2   1   2   1   1   1   0   2   0   1   2   2   1   0   0   1   2   2   1   1   1   2   1   2   0   1   1   1   0   2   2   2   2   2   0   2   2   1   1   1   1   2   2   1   1   2   2   1   1   1   1   2   0   0   0   1   1   0   1   2   1   1   0   0   0   1   0   2   2   1   2   1   1   1   1   1   1   1   0   1   1   0   1   0   1   1   2   1   1   1   2   0   1   2   0   2   0   1   1   1   0   1   1   0   0   2   1   2   2   1   1   0   0   2   1   0   2   0   1   2   2   1   1   1   1   1   1   0   0   1   1   2   0   1   2   2   0   1   2   1   2   1   2   1   1   1   1   0   1   2   1   2   0   2   1   1   1   1   2   1   0   1   2   2   2   1   0   1   0   1   0   1   1   1   0   1
 MK-6-14                1   2   1   1   0   0   1   1   0   1   2   1   1   1   2   1   1   1   1   1   2   1   0   0   2   1   1   1   1   1   0   2   0   1   2   2   1   0   1   1   2   2   1   1   1   2   1   1   0   1   1   1   0   2   2   2   2   2   0   2   2   1   1   1   2   2   2   0   1   2   2   1   1   1   1   2   0   0   1   1   2   0   1   2   1   0   0   0   0   1   0   2   2   1   2   1   1   1   1   1   1   1   0   1   1   0   1   0   1   1   2   1   1   1   2   0   1   2   0   2   0   1   1   1   0   1   1   0   0   2   1   2   2   1   1   0   0   2   1   0   2   0   1   2   2   1   1   0   1   1   1   0   0   1   1   1   0   1   2   2   1   1   1   1   2   1   2   1   1   1   1   0   1   2   1   2   1   2   1   2   1   2   2   1   0   1   2   1   1   1   0   1   0   1   0   1   2   1   0   1
 MK-6-15                1   1   1   1   0   1   1   0   0   1   2   1   1   1   2   1   1   1   1   1   2   1   0   0   2   1   1   1   1   2   1   2   0   1   2   2   1   0   0   1   2   2   1   1   1   0   1   1   0   1   1   0   0   2   2   2   2   2   0   2   2   1   1   1   2   2   2   0   1   2   2   1   1   1   1   2   0   0   1   1   2   1   1   2   1   0   1   0   0   1   1   2   2   1   2   0   1   1   1   1   1   1   0   1   1   1   1   0   1   1   2   0   1   0   1   0   1   2   0   2   0   1   1   1   0   1   1   0   1   1   1   2   2   1   1   1   0   2   2   0   2   1   1   2   1   1   2   0   1   1   1   0   0   1   2   1   0   0   2   2   1   1   0   1   1   1   2   0   1   1   1   0   1   1   1   2   0   1   1   2   1   1   2   1   0   1   2   1   1   0   0   1   0   1   0   1   1   1   0   1
 MK-6-16                1   1   1   1   0   1   1   1   0   1   2   1   1   1   2   1   0   1   1   1   1   1   0   0   2   1   1   1   2   2   0   2   0   1   2   1   1   0   1   2   0   2   1   1   1   0   1   1   0   1   1   0   0   2   2   2   2   2   0   2   2   1   0   1   2   1   2   0   1   2   2   1   1   1   0   2   1   0   0   1   2   0   1   2   2   1   1   0   0   1   1   2   2   1   2   0   1   1   1   2   1   1   0   1   1   1   2   0   1   1   2   1   1   0   1   0   0   2   0   1   0   1   1   1   0   1   2   0   1   1   1   1   2   1   1   1   0   2   2   0   2   1   0   2   1   1   2   0   1   1   0   1   0   1   2   1   0   0   2   2   1   1   0   1   1   1   2   0   1   1   1   1   2   1   2   2   0   1   1   2   1   1   1   1   0   1   2   1   1   0   0   1   0   1   1   1   1   1   0   1
 
!****************************************** Phenotypic Data **********************************************************
!-100.0 is resevred for missing phenotype
SimulatedTrait1        10.7074    9.9812    9.8151   10.7805   10.8037    9.2321    9.2940    7.8431   11.2774    8.5889   10.6230    9.1513   10.1364   10.3174   10.6579   10.1162   11.1066    9.3941   11.2900   10.3576   10.1091    9.0168   10.2249   10.3150   10.4748   10.1556    8.7405    8.1576   10.1381   10.1147   10.6514    9.9595    9.5730    9.4646   10.9117    9.4866    9.8925   10.6374    9.0417    9.7221    9.6668    9.1074    9.9069    9.7079   11.0858   10.7049    9.9556    9.5621    9.3025   11.6374   10.0392    9.7770    8.7552    8.9524   10.3419   10.1715   10.6874   11.8044    9.4062    9.5593   11.8452   11.0125    9.9897    9.0143    9.7537   10.9938    7.8658    6.9062   10.7300    9.9434   10.7531   10.6341   11.4864    9.5693    9.9787   10.5052    8.7868    9.6731   10.0759    8.9159    9.9466   10.4897    9.8560   10.7213    8.6436    9.4890   11.2124   10.8379    8.8530   10.5156    9.2580   10.4505   11.3873    9.6626   11.3500    9.7215    9.5226   11.1460   10.7965   10.5315   10.5094    9.5327   10.3318    8.4195    9.2731   10.2164    8.8746    8.3387   10.7783   10.3029   10.3745   10.1239   11.2004   11.5495    9.7786   11.0770   11.3012   10.4418    8.1199   10.3338    9.9375    8.8412   10.1699   10.7659    8.8469   12.1790    9.8925   10.9921    9.3639   10.7793    9.9377   10.5217    9.3683   10.7664    9.8588    8.2995    9.0954   10.4732    8.3256   11.8528   10.6953   11.1007   10.2615    8.2989    9.0808    8.5831   10.7844    8.8697    9.8923   11.7280    9.0988    9.6951    8.8270    6.1042    9.7231   10.0513    9.9048   10.7543    8.5356    9.0864   10.7154   10.6168   10.3605    9.9858    9.4827    9.9390   10.3291    9.0121    8.9589   11.0128   10.5663   12.0753    9.7355   10.4128    8.4143   10.7519   10.3322   11.6713    8.4832   10.7127   12.2355   10.2637    9.2693    9.2136   11.0518    9.9158   10.3126    9.2837    9.8329    7.8791   10.9724    8.4428   11.1596   10.0792    8.8522   12.2753    8.4116   11.7083   10.1829    9.8661
 
