# Supplementary material for: Inclusive Composite Interval Mapping of QTL by Environment Interactions in Biparental Populations
Source: PLoS One. 2015 Jul 10;10(7):e0132414. doi: 10.1371/journal.pone.0132414 (PMC4498613; doi:10.1371/journal.pone.0132414)
Supplement: S2 File — (ZIP) [file pone.0132414.s002.zip › F2 population/e=1/run_00182.met]

!**********************Note: lines staring with "!" are remarks and will be ignored in the program********************
!*********************************General Information**********************************
!Assuming F1 = P1 x P2, populations available in QTL IciMapping are: 
!  1, P1BC1F1 = P1 x F1, the first backcrossing where P1 is used as the recurrent parent;
!  2, P2BC1F1 = P2 x F1, the first backcrossing where P2 is used as the recurrent parent;
!  3, F1DH, F1-derived doubled haploids; 
!  4, RIL or F1RIL, recombination inbred lines through the repeated selfing of F1;
!  5, P1BC1RIL, recombination inbred lines through the repeated selfing of P1BC1F1;
!  6, P2BC1RIL, recombination inbred lines through the repeated selfing of P2BC1F1;
!  7, F2, the selfing generation of F1;
!  8, F3, the selfing generation of F2;
!  9, P1BC2F1, the second backcrossing where P1 is used as the recurrent parent; 
! 10, P2BC2F1, the second backcrossing where P2 is used as the recurrent parent;
! 11, P1BC2RIL, recombination inred lines through the repeated selfing of P1BC2F1; 
! 12, P2BC2RIL, recombination inred lines through the repeated selfing of P2BC2F1; 
! 13, P1BC1F2, the selfing generation of P1BC1F1; 
! 14, P2BC1F2, the selfing generation of P2BC1F1; 
! 15, P1BC2F2, the selfing generation of P1BC2F1; 
! 16, P2BC2F2, the selfing generation of P2BC2F1; 
! 17, P1BC1DH, P1BC1F1-derived doubled haploids; 
! 18, P2BC1DH, P2BC1F1-derived doubled haploids; 
! 19, P1BC2DH, P1BC2F1-derived doubled haploids; 
! 20, P2BC2DH, P2BC2F1-derived doubled haploids; 
   7      !Mapping Population (see remarks above)
   2      !Mapping Function (1 for Kosambi; 2 for Haldane; 3 for Morgan)
   2      !Marker Space Type (1 for intervals; 2 for positions)
   1      !Marker Space Unit(1 for centiMorgans; 2 for Morgan)
   6      !Number of Chromosomes (or Linkage Groups)
 200      !Size of the mapping population
   1      !Number of environments
 
!***************************************** Chromosomes and Linkage Maps **********************************************
!Chromosome                 NumMarkers
-CH1                        16
-CH2                        16
-CH3                        16
-CH4                        16
-CH5                        16
-CH6                        16
!Linkage map (Marker name followed by position or the interval length)
 MK-1-1                1     0.000
 MK-1-2                1    10.000
 MK-1-3                1    20.000
 MK-1-4                1    30.000
 MK-1-5                1    40.000
 MK-1-6                1    50.000
 MK-1-7                1    60.000
 MK-1-8                1    70.000
 MK-1-9                1    80.000
 MK-1-10               1    90.000
 MK-1-11               1   100.000
 MK-1-12               1   110.000
 MK-1-13               1   120.000
 MK-1-14               1   130.000
 MK-1-15               1   140.000
 MK-1-16               1   150.000
 MK-2-1                2     0.000
 MK-2-2                2    10.000
 MK-2-3                2    20.000
 MK-2-4                2    30.000
 MK-2-5                2    40.000
 MK-2-6                2    50.000
 MK-2-7                2    60.000
 MK-2-8                2    70.000
 MK-2-9                2    80.000
 MK-2-10               2    90.000
 MK-2-11               2   100.000
 MK-2-12               2   110.000
 MK-2-13               2   120.000
 MK-2-14               2   130.000
 MK-2-15               2   140.000
 MK-2-16               2   150.000
 MK-3-1                3     0.000
 MK-3-2                3    10.000
 MK-3-3                3    20.000
 MK-3-4                3    30.000
 MK-3-5                3    40.000
 MK-3-6                3    50.000
 MK-3-7                3    60.000
 MK-3-8                3    70.000
 MK-3-9                3    80.000
 MK-3-10               3    90.000
 MK-3-11               3   100.000
 MK-3-12               3   110.000
 MK-3-13               3   120.000
 MK-3-14               3   130.000
 MK-3-15               3   140.000
 MK-3-16               3   150.000
 MK-4-1                4     0.000
 MK-4-2                4    10.000
 MK-4-3                4    20.000
 MK-4-4                4    30.000
 MK-4-5                4    40.000
 MK-4-6                4    50.000
 MK-4-7                4    60.000
 MK-4-8                4    70.000
 MK-4-9                4    80.000
 MK-4-10               4    90.000
 MK-4-11               4   100.000
 MK-4-12               4   110.000
 MK-4-13               4   120.000
 MK-4-14               4   130.000
 MK-4-15               4   140.000
 MK-4-16               4   150.000
 MK-5-1                5     0.000
 MK-5-2                5    10.000
 MK-5-3                5    20.000
 MK-5-4                5    30.000
 MK-5-5                5    40.000
 MK-5-6                5    50.000
 MK-5-7                5    60.000
 MK-5-8                5    70.000
 MK-5-9                5    80.000
 MK-5-10               5    90.000
 MK-5-11               5   100.000
 MK-5-12               5   110.000
 MK-5-13               5   120.000
 MK-5-14               5   130.000
 MK-5-15               5   140.000
 MK-5-16               5   150.000
 MK-6-1                6     0.000
 MK-6-2                6    10.000
 MK-6-3                6    20.000
 MK-6-4                6    30.000
 MK-6-5                6    40.000
 MK-6-6                6    50.000
 MK-6-7                6    60.000
 MK-6-8                6    70.000
 MK-6-9                6    80.000
 MK-6-10               6    90.000
 MK-6-11               6   100.000
 MK-6-12               6   110.000
 MK-6-13               6   120.000
 MK-6-14               6   130.000
 MK-6-15               6   140.000
 MK-6-16               6   150.000
!*********************************** Marker Types ********************************************************************
!Co-dominant marker: When heterozygote F1 is present, P1 is coded as 2, F1 is coded as 1, and P2 is coded as 0; Otherwise, P1 is coded as 2, and P2 is coded as 0. 
!Dominant marker: When heterozygote F1 is present, P1 and F1 are coded as 12, and P2 is coded as 0; Otherwise, P1 is coded as 2, and P2 is coded as 0.  
!Recessive markers: When heterozygote F1 is present, P1 is coded as 2, and F1 and P2 are coded as 10; Otherwise, P1 is coded as 2, and P2 is coded as 0. 
!Missing marker is coded as -1. 
 MK-1-1                 1   1   1   0   1   2   0   2   1   1   0   0   1   1   2   1   2   2   0   2   1   1   0   0   1   0   0   1   1   0   1   2   2   1   1   1   1   2   0   0   1   2   2   0   1   0   1   1   0   1   0   1   2   1   0   2   2   0   1   2   0   1   1   2   2   0   1   1   1   1   1   0   2   2   2   1   1   0   1   1   1   1   1   1   1   2   2   0   1   2   0   0   2   0   0   1   1   1   2   1   1   0   1   1   0   0   0   1   2   0   1   2   1   2   2   0   2   1   2   0   1   1   2   2   0   1   1   0   0   0   2   1   1   1   2   2   2   2   0   0   1   0   0   1   1   1   2   1   0   1   0   0   0   1   1   1   1   2   1   0   1   1   1   1   0   0   2   1   0   1   1   0   0   0   1   1   2   1   1   1   0   2   2   2   1   1   1   0   0   2   0   1   2   2   0   1   2   1   1   1
 MK-1-2                 1   1   1   0   1   2   0   2   0   1   0   0   1   1   2   1   2   1   0   2   1   0   0   0   0   0   0   1   1   0   1   2   2   2   1   1   1   2   1   0   1   2   2   0   1   0   1   1   0   0   0   1   2   1   1   2   2   0   1   2   0   1   1   2   2   0   1   1   1   1   1   0   2   2   2   1   1   0   1   1   2   0   1   2   1   2   2   0   1   2   0   0   2   0   0   1   1   1   2   1   2   0   2   1   1   1   0   1   2   0   1   1   1   2   2   0   2   1   2   0   1   1   2   2   0   1   0   0   0   0   2   1   1   1   2   2   2   1   0   0   1   0   0   1   1   2   2   1   0   1   0   0   1   1   1   1   1   1   1   0   1   1   1   1   0   0   1   1   0   0   1   0   0   0   1   1   2   1   2   1   0   2   2   2   1   1   1   1   0   2   0   0   2   1   1   1   2   1   1   1
 MK-1-3                 1   1   1   0   1   2   0   2   0   1   0   0   0   1   2   1   2   1   0   2   1   0   0   0   0   0   0   1   1   0   1   1   2   2   1   1   1   2   1   0   1   2   2   0   1   0   1   1   0   0   0   2   2   1   1   2   2   0   1   2   0   1   1   2   2   0   0   1   1   1   2   0   2   2   2   1   1   0   1   0   2   1   1   2   1   2   2   1   1   2   0   0   2   0   0   1   1   1   1   2   2   0   2   1   1   1   1   1   2   0   1   0   0   2   2   1   2   2   2   0   0   1   1   2   0   1   0   0   2   0   2   1   1   1   2   2   2   2   0   0   1   0   0   1   1   2   2   1   0   1   0   0   1   1   1   2   1   1   0   0   1   0   1   2   0   0   0   1   1   0   1   0   1   0   1   1   2   1   2   1   0   1   2   2   1   1   2   1   1   1   0   0   2   1   1   1   2   1   1   1
 MK-1-4                 1   1   1   0   1   1   0   2   1   1   0   1   0   1   1   1   2   1   0   2   1   0   0   0   0   0   0   1   1   0   1   2   2   2   1   1   1   2   1   0   1   2   1   0   1   0   0   1   0   0   0   2   0   1   1   2   2   1   1   2   0   1   1   2   2   0   1   1   1   1   1   0   2   2   2   1   1   0   1   0   0   1   1   1   1   2   1   1   1   2   0   0   1   0   0   1   1   1   1   2   2   0   2   1   1   1   1   1   1   0   1   0   0   2   2   1   2   2   2   0   0   1   0   2   0   2   0   0   1   0   1   1   1   1   2   2   2   2   0   1   1   0   0   1   1   2   2   1   0   1   0   0   1   0   1   2   1   1   0   0   1   0   1   2   0   0   0   1   1   0   1   0   1   0   1   1   2   1   2   1   0   1   1   2   1   1   2   1   1   1   1   0   2   1   0   1   2   1   1   2
 MK-1-5                 1   1   0   0   1   1   0   2   1   1   0   1   0   1   1   2   1   1   0   2   1   0   1   0   2   0   0   1   2   1   1   2   2   2   1   1   1   2   1   0   1   2   1   0   2   0   0   1   0   0   1   2   0   1   1   2   2   1   1   2   0   1   1   1   2   0   2   1   1   1   1   0   2   2   2   1   0   0   0   0   1   0   1   2   0   1   1   1   1   2   0   0   1   0   0   2   1   1   1   2   2   0   2   1   1   1   1   0   1   1   1   1   0   2   2   2   2   2   2   0   1   2   0   2   0   1   0   0   1   0   1   1   1   1   1   2   0   2   0   1   2   0   0   1   1   2   2   1   0   1   0   0   1   0   1   2   1   1   0   1   1   1   1   1   0   0   0   1   1   0   1   0   1   0   2   1   2   1   2   1   0   0   1   2   1   1   2   1   1   2   1   0   1   1   1   1   1   1   1   2
 MK-1-6                 1   0   0   0   1   1   0   2   1   1   0   0   0   1   1   2   1   2   0   2   1   0   1   0   2   0   1   1   2   1   1   1   0   2   1   1   1   2   1   0   0   1   1   0   2   0   1   1   0   1   1   2   0   1   1   1   2   0   0   2   0   1   1   1   1   1   2   1   1   1   1   0   2   2   2   2   0   0   0   0   2   0   1   2   1   0   1   1   1   2   0   0   0   0   0   2   1   1   1   2   2   1   2   1   1   1   1   1   1   0   1   1   2   1   2   2   2   2   1   0   1   2   0   1   1   0   0   0   1   0   1   1   0   1   0   2   0   2   0   1   2   0   0   1   1   2   2   1   1   1   1   1   1   0   1   1   1   1   0   1   1   0   1   1   0   0   0   1   2   0   1   0   1   0   2   1   2   1   2   1   0   1   1   2   1   1   2   1   1   2   1   0   2   0   2   1   1   1   1   2
 MK-1-7                 1   0   0   0   1   1   0   2   1   1   1   0   0   0   1   1   2   1   1   2   0   0   1   1   2   0   1   1   2   1   1   1   0   2   0   0   0   1   1   0   0   1   1   1   2   0   1   1   0   1   1   1   0   1   1   1   2   0   0   1   0   1   1   1   1   1   2   0   1   1   1   0   2   1   1   2   0   1   0   0   2   0   1   2   0   0   1   1   1   2   1   0   0   0   0   2   1   1   1   2   2   1   2   1   1   1   1   1   1   0   1   1   2   0   2   2   2   2   1   0   1   2   0   1   1   0   0   0   1   0   1   1   0   1   0   2   0   2   0   1   2   0   0   1   1   2   2   1   1   1   1   1   1   0   1   1   1   0   0   0   1   0   1   1   0   0   0   1   1   0   2   0   1   0   2   1   1   1   2   1   0   1   1   2   2   1   1   1   0   1   1   0   1   0   2   1   1   0   1   2
 MK-1-8                 1   0   0   0   1   1   0   2   1   1   1   0   0   0   1   0   2   2   1   1   1   0   1   1   1   0   1   1   2   1   1   1   0   2   0   0   0   0   1   0   0   2   1   1   2   0   2   1   0   1   1   0   0   1   0   2   2   0   0   2   0   1   1   1   2   2   1   0   1   0   1   0   2   1   1   2   0   1   0   0   2   0   1   2   0   0   1   1   1   1   2   0   0   0   0   1   0   1   1   2   2   2   2   1   1   1   1   1   1   0   0   1   2   1   2   0   1   2   1   0   2   2   0   1   1   0   0   1   1   0   1   2   0   0   0   2   0   2   0   1   1   1   0   1   1   1   1   0   1   1   1   1   1   0   1   1   1   0   0   0   2   0   1   1   1   0   0   1   2   0   2   0   0   0   1   1   1   1   2   1   0   1   1   2   2   0   1   1   0   1   2   0   1   0   2   1   0   0   1   2
 MK-1-9                 1   0   0   0   1   1   0   2   1   1   1   0   0   1   2   0   1   2   0   1   2   0   1   1   1   0   1   1   1   1   1   1   1   1   0   0   0   1   1   0   1   1   1   1   2   0   2   1   0   1   1   0   0   1   1   2   2   0   0   2   0   1   1   1   2   1   1   0   1   1   1   0   1   1   1   2   0   0   0   1   1   1   1   2   0   0   1   1   1   2   2   1   0   0   0   1   0   1   1   2   2   2   2   1   1   1   1   1   0   0   0   1   2   1   2   0   1   2   1   0   2   2   0   1   1   0   0   1   1   0   1   2   0   0   1   1   0   2   1   1   1   1   0   1   2   1   2   0   1   1   1   1   1   0   2   1   1   0   0   0   2   0   1   1   1   1   0   0   2   0   2   0   0   0   0   1   1   1   2   1   0   1   1   2   2   1   1   1   0   1   2   0   1   0   2   1   0   0   1   2
 MK-1-10                2   0   0   0   1   1   0   2   1   1   1   0   0   1   1   0   1   2   0   1   2   0   1   1   1   0   1   1   1   1   1   1   1   1   0   0   0   1   0   0   1   1   0   0   2   0   2   1   0   1   1   0   0   1   1   1   1   0   0   2   0   1   1   1   2   1   1   1   1   1   0   0   1   1   1   2   0   0   0   1   2   1   1   2   2   0   1   0   1   2   1   2   1   0   0   1   0   1   0   2   2   2   2   0   1   1   1   1   0   0   0   1   2   1   2   0   1   2   1   0   1   2   0   1   1   0   0   1   1   0   0   2   0   0   1   1   0   2   1   0   1   1   0   1   2   1   2   0   0   1   1   1   2   0   2   1   1   0   0   0   1   0   1   2   1   1   1   1   2   0   2   0   0   0   0   1   1   1   2   1   0   1   1   2   2   1   1   2   0   0   2   0   1   0   2   0   0   0   1   2
 MK-1-11                2   0   0   0   1   0   0   2   0   1   1   0   0   1   1   0   1   0   0   1   2   0   1   1   1   0   1   1   1   1   1   1   1   1   0   0   0   1   0   0   1   0   0   0   2   0   2   1   0   1   1   0   1   1   1   1   1   0   0   1   0   1   0   1   2   1   0   1   1   0   0   0   1   1   0   2   0   0   0   1   1   1   1   2   2   0   1   0   1   2   1   2   1   0   0   1   1   1   0   2   2   1   2   0   1   1   1   1   0   0   0   1   2   1   2   0   1   2   1   0   1   2   0   1   1   0   0   1   2   0   0   2   0   0   1   1   0   2   1   0   1   2   0   1   2   1   2   0   0   1   1   0   2   1   2   1   1   0   0   0   0   0   2   1   1   1   0   2   1   0   2   0   1   0   1   1   1   1   2   2   0   1   2   2   2   1   1   2   0   0   2   0   2   0   1   0   1   0   1   2
 MK-1-12                2   0   0   0   1   0   0   2   0   2   1   0   0   1   0   0   0   1   1   1   2   0   1   1   1   0   1   0   1   1   1   0   1   1   0   0   0   1   1   0   1   0   0   0   1   1   2   1   0   0   1   0   1   1   1   0   1   0   0   1   0   1   0   1   2   1   0   1   1   0   0   0   0   1   0   1   1   0   0   1   1   1   1   2   2   0   1   0   1   2   1   2   1   0   0   1   1   1   0   2   2   0   2   0   1   1   1   1   0   0   0   1   1   2   2   1   1   1   2   0   1   1   0   1   1   0   0   1   2   0   0   2   0   1   1   1   0   2   1   0   1   2   0   1   1   1   2   1   0   1   1   0   1   1   2   0   1   0   0   0   1   1   1   1   1   1   1   2   1   0   1   0   1   0   1   1   1   1   2   2   0   1   2   2   2   1   1   2   0   0   2   0   2   1   1   0   1   1   1   2
 MK-1-13                1   0   0   0   0   0   1   2   0   2   1   0   0   1   0   0   0   2   1   1   2   0   1   1   2   0   0   0   1   1   0   0   0   1   0   0   1   1   1   0   1   0   0   0   2   1   2   1   0   0   1   1   1   1   1   0   1   0   0   1   0   1   1   1   2   1   0   1   1   0   0   0   0   2   0   2   1   0   0   0   1   1   1   2   2   1   1   0   2   2   1   2   2   0   0   2   1   1   0   2   2   0   1   1   0   1   1   2   0   1   1   1   1   1   1   1   2   1   2   0   0   1   0   1   1   0   0   1   2   1   0   2   1   1   1   1   0   2   1   0   0   1   0   1   1   1   2   1   0   0   1   0   1   1   2   0   1   0   0   0   1   1   1   1   1   1   1   2   2   0   0   0   0   1   1   0   1   1   2   2   0   1   2   1   1   1   1   2   0   0   2   0   2   1   1   0   1   0   1   2
 MK-1-14                1   0   0   1   0   0   2   2   1   2   1   0   1   1   0   0   1   2   0   1   2   0   1   1   2   0   0   0   1   0   0   0   1   1   0   0   1   1   1   0   1   0   0   0   2   1   2   1   0   0   1   1   1   1   1   1   1   0   0   1   0   1   1   1   1   1   0   1   1   1   0   0   0   2   0   1   1   0   0   1   1   1   1   2   2   1   1   0   2   1   1   2   2   0   1   2   1   1   0   2   2   0   1   1   1   1   0   2   0   1   1   1   1   1   1   1   2   1   2   0   0   2   0   1   0   1   0   1   2   1   0   2   1   1   1   0   0   2   1   1   0   1   0   2   1   0   2   1   1   0   1   0   1   1   2   1   1   0   1   1   1   1   1   1   1   1   1   1   2   0   0   0   0   1   0   0   0   1   2   2   0   2   1   2   0   0   1   2   0   0   2   0   2   1   1   1   1   0   1   2
 MK-1-15                1   0   0   1   0   0   2   2   1   2   2   0   1   1   0   0   1   2   0   1   2   1   1   1   2   0   0   0   0   0   0   0   1   1   0   0   1   1   1   1   1   0   0   0   2   1   2   1   0   1   1   1   1   1   1   1   1   0   0   1   0   1   1   0   1   0   0   1   1   1   0   0   1   2   2   1   1   0   0   1   1   1   1   1   2   1   1   0   2   0   1   2   1   0   1   1   1   1   0   2   1   0   1   1   1   1   0   2   0   1   1   0   1   1   1   2   2   2   2   0   0   2   1   1   1   1   0   2   2   1   1   2   1   1   1   0   0   2   1   1   0   1   0   2   1   0   2   1   1   0   1   1   1   1   2   0   0   1   1   1   1   1   1   2   1   1   0   1   2   0   0   0   0   1   0   0   0   1   1   2   0   1   1   2   0   0   1   2   0   0   2   0   2   1   1   1   0   1   1   2
 MK-1-16                1   0   1   1   1   0   1   2   1   2   1   1   1   1   0   0   1   2   1   1   2   1   1   1   2   0   1   0   0   0   0   0   1   0   0   0   1   1   1   0   1   0   0   0   2   1   2   1   0   1   1   1   1   1   1   1   1   0   0   2   1   1   1   0   1   0   0   1   1   1   0   1   0   2   2   1   1   0   0   1   2   1   1   1   2   1   1   0   1   0   1   2   1   1   0   1   1   1   0   2   2   0   1   1   1   2   0   2   0   1   1   0   1   1   1   2   2   2   2   0   0   1   1   1   1   1   0   2   2   1   1   2   1   2   1   0   0   2   0   1   0   2   1   2   1   1   2   1   1   1   1   1   1   1   2   1   1   1   1   1   1   1   1   2   2   1   1   1   2   0   0   0   0   1   0   0   0   1   2   2   1   1   1   1   0   0   1   2   0   0   1   0   2   2   1   1   0   1   1   0
 MK-2-1                 2   2   2   1   1   0   2   0   1   2   1   0   1   1   0   0   1   0   2   2   2   2   1   1   1   1   1   1   2   0   2   1   1   1   1   1   1   1   1   1   1   1   0   1   1   1   0   1   1   1   1   1   1   1   1   2   0   2   1   2   1   1   1   0   0   0   2   1   1   1   2   0   0   1   1   1   2   1   0   0   1   0   1   1   1   2   0   0   2   2   1   2   1   1   2   1   0   1   2   1   0   1   0   1   1   1   1   0   1   1   0   2   1   1   1   0   2   1   1   0   1   2   1   0   1   1   2   2   0   0   2   1   2   1   1   1   1   0   1   2   2   0   1   1   2   1   1   0   1   2   1   1   0   1   1   1   2   1   1   1   1   2   1   1   2   2   0   2   1   1   2   0   1   1   1   1   0   1   1   1   1   2   0   0   1   2   1   1   1   1   1   1   2   0   1   1   2   1   1   1
 MK-2-2                 2   2   2   1   1   0   2   0   2   2   1   0   1   1   0   1   1   1   2   1   1   2   1   1   1   2   1   1   2   0   1   1   1   0   1   0   1   1   1   1   1   1   0   1   1   1   0   1   1   1   1   1   1   1   1   2   0   2   2   2   1   0   1   0   0   0   2   1   1   1   2   0   0   1   1   0   2   1   0   0   1   0   1   1   1   2   1   0   2   1   1   2   1   1   2   1   1   1   2   1   0   1   0   1   1   1   2   1   1   0   0   2   1   1   1   0   2   1   1   0   1   2   2   0   1   1   2   1   0   0   1   1   2   1   1   1   1   0   1   2   2   0   2   1   2   1   0   0   1   2   1   1   0   0   1   1   2   1   1   1   1   2   1   1   2   2   1   2   1   1   2   0   1   2   1   1   0   1   1   1   1   2   0   1   1   1   1   1   1   1   0   1   0   1   1   1   2   1   1   1
 MK-2-3                 2   2   1   2   1   0   2   0   2   2   2   0   1   1   0   1   0   2   2   1   0   2   1   1   1   2   1   1   1   0   1   0   2   0   2   0   1   1   1   1   1   1   0   1   1   1   1   1   1   1   0   1   1   1   0   2   1   2   2   2   1   0   1   1   0   0   2   1   1   2   2   0   1   1   1   0   2   1   0   0   1   0   1   1   1   2   2   0   2   1   1   2   1   1   2   1   1   1   2   1   0   2   0   1   1   1   2   1   1   0   0   1   1   1   1   1   2   1   1   0   1   2   1   0   1   0   2   1   0   0   1   1   2   1   1   1   1   0   1   2   2   0   2   1   2   1   0   0   1   2   1   2   0   0   1   2   2   1   1   2   1   2   1   1   2   2   1   2   1   1   2   0   1   2   1   1   0   1   1   1   1   2   0   1   1   1   1   1   1   1   0   1   1   1   1   1   2   2   1   1
 MK-2-4                 2   2   1   2   2   0   2   0   2   2   2   0   1   1   0   1   0   2   2   2   0   2   1   1   1   2   1   1   1   0   1   0   2   0   2   1   1   1   1   0   1   1   0   1   1   1   1   1   1   1   0   1   1   1   0   2   2   2   2   2   1   0   1   1   0   1   2   1   1   2   1   0   2   1   1   0   2   1   0   0   1   0   1   1   1   2   2   0   2   1   1   2   1   1   2   1   1   1   1   1   1   2   0   1   2   1   2   1   1   0   0   1   2   0   2   1   2   1   2   1   1   2   1   0   1   0   2   1   0   0   1   1   2   1   1   1   1   1   1   2   2   0   1   1   2   1   0   0   1   2   1   2   1   0   1   2   2   0   1   2   1   2   1   1   2   2   2   2   1   1   2   0   1   1   1   1   0   1   0   1   1   2   0   1   1   1   1   1   2   0   1   1   2   1   1   1   2   2   2   1
 MK-2-5                 2   2   1   2   1   1   2   1   1   2   2   0   1   0   0   1   0   2   2   2   0   2   1   1   1   1   0   1   1   1   1   0   2   0   2   1   1   1   0   0   2   1   0   1   1   1   1   2   2   1   0   1   2   1   0   2   2   2   2   2   2   0   1   1   0   1   2   1   1   2   1   1   2   2   2   1   2   1   0   0   1   0   1   1   1   2   2   0   2   2   0   2   1   1   1   1   1   1   1   1   0   2   0   1   2   1   2   1   2   0   0   1   2   0   2   0   2   1   2   1   2   2   1   1   1   0   2   1   0   0   1   1   1   1   1   2   1   1   1   2   2   1   1   1   2   2   0   0   2   2   1   1   1   0   1   2   1   0   1   1   1   2   1   1   2   1   2   2   1   1   1   0   1   1   1   1   0   1   0   1   1   2   1   1   1   1   2   1   2   0   1   1   2   1   1   1   2   2   1   1
 MK-2-6                 2   2   0   1   1   1   1   1   0   2   2   0   1   0   1   1   0   1   2   2   0   2   1   1   1   1   0   1   1   1   0   0   2   0   2   1   1   1   0   1   2   1   0   1   1   1   1   2   2   1   0   1   2   1   1   2   2   2   2   2   0   0   1   1   0   2   2   1   1   2   1   1   1   2   2   2   2   1   0   0   1   1   1   1   1   2   2   0   2   2   0   2   1   1   1   1   1   1   1   1   0   2   1   1   2   1   2   1   2   0   1   1   2   0   2   0   1   1   2   1   1   2   1   1   1   0   2   1   1   0   1   1   1   1   1   2   1   1   1   1   1   1   2   1   2   2   0   0   2   2   1   2   1   1   1   2   1   0   1   1   1   2   1   1   2   1   2   2   1   1   1   0   1   1   1   1   1   1   0   1   1   2   1   1   1   1   1   1   2   0   1   1   2   1   1   2   2   2   1   1
 MK-2-7                 2   2   0   1   1   1   1   1   0   2   2   0   2   0   1   2   0   1   2   2   1   2   1   1   1   0   0   1   2   1   0   0   2   0   2   1   2   1   0   1   2   1   0   1   1   1   0   2   2   1   0   1   2   1   1   1   2   2   2   2   0   0   1   1   0   2   2   0   1   2   1   0   1   2   2   2   1   1   0   0   1   1   1   1   1   2   1   1   2   1   0   2   1   0   1   1   1   1   1   0   0   2   1   1   2   1   2   1   1   0   2   1   2   0   2   0   2   1   2   1   1   2   1   1   1   0   2   1   1   0   1   1   2   1   1   2   1   1   1   1   1   1   2   1   2   2   0   0   2   1   0   2   1   1   1   2   1   1   2   1   1   2   0   1   1   1   2   2   1   1   1   0   1   1   1   1   1   1   0   2   1   2   1   1   1   1   1   2   2   0   1   1   1   1   1   1   2   2   1   1
 MK-2-8                 2   2   0   1   0   1   1   1   0   2   2   0   1   0   1   2   0   1   2   1   2   1   2   1   1   0   0   1   2   1   0   0   2   0   2   1   2   1   0   1   1   1   0   1   1   1   0   2   2   1   0   1   2   0   1   1   1   2   2   2   0   1   1   1   1   2   2   0   1   2   1   0   1   2   1   2   1   2   1   1   1   2   1   0   1   1   1   0   2   1   1   2   1   0   1   1   1   1   1   0   0   2   1   2   2   2   1   1   1   0   2   1   2   1   2   0   2   1   2   1   1   2   1   2   2   1   2   2   1   0   1   1   2   1   2   2   1   0   1   1   1   1   2   1   2   2   0   0   2   1   0   2   1   1   1   2   1   1   2   1   1   2   1   1   1   1   2   2   1   1   1   0   1   1   1   1   1   1   0   2   1   2   1   1   1   0   1   1   1   1   1   1   1   1   2   1   2   1   1   1
 MK-2-9                 1   1   2   1   0   1   1   1   0   0   2   0   1   0   1   2   0   0   2   1   1   1   2   1   1   0   0   1   2   1   0   0   2   0   2   1   2   1   0   1   1   1   1   1   1   1   0   2   1   1   0   1   2   0   1   1   0   2   2   2   0   1   0   1   1   1   2   0   1   2   1   0   1   2   0   2   1   2   1   1   1   2   0   0   1   1   1   0   1   1   1   2   1   0   1   1   1   1   1   1   0   2   0   2   2   2   1   1   1   0   2   1   2   2   2   1   2   1   2   1   1   2   2   2   2   1   2   2   1   0   1   0   2   1   1   2   1   1   1   1   0   1   1   1   2   2   0   0   2   1   0   2   1   0   1   1   1   1   1   1   1   2   1   1   1   1   2   2   1   1   1   0   1   1   1   1   1   2   0   2   1   2   1   1   1   0   1   1   1   1   2   1   1   1   2   1   2   1   1   1
 MK-2-10                1   1   1   1   0   1   1   1   0   1   1   0   1   0   1   2   0   0   2   0   1   1   2   0   1   0   0   2   2   1   1   1   2   0   2   0   2   2   0   2   1   1   0   0   1   1   0   2   1   1   0   2   2   0   1   1   0   2   2   2   0   1   0   1   1   1   2   0   1   2   1   1   0   2   1   1   1   2   1   1   1   2   0   0   1   1   1   0   1   1   1   2   1   0   1   1   1   1   1   1   0   2   0   1   1   2   1   0   1   0   1   1   2   2   2   1   2   1   2   1   1   1   1   2   2   1   2   1   1   1   1   0   2   1   0   2   1   0   2   1   0   1   1   1   2   2   0   0   2   1   0   2   1   0   1   1   1   1   1   1   0   2   1   1   1   2   2   2   2   1   0   0   1   1   1   1   2   1   0   2   1   2   1   1   1   0   2   1   1   0   2   0   1   1   2   1   2   1   1   1
 MK-2-11                2   1   1   1   1   1   1   1   0   1   1   0   1   0   1   2   0   1   2   0   1   1   2   0   1   0   1   2   2   1   2   1   2   0   2   0   1   2   0   2   1   1   0   1   1   1   0   2   0   1   0   2   2   0   1   1   0   1   2   2   0   1   0   1   1   2   2   0   1   2   0   1   0   1   1   1   1   1   0   1   1   2   0   0   1   1   0   1   1   1   2   1   1   0   1   1   1   1   1   1   0   2   0   1   1   1   1   0   1   0   1   1   2   2   1   0   2   1   2   0   1   1   1   2   1   1   2   1   1   2   1   0   2   1   1   2   1   1   2   1   0   0   1   1   2   2   0   0   2   1   0   2   0   1   0   1   2   1   1   1   1   1   1   0   1   2   2   2   2   1   0   0   1   1   1   1   2   1   1   1   1   2   1   1   1   0   2   1   1   1   2   1   1   1   2   1   1   2   1   1
 MK-2-12                2   1   1   1   2   1   1   1   0   1   1   0   1   0   2   2   0   1   2   1   1   1   2   0   2   0   0   2   2   1   2   1   2   0   2   0   1   2   0   2   1   1   0   1   2   1   0   2   1   1   0   2   2   1   1   1   1   1   2   2   0   1   0   1   1   2   2   0   2   2   0   1   0   0   1   1   1   1   0   1   1   2   0   0   2   1   0   1   1   2   2   1   1   0   1   1   1   1   1   1   0   1   0   2   1   2   1   0   2   0   1   2   2   2   1   0   2   1   2   0   1   1   1   2   1   1   2   1   1   2   1   0   2   1   0   2   1   1   2   1   0   0   1   1   2   2   1   1   2   1   0   0   0   1   0   1   1   1   2   1   1   1   1   0   1   1   0   2   2   2   1   0   1   1   0   1   1   2   1   0   1   2   2   1   1   0   2   1   1   0   2   1   2   1   2   1   1   2   1   0
 MK-2-13                2   1   0   1   2   2   0   1   0   1   1   1   1   0   2   2   0   1   2   1   1   1   1   0   2   0   0   2   2   1   1   1   2   0   2   0   1   2   0   2   1   1   0   1   2   1   1   2   1   2   0   2   2   1   1   1   1   1   2   2   0   1   0   1   1   1   2   0   2   2   0   1   0   0   1   0   1   1   0   1   1   2   0   0   2   1   1   1   2   1   2   1   1   0   1   1   1   1   1   0   1   1   0   2   1   2   1   0   2   0   1   1   2   2   1   0   2   1   1   0   1   0   1   2   1   1   2   1   1   2   1   0   2   1   0   2   2   1   2   2   1   1   1   1   1   2   1   2   2   1   1   1   0   2   0   1   1   1   1   1   1   1   0   0   1   1   0   2   2   2   1   0   1   1   0   2   0   2   0   1   1   2   2   1   1   0   2   1   1   0   2   1   1   1   2   1   1   1   1   1
 MK-2-14                2   1   0   1   2   1   0   1   0   1   1   1   1   1   2   2   0   1   2   1   1   1   1   0   2   0   0   2   1   1   1   1   2   0   1   1   1   2   0   2   2   1   0   1   1   1   1   1   1   2   0   2   1   1   1   1   1   2   2   1   0   1   0   1   1   1   2   0   2   2   0   1   0   0   1   0   1   0   0   1   1   1   1   0   2   1   0   1   2   1   2   1   1   0   1   1   1   2   1   0   1   1   0   2   1   2   1   1   1   0   2   1   2   2   2   0   2   0   2   0   1   0   1   2   1   1   2   1   0   1   1   0   2   1   0   2   2   1   1   2   1   1   1   1   2   2   1   2   2   1   0   1   0   2   1   1   1   1   1   1   1   1   0   0   1   1   0   2   2   1   1   0   1   1   0   2   0   2   0   1   2   2   2   1   1   0   2   1   1   0   2   1   1   1   2   1   1   2   1   1
 MK-2-15                2   2   0   1   1   1   0   1   0   1   1   1   1   1   2   2   0   1   1   1   1   1   1   0   2   0   1   2   1   2   1   1   1   0   1   1   1   1   0   2   2   1   0   2   1   1   1   1   1   1   1   1   1   1   1   0   1   2   1   1   0   1   0   1   1   1   2   0   2   1   0   1   0   0   1   0   1   0   0   1   1   1   1   0   2   1   1   1   1   1   2   2   2   0   1   1   1   2   0   0   1   1   0   1   1   2   1   2   1   2   2   1   2   1   1   0   2   0   2   0   1   0   1   2   1   0   2   1   0   2   1   0   2   1   0   2   2   1   1   2   1   0   1   1   2   0   1   2   2   2   0   2   0   2   1   0   1   1   1   2   1   1   0   1   1   1   1   1   2   1   1   0   1   0   0   2   0   2   0   2   2   2   2   1   1   0   1   1   1   0   1   2   1   1   2   1   1   2   1   1
 MK-2-16                2   2   0   0   1   1   0   1   1   1   1   1   1   1   2   2   0   1   1   1   1   2   1   0   2   0   1   2   0   2   2   1   1   1   1   1   1   1   0   2   2   1   0   1   1   1   1   1   1   1   1   1   1   1   2   0   1   2   1   2   0   1   0   1   1   1   2   0   2   1   0   1   0   0   1   0   2   1   1   1   0   1   1   0   2   1   2   1   0   1   2   2   2   0   1   1   1   1   0   1   1   1   0   0   1   2   2   2   1   2   1   1   2   1   1   0   1   0   2   0   1   2   2   2   2   0   2   2   0   2   1   0   1   1   0   2   2   1   1   2   1   0   2   1   2   0   2   2   2   2   0   2   0   1   1   0   1   1   1   2   1   1   1   1   1   1   1   1   2   0   1   0   1   0   0   2   0   2   0   2   2   1   2   1   1   0   1   1   1   1   1   2   1   1   2   1   1   2   1   1
 MK-3-1                 0   1   0   1   1   1   1   2   1   0   1   1   2   2   1   2   1   2   2   1   2   1   0   1   1   0   0   2   0   0   0   2   1   1   1   2   1   1   0   1   0   0   0   2   2   1   1   1   1   2   1   0   0   1   1   1   1   1   2   2   0   2   0   1   2   1   1   1   1   1   1   1   1   1   0   2   2   1   0   0   0   1   0   2   0   1   2   1   0   0   2   1   1   1   0   0   0   1   2   0   0   1   2   0   1   2   2   0   2   0   2   1   0   0   1   1   0   1   1   2   1   0   2   1   2   1   1   1   1   1   1   0   1   0   1   2   2   2   1   1   2   2   1   2   2   1   1   1   0   0   0   2   2   0   1   1   0   0   2   1   0   1   1   2   1   2   1   2   1   2   0   0   2   0   1   1   1   1   1   2   1   1   2   2   1   1   1   2   1   0   0   2   1   0   1   0   1   1   1   0
 MK-3-2                 0   1   0   1   0   1   1   1   1   1   1   0   2   2   1   2   1   2   1   1   2   1   0   1   1   0   0   2   0   0   0   2   1   1   1   2   2   1   0   1   0   0   1   1   2   1   1   1   1   2   1   0   0   1   1   1   1   1   2   2   0   2   0   1   2   1   1   0   1   0   1   1   0   1   0   2   1   1   0   0   0   1   0   2   0   1   2   1   0   0   2   1   1   1   0   0   1   1   2   1   1   1   2   0   1   2   2   0   1   0   1   1   1   0   1   1   0   1   1   2   1   0   2   1   2   1   1   1   0   1   1   0   1   0   1   2   2   2   1   1   2   2   1   2   2   1   1   1   1   1   0   2   2   0   1   1   1   1   2   2   0   1   1   2   2   2   1   2   2   0   0   0   2   0   2   1   1   0   1   2   1   1   2   2   2   1   1   2   2   1   0   2   1   1   1   0   1   1   1   0
 MK-3-3                 1   1   2   2   1   1   1   2   2   1   1   0   2   2   1   2   2   2   1   1   2   0   1   1   1   0   0   2   0   0   0   2   1   0   1   2   1   1   0   1   0   0   2   1   2   1   1   1   1   2   1   0   0   1   1   1   0   1   2   2   0   2   0   1   1   1   1   0   0   0   1   1   0   1   1   2   0   1   0   1   0   1   0   1   0   1   1   0   0   0   2   1   1   1   1   0   1   1   2   1   1   2   1   0   1   2   2   0   1   0   1   1   2   0   1   2   0   1   1   2   0   1   2   1   2   1   1   1   0   1   1   1   1   0   1   1   2   1   1   1   2   2   2   1   2   1   1   1   1   1   1   2   2   0   1   1   2   1   1   2   0   1   1   2   1   2   1   1   2   1   0   0   2   0   2   1   1   0   0   1   1   1   2   2   1   1   1   2   1   1   0   2   1   1   1   0   1   1   2   0
 MK-3-4                 0   1   1   2   1   1   2   2   0   1   1   0   2   2   0   2   2   2   1   1   2   0   1   2   1   0   0   2   0   0   0   2   1   0   1   2   1   1   0   1   0   1   2   1   2   2   0   1   1   2   1   0   0   1   1   0   0   1   1   2   0   2   0   1   1   1   1   1   1   0   2   1   0   2   1   2   0   1   0   1   0   0   0   1   1   1   1   0   0   0   2   1   1   1   1   0   1   1   2   1   1   2   1   0   1   0   2   0   1   0   1   1   1   0   1   1   1   1   1   2   0   1   2   0   2   1   1   1   0   1   1   1   1   1   1   1   2   1   0   1   2   2   1   2   2   2   1   1   1   1   1   2   2   0   1   1   2   0   1   2   1   1   1   2   2   2   1   1   2   0   0   0   2   0   2   1   1   0   0   1   1   1   2   2   1   1   1   1   2   0   0   2   2   1   1   0   1   1   2   2
 MK-3-5                 0   1   1   2   1   0   2   2   0   1   0   1   2   2   0   2   1   2   0   1   2   0   1   2   1   0   0   1   0   0   0   1   1   0   2   2   1   1   0   1   0   1   2   2   2   2   0   1   1   2   1   0   0   1   1   0   0   1   1   2   0   1   0   2   1   1   1   1   1   1   2   1   1   2   1   1   0   2   0   1   0   1   0   1   2   1   1   0   0   0   2   1   1   1   1   1   2   1   1   1   2   2   1   0   1   0   2   0   1   0   1   1   1   0   1   1   2   1   1   2   0   1   2   0   2   1   1   1   1   1   1   1   1   1   1   1   1   1   0   1   2   2   1   2   2   1   1   1   0   0   1   2   2   1   1   1   2   0   1   2   0   1   1   2   2   1   1   1   2   0   0   0   2   0   1   1   1   0   0   1   1   1   1   2   1   1   1   1   2   0   0   2   2   2   1   0   0   1   2   2
 MK-3-6                 0   1   1   2   1   2   1   1   0   0   0   1   2   2   0   2   0   2   0   1   2   0   1   2   1   1   0   1   1   0   0   1   0   0   2   2   1   0   0   0   0   1   2   2   2   2   0   1   1   1   1   0   0   1   1   0   0   1   1   2   0   1   1   2   1   1   0   1   1   1   2   1   1   2   1   1   0   2   1   0   0   0   0   1   1   1   0   0   0   0   2   1   1   1   1   1   2   0   0   1   1   2   1   1   1   1   2   1   1   0   1   1   1   0   1   1   2   1   1   2   1   2   2   0   2   1   1   1   1   1   1   1   2   1   1   0   1   1   0   1   2   1   1   2   2   1   1   1   0   1   1   2   2   2   1   1   2   0   1   2   0   1   1   2   2   1   1   1   1   1   0   0   2   0   1   1   1   0   0   1   1   1   1   2   1   1   2   1   2   0   0   2   2   2   1   0   0   2   2   2
 MK-3-7                 0   1   1   2   1   2   2   1   0   1   0   1   2   2   1   1   0   1   1   1   2   0   0   1   1   1   0   1   1   0   0   0   0   0   2   2   0   0   0   0   0   1   1   2   1   2   0   1   1   1   1   0   0   1   1   0   0   1   1   2   1   1   2   2   1   1   0   1   1   1   2   0   1   2   1   1   1   2   1   0   1   1   0   1   1   1   0   0   0   0   2   1   1   1   1   1   1   1   0   1   1   2   1   1   1   1   2   1   1   0   1   1   2   0   2   1   2   1   1   2   1   1   2   0   2   1   1   1   2   1   1   1   2   1   1   0   1   1   0   1   2   1   1   2   2   0   1   1   0   1   2   2   2   2   1   1   2   0   1   2   1   1   1   2   2   1   1   1   1   1   0   0   1   0   1   1   1   0   0   1   1   1   1   2   0   2   2   1   2   0   0   2   2   2   1   0   1   2   2   2
 MK-3-8                 0   1   0   2   2   2   2   1   0   1   0   1   2   2   1   1   0   1   1   1   2   0   0   1   1   1   0   1   1   0   0   0   1   0   2   2   0   0   0   0   0   1   1   2   1   1   0   1   0   0   1   0   1   1   1   0   0   1   1   2   1   1   2   2   2   1   0   1   1   1   2   0   1   1   0   1   1   2   1   0   1   2   0   1   1   1   0   0   1   0   2   2   1   2   1   1   1   2   0   1   1   2   1   2   1   1   2   1   1   0   1   1   2   0   2   1   2   1   1   2   1   1   1   0   2   1   1   1   1   1   1   1   1   0   1   0   1   2   1   1   2   1   1   2   2   0   1   1   0   1   2   1   2   2   1   1   2   1   2   2   2   2   1   2   2   2   1   1   1   1   2   0   0   1   1   1   1   0   0   1   1   1   0   2   0   2   2   1   1   1   0   2   2   2   1   0   1   2   2   2
 MK-3-9                 0   1   0   2   1   2   2   1   0   1   0   1   2   2   1   1   0   1   1   1   2   1   0   1   1   1   0   1   1   1   0   0   1   0   2   2   1   0   0   0   0   0   1   1   1   1   0   1   0   0   1   0   1   1   1   0   0   1   1   2   1   1   2   2   1   1   0   1   1   1   2   1   1   1   2   1   1   2   1   1   1   2   0   1   1   1   0   1   1   1   2   2   1   2   1   1   1   2   1   1   1   2   1   2   1   1   2   1   1   1   1   1   1   0   2   1   1   1   1   2   1   1   1   1   2   2   1   1   0   1   1   1   1   0   2   0   2   2   1   1   2   1   1   2   2   0   1   1   0   1   2   2   2   0   1   1   2   1   2   2   2   2   0   2   1   2   1   1   2   1   1   0   0   1   1   1   1   0   0   1   1   1   1   2   1   2   2   1   1   1   1   2   1   2   1   0   1   2   2   2
 MK-3-10                0   1   0   2   1   2   2   1   0   1   0   0   2   2   1   1   1   0   1   0   2   1   0   1   0   1   0   1   1   1   0   0   1   0   2   2   1   0   0   0   1   0   1   1   2   1   0   0   0   0   0   0   2   1   1   0   1   1   1   2   1   1   2   2   1   2   0   1   1   1   2   1   1   1   1   0   1   2   2   1   0   2   0   0   1   1   1   1   1   1   2   2   1   2   1   1   0   2   0   1   1   2   1   2   1   1   2   1   1   1   1   1   1   0   2   1   1   2   1   2   2   1   1   1   2   2   1   1   0   1   1   1   1   1   2   0   0   2   1   1   1   1   1   2   2   0   1   1   0   1   1   2   2   0   1   2   1   1   1   2   2   2   0   2   1   2   1   1   2   1   1   0   0   1   0   0   1   0   1   1   1   1   0   2   1   2   2   1   1   1   1   2   2   2   2   1   1   2   2   1
 MK-3-11                0   1   0   2   1   2   2   0   0   1   0   0   2   2   1   1   1   0   1   1   2   1   0   1   0   1   1   1   2   0   0   0   1   0   1   2   2   0   0   0   1   0   2   1   2   1   0   0   0   2   1   0   2   1   2   0   1   1   2   2   1   1   2   2   1   2   0   1   1   1   2   1   1   1   1   0   1   2   2   0   0   2   0   0   2   1   1   1   1   1   2   2   1   2   1   1   0   2   0   2   2   2   1   2   2   1   2   1   0   1   1   1   1   0   2   1   1   2   1   2   2   1   1   2   2   2   1   1   0   0   2   1   1   1   2   0   1   2   1   1   1   2   1   1   2   0   1   1   0   1   1   2   2   0   1   2   1   1   1   1   1   2   1   2   1   2   1   1   2   1   1   0   1   1   0   0   1   1   1   1   1   1   0   2   2   2   2   1   0   0   1   2   2   1   2   1   1   2   2   1
 MK-3-12                0   1   0   2   1   1   2   1   0   2   0   0   2   1   1   1   1   0   1   1   2   1   0   1   0   1   1   0   1   0   0   0   2   0   0   2   1   1   1   0   1   0   2   1   2   1   0   0   0   2   1   0   1   1   2   0   1   1   1   2   1   1   1   2   1   2   0   1   1   1   2   1   1   1   1   0   1   2   1   0   0   2   0   0   2   1   0   1   0   1   2   2   0   2   1   1   0   2   0   2   2   1   2   2   2   2   2   1   0   1   1   1   1   0   2   2   2   2   2   2   2   1   1   2   2   2   0   1   0   1   2   2   0   0   2   1   1   2   1   1   1   2   1   1   2   1   1   1   0   1   1   2   2   0   1   2   1   2   1   1   1   2   1   1   1   2   1   0   1   2   1   0   1   2   0   0   1   1   1   1   0   1   0   1   2   2   2   1   0   0   1   2   2   1   2   1   0   2   1   1
 MK-3-13                0   1   0   2   2   1   2   1   0   1   0   0   2   1   1   1   0   0   1   1   2   1   0   1   0   1   1   0   1   0   1   0   2   0   1   1   1   1   1   0   0   1   2   1   2   1   0   0   0   1   1   1   1   1   1   0   1   1   1   2   1   1   1   2   1   1   0   1   1   1   1   1   1   1   1   0   2   2   0   0   0   1   0   0   2   1   0   1   0   1   2   2   0   1   1   1   0   2   1   2   2   1   2   2   2   2   2   1   0   1   1   0   1   0   2   2   2   2   1   1   2   0   1   2   2   2   0   1   0   1   2   2   0   1   2   1   1   1   1   1   1   1   1   1   2   2   2   1   0   1   1   2   2   0   1   1   1   1   1   1   1   2   1   1   1   2   1   1   2   2   1   0   1   2   0   0   1   1   1   1   0   1   0   1   1   2   1   1   0   0   1   2   2   1   1   1   0   2   1   1
 MK-3-14                0   2   0   2   2   1   2   0   0   1   1   0   2   1   1   1   1   0   2   2   1   1   0   1   0   1   1   0   1   0   1   0   2   0   1   2   1   1   2   0   0   1   2   0   2   1   0   0   0   1   1   1   1   1   0   0   1   1   1   2   1   1   1   2   2   1   1   1   1   1   2   1   1   1   1   0   2   1   0   0   0   0   0   0   2   1   0   1   0   1   2   2   0   1   1   1   0   2   1   2   2   1   2   2   2   2   2   0   0   1   1   0   1   1   2   2   2   2   1   1   1   0   1   2   2   2   1   1   0   0   2   2   0   1   2   1   1   2   1   1   1   1   1   1   2   2   2   1   0   1   1   2   2   0   1   1   1   1   1   1   1   2   1   1   1   2   1   1   2   2   1   0   1   2   0   0   0   1   1   1   0   2   0   1   1   1   2   1   1   0   1   2   2   1   1   1   0   2   1   1
 MK-3-15                0   1   0   2   2   1   2   0   1   2   1   0   1   1   1   1   1   0   2   2   1   1   1   1   0   1   0   0   1   0   1   0   2   0   1   2   1   2   2   2   0   1   2   0   2   1   0   0   0   1   1   1   1   1   1   0   2   1   1   2   1   1   1   2   2   1   1   1   1   0   2   1   1   2   1   0   2   0   0   1   0   0   0   0   1   1   0   1   0   1   2   2   0   1   1   1   0   2   1   2   2   1   2   2   2   2   2   0   0   1   1   0   1   1   2   2   1   2   1   1   1   1   0   2   1   2   1   1   0   0   2   2   1   1   2   1   1   2   1   1   1   1   1   1   2   2   2   1   0   1   2   2   2   0   1   1   1   2   1   1   1   2   1   1   1   2   1   1   2   2   1   1   1   2   0   0   0   1   1   1   0   2   0   1   1   1   2   1   1   0   2   1   2   1   1   1   0   2   1   1
 MK-3-16                0   1   0   2   2   0   1   0   2   2   1   0   2   1   2   1   1   1   2   2   1   1   2   1   0   1   0   0   0   0   1   1   2   0   1   2   1   1   2   2   0   1   2   0   2   1   0   0   0   1   1   1   1   1   1   0   2   1   0   2   1   1   1   2   2   2   1   1   0   0   2   1   1   2   1   1   2   1   0   1   0   0   0   0   1   1   0   1   0   1   2   2   0   1   1   1   0   2   1   2   1   1   2   2   2   2   2   0   1   1   1   0   1   1   2   2   1   2   1   1   1   1   1   2   1   2   1   1   0   0   2   2   1   1   2   1   1   2   1   1   1   1   0   1   2   2   2   1   0   0   2   2   2   1   1   1   1   2   1   1   1   2   1   1   1   2   0   1   2   2   1   1   1   2   1   1   1   1   1   2   0   2   0   1   1   1   2   1   1   0   2   1   2   0   1   1   1   2   1   1
 MK-4-1                 1   1   1   0   0   2   0   1   2   2   1   1   0   1   1   1   0   2   0   1   0   1   2   2   1   1   1   1   0   1   1   2   0   2   1   1   2   1   1   1   1   1   1   1   0   2   0   1   2   2   1   1   1   0   0   2   1   2   2   1   1   1   2   1   2   1   1   1   1   1   0   2   1   1   2   0   0   2   2   2   0   2   1   1   0   0   2   0   1   2   1   1   0   1   2   1   2   1   0   0   1   0   0   1   1   1   2   2   2   0   1   1   0   2   0   1   2   0   1   1   1   1   1   2   2   1   0   1   2   0   2   2   2   0   0   1   1   1   0   1   0   1   1   1   2   2   2   1   2   1   1   1   2   1   1   1   1   1   1   0   0   1   0   2   1   0   0   1   1   1   1   2   0   2   1   0   0   1   0   0   0   1   1   1   0   0   0   0   1   1   0   0   0   1   0   2   2   1   1   0
 MK-4-2                 1   0   1   0   0   2   0   1   1   2   1   1   0   1   0   1   0   2   0   1   0   1   2   2   1   1   0   1   0   1   1   2   1   2   1   1   2   1   1   1   2   1   1   1   1   2   0   1   2   2   2   1   1   0   0   2   1   2   2   1   1   1   1   0   2   1   1   0   1   1   0   1   1   0   2   1   0   0   2   2   0   2   1   1   0   0   2   0   1   2   1   1   0   1   2   1   1   1   1   1   1   1   0   1   2   1   2   2   2   0   1   1   0   2   0   1   2   0   0   0   0   1   1   2   2   1   0   1   2   0   1   2   2   1   0   1   1   1   0   1   1   1   1   1   2   2   2   1   2   1   1   1   2   1   1   1   1   1   1   0   0   1   1   2   1   1   0   1   1   2   0   2   0   2   1   0   0   2   0   0   0   1   1   1   0   0   0   0   1   0   0   0   0   1   0   2   2   2   1   0
 MK-4-3                 1   0   0   1   0   2   0   1   1   2   1   2   0   1   2   1   0   2   0   1   0   1   2   2   1   1   0   1   0   2   2   2   1   2   0   1   2   1   1   1   2   2   1   1   1   2   0   1   1   2   2   1   1   0   0   2   1   2   2   1   1   1   2   0   2   1   0   0   1   2   0   1   1   1   2   2   0   0   2   2   1   2   1   0   0   1   2   1   1   2   0   1   0   0   2   1   1   1   2   1   1   1   0   0   2   1   2   2   1   0   1   1   0   2   1   1   2   0   0   0   0   1   1   2   2   1   0   2   2   0   1   2   1   1   0   2   1   0   0   1   1   1   1   1   2   2   2   1   2   1   1   1   2   1   1   1   1   1   1   0   0   1   0   2   1   1   0   1   1   2   0   1   0   2   1   1   0   2   1   0   1   1   1   1   1   0   0   1   1   0   0   0   0   0   0   2   2   2   1   0
 MK-4-4                 1   1   0   2   0   2   0   1   1   2   1   2   1   1   2   1   0   2   0   1   1   1   2   2   1   1   0   1   0   1   2   2   2   2   0   1   2   1   1   1   2   2   1   1   0   2   0   1   1   1   2   1   1   0   0   2   1   2   2   1   1   1   1   1   2   1   0   0   1   2   1   1   1   1   2   2   1   0   2   2   1   2   1   0   0   1   2   1   1   2   0   2   1   0   2   1   1   1   2   1   1   1   0   0   2   0   2   2   1   0   1   1   1   2   1   1   2   1   1   0   1   0   2   2   2   1   1   2   2   0   1   2   0   2   1   2   1   0   0   1   1   1   1   1   1   2   2   1   2   1   2   2   2   1   1   1   1   1   1   0   1   1   0   2   1   1   1   1   1   2   0   1   0   2   1   1   0   2   1   0   2   1   1   1   1   1   0   0   1   0   0   1   0   0   0   2   2   2   2   0
 MK-4-5                 1   2   1   2   0   2   0   1   2   2   1   2   1   0   2   1   0   2   0   1   1   1   2   2   1   1   1   1   0   2   2   1   2   2   0   1   2   0   1   1   2   2   1   1   0   2   0   0   1   1   1   1   1   0   0   2   1   2   2   0   1   2   1   1   1   0   0   1   1   2   1   1   1   1   2   2   1   0   2   2   1   2   1   0   0   1   1   1   1   2   0   2   1   0   2   1   1   1   2   2   1   1   0   0   1   0   2   2   1   1   1   1   1   2   1   1   2   1   1   1   1   0   2   2   2   1   1   2   2   0   2   2   0   1   0   2   1   0   1   1   1   1   1   1   1   2   2   2   2   1   2   1   2   1   1   1   1   1   1   1   1   1   1   2   1   2   1   1   1   2   1   1   0   2   1   1   0   1   1   0   1   1   1   1   0   1   0   0   2   0   0   1   0   0   0   1   1   2   2   0
 MK-4-6                 1   1   1   2   0   1   0   0   2   2   1   2   1   0   2   1   0   2   0   1   1   1   2   2   1   1   1   1   0   2   2   1   2   2   0   1   2   1   2   1   2   2   1   2   0   2   0   0   1   1   1   1   1   0   0   2   1   1   2   0   1   2   1   1   1   0   0   1   1   2   1   1   0   1   2   2   1   0   2   2   1   2   1   0   0   0   1   1   1   2   1   2   1   0   2   2   1   1   2   1   1   1   0   0   0   0   2   2   1   1   2   1   2   2   1   0   1   1   1   1   1   0   2   2   2   2   1   2   2   0   2   2   1   1   0   1   1   0   1   1   1   0   1   1   1   1   1   2   2   1   2   1   2   2   1   1   1   1   1   1   1   1   1   2   1   2   1   1   1   2   1   1   0   1   2   1   0   1   1   0   1   1   0   1   0   1   1   0   2   1   0   0   0   0   0   1   1   1   2   0
 MK-4-7                 1   1   1   2   0   2   0   1   2   2   1   2   1   0   2   1   0   1   0   0   1   2   1   2   1   1   1   1   1   2   1   1   2   2   0   1   2   1   2   1   2   2   2   2   1   2   0   0   1   1   0   1   1   0   0   2   1   1   2   0   2   1   1   1   1   1   0   0   1   2   1   1   0   1   2   2   1   0   1   2   1   2   1   0   1   0   1   1   0   1   1   1   1   0   2   2   1   1   2   1   1   1   0   0   0   0   2   2   1   1   2   1   2   1   1   2   1   0   1   1   1   0   1   2   1   2   1   2   2   0   2   2   1   0   0   1   1   0   1   1   1   0   1   1   1   0   2   2   2   0   2   0   1   2   1   1   1   1   1   1   1   1   1   2   1   1   1   1   1   2   1   1   0   0   2   1   0   1   1   0   1   1   0   1   0   1   1   1   1   1   0   0   0   1   0   1   1   1   2   1
 MK-4-8                 1   1   1   2   0   2   0   1   2   2   1   2   1   0   2   1   0   1   1   0   1   2   1   2   1   1   1   1   1   1   1   1   2   1   0   1   2   1   1   1   2   2   1   1   0   2   0   0   1   1   0   1   1   0   0   2   1   1   2   0   2   2   1   1   1   1   0   1   0   2   0   1   0   1   2   1   0   0   1   2   1   2   1   0   1   0   1   1   0   1   1   1   1   1   1   2   1   1   2   2   1   1   0   0   0   0   2   2   0   1   2   1   1   1   1   1   1   0   1   2   2   0   1   2   1   2   2   1   1   0   2   2   1   0   0   0   0   0   1   1   1   0   1   1   1   1   2   2   2   1   1   0   1   2   1   1   1   1   1   1   1   1   0   2   1   1   1   1   1   1   1   1   0   0   2   1   0   0   1   0   1   1   0   1   1   1   1   1   1   1   0   1   0   1   0   1   1   1   2   1
 MK-4-9                 2   1   1   2   0   2   0   1   2   2   1   2   1   0   2   1   0   1   1   0   1   1   1   2   1   1   1   1   1   1   1   1   2   1   0   1   2   1   1   1   2   2   1   1   0   2   0   0   0   1   0   1   1   0   0   2   1   1   2   0   1   2   1   1   0   1   0   0   0   2   0   1   0   1   2   1   1   0   0   2   1   2   1   0   1   0   1   1   0   1   1   2   1   1   1   2   1   1   2   2   1   1   0   0   1   0   2   2   0   1   2   1   1   1   1   1   1   0   1   1   2   1   1   2   1   2   2   1   1   0   1   2   1   0   0   0   0   0   1   1   0   0   1   1   1   2   2   2   1   1   1   0   1   2   1   2   1   1   1   1   0   1   0   2   1   1   1   1   1   1   2   1   0   0   2   1   0   0   1   2   1   1   1   1   1   1   1   2   1   2   1   1   0   1   1   1   2   1   2   2
 MK-4-10                2   1   1   2   0   2   0   1   2   2   1   2   1   0   2   1   0   1   1   0   1   1   1   1   1   1   1   1   1   1   1   1   2   1   0   1   2   1   1   0   2   2   1   1   0   2   0   0   0   1   1   1   0   0   0   2   1   1   2   0   1   2   1   1   1   1   0   0   0   2   0   1   0   1   2   1   1   0   0   2   1   2   1   0   1   1   1   1   0   2   1   2   1   1   1   2   1   1   2   2   1   1   0   0   1   0   2   2   0   1   2   1   1   1   1   1   1   0   1   1   2   1   1   1   1   2   2   1   1   1   1   2   2   0   0   0   0   1   1   1   0   0   1   1   0   2   2   2   1   1   1   1   2   2   1   2   1   1   1   0   0   1   0   2   1   1   1   1   1   1   2   1   0   0   2   1   1   0   1   2   1   1   1   1   1   1   1   2   1   2   1   1   0   1   1   1   1   1   2   2
 MK-4-11                2   1   1   1   0   1   0   1   2   1   1   1   1   0   2   1   0   1   1   0   1   1   1   1   1   1   1   1   2   0   1   0   2   2   0   1   1   1   1   0   2   1   1   1   1   2   0   0   0   1   0   2   0   0   0   2   1   1   2   0   1   2   1   1   1   1   0   0   0   2   0   1   0   1   1   0   1   0   1   2   1   2   1   0   1   0   1   1   0   2   1   2   2   1   1   1   1   1   1   2   1   1   0   1   1   0   0   1   0   1   1   1   1   1   1   1   1   0   1   1   2   1   1   1   1   2   2   0   1   1   1   2   2   0   0   0   0   1   1   1   0   0   1   2   0   2   2   1   1   1   1   2   2   2   1   2   1   1   1   0   0   1   0   2   1   1   1   1   1   1   1   1   0   0   2   1   1   0   1   2   1   1   1   1   1   1   1   2   1   1   0   1   0   1   1   0   1   1   2   2
 MK-4-12                2   1   0   2   0   1   0   1   2   1   1   1   1   0   1   1   0   1   1   0   1   1   1   0   1   1   1   1   2   0   1   1   1   2   0   1   2   1   1   0   1   0   1   1   1   2   0   0   0   1   0   2   0   1   0   2   1   1   2   1   1   2   0   1   1   1   1   0   0   2   0   1   0   1   1   0   1   1   1   2   1   1   1   0   1   0   1   1   0   2   1   1   2   1   1   1   1   1   1   2   1   1   0   2   1   1   1   0   0   2   1   1   1   1   1   1   1   0   1   1   2   1   1   1   1   2   2   0   1   1   1   2   2   0   1   1   0   1   1   1   0   0   2   2   1   2   1   1   2   1   1   2   2   2   1   1   1   1   1   0   0   1   0   2   1   1   1   1   1   1   1   1   0   0   1   1   1   0   0   2   1   1   1   1   1   2   1   2   1   1   0   2   2   2   1   0   0   1   2   2
 MK-4-13                2   0   0   2   0   1   0   1   1   1   1   1   1   1   0   2   1   1   1   0   1   1   1   0   0   1   1   1   2   1   0   2   1   2   0   0   2   1   0   0   1   0   1   1   0   1   0   0   0   1   0   1   0   1   1   1   1   1   1   1   1   1   0   0   1   1   1   0   0   2   2   1   1   1   1   0   1   1   1   2   1   1   1   0   1   0   1   1   0   2   1   1   2   1   1   1   1   1   1   2   0   1   0   1   1   1   1   0   1   2   2   1   1   1   1   1   1   0   1   1   2   1   1   1   0   1   2   0   1   1   1   1   2   0   1   0   0   1   1   1   0   0   2   2   1   2   1   1   1   1   1   2   2   1   1   0   1   1   0   1   0   0   0   2   1   1   1   1   1   1   1   1   0   0   1   1   0   0   0   2   1   1   0   1   1   2   1   2   1   1   0   2   1   2   1   0   0   1   2   2
 MK-4-14                1   0   1   2   0   1   0   1   1   1   1   2   1   1   0   2   1   0   1   2   1   1   2   0   1   1   1   1   2   1   0   2   1   2   0   0   2   1   0   0   1   0   1   1   0   1   0   0   0   1   0   1   0   1   1   1   1   1   1   1   1   1   0   1   1   1   1   0   1   2   2   1   1   1   1   0   1   1   1   2   0   1   1   0   1   0   1   1   1   2   1   1   2   1   1   0   1   1   1   2   0   1   0   2   1   1   1   0   1   1   2   1   1   0   1   1   1   0   1   2   1   1   2   1   1   1   2   0   1   1   1   2   2   0   1   0   0   0   1   1   0   0   2   1   1   2   1   2   2   1   1   0   2   1   2   1   2   1   0   1   0   1   0   2   1   1   2   1   1   1   2   1   1   0   1   1   0   0   0   1   1   1   0   1   1   2   1   2   1   1   1   2   1   2   1   0   0   1   2   2
 MK-4-15                1   0   1   2   0   1   0   1   1   1   1   2   1   1   0   2   2   0   0   2   1   0   1   0   1   0   2   1   2   1   0   2   0   2   1   1   2   0   0   0   0   0   1   1   1   1   0   1   0   1   0   0   0   1   1   1   1   1   0   1   1   2   0   1   0   1   1   0   1   2   2   1   1   1   1   0   1   1   1   2   0   0   0   0   1   1   2   1   1   2   1   1   2   1   1   0   1   1   0   2   0   1   0   1   1   1   1   0   0   2   2   1   1   0   1   1   1   0   0   2   1   1   2   1   1   1   1   0   1   1   0   2   2   0   2   0   0   0   1   1   0   0   2   1   1   0   1   2   2   1   1   1   2   2   2   1   1   1   0   0   2   1   0   2   1   1   2   1   1   2   2   1   1   0   1   1   0   0   0   2   1   1   0   1   1   1   1   2   1   1   1   1   1   0   1   0   0   1   2   2
 MK-4-16                2   1   1   1   0   1   0   1   2   1   1   1   1   0   0   2   2   0   0   2   1   1   1   0   1   0   2   2   2   1   0   2   1   2   1   1   2   0   0   0   0   0   1   1   1   1   0   1   0   2   0   0   1   2   0   1   1   1   0   1   1   2   0   1   1   1   1   0   1   2   2   1   1   0   1   0   0   1   1   2   0   0   0   0   1   1   1   1   1   2   1   1   2   1   2   0   1   0   0   2   0   1   1   1   1   1   1   1   0   2   1   2   0   1   1   1   0   0   0   2   1   1   2   0   1   1   1   0   1   1   0   2   2   1   1   0   0   0   1   0   1   0   2   1   1   0   1   0   2   1   1   1   2   1   2   1   1   1   0   0   1   1   0   1   1   1   2   0   1   2   2   1   1   0   1   2   0   0   1   2   1   1   0   0   1   1   1   2   1   1   1   1   1   1   1   1   0   1   1   1
 MK-5-1                 2   1   1   0   0   2   2   0   1   0   2   0   2   0   1   1   2   1   1   1   1   1   0   1   1   1   1   1   2   0   1   1   2   1   1   0   1   1   1   1   2   2   2   1   1   2   0   0   1   2   1   1   2   2   1   2   2   2   0   1   2   0   1   0   0   2   1   1   0   1   0   0   1   2   1   2   2   1   2   2   0   1   1   2   1   2   0   0   0   2   2   1   1   0   1   0   0   2   1   0   1   1   1   1   2   2   1   0   2   1   2   1   0   1   2   0   2   0   1   1   0   1   0   0   1   1   1   0   1   0   0   2   1   2   1   1   2   1   2   1   1   1   1   1   2   0   0   1   2   1   1   1   0   0   0   1   1   2   1   1   2   2   2   1   2   0   1   2   1   1   2   0   0   2   1   1   0   1   1   0   0   1   2   0   1   2   1   2   1   1   1   1   1   1   1   2   2   0   1   1
 MK-5-2                 2   1   1   1   0   2   2   0   1   0   2   1   1   0   1   1   2   1   1   2   1   0   1   1   0   1   1   1   2   1   0   1   1   2   1   1   0   1   1   1   1   2   2   1   0   2   0   0   0   2   1   1   2   2   1   2   1   2   0   1   2   0   2   0   0   2   0   1   0   1   1   1   1   2   1   2   2   1   2   2   0   1   1   1   1   2   1   0   0   2   2   1   1   0   1   0   0   2   1   0   1   2   1   1   2   2   1   0   2   1   2   1   0   1   2   1   1   1   1   0   0   1   0   0   1   1   1   0   1   0   0   2   1   2   1   1   2   1   2   1   2   1   1   1   2   0   0   1   2   1   1   1   0   0   0   0   1   2   1   1   1   2   1   1   2   1   1   2   0   1   2   0   1   2   1   1   0   1   1   0   0   1   2   0   1   2   1   2   1   2   1   1   1   0   1   2   2   1   1   1
 MK-5-3                 2   2   1   1   0   2   2   0   1   0   2   1   1   0   1   1   2   1   1   2   1   0   2   1   0   1   1   1   2   1   0   1   1   2   1   1   0   1   2   1   1   2   2   1   0   2   0   0   2   1   1   1   2   2   1   2   1   2   0   1   2   0   2   0   0   2   0   1   0   1   1   2   2   2   1   1   1   1   2   2   1   1   1   1   1   2   1   0   0   2   1   1   1   0   1   0   0   2   1   0   0   1   1   1   2   2   1   1   2   2   2   1   0   1   2   1   2   1   1   0   0   1   0   1   1   1   2   0   1   0   0   2   1   1   1   1   2   2   2   0   2   1   1   1   2   0   0   1   2   2   1   1   0   0   0   0   1   2   1   1   1   2   1   1   1   1   1   2   0   1   2   0   1   2   1   1   0   1   1   0   0   1   2   0   1   2   1   2   1   2   1   1   2   0   1   2   2   1   0   1
 MK-5-4                 2   2   2   1   1   2   2   1   1   1   2   1   1   0   2   1   1   1   1   2   1   0   2   1   0   1   0   1   2   1   1   1   1   2   1   1   1   1   2   1   1   2   1   1   1   2   0   0   1   1   1   1   1   2   0   1   1   2   0   1   1   0   1   0   0   2   0   1   0   1   1   1   2   2   1   1   1   1   1   2   1   1   1   1   1   2   1   1   1   2   1   1   1   0   1   0   0   2   1   0   0   0   1   1   2   2   2   1   2   2   2   1   0   1   2   1   2   1   1   1   0   1   0   1   1   1   2   0   1   0   0   2   1   1   1   0   2   2   2   0   2   2   1   1   2   0   0   0   2   2   1   1   0   0   0   1   2   2   1   1   1   2   1   0   1   1   2   2   0   1   2   0   1   2   1   1   0   1   0   0   0   1   2   0   1   2   1   2   1   2   1   1   2   0   1   2   2   1   0   0
 MK-5-5                 2   2   2   1   2   2   1   1   0   2   2   2   1   0   2   1   1   1   0   2   1   0   2   1   1   1   1   1   2   1   1   1   0   2   1   2   1   1   2   1   1   2   1   1   1   2   2   0   1   1   1   1   1   2   0   1   1   1   0   2   2   0   1   0   1   2   0   1   0   2   1   1   2   2   1   1   1   1   1   2   1   1   1   1   1   2   1   1   0   2   1   1   1   1   1   0   0   2   1   0   0   0   1   1   1   2   1   1   2   2   2   1   0   1   2   1   1   1   1   1   0   1   1   1   1   1   2   0   1   0   0   2   1   1   1   1   2   2   2   1   2   2   1   1   2   0   0   1   2   1   1   1   0   0   1   0   1   2   2   0   1   2   1   0   1   1   2   2   0   1   2   0   1   2   0   0   1   1   1   0   1   1   2   1   1   2   1   2   1   2   2   1   2   0   1   2   1   0   0   0
 MK-5-6                 2   1   2   1   2   1   1   1   0   1   1   2   1   0   2   1   1   1   0   2   1   1   1   1   1   2   1   1   2   1   1   1   0   2   2   2   1   1   2   1   0   2   1   1   1   2   2   0   1   1   1   1   1   2   0   1   1   2   0   2   1   0   1   0   1   2   0   1   0   1   1   2   1   2   1   1   1   1   1   2   1   1   1   1   1   2   1   1   0   2   1   2   1   1   1   0   0   2   0   0   0   0   2   1   1   2   1   1   2   2   2   1   0   1   2   0   1   1   1   2   0   1   1   1   1   1   2   0   1   0   0   2   0   1   0   1   2   2   2   1   2   2   1   1   1   0   0   1   2   1   1   1   0   0   1   1   1   2   2   0   1   2   1   0   1   1   2   2   1   1   1   0   1   2   0   0   1   1   0   0   0   1   2   2   1   2   1   1   1   2   2   1   2   0   1   2   1   0   0   0
 MK-5-7                 2   1   2   1   2   1   1   1   0   0   1   2   1   0   2   1   1   1   0   2   1   1   1   1   1   2   1   1   2   1   1   2   0   2   2   2   1   1   2   1   1   1   1   1   1   2   2   0   1   1   1   1   1   2   1   2   1   1   0   2   1   0   1   1   2   2   0   1   0   1   1   2   1   2   1   1   1   1   1   1   2   0   1   1   1   1   2   2   0   2   1   1   1   0   1   0   0   2   0   0   0   0   2   1   1   1   1   1   2   1   2   1   0   1   2   1   1   0   1   2   1   1   1   1   1   1   2   0   1   0   0   2   0   0   0   1   2   2   2   1   1   1   2   1   1   0   0   1   2   1   1   1   0   1   1   1   1   2   2   1   1   1   1   0   1   1   2   2   1   1   2   0   1   1   0   0   2   1   0   0   0   1   2   2   1   2   1   1   1   2   2   1   2   0   1   2   1   0   0   0
 MK-5-8                 2   1   1   1   2   1   1   1   0   1   2   2   1   1   2   1   1   1   0   2   1   1   0   1   1   1   1   1   1   1   0   2   0   2   2   2   1   1   2   1   1   1   1   1   1   2   2   0   2   1   1   1   1   2   1   2   1   1   0   2   1   0   1   1   2   2   0   2   0   2   2   1   1   1   1   1   1   1   1   1   2   0   1   1   1   1   1   2   0   2   1   1   2   0   1   0   1   2   0   0   1   1   1   1   1   1   0   1   2   1   2   1   1   1   2   1   1   0   1   2   2   1   2   2   0   1   2   1   1   0   0   1   0   1   0   1   1   2   2   1   0   2   2   1   2   0   1   1   1   1   1   1   0   1   1   1   2   2   1   1   1   1   1   0   1   1   2   2   1   1   2   0   1   1   0   1   2   1   0   1   0   1   2   2   1   2   1   1   1   2   2   1   2   0   1   2   1   1   1   1
 MK-5-9                 2   1   1   1   2   2   1   0   1   2   1   2   1   1   2   1   1   1   0   2   0   1   1   2   2   2   1   1   2   1   0   2   0   2   2   2   1   1   2   1   1   1   1   1   2   2   2   0   2   2   1   1   1   2   1   2   1   1   0   1   1   1   1   1   2   2   0   2   1   2   2   1   1   1   1   1   1   1   1   1   2   0   1   2   0   0   1   2   0   2   1   1   2   0   1   0   1   2   0   0   1   2   1   1   1   1   0   1   2   1   2   2   1   1   1   1   1   0   1   2   2   1   2   2   0   1   2   1   2   0   0   1   0   1   0   1   1   1   1   1   1   2   2   1   1   0   1   1   1   1   0   1   0   1   1   1   2   2   1   0   1   1   1   0   1   1   2   2   1   0   2   0   1   1   0   1   2   1   0   1   1   1   2   2   1   2   1   1   1   2   2   1   1   0   1   2   0   1   1   1
 MK-5-10                2   1   1   1   1   2   1   0   1   2   1   1   1   1   2   0   1   1   0   2   0   1   1   2   2   2   1   1   2   1   0   2   0   2   2   2   0   1   2   1   1   2   1   1   2   1   2   0   2   2   1   1   1   2   1   2   1   1   1   1   1   1   1   1   1   2   0   2   1   2   2   1   1   1   1   1   1   1   1   1   2   0   1   2   0   0   1   2   0   2   1   0   2   0   1   0   1   2   0   0   1   2   1   1   1   1   0   1   2   0   2   2   1   1   1   1   1   0   1   2   1   1   2   2   0   1   2   1   1   0   1   2   1   1   0   1   1   0   1   1   1   2   2   1   1   0   1   2   2   1   0   1   0   1   1   1   2   2   1   0   1   1   0   0   1   1   2   1   1   0   2   0   1   1   0   1   1   1   0   1   1   1   2   1   1   2   1   1   1   2   2   1   1   0   1   2   0   1   1   1
 MK-5-11                2   1   1   1   1   2   1   0   1   2   1   2   1   1   2   0   1   1   0   2   1   1   1   2   2   2   1   1   2   1   0   2   0   2   2   2   0   1   2   1   1   1   2   1   2   0   2   0   2   2   1   1   1   1   1   1   1   1   1   1   1   2   1   1   1   2   0   2   1   2   2   1   1   1   1   1   0   1   1   1   2   0   1   1   0   1   1   2   0   2   1   0   2   0   1   0   1   2   0   0   1   2   0   1   1   2   0   2   2   0   2   2   1   1   1   1   1   0   0   2   1   0   2   2   0   1   2   2   1   0   2   2   1   1   0   2   1   0   1   1   1   2   2   1   1   1   1   2   1   1   1   2   0   1   1   1   2   2   1   0   1   1   0   1   1   1   0   2   1   0   1   0   1   1   0   1   1   1   0   0   2   1   2   1   1   2   1   1   1   2   2   1   1   0   1   2   0   1   1   1
 MK-5-12                2   1   2   1   2   2   2   0   0   2   1   2   0   2   1   0   1   0   1   2   1   1   1   2   1   2   0   2   2   1   0   2   0   2   2   2   0   0   2   0   1   1   2   1   2   0   1   0   0   2   1   0   1   0   1   1   0   1   1   1   1   2   1   0   1   2   0   2   1   2   2   1   2   2   1   1   0   1   1   1   2   0   1   1   0   1   1   2   1   2   1   1   2   0   1   0   1   2   0   0   1   1   0   1   1   2   1   2   2   0   2   2   1   1   1   1   1   0   0   2   1   0   2   2   1   1   2   2   1   0   2   2   1   1   0   2   1   0   1   1   1   2   2   1   0   1   1   2   1   1   1   2   0   1   1   1   1   2   1   0   1   1   0   1   1   1   0   2   1   0   1   0   1   0   0   1   1   1   0   0   2   1   2   1   1   2   0   1   1   2   2   1   1   0   1   2   0   1   2   1
 MK-5-13                2   1   1   1   2   1   2   0   0   1   1   1   0   2   1   0   1   0   1   1   1   1   1   2   1   2   0   2   2   1   0   2   0   1   2   2   1   0   1   0   1   1   2   0   2   1   1   0   0   2   1   1   1   0   1   1   0   0   1   1   0   2   1   2   1   1   0   2   1   2   2   2   1   2   1   1   0   1   1   1   2   0   1   0   0   1   1   2   2   2   1   1   2   0   1   0   1   2   0   0   1   1   0   1   1   2   1   2   2   1   2   2   0   1   1   1   1   0   0   2   1   0   2   1   2   1   2   2   1   0   2   2   1   2   0   2   1   1   1   1   1   2   1   1   0   1   1   2   1   1   2   2   1   0   1   1   1   2   1   0   1   1   0   1   1   1   0   2   1   1   1   0   1   0   1   1   1   1   0   0   2   1   2   2   1   2   1   1   2   2   2   1   1   0   0   2   0   2   2   1
 MK-5-14                2   1   1   1   1   1   2   0   0   1   1   1   1   2   0   0   1   0   1   1   1   0   1   2   1   2   0   2   0   1   1   1   0   1   2   1   0   0   1   0   2   2   2   1   2   1   1   0   0   1   0   1   2   0   1   1   0   0   0   2   1   2   1   2   1   1   0   2   1   1   2   2   1   1   1   1   0   1   1   1   2   0   0   1   0   1   2   2   2   2   1   1   1   0   1   1   1   2   0   0   0   1   0   1   1   2   1   2   2   1   2   2   0   1   1   1   1   1   0   2   0   0   2   0   2   1   1   1   1   0   1   2   0   1   1   1   1   1   1   1   1   2   1   1   0   1   1   2   1   0   2   2   1   0   1   1   1   2   2   0   1   1   0   1   1   0   0   2   1   1   1   0   1   0   1   1   1   1   0   0   2   1   1   2   1   2   1   1   2   2   2   1   1   1   0   1   0   2   1   1
 MK-5-15                2   1   0   1   1   2   2   0   0   1   1   1   1   1   1   0   2   0   1   1   1   0   1   2   1   2   1   1   2   1   1   1   0   1   2   1   0   1   1   0   2   2   2   1   2   1   2   0   0   1   0   1   2   0   1   1   0   1   0   2   1   2   1   2   1   1   0   2   1   1   2   1   0   1   1   1   0   1   1   1   1   2   0   1   0   1   2   2   2   2   1   1   1   0   1   1   1   2   0   0   0   2   0   1   1   2   1   2   2   1   1   2   0   1   1   1   1   1   0   2   0   0   1   0   2   1   1   1   0   0   1   2   0   1   2   1   1   1   1   1   1   2   2   2   0   1   1   1   1   0   2   2   1   0   2   1   0   2   2   0   1   2   0   1   1   0   0   2   2   1   1   1   1   0   1   1   0   1   0   1   1   1   1   2   1   1   1   1   1   2   2   1   1   1   0   1   0   2   1   1
 MK-5-16                2   1   0   1   0   2   2   0   0   1   0   0   2   1   1   0   2   0   1   1   0   0   2   1   1   2   1   1   2   1   1   0   1   0   2   1   0   1   1   0   1   2   2   1   2   1   2   1   0   0   0   1   2   0   1   1   0   1   1   2   1   2   1   2   2   0   0   2   1   1   2   1   0   1   1   1   0   1   1   1   1   1   0   1   0   1   2   2   2   2   1   1   1   0   2   1   1   1   0   0   0   2   0   1   1   2   1   2   2   1   1   2   0   1   1   1   1   1   1   2   0   0   1   0   1   1   2   1   0   0   1   2   0   2   2   1   1   1   2   0   0   2   2   2   0   1   1   1   1   1   2   2   0   0   2   1   0   2   2   1   1   2   0   1   1   0   0   2   2   0   1   1   1   0   0   1   0   1   0   1   1   1   1   2   2   1   1   1   1   2   2   2   1   2   0   1   0   2   1   1
 MK-6-1                 0   2   0   1   2   1   2   0   1   2   0   1   1   2   1   2   0   1   0   2   2   0   1   1   1   0   0   1   2   1   2   2   2   0   2   1   2   0   2   0   1   1   1   1   1   2   1   1   0   1   0   1   1   0   0   1   1   2   0   2   1   2   1   2   0   2   0   1   1   1   1   1   1   0   1   1   2   2   0   1   0   0   2   0   1   1   1   0   0   1   2   2   1   1   1   1   1   0   0   1   0   1   1   1   2   1   1   1   1   1   2   1   0   2   2   2   0   2   1   2   1   2   1   2   1   0   0   1   2   0   1   2   0   1   0   1   2   2   0   2   1   1   1   1   2   1   1   1   1   1   0   2   2   1   2   1   2   2   0   1   1   2   2   2   1   1   1   2   1   0   1   2   1   1   0   1   2   1   1   1   0   1   1   2   0   2   0   0   0   0   2   1   1   1   0   1   1   1   1   1
 MK-6-2                 0   2   1   1   2   1   2   0   1   2   0   2   1   2   2   2   0   1   0   2   1   0   2   2   1   0   1   1   1   1   2   2   2   0   1   1   2   0   2   0   1   2   0   1   1   2   1   2   0   0   1   1   1   0   0   1   2   2   0   2   1   2   1   2   0   2   0   1   1   1   1   2   1   1   2   1   2   2   0   1   0   0   1   1   1   1   1   0   0   1   1   1   1   1   1   1   0   0   0   2   0   1   1   1   2   1   1   1   1   1   1   1   0   0   2   1   0   2   1   2   1   2   1   2   0   0   0   1   2   0   1   2   0   1   0   1   2   2   0   1   1   1   1   1   1   1   0   1   1   1   0   2   2   1   2   1   2   2   0   1   1   2   2   2   1   1   1   2   1   0   1   2   1   1   0   1   2   1   1   0   1   1   1   1   0   2   0   0   0   0   2   0   0   2   0   0   1   1   1   2
 MK-6-3                 0   2   0   2   2   1   2   0   1   2   0   2   1   2   2   2   0   2   0   2   1   1   2   1   1   0   0   1   1   1   2   2   2   1   1   1   2   0   2   0   1   2   1   1   1   2   1   2   0   0   1   1   1   0   0   1   2   2   1   2   1   2   1   2   0   2   0   1   1   1   1   2   1   1   2   1   2   2   0   1   1   0   1   2   1   1   1   1   0   1   1   1   1   1   1   1   0   0   0   2   0   1   1   0   2   1   1   2   1   1   1   1   0   0   2   1   0   2   2   2   2   2   1   2   0   0   0   1   2   0   1   2   1   0   0   1   2   2   1   0   1   0   1   1   1   1   0   1   2   1   0   2   2   1   2   1   2   2   0   1   1   2   2   2   1   1   2   1   1   1   1   2   1   1   0   1   1   1   0   0   1   1   1   1   0   2   0   0   0   0   1   0   0   1   0   0   0   1   0   1
 MK-6-4                 0   2   0   2   2   1   2   0   1   2   0   1   0   2   1   2   0   1   0   2   2   1   2   1   0   1   0   1   1   2   1   1   2   1   1   1   2   0   2   0   2   2   1   1   1   2   1   2   0   0   1   1   2   0   0   2   2   2   1   2   1   2   1   2   0   2   0   1   1   1   1   2   1   1   1   1   2   1   0   1   1   0   1   2   1   1   1   1   0   1   0   1   1   1   2   1   0   1   0   1   0   1   1   0   2   1   1   2   1   1   1   1   1   0   2   1   0   2   2   2   2   2   1   2   0   0   0   2   2   0   2   2   1   0   0   1   2   2   0   0   1   0   1   1   1   1   0   1   2   1   0   2   2   1   2   1   1   2   0   1   1   2   2   2   1   1   2   1   1   0   1   2   1   1   0   1   1   1   1   0   1   1   1   1   0   2   0   0   1   1   1   0   0   1   0   0   0   1   0   1
 MK-6-5                 1   2   0   2   2   2   2   0   0   2   0   1   0   2   1   2   0   1   0   1   2   1   2   2   1   1   0   1   1   2   1   1   2   1   1   1   1   0   2   0   2   2   1   1   1   2   0   2   0   0   1   1   2   1   0   2   2   2   1   2   1   2   0   2   0   2   0   2   1   1   1   2   1   1   1   1   1   1   0   1   1   0   1   2   1   1   1   1   0   1   0   1   1   1   2   1   0   2   0   1   0   1   1   0   2   1   1   2   2   1   1   1   1   0   1   1   1   2   2   1   2   2   1   2   1   0   0   2   2   0   2   2   1   0   1   1   2   2   0   0   1   0   1   2   1   1   1   2   2   0   0   2   2   2   2   1   1   2   0   2   1   2   2   2   1   1   2   1   1   0   2   1   1   1   1   1   0   1   1   0   2   1   1   1   0   2   0   0   1   0   1   1   0   1   0   0   0   1   0   1
 MK-6-6                 1   1   0   2   2   2   2   0   0   2   0   0   0   1   1   1   1   0   1   1   2   1   2   2   1   2   0   2   1   2   1   1   2   0   0   1   2   1   2   1   1   2   1   1   1   2   0   2   1   0   1   1   2   1   0   2   2   2   1   2   1   2   2   2   0   2   0   2   1   1   1   2   2   1   1   1   0   1   0   1   1   0   1   2   1   1   1   1   0   1   0   1   1   0   2   0   0   2   1   1   1   1   2   0   2   1   1   2   2   2   1   2   1   0   1   1   2   2   2   1   2   2   2   2   1   0   0   2   2   0   2   2   1   0   1   1   2   2   0   0   2   0   1   2   0   1   1   2   2   0   0   2   2   2   2   1   1   2   0   2   1   2   1   2   1   1   2   1   1   0   2   1   1   1   1   1   0   1   1   0   2   1   1   1   0   2   0   0   1   0   1   1   1   1   0   0   0   0   0   1
 MK-6-7                 1   0   0   1   1   2   2   0   0   1   0   0   0   1   1   1   1   0   1   0   2   1   2   2   1   2   0   2   1   2   0   1   2   0   0   1   2   1   2   1   1   2   1   1   1   2   0   2   1   0   1   1   2   1   0   1   2   2   0   2   1   2   2   2   1   2   0   2   1   1   1   2   2   1   1   1   1   1   1   1   1   1   1   2   1   1   1   1   1   1   0   1   1   0   1   0   0   2   0   1   1   1   2   0   2   1   1   2   2   0   1   2   2   0   1   1   2   2   2   1   2   2   1   2   1   1   1   2   1   0   2   2   1   0   1   1   2   2   0   0   2   0   1   2   0   1   1   2   2   0   1   2   2   2   2   1   1   2   0   2   0   2   1   2   1   1   2   1   1   0   2   1   1   2   2   1   0   1   1   0   2   1   1   1   0   1   0   0   1   0   2   1   1   2   0   0   0   0   0   2
 MK-6-8                 1   0   0   1   2   1   2   0   0   1   0   0   0   1   1   1   1   0   1   0   2   2   2   2   1   2   0   2   1   2   0   1   2   1   0   1   2   1   2   2   1   2   1   1   1   2   0   2   1   0   1   1   2   1   0   1   2   1   0   2   1   2   2   2   1   2   1   2   1   1   1   2   2   1   1   1   0   2   1   1   1   1   0   2   0   1   1   1   0   0   1   1   1   0   2   0   1   2   0   1   1   1   1   0   1   1   1   2   2   0   1   2   2   0   1   1   2   2   1   1   2   2   1   2   1   1   1   2   1   0   2   2   1   0   1   1   2   2   0   0   2   0   1   2   0   1   1   2   1   0   2   1   2   2   2   1   1   2   0   2   0   2   1   2   1   1   2   1   1   0   2   2   1   2   2   1   0   2   1   0   1   1   1   2   0   1   0   0   1   0   2   1   1   2   0   0   0   1   0   2
 MK-6-9                 1   1   0   1   2   2   2   0   1   1   0   1   0   0   1   1   1   0   1   1   2   2   2   2   1   2   1   2   1   2   0   1   2   1   0   1   1   1   2   2   1   2   2   2   2   2   0   2   1   0   1   2   2   1   0   1   2   1   0   2   1   2   2   2   1   2   1   1   2   1   1   1   2   1   2   1   0   2   1   1   1   1   0   2   0   1   1   1   0   0   1   1   1   1   1   0   2   2   0   1   1   1   1   0   1   2   1   2   1   0   1   2   2   0   1   1   2   2   2   1   2   2   1   2   1   1   1   2   1   0   2   2   1   1   1   1   1   2   0   0   2   0   1   2   0   1   1   2   0   0   2   1   1   2   2   0   1   2   0   2   0   2   1   1   1   1   2   1   1   0   0   2   0   2   2   1   0   2   1   0   1   1   1   2   0   1   0   1   1   0   2   1   1   1   0   0   0   1   0   2
 MK-6-10                1   1   1   2   1   2   2   0   1   1   0   1   0   1   2   1   0   0   0   0   2   2   2   2   1   1   1   2   1   2   0   2   2   1   0   1   1   1   1   2   1   2   2   2   2   2   0   2   1   1   1   1   2   1   0   1   2   1   0   2   1   2   1   2   1   1   1   1   2   1   1   1   2   1   2   1   0   2   1   1   1   1   0   1   0   1   1   1   0   0   1   1   1   1   1   0   2   2   0   1   1   1   1   1   1   1   2   2   1   0   0   1   2   0   0   1   2   1   2   1   2   1   2   2   1   2   1   2   1   0   2   1   1   0   1   1   1   2   1   0   2   0   1   2   0   1   1   2   0   0   2   0   1   2   2   0   0   2   0   2   0   2   1   0   1   1   2   1   1   0   0   2   0   2   2   1   1   2   1   1   1   0   2   2   0   1   0   1   1   0   2   1   1   0   0   0   0   1   0   1
 MK-6-11                1   2   1   2   1   2   2   0   1   0   0   0   0   1   1   1   0   0   0   0   2   1   2   2   1   1   1   2   1   1   0   1   2   1   1   1   2   0   1   2   1   2   1   2   2   2   0   2   1   1   1   1   2   1   0   0   2   1   1   2   0   2   1   2   1   1   1   1   2   1   1   1   2   1   2   1   0   2   1   1   1   1   0   1   0   1   1   1   0   0   1   2   1   1   1   0   2   1   0   1   2   1   1   1   1   2   2   2   1   0   0   1   2   1   1   1   2   1   2   1   2   1   2   2   1   2   1   1   1   0   2   0   1   0   2   1   1   2   1   0   2   0   1   1   0   1   1   2   0   0   2   0   1   2   1   0   0   1   1   2   0   2   1   0   2   1   2   1   1   0   0   2   0   2   2   1   1   2   1   1   1   0   2   2   0   1   0   1   2   0   2   1   1   0   0   0   0   1   0   1
 MK-6-12                1   2   1   2   1   2   2   0   1   0   0   0   0   1   1   1   0   1   0   0   2   2   2   2   1   1   1   2   1   1   0   1   2   1   1   0   2   0   1   2   1   2   1   2   1   2   1   2   1   1   1   1   2   2   0   0   2   1   1   2   0   2   1   2   1   1   1   1   2   1   2   1   1   1   2   1   0   2   2   1   0   1   0   1   0   1   1   2   0   1   1   1   1   1   1   1   1   1   0   1   2   1   1   1   1   2   1   2   1   0   0   1   2   1   1   1   2   1   1   1   2   1   2   2   2   2   1   2   1   0   2   0   1   0   2   2   1   2   1   0   1   1   1   1   0   0   1   2   0   0   2   0   1   1   1   0   1   1   1   2   0   2   1   0   2   1   2   1   0   0   0   2   1   2   2   1   1   2   1   1   0   0   1   2   0   1   0   1   1   0   1   1   1   0   0   0   0   1   0   1
 MK-6-13                2   1   1   0   1   2   2   0   1   0   1   0   0   1   1   1   1   1   0   0   2   2   2   1   2   1   1   2   1   1   0   1   2   1   1   0   2   0   0   2   1   2   1   2   1   2   1   2   0   1   1   1   2   2   1   0   2   1   2   2   0   2   1   2   2   1   1   1   2   1   1   1   0   1   2   1   0   2   2   1   0   1   0   1   1   1   1   2   0   1   1   1   1   2   1   1   1   1   0   1   2   1   2   1   1   2   2   2   1   0   1   1   1   2   1   1   2   1   1   1   2   1   1   1   2   2   1   1   0   0   2   0   1   0   1   2   1   2   1   0   1   1   1   1   0   0   1   2   0   0   2   0   1   1   1   0   1   1   1   1   0   2   1   0   2   1   2   2   0   0   0   1   1   2   1   1   1   2   1   1   0   0   1   1   0   1   0   1   1   0   1   1   1   0   0   0   0   1   0   1
 MK-6-14                1   1   1   0   1   2   2   1   1   0   1   1   0   1   0   1   1   1   0   0   1   2   1   1   0   1   1   1   1   1   0   0   2   0   1   1   2   0   0   2   1   2   1   1   1   1   1   2   0   1   1   2   2   2   1   0   2   1   2   2   0   2   2   2   2   1   1   1   2   2   1   1   0   1   1   1   0   1   2   1   0   1   0   0   1   1   1   1   0   1   2   1   1   2   2   0   2   0   0   1   2   1   2   1   1   2   2   2   1   0   1   2   1   1   1   1   2   1   1   1   2   1   1   1   2   2   1   1   0   0   2   0   1   0   1   2   1   2   1   0   1   1   2   1   0   0   0   2   0   0   2   0   1   1   1   0   1   1   1   1   1   1   1   0   2   1   2   1   0   0   0   1   1   2   1   1   1   2   1   1   0   0   1   1   0   1   0   1   1   0   1   1   1   0   0   1   0   1   0   0
 MK-6-15                1   1   1   0   1   2   2   2   1   0   1   1   1   1   0   1   1   1   1   0   1   2   1   2   0   1   1   1   1   1   0   0   2   1   1   1   2   0   0   2   1   2   1   2   0   1   1   2   0   1   1   2   2   2   1   0   2   2   2   2   0   2   2   1   2   1   1   1   2   1   0   1   0   1   1   1   0   2   2   1   0   1   0   0   1   1   1   1   0   1   2   1   1   1   1   0   1   0   0   1   2   1   2   1   1   2   2   2   1   0   1   2   1   1   1   2   2   1   1   1   2   2   1   1   2   2   1   1   0   0   2   0   1   0   1   2   1   1   1   0   0   1   2   1   0   0   0   2   0   0   2   1   1   2   1   0   1   2   1   1   1   1   1   0   2   1   1   1   0   0   0   1   1   2   1   1   1   2   1   1   0   0   0   1   0   1   0   0   1   0   1   0   1   0   0   0   0   1   0   0
 MK-6-16                1   2   1   0   1   2   2   2   1   0   1   1   2   2   0   1   1   1   1   1   1   2   1   2   1   1   1   1   2   1   0   0   1   1   0   1   2   2   0   2   1   2   1   2   0   1   0   2   0   0   1   2   2   1   1   0   2   1   2   1   0   2   1   1   2   1   1   2   1   1   0   1   0   1   1   1   0   2   2   1   0   1   0   0   1   1   1   1   0   1   2   1   1   1   1   1   2   1   0   1   2   1   1   1   1   2   2   2   1   0   1   2   1   1   1   2   2   1   1   2   1   1   2   0   2   2   1   1   0   0   2   1   0   0   2   2   1   1   1   0   0   1   2   1   0   0   0   2   1   1   2   1   1   2   1   0   0   2   1   1   0   2   1   1   2   2   1   1   0   0   0   1   1   2   1   1   1   2   0   1   0   0   0   1   0   1   0   0   1   2   1   0   0   0   0   0   1   1   0   0
 
!****************************************** Phenotypic Data **********************************************************
!-100.0 is resevred for missing phenotype
SimulatedTrait1        11.3770   10.8510    8.4475   11.3082   10.9959    8.4349   10.4555   10.8290    9.2560   10.9942   10.7434    9.7126    8.1102   10.3698    8.2239    9.4483    9.6114   11.5888    9.1792    9.8060    8.4457   10.3597    8.9381    8.4461    9.1876    8.9157   10.0656    9.7454    9.3458    9.0214    9.7015    8.8504    9.8244   11.7687    7.8975    9.7399    9.4341    8.6073   11.3182    9.8115    9.0025    8.4964   10.2148   10.7792    9.6046    8.1923    8.7761    8.9845   11.7854    9.9089   10.0656    8.5725    9.3917   11.2306    7.5336   11.0403   11.0519   10.8385    9.8355   11.1605   11.9803    9.6724   11.4288   11.8714    8.5290    9.1601   12.6339    9.6105    9.1216   10.8164   10.1055   11.1671   10.6099   10.1382   10.0253    9.3437    9.6322    9.2975    7.8016   10.5620    8.2051   11.1203   10.5067   11.1156    9.1042   10.2276    8.2813   11.2180    9.9721    9.4821   10.4834    9.6773   11.3504   10.1322   11.1107    7.9772    8.8634   10.7666    9.3551    9.6711    9.2655    9.4422    9.2682   10.7902    8.9408   10.2033   10.8711    9.4062   10.0229   10.8931    8.8585    9.2027   10.3356    8.8669   10.1476    9.6718    8.8208   11.4118   11.6055    9.5614   10.1045   11.7409   11.2516   11.4573   10.8125    9.0785   10.2310    9.5311   10.5144    9.4864    9.9885   10.3168   10.2051   10.1749   10.0337   10.5274    7.3982   10.3615   10.8217    9.9800   10.4581    8.3416   10.9833    9.8341   11.0914    9.5787   10.5063    9.1665   10.4572   12.2138    9.4794    9.2496   10.5873   10.7758    9.9158    9.1042    8.9266   10.8172    7.4523   10.1091    7.5642    8.2202    8.3470   10.3813    7.9597    9.8174    8.2005   11.4079   10.4133    9.6284   11.4593    9.7096   10.2019   10.7330   11.0676   10.8610    9.0708   11.7277    9.3802   11.4081    9.0469    9.9810   10.3242   10.2098   10.1562    8.8138    8.0738    9.8920    9.9269    9.2631   12.1299   10.7529    9.8504    8.2580    8.2159   10.7482    9.5599    8.4831    9.9698    8.5497
 
