# Supplementary material for: Inclusive Composite Interval Mapping of QTL by Environment Interactions in Biparental Populations
Source: PLoS One. 2015 Jul 10;10(7):e0132414. doi: 10.1371/journal.pone.0132414 (PMC4498613; doi:10.1371/journal.pone.0132414)
Supplement: S2 File — (ZIP) [file pone.0132414.s002.zip › F2 population/e=1/run_00183.met]

!**********************Note: lines staring with "!" are remarks and will be ignored in the program********************
!*********************************General Information**********************************
!Assuming F1 = P1 x P2, populations available in QTL IciMapping are: 
!  1, P1BC1F1 = P1 x F1, the first backcrossing where P1 is used as the recurrent parent;
!  2, P2BC1F1 = P2 x F1, the first backcrossing where P2 is used as the recurrent parent;
!  3, F1DH, F1-derived doubled haploids; 
!  4, RIL or F1RIL, recombination inbred lines through the repeated selfing of F1;
!  5, P1BC1RIL, recombination inbred lines through the repeated selfing of P1BC1F1;
!  6, P2BC1RIL, recombination inbred lines through the repeated selfing of P2BC1F1;
!  7, F2, the selfing generation of F1;
!  8, F3, the selfing generation of F2;
!  9, P1BC2F1, the second backcrossing where P1 is used as the recurrent parent; 
! 10, P2BC2F1, the second backcrossing where P2 is used as the recurrent parent;
! 11, P1BC2RIL, recombination inred lines through the repeated selfing of P1BC2F1; 
! 12, P2BC2RIL, recombination inred lines through the repeated selfing of P2BC2F1; 
! 13, P1BC1F2, the selfing generation of P1BC1F1; 
! 14, P2BC1F2, the selfing generation of P2BC1F1; 
! 15, P1BC2F2, the selfing generation of P1BC2F1; 
! 16, P2BC2F2, the selfing generation of P2BC2F1; 
! 17, P1BC1DH, P1BC1F1-derived doubled haploids; 
! 18, P2BC1DH, P2BC1F1-derived doubled haploids; 
! 19, P1BC2DH, P1BC2F1-derived doubled haploids; 
! 20, P2BC2DH, P2BC2F1-derived doubled haploids; 
   7      !Mapping Population (see remarks above)
   2      !Mapping Function (1 for Kosambi; 2 for Haldane; 3 for Morgan)
   2      !Marker Space Type (1 for intervals; 2 for positions)
   1      !Marker Space Unit(1 for centiMorgans; 2 for Morgan)
   6      !Number of Chromosomes (or Linkage Groups)
 200      !Size of the mapping population
   1      !Number of environments
 
!***************************************** Chromosomes and Linkage Maps **********************************************
!Chromosome                 NumMarkers
-CH1                        16
-CH2                        16
-CH3                        16
-CH4                        16
-CH5                        16
-CH6                        16
!Linkage map (Marker name followed by position or the interval length)
 MK-1-1                1     0.000
 MK-1-2                1    10.000
 MK-1-3                1    20.000
 MK-1-4                1    30.000
 MK-1-5                1    40.000
 MK-1-6                1    50.000
 MK-1-7                1    60.000
 MK-1-8                1    70.000
 MK-1-9                1    80.000
 MK-1-10               1    90.000
 MK-1-11               1   100.000
 MK-1-12               1   110.000
 MK-1-13               1   120.000
 MK-1-14               1   130.000
 MK-1-15               1   140.000
 MK-1-16               1   150.000
 MK-2-1                2     0.000
 MK-2-2                2    10.000
 MK-2-3                2    20.000
 MK-2-4                2    30.000
 MK-2-5                2    40.000
 MK-2-6                2    50.000
 MK-2-7                2    60.000
 MK-2-8                2    70.000
 MK-2-9                2    80.000
 MK-2-10               2    90.000
 MK-2-11               2   100.000
 MK-2-12               2   110.000
 MK-2-13               2   120.000
 MK-2-14               2   130.000
 MK-2-15               2   140.000
 MK-2-16               2   150.000
 MK-3-1                3     0.000
 MK-3-2                3    10.000
 MK-3-3                3    20.000
 MK-3-4                3    30.000
 MK-3-5                3    40.000
 MK-3-6                3    50.000
 MK-3-7                3    60.000
 MK-3-8                3    70.000
 MK-3-9                3    80.000
 MK-3-10               3    90.000
 MK-3-11               3   100.000
 MK-3-12               3   110.000
 MK-3-13               3   120.000
 MK-3-14               3   130.000
 MK-3-15               3   140.000
 MK-3-16               3   150.000
 MK-4-1                4     0.000
 MK-4-2                4    10.000
 MK-4-3                4    20.000
 MK-4-4                4    30.000
 MK-4-5                4    40.000
 MK-4-6                4    50.000
 MK-4-7                4    60.000
 MK-4-8                4    70.000
 MK-4-9                4    80.000
 MK-4-10               4    90.000
 MK-4-11               4   100.000
 MK-4-12               4   110.000
 MK-4-13               4   120.000
 MK-4-14               4   130.000
 MK-4-15               4   140.000
 MK-4-16               4   150.000
 MK-5-1                5     0.000
 MK-5-2                5    10.000
 MK-5-3                5    20.000
 MK-5-4                5    30.000
 MK-5-5                5    40.000
 MK-5-6                5    50.000
 MK-5-7                5    60.000
 MK-5-8                5    70.000
 MK-5-9                5    80.000
 MK-5-10               5    90.000
 MK-5-11               5   100.000
 MK-5-12               5   110.000
 MK-5-13               5   120.000
 MK-5-14               5   130.000
 MK-5-15               5   140.000
 MK-5-16               5   150.000
 MK-6-1                6     0.000
 MK-6-2                6    10.000
 MK-6-3                6    20.000
 MK-6-4                6    30.000
 MK-6-5                6    40.000
 MK-6-6                6    50.000
 MK-6-7                6    60.000
 MK-6-8                6    70.000
 MK-6-9                6    80.000
 MK-6-10               6    90.000
 MK-6-11               6   100.000
 MK-6-12               6   110.000
 MK-6-13               6   120.000
 MK-6-14               6   130.000
 MK-6-15               6   140.000
 MK-6-16               6   150.000
!*********************************** Marker Types ********************************************************************
!Co-dominant marker: When heterozygote F1 is present, P1 is coded as 2, F1 is coded as 1, and P2 is coded as 0; Otherwise, P1 is coded as 2, and P2 is coded as 0. 
!Dominant marker: When heterozygote F1 is present, P1 and F1 are coded as 12, and P2 is coded as 0; Otherwise, P1 is coded as 2, and P2 is coded as 0.  
!Recessive markers: When heterozygote F1 is present, P1 is coded as 2, and F1 and P2 are coded as 10; Otherwise, P1 is coded as 2, and P2 is coded as 0. 
!Missing marker is coded as -1. 
 MK-1-1                 2   1   2   1   0   2   2   1   2   1   0   1   1   2   1   1   2   0   1   2   1   1   0   1   2   1   1   2   1   0   1   0   0   1   2   0   2   2   1   1   1   1   0   0   0   1   1   1   2   2   2   1   1   1   1   1   1   1   1   0   0   1   2   1   2   1   1   1   1   1   1   1   0   1   0   1   1   2   2   1   1   1   0   0   0   0   1   1   1   2   2   1   1   1   1   1   1   1   1   1   1   1   0   0   1   1   0   0   2   1   0   0   2   1   2   1   1   1   1   1   1   1   0   0   2   1   0   1   0   1   2   1   1   2   0   1   1   2   0   1   1   2   1   1   1   1   0   2   1   1   0   1   1   0   0   0   1   1   1   1   1   2   1   0   2   1   1   1   1   0   1   1   0   1   1   2   1   1   0   0   2   0   2   0   1   1   2   0   1   1   2   0   2   1   1   1   1   1   1   1
 MK-1-2                 2   1   2   1   0   2   2   1   2   1   1   1   1   1   1   2   2   0   1   2   1   1   0   2   1   1   1   2   1   0   1   0   0   0   2   1   1   1   2   2   1   2   0   0   1   1   0   2   1   2   2   1   1   1   1   1   0   1   1   2   0   1   2   1   2   1   1   1   1   1   1   1   0   1   0   1   1   2   2   1   1   1   1   0   0   0   0   1   0   2   2   1   1   1   1   1   2   1   1   2   1   1   0   0   2   1   0   0   1   1   0   0   2   1   2   1   0   1   1   2   1   1   0   0   2   1   0   1   0   1   2   1   1   2   0   1   0   2   0   1   1   2   2   2   1   1   0   2   1   1   0   0   1   0   0   0   1   1   1   1   0   2   1   0   2   0   1   1   1   0   1   1   0   1   1   2   0   1   0   0   2   0   2   0   1   1   2   0   1   1   2   0   2   1   1   2   2   1   1   1
 MK-1-3                 2   1   1   1   0   1   2   1   2   1   0   1   0   1   1   2   2   0   1   2   1   1   0   2   1   2   1   2   1   0   1   0   0   0   1   1   1   1   0   1   1   2   0   1   2   1   1   2   1   2   2   2   2   1   1   1   0   1   1   2   0   1   2   1   1   1   2   1   1   1   1   1   0   1   0   1   1   2   2   1   1   1   1   0   2   0   0   1   0   1   2   1   1   1   1   1   2   0   1   2   1   1   0   0   1   1   0   1   1   1   0   0   1   1   2   1   0   1   1   2   1   1   0   0   2   1   0   1   1   1   2   1   1   2   0   1   0   2   0   1   1   2   2   2   2   2   2   2   1   1   0   0   1   0   0   0   1   1   1   1   1   2   1   0   2   1   1   1   1   0   1   1   1   1   1   2   0   1   0   0   2   0   2   0   1   2   1   1   1   1   2   0   2   1   2   2   2   1   0   0
 MK-1-4                 2   1   1   1   1   1   2   1   2   1   0   0   0   1   1   2   2   0   1   2   1   1   0   2   1   2   2   2   1   0   1   0   0   1   1   1   1   1   0   1   1   2   0   1   1   1   1   2   1   2   2   2   1   2   1   1   0   1   1   2   0   2   2   1   1   1   2   1   1   1   2   1   0   0   0   1   2   2   2   1   2   1   1   0   2   0   1   1   0   1   2   2   1   2   1   1   2   0   1   2   1   2   0   0   1   0   0   1   1   1   0   0   1   1   2   1   0   1   1   2   0   1   0   1   2   1   1   1   1   1   2   0   2   2   0   1   0   2   0   1   0   2   2   2   2   2   2   2   1   1   0   0   1   0   0   0   1   1   1   1   1   2   1   1   2   1   1   1   1   1   0   1   1   1   1   2   0   2   0   0   2   0   2   0   1   2   1   1   1   1   2   0   2   1   2   2   2   1   1   0
 MK-1-5                 2   1   1   2   0   2   2   1   2   1   0   0   0   1   1   2   2   0   1   1   1   1   0   2   1   2   2   2   0   0   0   1   1   1   1   1   1   2   0   1   1   2   0   1   1   2   1   2   1   2   2   2   1   1   0   1   0   1   1   1   0   2   2   0   1   1   1   0   1   1   2   1   0   1   0   1   2   2   2   0   2   1   1   2   2   0   1   1   0   0   2   2   1   1   1   1   2   1   1   1   1   2   0   0   1   0   0   1   1   1   0   1   0   0   2   1   0   1   0   1   1   1   0   1   2   1   1   1   1   1   2   0   2   2   0   1   0   2   0   1   0   2   2   2   2   1   2   2   2   1   1   0   1   0   0   0   1   2   2   1   1   1   1   1   2   1   2   0   1   1   1   2   1   1   1   1   0   2   0   0   2   0   1   0   1   2   0   1   1   1   2   1   2   0   2   2   2   0   0   0
 MK-1-6                 2   1   2   2   0   2   1   1   2   1   0   0   0   1   1   2   2   0   2   1   2   1   0   2   0   2   2   2   0   0   0   0   1   1   1   1   1   2   0   1   1   2   0   1   1   1   1   1   1   1   2   1   1   0   0   1   0   1   1   2   0   2   2   0   1   1   1   0   0   1   1   1   0   1   0   1   1   2   2   0   2   1   1   2   2   0   1   1   0   1   2   2   0   1   1   1   2   1   1   1   2   2   0   0   1   0   0   1   1   1   0   2   1   0   2   1   0   2   0   1   1   0   0   1   2   1   1   1   1   1   2   0   1   2   0   1   1   2   0   1   0   2   2   2   2   0   2   2   1   1   1   0   0   0   0   0   1   2   2   1   1   0   1   0   2   1   2   0   1   0   2   2   1   1   1   1   0   2   1   0   2   0   1   0   2   1   0   1   1   1   2   1   2   0   2   2   2   0   0   0
 MK-1-7                 2   0   2   1   0   2   1   1   2   1   0   1   0   1   1   2   2   0   2   1   2   1   0   2   1   1   2   2   0   0   1   0   1   1   1   0   0   2   0   1   0   2   0   1   0   1   1   1   1   1   2   2   1   0   0   0   0   0   1   2   0   1   2   0   1   1   1   1   0   1   2   1   0   1   0   1   1   1   2   0   2   0   1   2   2   1   1   1   0   1   2   2   0   0   1   1   2   0   1   1   1   2   0   0   0   1   0   1   1   1   0   2   1   0   2   2   1   2   1   1   1   0   0   1   2   1   0   1   1   2   1   1   1   2   0   1   1   2   0   0   0   2   2   2   2   1   1   2   2   1   0   0   0   0   0   0   1   2   2   1   1   0   1   0   2   1   2   0   1   0   2   2   1   1   0   1   0   2   2   0   2   0   1   0   2   1   0   1   1   1   2   1   2   0   2   2   1   0   0   0
 MK-1-8                 2   0   1   1   0   2   1   1   2   1   0   1   0   1   1   2   2   0   1   0   2   1   0   2   1   1   2   2   0   0   1   0   2   0   1   0   1   1   0   1   0   2   0   1   0   1   1   1   1   0   2   2   1   0   0   0   0   0   1   2   1   1   2   0   1   1   1   1   0   1   2   1   1   1   0   1   1   1   2   0   1   1   1   1   2   1   1   1   0   1   1   2   0   0   1   1   2   0   0   1   1   2   0   0   0   1   0   1   1   1   0   2   1   0   2   2   1   2   1   1   1   1   0   1   2   2   0   1   1   1   1   1   1   2   1   0   1   2   1   0   0   2   2   2   2   1   1   2   2   1   1   0   0   0   0   0   1   2   0   1   0   0   1   1   0   1   2   0   1   0   2   2   1   1   0   1   0   1   2   1   1   1   1   0   2   1   0   1   1   1   2   1   2   0   2   2   1   0   1   0
 MK-1-9                 2   1   1   1   0   2   1   1   2   1   0   1   0   1   2   2   2   0   1   0   1   1   0   2   0   1   2   2   0   1   1   0   1   1   1   0   1   1   1   1   1   2   0   1   1   2   1   1   1   0   2   2   1   0   1   0   0   0   1   2   1   1   2   1   1   2   1   2   1   1   2   2   1   1   0   1   1   2   2   0   2   2   1   1   2   1   1   1   0   1   1   2   1   1   1   1   1   0   1   1   1   2   0   0   0   1   0   1   0   2   1   2   1   0   2   2   2   2   1   1   1   1   0   1   2   2   0   1   1   0   0   1   1   2   2   0   1   2   1   0   0   2   1   2   2   1   1   2   1   1   1   0   1   0   0   0   1   2   0   1   0   0   1   1   0   1   2   0   1   2   2   2   1   1   1   1   0   2   2   1   1   2   1   0   2   1   0   1   1   1   2   1   2   1   2   2   1   0   2   0
 MK-1-10                2   1   1   1   1   2   1   0   2   1   0   1   0   1   1   2   2   0   2   1   1   1   0   2   0   1   2   2   0   1   1   0   2   1   1   0   1   1   0   1   0   2   2   2   0   2   1   1   1   1   2   2   1   0   1   0   0   0   1   2   1   1   1   1   0   2   1   2   0   1   2   2   1   1   0   1   1   2   2   0   1   2   1   0   2   1   1   1   1   1   2   2   1   1   1   1   1   0   1   2   1   2   0   0   0   2   0   1   0   2   1   2   1   2   2   2   2   1   1   1   1   1   0   2   2   2   0   1   0   0   0   1   1   2   2   0   1   2   2   1   0   1   1   2   2   1   1   2   1   1   1   0   1   1   0   0   1   2   0   1   0   0   1   1   0   1   2   0   2   2   2   2   1   1   1   1   0   2   2   1   1   1   1   0   2   2   1   1   1   1   2   1   2   1   2   2   1   0   1   1
 MK-1-11                2   1   2   0   1   1   1   0   2   1   0   1   0   1   1   1   1   0   2   1   1   1   0   2   0   2   2   2   0   2   1   1   2   1   1   0   1   1   0   1   0   2   2   1   0   1   0   1   1   1   2   2   1   0   1   0   0   0   1   2   1   1   0   1   0   2   1   2   0   1   2   2   1   1   0   1   1   2   1   0   1   2   1   1   2   1   1   0   1   1   2   2   1   1   0   1   0   0   1   2   1   2   0   0   0   2   0   1   1   2   1   1   1   2   2   1   1   1   1   1   1   1   0   2   2   2   1   1   0   0   1   2   1   2   2   0   1   2   2   1   0   1   1   2   2   1   1   2   1   1   1   0   1   1   0   0   1   2   0   1   0   1   1   1   0   1   2   0   2   2   1   2   1   0   2   1   0   2   2   1   1   1   2   0   2   1   0   1   1   1   2   1   2   1   1   2   1   0   1   1
 MK-1-12                2   1   2   0   1   1   1   1   0   1   0   1   2   1   2   1   1   0   2   1   1   1   0   1   0   2   2   2   0   2   0   1   1   1   1   0   1   1   0   1   0   2   1   1   0   1   0   1   2   1   1   1   1   0   1   0   0   0   1   2   1   1   0   1   0   2   0   1   0   1   2   2   1   1   0   1   1   2   1   1   1   2   1   1   2   1   1   0   0   1   2   2   1   1   1   1   0   0   1   1   2   1   0   0   0   2   0   1   1   2   1   1   1   2   2   1   1   1   1   1   1   1   0   1   2   2   1   0   0   0   0   2   1   1   2   0   2   2   2   1   0   1   1   2   2   1   2   2   1   1   1   0   1   1   1   0   1   2   0   1   0   1   1   1   0   0   2   0   2   2   1   2   1   1   2   1   0   2   2   1   1   1   2   0   2   1   0   1   1   2   1   1   2   1   1   2   1   1   1   1
 MK-1-13                2   1   1   0   1   1   1   1   1   1   0   1   2   0   2   1   1   0   1   1   1   1   0   1   0   2   2   2   0   2   0   1   1   1   1   0   1   0   0   1   1   2   1   1   0   1   0   1   1   1   1   1   1   0   2   0   1   1   1   2   1   1   0   1   0   1   0   1   0   1   2   2   1   1   0   1   2   2   1   2   1   2   1   1   2   1   1   0   0   1   2   2   0   1   1   0   0   0   1   1   2   1   0   1   0   2   1   1   1   2   1   0   1   2   2   1   1   2   1   2   1   1   1   1   2   2   2   0   1   0   0   2   1   1   2   0   2   2   2   1   0   1   1   2   2   2   2   2   1   1   1   0   0   1   1   0   1   2   0   1   0   1   1   0   0   0   2   0   2   2   1   2   1   1   2   1   0   2   2   1   1   0   2   0   2   1   0   1   1   1   2   1   2   0   1   2   2   1   1   0
 MK-1-14                2   1   1   1   1   1   1   1   1   1   2   2   1   0   2   1   1   1   1   1   1   2   0   1   0   2   2   2   0   2   1   1   1   1   1   1   1   0   1   1   1   2   1   1   0   1   0   1   0   0   1   0   1   1   1   0   1   1   1   2   1   1   0   2   1   2   0   1   0   0   2   2   1   1   0   1   2   2   1   2   1   2   1   1   2   2   1   0   1   1   2   2   0   1   1   1   0   0   1   1   2   1   0   1   0   2   1   1   1   2   1   0   1   2   2   1   1   1   1   2   1   1   1   1   2   2   2   0   1   1   1   2   1   1   2   0   1   2   2   2   1   1   1   2   2   2   2   2   0   1   1   1   0   1   1   0   1   2   0   1   0   1   1   0   0   1   2   0   1   2   1   2   1   1   1   1   0   2   2   1   0   0   2   1   2   1   0   1   1   1   2   2   2   1   0   2   2   0   1   0
 MK-1-15                2   1   1   1   1   1   1   1   1   1   2   1   1   0   2   1   1   1   1   1   2   1   0   1   0   1   2   2   0   2   1   1   1   1   1   1   1   0   0   1   1   2   1   1   0   1   0   1   1   0   1   0   2   1   1   1   1   2   1   2   1   1   0   2   0   1   0   1   0   0   2   2   1   0   0   1   2   2   1   2   2   2   1   0   2   2   2   0   1   1   2   2   0   1   1   1   1   1   1   1   2   2   1   1   0   2   1   1   1   2   1   0   1   1   2   1   1   1   1   2   1   1   1   1   2   2   2   0   1   1   1   1   1   1   1   0   1   2   2   2   1   1   1   2   1   2   2   2   0   1   1   0   1   1   2   1   1   2   1   1   0   2   1   1   0   1   2   0   1   1   1   1   1   1   0   1   0   2   2   0   0   0   2   1   2   2   0   1   1   1   2   2   2   1   0   2   2   0   1   0
 MK-1-16                1   1   1   1   1   2   1   0   1   1   2   1   1   2   2   1   1   1   1   1   2   1   0   0   0   1   2   2   0   2   1   1   1   1   1   1   1   0   1   1   1   2   1   1   2   1   0   1   1   0   1   0   1   1   1   1   1   1   1   0   1   0   1   2   0   1   1   1   0   0   2   2   1   0   0   1   2   2   1   2   2   2   1   0   1   2   2   0   2   1   2   2   0   1   1   2   1   1   1   1   1   2   1   1   0   2   1   1   1   2   1   0   1   1   1   1   2   1   1   2   1   1   1   1   2   2   2   0   1   1   1   1   1   0   1   0   1   2   2   2   1   1   1   2   1   2   2   2   0   2   1   0   0   1   2   1   1   2   1   1   0   2   1   1   0   1   2   0   1   2   1   1   1   1   0   1   0   2   2   1   0   1   2   1   1   2   0   1   1   2   2   2   2   1   0   2   1   0   1   0
 MK-2-1                 1   1   1   1   2   0   1   1   2   2   1   0   1   0   1   1   1   0   1   2   1   0   0   0   1   1   1   1   2   2   1   2   2   0   1   2   0   0   1   1   0   2   1   0   2   1   2   0   0   0   1   0   0   1   0   0   1   1   0   1   0   0   1   0   0   2   1   0   2   1   0   1   1   1   0   1   1   1   0   1   1   0   2   1   1   2   1   2   2   2   0   0   0   2   1   1   1   0   0   2   0   0   1   1   1   1   0   1   0   2   2   0   2   1   2   1   1   1   2   1   1   1   2   1   0   1   1   0   0   1   1   1   2   1   2   1   1   0   1   1   2   2   1   2   0   1   0   2   1   2   0   2   0   0   2   2   1   1   1   1   1   2   1   0   2   0   1   0   0   0   0   0   2   2   1   0   1   1   1   1   0   2   1   1   2   1   1   0   1   1   0   2   2   1   1   1   1   2   2   1
 MK-2-2                 1   0   1   1   2   1   1   1   2   2   1   0   1   0   1   1   1   0   1   2   1   1   0   0   1   1   1   1   1   2   1   2   1   0   1   1   0   0   0   1   1   2   1   0   2   1   1   0   0   0   2   0   0   1   0   0   1   1   0   2   0   1   2   1   0   1   1   0   2   1   0   1   1   1   1   1   1   1   0   1   1   0   2   1   1   2   1   2   2   2   0   0   1   2   1   1   1   0   0   2   0   0   1   1   1   0   2   1   1   2   2   0   2   1   2   1   1   1   2   1   0   2   2   1   0   1   1   0   1   1   1   1   1   1   2   1   1   0   1   1   2   2   1   2   0   1   0   1   1   2   0   2   0   1   2   1   1   1   1   1   1   2   0   0   2   1   2   1   0   0   0   0   2   2   2   0   1   1   1   1   1   2   1   1   1   1   1   0   1   1   0   2   1   1   0   1   1   1   2   1
 MK-2-3                 1   0   1   1   2   1   1   1   1   1   1   0   1   0   0   1   1   0   2   2   1   1   0   0   1   1   1   1   1   2   0   2   1   0   1   2   0   0   0   1   1   2   1   1   2   0   2   0   0   1   2   0   1   1   0   0   1   2   0   2   0   2   2   1   0   1   1   0   2   1   0   1   1   1   2   1   0   1   0   1   1   0   1   1   0   2   1   2   2   2   0   0   1   2   1   1   1   0   0   2   1   0   1   1   1   1   2   1   1   2   1   0   2   0   2   1   1   1   2   2   0   2   2   1   0   1   1   0   1   1   1   2   1   1   1   1   1   1   0   1   2   2   1   2   0   2   0   1   1   2   0   2   1   2   1   0   1   1   1   1   1   2   0   0   1   1   2   1   0   0   0   0   2   1   2   1   1   0   2   1   1   2   1   1   1   1   1   0   2   1   0   2   1   1   0   0   1   1   2   1
 MK-2-4                 1   1   1   0   1   1   1   1   1   0   1   0   1   0   0   1   1   0   1   2   1   1   1   0   0   1   1   1   1   1   1   2   1   0   1   2   0   0   0   1   1   2   1   1   1   0   2   0   0   1   2   0   1   1   0   0   1   2   0   1   0   2   2   1   1   1   1   0   2   0   0   1   1   0   2   1   1   1   1   1   1   0   1   1   0   2   1   2   2   2   0   0   0   2   1   1   1   0   1   2   1   0   1   2   0   0   2   1   1   1   1   0   2   1   1   1   1   1   2   2   0   2   2   0   1   1   1   0   1   0   1   2   1   1   1   1   1   1   0   1   2   2   1   0   0   1   0   1   1   2   0   2   1   2   1   0   0   1   0   2   1   2   0   1   2   1   2   1   1   0   1   0   2   2   2   1   1   0   2   1   1   2   1   2   1   1   1   1   2   1   0   1   1   1   0   0   1   1   2   1
 MK-2-5                 1   1   1   0   1   1   1   1   1   0   1   0   1   1   1   1   1   1   0   2   1   1   1   0   0   1   1   1   1   1   2   2   1   1   1   2   0   1   1   1   1   2   1   2   1   0   2   0   0   0   2   0   1   1   1   0   1   2   0   1   0   2   2   2   1   2   1   0   2   0   1   1   1   0   2   1   1   0   1   1   1   1   1   1   0   2   1   1   2   2   0   0   0   2   1   1   1   0   0   2   1   0   1   2   0   0   2   1   2   1   1   0   1   1   1   1   2   0   2   2   1   2   2   0   2   0   1   1   0   0   1   1   1   1   1   0   1   1   0   1   2   1   1   0   0   1   0   1   1   1   0   2   1   2   0   0   0   1   0   1   1   2   0   1   2   1   2   1   1   0   1   0   2   2   2   1   1   0   2   0   1   2   1   2   1   1   1   1   2   1   0   1   1   1   0   0   1   1   2   1
 MK-2-6                 0   1   1   0   0   1   1   1   1   0   1   0   2   0   1   1   1   1   0   2   1   1   2   0   0   1   1   1   1   2   2   2   2   1   1   2   0   1   1   1   1   2   1   1   1   0   2   0   0   1   2   0   1   1   0   0   1   2   0   1   0   2   2   2   1   2   2   0   2   0   1   1   1   0   2   1   1   0   1   2   1   1   1   1   0   2   1   0   2   2   0   0   0   2   1   1   2   0   0   2   1   0   1   2   0   0   1   1   2   1   1   0   1   1   1   1   2   0   2   2   2   2   1   0   2   1   1   0   1   0   2   1   1   1   1   0   1   1   1   1   2   1   1   1   0   0   0   2   1   2   0   2   1   2   0   0   0   1   1   1   1   2   0   1   2   2   2   1   1   0   1   0   2   2   2   1   1   0   2   0   1   2   1   2   2   1   1   1   2   1   1   1   1   1   0   0   2   1   1   1
 MK-2-7                 0   1   0   0   1   1   1   1   1   0   1   1   1   0   1   1   1   1   0   2   0   2   2   2   0   1   1   1   1   2   2   1   2   1   1   2   0   1   1   1   1   2   1   1   1   0   2   0   1   1   2   0   1   1   0   0   1   2   0   1   0   1   1   2   1   2   2   0   2   1   0   1   1   0   1   1   1   0   1   1   0   0   1   1   0   1   1   0   2   1   0   0   0   1   1   1   2   1   0   2   1   1   1   2   0   0   0   1   2   1   1   0   1   1   1   1   2   0   2   2   2   1   1   0   2   1   1   0   1   0   1   1   1   1   1   0   1   1   1   2   2   1   1   1   0   1   0   2   1   2   0   2   1   2   0   0   0   1   1   1   1   2   0   1   2   2   2   1   1   0   1   1   2   1   2   1   2   0   2   0   1   2   1   2   1   0   1   1   2   1   1   1   1   0   0   0   2   1   1   1
 MK-2-8                 0   1   0   0   1   0   1   1   1   0   1   1   1   0   1   1   1   1   1   1   0   2   2   2   1   1   1   2   1   1   2   0   1   1   1   2   0   2   1   1   2   2   1   2   1   0   2   0   1   1   2   0   0   1   0   0   1   2   0   1   1   1   1   2   1   2   2   0   2   0   0   1   2   0   1   1   1   0   1   1   1   0   1   1   1   1   1   0   2   1   0   0   0   1   1   1   2   1   0   2   1   1   1   1   0   1   0   0   2   1   1   1   2   1   1   1   1   0   2   2   2   1   1   0   2   2   1   1   1   0   1   1   1   2   1   0   1   2   2   1   2   1   1   1   0   1   1   2   0   2   0   1   1   2   0   0   0   1   1   1   1   2   0   1   1   2   2   1   1   0   0   1   2   1   2   0   2   0   1   0   2   2   1   1   1   0   1   1   2   1   1   1   1   0   0   0   2   0   1   1
 MK-2-9                 0   1   1   0   1   0   0   0   1   0   0   1   1   0   1   2   2   0   1   2   1   2   2   2   1   1   1   2   1   1   2   0   1   1   1   2   0   2   2   1   2   2   1   2   1   0   2   0   2   1   2   0   0   1   0   1   1   1   0   0   0   1   1   2   1   1   1   0   2   0   0   2   2   1   1   1   1   0   1   1   0   0   1   1   1   1   0   1   2   1   0   0   0   1   1   1   1   1   1   2   1   1   1   1   1   1   0   0   2   1   1   1   1   1   1   1   1   1   1   1   2   1   1   0   2   2   1   1   2   0   1   1   0   2   1   0   2   2   2   1   2   1   1   1   0   2   1   2   0   2   0   0   1   2   0   1   0   1   1   1   1   2   0   1   1   1   2   1   1   0   0   2   2   1   2   0   2   0   2   1   2   2   1   1   1   0   1   1   2   0   1   1   1   2   0   1   2   0   1   1
 MK-2-10                1   1   1   0   1   0   1   0   1   0   0   1   2   0   0   2   2   1   1   1   1   1   2   2   1   1   1   2   1   1   2   0   1   1   1   2   0   2   2   1   2   2   1   2   1   0   2   0   2   1   1   0   0   1   1   1   1   1   0   0   0   1   2   2   1   1   1   0   1   0   0   2   2   1   1   2   1   0   2   1   0   0   1   1   1   1   1   1   2   1   0   0   0   1   1   1   1   1   1   2   1   1   1   1   1   1   0   0   2   0   1   1   0   0   1   0   1   0   1   1   2   1   1   0   2   1   1   1   2   0   1   2   0   1   1   1   2   2   2   1   2   1   1   2   0   1   1   2   0   2   1   0   0   1   1   1   0   1   1   0   1   2   0   1   1   1   2   1   0   0   0   2   2   1   2   0   2   1   1   2   2   2   1   1   1   0   1   1   2   0   1   1   0   2   0   1   2   1   1   1
 MK-2-11                1   1   1   0   1   0   1   0   1   0   0   1   2   0   1   1   2   0   1   1   1   1   2   2   1   1   1   2   0   0   2   1   0   1   1   2   0   2   0   2   2   2   1   2   1   0   2   0   2   1   1   0   0   1   1   1   1   1   0   0   0   0   2   2   2   1   1   1   1   0   0   2   2   1   1   2   2   0   2   1   1   0   1   1   1   2   0   1   2   0   0   1   1   1   1   1   1   0   1   2   1   0   1   0   0   1   1   0   2   0   1   1   0   0   1   0   1   0   1   1   2   1   0   0   2   1   0   0   2   1   1   2   0   0   1   1   2   2   2   1   2   0   1   2   0   1   1   2   0   2   1   0   1   1   1   0   1   1   2   0   1   2   0   1   1   1   2   1   0   0   0   1   2   1   2   0   2   1   0   1   2   1   1   1   2   0   1   1   2   0   1   1   0   1   0   1   1   2   1   2
 MK-2-12                1   1   1   1   1   0   1   1   1   1   0   1   1   0   1   1   2   0   1   1   1   1   2   2   2   1   2   2   1   0   2   1   0   1   0   2   0   2   0   2   1   2   1   1   1   0   2   0   2   1   0   0   0   1   1   1   1   1   0   0   0   0   2   2   2   1   1   1   1   0   0   2   2   1   1   2   2   0   2   2   0   1   1   1   1   1   0   1   2   0   0   1   2   1   1   2   1   0   1   2   2   0   1   0   0   1   1   0   2   1   1   1   0   2   1   1   1   0   1   1   2   1   0   0   2   1   0   0   2   1   1   2   0   0   1   0   2   2   2   1   2   0   1   2   0   1   2   1   0   2   2   0   1   1   1   0   1   0   2   0   1   2   0   1   1   1   2   1   1   0   0   1   1   1   2   0   1   1   1   1   2   1   1   1   2   1   1   1   2   0   1   1   0   1   0   1   1   2   1   2
 MK-2-13                1   1   1   1   1   1   1   1   1   2   0   1   1   0   1   1   2   0   1   1   1   2   2   1   1   1   1   2   1   0   2   0   1   1   0   1   0   2   0   2   1   2   1   0   0   0   2   1   2   1   0   0   0   1   1   1   1   1   1   0   0   0   2   2   2   1   2   1   1   0   0   2   1   1   1   2   2   1   1   2   0   1   2   1   1   1   0   1   2   0   0   0   2   1   1   1   1   0   1   1   2   0   1   0   0   1   1   0   2   1   1   1   0   2   1   1   2   0   1   1   2   1   1   0   2   2   0   0   1   0   2   2   0   0   1   0   2   2   1   1   2   1   1   2   0   1   1   1   0   1   2   0   1   1   1   0   1   0   2   0   1   2   0   1   1   1   2   1   1   0   1   1   1   0   2   0   1   1   0   1   2   1   1   1   2   1   1   0   2   1   1   2   0   1   0   1   1   2   1   1
 MK-2-14                1   0   1   1   1   1   1   0   1   1   1   1   1   0   1   2   1   1   1   0   0   2   2   0   1   1   1   2   1   0   2   0   1   1   0   1   0   2   0   0   1   2   1   0   0   0   2   1   1   1   0   0   0   2   1   1   1   1   1   0   0   0   2   2   2   0   2   1   0   0   0   2   1   0   1   2   1   1   2   2   1   1   2   1   1   1   0   1   2   0   0   0   2   1   1   1   1   1   0   1   2   0   1   0   0   1   1   0   2   1   1   1   0   2   1   1   1   1   1   1   2   0   1   0   2   2   0   1   1   0   2   2   0   0   1   0   2   2   1   1   1   0   1   1   1   0   1   0   0   1   2   0   1   1   1   0   1   0   2   0   1   1   0   1   1   1   2   1   2   2   1   2   1   0   2   0   1   1   1   1   2   1   1   1   2   1   1   0   2   0   1   2   0   1   0   1   2   2   1   1
 MK-2-15                0   0   1   1   0   1   2   0   1   1   1   1   1   0   1   2   1   1   1   0   0   2   2   0   1   1   1   2   1   0   2   0   1   1   0   1   1   2   0   0   1   2   1   0   0   0   2   1   1   1   0   1   0   2   1   1   1   1   1   0   0   0   2   1   2   0   2   1   0   0   0   2   1   0   1   2   1   1   1   2   1   1   1   0   1   1   0   0   2   0   0   0   2   1   1   1   1   2   1   1   2   0   1   0   0   1   1   0   2   0   1   1   0   1   1   1   1   1   2   2   1   1   1   0   2   2   0   1   1   0   2   2   0   0   1   0   2   2   1   2   1   1   1   1   2   0   1   0   0   1   2   0   1   0   1   0   1   1   2   0   1   1   1   1   1   1   2   1   1   2   1   2   1   0   2   1   1   1   1   1   2   1   1   1   2   1   1   0   2   0   1   2   0   1   0   1   2   2   1   1
 MK-2-16                0   0   1   1   1   1   2   0   1   1   2   1   1   0   1   1   1   1   1   1   0   2   1   0   2   0   1   2   2   0   2   0   1   0   0   1   0   2   0   1   0   2   1   0   0   1   2   1   1   1   0   1   1   2   1   1   1   0   1   0   1   0   1   0   2   0   0   1   1   0   0   2   1   0   1   2   0   1   1   2   1   1   1   1   1   1   1   0   2   1   0   0   2   1   1   1   1   1   1   1   2   0   1   0   1   0   1   0   2   1   1   1   0   0   1   1   1   0   2   2   1   1   1   0   2   2   1   2   1   0   1   2   0   0   1   0   2   2   1   2   1   1   1   1   2   0   1   1   0   2   2   0   1   0   1   0   0   1   1   0   1   1   1   1   2   1   2   1   1   2   1   1   1   0   2   1   1   0   2   1   2   2   1   0   2   0   1   0   2   0   1   2   0   0   0   1   2   2   1   0
 MK-3-1                 1   1   2   0   2   1   1   1   1   1   1   1   0   0   1   0   1   1   1   0   1   1   1   0   1   0   1   2   1   1   2   1   1   2   0   1   0   2   0   0   1   2   1   1   2   1   1   1   0   0   0   0   0   0   1   2   0   1   1   1   0   0   2   2   1   1   0   0   1   1   0   1   1   1   0   1   2   1   1   1   2   2   2   0   1   0   0   1   1   0   0   2   0   1   1   1   1   2   2   0   1   0   1   2   1   1   1   2   1   0   0   2   1   2   0   1   2   0   0   2   2   2   0   1   2   1   1   2   2   0   1   0   1   1   0   0   0   2   2   2   1   0   0   0   1   0   2   0   1   1   1   0   2   0   1   0   2   1   2   0   1   1   1   1   0   2   2   2   1   0   1   1   1   0   2   2   1   2   0   2   1   1   1   1   1   0   1   1   2   2   0   1   0   1   1   1   1   2   1   1
 MK-3-2                 1   1   2   0   2   0   1   1   1   1   1   1   0   0   1   0   1   1   0   1   1   1   1   0   1   0   1   2   1   1   1   2   1   2   1   1   1   2   0   0   1   1   0   1   2   1   2   1   0   0   0   1   0   0   1   2   0   1   1   1   1   0   2   2   1   1   0   0   0   1   0   1   1   1   1   1   2   1   1   1   2   2   2   0   1   0   0   1   1   0   0   2   1   0   1   1   1   2   1   0   1   0   1   2   1   1   1   2   1   0   0   1   1   2   0   1   2   0   0   1   2   1   1   0   2   1   1   2   1   0   1   0   0   1   0   2   0   1   2   2   2   0   0   0   1   1   2   0   1   1   1   0   2   0   1   0   2   1   2   0   1   1   1   2   0   2   2   2   1   0   1   1   2   0   2   2   1   2   0   2   1   1   1   1   1   0   1   2   2   2   0   2   0   1   1   2   1   2   1   1
 MK-3-3                 1   2   2   0   1   1   1   2   1   1   0   1   0   0   1   0   1   1   2   1   1   2   0   0   1   0   1   2   1   1   1   1   1   2   0   1   0   2   1   0   1   1   0   1   2   1   2   1   0   0   0   2   1   1   1   1   0   1   1   1   1   0   2   2   1   1   0   0   0   1   0   1   1   1   1   1   2   1   2   1   1   0   2   0   1   0   0   1   1   0   1   2   1   0   1   1   0   2   1   0   1   0   1   2   1   1   1   1   1   0   1   1   2   1   1   1   1   0   0   1   2   0   1   1   2   1   1   2   1   1   2   0   0   1   0   1   0   1   2   2   2   0   0   0   0   1   2   0   1   1   1   0   2   0   1   0   1   1   1   0   1   1   1   2   0   2   2   2   1   0   1   1   2   1   2   2   1   2   0   1   1   1   1   1   1   0   0   1   2   2   0   2   0   1   1   2   1   2   1   1
 MK-3-4                 1   2   2   0   1   1   1   2   1   1   0   1   0   0   1   0   1   1   2   1   1   2   1   0   2   0   2   2   1   1   1   2   1   1   0   1   1   1   1   0   1   2   0   1   2   1   2   1   0   1   0   1   1   1   1   2   1   1   1   0   1   0   2   1   1   1   1   0   0   1   2   1   1   1   1   1   2   1   2   1   1   0   1   1   1   0   0   1   1   0   1   1   0   0   1   1   0   2   1   0   1   0   1   2   1   1   1   1   1   0   1   2   2   1   1   1   2   0   1   0   2   0   1   1   2   1   2   2   1   1   2   1   0   0   0   1   0   1   2   2   1   0   0   0   0   1   2   0   1   1   1   0   2   0   1   0   1   1   1   0   1   1   1   2   0   2   2   1   1   0   1   0   2   1   1   2   1   2   0   1   1   2   1   1   1   0   1   1   2   2   0   2   0   2   1   2   1   2   2   1
 MK-3-5                 1   2   2   0   2   1   1   2   1   1   0   1   0   0   1   0   1   1   2   1   1   2   1   1   2   0   1   2   2   1   1   1   1   1   0   1   0   1   1   0   2   2   0   1   2   0   2   1   0   1   0   1   1   1   1   2   1   1   1   0   1   0   1   1   1   2   1   0   0   2   2   1   1   0   1   1   2   1   2   1   1   0   2   1   1   0   0   2   1   0   1   1   1   0   1   1   0   2   1   0   1   0   1   1   1   1   1   1   1   1   1   2   2   1   1   1   2   0   1   0   2   0   1   1   2   1   1   2   0   1   2   1   0   0   0   1   0   1   2   1   1   0   0   1   0   2   2   0   1   0   1   0   2   0   1   0   1   1   1   0   1   1   1   2   0   2   2   1   1   0   0   0   1   1   1   2   1   2   0   1   1   2   1   1   2   0   1   1   2   2   1   2   0   2   1   2   0   2   2   1
 MK-3-6                 1   2   2   0   2   1   1   2   1   1   0   1   0   0   1   0   1   1   2   2   1   2   1   1   2   0   1   2   2   1   1   1   1   1   0   1   1   1   1   0   2   1   0   1   1   0   2   1   0   1   2   1   1   2   1   2   1   1   1   0   0   1   1   1   1   2   2   0   0   2   2   0   0   1   1   1   2   1   1   1   1   0   2   1   1   0   0   1   1   0   1   1   1   0   1   1   0   1   2   0   1   0   1   1   1   1   0   1   1   1   1   2   2   1   0   1   2   1   2   0   2   0   0   1   2   1   1   1   0   1   1   1   0   0   0   0   0   1   2   1   1   0   0   1   0   2   2   0   1   0   1   1   2   1   1   0   1   1   1   1   1   1   2   2   0   1   2   1   1   0   1   0   1   0   1   2   1   2   0   1   1   2   1   1   2   0   1   1   2   2   1   2   0   2   1   2   1   1   2   1
 MK-3-7                 1   2   2   0   2   1   1   2   1   1   0   1   0   0   1   0   1   1   1   1   1   2   1   1   2   0   1   2   1   1   1   2   1   1   0   1   1   1   0   0   2   1   0   1   1   0   2   1   0   1   2   0   1   2   1   2   1   1   0   0   0   1   1   1   1   2   2   0   0   2   2   0   0   1   0   0   2   1   1   1   1   0   2   1   1   0   0   0   1   0   1   0   1   0   1   2   0   1   2   1   1   0   1   1   1   1   0   2   1   1   1   0   2   1   0   1   2   1   2   1   2   0   0   1   2   1   1   1   0   1   1   2   0   0   0   0   0   1   2   1   1   0   0   1   0   2   2   1   0   0   1   1   2   1   1   0   1   1   1   1   1   1   2   2   0   1   1   1   1   0   1   0   1   0   0   2   1   2   1   0   1   1   2   0   2   0   1   0   2   1   1   2   0   2   1   2   1   1   2   1
 MK-3-8                 2   1   1   1   2   2   2   2   1   1   0   1   0   1   1   0   0   1   1   1   1   2   2   1   2   0   1   2   1   0   1   1   1   1   0   1   2   1   1   0   2   1   1   1   1   0   2   1   0   1   2   0   1   2   1   1   1   2   0   0   1   1   1   1   1   1   2   0   0   2   2   0   0   1   0   0   2   2   1   0   1   0   2   1   2   0   0   1   1   1   1   0   1   0   1   2   0   1   2   2   1   0   1   1   1   1   0   1   1   1   1   1   2   1   0   1   1   1   2   1   1   2   1   1   2   1   1   1   1   1   2   2   0   0   0   0   0   1   2   2   0   0   0   1   0   2   2   1   0   1   1   0   2   1   1   1   1   1   2   1   1   1   2   2   0   1   1   1   1   0   2   0   1   0   0   2   1   2   1   1   2   1   2   1   2   1   1   0   2   1   1   1   0   1   0   2   1   1   2   1
 MK-3-9                 2   2   1   1   2   2   2   2   2   1   0   1   0   1   1   0   0   1   0   1   1   2   2   1   2   0   1   2   1   0   0   1   1   0   0   1   1   1   2   1   2   1   1   0   1   0   2   1   0   2   2   0   1   2   1   1   1   1   0   0   1   1   1   1   1   1   2   0   1   2   2   0   0   1   0   0   2   2   1   1   1   0   1   1   2   0   0   1   1   1   1   0   1   1   0   2   0   0   2   2   1   0   2   1   1   1   1   1   1   1   1   1   2   1   0   1   1   1   2   1   2   2   1   1   2   1   1   2   1   1   2   2   0   0   0   0   0   1   2   2   0   0   0   1   0   2   2   1   0   1   0   1   2   1   1   1   1   0   2   1   1   1   2   2   0   2   0   1   1   0   2   1   1   0   0   1   1   2   1   1   2   1   2   1   2   1   1   0   2   1   1   1   1   1   1   2   1   2   2   1
 MK-3-10                2   2   1   1   2   2   2   2   1   1   0   1   0   1   1   0   0   1   0   1   1   2   1   1   2   0   0   2   1   0   0   1   1   0   1   0   1   1   2   1   2   1   1   0   1   0   2   1   0   2   2   0   1   2   1   1   1   1   0   0   1   1   1   1   1   2   2   0   0   2   2   0   0   1   0   0   2   2   1   1   2   1   1   1   2   0   0   1   1   1   0   0   1   1   0   2   1   0   2   2   1   0   2   1   1   0   1   1   1   1   2   1   2   1   0   1   1   1   2   1   2   1   1   1   2   1   1   2   1   1   2   2   0   1   0   0   0   1   2   2   0   0   0   1   0   2   2   1   1   1   0   1   1   1   1   1   0   0   2   0   1   1   2   2   0   2   1   1   1   1   2   1   1   1   0   1   1   2   1   1   1   1   2   1   2   1   1   0   2   1   1   1   1   1   1   2   1   1   2   1
 MK-3-11                2   1   1   1   2   2   2   2   2   1   0   0   1   1   1   0   0   1   1   1   1   2   1   1   1   0   0   2   1   0   0   1   1   0   0   0   1   1   2   1   1   1   1   0   1   0   2   1   0   2   2   2   2   2   1   1   1   1   0   0   1   1   1   1   1   2   2   0   0   2   2   0   0   1   1   0   2   0   1   2   2   1   2   1   2   0   0   1   1   1   0   0   2   1   0   2   1   0   2   2   1   0   2   1   0   0   1   1   1   1   2   1   2   1   0   1   1   1   1   1   2   1   1   2   2   1   1   1   1   1   2   2   1   1   0   0   0   1   2   2   1   0   0   1   0   2   2   1   1   0   0   1   1   1   1   1   0   0   2   0   1   2   2   1   0   2   1   1   1   1   2   1   0   1   1   1   1   2   1   2   1   1   1   1   2   1   0   0   1   1   1   2   1   1   1   2   1   2   2   1
 MK-3-12                2   1   1   1   2   2   1   2   2   1   0   0   1   1   2   0   0   1   0   1   1   1   1   1   2   0   0   2   1   0   1   1   1   0   0   0   1   2   2   1   0   2   1   0   1   1   2   2   0   2   2   2   2   2   1   1   1   1   0   0   1   1   1   1   1   2   2   0   0   2   2   0   0   2   1   0   2   0   2   2   2   1   2   1   2   0   0   1   1   1   1   0   1   1   0   2   1   0   2   2   1   1   2   1   1   0   1   1   1   1   1   1   2   1   0   1   0   1   1   1   2   1   1   2   2   1   1   0   1   1   2   2   1   1   1   0   0   1   1   2   0   1   1   1   0   2   1   1   0   1   0   1   1   1   1   0   1   0   2   1   1   2   2   1   0   2   1   1   1   1   2   1   0   1   1   1   0   2   1   2   1   1   1   1   2   1   0   0   1   1   1   1   1   1   0   2   1   2   2   1
 MK-3-13                2   1   2   1   2   2   1   2   2   1   0   0   1   1   2   0   0   1   0   0   1   1   2   1   2   0   0   1   1   0   1   1   1   1   0   0   1   2   1   1   0   2   1   0   1   1   2   2   0   2   2   2   2   2   1   1   0   1   0   0   1   1   0   2   1   2   2   0   1   2   2   0   0   2   2   0   2   0   1   2   2   2   2   1   2   0   0   1   1   1   1   1   1   2   0   2   2   0   1   2   1   1   2   1   1   0   1   1   1   1   1   1   2   1   0   1   0   1   1   1   2   1   1   1   2   1   2   0   1   1   2   2   2   1   1   0   0   1   1   2   0   1   1   1   0   2   1   1   0   1   0   2   1   1   0   0   1   0   2   1   1   1   2   1   0   2   1   1   1   1   1   1   0   1   2   1   0   1   1   2   1   1   2   1   2   2   0   0   1   0   2   1   1   1   0   2   1   2   2   2
 MK-3-14                2   0   1   1   2   2   1   2   2   1   1   1   1   1   2   0   2   1   0   0   2   1   2   1   2   0   0   1   1   0   1   1   1   1   0   0   1   2   0   2   0   2   1   0   1   2   2   2   0   2   1   2   1   1   1   2   0   1   0   1   1   1   2   2   1   2   2   0   1   2   2   0   0   1   2   0   1   0   1   2   2   2   2   1   2   0   0   1   1   1   1   0   1   2   2   2   2   0   1   2   1   1   2   1   1   0   1   1   1   1   1   0   2   1   0   1   0   1   1   1   2   0   2   1   1   1   2   1   1   2   2   1   2   1   1   0   0   1   1   2   0   1   1   1   0   2   1   1   1   2   0   1   0   1   1   1   1   0   2   1   1   2   2   1   0   2   1   1   1   0   1   1   0   1   2   1   1   1   1   1   1   1   2   1   2   2   0   0   1   0   1   1   1   0   1   1   1   2   1   1
 MK-3-15                2   1   1   1   2   2   1   2   2   1   1   1   1   1   2   1   2   1   1   0   0   1   2   1   2   1   0   1   1   0   0   1   1   0   0   0   1   1   1   2   0   2   1   0   1   1   2   2   0   1   1   2   1   1   1   2   1   1   0   0   1   1   2   2   1   2   2   0   0   2   2   0   0   1   2   0   1   0   1   2   1   2   2   1   1   0   0   1   1   1   1   0   0   2   2   2   2   0   2   2   1   1   2   1   1   0   1   1   1   1   1   0   2   1   0   1   0   1   0   1   2   0   1   0   1   1   2   1   1   2   2   1   2   2   2   1   0   1   1   2   0   1   1   1   0   2   1   1   1   1   0   1   0   0   1   1   1   0   2   1   1   2   2   1   1   2   1   1   1   0   1   1   0   1   2   1   1   1   1   1   1   1   2   1   2   2   0   0   1   0   2   1   0   1   2   2   1   2   1   1
 MK-3-16                2   1   1   1   2   1   1   2   1   2   1   1   1   1   2   1   1   1   1   0   0   1   2   1   2   1   0   1   1   0   0   1   1   0   0   0   1   1   1   2   0   2   1   0   0   1   1   0   0   1   1   2   1   1   1   2   1   2   0   0   1   1   2   2   1   2   2   0   0   2   2   0   0   1   2   0   2   0   1   1   1   2   2   1   1   0   0   1   1   1   1   0   1   2   2   2   1   1   2   2   1   2   2   1   1   0   1   1   1   1   1   0   2   1   0   1   0   1   0   1   2   0   1   1   1   1   2   1   1   2   2   1   2   2   2   1   0   1   1   2   0   1   1   1   1   1   1   1   1   0   0   1   0   0   0   1   0   0   1   1   1   2   2   1   1   1   1   1   1   0   1   1   0   2   2   1   1   1   2   1   1   1   2   2   2   2   0   0   0   1   2   1   0   1   2   2   1   2   1   1
 MK-4-1                 1   1   1   0   1   2   2   2   2   1   1   1   1   2   2   1   2   0   2   1   2   1   1   2   1   1   1   2   1   0   2   1   1   2   2   2   1   0   1   1   1   0   2   1   0   2   0   1   1   2   2   1   1   1   0   0   1   0   2   2   1   0   2   1   2   2   2   0   2   2   1   1   1   2   1   2   0   0   1   2   2   2   1   2   0   1   1   2   1   1   0   1   1   2   2   2   1   1   2   2   2   1   1   0   1   0   1   2   0   1   1   1   0   1   1   1   1   0   1   0   0   2   1   1   0   1   1   1   1   1   0   1   0   2   1   0   0   0   0   1   1   0   1   1   2   0   2   1   0   1   2   1   0   1   1   2   0   2   1   1   2   0   1   1   2   1   1   2   1   0   1   2   1   1   0   1   2   1   1   1   1   2   1   1   0   2   0   0   1   2   0   1   2   1   2   2   2   0   0   0
 MK-4-2                 1   1   1   0   1   2   2   2   2   1   1   1   1   2   2   1   2   1   1   1   1   1   1   2   1   1   1   2   1   1   2   1   2   2   0   1   1   0   1   1   1   0   1   1   1   2   0   1   1   2   2   1   1   1   0   0   1   0   2   2   1   0   2   1   2   1   2   0   2   2   1   1   1   0   1   2   0   1   1   2   2   2   1   2   0   2   1   2   1   1   0   1   1   1   2   2   1   1   2   1   2   0   1   1   1   0   0   2   1   1   1   1   0   1   1   1   1   0   0   1   0   2   1   1   0   2   1   1   1   1   0   1   0   2   1   0   0   0   0   1   1   0   1   1   2   1   2   1   0   1   2   1   0   1   1   2   0   2   1   1   2   0   1   1   1   1   1   0   0   1   1   2   1   1   0   2   2   1   1   1   1   2   1   1   0   2   0   0   1   2   0   1   2   1   2   1   2   0   0   1
 MK-4-3                 0   1   1   1   1   1   2   2   2   1   1   2   1   2   2   1   2   1   1   1   1   1   1   2   1   1   1   2   2   1   2   1   1   2   0   1   1   0   1   1   1   1   1   1   1   2   0   1   1   2   2   2   0   1   0   0   2   1   2   2   1   0   1   1   2   1   2   0   2   1   1   1   1   0   1   2   0   1   0   2   2   2   1   2   0   2   1   2   1   1   0   1   1   1   1   2   1   0   2   2   2   1   1   1   2   1   0   2   1   2   1   2   0   1   1   1   1   0   0   1   0   2   1   2   1   2   1   1   1   1   0   0   0   2   1   0   0   0   0   1   1   0   1   1   2   1   2   1   0   1   2   0   0   1   1   2   0   2   1   1   2   0   1   1   1   1   1   0   0   1   1   2   1   1   0   0   2   1   1   1   1   1   1   1   0   2   0   0   1   1   0   1   1   1   2   1   2   0   0   1
 MK-4-4                 0   1   1   1   1   0   1   1   1   1   2   2   1   2   2   1   2   1   1   1   1   1   1   0   1   1   1   1   2   1   0   2   1   2   1   2   0   0   1   1   1   0   2   1   1   2   0   1   1   2   1   0   0   1   0   0   2   0   2   2   1   0   1   0   2   1   2   0   1   1   1   1   1   1   1   2   0   1   0   1   2   2   2   2   1   2   1   2   2   2   0   1   1   1   0   0   1   1   2   2   2   1   1   1   2   1   0   2   1   2   1   2   0   1   1   0   1   0   0   1   0   2   1   2   1   2   1   1   0   1   0   1   0   2   1   1   0   1   0   1   1   1   1   1   2   2   1   1   0   1   2   0   0   0   1   2   0   2   1   1   1   1   1   2   1   1   0   1   0   1   1   2   1   1   0   0   2   2   1   0   1   1   1   1   0   1   0   0   1   1   0   1   1   1   1   1   2   0   0   1
 MK-4-5                 0   1   1   1   1   0   1   1   1   1   2   2   1   2   2   0   1   1   0   1   1   1   1   0   1   1   1   2   2   2   0   2   1   1   2   2   1   0   2   1   1   0   1   2   1   1   1   2   0   2   2   0   0   1   0   0   2   0   2   2   2   0   1   0   2   1   2   0   1   1   1   1   1   1   1   1   0   2   0   1   2   2   2   2   1   2   1   2   1   2   0   2   1   1   0   0   1   1   2   2   2   0   1   1   2   1   0   2   1   2   2   1   1   1   1   0   1   0   0   2   0   2   2   2   1   2   1   1   0   1   0   1   0   2   1   1   0   1   0   1   1   1   1   1   2   2   1   2   0   1   1   0   0   0   1   1   0   2   1   1   1   1   1   2   2   1   0   1   0   1   2   2   1   1   1   0   2   2   1   0   1   0   1   1   0   1   0   0   1   1   0   0   1   1   2   1   2   0   2   1
 MK-4-6                 0   1   1   1   1   0   1   2   1   0   2   2   2   2   2   0   1   2   0   1   0   1   1   1   1   1   1   2   2   2   0   2   1   1   2   1   1   1   2   1   1   0   1   1   1   0   1   2   0   2   2   1   1   1   0   0   2   0   2   1   1   0   1   0   2   2   2   0   0   1   1   1   1   1   1   1   0   2   0   1   2   2   2   2   1   2   1   2   1   2   0   2   1   0   0   0   1   1   2   2   1   0   1   1   2   0   0   2   1   2   2   1   1   1   1   1   1   0   1   2   0   2   2   2   1   2   1   1   0   1   0   0   0   1   1   1   1   1   0   1   1   1   1   1   2   2   1   1   0   1   1   0   0   0   1   1   1   1   2   1   2   1   1   2   2   1   0   1   0   0   2   2   1   1   1   0   1   1   1   0   1   0   0   2   1   1   0   0   1   1   0   0   0   1   2   1   2   0   2   1
 MK-4-7                 0   1   0   2   1   0   2   2   1   2   2   2   2   1   2   0   2   2   0   1   0   1   1   0   1   2   1   2   2   2   0   2   1   1   2   1   0   1   2   1   1   0   1   1   1   0   1   2   0   2   2   1   1   1   1   1   2   0   2   1   2   0   1   0   2   2   2   0   0   1   1   1   1   1   1   1   0   2   0   1   2   2   2   2   1   2   1   2   2   2   0   2   1   0   0   2   1   0   2   2   1   0   0   2   2   0   0   2   1   2   2   2   1   1   1   1   1   0   1   2   0   2   2   2   1   2   1   1   0   1   0   0   0   0   1   1   1   1   1   1   1   1   1   1   2   2   1   2   0   0   1   0   0   0   1   1   1   1   2   1   2   1   1   1   2   1   0   1   0   0   2   2   1   1   1   0   1   1   0   0   1   0   0   1   0   1   0   0   1   1   1   0   0   1   2   1   2   0   2   1
 MK-4-8                 0   1   0   2   1   0   2   1   1   2   2   2   2   1   2   0   2   2   1   1   0   0   1   0   1   1   1   2   2   2   1   2   1   1   2   1   0   1   2   2   1   0   1   2   1   0   1   2   0   2   2   1   1   1   1   1   2   0   2   0   2   0   1   0   1   2   2   0   0   1   1   1   0   1   1   1   0   1   0   2   2   2   2   2   1   2   0   2   2   2   0   2   1   0   0   2   1   1   2   2   1   0   0   1   2   0   1   2   1   2   2   2   2   1   0   1   1   0   1   2   0   2   2   2   1   2   1   1   1   1   0   0   0   0   1   2   1   1   1   1   1   1   1   0   1   2   1   1   0   0   1   0   0   1   1   1   1   1   2   1   2   2   1   1   2   2   0   1   0   0   2   2   2   1   1   0   0   1   0   0   1   0   0   1   0   1   0   0   1   1   1   0   0   1   2   1   2   1   2   1
 MK-4-9                 0   1   0   1   1   0   2   0   1   1   2   2   2   1   2   0   2   2   1   1   1   0   1   0   2   1   1   1   1   1   1   1   1   1   2   1   0   1   2   2   0   1   0   2   1   0   1   2   1   2   2   1   1   1   0   1   0   0   2   0   2   0   0   0   1   2   2   0   0   1   1   1   0   1   0   1   1   1   1   2   1   2   2   2   1   2   0   1   2   1   0   1   1   0   0   2   1   1   2   2   1   0   0   1   2   0   1   2   1   2   2   2   2   1   0   1   1   0   1   2   0   2   1   2   1   2   1   1   1   0   0   2   0   0   1   2   1   1   1   1   1   2   1   0   1   1   0   2   0   0   1   1   0   1   1   1   1   0   2   1   2   2   1   1   2   2   1   1   0   0   2   2   2   1   1   0   0   1   1   0   1   0   0   2   0   1   0   0   1   1   1   1   1   1   2   1   2   1   2   1
 MK-4-10                0   1   0   1   0   1   2   0   1   0   2   2   2   1   1   0   2   1   1   1   1   1   1   0   2   1   0   1   1   1   1   1   1   1   2   1   1   1   2   2   0   1   0   2   1   0   1   2   1   2   2   2   1   1   0   1   0   0   2   0   2   0   1   0   1   2   2   0   0   1   1   1   1   1   1   1   1   1   1   2   0   1   2   2   1   2   0   2   2   1   0   2   1   1   0   2   1   1   2   2   1   0   0   1   1   1   1   1   1   0   2   2   2   1   0   0   1   0   1   2   0   2   1   2   1   2   1   1   0   0   0   2   0   0   1   2   1   1   1   1   1   2   1   0   1   1   0   2   0   0   1   1   0   1   1   1   2   0   2   1   2   2   0   1   2   2   0   0   0   1   1   2   2   1   1   1   0   2   1   0   2   1   1   2   0   1   0   2   2   1   1   1   1   1   1   1   2   1   2   1
 MK-4-11                0   1   0   1   0   2   2   0   1   0   2   2   2   2   1   0   2   1   1   1   1   1   1   0   2   1   0   2   1   1   0   1   1   1   2   1   1   1   1   2   0   1   0   2   1   2   1   2   2   2   2   2   1   1   0   0   0   0   2   0   1   0   1   0   1   1   2   1   0   0   1   1   0   1   1   1   2   1   1   2   1   1   2   0   1   1   0   2   2   1   0   1   2   1   0   2   1   1   2   2   2   0   1   1   0   1   1   1   1   0   1   2   1   1   0   0   1   0   1   2   0   2   1   2   1   2   1   1   0   0   0   2   0   0   1   2   1   1   1   1   1   2   1   0   1   1   0   2   0   0   1   1   0   1   2   1   1   1   1   1   2   2   2   1   1   2   1   0   1   1   1   2   2   1   1   1   0   2   1   0   2   2   1   2   0   1   0   2   2   1   1   1   1   1   1   2   2   1   2   1
 MK-4-12                0   1   0   1   0   2   2   1   2   0   2   2   2   2   1   0   1   1   1   1   2   1   1   1   2   1   0   2   1   1   0   1   1   1   2   1   1   1   1   2   0   1   1   2   1   2   1   2   2   1   1   2   1   0   0   0   0   1   2   0   0   1   1   0   1   1   1   1   0   1   1   1   0   1   1   2   2   1   2   2   1   2   2   0   1   1   0   2   2   1   0   1   1   1   0   2   1   1   2   2   2   0   2   1   0   1   1   1   1   0   2   2   1   1   0   0   1   0   1   1   0   1   1   2   1   2   0   1   0   0   0   2   0   0   1   2   1   0   1   1   0   2   1   0   1   1   1   2   0   0   1   1   0   1   2   1   1   1   1   1   2   2   2   1   1   2   1   0   1   1   0   2   2   1   1   0   0   2   1   0   2   2   0   2   0   1   0   2   2   1   1   1   1   0   1   2   2   1   2   1
 MK-4-13                0   1   0   1   0   2   2   0   2   2   2   1   2   2   0   0   1   2   1   1   1   1   1   1   2   2   0   2   1   1   0   1   1   2   2   1   1   1   1   2   0   1   1   2   1   2   1   1   2   1   1   2   1   0   0   0   0   1   2   1   0   1   1   0   1   1   1   1   0   0   1   0   0   1   1   2   2   1   2   2   1   2   2   0   1   2   0   1   2   0   0   1   1   1   0   2   1   1   2   1   1   0   2   1   0   1   2   1   1   0   2   2   1   1   0   0   2   0   2   1   0   0   1   2   1   2   0   1   0   0   0   2   0   0   1   2   1   1   1   1   0   1   1   0   1   0   1   1   0   0   1   1   1   1   2   1   1   1   1   1   2   1   2   1   2   2   1   0   0   1   0   2   2   1   1   1   0   2   1   1   2   2   0   2   0   1   0   2   2   1   1   1   1   0   2   2   2   0   2   0
 MK-4-14                1   1   1   1   0   1   1   0   2   2   0   1   2   2   0   0   1   2   1   1   1   1   1   1   2   2   0   2   1   1   1   0   2   2   2   1   1   1   1   1   0   1   1   2   1   1   1   1   2   1   2   2   1   0   0   0   0   1   2   1   0   1   1   0   1   1   0   1   1   0   2   0   0   1   1   2   2   1   2   2   1   2   2   0   1   2   0   2   2   0   0   1   1   1   0   2   0   1   2   1   1   0   2   1   0   1   2   1   1   0   2   2   0   1   0   0   2   1   2   1   0   1   2   2   2   2   0   1   0   0   0   2   0   0   1   2   0   1   1   0   0   1   1   0   1   0   1   1   0   0   1   1   1   0   2   1   0   1   1   1   2   1   2   1   1   2   1   0   0   1   0   2   2   1   1   1   1   2   1   1   2   2   0   1   0   1   0   2   2   1   1   1   1   0   2   2   2   2   2   0
 MK-4-15                1   0   1   2   0   0   1   0   2   2   0   1   2   2   0   0   1   2   1   1   2   1   1   1   2   2   0   2   1   1   1   0   2   2   2   0   1   1   1   1   0   1   1   2   1   1   1   1   2   0   2   2   2   1   0   1   0   1   2   2   1   1   1   0   1   1   0   1   1   0   2   1   0   1   1   2   2   1   2   1   1   1   2   0   1   2   0   2   2   0   0   1   1   1   0   1   0   1   2   1   1   0   2   1   1   1   2   0   2   1   2   1   1   2   0   0   2   2   2   0   1   2   2   1   2   2   0   1   0   0   0   2   0   0   1   2   0   1   1   1   0   1   1   0   1   0   0   0   0   0   2   1   1   0   2   1   0   1   1   1   2   1   1   2   1   2   0   0   0   2   0   2   2   1   1   1   1   2   1   1   2   2   0   1   0   1   0   2   2   1   1   0   0   0   2   2   2   2   2   0
 MK-4-16                1   0   1   2   0   0   1   0   2   2   0   1   2   2   1   0   1   1   1   1   1   0   1   1   2   1   0   2   1   1   1   0   2   2   2   0   1   1   1   1   0   2   1   2   1   1   1   1   2   0   2   1   2   1   0   1   0   1   1   1   1   0   1   0   1   0   0   1   1   1   2   1   0   1   1   2   2   1   2   2   1   1   1   1   1   2   0   2   2   0   0   1   1   0   0   1   0   1   2   1   1   0   1   1   1   1   2   1   1   1   2   2   0   1   0   0   2   2   2   0   0   2   0   1   2   2   0   1   0   1   0   2   0   1   1   2   0   1   1   1   0   1   1   0   1   0   1   1   0   1   2   1   1   1   2   1   1   1   1   1   2   1   1   1   1   2   1   0   0   2   0   2   2   1   1   2   1   2   1   1   2   0   0   1   1   1   0   2   2   1   0   0   1   0   2   2   2   2   1   0
 MK-5-1                 2   0   1   1   0   1   2   1   1   0   0   0   1   0   1   1   0   0   1   1   2   0   2   1   1   1   0   1   2   1   0   1   2   1   1   1   1   1   2   1   2   0   1   2   2   0   1   1   2   1   1   0   1   1   1   0   1   2   1   0   1   1   1   1   1   0   1   1   2   2   0   0   1   1   2   2   1   0   2   1   1   0   2   1   1   1   2   1   0   2   0   1   2   1   0   1   1   2   1   1   1   1   0   1   1   0   1   0   1   0   2   1   1   1   2   0   1   1   1   2   1   1   0   2   1   0   1   1   1   1   2   2   1   1   2   0   1   1   2   0   1   2   0   1   2   2   1   2   1   0   2   1   0   0   0   0   2   1   1   1   1   1   0   0   0   0   1   0   2   1   1   1   0   2   1   1   1   0   1   0   1   1   0   0   1   1   1   0   2   1   0   1   1   1   1   1   0   1   1   0
 MK-5-2                 2   0   1   1   1   1   1   2   1   0   0   0   1   0   1   1   1   0   1   1   2   0   2   2   1   1   0   2   2   1   0   1   2   1   1   1   1   1   2   1   2   0   2   2   2   1   1   1   1   1   1   0   1   1   1   0   1   2   1   0   1   1   2   1   1   1   1   1   2   1   0   0   1   1   2   1   1   0   2   1   2   0   0   2   1   2   1   2   0   2   0   1   2   1   0   1   1   2   2   2   1   0   0   2   1   0   1   0   1   0   2   1   1   1   1   0   1   1   1   2   2   1   0   0   1   0   1   1   1   1   1   2   1   1   2   1   1   1   2   1   1   1   0   2   2   2   1   2   1   0   2   1   0   0   0   0   2   1   1   1   1   1   0   1   0   1   1   0   2   1   1   1   0   2   1   1   1   0   1   0   1   1   0   0   1   1   1   0   2   2   0   1   1   1   1   1   0   1   1   1
 MK-5-3                 1   1   1   1   1   0   0   1   1   0   0   0   1   0   1   1   1   0   1   1   2   0   2   2   1   1   0   2   2   1   0   0   2   1   1   0   1   1   1   1   2   0   2   1   2   1   1   1   1   1   1   0   2   2   1   0   1   2   1   0   1   1   2   1   1   1   1   1   1   1   0   0   1   1   2   2   1   0   2   2   1   0   0   2   1   2   0   0   0   2   2   1   2   1   0   1   1   2   2   1   1   0   0   2   1   0   1   0   1   0   2   1   2   2   1   0   1   1   1   2   1   1   0   0   1   0   1   0   1   1   1   2   1   1   2   1   1   1   2   1   1   1   2   2   2   2   1   2   0   0   2   1   1   0   0   0   2   1   1   1   1   1   0   1   0   1   2   0   2   1   1   1   0   2   1   1   1   0   2   1   1   1   0   0   1   1   0   0   1   1   0   1   1   1   0   1   0   1   2   1
 MK-5-4                 1   1   1   0   1   0   0   1   1   0   0   0   1   0   1   1   1   0   2   0   2   0   1   2   1   1   0   2   2   1   0   0   2   1   1   1   1   1   1   1   2   0   1   2   2   1   2   0   1   0   1   1   1   2   1   1   1   2   1   0   1   1   2   1   1   1   1   1   1   1   0   0   1   1   2   2   0   0   2   2   1   0   0   2   1   2   0   0   0   2   2   1   2   1   0   1   1   2   1   1   1   1   0   2   1   0   1   1   0   0   2   1   2   2   1   0   1   1   1   1   0   2   0   0   1   1   1   0   2   0   1   2   1   1   2   1   1   1   2   1   1   1   2   2   2   2   1   1   0   1   2   1   1   0   0   0   1   1   1   2   1   1   0   1   0   1   2   0   1   1   1   1   0   2   1   2   1   1   2   0   1   1   0   0   1   1   0   0   0   2   1   1   1   0   0   1   0   1   2   0
 MK-5-5                 1   1   1   0   1   0   1   1   1   0   0   1   1   0   1   1   0   0   2   0   2   0   1   2   1   1   0   2   2   1   1   0   1   1   1   1   1   1   1   1   2   0   1   2   2   1   1   0   1   0   1   1   1   1   1   1   0   2   2   0   1   2   2   1   1   2   1   1   1   1   0   0   1   1   2   2   1   1   2   1   1   0   0   2   1   2   1   1   0   2   2   1   2   1   0   1   1   1   1   1   1   0   0   2   1   0   0   1   0   0   1   1   0   2   1   0   0   1   1   2   0   2   1   1   1   1   1   0   1   1   1   2   1   0   2   1   1   1   2   1   1   1   2   2   2   2   1   1   0   1   2   1   1   0   1   1   1   1   0   2   1   1   0   1   0   1   2   0   1   1   1   1   0   2   1   2   0   1   2   0   1   1   0   0   1   1   0   0   1   1   1   1   1   0   0   1   0   1   2   0
 MK-5-6                 1   1   1   0   0   0   0   0   1   0   0   1   1   0   1   1   0   0   2   0   2   0   1   2   1   1   0   2   2   1   0   0   1   1   1   1   1   1   1   0   2   0   0   2   2   1   1   0   1   0   1   1   1   1   0   1   0   2   2   0   1   2   1   1   1   2   1   1   2   1   1   0   2   1   2   2   1   1   2   1   2   0   0   2   1   2   0   1   0   2   2   1   2   2   0   1   1   1   2   1   1   0   0   2   1   0   0   1   0   0   0   1   0   1   1   0   0   1   2   2   0   2   1   1   2   1   1   0   1   1   1   2   1   0   2   1   1   1   2   1   0   1   2   2   2   2   1   0   0   2   2   0   1   0   1   1   1   1   1   2   1   1   0   1   0   1   2   0   1   1   1   1   0   2   0   2   1   1   2   0   1   1   1   1   1   2   1   0   2   1   2   2   1   0   0   1   0   0   2   1
 MK-5-7                 1   1   0   0   0   0   0   0   1   0   0   1   1   0   1   0   1   0   2   0   2   0   0   2   1   1   1   2   2   2   2   0   1   1   1   1   1   1   2   0   2   0   0   2   2   1   1   0   1   0   1   1   1   1   0   1   1   2   2   0   1   2   1   1   1   2   1   1   2   1   2   0   2   2   1   1   1   1   2   1   0   0   0   2   0   2   0   2   0   2   2   1   2   2   0   1   1   2   2   1   1   0   0   2   1   0   1   0   0   0   0   1   1   1   1   0   1   1   2   2   0   2   1   1   1   0   1   0   2   1   0   1   0   1   2   1   1   2   2   1   0   0   2   1   1   2   1   0   0   2   2   1   1   1   0   1   0   1   1   2   1   1   0   1   0   1   2   0   0   1   1   0   0   2   0   2   1   1   2   0   2   1   1   0   1   2   1   0   2   1   2   2   1   0   0   1   1   0   2   1
 MK-5-8                 1   1   1   1   1   0   0   1   1   0   0   1   1   1   1   0   2   0   1   0   2   0   0   2   1   1   1   2   0   1   2   0   1   1   1   1   1   1   1   0   1   0   1   1   2   1   2   0   1   0   2   2   1   1   0   2   1   2   2   0   1   2   2   1   1   2   1   1   1   1   2   1   2   2   1   1   1   1   2   1   0   1   0   2   1   2   1   2   0   2   2   1   2   2   0   1   1   2   2   1   1   1   0   2   1   0   1   0   1   0   1   1   1   1   1   0   1   0   1   0   1   2   0   1   1   1   1   0   2   1   0   1   0   1   2   1   1   2   2   1   0   0   2   1   2   2   1   0   1   1   2   1   1   1   1   1   0   1   1   2   1   1   0   1   0   1   2   0   0   1   1   0   1   2   0   2   1   1   2   0   2   1   1   0   1   2   1   0   1   1   2   2   1   2   2   1   1   0   2   1
 MK-5-9                 1   1   0   1   1   0   1   1   1   0   0   1   1   1   1   0   2   0   2   0   2   0   0   2   2   1   1   2   0   1   2   0   2   1   1   1   1   1   1   0   1   0   2   1   2   1   2   0   1   0   2   2   1   1   0   2   2   2   2   0   1   2   1   1   1   2   1   1   1   1   2   1   2   1   1   1   1   1   1   1   0   1   0   2   1   2   1   2   1   1   2   1   2   2   0   1   1   2   2   1   2   1   0   1   1   0   2   0   1   0   1   0   1   1   1   0   1   0   1   0   1   2   0   1   0   1   0   0   2   1   0   1   0   1   2   1   2   2   2   1   0   0   2   1   2   2   1   0   1   1   2   1   2   0   1   1   0   1   1   2   1   2   0   1   0   1   2   0   0   1   1   0   1   2   0   2   1   1   2   0   1   1   1   1   1   2   1   0   1   1   2   2   1   1   2   1   1   0   2   1
 MK-5-10                0   1   0   2   1   0   1   1   1   0   0   1   1   1   1   0   2   0   1   0   2   1   1   2   2   1   1   2   0   1   2   0   2   1   0   1   1   1   1   0   1   0   2   1   2   1   2   0   1   1   1   2   1   1   0   2   2   1   2   0   1   2   1   1   1   2   1   1   1   1   1   1   1   1   0   1   1   1   1   1   0   1   0   2   1   2   1   2   1   1   2   0   2   2   0   1   1   2   2   0   2   1   1   1   2   0   2   0   1   0   1   1   1   1   1   0   1   0   1   0   1   2   0   1   0   1   0   0   2   1   0   1   0   2   2   1   1   2   2   1   0   0   2   1   2   1   1   0   1   0   1   1   2   0   1   1   0   0   1   2   1   2   1   1   0   0   2   0   0   1   1   0   1   2   0   1   1   1   1   0   0   1   1   1   1   2   1   0   1   0   2   1   1   1   2   1   1   0   2   1
 MK-5-11                0   2   0   2   0   1   1   1   1   0   0   1   1   1   1   0   2   0   1   0   2   1   1   2   2   2   1   2   0   1   2   2   2   2   0   1   1   1   0   0   1   0   2   1   1   1   2   0   2   1   1   2   1   1   2   1   2   1   1   1   1   1   1   2   1   2   1   1   1   1   1   0   0   1   0   1   1   2   1   1   0   0   0   2   1   2   0   2   1   1   2   0   2   2   0   1   1   2   1   1   2   1   1   1   2   0   2   0   1   0   1   1   0   1   1   0   1   1   1   1   1   2   0   1   0   1   0   0   2   1   0   1   0   2   2   1   1   2   2   1   0   0   2   1   2   1   1   0   1   0   1   1   2   0   1   1   1   0   1   2   1   1   2   1   0   1   2   0   0   1   1   0   1   2   0   0   1   1   1   0   0   1   1   0   1   2   1   0   1   1   2   1   1   1   2   1   1   0   2   2
 MK-5-12                0   2   0   2   1   1   1   2   1   0   0   1   1   1   1   0   2   0   1   0   2   1   2   2   2   2   1   2   0   1   2   2   2   1   0   1   1   1   0   0   1   0   2   1   1   1   2   0   2   1   1   2   1   2   2   1   2   1   1   1   1   1   1   2   1   2   1   1   1   0   1   0   0   1   0   1   2   2   1   1   0   0   0   2   1   2   0   2   0   1   2   0   2   2   0   2   1   1   1   1   2   2   1   1   2   0   2   0   1   0   2   1   0   0   1   0   1   1   2   1   2   2   0   2   0   1   1   0   2   1   0   1   0   2   1   1   1   2   2   1   0   0   2   1   2   1   1   1   1   0   2   1   2   0   1   1   1   0   1   2   1   1   1   1   0   1   2   0   0   2   0   0   1   2   0   1   1   1   1   0   0   1   1   0   1   2   1   0   2   1   2   1   1   1   2   1   1   1   2   2
 MK-5-13                0   1   0   2   1   1   1   2   0   0   0   1   1   1   1   0   1   1   1   0   2   1   1   2   1   2   1   2   0   1   2   2   2   1   0   1   1   1   0   0   1   1   2   1   2   1   2   1   2   1   1   1   0   2   2   1   1   1   1   1   1   0   0   1   1   2   1   1   1   0   1   0   0   2   0   1   2   2   1   1   0   0   0   2   1   2   0   2   0   1   2   0   2   2   0   2   1   1   1   1   2   1   1   1   2   0   0   1   1   0   2   1   0   0   1   0   1   1   0   1   1   1   0   1   0   1   2   0   2   2   0   1   0   2   1   1   1   2   1   1   0   0   2   1   2   1   1   0   1   0   2   1   2   0   1   1   1   1   1   2   1   1   1   1   0   1   1   0   0   2   0   0   1   2   1   1   1   1   1   0   0   1   1   0   1   2   1   0   2   2   2   1   1   1   2   1   1   1   2   2
 MK-5-14                0   0   0   1   1   1   1   2   0   0   0   1   2   1   1   1   1   1   1   0   2   1   1   2   1   2   1   2   0   1   2   2   2   1   0   1   1   1   0   0   0   1   2   1   2   1   2   1   2   1   1   1   0   2   1   1   1   1   1   1   1   0   1   1   1   2   1   1   1   0   1   0   0   2   1   1   2   2   1   1   0   0   0   2   1   1   1   2   0   1   2   0   2   2   0   2   1   1   1   1   2   1   1   1   2   1   0   1   1   0   2   1   0   0   0   0   1   1   0   1   1   0   0   1   0   1   2   0   2   1   0   2   0   2   1   1   1   2   1   1   0   0   1   1   2   1   2   0   1   0   2   1   2   0   1   1   0   1   1   2   1   1   2   1   0   1   1   0   0   2   0   0   1   2   1   1   1   1   1   0   0   1   1   0   1   2   1   0   2   2   1   1   1   1   2   1   1   1   2   2
 MK-5-15                0   0   0   2   1   2   1   2   0   0   0   2   2   1   0   1   1   2   1   0   2   1   2   2   1   2   1   2   0   0   2   2   2   1   0   0   0   1   0   0   0   1   2   1   1   1   2   1   2   1   1   1   1   2   1   1   1   2   1   1   1   0   1   1   1   2   1   1   1   0   0   0   0   2   2   1   2   2   2   1   0   1   0   2   0   1   1   2   0   1   2   0   2   1   1   2   1   0   2   1   2   1   1   2   2   1   0   1   1   1   1   1   0   0   0   0   1   1   0   1   1   0   0   1   0   1   1   0   2   1   0   2   0   2   1   1   2   1   1   1   0   0   1   1   2   1   2   0   1   0   2   2   2   1   1   2   1   1   1   2   1   1   2   1   1   1   1   0   0   2   0   1   1   2   1   1   1   1   0   0   0   1   1   0   0   2   1   1   2   1   1   0   1   1   2   1   0   1   2   2
 MK-5-16                0   0   0   2   1   1   1   1   0   0   0   2   2   1   1   0   1   1   1   0   2   1   2   2   1   2   1   2   0   0   2   2   2   1   0   1   1   1   0   0   1   1   2   1   1   1   2   1   0   1   1   1   1   2   1   1   1   1   1   2   2   0   1   2   1   2   1   1   1   2   0   1   0   1   2   1   0   2   2   1   1   1   0   2   0   1   1   1   0   1   2   0   2   1   1   1   1   0   2   1   2   1   2   1   2   1   0   1   1   1   0   1   0   0   0   0   1   1   0   1   2   1   1   1   0   2   1   1   2   1   0   2   0   2   1   1   1   0   1   1   0   0   1   1   1   1   1   0   1   0   2   2   2   1   2   2   0   1   1   1   1   1   2   1   1   1   1   1   0   2   0   1   1   2   1   1   1   1   0   0   0   1   0   0   0   1   1   1   2   1   1   0   1   1   2   1   1   0   1   1
 MK-6-1                 1   0   1   2   1   1   1   1   0   0   1   2   0   1   2   0   2   1   2   0   0   1   0   0   2   2   1   1   1   1   2   2   1   0   0   2   2   0   1   1   1   1   2   0   0   0   2   2   2   1   1   0   1   2   1   2   1   0   1   0   1   2   1   1   2   1   1   2   1   0   0   2   2   1   0   0   0   0   1   0   0   2   0   1   0   0   0   1   1   1   2   1   2   1   2   2   2   1   0   0   2   1   0   0   1   2   1   2   0   1   2   1   0   1   2   1   1   2   1   0   1   2   1   1   1   1   1   1   1   0   2   1   1   1   1   1   2   2   1   2   0   1   1   0   1   2   0   0   2   1   1   1   1   2   0   1   1   0   2   0   1   1   2   1   2   1   2   0   0   2   0   2   2   2   1   1   2   0   2   0   2   2   1   0   1   1   0   0   0   2   1   1   0   0   2   0   1   1   2   1
 MK-6-2                 1   1   1   2   1   1   1   2   0   0   1   2   1   1   2   0   2   1   2   0   0   1   1   0   2   2   1   2   1   0   2   2   1   1   0   2   2   0   1   1   1   1   2   1   0   0   2   2   2   1   1   0   1   2   1   2   1   1   1   1   1   2   1   1   2   0   1   1   1   0   0   2   2   2   0   0   0   0   1   1   0   2   0   1   0   0   0   1   1   1   2   1   2   1   2   1   2   1   0   0   2   0   0   0   1   2   1   2   0   1   2   1   0   1   2   1   1   1   2   0   1   2   1   1   1   1   0   0   1   0   2   2   1   1   1   1   2   2   1   1   0   2   1   0   1   2   0   0   2   1   0   1   1   2   0   1   1   1   2   0   2   1   2   1   2   1   2   0   0   2   0   2   2   2   1   0   2   0   2   0   2   2   1   0   0   2   0   1   0   2   1   1   0   0   2   1   1   1   2   1
 MK-6-3                 1   1   2   2   1   1   1   2   0   0   1   2   1   1   2   0   2   1   2   0   2   1   1   2   2   2   1   2   1   0   1   1   1   1   0   2   2   1   1   1   1   0   2   1   1   0   2   2   2   1   0   0   1   2   1   2   1   1   1   1   1   2   1   1   1   0   1   1   1   0   0   2   1   2   1   0   0   1   0   0   0   1   1   2   0   0   1   1   1   1   1   1   2   1   2   1   1   1   0   0   2   0   0   0   1   2   1   2   0   1   2   1   0   1   2   1   1   2   2   0   1   2   1   1   0   2   0   0   0   0   2   2   1   0   1   1   2   2   1   1   0   2   2   0   0   2   0   0   1   1   0   1   1   2   0   1   1   1   2   0   2   1   2   1   2   1   2   0   0   2   0   2   2   2   1   0   2   0   2   0   2   2   2   0   0   2   0   1   0   2   1   1   0   1   2   2   1   0   2   1
 MK-6-4                 1   1   2   2   0   1   1   2   0   0   1   2   1   1   2   0   2   1   2   0   1   1   1   2   2   2   1   2   2   1   1   0   1   0   0   2   0   1   1   1   1   0   2   1   1   0   2   1   2   1   0   0   1   2   1   2   1   1   1   1   1   2   1   1   1   0   1   1   1   1   0   1   0   2   1   0   0   1   0   0   1   1   1   2   0   0   1   1   1   1   1   1   2   1   2   1   1   2   0   0   2   0   1   0   1   2   2   2   1   1   1   1   0   2   2   1   2   2   2   0   0   2   2   0   0   2   0   0   0   1   2   2   1   0   1   1   2   2   1   1   0   2   1   0   1   1   1   0   2   2   0   1   1   2   0   1   1   1   2   1   2   1   2   1   2   1   2   0   0   2   0   1   2   1   1   0   2   1   2   0   2   2   2   0   0   2   1   1   1   2   1   1   0   2   2   2   2   0   2   1
 MK-6-5                 1   1   2   2   1   1   1   2   2   0   1   2   0   1   1   1   2   1   2   0   1   1   1   1   2   2   2   2   2   1   1   0   1   0   1   1   0   1   1   1   1   0   2   1   2   0   2   1   2   1   0   0   1   2   1   2   1   1   1   1   1   2   1   1   1   0   1   1   1   1   0   2   0   2   1   1   0   1   0   0   1   1   1   2   0   0   1   1   0   1   1   1   2   1   2   1   1   2   0   0   2   0   1   1   1   2   2   2   1   1   1   1   1   2   2   1   2   1   2   0   0   2   2   0   0   2   0   0   0   1   2   2   1   0   1   1   2   2   1   1   0   2   1   0   1   1   1   0   2   2   0   0   1   1   0   2   1   1   2   1   2   1   2   0   2   1   2   1   0   2   0   1   2   0   2   0   1   0   2   0   2   2   2   0   0   2   1   1   1   2   1   1   0   2   2   2   1   0   2   1
 MK-6-6                 1   2   1   1   1   2   2   2   2   0   2   2   0   1   1   1   2   1   2   0   0   0   1   1   2   2   2   2   2   0   1   1   1   2   1   1   0   0   1   1   1   0   2   1   2   1   2   1   2   2   0   0   0   1   1   2   1   0   0   2   1   2   1   1   1   0   0   1   1   1   0   2   0   2   2   1   1   1   0   0   1   2   1   2   0   0   1   1   1   1   1   1   1   1   1   1   0   2   1   0   2   0   0   1   1   2   2   2   1   1   1   2   2   2   1   1   2   2   2   1   1   2   2   0   0   2   0   0   0   1   2   2   1   0   1   1   2   0   1   1   0   2   1   0   0   1   1   0   2   2   0   0   0   1   0   2   1   1   2   1   1   1   2   0   2   0   2   2   0   2   1   1   2   0   2   1   2   0   2   0   1   2   0   0   0   2   1   1   1   1   1   1   0   2   2   2   1   1   2   2
 MK-6-7                 2   2   2   2   1   2   1   1   1   0   2   2   1   1   1   1   2   2   2   0   0   0   2   1   2   2   2   1   2   0   1   1   1   2   1   1   0   0   1   1   1   0   2   1   2   1   2   0   2   2   0   0   1   1   0   1   1   0   0   2   1   2   1   1   1   0   0   1   1   1   1   2   0   2   2   0   1   1   0   1   1   2   1   2   0   0   1   1   1   2   1   1   1   1   1   1   0   2   1   0   2   0   0   1   2   2   2   1   1   1   1   2   2   2   1   1   2   2   2   1   1   2   2   0   0   2   0   0   0   2   2   2   1   0   1   1   2   0   2   1   1   2   1   0   0   1   1   0   2   2   0   0   0   1   0   2   2   1   2   1   1   1   2   0   2   0   2   2   1   2   1   1   2   0   2   1   1   0   2   0   1   1   0   1   0   1   1   1   1   1   2   1   0   2   2   2   2   1   2   2
 MK-6-8                 2   2   2   1   1   2   1   1   1   0   2   2   0   2   1   1   2   2   2   0   0   0   2   1   2   2   2   1   2   1   1   1   1   2   1   1   0   1   1   1   0   1   2   1   2   1   2   1   2   2   0   0   1   1   0   2   1   0   0   2   2   1   1   1   1   0   0   1   1   1   2   2   1   2   2   0   1   1   0   1   1   1   2   2   1   0   1   1   1   2   1   1   1   1   1   1   0   1   2   0   2   0   0   1   2   2   2   1   1   1   1   2   1   2   2   1   2   1   2   1   1   2   2   0   0   2   0   1   0   2   2   2   1   0   1   1   2   0   2   1   1   2   1   0   0   1   1   0   1   2   1   1   1   1   0   2   2   1   2   1   1   1   2   0   2   0   1   2   1   2   1   1   1   0   1   1   1   0   2   0   1   1   0   2   0   2   1   0   1   1   2   1   0   2   2   2   2   1   2   2
 MK-6-9                 2   2   1   0   1   2   0   1   1   0   2   2   1   2   1   0   2   2   2   0   0   0   2   1   1   2   2   1   2   1   1   1   1   2   1   1   0   1   1   1   0   1   2   1   2   1   2   1   2   2   0   0   1   1   0   1   2   0   0   2   2   1   1   1   1   0   0   1   2   1   1   1   2   2   2   0   1   1   0   1   1   0   2   2   1   0   1   1   1   2   1   1   1   2   1   1   0   0   2   0   1   0   0   1   2   2   2   1   1   1   1   1   1   1   1   1   2   0   2   1   1   2   2   0   0   2   0   1   0   2   1   2   1   0   1   0   2   0   1   1   1   2   1   0   0   2   1   0   1   2   1   1   1   2   1   2   2   1   2   1   1   0   2   0   2   0   1   2   1   2   1   1   1   1   1   1   2   0   2   0   1   0   0   2   1   2   0   0   1   1   2   2   0   2   1   2   2   1   2   2
 MK-6-10                2   2   1   0   1   2   1   2   1   1   2   2   1   2   1   0   1   1   2   0   1   0   2   1   1   2   2   0   2   1   1   1   1   2   1   1   0   1   2   1   0   2   2   1   2   1   2   1   1   2   0   0   1   1   0   2   1   0   0   2   1   1   2   1   1   1   0   1   2   1   1   1   2   2   1   0   0   1   0   2   1   0   2   2   1   0   1   0   1   2   1   1   1   1   1   1   0   0   2   0   0   0   0   0   2   2   2   1   1   1   1   1   1   1   1   1   2   1   2   1   1   2   2   1   0   1   0   1   0   2   0   1   1   0   1   0   1   0   1   1   1   2   1   0   0   2   1   0   1   2   1   0   1   2   1   1   2   1   2   1   1   0   2   0   1   1   1   2   1   1   1   1   2   1   0   2   2   0   2   0   1   0   0   2   1   2   0   0   1   1   2   2   0   2   1   2   1   1   1   2
 MK-6-11                2   2   1   0   0   2   2   1   1   1   2   2   1   2   1   0   1   1   2   0   1   0   1   1   0   2   2   0   1   1   2   0   1   2   1   1   0   1   1   0   0   1   2   1   2   1   2   1   1   1   0   0   1   1   0   2   1   1   0   2   1   1   2   1   1   1   0   1   2   1   1   0   2   2   1   1   0   1   0   2   1   0   2   2   1   0   1   0   1   2   1   1   1   1   1   1   1   0   2   1   0   0   0   0   2   2   1   0   1   1   2   1   1   0   1   1   2   1   2   1   1   1   2   1   0   2   2   1   0   2   1   1   1   0   1   0   1   0   1   1   1   2   1   1   2   2   1   0   2   2   1   0   1   2   1   1   2   2   2   1   1   0   2   1   1   1   0   2   1   1   1   1   1   1   1   2   2   0   2   0   2   0   0   2   0   1   0   0   1   1   2   2   0   2   1   2   1   1   1   2
 MK-6-12                1   2   1   1   0   2   2   1   1   1   2   2   1   1   1   0   1   1   2   2   1   0   1   1   0   1   1   1   1   1   2   0   1   2   1   1   0   1   1   0   0   1   2   2   1   1   2   1   1   1   0   0   1   1   0   2   1   1   0   2   1   0   2   0   1   1   0   2   2   1   1   0   2   2   1   1   0   1   0   2   1   0   2   2   1   0   1   0   1   2   1   0   1   1   1   1   1   0   2   1   0   0   0   0   2   2   2   0   1   1   2   1   1   0   1   1   1   1   1   1   1   1   2   1   0   2   2   1   0   2   1   1   2   0   1   1   1   0   1   1   1   1   2   1   2   2   2   0   2   2   1   0   1   2   1   1   2   2   2   1   1   0   2   2   1   2   0   2   0   1   1   1   1   1   1   2   1   0   2   0   2   0   0   2   1   0   0   1   1   1   2   2   0   2   1   2   1   1   1   2
 MK-6-13                1   1   1   1   0   2   2   1   1   1   2   2   1   1   1   0   1   1   2   2   1   0   1   1   1   1   1   1   1   1   1   0   1   2   1   1   0   1   1   0   0   2   2   2   1   1   1   1   1   1   0   0   1   1   1   2   1   2   0   2   1   0   2   0   1   1   0   2   2   1   1   0   2   2   1   2   0   1   0   2   0   0   2   2   2   0   1   0   1   2   2   0   1   1   1   1   1   0   2   1   0   0   0   0   2   2   2   0   2   0   2   1   1   0   2   1   1   1   1   1   2   1   1   2   0   2   2   1   0   2   1   1   2   0   1   1   1   0   1   0   1   1   2   1   2   2   2   0   2   2   1   0   1   2   1   1   0   2   1   1   1   0   2   2   2   2   0   2   0   1   0   2   1   1   0   2   0   0   2   0   2   0   1   2   1   0   0   1   1   1   2   2   0   2   1   2   2   1   1   2
 MK-6-14                1   0   1   1   1   2   2   1   1   1   2   2   1   1   1   0   1   1   2   2   1   0   2   1   1   1   1   1   1   0   0   0   1   2   1   2   0   1   1   0   0   2   2   2   1   1   2   1   1   1   0   0   1   1   1   1   0   2   0   2   1   0   2   0   1   1   0   2   2   1   1   0   2   2   1   2   0   1   0   2   0   0   2   2   2   0   1   1   1   2   1   0   1   2   1   0   2   0   2   1   1   1   0   1   2   2   2   0   2   0   2   1   1   0   2   1   1   1   2   1   2   1   1   2   0   2   2   1   2   1   1   2   2   0   2   2   1   0   1   0   1   1   2   1   2   2   2   0   2   2   1   0   1   1   1   1   0   1   1   1   1   0   2   2   1   2   1   2   0   1   0   2   2   1   0   2   0   0   2   0   2   1   1   2   1   0   0   1   1   1   2   2   2   2   1   1   2   1   1   2
 MK-6-15                1   1   1   1   1   2   2   0   1   1   2   1   0   1   1   0   1   1   2   2   1   0   2   1   1   1   1   1   2   0   0   0   1   2   0   2   0   1   1   1   0   1   2   2   1   1   1   1   1   2   0   0   1   2   1   1   0   2   0   2   1   0   1   0   1   1   1   2   2   1   1   0   2   2   1   2   0   1   0   1   0   0   0   2   2   0   1   1   1   2   1   0   1   2   1   0   2   0   1   1   1   1   1   0   2   2   2   1   2   0   2   1   1   0   2   1   1   1   2   1   2   1   1   2   1   2   2   1   2   1   1   2   2   0   2   2   1   0   1   0   1   1   2   1   2   2   2   0   2   2   1   1   1   1   1   1   0   1   1   1   1   0   1   2   1   2   2   2   0   1   0   2   2   1   0   2   0   1   1   0   1   0   1   2   1   0   0   1   0   1   2   2   2   2   2   1   2   2   1   2
 MK-6-16                1   1   1   1   1   1   2   1   1   0   2   1   0   1   1   0   2   2   2   1   2   1   2   1   1   1   0   1   1   0   1   0   1   2   0   2   0   1   1   2   0   1   2   1   1   1   1   1   1   2   0   1   1   2   1   1   0   1   0   2   1   0   1   1   1   0   1   1   2   1   1   0   2   2   1   2   0   0   0   1   1   0   1   2   2   0   1   1   1   1   1   1   1   2   1   0   2   0   1   1   1   1   1   0   1   2   2   1   2   1   2   1   1   0   1   1   1   1   1   1   1   1   1   2   1   1   2   1   2   1   1   2   2   1   2   2   1   1   1   0   1   2   2   1   2   2   1   0   2   2   1   1   1   1   1   1   0   1   1   1   1   0   1   2   1   2   2   2   0   1   0   2   2   1   0   2   1   0   1   1   1   0   1   2   1   1   1   1   0   1   2   2   2   2   1   0   2   2   1   2
 
!****************************************** Phenotypic Data **********************************************************
!-100.0 is resevred for missing phenotype
SimulatedTrait1         9.9359    8.7573    9.8015    9.5463   11.1038   11.7025    9.1199   10.0401   10.4414    9.5247    9.8258    8.8819   10.8138   10.5422    9.5444    9.7523   10.8281   11.2480    8.7301   10.2176    9.4689    9.2478    9.2690    8.2995   10.5572    8.8832   11.1643    8.9736   10.9121    9.0137   10.3120   10.5483    9.9387    8.6002    9.8644    9.1322    9.3155    9.4376    9.7989    9.5156    9.3988   10.8868    9.6505    8.8447    9.7167    9.7821    9.2211   10.9832   10.2359   10.3071   10.3922   10.2297   10.5683   10.0791   10.5146    9.6780    9.9305    8.5594   10.2178   10.1677    8.4564   12.2805    8.5381    9.3648   10.0013    9.6743   10.0819    8.7682    8.1052   10.1822   10.1064    9.3994   10.4310    9.8481   10.1859    9.1924    9.6254   10.8136    9.6600   10.8252    9.3948    8.4119   10.6872    9.9472   10.0041    8.3053   11.3928   10.3977   10.1604   10.0304    9.3155    9.9740   10.4645    7.9523    9.4273    8.6602   11.1803    8.1202   10.9015    9.0936    8.7935   10.4561   10.1859   10.5214    9.4781    8.4361   10.1189    9.4843    9.4737   10.0054    9.9973    8.8700    9.2665   10.9926    9.0753    7.5175    9.7629    9.2167   10.0189    7.3026    9.7260   11.2474    8.7169    9.9134    9.4975    9.2974   10.1420   11.7201   11.7779   11.4540   10.4303   10.3214   10.2631    8.0653   10.3244   11.3253   10.6608    9.7742    9.5059    9.6216    9.1608   11.2085    9.7314   11.1426   10.1954   11.0658   12.1160   10.3317    9.1540   10.1103    9.0312   10.2608    9.4914    9.4684    8.5959   10.0791    9.3875   11.8471   10.2503   10.4042   10.5135   10.0017    9.6366    9.9869   11.5625   11.4748    9.9911   11.3609    8.3417    9.5241   11.0976    9.6589    8.9085    8.9115   10.4210   10.2852   10.6394   11.7943   10.8460   10.1659    9.5510    9.9823    9.3599   10.4968   10.2821   10.2813   10.9463    9.1548    9.5827   11.0667    9.7507    9.5910    6.8238    9.9151   10.6696    9.4625   11.0943   10.1205   10.2193    9.8007
 
