# Supplementary material for: Inclusive Composite Interval Mapping of QTL by Environment Interactions in Biparental Populations
Source: PLoS One. 2015 Jul 10;10(7):e0132414. doi: 10.1371/journal.pone.0132414 (PMC4498613; doi:10.1371/journal.pone.0132414)
Supplement: S2 File — (ZIP) [file pone.0132414.s002.zip › F2 population/e=1/run_00184.met]

!**********************Note: lines staring with "!" are remarks and will be ignored in the program********************
!*********************************General Information**********************************
!Assuming F1 = P1 x P2, populations available in QTL IciMapping are: 
!  1, P1BC1F1 = P1 x F1, the first backcrossing where P1 is used as the recurrent parent;
!  2, P2BC1F1 = P2 x F1, the first backcrossing where P2 is used as the recurrent parent;
!  3, F1DH, F1-derived doubled haploids; 
!  4, RIL or F1RIL, recombination inbred lines through the repeated selfing of F1;
!  5, P1BC1RIL, recombination inbred lines through the repeated selfing of P1BC1F1;
!  6, P2BC1RIL, recombination inbred lines through the repeated selfing of P2BC1F1;
!  7, F2, the selfing generation of F1;
!  8, F3, the selfing generation of F2;
!  9, P1BC2F1, the second backcrossing where P1 is used as the recurrent parent; 
! 10, P2BC2F1, the second backcrossing where P2 is used as the recurrent parent;
! 11, P1BC2RIL, recombination inred lines through the repeated selfing of P1BC2F1; 
! 12, P2BC2RIL, recombination inred lines through the repeated selfing of P2BC2F1; 
! 13, P1BC1F2, the selfing generation of P1BC1F1; 
! 14, P2BC1F2, the selfing generation of P2BC1F1; 
! 15, P1BC2F2, the selfing generation of P1BC2F1; 
! 16, P2BC2F2, the selfing generation of P2BC2F1; 
! 17, P1BC1DH, P1BC1F1-derived doubled haploids; 
! 18, P2BC1DH, P2BC1F1-derived doubled haploids; 
! 19, P1BC2DH, P1BC2F1-derived doubled haploids; 
! 20, P2BC2DH, P2BC2F1-derived doubled haploids; 
   7      !Mapping Population (see remarks above)
   2      !Mapping Function (1 for Kosambi; 2 for Haldane; 3 for Morgan)
   2      !Marker Space Type (1 for intervals; 2 for positions)
   1      !Marker Space Unit(1 for centiMorgans; 2 for Morgan)
   6      !Number of Chromosomes (or Linkage Groups)
 200      !Size of the mapping population
   1      !Number of environments
 
!***************************************** Chromosomes and Linkage Maps **********************************************
!Chromosome                 NumMarkers
-CH1                        16
-CH2                        16
-CH3                        16
-CH4                        16
-CH5                        16
-CH6                        16
!Linkage map (Marker name followed by position or the interval length)
 MK-1-1                1     0.000
 MK-1-2                1    10.000
 MK-1-3                1    20.000
 MK-1-4                1    30.000
 MK-1-5                1    40.000
 MK-1-6                1    50.000
 MK-1-7                1    60.000
 MK-1-8                1    70.000
 MK-1-9                1    80.000
 MK-1-10               1    90.000
 MK-1-11               1   100.000
 MK-1-12               1   110.000
 MK-1-13               1   120.000
 MK-1-14               1   130.000
 MK-1-15               1   140.000
 MK-1-16               1   150.000
 MK-2-1                2     0.000
 MK-2-2                2    10.000
 MK-2-3                2    20.000
 MK-2-4                2    30.000
 MK-2-5                2    40.000
 MK-2-6                2    50.000
 MK-2-7                2    60.000
 MK-2-8                2    70.000
 MK-2-9                2    80.000
 MK-2-10               2    90.000
 MK-2-11               2   100.000
 MK-2-12               2   110.000
 MK-2-13               2   120.000
 MK-2-14               2   130.000
 MK-2-15               2   140.000
 MK-2-16               2   150.000
 MK-3-1                3     0.000
 MK-3-2                3    10.000
 MK-3-3                3    20.000
 MK-3-4                3    30.000
 MK-3-5                3    40.000
 MK-3-6                3    50.000
 MK-3-7                3    60.000
 MK-3-8                3    70.000
 MK-3-9                3    80.000
 MK-3-10               3    90.000
 MK-3-11               3   100.000
 MK-3-12               3   110.000
 MK-3-13               3   120.000
 MK-3-14               3   130.000
 MK-3-15               3   140.000
 MK-3-16               3   150.000
 MK-4-1                4     0.000
 MK-4-2                4    10.000
 MK-4-3                4    20.000
 MK-4-4                4    30.000
 MK-4-5                4    40.000
 MK-4-6                4    50.000
 MK-4-7                4    60.000
 MK-4-8                4    70.000
 MK-4-9                4    80.000
 MK-4-10               4    90.000
 MK-4-11               4   100.000
 MK-4-12               4   110.000
 MK-4-13               4   120.000
 MK-4-14               4   130.000
 MK-4-15               4   140.000
 MK-4-16               4   150.000
 MK-5-1                5     0.000
 MK-5-2                5    10.000
 MK-5-3                5    20.000
 MK-5-4                5    30.000
 MK-5-5                5    40.000
 MK-5-6                5    50.000
 MK-5-7                5    60.000
 MK-5-8                5    70.000
 MK-5-9                5    80.000
 MK-5-10               5    90.000
 MK-5-11               5   100.000
 MK-5-12               5   110.000
 MK-5-13               5   120.000
 MK-5-14               5   130.000
 MK-5-15               5   140.000
 MK-5-16               5   150.000
 MK-6-1                6     0.000
 MK-6-2                6    10.000
 MK-6-3                6    20.000
 MK-6-4                6    30.000
 MK-6-5                6    40.000
 MK-6-6                6    50.000
 MK-6-7                6    60.000
 MK-6-8                6    70.000
 MK-6-9                6    80.000
 MK-6-10               6    90.000
 MK-6-11               6   100.000
 MK-6-12               6   110.000
 MK-6-13               6   120.000
 MK-6-14               6   130.000
 MK-6-15               6   140.000
 MK-6-16               6   150.000
!*********************************** Marker Types ********************************************************************
!Co-dominant marker: When heterozygote F1 is present, P1 is coded as 2, F1 is coded as 1, and P2 is coded as 0; Otherwise, P1 is coded as 2, and P2 is coded as 0. 
!Dominant marker: When heterozygote F1 is present, P1 and F1 are coded as 12, and P2 is coded as 0; Otherwise, P1 is coded as 2, and P2 is coded as 0.  
!Recessive markers: When heterozygote F1 is present, P1 is coded as 2, and F1 and P2 are coded as 10; Otherwise, P1 is coded as 2, and P2 is coded as 0. 
!Missing marker is coded as -1. 
 MK-1-1                 2   2   2   2   0   1   1   1   2   1   0   1   2   1   0   2   2   0   1   2   0   1   0   0   0   1   0   0   1   2   1   1   0   2   0   0   1   1   1   0   1   2   1   2   2   1   1   1   1   1   1   1   0   1   0   2   0   1   0   1   0   1   1   1   1   1   2   0   1   1   0   1   0   0   0   1   1   1   2   1   2   2   2   0   1   1   0   0   1   1   1   1   0   1   1   0   0   1   1   1   1   1   1   1   1   2   2   0   2   1   0   2   2   0   2   0   1   1   1   1   1   0   1   2   1   0   2   1   1   2   1   1   1   0   0   1   1   0   0   0   1   1   1   1   1   1   1   0   2   1   1   2   2   2   2   0   1   0   2   1   1   1   0   1   1   1   1   2   0   1   0   2   1   1   1   1   1   1   0   0   1   1   1   1   1   1   0   2   1   1   2   1   2   0   2   0   0   0   1   1
 MK-1-2                 2   2   2   2   0   1   1   1   2   1   1   1   2   1   1   2   2   0   1   2   1   1   0   1   0   1   0   0   1   2   1   0   0   2   0   0   1   1   1   0   1   2   1   2   2   1   1   1   1   1   1   1   0   1   0   2   0   1   0   1   0   1   1   1   1   0   2   0   2   1   0   1   0   1   0   1   1   1   0   1   0   1   2   0   1   1   0   0   1   1   1   0   0   1   1   0   0   1   2   1   1   1   1   1   1   2   1   0   2   1   0   2   2   0   2   0   1   1   1   1   1   0   1   2   1   1   2   0   0   2   1   1   1   0   0   1   1   0   0   0   1   1   1   1   1   2   0   1   1   0   1   2   2   2   2   0   1   1   2   1   0   1   0   1   0   0   1   2   0   2   0   1   1   1   1   1   1   1   0   1   2   1   2   1   1   1   1   2   1   1   2   1   1   0   1   0   0   1   1   1
 MK-1-3                 2   2   2   2   0   1   1   1   2   1   1   1   2   2   1   2   2   0   1   2   1   2   0   1   0   1   0   0   1   1   1   0   0   2   0   0   1   1   1   0   1   2   1   2   2   2   1   1   1   2   1   1   0   1   0   1   0   1   0   1   1   1   1   1   1   0   2   0   2   1   0   1   0   1   0   1   1   2   0   1   0   1   2   0   1   1   0   0   1   1   1   0   1   1   1   1   0   1   2   1   1   1   1   1   1   2   1   0   2   1   0   1   2   0   2   0   1   1   2   1   1   0   0   2   1   2   2   0   1   2   0   1   1   0   0   1   1   0   0   0   2   1   1   1   1   2   0   1   1   1   1   2   1   2   2   0   0   2   2   2   0   0   0   2   0   0   2   2   0   1   0   1   1   1   1   1   2   1   0   1   1   1   2   1   1   1   1   1   1   1   2   1   1   0   1   0   0   1   1   1
 MK-1-4                 2   2   2   2   0   1   1   0   2   1   1   1   2   2   2   2   2   0   1   2   1   2   0   1   0   0   0   0   1   1   1   1   0   2   0   0   1   1   1   0   0   2   1   2   2   2   1   1   1   1   1   1   1   1   0   1   0   1   1   1   2   1   1   1   1   1   2   0   2   1   0   1   0   1   0   1   1   2   1   1   0   1   2   1   1   1   0   0   1   1   1   0   1   1   1   1   0   1   2   1   0   1   1   1   1   1   1   0   2   1   0   1   2   0   2   1   1   1   2   1   1   0   1   2   1   2   2   0   1   2   0   1   1   0   1   1   2   1   0   0   2   1   1   1   1   2   0   1   2   1   1   2   2   2   2   0   0   2   2   2   0   0   0   2   0   0   2   2   0   1   0   1   1   1   1   1   1   1   0   1   0   1   1   1   1   1   1   1   1   1   2   1   0   0   1   0   0   0   1   2
 MK-1-5                 2   2   2   0   0   1   1   1   2   1   1   1   2   2   2   2   1   0   1   2   1   2   0   1   0   0   0   0   1   1   0   1   0   2   0   0   1   1   1   0   0   1   1   2   2   1   1   1   1   1   1   1   1   1   0   0   0   1   1   1   2   1   1   2   2   1   2   0   1   2   0   1   0   1   0   1   1   2   1   1   0   1   1   1   1   1   0   0   1   1   1   1   0   1   2   1   0   1   2   1   0   1   1   1   2   1   2   0   2   1   0   1   2   0   2   1   1   1   2   1   1   0   1   2   2   1   2   0   1   1   0   1   2   0   1   1   2   1   0   0   2   1   1   1   2   2   0   1   2   1   1   2   2   1   2   0   0   2   2   2   0   0   0   2   1   0   2   1   0   2   1   2   1   1   1   1   2   1   0   1   0   1   1   1   1   1   0   0   1   2   2   1   0   0   1   0   0   0   1   0
 MK-1-6                 1   1   1   0   0   1   1   2   2   1   1   2   2   1   2   2   1   0   1   2   1   2   1   1   0   0   1   0   1   1   0   2   2   2   1   0   1   0   1   1   0   1   1   2   2   1   1   0   2   1   1   0   1   1   0   0   0   1   1   1   2   1   1   1   2   1   2   0   1   1   0   1   1   1   1   1   1   2   1   1   0   1   1   1   0   1   0   0   1   1   1   1   0   1   2   1   0   2   2   2   0   1   1   1   2   1   2   1   2   1   0   0   2   0   2   2   1   1   2   1   0   0   0   1   0   1   2   0   1   1   1   1   2   0   1   1   2   0   0   0   2   1   1   1   2   2   1   1   1   1   1   2   2   1   0   0   0   2   1   2   0   0   0   2   1   0   2   1   0   2   2   2   0   1   1   1   2   1   0   1   0   2   1   1   1   1   0   0   1   1   2   1   0   0   1   0   0   0   1   0
 MK-1-7                 1   1   1   0   0   1   1   2   2   1   1   1   2   1   2   1   1   0   1   2   1   2   1   1   1   0   1   0   2   1   0   1   2   2   1   0   2   0   1   1   0   1   1   2   2   2   1   0   2   1   1   0   1   1   0   0   0   1   1   1   2   1   1   1   2   1   1   1   1   1   0   1   1   2   1   1   2   2   1   1   0   1   1   1   0   1   0   1   1   1   1   1   0   0   1   1   0   1   1   2   0   2   1   1   2   1   2   1   2   1   1   0   2   0   1   2   1   1   1   2   0   0   0   1   1   1   2   0   1   1   1   1   2   0   1   1   2   2   0   0   2   1   0   1   2   2   1   1   1   1   2   2   2   1   0   1   0   2   1   2   1   0   0   2   1   0   0   1   0   2   1   2   0   1   1   1   2   1   0   1   0   1   1   1   1   1   0   0   1   1   2   1   0   0   2   0   1   0   1   0
 MK-1-8                 1   1   1   0   0   0   1   2   2   1   1   2   2   1   2   1   1   0   1   2   1   2   1   1   1   0   1   0   2   1   0   1   2   2   1   2   2   0   0   0   0   1   0   2   1   2   1   0   2   1   1   1   1   1   1   0   1   2   2   1   2   1   1   1   2   1   2   0   0   1   1   0   1   2   1   2   2   2   1   1   0   2   1   1   1   1   1   1   1   1   1   1   0   2   1   1   0   1   1   2   0   2   1   1   1   1   2   1   1   1   1   0   2   0   1   2   1   1   1   2   0   0   0   1   1   1   1   0   1   1   1   1   1   0   2   1   2   1   0   0   2   1   0   1   2   2   1   1   2   1   2   2   2   1   1   1   0   2   1   2   2   0   0   2   1   0   0   1   0   2   1   2   0   1   1   1   1   1   0   1   0   1   1   1   1   1   1   0   1   1   2   1   0   0   2   0   1   1   1   1
 MK-1-9                 1   1   1   0   0   0   1   2   1   1   1   2   2   1   2   2   2   0   1   2   1   2   1   1   1   1   1   1   2   0   0   2   2   2   1   2   2   0   0   0   0   1   0   2   0   2   2   0   2   0   1   1   1   1   0   0   1   2   2   1   1   0   1   1   1   1   2   0   0   1   1   0   1   2   1   2   2   2   1   1   0   2   1   2   0   2   1   1   1   2   2   1   0   2   1   0   0   1   1   2   0   2   1   1   1   2   1   1   1   1   1   0   2   0   1   2   1   1   1   0   0   0   0   0   1   1   1   0   2   1   1   1   1   0   2   1   2   1   0   0   1   1   2   2   2   1   1   1   2   1   2   2   2   1   1   1   0   2   1   2   1   0   0   0   1   0   0   1   0   1   1   1   0   1   0   1   1   1   0   0   0   2   1   1   1   1   1   0   0   1   2   0   0   1   2   1   1   1   0   2
 MK-1-10                1   1   1   0   1   0   1   1   1   1   1   1   2   1   2   2   2   0   1   2   1   2   1   1   1   1   1   1   2   0   0   2   2   1   1   2   2   0   0   0   0   1   0   2   0   1   1   0   2   0   1   1   0   2   0   0   1   2   2   1   1   0   1   1   2   1   2   0   0   1   2   0   1   1   1   2   2   2   1   1   0   2   2   2   0   2   1   1   1   1   2   1   0   2   1   0   0   1   1   2   0   1   2   1   1   2   2   1   1   1   1   0   2   0   1   2   1   1   2   1   0   0   0   0   1   1   0   0   2   1   2   1   1   1   1   2   2   1   0   0   0   1   2   2   2   1   1   1   2   1   2   2   2   2   1   1   0   1   1   2   1   0   0   0   1   0   0   1   0   2   1   1   0   1   0   1   1   0   2   0   0   2   1   1   2   2   1   0   0   1   1   0   0   1   1   1   2   1   0   2
 MK-1-11                2   1   0   1   1   2   1   2   1   1   2   0   2   1   1   2   1   1   1   2   1   2   2   1   1   1   1   1   1   0   0   2   2   1   1   2   2   0   0   0   1   1   0   2   0   1   1   0   2   0   1   2   0   2   0   0   1   1   2   1   1   0   1   1   2   1   2   0   0   0   1   0   2   1   0   1   2   2   1   1   0   2   1   1   0   2   1   1   2   0   2   1   0   2   1   0   0   1   0   1   0   1   2   1   1   1   1   1   1   1   1   1   2   0   2   2   1   1   2   0   0   0   0   0   1   1   0   1   2   1   2   1   1   1   1   1   2   2   0   0   0   2   2   2   2   1   0   1   2   1   2   2   2   2   1   1   0   1   1   2   1   1   0   0   2   0   0   1   0   2   1   1   0   1   0   1   1   0   2   0   0   2   1   1   2   2   1   0   1   1   2   0   0   1   1   1   1   0   0   1
 MK-1-12                2   1   0   1   2   2   1   2   1   1   2   1   2   1   1   2   0   1   1   0   1   2   2   2   1   1   1   1   1   0   0   2   2   1   1   1   2   0   0   1   1   1   0   2   0   1   1   0   2   0   0   1   0   1   0   0   1   0   2   1   1   0   1   1   2   1   2   0   0   1   1   0   2   1   0   1   2   2   0   1   0   1   1   1   0   2   1   1   2   0   2   1   0   2   1   1   0   1   0   0   0   1   1   1   1   1   1   1   0   1   1   1   2   0   2   2   1   1   2   1   0   0   0   1   1   1   0   1   2   1   2   1   0   0   1   2   2   2   0   0   0   1   2   2   1   1   0   1   0   1   2   1   2   2   1   0   0   2   1   2   0   1   0   1   2   0   0   1   0   2   0   1   0   1   0   1   1   0   2   0   0   2   1   1   2   0   1   0   2   1   1   0   0   1   1   1   1   1   0   0
 MK-1-13                1   1   1   1   1   2   2   2   0   1   2   1   2   1   1   2   0   1   1   0   1   2   1   2   1   1   1   1   1   1   0   2   2   1   1   1   2   0   0   1   1   1   0   2   1   1   1   0   2   0   0   1   0   1   0   1   1   0   2   1   1   0   1   1   2   1   2   1   0   1   0   0   2   1   1   1   2   2   0   1   0   0   0   1   0   2   1   1   2   1   2   1   0   2   2   1   0   1   0   0   0   2   1   0   1   1   1   1   0   1   1   1   2   0   2   2   1   1   2   1   0   0   0   1   0   1   1   1   2   1   2   1   1   0   1   2   2   1   0   0   0   1   2   1   1   1   1   1   0   1   2   1   2   2   1   0   0   2   1   2   0   1   1   1   2   0   0   1   0   1   0   1   0   2   0   1   1   1   2   0   0   2   1   1   2   0   1   1   2   1   1   0   1   1   1   1   1   1   0   0
 MK-1-14                1   1   1   1   1   2   2   2   0   1   2   1   2   1   1   2   0   1   1   1   1   1   1   2   1   1   1   1   1   1   0   2   2   1   1   1   2   0   0   1   1   1   0   2   1   0   1   0   2   0   0   1   0   1   0   1   1   0   2   1   1   1   1   1   1   0   2   0   0   1   0   0   2   1   1   1   2   2   0   1   1   0   0   1   0   2   1   1   2   1   1   1   0   2   2   2   0   1   0   0   0   2   1   0   2   1   1   0   1   1   2   1   2   0   2   1   1   0   1   0   0   0   0   0   0   1   1   2   2   1   2   1   1   0   1   2   2   1   0   0   0   0   2   1   1   1   1   2   0   0   2   0   2   1   1   0   0   2   1   2   0   1   1   1   2   0   0   0   0   1   0   2   0   2   1   1   1   1   1   0   0   2   0   1   2   0   1   1   2   1   1   0   1   1   1   1   1   1   1   0
 MK-1-15                1   1   1   1   2   2   2   1   0   0   2   1   1   1   1   2   0   0   0   1   1   1   1   2   1   2   1   2   1   1   1   2   2   1   1   2   1   0   0   1   1   0   0   2   1   0   1   1   2   0   0   1   0   1   0   1   1   0   2   1   1   1   1   1   1   0   1   0   0   1   0   1   2   1   1   1   2   2   0   1   1   0   0   1   1   2   2   1   2   1   2   1   0   2   2   2   0   1   0   0   0   2   1   0   2   1   1   1   2   1   2   1   1   1   2   1   0   0   0   0   0   0   0   1   0   1   1   2   1   2   2   1   0   0   0   2   2   1   0   0   0   1   2   1   0   1   1   2   0   1   2   0   2   1   2   0   0   2   1   2   0   1   1   1   2   0   0   0   0   1   1   2   0   2   0   1   1   1   1   0   0   2   0   1   2   0   1   1   2   1   2   0   1   1   1   1   1   0   1   0
 MK-1-16                1   1   1   1   2   1   2   1   0   0   2   1   1   1   1   2   1   0   0   1   1   1   1   2   1   2   0   2   1   1   2   2   2   1   1   1   1   0   0   1   1   0   0   2   1   0   1   0   2   0   1   1   0   1   0   2   1   0   2   1   1   1   2   1   1   0   1   1   1   0   1   2   2   1   1   1   2   2   0   1   1   0   0   1   1   2   2   1   2   1   1   0   0   2   2   2   1   1   1   0   0   2   2   0   2   1   1   0   1   1   1   1   1   1   2   1   1   0   0   0   0   0   0   1   0   1   2   1   1   2   1   1   0   0   0   2   2   1   0   0   0   1   1   1   0   2   2   2   1   1   1   1   2   2   2   0   0   1   1   2   0   1   1   1   2   0   1   0   0   1   1   2   0   2   0   1   1   1   1   0   0   2   0   1   2   0   1   0   1   1   2   0   1   0   0   1   1   0   0   1
 MK-2-1                 1   1   0   1   1   2   0   2   1   2   1   2   1   1   2   0   0   0   1   2   1   2   2   1   1   2   1   0   0   0   0   2   2   1   2   2   0   0   1   0   1   0   1   0   1   1   0   1   0   1   0   0   1   1   1   2   2   2   1   0   2   1   0   1   1   0   1   0   2   0   1   0   0   2   1   1   1   0   1   1   0   1   1   1   1   2   0   1   2   1   1   0   0   0   1   1   1   1   0   1   1   0   2   1   2   2   2   2   2   0   0   2   1   1   1   2   1   1   1   1   1   0   0   2   1   1   2   0   2   0   2   1   2   2   1   0   2   0   1   1   1   2   1   1   2   2   0   1   0   1   1   1   0   0   2   2   2   2   1   0   1   2   0   2   2   2   1   1   1   1   0   0   1   1   1   1   0   2   1   2   2   0   2   2   0   2   2   0   1   0   1   2   1   0   0   1   1   1   2   1
 MK-2-2                 1   1   0   1   1   2   0   2   1   2   1   2   1   1   2   0   0   1   1   2   1   2   2   1   1   2   1   0   0   0   1   2   2   1   1   2   0   0   0   1   1   0   1   0   1   1   0   1   1   1   1   0   1   2   1   2   2   2   1   0   0   1   0   1   1   0   1   0   2   0   1   0   0   2   1   1   1   0   1   0   0   1   1   1   0   2   1   1   2   1   1   0   0   0   1   2   1   1   1   1   0   0   2   1   2   1   2   2   2   0   0   2   0   1   1   1   1   1   1   2   1   0   0   1   1   1   2   1   2   0   2   1   2   0   1   0   2   0   2   1   1   2   0   1   2   2   0   1   0   2   1   1   0   0   1   2   2   2   0   0   1   1   1   2   2   2   1   1   2   1   0   0   1   1   0   1   0   2   1   2   2   0   2   2   0   2   2   0   1   0   1   2   1   0   0   1   2   1   2   1
 MK-2-3                 1   1   1   1   1   2   0   2   1   2   1   2   1   1   2   0   0   1   2   2   1   2   2   1   1   2   1   0   0   0   1   2   2   1   1   2   1   0   0   1   1   0   1   0   1   1   0   1   1   1   1   0   1   2   1   2   2   2   1   1   0   1   0   1   1   0   1   1   2   0   0   0   1   2   0   1   1   0   1   0   0   1   1   0   0   2   0   1   2   1   1   0   0   0   1   2   1   1   1   1   0   0   2   0   2   0   2   2   2   0   1   1   1   1   1   1   1   1   1   2   1   1   0   1   1   1   2   1   2   0   2   1   2   0   1   0   2   0   2   1   1   2   0   1   2   2   0   1   1   2   1   1   0   0   1   2   2   2   0   0   1   1   0   2   2   2   1   1   2   1   0   0   1   1   0   1   0   1   1   1   2   0   2   2   0   2   2   1   1   1   1   2   0   0   0   1   2   1   2   1
 MK-2-4                 0   1   1   2   1   2   0   2   2   2   1   2   1   2   2   0   0   1   2   2   0   2   1   1   1   2   1   1   0   0   1   2   2   2   1   0   1   0   0   1   2   0   1   0   1   1   1   1   0   1   1   0   0   2   1   2   2   2   1   1   0   1   1   1   1   0   1   1   1   0   0   0   1   2   0   1   2   0   1   0   0   1   1   0   0   2   1   1   2   1   1   0   0   0   1   1   1   1   2   1   0   0   2   1   2   0   2   2   2   0   1   1   1   1   1   1   1   1   1   2   1   1   0   1   1   1   2   1   2   0   2   1   1   0   2   1   2   0   2   1   1   2   0   1   2   2   0   1   0   2   1   1   0   0   1   2   2   2   0   0   1   1   0   2   2   2   2   1   2   2   0   0   1   1   0   2   0   2   1   0   2   0   1   1   0   2   2   1   1   1   1   2   0   1   0   1   1   1   2   1
 MK-2-5                 0   1   1   2   1   2   0   2   2   2   1   2   1   2   2   0   0   0   2   2   0   2   1   1   1   2   1   1   0   1   1   1   2   1   1   0   1   1   0   1   2   0   1   0   1   1   1   1   0   1   1   0   0   1   1   2   2   2   1   1   0   1   0   1   1   0   1   1   1   0   0   0   1   2   0   1   2   0   1   0   0   1   1   1   0   2   1   1   2   1   1   0   0   0   2   1   1   1   2   1   0   0   2   1   2   1   2   1   2   0   1   1   0   1   1   2   1   1   0   1   1   0   0   1   2   1   2   1   2   1   1   1   1   0   2   1   2   0   1   1   1   2   1   1   2   2   2   1   1   2   1   1   0   1   1   1   2   2   0   0   1   1   0   2   1   2   2   1   2   1   0   0   1   1   1   2   1   1   1   1   1   0   0   1   0   2   1   1   1   1   0   2   0   1   0   1   1   1   2   1
 MK-2-6                 0   1   1   2   1   2   0   1   2   2   1   2   1   2   1   0   0   0   2   2   0   1   1   1   1   2   1   1   0   1   1   1   2   1   1   0   1   1   0   2   2   0   1   0   1   1   1   0   0   1   1   1   0   1   0   2   2   2   0   1   0   1   0   1   1   0   1   0   1   0   1   0   1   2   0   1   2   0   1   0   0   1   1   1   0   2   2   1   2   1   1   0   0   0   2   1   1   1   2   1   0   0   2   1   2   1   2   1   1   1   1   1   0   1   0   2   1   0   0   0   1   0   0   1   2   1   1   1   2   1   1   2   0   0   2   1   2   0   1   1   0   1   1   1   2   2   1   1   1   2   1   1   0   1   1   1   2   2   0   0   0   1   0   2   1   2   2   1   2   1   0   0   1   2   1   2   2   1   1   0   1   1   0   1   0   2   1   1   0   1   1   2   0   1   0   1   2   1   1   1
 MK-2-7                 1   1   1   2   1   1   0   1   2   2   1   2   1   2   1   0   0   0   2   2   0   1   1   1   1   2   1   1   0   0   1   1   2   1   1   1   1   1   0   2   2   0   1   0   1   1   1   0   0   1   1   1   0   1   0   2   2   2   0   2   0   1   0   1   1   0   1   0   1   0   2   0   1   2   0   1   2   0   1   0   0   1   1   1   0   2   2   1   2   1   1   0   0   0   2   0   1   1   2   1   1   0   2   1   1   1   2   0   1   1   1   1   0   2   2   2   1   0   1   0   1   0   1   1   2   1   1   1   1   2   1   2   0   0   2   1   0   0   1   1   1   1   1   1   1   2   1   1   1   2   1   1   0   1   1   1   2   2   0   0   0   1   0   1   1   2   2   1   2   1   0   1   0   2   2   2   2   1   2   0   1   1   0   1   0   2   0   0   0   1   1   2   0   1   1   1   2   1   2   0
 MK-2-8                 1   1   1   2   1   0   1   1   2   2   1   2   0   2   1   0   0   0   1   2   1   1   1   2   1   2   1   1   0   0   1   0   2   2   1   0   1   1   0   2   2   0   1   1   1   1   1   0   1   1   1   1   0   1   0   2   1   2   1   1   1   1   0   1   1   0   1   0   1   0   2   0   1   2   0   1   2   1   1   0   0   1   1   1   0   2   2   1   2   1   1   0   0   0   2   0   1   1   1   1   2   0   2   1   1   1   2   1   1   1   2   1   0   2   2   2   1   1   1   0   1   0   1   0   2   1   1   1   1   1   1   2   0   0   2   1   1   0   1   1   1   1   1   1   1   2   2   1   1   2   1   2   0   1   1   1   2   2   0   0   0   1   0   1   1   2   2   1   2   0   0   1   1   2   2   2   2   1   2   0   1   0   0   1   0   2   0   0   0   2   1   2   0   2   1   1   2   1   2   0
 MK-2-9                 1   1   2   2   1   0   1   1   2   2   1   2   0   1   1   0   0   1   1   2   1   1   1   2   1   2   1   1   0   0   1   0   2   2   1   0   1   1   1   1   2   1   1   1   1   1   0   0   1   1   1   1   0   1   0   2   1   2   0   1   1   1   1   1   1   0   1   0   1   0   2   0   1   2   0   1   2   1   0   0   0   1   1   2   0   2   2   1   2   1   1   0   0   0   2   0   1   2   2   1   2   0   1   1   1   1   2   1   0   2   2   0   0   2   1   2   1   1   0   0   2   1   1   0   2   1   1   1   1   1   1   2   1   0   2   1   1   0   2   1   1   1   1   1   1   1   2   1   2   2   1   2   0   2   1   0   2   2   1   0   0   1   0   1   0   2   1   1   2   0   0   1   1   2   2   2   2   1   2   0   1   0   0   1   0   2   0   0   0   1   0   2   0   1   1   1   2   2   2   0
 MK-2-10                1   0   1   2   1   0   1   1   2   2   1   2   0   1   1   0   0   1   1   2   1   1   1   2   1   2   1   1   0   0   1   0   2   2   1   0   2   1   1   1   2   1   1   2   1   0   1   0   1   1   1   1   0   1   0   2   1   1   0   1   1   1   1   1   1   0   0   0   0   0   2   0   2   2   0   1   2   1   0   1   0   1   1   2   0   2   2   1   2   1   1   0   0   0   2   0   1   2   2   0   2   0   0   1   1   1   2   1   0   2   1   0   1   2   1   1   1   2   1   1   2   1   2   0   2   1   1   1   1   1   1   2   2   0   2   1   1   0   2   1   1   1   1   0   1   1   1   1   2   2   1   2   0   2   0   0   2   1   1   0   0   1   0   1   0   2   1   2   2   0   0   1   1   2   2   2   2   1   2   1   1   1   0   1   0   2   0   0   0   1   1   2   0   1   1   1   2   2   1   0
 MK-2-11                2   1   1   1   1   0   2   1   2   2   1   2   0   1   1   0   0   2   1   2   1   1   1   2   1   1   1   1   0   1   1   0   1   2   1   0   2   2   1   1   2   1   1   2   1   1   1   0   1   1   1   1   0   1   0   2   1   0   0   1   1   1   2   1   1   0   1   0   0   0   2   0   2   2   0   2   2   1   0   1   1   0   1   1   0   0   1   1   1   1   1   0   0   0   2   0   1   2   2   0   2   1   0   1   1   1   1   1   0   1   2   0   1   2   0   1   1   2   1   1   2   1   2   0   2   1   1   1   2   1   1   2   2   0   2   1   1   0   2   1   1   1   1   1   1   1   1   0   2   2   1   2   0   2   0   0   2   1   1   1   0   0   0   2   0   2   1   2   2   0   0   1   1   2   2   1   2   0   2   1   1   1   0   1   0   2   0   0   1   1   2   2   1   1   1   1   1   2   1   1
 MK-2-12                2   1   1   1   2   1   2   1   2   2   2   2   2   1   1   0   0   2   1   2   1   1   1   2   1   1   1   1   0   1   1   0   1   2   1   1   2   2   1   1   2   1   1   2   2   0   1   0   1   1   1   1   0   1   0   2   1   1   1   1   1   1   2   1   1   0   2   0   0   0   2   0   1   2   0   2   2   1   0   1   1   0   0   1   0   1   1   1   1   1   1   0   0   0   2   0   1   2   2   0   2   1   0   1   1   1   1   0   0   1   2   0   1   2   0   1   2   2   1   1   2   1   2   0   1   1   1   1   2   1   0   2   1   1   2   1   1   1   1   1   0   2   1   1   1   1   1   0   2   2   1   2   0   1   0   0   2   1   1   1   1   1   0   2   1   1   1   2   1   0   0   0   1   2   2   1   2   0   2   2   1   1   0   1   1   2   0   0   1   0   1   2   1   1   1   1   0   2   1   2
 MK-2-13                2   1   1   1   2   1   2   1   1   2   2   2   2   1   1   0   0   2   2   2   1   1   1   2   1   2   0   1   0   1   1   0   1   2   1   1   1   2   1   1   2   1   1   2   2   0   1   0   1   0   1   1   0   2   0   2   1   1   1   1   1   1   2   0   1   0   2   0   0   0   2   0   2   2   0   2   2   1   0   1   1   0   0   1   0   1   1   1   2   0   0   0   0   0   2   0   1   2   2   0   2   1   0   1   0   1   1   1   0   1   2   0   1   2   0   1   2   2   0   0   2   1   2   1   1   1   1   1   1   1   1   2   1   1   2   1   0   1   1   1   0   2   2   2   1   1   1   0   2   2   2   2   0   1   0   0   2   1   1   1   1   1   0   2   1   1   2   2   1   1   1   0   1   2   2   1   2   0   2   1   1   0   0   1   2   2   0   1   0   1   2   2   2   1   1   1   0   1   1   2
 MK-2-14                2   1   2   1   2   1   1   0   1   2   2   2   2   0   2   0   0   2   2   2   1   1   1   2   1   2   0   1   0   1   1   0   1   2   1   1   1   1   1   1   1   1   1   2   2   0   1   0   1   0   1   1   0   2   0   2   1   1   2   1   1   1   2   0   1   0   2   0   1   0   2   0   2   2   0   2   1   1   0   1   1   0   0   1   0   1   1   1   2   0   1   0   1   2   2   0   0   2   2   0   2   0   0   1   0   2   1   1   0   1   1   1   1   1   0   1   2   2   1   0   2   1   2   1   1   1   1   0   1   1   0   2   1   2   2   0   0   1   0   2   0   1   2   2   0   2   0   0   2   2   2   2   0   1   0   0   2   1   2   1   1   1   0   2   1   1   2   2   1   0   0   0   1   1   2   1   0   1   2   1   1   0   0   1   2   2   1   1   0   1   2   2   2   1   1   1   0   0   1   2
 MK-2-15                2   1   2   1   2   1   1   0   1   2   1   2   2   0   2   0   1   1   1   2   1   1   1   2   1   1   0   1   0   1   1   0   1   2   0   1   1   0   2   1   1   1   1   1   2   0   1   0   0   0   1   1   1   2   0   2   1   1   2   0   2   2   2   0   1   0   1   0   2   1   2   0   2   1   0   1   1   1   0   1   1   0   1   1   0   0   1   1   1   0   1   0   1   2   2   0   0   2   1   0   1   0   0   1   1   2   1   1   0   1   1   1   1   1   0   1   1   2   1   0   1   1   2   1   2   1   1   1   1   2   0   2   1   2   2   2   1   1   0   2   0   1   2   1   0   2   0   0   2   1   2   2   0   1   1   0   2   1   2   1   1   1   0   1   1   1   2   2   0   0   0   0   1   1   2   1   0   1   2   1   1   1   0   1   2   1   1   0   1   1   2   1   2   1   1   0   0   1   1   2
 MK-2-16                2   1   2   1   2   1   1   0   1   2   1   2   2   1   2   0   1   1   1   2   1   2   1   2   1   1   0   1   0   1   1   0   1   2   0   0   1   1   2   1   1   1   1   1   2   0   1   0   0   0   0   1   1   2   0   2   1   1   2   0   1   2   2   0   1   0   2   1   2   0   2   0   2   1   0   1   1   1   0   1   1   1   2   0   0   0   1   1   1   0   1   0   1   2   2   0   0   2   1   0   1   0   0   1   1   2   1   1   0   0   0   2   1   1   1   1   2   2   1   0   1   1   1   1   2   1   1   1   2   1   0   2   1   2   2   2   1   1   0   1   0   1   2   2   0   2   1   0   2   1   2   2   0   2   1   0   2   1   2   1   1   1   0   1   1   1   1   1   1   0   0   0   1   1   2   1   1   0   2   1   0   1   0   2   2   0   0   0   1   1   2   1   2   1   2   0   0   1   1   2
 MK-3-1                 1   2   1   2   1   0   1   0   2   2   1   1   1   0   1   1   2   2   2   1   0   2   1   1   2   0   0   2   1   2   1   1   1   0   2   1   1   1   0   1   1   2   0   2   2   2   2   2   0   2   1   1   1   1   0   1   0   2   0   2   0   1   2   2   1   2   0   0   1   2   1   0   2   1   1   0   1   1   0   1   0   0   1   1   2   0   1   1   2   2   1   1   1   1   2   0   1   1   1   1   1   2   2   1   1   1   1   1   1   0   2   0   2   0   2   2   2   0   0   1   0   2   1   2   1   0   2   1   2   1   1   0   1   1   0   1   0   1   0   1   1   0   1   0   1   1   1   1   2   1   1   2   1   1   0   0   0   1   0   1   0   1   0   0   1   1   0   1   2   1   1   1   2   2   1   1   2   1   1   0   1   0   0   1   0   2   1   2   0   1   0   1   2   0   2   1   1   2   1   2
 MK-3-2                 1   2   1   1   1   0   1   0   2   2   1   1   1   0   1   0   2   2   2   1   0   2   0   1   1   0   0   1   1   2   1   1   1   0   2   2   1   0   1   0   1   2   0   2   2   2   2   2   0   2   1   1   1   1   0   1   0   2   1   1   0   1   2   1   1   2   0   0   1   2   1   0   2   1   1   0   1   0   0   1   2   0   1   1   1   0   1   1   2   2   2   1   1   1   2   0   1   1   1   1   0   1   2   1   1   1   1   1   1   0   2   0   2   0   2   2   1   0   0   1   0   2   1   2   2   0   0   1   2   1   0   0   1   1   0   1   0   1   0   1   1   0   1   0   1   2   1   1   2   1   1   2   1   1   0   0   0   1   1   1   0   1   0   0   1   1   0   1   2   0   1   1   2   1   0   1   2   1   1   0   1   0   0   1   0   2   1   2   0   1   0   1   2   0   1   1   1   2   2   2
 MK-3-3                 2   2   1   0   1   0   1   0   1   2   1   1   1   1   1   0   2   1   2   1   1   2   0   1   2   0   0   1   1   2   0   1   1   0   1   2   1   0   1   0   1   2   0   2   2   2   2   2   0   2   0   1   1   1   0   1   0   2   1   1   1   1   2   1   1   2   0   0   1   2   1   0   1   1   0   1   1   0   0   1   2   0   1   1   1   0   1   0   1   2   2   2   1   1   2   0   1   1   1   1   0   1   1   1   1   0   0   1   1   0   2   0   2   1   2   2   1   0   1   0   0   2   2   2   2   0   0   1   1   1   0   0   1   1   0   0   0   1   0   2   2   0   1   0   1   2   2   1   2   0   0   2   1   1   0   0   0   0   1   1   1   0   0   0   0   1   0   1   2   0   1   1   2   2   0   1   2   0   1   0   2   0   1   1   0   1   1   2   0   1   0   1   2   0   1   0   1   2   2   2
 MK-3-4                 1   2   1   0   1   0   1   0   1   2   1   1   1   1   1   0   2   1   1   1   1   2   0   1   2   0   0   1   1   2   1   1   1   0   1   2   1   0   1   0   1   1   1   2   2   2   2   2   0   2   0   1   1   1   0   1   0   2   1   1   1   0   2   1   1   2   0   1   1   2   2   0   1   1   0   1   1   0   0   1   2   0   1   1   1   0   1   1   1   1   2   2   1   1   1   0   1   1   1   1   0   1   1   1   1   0   0   1   1   0   2   0   1   2   2   2   1   0   1   0   1   2   2   2   2   1   0   1   1   1   0   0   1   1   0   0   0   1   0   2   2   0   1   1   1   2   2   1   2   0   0   1   1   1   0   0   0   0   1   1   1   0   0   0   0   0   0   1   2   1   1   1   2   2   0   2   1   0   1   0   1   0   0   1   1   0   1   2   0   1   0   1   2   1   1   0   1   2   1   2
 MK-3-5                 1   2   1   0   1   0   1   0   2   2   1   1   1   2   1   0   1   1   1   1   1   2   0   1   2   1   0   2   1   2   1   1   1   0   1   2   1   0   1   0   1   1   1   2   2   2   2   2   0   1   0   2   0   1   1   2   0   2   1   1   1   0   2   1   1   2   0   1   1   2   2   0   1   1   0   1   1   0   0   1   2   0   1   1   0   0   1   1   1   0   2   2   1   0   1   0   1   1   1   1   0   2   1   1   0   0   0   0   2   2   2   0   1   2   1   2   1   0   1   0   1   2   2   1   2   1   0   1   1   2   0   1   0   2   1   0   0   1   0   2   2   1   1   1   2   2   2   1   2   0   0   1   1   1   0   0   0   0   0   1   2   0   0   0   1   0   0   1   2   1   1   1   1   2   1   2   1   0   2   1   1   0   0   1   1   0   1   2   1   1   0   1   2   1   1   0   0   2   1   2
 MK-3-6                 1   2   1   1   2   0   1   0   2   2   1   1   1   2   1   0   1   1   1   0   1   2   0   1   2   1   1   2   1   2   1   1   1   0   1   2   0   1   0   1   1   1   1   1   0   2   2   2   0   1   0   2   0   1   1   2   0   2   1   1   1   0   1   1   2   2   1   0   1   2   2   0   1   0   1   0   1   1   1   1   2   0   1   1   0   0   1   0   1   0   1   2   1   1   1   0   1   1   1   1   1   2   1   1   1   0   0   0   2   2   2   0   1   2   1   2   1   1   1   1   1   2   1   1   2   1   0   2   1   2   0   1   0   2   1   1   0   1   0   2   2   1   0   1   2   2   2   1   1   0   1   1   1   1   0   0   0   0   0   1   2   0   0   0   1   0   0   2   1   1   1   1   1   2   1   2   1   0   2   2   2   0   1   1   2   0   1   2   1   1   0   1   2   1   2   0   1   2   1   1
 MK-3-7                 1   1   1   2   2   0   1   0   2   2   1   1   1   2   1   1   1   1   1   0   1   1   0   1   2   1   1   2   1   2   1   1   1   0   0   2   0   1   0   1   1   0   1   1   0   2   1   2   0   1   1   1   0   1   2   2   0   1   1   2   1   0   1   1   2   2   1   0   1   2   2   0   1   0   2   1   1   1   1   1   1   0   1   1   0   0   1   1   1   1   1   2   1   1   0   0   0   1   1   1   1   2   1   1   1   0   1   2   2   2   2   0   1   2   2   2   1   1   1   1   2   2   1   1   2   1   0   2   2   2   0   2   0   2   1   1   0   1   0   2   1   1   1   1   1   2   2   1   1   0   1   1   1   1   0   0   0   0   0   1   2   0   0   1   1   0   0   2   1   0   2   1   1   2   1   2   1   1   1   2   2   0   1   1   2   0   1   2   1   1   0   1   2   1   1   0   1   2   0   1
 MK-3-8                 1   1   2   2   2   0   2   0   2   2   1   1   1   2   1   2   1   1   1   0   2   1   0   1   2   2   1   1   0   1   1   1   1   0   1   2   0   2   0   1   1   0   2   1   0   2   1   2   1   1   1   1   0   1   2   2   0   1   0   2   1   0   1   1   2   2   1   0   1   2   2   0   1   0   2   1   1   1   1   1   1   0   1   1   0   0   0   1   1   1   1   2   1   1   0   0   0   1   0   1   1   2   1   0   1   0   0   1   2   2   2   1   1   2   2   2   1   1   1   1   2   2   2   1   2   1   1   2   2   2   0   2   0   2   1   1   0   1   0   2   1   1   1   1   2   2   1   2   1   0   1   2   0   2   0   0   0   0   0   1   1   0   0   1   1   1   0   2   2   0   1   1   1   2   1   2   1   1   1   2   2   1   1   1   1   0   2   2   1   1   0   1   1   1   2   0   1   2   0   1
 MK-3-9                 1   1   1   2   2   0   2   1   2   1   1   1   1   2   1   2   0   0   2   1   2   1   0   1   2   2   1   1   0   1   1   1   1   0   1   2   0   2   1   1   1   0   1   1   0   1   1   2   1   1   0   1   0   1   1   2   0   1   0   2   1   1   1   2   2   2   1   1   1   2   2   2   1   0   2   1   1   1   1   1   1   0   1   2   0   0   0   1   0   1   1   2   0   1   0   0   0   1   0   1   1   2   0   0   1   0   0   1   2   2   2   1   1   2   2   2   1   1   1   0   2   2   2   1   2   1   0   2   2   2   0   2   1   2   2   1   0   1   0   2   1   2   1   0   2   1   1   2   1   1   0   2   0   2   0   0   0   1   0   1   1   0   0   1   2   1   0   2   2   0   1   1   1   2   2   2   1   1   2   1   2   1   1   1   1   0   2   2   2   1   0   1   1   1   2   1   1   2   0   1
 MK-3-10                1   1   1   2   1   1   2   1   1   1   1   1   1   2   1   1   0   0   2   1   2   1   0   1   2   2   1   0   0   1   0   1   1   0   1   1   0   2   1   1   2   0   0   1   0   1   0   1   1   1   0   2   0   1   2   2   0   2   0   2   1   1   1   1   1   2   1   1   2   2   2   2   2   0   2   1   1   1   1   1   1   0   1   2   1   0   0   1   1   1   1   2   0   1   0   0   0   0   1   1   1   2   0   1   2   0   0   1   2   2   2   1   1   2   2   2   2   1   1   0   2   2   2   1   2   1   0   1   1   2   0   2   1   2   2   2   0   1   0   1   1   2   2   0   1   1   1   1   1   1   0   2   0   2   0   0   0   1   0   1   1   0   0   2   1   1   0   2   1   1   1   1   1   2   2   2   1   1   2   1   2   1   0   2   1   0   2   2   2   1   0   1   1   0   2   1   1   1   1   1
 MK-3-11                1   1   1   2   1   1   1   1   1   2   1   1   1   1   2   1   0   0   2   1   2   1   0   1   2   2   0   0   0   1   0   2   1   0   1   1   0   2   1   1   2   1   0   1   0   1   0   1   1   0   0   2   0   0   2   2   0   2   1   2   1   0   1   1   1   1   1   2   2   2   2   2   2   0   2   1   2   1   1   1   0   0   1   2   1   0   0   1   1   1   1   2   0   1   0   0   0   0   1   1   1   2   0   1   1   0   0   1   2   2   2   1   1   2   2   1   2   1   1   0   1   1   2   1   2   1   0   1   1   2   0   2   1   2   2   2   0   1   0   1   1   2   2   0   1   1   2   1   1   1   0   2   0   2   0   0   0   1   1   1   2   0   0   1   1   1   0   2   1   1   1   1   1   2   2   2   2   1   1   1   2   1   0   2   2   0   2   2   2   1   1   1   1   1   2   1   1   1   1   1
 MK-3-12                1   1   0   2   1   1   1   1   1   2   1   1   1   1   1   1   0   0   2   1   2   1   0   1   1   2   0   0   0   1   0   2   1   0   0   1   0   1   1   0   2   1   1   2   1   2   0   1   1   0   0   2   0   0   1   2   0   2   2   2   1   0   1   1   1   1   1   2   2   2   2   2   2   1   2   1   2   1   1   1   0   1   1   2   1   0   0   1   2   0   1   2   1   1   0   0   0   0   1   1   1   2   1   1   1   0   0   1   2   2   2   1   1   2   2   1   2   1   1   0   1   1   1   1   2   1   0   1   1   2   1   2   1   1   2   2   0   1   0   1   1   2   2   1   1   1   2   2   0   1   0   2   0   2   0   0   0   1   1   1   2   0   0   1   1   1   0   1   1   1   1   2   1   2   2   1   2   0   0   1   2   1   1   2   2   0   1   2   2   1   1   1   1   2   2   2   1   1   1   1
 MK-3-13                2   0   1   2   1   1   1   2   1   2   1   1   1   1   1   1   0   0   2   1   1   1   0   1   1   2   0   0   0   1   0   2   1   0   0   0   0   1   1   0   2   1   1   2   1   2   0   2   1   1   0   2   0   0   1   2   0   2   2   2   1   0   1   2   1   1   1   1   2   2   2   2   2   1   2   2   2   1   1   0   0   1   1   2   1   0   0   1   2   0   1   2   1   1   1   0   1   1   1   1   1   2   1   1   1   0   0   1   2   2   2   1   1   2   2   1   2   0   0   0   1   1   2   1   2   1   0   1   1   2   1   2   1   1   2   1   1   2   1   0   1   2   1   1   0   1   2   2   0   1   0   2   0   2   2   0   0   1   1   1   2   0   0   0   1   1   0   1   1   1   1   2   1   2   2   1   2   0   0   0   2   1   1   2   2   0   1   2   2   1   1   1   1   2   2   1   1   1   1   1
 MK-3-14                2   0   1   2   1   1   1   2   1   1   1   1   1   1   1   1   0   0   2   1   1   1   0   1   1   2   0   0   1   1   0   2   1   0   1   0   0   1   1   0   1   1   1   2   2   2   0   2   0   1   0   2   0   0   1   2   0   2   2   2   0   0   1   2   1   1   1   1   2   1   2   1   2   2   2   2   2   1   1   0   0   1   1   1   1   0   0   1   2   0   1   1   1   1   1   1   1   1   2   1   1   2   2   0   1   0   1   1   2   2   2   2   1   2   1   1   2   0   0   0   2   2   2   1   2   1   0   0   1   2   1   2   1   1   2   1   2   2   1   0   1   2   0   1   0   1   1   2   0   0   1   2   0   2   1   0   0   1   1   1   2   1   0   0   1   1   0   1   1   1   0   1   1   2   2   0   2   0   1   0   1   1   1   1   2   0   1   2   2   1   1   1   1   2   2   1   1   1   1   1
 MK-3-15                2   0   1   1   1   1   1   1   1   1   1   1   1   1   0   1   0   0   2   1   1   1   1   0   1   2   0   0   1   1   0   2   1   0   1   0   1   1   1   0   1   1   1   2   2   2   0   2   0   1   0   2   0   0   1   2   0   2   1   1   0   0   1   2   1   1   1   1   1   1   2   1   2   2   2   2   2   1   1   0   0   1   1   1   1   1   0   1   2   0   1   1   1   0   1   1   1   1   1   1   1   2   2   0   2   1   1   1   2   2   1   1   0   2   1   1   1   0   0   0   2   2   2   1   2   1   0   1   1   2   1   2   1   1   2   0   2   2   1   0   2   2   0   1   0   1   1   2   0   0   1   2   0   2   1   0   0   0   1   1   2   1   0   0   1   1   0   1   1   1   1   1   1   2   2   0   2   0   1   0   1   1   1   1   2   0   1   2   2   1   2   1   1   2   2   1   1   0   1   1
 MK-3-16                1   0   1   1   1   1   1   1   1   0   1   1   1   1   0   1   0   0   2   1   0   2   1   0   1   2   0   0   0   1   0   2   2   1   1   1   1   1   0   0   1   0   1   2   2   2   0   2   0   2   0   2   0   0   1   2   1   2   2   1   0   2   1   2   1   1   1   1   1   1   2   1   2   2   2   2   2   1   1   0   0   0   1   1   1   1   0   0   2   0   1   1   1   0   1   1   1   1   1   1   2   2   1   0   2   1   0   2   2   2   1   1   1   0   1   1   1   0   0   0   2   2   2   1   2   1   1   1   2   1   1   1   1   1   2   0   2   2   1   0   2   2   0   1   0   1   1   2   0   0   1   2   0   2   1   0   1   1   1   1   2   2   0   0   2   1   0   1   1   1   2   0   1   2   2   0   2   0   1   0   1   1   2   2   2   0   1   2   2   1   2   1   1   2   2   1   1   0   2   1
 MK-4-1                 2   2   0   0   1   2   1   0   1   1   0   2   1   2   1   1   1   1   1   0   1   1   1   1   0   1   2   2   1   1   1   1   1   2   2   0   0   0   2   2   0   1   1   0   0   1   1   0   2   2   2   0   1   1   2   1   0   0   1   1   2   1   1   1   2   1   1   2   2   2   0   2   0   2   1   2   1   1   2   1   0   0   0   1   1   1   2   2   1   0   2   0   1   1   1   1   1   2   0   2   1   1   1   1   1   1   2   2   2   1   1   2   1   1   2   1   2   0   1   1   1   1   0   1   2   0   0   1   1   1   2   1   1   0   1   0   0   2   0   1   1   1   1   1   0   1   1   1   2   1   2   2   1   0   1   0   2   1   1   1   2   1   1   2   1   0   2   0   1   2   1   0   1   2   1   1   1   1   0   2   0   1   2   2   0   1   1   0   1   0   2   0   0   1   1   0   1   1   2   1
 MK-4-2                 1   2   0   0   1   2   1   0   1   2   0   1   1   2   0   1   1   1   1   0   1   1   1   1   0   1   2   2   1   1   0   1   1   2   2   1   0   0   1   2   0   1   1   0   0   1   1   0   2   2   2   0   1   0   2   1   0   1   1   1   2   0   1   1   1   1   1   2   2   1   0   2   0   2   2   2   1   1   2   0   0   0   0   1   1   1   2   2   1   0   2   0   1   2   1   1   1   2   1   2   1   1   1   1   1   1   2   1   2   1   1   2   1   0   1   1   1   0   1   1   2   1   1   1   2   0   0   2   2   1   2   1   1   0   1   0   0   2   0   1   1   2   1   1   0   1   1   1   2   2   1   2   1   0   0   0   2   1   2   0   2   2   1   2   1   0   2   1   1   2   1   1   1   2   1   1   2   1   0   2   1   0   2   2   1   0   2   0   1   0   2   1   0   1   1   0   1   1   2   1
 MK-4-3                 1   2   0   0   1   2   1   1   2   2   1   1   1   1   1   1   1   1   1   0   2   1   2   1   0   1   2   2   1   1   1   1   1   2   2   1   0   0   1   2   0   1   0   1   0   1   1   0   2   1   1   0   1   0   2   1   0   1   1   1   2   0   1   1   1   1   1   2   2   1   0   2   0   2   2   2   1   1   2   0   0   0   0   1   1   1   2   2   1   0   0   0   1   1   1   2   1   2   2   2   1   1   1   1   1   1   1   1   2   1   1   2   1   0   1   1   1   0   0   0   2   1   1   1   2   0   1   2   2   1   2   1   1   1   1   0   0   2   1   1   1   2   1   1   0   1   1   2   2   2   1   1   0   0   0   0   2   1   2   0   1   1   2   2   1   0   2   1   2   1   1   1   1   2   1   1   2   1   0   2   1   0   2   2   0   0   2   1   1   0   2   1   0   1   2   0   1   1   2   1
 MK-4-4                 1   2   0   0   1   1   1   1   2   2   1   1   2   2   1   1   1   1   1   0   2   1   2   1   1   1   2   2   2   0   1   1   1   2   2   1   0   0   1   2   0   1   0   1   0   1   1   0   2   1   1   0   1   0   2   1   0   1   0   1   2   0   0   1   0   1   2   2   2   1   0   2   0   2   2   2   1   0   1   0   0   0   0   1   1   1   2   2   1   0   0   0   2   1   1   2   1   2   2   2   2   1   0   1   1   1   1   1   2   1   1   2   1   0   1   1   1   1   0   0   2   1   1   1   2   0   1   2   2   1   2   1   1   1   1   0   0   2   1   1   1   1   1   1   0   1   1   2   0   2   1   0   0   0   0   0   2   1   1   0   2   1   2   2   1   0   2   1   2   1   1   1   1   2   1   2   2   1   0   2   1   0   2   2   0   0   2   1   1   0   2   1   0   1   2   0   1   1   2   1
 MK-4-5                 2   2   1   1   1   1   1   1   2   2   1   2   2   2   1   1   1   1   1   0   1   1   2   1   1   1   2   2   2   0   0   1   1   2   1   1   0   0   1   2   0   1   1   0   0   1   1   1   2   1   1   0   1   0   2   1   0   1   0   1   2   0   1   1   0   1   2   2   2   1   0   2   0   2   2   2   0   0   1   0   1   0   0   1   1   1   2   1   2   0   0   0   2   2   1   2   1   2   2   2   2   1   0   1   1   2   1   1   2   1   0   2   0   1   1   1   1   1   0   0   2   1   1   1   2   0   1   2   2   1   2   1   1   1   2   0   0   2   1   1   1   1   1   1   0   1   1   2   0   2   1   0   0   1   0   1   2   1   1   0   2   0   2   2   1   0   2   1   2   1   1   1   1   2   1   2   1   1   0   2   1   0   2   2   0   1   1   1   1   0   2   1   1   0   0   0   1   1   2   1
 MK-4-6                 2   2   1   1   2   1   0   1   1   2   1   2   2   2   2   1   1   0   1   1   1   1   2   1   1   1   2   2   1   0   1   1   1   2   1   1   0   0   2   2   0   1   1   0   0   0   1   1   2   1   1   0   1   0   2   1   0   1   0   1   2   1   1   1   1   1   2   2   1   2   0   2   0   2   2   2   0   0   1   0   0   1   0   1   1   1   1   1   2   0   0   0   2   2   1   2   1   2   2   2   2   1   0   1   1   2   1   1   2   1   0   2   0   1   1   1   1   1   0   0   1   1   1   1   2   0   1   2   2   1   2   1   1   1   2   0   0   2   1   1   1   1   1   1   0   1   1   2   0   2   1   0   0   2   0   1   2   1   1   0   2   0   2   2   1   0   1   1   2   1   1   1   1   1   0   1   1   1   0   2   1   0   2   2   0   2   0   1   1   0   1   1   1   0   0   0   1   1   2   1
 MK-4-7                 2   2   1   2   2   2   0   1   1   2   1   2   2   2   2   1   1   0   1   1   1   1   2   1   1   1   2   2   1   0   1   1   1   2   0   1   0   0   2   2   0   1   2   1   0   1   1   1   2   1   1   0   0   0   2   1   1   1   0   1   2   1   0   0   1   2   2   2   2   2   0   1   1   2   2   2   0   0   0   0   1   1   1   1   1   1   1   1   2   0   0   0   2   2   1   2   1   2   2   2   2   0   0   0   1   2   1   1   2   1   0   2   0   1   2   1   1   1   0   0   1   1   1   0   2   1   2   2   2   1   2   1   1   1   2   1   1   1   1   1   1   1   1   1   0   1   1   2   0   2   1   0   0   2   0   1   2   0   1   0   2   0   2   2   1   1   1   1   1   1   1   1   1   0   0   1   1   1   0   2   1   0   2   2   0   2   0   0   1   0   0   1   1   0   0   0   2   1   2   1
 MK-4-8                 2   2   1   2   1   1   0   1   1   2   1   2   2   2   2   1   1   0   1   1   1   2   2   1   1   1   2   2   1   1   1   1   1   2   0   1   0   0   2   2   0   1   2   1   1   0   1   1   2   1   1   0   0   0   2   1   0   1   0   2   2   1   0   0   1   2   2   2   2   2   0   1   1   1   2   1   0   1   0   1   1   1   1   1   0   1   1   1   2   0   0   1   2   2   2   2   1   2   2   2   2   0   0   0   1   2   1   1   2   2   0   2   0   2   2   1   1   1   0   0   1   1   1   2   2   1   2   2   2   1   2   2   1   1   2   1   1   1   1   0   1   1   1   1   0   1   1   2   0   2   1   0   0   2   1   0   2   0   1   0   2   1   0   2   1   2   1   1   1   1   2   1   1   0   0   1   1   1   0   1   1   0   2   2   0   2   0   0   2   0   0   1   1   1   0   0   2   1   2   1
 MK-4-9                 2   2   1   1   0   1   2   1   2   2   1   2   2   2   2   1   2   0   1   0   1   2   2   1   2   1   2   2   1   1   1   1   1   2   0   1   0   0   2   2   0   1   2   0   1   0   1   0   1   1   1   0   1   0   2   0   0   1   0   2   2   2   0   0   1   2   2   2   2   2   0   0   1   1   1   1   0   1   0   1   1   2   1   1   1   1   2   0   1   0   0   1   2   2   2   1   1   2   2   2   2   0   0   0   1   1   1   1   2   1   0   2   2   2   2   1   1   1   0   0   1   1   1   1   2   1   1   1   2   1   2   1   1   1   1   1   0   1   1   0   1   1   1   2   0   1   1   2   0   2   1   0   0   2   1   0   2   1   1   0   2   1   0   2   1   1   1   2   1   0   2   2   1   0   0   1   0   1   1   1   1   0   2   2   0   2   0   0   2   0   0   1   1   1   0   0   2   1   1   1
 MK-4-10                2   2   1   2   0   1   2   1   2   2   1   1   2   1   2   1   1   1   1   0   1   1   2   1   2   1   2   2   1   1   1   1   1   2   0   1   0   0   1   2   0   2   2   0   2   0   1   1   1   2   1   0   1   0   1   0   0   1   1   2   2   1   1   0   1   2   2   1   2   2   0   1   1   1   1   1   0   1   0   1   1   2   1   1   1   1   1   1   1   1   0   2   2   2   1   2   0   2   2   2   2   0   0   0   1   1   1   1   2   0   2   2   2   2   2   0   0   0   1   0   1   1   1   1   2   1   1   1   2   1   2   1   1   1   0   1   0   0   1   0   1   1   1   2   1   0   1   2   0   2   1   0   0   2   2   0   2   1   1   0   1   2   0   2   1   1   1   2   1   0   2   2   1   0   0   1   0   2   1   1   1   0   2   1   1   2   0   0   2   0   0   1   2   1   0   0   2   1   0   1
 MK-4-11                2   2   1   1   0   1   2   1   2   1   1   1   2   1   2   0   1   2   1   0   0   1   2   1   2   1   2   1   1   1   1   1   1   2   0   1   0   0   1   2   1   2   2   0   2   0   0   1   0   2   1   1   1   0   1   0   1   1   1   2   2   1   1   0   1   2   2   1   2   1   0   0   1   1   1   1   0   2   0   1   0   2   1   0   1   0   1   1   1   1   0   2   2   2   0   2   1   2   2   2   2   0   0   1   1   2   1   1   2   0   2   2   2   2   1   0   0   0   1   0   1   2   1   0   2   1   1   2   2   1   2   1   1   1   0   1   0   0   1   0   0   1   0   2   1   0   1   2   1   2   2   0   0   2   2   1   2   1   1   0   1   2   1   2   1   1   1   2   1   0   2   1   1   1   1   1   1   2   1   1   1   0   1   1   1   2   0   0   2   0   1   0   1   2   0   0   2   0   0   2
 MK-4-12                2   2   1   2   0   1   2   1   2   1   1   1   2   1   2   0   2   2   1   0   0   1   2   1   1   1   2   1   1   2   1   1   1   2   0   2   0   0   1   2   1   1   1   0   1   0   0   2   0   1   1   1   1   0   1   0   1   1   1   1   1   1   1   0   1   1   2   1   2   1   0   0   1   1   1   1   0   2   2   1   1   2   0   0   1   0   2   0   1   1   0   2   2   1   0   2   2   1   2   2   1   0   0   1   1   2   1   2   2   0   2   1   2   2   1   0   0   0   1   0   1   2   1   0   2   1   1   2   2   1   2   0   2   1   0   1   0   0   1   0   0   1   0   2   1   1   1   1   1   2   2   0   1   1   1   1   2   1   1   1   1   2   1   2   1   1   1   2   1   1   2   0   1   1   1   1   1   2   0   1   1   1   0   1   1   1   1   0   2   0   1   1   1   1   0   1   1   1   0   2
 MK-4-13                1   2   1   2   1   2   2   1   2   0   1   1   2   1   1   0   2   2   1   1   0   1   2   1   1   2   1   1   1   1   1   1   1   2   0   2   0   0   0   2   1   1   1   0   1   0   1   2   1   1   1   1   1   0   1   1   2   0   1   1   0   2   1   0   1   1   2   1   2   1   0   0   1   1   2   1   0   1   2   1   1   2   1   0   1   0   2   0   1   0   1   2   2   1   0   2   2   2   2   2   1   0   0   1   0   2   2   2   2   0   2   2   2   2   1   1   0   1   0   1   1   1   1   0   2   1   0   2   2   0   2   0   2   1   0   2   0   0   1   0   0   1   0   2   1   1   0   1   1   2   1   1   1   1   1   1   2   1   1   2   1   1   1   1   0   2   1   2   1   1   2   0   2   1   1   1   1   2   1   1   1   1   0   1   1   1   1   0   1   2   1   1   1   1   0   0   1   1   0   2
 MK-4-14                1   2   1   2   0   2   2   1   2   0   0   1   2   1   1   0   2   2   0   1   0   1   1   1   1   2   1   1   1   1   1   2   1   2   0   2   0   0   0   2   1   1   1   0   1   1   1   2   1   1   2   0   2   1   0   1   2   0   1   0   0   2   1   1   1   2   2   0   2   1   0   0   1   1   1   1   0   2   2   1   1   2   1   0   1   1   1   1   1   0   1   2   2   1   0   2   2   2   1   2   1   0   0   1   0   2   2   2   2   0   2   2   2   1   1   1   0   1   0   1   2   1   1   1   2   1   0   2   2   0   1   0   1   1   0   2   0   0   2   0   1   1   0   2   1   1   0   1   0   2   1   1   1   1   1   1   1   1   1   2   1   1   1   1   0   2   1   2   2   1   2   0   2   1   1   1   1   1   1   1   1   1   0   1   1   1   1   1   0   1   1   2   2   1   0   0   1   1   0   1
 MK-4-15                1   1   1   2   0   2   2   1   2   0   0   1   1   0   1   0   2   2   0   1   1   1   0   0   1   2   1   1   1   1   1   2   1   2   0   1   0   0   0   2   1   1   0   0   1   1   1   2   1   1   2   1   2   1   0   1   2   1   1   0   1   2   1   1   1   1   1   0   2   1   0   0   1   1   1   1   0   1   2   1   0   2   1   0   1   1   1   1   1   0   1   2   0   1   1   2   2   2   0   2   1   0   0   0   0   2   2   1   2   1   2   1   2   1   1   1   0   2   0   1   2   1   1   1   2   1   1   1   2   1   1   1   1   1   0   2   0   0   2   0   1   1   0   2   2   1   1   1   0   2   2   2   1   1   1   1   1   2   1   2   1   1   1   1   0   2   1   2   2   1   2   0   2   1   1   1   0   1   1   1   1   1   0   1   1   1   1   1   0   2   0   2   2   1   0   1   1   1   0   1
 MK-4-16                1   1   0   2   0   2   2   1   2   0   0   1   1   0   1   0   2   2   0   1   1   1   0   0   0   2   1   1   1   2   1   2   1   2   1   0   0   0   0   2   1   1   0   1   1   2   1   2   1   2   1   1   2   1   0   1   2   1   1   0   1   2   1   1   1   0   0   0   2   1   0   1   1   1   1   2   0   1   2   1   0   2   1   1   0   1   1   1   1   0   1   2   1   1   1   2   2   1   0   2   0   0   0   0   0   2   2   1   2   1   1   1   2   1   1   0   0   2   0   1   1   1   2   1   1   1   1   1   2   1   1   1   1   1   1   2   0   0   2   0   2   1   0   2   2   1   1   1   0   2   2   1   1   1   1   1   2   2   1   2   1   1   1   1   0   2   1   2   2   1   1   0   2   1   1   1   0   1   1   1   0   1   0   1   1   1   1   1   0   2   0   2   2   1   1   1   1   1   0   1
 MK-5-1                 0   2   1   0   0   2   0   1   1   1   1   2   1   0   1   0   1   0   0   2   1   2   0   1   0   0   0   1   1   1   0   0   1   1   1   0   1   2   1   2   1   1   2   1   1   1   1   1   0   1   1   2   1   2   1   0   1   1   1   1   1   2   1   0   0   2   1   1   1   2   0   0   1   0   1   1   1   0   0   1   1   0   0   1   1   1   2   2   2   0   1   1   0   2   2   1   0   1   0   0   1   1   1   1   1   1   0   1   0   0   2   0   2   2   1   1   2   2   0   0   1   1   1   2   1   2   0   1   1   1   1   1   0   2   2   2   1   1   1   0   1   1   1   2   0   1   1   1   2   1   0   2   1   1   1   2   0   1   1   2   2   1   1   1   1   2   2   1   0   2   1   1   1   2   2   0   2   2   1   1   0   1   0   0   2   0   0   1   1   1   1   1   2   1   2   1   1   1   0   1
 MK-5-2                 0   2   1   0   0   2   0   1   1   1   1   2   1   1   1   0   1   0   0   2   0   2   0   1   0   1   1   1   2   1   0   0   1   1   2   0   2   2   1   1   1   1   2   1   1   1   1   1   0   1   1   2   1   2   1   1   1   0   1   1   1   2   1   0   0   2   0   2   1   1   0   1   1   0   1   1   1   0   0   1   1   0   0   1   1   1   2   2   2   0   1   1   0   1   2   1   1   1   0   0   1   1   1   1   1   1   0   2   0   1   0   0   2   2   1   1   2   2   0   0   2   1   1   2   1   2   0   1   1   1   1   1   0   1   2   2   1   1   1   0   1   1   1   2   0   1   1   1   1   1   0   1   1   1   2   2   0   1   1   2   2   1   1   1   2   2   1   1   0   1   0   1   1   2   2   0   2   2   1   1   0   1   0   0   2   0   0   1   2   1   0   1   2   1   2   1   1   2   1   1
 MK-5-3                 1   2   2   0   0   2   0   1   1   1   1   2   1   1   1   0   2   0   0   2   1   2   0   1   1   0   1   1   2   1   0   1   1   1   2   0   2   2   1   1   1   2   2   1   1   1   0   1   0   1   1   2   0   2   1   1   1   0   1   2   1   2   2   0   0   2   0   2   1   0   0   1   1   0   1   2   1   0   1   1   1   0   0   1   0   1   2   2   2   0   1   1   0   1   2   2   1   0   0   2   1   1   1   2   1   1   0   2   0   0   0   1   2   2   0   1   2   2   0   0   2   1   0   2   1   2   0   2   1   2   1   1   0   1   2   2   1   1   1   1   1   1   1   2   0   1   1   1   1   2   0   0   1   1   2   2   0   0   1   1   2   1   1   1   1   2   1   1   0   1   0   1   1   2   2   0   1   2   1   1   0   1   1   0   2   0   1   1   2   1   1   1   2   1   2   1   1   2   1   1
 MK-5-4                 1   2   2   1   0   2   0   1   1   2   1   2   1   2   1   0   2   0   2   2   1   2   1   2   1   0   1   1   1   1   1   1   1   1   2   1   1   1   1   1   1   2   2   1   1   1   0   1   0   1   1   1   0   2   1   0   0   0   1   2   1   2   2   0   0   2   1   1   1   0   0   1   1   0   1   2   1   0   1   1   1   1   0   2   0   1   2   2   2   0   1   1   1   1   2   1   1   0   0   2   1   2   1   2   1   1   0   2   0   1   0   1   2   2   1   1   2   1   0   0   2   1   1   2   1   2   0   1   2   2   2   1   1   1   2   1   1   1   1   2   1   1   1   0   0   1   1   1   1   1   0   0   1   1   2   2   0   0   0   1   2   1   2   1   1   2   2   1   0   1   0   1   1   2   1   0   1   2   1   1   0   1   1   0   2   0   2   1   2   1   1   1   2   0   1   1   1   1   1   1
 MK-5-5                 1   2   2   1   0   2   0   1   1   2   1   2   1   2   1   0   1   0   2   2   1   2   0   2   1   0   1   1   1   1   1   1   1   1   2   1   1   1   1   0   1   2   2   0   1   1   0   2   0   2   1   1   0   2   1   0   0   0   1   2   1   2   2   0   0   1   1   1   1   0   0   1   1   0   1   2   1   0   1   2   1   1   0   1   0   0   2   2   2   0   1   1   1   0   2   1   1   1   0   2   1   2   1   2   2   1   1   1   0   2   0   1   2   2   1   1   2   1   1   0   2   1   1   2   1   2   0   1   2   2   2   1   2   2   2   1   1   1   2   0   1   1   1   0   0   1   1   1   1   1   0   0   1   0   1   2   0   0   0   2   2   1   1   1   1   2   2   0   1   1   0   0   1   2   1   0   1   2   1   1   0   1   1   0   2   0   2   1   2   0   1   1   2   0   1   1   1   1   1   1
 MK-5-6                 1   2   2   0   0   1   0   1   1   1   1   2   1   2   0   0   1   0   2   2   2   2   0   2   1   0   1   1   1   1   1   1   1   1   2   1   1   2   1   1   1   2   2   0   1   0   0   0   0   2   1   1   1   1   1   0   0   0   1   2   1   1   2   1   0   1   1   1   1   0   0   1   1   0   1   2   1   0   1   2   1   1   0   1   0   0   1   2   2   0   1   1   1   1   1   0   1   1   0   2   1   2   1   2   2   1   1   1   0   2   0   1   2   2   1   1   2   1   1   0   2   1   1   2   0   2   0   1   2   2   2   1   2   2   2   1   1   0   2   0   1   1   1   0   0   1   1   1   1   0   0   0   1   0   1   2   1   0   0   2   2   1   1   1   2   2   2   0   1   1   0   0   2   2   1   0   1   2   1   1   0   1   1   0   2   0   2   1   2   0   1   1   1   0   1   1   1   1   0   1
 MK-5-7                 1   1   2   1   0   1   0   1   1   1   1   2   1   2   0   1   1   0   2   2   2   2   0   2   1   0   1   1   1   1   1   1   1   1   2   1   2   2   1   1   2   2   2   0   1   1   0   0   0   1   1   1   1   1   2   0   0   0   1   2   1   1   2   1   0   1   1   1   1   0   0   1   1   0   1   2   1   0   1   1   1   1   0   1   0   0   1   2   2   0   1   2   1   1   1   0   1   2   1   1   1   2   1   2   1   1   0   0   0   2   0   1   2   2   2   1   2   1   2   0   2   1   1   2   0   1   0   1   2   2   2   1   2   2   2   1   1   0   2   0   1   1   0   0   1   1   1   1   1   0   0   0   1   1   1   2   1   0   0   1   2   1   1   2   2   2   2   0   2   1   1   0   2   2   1   0   1   2   1   2   1   1   1   0   1   1   2   1   2   1   1   1   1   0   2   1   1   1   0   1
 MK-5-8                 1   1   2   1   0   1   0   1   1   1   1   2   2   2   0   1   1   1   2   2   2   2   0   1   1   0   1   1   0   1   0   1   1   1   2   1   2   2   1   1   2   2   1   0   1   2   0   0   0   2   1   1   1   1   2   0   0   0   1   2   1   2   1   1   1   2   1   1   0   0   0   2   1   0   1   2   2   0   1   1   1   0   0   1   0   0   1   0   1   0   0   2   1   1   1   0   1   2   1   1   1   2   1   2   1   1   0   0   1   2   0   0   2   2   2   1   2   1   2   0   2   1   1   1   0   1   0   1   2   1   1   1   2   2   1   1   0   0   2   0   0   1   1   1   1   2   0   1   1   0   0   0   1   1   1   2   1   0   0   2   2   1   1   2   2   2   1   1   2   1   2   0   2   1   1   0   1   1   2   2   1   1   0   0   1   1   2   1   2   1   2   1   1   0   2   1   1   1   0   1
 MK-5-9                 1   1   2   1   0   1   1   2   2   1   1   2   2   2   0   1   1   1   2   2   2   2   1   1   1   0   1   0   0   1   0   1   1   1   1   1   1   2   1   1   2   2   1   1   1   2   0   0   0   2   1   1   1   1   1   0   1   0   1   1   1   2   1   1   1   2   1   1   0   0   0   2   1   0   1   2   2   1   1   1   1   0   0   1   0   0   1   0   1   0   0   2   1   1   1   0   1   2   1   1   1   2   1   2   2   1   0   0   1   2   1   0   2   2   2   1   1   1   2   1   2   1   1   1   0   1   0   1   2   1   0   1   2   2   1   1   0   1   1   0   0   1   1   1   1   2   0   1   0   0   0   0   1   1   1   2   1   0   0   2   2   1   1   2   2   0   1   1   2   1   2   0   2   1   1   1   1   1   2   2   2   1   1   1   1   1   2   1   2   1   1   1   1   1   2   1   0   0   0   1
 MK-5-10                2   1   1   1   0   1   1   2   2   1   1   2   2   2   0   1   1   1   2   0   2   2   1   1   1   0   1   0   0   1   1   1   1   1   1   1   1   2   1   1   1   2   1   1   2   1   0   0   1   2   1   1   0   1   1   0   2   0   1   1   1   2   1   1   1   2   1   1   1   0   0   2   1   0   1   2   2   1   1   1   1   0   0   2   0   0   1   0   1   0   0   1   1   1   1   0   2   2   1   1   1   2   1   2   2   1   0   1   1   2   0   0   1   2   2   1   1   1   2   1   2   1   1   0   0   1   1   1   2   1   0   1   1   2   2   1   0   1   2   0   0   0   2   1   1   2   0   0   0   0   1   0   1   1   1   2   1   0   0   1   2   1   1   2   2   0   1   1   2   1   2   1   2   1   1   1   1   1   2   2   2   1   1   1   1   1   2   1   2   2   1   1   1   1   2   1   0   1   0   1
 MK-5-11                2   1   0   2   0   1   1   2   2   0   1   2   2   1   0   0   1   1   2   0   2   0   1   1   1   0   1   0   0   1   1   1   1   0   1   2   1   2   0   1   1   2   1   1   1   1   1   0   2   1   1   1   0   1   1   0   2   0   2   1   1   1   0   0   1   1   1   1   1   0   0   2   1   0   1   2   2   1   1   1   1   0   1   2   1   0   1   0   1   0   0   1   1   1   1   1   2   2   1   1   1   2   1   2   2   0   0   2   1   2   0   0   1   2   2   1   0   1   2   1   2   1   1   0   0   1   0   1   2   1   1   1   1   2   1   1   1   1   1   0   1   0   2   1   1   2   0   1   0   0   1   0   0   2   1   2   1   0   0   1   1   1   0   2   2   1   1   0   2   1   2   1   2   1   1   1   1   0   2   0   2   1   1   1   1   2   2   1   2   1   1   1   2   1   2   1   0   1   0   1
 MK-5-12                1   1   0   2   0   1   1   2   2   0   1   2   2   1   0   1   2   1   2   0   2   1   1   1   2   0   0   0   1   1   1   1   1   0   1   2   1   2   0   1   1   2   1   1   0   1   1   0   2   2   1   1   0   1   1   0   2   1   2   1   1   1   0   0   1   1   0   1   2   0   0   1   1   0   1   2   2   1   0   1   1   0   1   2   1   1   1   1   2   0   0   1   1   1   1   1   2   2   0   1   1   2   1   2   2   0   0   2   1   2   0   0   1   1   1   1   0   1   2   1   2   1   1   0   2   1   0   1   2   1   1   1   1   2   0   2   1   1   1   0   1   0   1   1   1   1   0   1   0   0   1   0   0   2   1   2   0   1   0   1   1   1   0   2   2   2   1   0   2   1   2   1   1   1   0   1   0   0   2   0   2   1   0   1   1   1   2   1   2   1   1   1   2   1   2   1   1   1   0   1
 MK-5-13                1   1   0   2   1   1   1   2   2   0   1   2   2   1   0   1   2   1   2   0   2   1   1   1   2   0   0   0   1   1   1   1   1   1   1   2   0   2   0   1   1   2   0   1   0   1   1   0   2   2   1   1   0   1   0   0   2   1   2   1   1   1   0   0   1   1   0   1   2   0   0   2   1   0   2   2   2   1   0   1   1   0   1   2   1   1   0   2   2   0   0   1   1   1   1   1   2   2   0   1   1   1   1   2   2   0   1   2   1   2   0   0   1   1   1   1   0   1   2   1   2   2   0   0   2   1   1   1   2   1   1   1   1   2   1   2   1   1   1   0   1   0   2   1   1   1   1   1   0   0   1   1   1   2   1   2   0   2   0   1   1   1   1   1   2   1   1   0   2   1   2   1   1   1   0   1   0   1   2   1   2   1   0   1   1   1   1   1   2   1   1   1   2   0   2   1   1   1   0   1
 MK-5-14                1   1   0   2   2   1   1   2   2   0   1   2   2   1   0   1   2   1   1   0   2   2   1   1   2   0   0   0   1   1   1   1   1   1   1   1   0   2   0   1   1   2   1   1   0   1   1   0   2   1   1   1   0   1   1   0   2   2   2   2   1   1   2   0   1   1   0   1   2   0   0   2   1   1   2   2   2   2   0   1   1   0   1   2   1   1   0   2   2   0   0   1   1   1   2   1   2   2   0   1   1   2   1   2   1   0   1   2   1   2   0   0   2   1   1   1   1   1   2   1   2   2   0   0   2   1   1   0   1   1   1   2   2   2   0   1   2   1   1   0   1   0   1   2   0   1   1   1   0   0   1   1   1   2   1   2   0   2   1   1   1   2   1   2   2   1   1   0   1   1   2   1   1   1   0   1   0   1   2   0   2   1   0   1   1   1   1   1   2   1   1   1   2   0   2   0   1   1   0   1
 MK-5-15                1   2   0   2   2   1   1   2   2   0   1   2   2   1   0   1   2   1   1   0   2   1   1   1   2   0   0   0   1   2   1   1   1   0   1   1   0   2   0   1   1   2   1   1   0   1   1   0   2   1   1   1   1   1   2   0   2   2   2   2   0   1   2   1   1   0   0   1   2   0   0   2   1   1   2   2   2   2   0   1   1   0   2   2   1   1   0   2   1   0   0   2   1   0   2   1   2   2   0   1   1   2   2   2   1   0   1   2   2   1   0   0   2   1   1   0   1   1   2   1   2   2   0   0   2   1   0   0   1   1   1   1   2   2   0   1   2   1   0   1   1   0   1   2   0   1   2   1   0   0   1   1   1   2   1   2   0   2   1   1   1   2   2   2   2   1   2   0   1   1   2   1   1   1   0   1   1   1   2   0   2   1   0   1   1   1   1   2   1   1   1   1   2   0   2   1   1   2   0   1
 MK-5-16                1   1   0   2   2   1   1   1   2   0   1   2   2   2   0   1   2   2   1   0   1   1   1   1   2   0   0   0   1   1   2   1   0   1   1   1   0   2   0   1   1   2   1   0   0   1   1   1   2   1   1   1   1   1   1   0   2   2   2   1   0   1   2   0   1   0   0   1   1   0   0   2   0   1   2   1   2   2   0   1   1   0   1   2   1   1   0   2   2   0   0   2   1   1   1   1   2   2   1   1   1   2   2   2   1   0   0   2   1   2   0   0   2   1   0   0   1   1   2   1   2   2   0   1   2   1   1   1   1   0   1   1   2   1   1   1   2   1   0   1   1   0   1   2   0   1   2   2   1   0   1   1   1   2   1   2   0   2   0   1   1   1   2   2   2   1   2   0   1   1   2   2   0   1   1   1   1   1   2   0   2   1   0   1   1   2   0   2   2   1   1   1   1   0   2   1   1   2   0   2
 MK-6-1                 1   0   1   0   1   2   2   0   0   1   2   1   1   1   1   0   1   1   0   0   0   1   1   0   1   1   0   1   0   1   0   0   0   1   1   0   1   1   1   2   1   1   0   0   1   1   0   0   2   1   2   2   0   2   0   0   2   1   0   1   2   2   1   2   0   1   1   1   2   0   2   0   2   2   2   2   1   2   2   2   1   1   1   0   2   0   1   2   1   1   1   1   0   2   2   2   1   2   1   1   1   1   2   2   0   1   1   1   1   1   0   0   0   0   0   1   2   2   1   1   0   0   2   1   0   0   1   0   1   2   1   2   2   1   1   1   2   2   1   2   2   1   1   1   1   2   0   1   0   2   1   1   2   0   1   0   1   1   1   1   2   2   1   1   1   1   2   1   2   1   2   1   2   2   1   1   1   1   2   0   2   0   2   0   0   0   2   1   1   0   1   0   2   2   1   1   1   1   2   1
 MK-6-2                 1   0   1   0   1   2   1   0   0   0   2   1   1   1   1   0   1   1   0   0   0   0   1   0   1   1   0   1   1   1   0   0   0   1   1   0   1   1   1   2   2   1   1   0   1   1   0   1   2   1   2   1   0   2   0   0   2   1   1   1   2   1   1   2   0   1   1   2   2   0   2   0   2   2   2   2   1   2   2   2   1   1   1   0   2   0   0   2   1   1   1   1   0   2   2   2   1   1   1   1   1   1   1   2   1   1   1   1   1   0   1   0   0   0   0   1   2   2   1   1   0   0   2   1   0   0   1   1   1   2   1   2   2   0   1   1   2   2   1   1   2   1   1   2   0   2   0   1   0   2   0   0   2   0   1   0   0   1   1   1   1   1   1   1   0   1   2   1   2   1   2   1   2   2   1   1   1   1   2   1   2   0   2   0   0   0   1   1   1   0   1   0   2   2   0   1   0   0   2   1
 MK-6-3                 1   0   1   0   1   1   1   0   0   0   2   1   0   0   1   0   1   1   0   0   0   0   1   1   1   1   0   1   1   1   0   0   0   1   1   0   1   1   1   2   2   1   1   0   1   1   0   1   2   1   2   1   0   2   1   0   2   1   1   2   2   1   1   2   0   1   1   1   2   0   1   0   1   2   2   2   1   2   2   2   1   1   1   0   2   0   0   2   1   1   1   1   0   1   2   2   1   1   1   1   1   1   0   2   1   1   1   1   1   0   1   0   0   0   1   1   2   2   2   1   0   0   1   1   0   0   0   0   1   1   1   2   1   0   1   1   2   2   1   1   2   1   1   2   1   2   0   1   0   2   1   0   2   0   1   0   0   0   1   0   1   1   0   0   0   1   1   1   2   1   2   1   2   2   1   0   1   1   1   2   1   0   2   0   2   0   1   1   1   1   1   0   1   1   1   1   0   0   2   1
 MK-6-4                 0   0   1   0   1   0   1   0   0   0   0   1   1   0   1   0   0   1   0   0   0   0   1   1   1   1   0   1   1   1   0   0   1   1   1   1   1   1   1   2   2   1   0   0   0   1   0   1   2   1   2   0   0   2   1   0   2   1   1   2   2   1   1   2   0   1   1   0   1   0   1   0   1   2   2   1   1   2   2   1   1   1   1   0   2   0   0   2   2   0   1   1   0   1   2   1   1   1   1   1   1   0   0   2   1   1   1   2   2   0   0   0   0   0   2   1   2   2   2   1   0   0   1   1   0   0   0   1   2   1   1   2   1   0   1   1   2   2   1   1   2   1   1   2   2   2   0   1   1   2   1   0   2   0   1   0   0   0   0   1   0   1   0   0   0   1   1   1   2   1   2   1   2   2   1   0   1   1   1   1   1   0   2   1   2   0   1   1   1   1   1   1   1   2   1   1   0   0   2   1
 MK-6-5                 0   0   1   1   1   1   1   0   0   0   0   0   1   1   1   0   0   1   1   1   0   0   1   1   1   1   0   2   1   2   0   0   2   1   1   1   1   2   1   2   2   1   0   0   0   1   0   1   1   1   2   0   0   2   2   0   1   1   1   2   1   1   1   2   0   1   1   0   1   0   1   0   1   2   2   1   1   2   2   1   1   2   1   0   1   0   1   2   2   0   1   1   0   1   2   0   1   0   1   1   1   1   0   2   1   0   1   2   2   0   0   1   0   1   2   1   2   2   2   1   0   0   1   1   0   0   0   1   2   1   1   2   1   1   1   1   2   2   1   1   2   2   2   2   2   2   0   1   1   2   1   0   2   0   1   1   0   0   0   1   0   1   0   0   0   0   1   1   2   2   2   1   2   1   1   0   1   1   1   1   1   0   2   1   2   1   1   1   1   1   0   1   1   2   1   1   1   0   2   0
 MK-6-6                 0   0   1   1   1   1   1   0   0   0   0   0   1   1   1   0   0   1   1   1   0   0   0   1   0   1   0   1   1   1   0   0   1   1   1   1   0   2   1   1   2   1   1   0   0   1   0   1   1   1   1   0   0   2   1   1   1   1   1   2   1   0   2   1   0   1   2   0   1   0   1   1   0   2   2   1   1   1   2   1   0   2   0   0   1   1   1   1   2   0   1   1   0   0   1   0   1   0   1   1   1   1   0   2   1   0   1   2   2   0   1   2   0   1   2   1   2   2   2   1   0   0   1   1   0   0   1   1   2   1   1   2   1   1   1   1   2   2   1   1   2   2   2   2   2   2   0   1   1   2   1   1   2   0   1   1   0   1   1   1   0   1   0   0   1   0   1   1   2   1   2   1   1   0   1   0   1   1   1   1   1   0   2   1   2   1   1   1   1   1   0   1   1   2   1   1   1   1   2   0
 MK-6-7                 0   0   1   1   2   1   1   1   0   0   0   1   1   1   0   0   1   2   1   1   0   0   0   0   0   1   0   1   1   1   0   0   1   1   1   1   0   2   1   1   1   1   1   0   0   1   0   0   1   1   1   0   0   2   1   2   1   1   1   1   1   1   2   1   0   1   2   0   0   0   1   1   0   2   2   0   0   1   2   1   0   2   1   0   1   0   2   1   2   0   1   1   0   0   1   0   1   1   1   1   2   1   0   2   1   0   1   2   2   0   0   1   1   1   2   1   2   2   2   1   0   0   1   1   1   1   0   1   2   1   0   2   1   1   1   2   1   2   1   1   2   2   1   1   2   2   0   1   1   2   1   1   2   0   1   1   1   1   1   1   0   1   0   0   1   1   2   1   1   1   2   1   2   0   1   1   1   1   1   1   1   0   1   1   2   1   2   1   0   1   0   1   1   2   1   1   1   1   2   1
 MK-6-8                 0   0   1   1   2   1   1   1   1   0   0   1   2   1   0   1   0   2   1   1   0   0   0   0   0   1   1   2   1   1   1   0   2   1   0   1   1   1   1   1   1   1   1   0   0   1   1   1   1   2   2   1   0   2   1   2   1   1   0   1   1   1   2   1   0   1   2   0   1   0   1   1   1   2   1   0   0   1   2   1   1   2   1   0   1   0   2   0   2   0   1   1   0   0   1   1   1   1   2   1   2   2   1   1   1   1   1   2   1   0   0   1   1   1   1   1   1   2   2   1   1   0   1   1   1   1   0   1   2   0   0   2   1   1   1   2   1   2   1   1   2   2   1   1   2   1   0   1   1   1   1   1   2   0   2   1   1   1   1   1   0   1   1   0   1   1   2   1   1   0   2   1   1   0   1   1   1   1   1   1   1   0   1   1   1   1   2   1   0   1   0   1   1   2   0   1   1   1   2   1
 MK-6-9                 0   0   1   1   2   1   1   1   1   0   1   1   2   1   0   1   0   2   2   1   0   0   0   0   0   1   2   0   1   1   1   0   2   1   0   1   1   1   1   1   1   1   1   0   0   1   1   1   1   2   2   1   0   2   1   2   1   1   0   0   1   1   2   1   0   1   2   1   2   0   1   2   1   2   1   0   0   1   2   1   1   2   1   0   1   0   2   1   2   1   1   2   0   0   1   1   1   1   2   1   2   2   1   1   1   2   2   2   1   0   0   1   1   1   0   1   1   2   2   1   1   0   1   1   1   1   0   1   2   0   0   2   1   1   1   1   0   2   1   1   2   2   2   1   2   1   0   1   2   1   1   1   2   0   2   1   1   1   1   2   0   1   1   0   1   1   2   1   1   0   2   1   1   0   1   1   1   1   1   1   1   0   1   1   1   1   0   1   0   1   0   2   1   2   1   1   1   1   1   1
 MK-6-10                1   1   0   0   2   1   1   2   1   0   0   1   2   0   0   1   0   2   1   1   0   0   0   0   1   1   2   1   1   1   1   0   2   1   0   1   1   0   1   1   1   1   1   0   0   1   1   1   1   2   1   1   0   2   1   2   1   2   0   0   1   1   2   0   1   1   2   1   1   0   1   2   1   2   0   0   0   2   2   1   2   2   1   0   1   0   2   1   2   1   1   2   0   0   1   1   1   2   2   1   2   2   2   1   1   2   2   2   1   1   0   1   1   1   1   1   1   2   1   1   2   0   1   1   1   1   0   1   2   1   0   2   1   1   1   1   0   2   1   1   2   2   2   1   2   1   0   1   1   1   0   1   2   0   2   0   0   1   1   2   0   1   1   0   1   1   2   1   1   1   2   1   1   0   1   1   1   2   1   2   1   0   2   1   1   1   0   1   0   1   0   2   1   2   1   0   1   1   1   1
 MK-6-11                1   2   0   0   2   1   1   1   1   0   1   2   2   1   1   1   1   2   1   1   0   0   1   0   1   0   2   1   1   0   1   0   1   1   1   1   1   1   1   1   0   1   1   1   0   1   2   1   1   1   1   1   0   2   1   2   1   2   0   0   1   1   2   0   1   1   2   0   1   1   2   1   1   2   0   0   0   2   2   1   2   2   1   0   1   0   2   1   2   1   1   2   0   0   1   1   1   2   1   1   2   2   2   1   1   2   2   1   0   2   0   1   1   1   1   1   1   2   0   1   2   0   1   1   1   1   0   1   2   1   0   1   1   1   1   1   1   2   1   1   2   2   2   1   2   1   1   0   1   1   0   1   2   0   2   0   0   1   1   1   0   1   0   1   1   1   2   2   1   1   2   1   1   0   1   1   1   2   1   2   1   0   2   0   1   1   0   0   0   1   0   2   1   2   1   0   1   1   1   1
 MK-6-12                1   2   0   1   1   1   1   1   1   0   1   2   2   1   0   1   1   2   1   2   0   0   1   0   1   1   2   1   1   0   1   1   1   1   1   1   1   1   1   1   0   2   0   1   0   2   2   1   1   0   1   0   0   2   0   2   1   1   1   0   1   0   1   0   1   1   2   0   1   0   2   1   1   2   0   0   0   2   2   1   2   1   1   1   1   0   2   1   2   1   1   2   1   1   1   1   1   2   1   1   2   2   2   1   1   1   1   1   0   2   0   1   1   1   1   1   1   1   1   1   2   0   1   1   1   0   0   1   2   0   0   2   1   1   1   1   1   2   1   1   2   2   1   1   2   1   0   0   1   1   0   0   2   0   2   0   0   1   1   1   0   1   0   1   1   1   2   1   1   1   2   1   1   0   0   1   1   2   1   2   1   0   2   0   1   1   0   0   0   1   0   2   1   1   2   0   1   1   0   1
 MK-6-13                1   2   0   1   0   1   0   1   1   0   1   2   2   1   0   1   1   2   1   2   0   0   1   0   1   1   2   1   1   0   1   0   1   1   1   1   1   1   1   1   2   2   0   1   0   2   2   1   1   0   1   0   1   2   0   2   1   1   1   0   1   0   1   0   1   1   2   0   1   0   2   1   2   2   0   0   0   2   1   1   1   0   1   1   2   0   1   1   2   1   0   2   1   1   1   1   2   2   1   1   2   2   1   1   2   1   1   1   0   2   0   1   1   1   1   1   1   1   1   1   2   0   1   1   1   0   0   1   2   0   1   2   1   1   1   1   1   2   1   0   2   2   0   1   2   1   1   1   2   1   0   0   2   0   2   1   0   2   1   1   0   1   0   0   1   1   2   1   1   1   2   1   1   1   0   1   0   2   1   2   1   0   2   0   1   1   0   0   0   2   0   2   2   1   2   0   1   2   0   1
 MK-6-14                1   2   1   2   1   1   0   1   1   0   1   2   2   1   0   0   1   2   1   1   0   0   1   0   1   1   2   1   1   0   1   0   1   1   1   1   1   1   1   2   2   2   0   1   1   1   2   1   1   0   1   0   0   2   1   2   0   1   1   0   0   0   1   0   1   1   2   0   1   0   1   1   2   1   0   0   0   1   0   2   1   0   1   1   2   0   2   1   2   1   0   2   1   1   1   1   1   1   1   1   2   1   1   1   1   1   2   1   0   2   0   1   2   2   0   1   1   1   1   1   2   1   1   1   1   0   0   1   2   1   1   2   1   1   0   1   1   2   0   0   2   2   0   2   2   1   1   1   2   1   0   0   2   0   2   1   0   2   1   2   2   1   0   0   1   1   2   1   1   1   2   1   1   1   0   1   0   2   1   2   1   0   2   0   1   2   1   1   1   2   0   2   2   1   2   0   1   2   0   1
 MK-6-15                1   2   1   1   1   1   0   1   1   0   1   1   2   1   0   0   0   2   1   1   0   0   0   0   1   1   2   1   1   0   1   0   1   1   2   1   2   1   1   2   2   2   1   1   1   1   2   1   1   0   1   0   1   2   1   2   0   0   1   0   0   1   1   2   1   1   0   0   1   0   1   1   2   1   0   0   0   2   0   2   2   0   1   1   2   0   2   1   2   1   0   2   1   1   1   0   1   1   1   1   1   0   1   1   2   1   2   1   0   1   0   1   2   2   0   1   1   0   2   1   2   1   1   1   2   0   0   0   2   2   0   2   1   1   0   1   1   2   0   0   1   2   0   1   2   1   1   1   2   1   0   0   2   0   2   1   0   2   1   2   1   1   0   0   1   1   2   0   1   1   2   1   1   1   0   1   1   1   1   2   1   0   2   0   0   1   1   1   1   2   1   2   1   1   2   1   1   1   0   1
 MK-6-16                0   2   1   1   1   1   0   1   1   0   1   1   2   2   0   0   0   2   1   1   0   0   0   0   1   1   2   0   1   1   1   0   1   1   2   1   2   1   0   2   2   1   1   0   1   1   2   2   1   0   1   0   2   1   2   2   1   0   1   0   0   2   1   2   2   1   1   0   1   0   1   1   2   1   0   0   1   2   0   2   2   0   0   1   2   0   1   1   2   0   0   2   1   1   1   0   1   1   1   1   1   0   0   1   2   1   1   0   0   0   0   1   2   2   0   1   1   0   2   1   1   1   1   1   1   0   1   0   2   1   0   2   0   1   0   1   2   2   0   0   1   1   0   1   2   1   1   2   2   1   0   1   2   1   2   0   0   2   1   2   1   1   0   2   1   1   2   1   1   1   2   1   1   1   0   0   1   1   1   2   1   0   2   0   0   1   1   1   1   2   1   2   1   1   2   1   1   1   0   1
 
!****************************************** Phenotypic Data **********************************************************
!-100.0 is resevred for missing phenotype
SimulatedTrait1         9.8348    9.4955    9.6931   10.2484    9.4799   10.1253   11.2080    8.6962    8.5151    9.1370    9.4990    9.0535   10.0389    9.9434   10.7022   11.1768    9.9780    9.3510    9.5946    9.4897    9.4436    9.1343    8.5962   11.6588   10.2679   10.2372    9.6422   10.0881    9.5964    9.6287   10.0176    8.0616   11.4971    9.9218   10.3708   12.1042   11.9100    9.7951    8.9606   11.0019    8.6032    9.7669   10.2191    9.4597    9.0830   10.0484   11.2803   10.1910   10.6381    8.1829    9.1419    9.0665    8.6299   10.4620   11.5313   10.5994    9.7737    9.2396   10.0318   10.6725   10.3051    8.0313    7.9889    8.1593    9.5406   10.2429   10.3088    9.2047   10.4176   11.5198   10.2718   10.2926   11.0476   10.7915   10.9278   10.3123   10.0191   12.2078    8.2924    8.9468   10.2654    9.1760   11.6918   10.3283   11.4882    9.8021    9.9763    9.9702   10.7899    8.8423    9.6896   10.5393   10.0254    8.6930   10.2981    9.9554   12.2456    9.0594   10.9160   12.0426    9.4324    9.1564    9.4131   10.3537    8.9253   10.4954   10.4973   10.0413    9.3952    9.4332   10.5691   11.2939    9.1024   10.8054    9.1043    9.7911    9.9054   10.3109    9.9503    9.5404   12.4858   10.9727   10.9485   10.6911    9.6835    8.3455   10.7340   10.0401    9.4133   11.2574   10.4227    9.5870   10.0378    9.7015   10.6977   10.6766   10.3371    8.2067   11.2791   11.4889    9.9735   10.6064   11.6963    8.2964    9.7633   10.4735    9.5742    8.8238   10.8723    8.4929   11.6559   11.3971    9.3535    9.1250   10.8769    8.8044   10.6312   10.3599   10.5929   11.5605   10.5722   11.7165   10.8388    9.1447    9.5077   10.5385    8.1253   10.3468    8.9330   10.3160    8.4249    9.5335    9.8540   10.8123   11.5486    9.3645   12.0643   10.5684   10.8004    8.2548    9.9594    9.6509   10.3359    9.9527   10.6832    9.5967    9.0056   11.9997    9.5999    7.9164    9.9380   10.9366    9.8028    9.5907    9.0470   10.6337    9.5322    8.5438    9.0921    9.5829
 
