# Supplementary material for: Inclusive Composite Interval Mapping of QTL by Environment Interactions in Biparental Populations
Source: PLoS One. 2015 Jul 10;10(7):e0132414. doi: 10.1371/journal.pone.0132414 (PMC4498613; doi:10.1371/journal.pone.0132414)
Supplement: S2 File — (ZIP) [file pone.0132414.s002.zip › F2 population/e=1/run_00185.met]

!**********************Note: lines staring with "!" are remarks and will be ignored in the program********************
!*********************************General Information**********************************
!Assuming F1 = P1 x P2, populations available in QTL IciMapping are: 
!  1, P1BC1F1 = P1 x F1, the first backcrossing where P1 is used as the recurrent parent;
!  2, P2BC1F1 = P2 x F1, the first backcrossing where P2 is used as the recurrent parent;
!  3, F1DH, F1-derived doubled haploids; 
!  4, RIL or F1RIL, recombination inbred lines through the repeated selfing of F1;
!  5, P1BC1RIL, recombination inbred lines through the repeated selfing of P1BC1F1;
!  6, P2BC1RIL, recombination inbred lines through the repeated selfing of P2BC1F1;
!  7, F2, the selfing generation of F1;
!  8, F3, the selfing generation of F2;
!  9, P1BC2F1, the second backcrossing where P1 is used as the recurrent parent; 
! 10, P2BC2F1, the second backcrossing where P2 is used as the recurrent parent;
! 11, P1BC2RIL, recombination inred lines through the repeated selfing of P1BC2F1; 
! 12, P2BC2RIL, recombination inred lines through the repeated selfing of P2BC2F1; 
! 13, P1BC1F2, the selfing generation of P1BC1F1; 
! 14, P2BC1F2, the selfing generation of P2BC1F1; 
! 15, P1BC2F2, the selfing generation of P1BC2F1; 
! 16, P2BC2F2, the selfing generation of P2BC2F1; 
! 17, P1BC1DH, P1BC1F1-derived doubled haploids; 
! 18, P2BC1DH, P2BC1F1-derived doubled haploids; 
! 19, P1BC2DH, P1BC2F1-derived doubled haploids; 
! 20, P2BC2DH, P2BC2F1-derived doubled haploids; 
   7      !Mapping Population (see remarks above)
   2      !Mapping Function (1 for Kosambi; 2 for Haldane; 3 for Morgan)
   2      !Marker Space Type (1 for intervals; 2 for positions)
   1      !Marker Space Unit(1 for centiMorgans; 2 for Morgan)
   6      !Number of Chromosomes (or Linkage Groups)
 200      !Size of the mapping population
   1      !Number of environments
 
!***************************************** Chromosomes and Linkage Maps **********************************************
!Chromosome                 NumMarkers
-CH1                        16
-CH2                        16
-CH3                        16
-CH4                        16
-CH5                        16
-CH6                        16
!Linkage map (Marker name followed by position or the interval length)
 MK-1-1                1     0.000
 MK-1-2                1    10.000
 MK-1-3                1    20.000
 MK-1-4                1    30.000
 MK-1-5                1    40.000
 MK-1-6                1    50.000
 MK-1-7                1    60.000
 MK-1-8                1    70.000
 MK-1-9                1    80.000
 MK-1-10               1    90.000
 MK-1-11               1   100.000
 MK-1-12               1   110.000
 MK-1-13               1   120.000
 MK-1-14               1   130.000
 MK-1-15               1   140.000
 MK-1-16               1   150.000
 MK-2-1                2     0.000
 MK-2-2                2    10.000
 MK-2-3                2    20.000
 MK-2-4                2    30.000
 MK-2-5                2    40.000
 MK-2-6                2    50.000
 MK-2-7                2    60.000
 MK-2-8                2    70.000
 MK-2-9                2    80.000
 MK-2-10               2    90.000
 MK-2-11               2   100.000
 MK-2-12               2   110.000
 MK-2-13               2   120.000
 MK-2-14               2   130.000
 MK-2-15               2   140.000
 MK-2-16               2   150.000
 MK-3-1                3     0.000
 MK-3-2                3    10.000
 MK-3-3                3    20.000
 MK-3-4                3    30.000
 MK-3-5                3    40.000
 MK-3-6                3    50.000
 MK-3-7                3    60.000
 MK-3-8                3    70.000
 MK-3-9                3    80.000
 MK-3-10               3    90.000
 MK-3-11               3   100.000
 MK-3-12               3   110.000
 MK-3-13               3   120.000
 MK-3-14               3   130.000
 MK-3-15               3   140.000
 MK-3-16               3   150.000
 MK-4-1                4     0.000
 MK-4-2                4    10.000
 MK-4-3                4    20.000
 MK-4-4                4    30.000
 MK-4-5                4    40.000
 MK-4-6                4    50.000
 MK-4-7                4    60.000
 MK-4-8                4    70.000
 MK-4-9                4    80.000
 MK-4-10               4    90.000
 MK-4-11               4   100.000
 MK-4-12               4   110.000
 MK-4-13               4   120.000
 MK-4-14               4   130.000
 MK-4-15               4   140.000
 MK-4-16               4   150.000
 MK-5-1                5     0.000
 MK-5-2                5    10.000
 MK-5-3                5    20.000
 MK-5-4                5    30.000
 MK-5-5                5    40.000
 MK-5-6                5    50.000
 MK-5-7                5    60.000
 MK-5-8                5    70.000
 MK-5-9                5    80.000
 MK-5-10               5    90.000
 MK-5-11               5   100.000
 MK-5-12               5   110.000
 MK-5-13               5   120.000
 MK-5-14               5   130.000
 MK-5-15               5   140.000
 MK-5-16               5   150.000
 MK-6-1                6     0.000
 MK-6-2                6    10.000
 MK-6-3                6    20.000
 MK-6-4                6    30.000
 MK-6-5                6    40.000
 MK-6-6                6    50.000
 MK-6-7                6    60.000
 MK-6-8                6    70.000
 MK-6-9                6    80.000
 MK-6-10               6    90.000
 MK-6-11               6   100.000
 MK-6-12               6   110.000
 MK-6-13               6   120.000
 MK-6-14               6   130.000
 MK-6-15               6   140.000
 MK-6-16               6   150.000
!*********************************** Marker Types ********************************************************************
!Co-dominant marker: When heterozygote F1 is present, P1 is coded as 2, F1 is coded as 1, and P2 is coded as 0; Otherwise, P1 is coded as 2, and P2 is coded as 0. 
!Dominant marker: When heterozygote F1 is present, P1 and F1 are coded as 12, and P2 is coded as 0; Otherwise, P1 is coded as 2, and P2 is coded as 0.  
!Recessive markers: When heterozygote F1 is present, P1 is coded as 2, and F1 and P2 are coded as 10; Otherwise, P1 is coded as 2, and P2 is coded as 0. 
!Missing marker is coded as -1. 
 MK-1-1                 1   2   1   1   1   2   1   1   1   0   2   1   1   1   1   1   1   2   2   2   0   1   2   1   1   0   1   0   1   0   1   2   1   1   2   1   2   1   0   1   2   1   0   1   1   1   1   0   2   1   0   0   2   0   0   2   2   0   1   2   1   1   0   2   1   1   0   2   1   1   2   2   1   1   2   0   1   1   0   2   0   1   1   0   1   2   0   1   2   1   0   1   2   0   1   1   1   0   0   1   1   1   1   1   1   0   0   2   0   2   1   0   0   0   1   1   1   1   1   1   0   2   1   1   1   2   1   2   0   2   2   2   2   1   2   0   1   0   1   0   1   2   0   0   2   0   1   1   2   0   1   0   1   0   1   1   2   2   2   1   1   1   2   0   1   0   0   2   0   2   1   0   2   0   1   1   0   1   1   0   2   0   2   1   1   0   1   2   1   0   1   0   1   2   1   1   1   1   0   2
 MK-1-2                 1   2   1   1   1   2   1   1   1   0   2   2   0   1   1   1   0   2   2   2   0   1   2   1   1   0   1   0   1   0   1   2   1   1   2   1   2   1   0   1   2   1   0   1   0   1   1   0   2   1   1   0   2   0   1   2   2   1   1   2   1   2   0   2   2   1   0   2   0   1   2   2   2   1   1   0   1   1   0   2   0   1   1   0   0   2   0   1   2   1   0   0   2   0   1   1   1   0   0   1   1   1   1   1   1   0   0   2   0   2   1   0   0   0   1   1   1   1   1   1   0   2   1   2   1   2   1   1   1   2   2   2   2   1   2   0   0   1   1   0   1   2   1   0   2   0   1   2   2   0   1   0   1   1   1   1   2   2   2   1   1   2   2   1   1   0   0   1   1   2   1   0   2   0   1   1   0   1   1   0   2   0   1   0   2   0   2   2   1   0   1   0   1   1   1   1   1   1   0   2
 MK-1-3                 1   2   1   1   1   2   1   1   0   0   2   2   0   1   1   2   0   2   1   2   0   0   2   1   1   0   1   0   2   0   1   2   1   1   1   1   2   1   0   1   2   1   0   1   0   1   1   0   2   1   1   0   2   0   1   2   1   1   1   2   1   2   1   2   1   1   0   2   0   1   2   2   2   1   1   0   2   1   1   2   0   1   1   1   1   2   0   1   2   1   0   0   2   0   1   1   1   2   0   1   1   1   0   2   1   2   0   1   0   2   1   0   0   0   2   1   1   1   1   1   0   2   1   2   1   2   1   1   1   2   2   1   1   1   1   0   1   2   2   0   1   1   1   0   2   0   1   2   1   0   1   0   1   1   1   1   2   1   2   1   0   1   2   1   0   1   0   0   2   2   0   1   1   0   1   1   0   1   0   0   2   0   1   0   2   1   2   2   1   0   1   0   0   1   1   1   0   1   0   2
 MK-1-4                 1   1   1   1   1   2   1   1   0   0   1   2   0   1   1   2   1   2   1   2   1   0   2   0   1   0   1   0   2   0   1   2   1   1   1   1   1   1   0   1   2   1   0   1   0   1   0   0   1   1   1   1   2   0   2   2   2   1   1   2   1   2   1   2   1   1   0   1   0   1   2   2   2   1   0   0   1   1   1   1   0   2   0   1   1   2   0   1   2   1   0   0   1   0   1   1   1   1   0   1   1   1   0   2   1   2   1   1   0   2   1   0   0   0   2   1   1   1   1   1   0   2   1   2   1   2   1   2   1   2   2   0   1   1   1   0   1   2   2   0   1   1   2   1   1   0   1   2   1   1   1   0   1   1   1   1   1   1   2   1   0   1   2   1   0   1   0   0   2   2   0   2   2   0   1   1   1   1   0   0   1   0   0   0   2   1   2   2   1   1   1   0   0   1   1   2   1   1   0   2
 MK-1-5                 2   1   1   1   1   2   1   1   1   0   1   2   1   1   1   2   1   2   1   2   0   0   2   0   1   0   1   0   2   0   1   2   0   1   1   1   0   1   0   1   1   1   1   1   0   1   0   0   1   1   1   1   1   0   2   2   1   1   1   2   1   2   0   2   0   1   1   1   0   1   2   2   1   1   0   0   1   1   1   2   0   2   0   1   1   1   0   1   2   0   0   0   1   0   1   1   1   1   0   1   1   1   0   2   2   1   1   1   0   2   2   1   0   0   2   1   1   1   1   0   0   2   2   2   1   2   1   2   1   2   1   0   1   0   1   0   1   2   2   1   1   1   1   1   1   0   1   2   1   1   1   1   1   0   1   1   1   1   2   1   0   1   2   1   0   1   0   1   2   2   0   2   2   1   0   1   1   1   0   0   2   0   0   0   2   1   2   2   1   1   1   0   0   1   1   1   1   1   0   2
 MK-1-6                 2   1   1   1   1   2   1   1   1   1   1   2   1   1   1   2   1   2   1   2   0   0   2   1   1   1   1   0   2   1   1   2   0   1   0   2   1   0   0   1   1   1   1   1   0   1   0   0   1   1   1   1   0   0   2   2   1   0   1   2   1   2   0   2   0   0   1   1   0   1   2   2   1   1   0   0   1   1   0   2   0   2   0   1   2   1   0   1   2   0   2   0   1   1   1   1   1   1   0   0   1   1   0   2   2   1   1   1   0   2   2   1   0   0   2   1   1   2   1   0   0   2   2   2   1   2   1   2   1   1   2   0   0   0   1   0   1   2   2   1   1   1   1   1   1   0   1   2   1   1   1   1   1   0   1   1   1   1   2   1   1   1   2   1   0   1   1   1   2   2   1   2   2   0   0   1   1   1   0   0   2   0   0   0   1   0   2   1   1   1   1   0   0   1   1   1   0   1   1   1
 MK-1-7                 1   1   0   1   1   1   1   1   1   1   1   2   1   1   1   2   1   2   2   2   0   1   2   1   1   1   1   0   2   1   1   2   0   2   0   1   1   1   0   1   1   1   1   1   1   2   0   0   1   1   1   1   0   0   1   2   0   1   1   2   1   2   0   2   0   0   0   1   0   1   2   2   1   1   0   0   1   1   0   2   0   2   0   1   2   0   0   1   2   0   2   0   1   1   1   1   1   2   0   0   1   1   1   2   1   1   1   1   0   2   2   1   0   0   1   1   1   2   1   1   0   2   2   2   1   2   1   2   1   1   2   1   1   0   1   0   1   2   2   1   1   1   0   1   1   1   1   2   1   1   2   1   1   0   1   1   1   1   2   2   1   1   2   1   0   1   1   1   2   2   1   2   2   0   0   0   1   1   0   0   2   0   1   0   1   1   2   1   1   1   1   0   0   0   1   1   0   1   2   1
 MK-1-8                 0   1   0   1   1   1   2   1   1   2   1   1   1   2   1   2   1   2   2   2   0   1   0   2   1   1   1   1   2   1   1   2   0   2   0   1   0   1   0   0   1   1   1   2   1   2   1   0   1   1   2   1   0   0   0   2   0   1   1   2   1   2   1   2   1   0   0   1   0   1   2   2   0   2   1   0   1   1   1   2   0   2   0   1   2   1   0   1   2   0   2   0   1   1   0   2   1   1   0   0   2   1   1   2   1   1   1   1   0   2   2   1   0   0   1   1   1   2   0   1   0   2   2   2   1   2   1   2   1   1   1   1   1   0   1   0   2   2   2   1   1   1   1   0   1   1   1   2   1   1   2   1   1   0   1   1   1   1   2   2   0   0   2   1   1   1   1   1   2   2   1   2   1   0   0   0   1   1   0   0   2   0   2   0   2   1   2   1   1   1   1   1   1   0   1   2   0   1   2   1
 MK-1-9                 0   1   0   1   1   0   2   1   1   2   1   1   2   1   2   2   2   2   2   2   0   1   0   2   1   1   1   2   1   1   1   2   0   2   0   1   0   1   0   0   1   1   1   2   1   2   2   0   2   1   1   1   0   0   0   2   0   1   1   1   1   1   1   1   1   0   0   1   0   1   2   2   2   2   1   0   1   0   2   2   1   1   0   1   2   0   0   1   2   0   2   0   1   1   0   2   1   1   0   0   2   0   0   2   1   1   2   1   0   1   1   1   1   0   2   0   1   1   1   1   1   2   1   2   1   2   1   2   1   1   1   1   1   0   1   0   2   2   2   1   1   0   1   1   1   1   0   1   1   2   1   1   1   0   1   2   1   1   2   2   0   0   1   1   1   0   1   1   2   2   1   1   0   0   0   0   0   1   0   0   2   0   2   0   2   1   1   1   1   1   1   1   1   0   1   2   0   2   2   1
 MK-1-10                0   2   2   1   1   0   2   1   1   2   1   1   1   1   2   1   1   2   1   2   0   1   0   2   1   1   1   1   1   1   1   2   0   2   0   1   0   2   1   0   1   1   1   2   1   2   2   0   2   1   0   1   0   0   0   2   0   1   1   0   1   1   2   2   1   0   1   1   0   1   2   2   2   2   1   1   1   0   2   2   0   1   0   1   1   0   0   1   2   0   2   0   1   2   0   2   1   1   0   0   1   0   1   2   1   1   2   1   0   1   1   1   1   0   2   0   1   1   1   1   1   2   1   1   1   2   1   2   1   1   1   2   0   0   1   1   1   2   2   1   0   0   1   1   0   1   0   0   1   2   1   1   1   2   1   2   1   1   2   2   0   1   1   1   1   0   1   1   2   2   1   1   0   0   0   0   1   1   0   0   2   0   2   0   2   1   1   1   1   1   1   1   1   0   0   1   0   2   2   2
 MK-1-11                0   1   2   0   1   1   1   1   1   2   1   1   1   1   2   1   1   2   1   2   0   1   0   2   1   1   1   1   1   1   1   2   1   2   0   0   1   1   1   0   0   1   1   2   2   2   2   0   1   0   1   1   0   0   0   2   0   1   1   0   1   1   2   2   0   1   1   1   0   1   2   2   2   2   1   1   2   0   2   2   0   1   0   2   1   0   0   1   2   0   2   0   1   2   0   1   1   0   0   0   1   0   0   1   1   1   2   1   0   1   1   1   1   0   2   0   1   1   1   1   1   2   0   1   1   2   1   2   1   1   1   2   0   0   1   1   0   2   1   1   0   1   1   1   0   1   0   0   1   2   1   1   1   2   1   1   1   1   2   2   0   2   2   0   1   0   1   1   2   2   1   1   1   0   0   1   1   1   1   0   2   0   2   1   2   1   1   1   1   1   1   1   1   0   0   1   0   2   2   2
 MK-1-12                0   2   2   1   1   1   1   0   1   2   1   2   2   1   2   1   2   2   0   1   0   2   0   2   1   2   1   1   0   1   1   2   1   1   0   1   1   0   1   0   0   1   1   2   2   1   2   0   1   0   1   1   1   1   0   2   0   1   0   1   2   2   1   1   1   1   1   1   0   1   1   1   2   1   0   1   2   1   2   2   0   1   0   2   1   1   1   1   2   0   2   0   1   2   0   1   1   0   0   0   1   0   0   1   1   1   1   1   0   2   2   1   1   0   2   0   1   0   1   1   1   2   0   1   1   2   1   2   1   1   1   2   0   0   1   1   0   2   1   0   1   0   1   2   1   1   0   0   1   2   0   1   1   2   1   1   1   1   2   1   0   2   2   0   1   1   1   1   2   2   1   1   2   0   1   1   1   2   1   0   2   0   2   1   1   1   1   1   1   1   1   0   1   1   0   1   0   2   2   2
 MK-1-13                0   2   2   1   2   1   1   1   1   2   1   2   2   2   2   2   2   2   0   1   0   2   1   2   1   1   1   1   0   1   1   2   1   1   0   1   1   0   1   0   0   1   1   2   2   1   2   0   0   0   1   1   1   1   0   2   0   1   0   1   2   2   1   1   1   1   1   1   0   0   1   1   2   1   0   1   2   0   2   2   0   1   0   2   1   1   0   1   2   1   2   0   1   2   0   1   1   1   0   0   2   0   0   1   1   2   0   1   0   2   2   1   1   0   2   0   0   0   2   1   1   2   0   1   1   2   0   2   1   1   2   2   0   0   1   1   0   2   1   0   1   1   1   2   1   1   2   0   1   2   0   1   1   2   1   2   1   1   2   1   0   2   2   0   0   1   1   1   2   2   0   2   2   0   0   1   1   2   1   0   2   0   2   1   1   1   1   1   1   0   2   0   1   1   1   2   0   2   2   2
 MK-1-14                0   2   1   1   2   1   1   0   1   2   1   2   2   2   2   2   2   2   0   1   0   2   1   2   1   1   1   1   0   0   1   2   1   1   0   1   1   0   1   0   1   1   1   2   2   1   2   0   1   0   1   1   1   1   0   1   2   1   0   1   2   2   1   1   2   1   1   1   0   1   1   1   2   1   0   1   2   0   2   2   0   1   0   2   1   1   0   0   2   1   2   1   1   2   1   2   1   1   0   1   2   0   0   1   0   2   0   1   0   2   2   1   1   0   2   0   1   0   2   1   1   1   0   1   1   2   0   2   1   1   2   2   0   0   2   1   0   2   1   1   0   1   1   2   1   1   2   0   1   2   0   2   1   2   0   2   1   1   2   2   0   2   2   0   0   1   1   1   2   2   0   2   1   0   0   1   1   2   1   1   2   1   2   2   0   1   2   1   1   0   2   0   1   1   1   2   0   1   2   1
 MK-1-15                0   2   0   1   2   0   0   0   1   2   1   2   2   2   2   2   1   2   0   1   0   2   1   2   1   1   1   0   0   0   1   1   1   1   0   0   1   0   1   0   1   1   1   2   2   1   2   0   1   1   1   1   1   1   0   1   1   1   0   1   2   1   1   1   2   1   1   1   2   1   0   1   2   1   1   1   2   1   2   2   0   1   1   2   1   1   0   0   2   1   2   1   1   2   0   2   1   1   0   2   2   1   0   1   0   1   0   2   0   2   2   1   1   0   2   0   1   1   2   1   1   1   0   1   1   1   0   2   1   1   2   2   0   0   1   1   1   2   1   0   0   1   1   2   1   1   2   0   1   2   0   2   1   2   0   2   1   0   2   2   0   2   2   0   2   1   2   1   2   2   0   2   2   1   0   1   1   1   1   0   2   1   2   2   0   1   2   1   1   0   1   0   1   0   1   2   0   1   2   0
 MK-1-16                0   2   0   1   2   0   0   0   1   2   1   1   2   2   2   1   1   2   0   2   0   2   1   2   1   0   1   0   0   0   2   2   2   1   0   0   1   0   2   0   0   0   2   1   2   1   1   0   0   1   1   1   1   1   0   1   0   1   0   1   2   0   1   1   1   1   1   1   2   1   0   1   1   1   1   1   2   1   2   2   0   1   1   2   1   1   1   0   2   2   1   1   1   2   0   1   1   1   0   2   2   1   0   1   1   1   0   2   0   2   2   1   2   0   2   0   1   1   2   2   2   1   0   1   0   1   0   2   1   1   2   2   0   0   2   1   1   2   1   0   0   1   1   2   1   1   1   1   1   2   1   1   1   2   0   2   2   1   2   2   0   2   1   0   1   1   2   2   2   2   0   2   1   1   0   1   1   1   0   1   2   2   2   2   0   1   2   1   1   0   1   1   1   0   2   2   0   1   1   0
 MK-2-1                 0   1   1   0   1   0   1   1   0   0   2   1   2   2   1   0   1   0   1   1   1   0   1   0   2   2   1   1   1   1   1   1   0   1   0   0   2   1   1   1   1   0   1   2   2   1   2   1   0   2   0   2   1   1   1   2   1   2   1   1   1   1   2   1   2   0   0   1   1   2   1   1   1   0   0   0   0   2   1   1   1   1   1   2   1   2   2   1   2   1   0   1   0   0   1   2   1   2   1   0   0   1   2   0   0   0   0   1   0   1   1   0   2   2   2   0   2   1   0   1   1   1   1   1   0   0   2   1   1   0   2   2   2   1   2   2   1   2   2   1   1   0   0   1   1   0   1   1   1   2   1   0   2   2   1   2   2   2   0   2   2   1   1   0   0   1   2   1   1   1   0   2   1   1   1   2   2   2   1   0   2   1   2   0   1   0   0   2   1   1   1   0   2   1   0   0   0   1   2   1
 MK-2-2                 0   1   1   0   0   0   1   2   0   0   2   1   2   2   1   0   1   0   1   2   1   0   0   1   2   2   1   1   1   1   1   1   0   1   1   0   2   1   1   2   1   0   1   2   2   0   2   2   1   2   0   2   1   1   1   2   1   2   1   1   1   1   2   1   1   1   1   1   1   2   1   1   1   0   0   1   0   2   1   1   1   1   1   2   1   2   2   1   2   1   0   1   0   0   2   1   1   1   2   0   0   1   1   0   1   0   0   1   0   1   2   0   2   2   2   1   2   1   0   1   1   1   1   1   0   0   2   2   1   1   2   1   2   0   2   2   1   2   2   1   1   0   0   1   1   0   1   1   1   2   1   0   2   1   2   1   2   2   0   2   2   1   1   0   0   1   2   1   1   1   0   2   1   1   1   1   2   2   1   0   2   2   2   1   1   0   0   2   1   1   1   0   2   1   0   0   0   1   2   1
 MK-2-3                 0   1   1   0   0   0   0   1   0   1   2   1   2   2   2   0   1   0   1   2   1   0   1   1   2   2   2   1   1   1   1   1   0   1   1   0   2   1   2   1   0   0   1   2   2   0   2   1   2   2   0   1   1   1   1   2   1   2   1   1   1   1   2   1   1   1   1   1   1   2   1   2   1   0   0   1   0   1   1   2   1   1   0   2   2   1   2   1   1   1   0   1   0   0   2   1   1   1   1   0   1   1   1   0   1   0   0   1   0   1   2   0   2   2   2   1   1   1   0   1   1   1   1   0   0   0   2   2   1   1   1   1   2   1   2   2   1   2   2   1   1   1   1   1   1   0   1   1   1   2   1   0   2   1   2   1   2   2   1   2   1   1   1   0   0   0   2   1   1   2   0   1   0   1   1   1   2   2   1   0   2   2   2   1   1   0   1   2   1   1   1   0   2   1   0   0   0   0   2   0
 MK-2-4                 0   1   1   0   0   0   0   1   0   1   1   1   2   2   2   0   1   1   2   2   0   0   1   0   2   2   2   2   1   1   1   1   0   1   1   0   2   0   2   1   0   2   0   2   2   0   2   1   2   2   0   1   1   1   1   2   1   2   1   2   1   1   1   1   1   1   1   1   1   1   1   2   1   0   0   1   0   1   1   2   1   1   0   2   2   1   2   1   1   1   1   1   0   1   2   1   1   1   1   1   0   1   1   0   1   0   1   1   1   2   2   0   2   2   2   2   1   1   0   1   1   2   1   1   1   2   1   2   0   1   2   1   2   1   2   2   2   2   2   1   1   1   1   1   1   0   1   0   1   2   1   0   2   1   2   0   2   2   1   1   1   1   2   0   0   0   2   1   1   1   0   1   0   1   1   1   2   2   1   0   1   2   2   1   2   0   2   2   2   1   1   0   2   1   0   0   0   0   2   0
 MK-2-5                 0   1   1   0   0   0   0   1   0   1   1   1   2   2   2   0   1   1   2   2   0   0   1   0   1   1   2   2   1   1   1   1   0   1   1   1   2   1   2   1   0   2   0   2   2   1   1   1   2   2   0   1   1   1   1   2   2   2   2   1   1   2   1   1   1   1   1   1   1   1   1   2   1   0   0   1   0   1   1   2   1   1   1   2   2   1   2   0   2   1   1   1   0   1   2   1   1   1   1   1   0   1   0   0   1   0   1   1   1   2   2   0   2   1   1   2   1   2   0   1   1   2   1   1   1   1   1   2   0   0   2   1   2   0   1   2   2   2   2   1   1   2   0   1   1   1   1   0   1   2   1   0   2   1   2   0   1   2   1   1   1   1   2   0   0   0   2   1   2   1   1   1   1   1   1   1   2   2   1   0   1   1   2   0   2   0   2   2   1   1   1   0   1   1   0   1   0   0   2   1
 MK-2-6                 0   1   2   0   0   1   0   1   0   1   1   1   2   2   1   0   1   1   2   2   0   0   1   0   1   1   2   2   1   2   2   1   0   1   1   1   1   1   2   2   0   2   0   2   2   2   1   1   2   2   0   1   1   1   1   2   2   2   2   1   2   2   0   2   1   1   1   1   1   1   1   2   1   0   0   2   1   1   0   1   1   1   1   2   2   1   2   0   2   0   0   1   0   1   2   1   1   1   1   1   0   1   1   1   1   0   1   1   1   2   2   0   2   1   2   1   1   2   0   2   0   2   1   0   1   1   1   2   2   1   1   1   2   0   1   2   2   2   2   1   1   2   0   1   1   1   1   0   1   2   1   0   2   1   2   0   1   2   1   1   0   2   2   0   0   0   2   1   2   1   1   1   1   1   1   1   2   2   1   0   1   1   2   0   2   0   2   2   1   1   1   0   1   1   0   0   0   0   2   1
 MK-2-7                 0   1   2   0   0   2   0   1   0   0   0   1   2   2   1   0   0   1   2   2   0   0   1   0   1   1   2   2   1   1   1   0   1   1   2   1   1   1   2   2   0   2   0   2   2   1   2   1   2   2   0   1   1   1   0   2   2   2   2   1   2   2   0   2   1   0   1   1   1   1   1   1   1   0   0   2   1   1   0   1   1   1   1   2   2   1   2   1   2   0   0   1   0   0   2   1   1   1   1   1   0   1   1   1   1   0   1   1   0   1   1   1   2   1   2   1   1   2   0   2   0   2   1   0   2   1   1   0   2   1   1   1   2   0   1   1   2   2   2   1   1   2   1   1   1   1   1   0   1   2   1   2   2   1   2   0   1   2   1   1   0   2   2   1   0   0   2   0   2   0   1   1   1   1   1   1   2   2   1   1   1   1   2   0   2   0   2   2   1   0   1   0   1   2   1   0   0   1   2   1
 MK-2-8                 0   1   2   0   1   2   1   1   1   0   0   1   2   2   2   0   0   1   2   2   0   0   1   0   1   1   2   2   1   2   1   0   1   1   2   1   1   1   2   2   0   1   0   2   2   1   2   0   1   1   0   1   1   1   1   2   1   1   1   1   1   1   1   2   1   0   1   1   1   1   1   1   0   0   0   2   1   1   1   1   1   1   1   2   2   1   2   0   2   0   0   1   1   1   2   1   1   1   1   1   0   1   1   1   2   0   1   1   0   1   1   1   2   1   2   1   1   2   1   2   1   1   1   0   2   1   1   1   2   1   1   1   2   0   0   1   2   2   2   0   1   2   1   0   1   2   1   0   1   2   1   1   1   1   2   0   1   2   0   1   0   1   2   1   0   0   1   0   1   0   1   1   1   1   0   1   2   2   2   1   1   1   2   0   1   0   2   2   1   0   1   0   1   2   1   0   0   1   1   1
 MK-2-9                 0   1   2   0   1   2   1   1   1   0   1   1   2   2   2   0   0   1   2   2   0   0   1   0   1   1   2   2   1   2   0   0   1   1   1   0   1   1   2   2   0   1   0   1   2   1   2   1   0   1   0   1   0   1   1   2   1   1   1   1   1   0   1   2   1   0   1   2   1   2   1   2   0   0   0   2   1   1   1   1   1   1   1   2   2   0   2   0   2   0   1   1   1   0   1   2   1   1   1   1   2   1   1   1   1   0   1   1   1   1   1   1   1   1   2   1   1   2   0   1   2   1   1   0   2   0   1   1   2   1   1   1   2   1   1   1   2   2   2   0   1   2   0   0   1   2   1   1   1   2   1   1   1   1   2   0   2   2   0   1   0   1   2   1   0   0   2   1   1   0   1   1   2   1   0   1   2   2   1   1   1   2   2   0   1   0   2   0   1   0   1   0   1   2   1   0   1   1   1   1
 MK-2-10                0   1   2   0   1   1   1   1   1   0   2   0   2   2   2   0   0   1   2   1   0   0   1   0   1   1   2   2   1   2   0   1   2   1   1   0   1   0   2   2   0   1   1   0   2   1   1   1   0   1   0   0   0   1   1   2   1   1   1   1   1   0   1   2   1   0   1   2   1   2   1   2   1   1   1   2   1   1   1   0   2   0   1   0   2   1   2   0   2   0   1   0   1   0   1   2   1   1   1   1   2   1   1   2   1   0   1   2   1   1   1   0   1   1   2   1   1   0   0   1   1   1   1   1   2   0   1   1   2   0   1   1   2   1   1   2   2   2   1   0   1   2   0   0   1   2   1   1   1   2   1   1   1   1   2   1   2   2   0   1   0   1   2   1   1   1   2   1   1   0   2   1   2   0   0   1   1   2   1   1   1   2   2   0   0   0   2   0   1   0   1   0   1   2   2   0   1   1   1   2
 MK-2-11                0   2   2   0   1   1   1   1   1   0   2   0   2   2   2   0   0   1   2   1   0   0   1   0   1   1   2   2   1   2   1   0   1   1   2   1   1   1   2   2   0   1   1   0   2   1   1   1   1   1   0   0   1   1   1   1   1   1   1   1   1   0   1   2   0   1   2   2   1   2   0   2   2   0   1   2   1   2   1   1   2   0   1   1   1   1   2   0   1   0   1   1   1   0   1   1   1   1   1   1   2   1   1   1   1   0   1   2   1   1   1   0   1   1   2   1   1   0   0   1   1   1   1   1   2   0   1   1   2   0   1   1   2   1   1   2   2   2   1   0   2   2   0   0   1   2   1   1   1   2   2   0   1   2   1   2   2   2   1   1   1   1   2   1   1   1   2   1   0   0   2   1   1   0   0   1   2   2   1   1   2   2   2   0   0   0   2   0   1   0   2   0   1   2   2   0   1   1   1   2
 MK-2-12                0   2   2   0   1   1   1   0   1   1   2   0   2   2   2   0   0   1   2   1   0   0   1   0   1   1   2   2   1   2   1   2   0   1   2   1   1   1   2   2   1   0   1   1   2   1   1   1   1   1   0   0   1   1   2   1   2   1   0   1   1   0   0   1   1   1   2   2   1   2   0   1   2   1   2   2   1   2   1   1   2   0   1   1   1   1   2   0   0   0   1   1   1   1   1   2   1   1   1   1   2   1   1   1   1   0   1   2   1   1   1   0   2   1   2   1   1   0   0   1   1   1   1   1   2   1   1   1   2   0   1   1   2   1   1   2   2   2   1   0   2   2   0   1   1   2   1   1   1   1   2   0   1   2   1   1   2   2   1   1   2   2   2   1   1   2   2   1   0   0   1   2   1   0   0   2   2   2   0   1   2   2   1   0   0   0   1   0   1   0   2   0   1   2   2   0   1   1   1   1
 MK-2-13                0   2   1   1   2   1   1   0   1   1   2   1   2   2   2   0   0   1   2   1   0   0   2   0   1   1   0   2   0   1   1   2   0   1   1   1   1   1   2   2   0   0   1   1   2   1   1   1   1   1   0   0   2   1   2   1   2   2   0   1   1   0   1   1   1   1   1   2   1   2   0   1   2   1   2   2   1   2   0   1   2   0   1   0   1   1   2   0   0   0   1   1   1   0   0   1   1   1   1   1   1   2   1   1   2   0   1   2   1   1   1   0   2   1   2   1   2   0   0   1   1   0   1   2   2   1   1   1   2   0   1   1   1   1   1   2   1   2   1   0   1   1   1   1   1   1   2   1   1   2   2   0   0   2   1   1   2   2   1   2   1   2   2   1   1   2   2   0   0   1   1   2   1   0   0   1   2   2   0   1   2   2   1   1   0   0   1   1   1   0   2   2   1   2   1   1   1   2   2   1
 MK-2-14                0   2   1   1   2   1   0   0   1   1   2   1   1   2   2   0   0   1   2   1   0   0   2   0   1   1   0   2   0   1   0   2   0   2   1   0   1   1   2   1   1   0   1   1   2   1   1   1   1   1   0   2   2   1   1   1   2   2   0   2   1   0   0   1   1   1   1   1   1   1   0   1   2   1   2   2   2   2   0   2   2   0   1   0   1   1   2   0   1   0   1   1   1   0   0   1   0   1   1   1   1   2   1   2   2   0   1   2   1   1   1   0   1   0   1   1   2   0   0   1   1   0   0   2   2   1   2   1   2   1   2   1   1   1   1   2   1   2   1   1   1   1   1   1   1   1   2   0   1   1   2   0   0   2   1   1   2   1   2   1   1   1   2   2   1   2   2   0   1   1   1   2   1   0   1   0   2   2   0   1   2   1   1   1   0   0   1   1   1   0   2   1   1   2   1   1   1   2   2   1
 MK-2-15                0   2   1   1   2   1   0   0   1   1   2   1   1   2   2   0   0   1   2   1   0   1   2   0   1   1   0   2   0   1   0   1   0   2   1   0   1   2   2   1   1   0   1   1   2   0   1   1   1   1   0   2   1   1   1   1   2   2   0   2   1   0   0   1   1   1   1   1   1   1   1   2   2   1   2   2   2   1   0   2   2   0   1   0   2   0   2   0   1   1   2   0   1   0   0   2   0   1   1   1   1   2   1   2   2   0   1   1   0   1   1   1   1   1   1   1   0   1   0   1   1   0   0   2   1   1   2   1   2   1   2   1   1   1   1   2   1   2   1   1   1   2   1   0   1   1   2   1   1   1   1   0   1   2   1   2   1   1   2   1   1   0   1   2   1   2   1   1   1   1   1   2   1   1   1   1   2   2   1   1   2   2   1   1   1   0   1   1   1   0   1   1   2   2   1   2   1   1   2   1
 MK-2-16                0   2   1   1   2   1   0   0   1   1   1   1   1   2   2   0   0   1   2   1   0   1   2   1   1   1   0   2   0   1   0   1   0   2   1   0   1   2   2   1   1   0   0   1   1   1   1   1   2   0   0   2   1   2   1   0   2   2   0   2   1   0   0   1   1   1   1   1   1   1   1   2   2   1   2   2   2   1   0   2   2   0   1   0   2   0   2   0   1   1   2   0   1   0   0   2   0   1   1   1   2   2   1   2   0   0   1   1   0   1   1   1   1   1   1   1   0   1   0   1   1   0   0   2   2   0   2   1   2   1   2   1   1   1   1   2   1   2   1   1   0   2   1   0   1   0   2   1   1   1   1   1   1   2   1   2   1   1   2   1   2   0   1   2   1   2   1   1   1   2   1   2   1   1   1   1   2   2   1   1   1   2   0   0   1   0   0   0   1   0   1   1   2   2   1   2   1   0   1   1
 MK-3-1                 1   1   1   2   2   1   1   1   1   1   2   1   0   1   0   0   1   2   2   2   0   2   1   0   0   2   2   1   2   1   2   2   2   1   1   2   1   2   1   1   2   1   1   1   1   1   1   1   2   0   1   1   0   1   1   1   2   1   0   2   2   0   1   1   0   1   1   2   2   1   2   2   1   1   1   1   0   1   0   1   1   0   1   1   0   0   1   2   2   0   1   2   1   2   0   2   0   1   1   1   0   1   2   1   1   1   2   1   2   2   1   2   0   1   2   2   2   1   1   2   1   1   2   1   1   0   2   1   2   0   1   0   1   0   1   2   1   2   1   1   1   1   1   1   2   0   0   1   2   2   1   2   1   1   1   1   2   0   0   1   2   1   2   1   0   1   1   2   1   1   0   1   0   1   1   0   2   0   2   1   1   0   1   1   1   2   2   1   1   1   0   2   0   0   1   2   1   2   0   1
 MK-3-2                 1   1   0   2   2   1   1   1   1   1   2   2   1   1   0   0   1   2   1   1   0   2   1   0   0   2   2   1   2   1   2   2   2   1   1   1   1   1   1   2   1   2   1   0   1   1   1   1   2   0   1   1   1   1   1   0   2   2   0   2   2   0   1   2   0   1   1   2   2   1   2   2   1   1   1   1   0   1   0   1   1   0   1   1   0   0   0   2   2   1   1   2   1   2   0   1   0   1   1   2   0   1   1   1   1   1   1   1   2   2   1   2   0   1   1   1   1   1   1   2   2   0   2   1   0   0   1   1   2   0   1   0   2   0   1   2   1   2   1   1   1   1   1   2   2   0   0   1   2   2   0   2   1   1   1   1   2   0   0   1   2   2   2   1   0   1   1   2   1   1   0   1   0   0   1   0   2   0   0   1   1   0   1   1   1   2   2   2   1   1   0   2   0   0   1   2   1   2   0   1
 MK-3-3                 1   1   0   2   2   1   1   1   1   1   2   2   2   1   0   0   1   2   1   1   0   2   1   0   0   2   1   1   2   1   2   2   2   1   1   1   1   1   1   1   1   2   1   0   1   1   1   1   2   0   2   1   1   1   1   0   2   2   0   2   2   0   1   2   0   2   1   2   2   1   2   2   1   1   2   1   0   1   0   0   1   1   2   1   0   0   0   1   2   1   1   2   1   2   0   1   0   1   1   2   0   1   1   0   1   0   0   1   1   2   1   2   0   1   1   1   1   1   1   2   1   0   2   1   0   0   1   1   2   0   1   0   2   0   1   2   2   2   2   1   1   0   1   1   2   0   1   1   2   1   0   1   1   1   1   1   2   0   0   1   2   2   2   1   0   1   1   1   1   1   1   1   1   0   2   0   2   0   1   1   1   0   1   1   1   2   2   1   0   1   0   2   0   0   0   2   1   1   0   0
 MK-3-4                 0   1   0   2   2   2   1   1   1   1   2   2   1   1   0   0   1   2   1   1   1   2   1   0   0   2   1   2   2   2   2   2   2   1   1   1   1   1   1   1   0   0   1   0   2   1   1   1   2   1   2   2   1   1   1   0   2   1   0   2   2   0   1   2   1   2   1   2   1   1   2   2   1   2   2   1   0   1   0   0   1   2   1   1   0   0   0   1   2   1   1   1   1   2   0   1   0   1   1   2   1   1   1   0   1   0   0   1   1   2   1   2   0   1   2   1   1   0   1   2   1   1   1   2   0   0   1   2   2   0   0   1   2   0   1   2   2   1   2   1   1   0   0   1   2   0   1   1   2   1   0   1   2   1   1   1   2   0   0   1   2   2   2   1   0   1   1   1   1   1   2   1   1   0   2   0   1   0   1   1   0   0   1   1   1   2   2   1   0   1   0   2   0   0   0   2   1   1   0   0
 MK-3-5                 0   1   0   1   1   2   2   1   1   1   2   2   0   2   0   0   1   1   1   1   1   2   1   0   0   2   1   2   2   2   2   2   2   1   1   1   1   2   1   2   0   0   1   0   2   2   2   1   2   1   2   2   1   1   2   0   2   1   0   2   1   1   1   1   1   1   1   2   1   1   2   2   0   2   2   1   0   1   1   1   1   2   2   2   0   1   0   0   2   1   1   2   1   2   0   0   1   0   1   2   1   1   1   2   1   0   0   2   1   2   2   0   0   1   1   1   1   0   1   2   1   0   1   2   0   0   1   2   2   1   0   1   2   0   1   2   2   1   2   1   1   0   0   1   1   0   1   1   2   1   0   1   2   1   1   1   1   0   0   2   2   2   2   1   0   1   1   1   1   1   2   2   1   0   1   0   1   0   2   1   0   1   1   1   1   2   2   1   0   0   0   1   0   0   1   1   0   1   0   0
 MK-3-6                 0   1   0   0   1   2   2   2   2   1   2   1   0   2   0   0   1   1   1   1   1   2   0   0   0   1   1   2   2   2   2   1   2   1   1   1   0   1   1   1   0   0   1   0   2   2   2   1   2   1   1   2   2   1   1   1   2   1   0   2   1   1   1   0   1   1   2   2   1   1   2   1   0   2   2   1   0   1   0   2   1   1   2   2   0   1   1   0   1   1   1   2   1   2   1   0   1   1   1   2   1   1   1   2   1   0   1   2   1   2   2   0   0   1   1   2   1   0   2   2   1   0   1   2   0   0   1   2   1   1   0   1   2   0   2   2   1   1   2   1   1   1   0   2   0   1   1   1   2   1   0   1   2   1   1   1   1   1   0   1   2   2   2   1   0   1   1   1   1   1   1   2   1   0   1   0   1   0   2   1   1   1   1   1   0   2   2   1   0   0   0   1   0   0   1   1   1   1   0   0
 MK-3-7                 0   1   0   0   1   1   2   2   2   2   2   1   0   2   0   0   1   1   1   0   2   2   1   0   0   1   2   2   2   1   1   1   2   1   1   1   0   2   1   1   0   0   1   0   2   2   2   2   2   2   0   2   1   2   0   1   2   1   0   2   1   1   1   0   2   2   2   1   1   1   2   1   0   2   1   1   0   1   0   2   1   1   2   2   1   1   1   0   1   2   1   2   1   2   1   0   1   1   1   1   1   1   1   2   2   0   1   2   1   2   2   0   0   2   1   2   1   0   2   2   1   0   1   2   0   0   1   2   1   1   1   1   2   1   2   2   1   1   1   1   1   1   1   2   0   1   1   1   1   1   0   1   1   1   1   2   1   1   0   1   2   2   1   0   0   1   0   1   1   1   1   1   1   0   1   0   2   0   2   0   0   1   1   1   0   2   2   1   1   0   0   1   1   0   1   1   0   0   0   0
 MK-3-8                 0   1   1   0   1   1   1   2   2   2   2   1   0   2   0   1   1   1   1   0   1   2   1   0   0   1   2   1   1   1   1   0   2   1   2   1   0   2   1   1   0   0   2   0   2   2   2   2   2   2   0   2   1   2   1   1   2   2   0   2   1   1   1   0   2   2   2   1   1   1   2   1   0   2   1   1   1   2   0   2   1   1   1   2   1   1   1   2   0   2   1   2   0   1   1   0   1   1   1   1   1   1   2   1   1   0   1   2   1   2   2   0   0   1   1   2   1   0   2   2   0   0   1   2   0   1   1   2   1   1   2   1   2   1   1   2   1   1   2   1   1   1   0   2   0   2   0   1   1   1   0   1   1   1   1   2   1   0   0   1   2   2   1   1   0   1   0   1   1   2   1   2   2   1   1   0   2   1   2   0   0   0   2   1   0   2   2   1   1   0   1   2   1   1   0   1   0   0   0   0
 MK-3-9                 1   1   0   1   1   1   2   1   2   2   2   1   0   2   0   1   1   1   0   1   2   2   1   0   0   1   2   1   1   1   1   0   2   1   2   1   0   1   1   0   0   0   2   0   1   2   2   2   2   2   0   2   1   2   1   1   2   2   0   2   1   2   2   0   2   1   1   1   1   1   2   1   0   2   1   1   1   2   0   1   0   1   0   2   1   1   1   2   0   1   1   2   0   1   1   0   1   1   1   1   1   1   2   1   0   0   1   2   1   2   2   0   0   1   1   2   1   0   2   2   0   0   1   2   0   1   1   2   1   1   2   1   1   2   1   2   1   1   2   1   1   1   0   2   0   2   0   1   1   1   0   1   1   1   1   2   0   0   0   1   1   2   1   1   0   1   0   1   0   2   1   2   2   1   1   0   2   1   2   0   0   0   2   1   0   2   2   0   1   0   1   2   1   1   0   1   0   1   0   0
 MK-3-10                1   1   0   1   1   1   2   1   2   2   2   1   0   1   0   1   1   1   0   1   2   2   0   0   0   1   1   1   1   0   1   0   2   1   2   1   0   1   1   0   0   0   1   0   1   1   2   2   2   2   0   1   1   2   1   1   2   2   1   1   1   2   0   0   2   1   1   1   1   1   2   1   0   2   2   1   1   1   0   1   0   1   0   2   1   0   1   2   0   1   1   2   0   0   1   0   1   1   1   1   1   1   2   1   0   0   1   1   1   2   1   1   0   1   1   2   1   0   2   2   0   0   2   2   0   1   1   2   2   1   2   1   1   2   1   2   2   1   2   1   2   1   0   2   0   2   0   1   2   1   1   1   1   2   2   2   0   0   0   1   1   2   1   1   0   1   0   2   0   1   1   2   2   1   1   1   2   1   1   1   0   0   2   1   0   2   2   0   1   0   1   2   1   0   0   1   0   1   0   0
 MK-3-11                1   1   0   1   0   1   2   1   2   2   2   0   0   1   0   1   1   2   1   1   2   2   0   0   0   1   2   1   0   0   1   0   2   0   2   1   0   1   2   2   0   0   0   0   1   1   0   2   1   2   0   1   1   2   1   1   2   2   1   1   1   2   1   0   2   1   1   1   1   1   2   1   0   2   2   1   1   1   0   1   0   1   0   1   0   0   1   2   2   1   1   2   0   0   1   1   1   1   1   1   1   1   2   2   0   0   1   1   1   2   1   0   0   1   1   2   1   1   2   2   1   0   2   2   0   2   1   1   1   1   2   1   1   2   1   2   2   1   2   1   2   1   0   1   0   2   0   0   1   1   1   1   1   1   2   2   0   0   1   1   1   2   1   1   0   1   0   2   0   1   1   2   1   1   1   1   2   0   1   2   0   0   2   1   1   2   2   0   1   0   1   2   1   0   0   1   1   1   0   0
 MK-3-12                1   1   0   1   0   1   2   1   2   2   2   0   0   1   0   1   1   1   1   0   2   2   0   1   0   1   1   1   0   0   1   0   2   0   2   1   0   1   2   1   0   0   1   0   1   2   0   1   0   2   0   1   1   2   1   1   2   2   1   2   1   2   1   0   2   1   2   1   1   1   2   1   0   2   2   1   1   0   0   2   0   1   0   1   0   1   1   2   2   1   0   2   0   1   0   1   2   1   1   1   1   0   2   2   0   0   2   1   1   2   1   0   1   1   1   2   1   1   2   2   1   0   2   1   0   1   1   1   1   1   1   1   1   2   2   2   1   1   2   1   2   1   0   1   0   2   0   0   1   1   1   1   1   1   2   2   0   0   1   1   1   2   1   1   0   1   0   2   0   1   1   2   2   1   1   1   2   0   1   2   1   1   2   1   1   1   2   1   1   0   1   2   1   0   0   1   2   1   0   0
 MK-3-13                1   1   1   1   0   2   2   0   2   2   2   0   0   1   0   1   0   1   1   0   2   2   0   1   1   0   1   0   0   0   1   0   2   1   2   1   0   1   1   1   0   0   1   0   0   2   0   1   0   2   0   2   1   2   1   1   2   2   1   2   2   2   1   0   2   1   2   1   1   1   1   1   1   2   2   1   0   0   1   2   0   1   1   1   0   1   1   2   2   0   1   2   0   1   1   1   2   1   1   1   1   0   2   2   0   0   2   1   1   2   1   0   2   2   1   2   1   1   2   2   1   0   2   0   1   1   1   1   1   2   1   1   1   1   1   2   1   1   2   2   2   1   0   1   0   2   0   0   1   1   1   1   1   1   1   2   0   1   1   1   1   2   1   2   0   1   0   1   0   1   1   2   2   0   1   1   0   0   0   2   1   1   2   2   1   1   2   1   1   0   1   1   1   1   0   1   2   1   0   0
 MK-3-14                1   1   1   0   0   2   2   0   2   2   2   1   0   1   0   1   0   1   1   0   1   2   1   2   1   0   1   0   1   0   1   0   2   2   2   1   0   1   2   1   0   1   1   1   0   2   0   2   0   2   0   1   1   2   1   1   1   2   2   2   2   2   1   0   2   1   2   1   1   1   1   1   1   2   2   1   0   0   1   2   0   1   1   2   0   1   1   2   2   0   1   2   0   2   1   1   2   1   2   1   0   1   2   2   0   0   1   1   1   1   1   0   2   2   1   1   1   1   1   2   1   1   2   0   1   1   1   2   2   2   0   1   1   1   1   2   1   1   2   2   2   1   0   1   0   2   1   1   1   0   2   1   1   1   1   2   0   1   1   1   1   2   1   2   0   1   0   0   0   1   1   1   2   0   0   1   0   0   0   1   1   1   2   2   1   1   2   1   0   1   1   1   1   1   0   1   2   1   0   0
 MK-3-15                1   0   1   0   0   2   2   0   2   2   2   1   0   1   1   1   0   1   1   0   1   2   1   1   2   0   1   0   1   1   1   0   2   1   1   1   0   1   2   1   0   2   0   2   0   2   0   2   0   2   0   1   1   2   1   2   1   2   2   2   2   2   1   0   2   1   2   1   1   1   1   1   1   2   2   1   0   0   1   2   1   1   1   2   1   1   1   1   2   0   0   2   0   2   1   1   2   1   2   0   0   1   2   2   0   0   1   1   2   1   1   0   2   2   2   1   1   1   1   2   1   1   2   0   1   1   1   2   2   1   0   0   1   1   1   2   1   1   2   2   2   1   0   1   0   2   2   1   1   0   2   1   1   2   1   2   0   1   1   2   1   2   1   2   0   1   0   0   0   1   1   1   2   0   1   1   0   0   0   1   1   1   2   2   1   1   2   1   0   1   1   1   1   1   1   1   2   1   0   0
 MK-3-16                1   0   1   0   1   2   2   0   2   2   1   2   0   1   1   1   1   1   1   1   1   2   1   1   2   1   1   0   1   1   1   0   2   0   1   1   1   1   2   1   0   2   0   2   0   2   0   1   0   2   0   1   1   1   1   2   1   2   2   2   2   1   1   0   2   1   2   1   1   1   1   1   1   2   1   1   1   0   1   2   0   1   1   2   1   1   1   1   2   0   2   2   1   2   1   1   2   1   2   0   0   1   2   2   0   0   1   1   2   1   1   1   2   2   2   1   1   2   1   2   1   1   2   1   2   1   1   2   2   0   0   0   1   1   1   2   1   1   1   2   1   1   0   1   0   1   2   1   1   0   2   1   1   2   0   2   0   1   1   2   1   2   1   2   0   2   0   0   1   1   1   1   2   0   0   1   0   0   0   1   2   1   2   2   1   1   2   0   2   1   2   1   2   1   1   1   2   1   0   0
 MK-4-1                 2   1   2   1   2   2   1   1   0   1   2   1   0   1   1   0   0   2   0   2   1   2   0   0   1   1   2   2   1   1   2   1   1   0   1   1   0   1   1   1   0   1   0   2   1   1   1   2   1   2   0   1   1   0   2   1   0   1   1   1   1   1   1   0   2   1   1   2   0   2   1   0   2   0   1   1   1   1   0   1   2   1   1   0   0   2   1   1   0   1   2   1   2   1   1   2   2   2   1   0   1   0   0   0   2   0   1   1   1   1   0   1   0   0   2   1   0   2   2   1   1   2   2   0   2   1   1   1   0   0   1   1   2   0   2   1   1   1   1   1   2   1   1   2   2   0   0   1   1   1   1   1   1   1   1   0   0   1   2   1   1   0   0   1   0   0   1   1   2   1   1   2   1   0   2   2   1   1   2   1   2   1   2   0   1   2   2   1   2   0   1   0   0   2   1   2   0   0   1   1
 MK-4-2                 2   1   2   1   2   2   1   1   0   1   1   1   0   1   1   0   0   2   0   2   0   1   0   0   1   1   2   2   1   0   1   1   1   0   1   0   0   2   1   1   0   1   0   2   1   1   1   1   1   2   0   1   1   0   2   2   0   2   0   1   1   1   1   0   1   0   0   2   0   2   1   0   2   0   1   1   0   1   1   0   2   1   1   1   0   2   1   1   1   1   2   1   2   1   1   2   2   2   1   0   1   0   0   1   2   0   1   1   1   1   1   1   0   0   2   1   0   2   2   0   1   2   2   1   2   1   1   1   0   1   1   1   2   0   2   0   1   1   2   1   2   2   1   2   2   0   0   1   2   1   1   1   0   1   1   0   0   1   2   1   1   0   0   1   0   0   0   1   2   1   1   1   1   0   1   2   1   1   2   1   2   1   1   0   1   2   2   1   2   0   1   0   0   2   1   1   1   0   1   1
 MK-4-3                 2   1   2   0   1   2   2   1   0   1   1   1   0   1   1   0   1   0   0   2   0   1   0   0   1   1   2   2   1   0   1   1   1   0   1   0   1   2   1   1   0   1   0   2   1   1   1   1   2   2   0   1   1   0   2   2   0   2   0   1   1   1   1   1   1   0   0   2   0   2   1   0   2   0   1   1   1   1   1   0   2   1   2   1   0   2   1   1   1   1   2   1   1   1   0   2   2   2   1   0   0   0   0   1   0   0   1   2   1   1   2   1   0   0   2   0   0   2   2   0   1   0   2   1   2   1   1   0   0   1   1   1   2   0   2   0   1   1   2   1   2   2   1   2   2   0   0   1   2   1   1   0   2   1   1   0   0   1   2   2   1   0   0   1   0   0   1   2   2   1   1   1   2   1   1   2   1   1   2   2   2   1   2   0   1   2   1   1   1   1   1   1   0   2   1   1   1   0   1   1
 MK-4-4                 2   1   2   0   1   2   2   1   0   1   0   2   0   1   1   0   1   0   0   2   0   1   0   0   2   1   2   2   2   0   1   1   0   0   1   0   2   2   1   2   0   1   0   2   1   2   1   1   1   2   0   1   1   0   2   2   0   2   0   2   1   1   1   1   0   0   0   1   0   2   1   0   1   0   1   1   1   1   1   0   2   1   2   1   0   1   1   1   1   1   1   0   2   2   0   1   2   2   1   0   0   0   0   1   1   1   1   2   1   1   2   1   0   0   1   0   0   2   2   0   1   0   2   1   2   1   1   0   0   0   0   1   2   0   2   0   0   1   2   1   1   1   1   2   2   0   0   1   2   1   1   0   2   1   1   0   0   1   2   2   1   0   0   1   1   0   1   2   2   1   1   1   2   1   2   2   0   1   2   2   2   1   2   0   1   2   1   1   1   2   1   1   0   1   1   1   2   0   1   1
 MK-4-5                 2   1   2   0   2   1   2   1   0   1   1   2   0   1   2   0   0   0   0   2   0   1   0   0   2   1   2   2   1   0   1   1   0   0   1   0   2   1   1   2   0   1   0   1   1   2   1   0   1   2   1   1   2   0   1   1   0   2   0   2   1   1   1   1   0   0   1   0   0   2   1   0   0   0   1   1   1   0   1   1   2   1   2   1   0   1   1   1   0   1   1   0   1   2   0   1   2   2   1   1   0   0   0   1   1   2   1   2   1   1   1   1   0   0   1   0   1   1   2   0   1   0   2   1   1   1   1   0   1   0   0   1   1   1   2   1   0   1   2   1   1   1   1   2   1   0   0   1   2   1   1   0   2   1   1   0   0   2   2   2   1   0   0   1   1   0   1   1   2   1   1   1   2   2   2   2   0   1   2   2   2   1   2   0   1   1   1   2   1   2   2   1   0   1   1   1   2   0   1   1
 MK-4-6                 2   1   1   1   2   1   2   1   2   1   1   2   0   2   2   0   0   0   0   2   1   1   0   0   2   1   2   2   1   0   1   2   0   0   1   0   2   1   1   2   0   2   1   1   1   1   2   0   1   2   0   0   2   0   1   1   0   1   1   2   1   0   1   1   0   0   0   0   0   2   1   0   0   0   1   1   1   0   1   2   2   1   1   1   1   2   1   1   0   1   0   0   1   2   0   1   2   2   2   1   0   0   0   2   1   2   1   2   1   1   1   1   0   0   1   0   1   1   1   0   2   1   1   1   1   2   1   0   1   0   1   0   2   1   2   1   0   1   2   1   1   1   1   2   1   0   0   1   2   2   1   0   2   2   1   0   0   2   2   2   1   0   0   1   1   0   0   2   2   1   1   1   2   2   2   2   0   1   2   1   2   1   2   1   1   1   1   2   1   2   1   1   0   1   1   1   2   0   1   1
 MK-4-7                 2   1   1   1   1   1   2   1   2   1   1   2   0   2   2   0   0   0   1   2   1   1   1   1   2   1   2   2   2   1   1   2   1   0   2   0   2   1   1   1   0   2   1   1   1   1   2   0   2   2   0   0   2   0   1   2   0   1   1   2   1   0   1   1   0   1   0   0   0   2   0   0   0   0   1   1   1   0   1   1   2   1   1   1   1   2   1   1   1   1   0   2   1   2   0   2   1   2   2   1   0   0   0   2   0   2   1   2   0   1   1   1   0   0   1   1   1   1   1   0   2   1   1   1   2   2   1   1   1   0   1   0   1   1   2   1   1   1   1   0   1   1   1   2   1   0   0   1   2   2   1   0   2   1   1   1   0   2   2   2   1   1   0   1   1   0   0   2   1   1   2   0   2   2   2   2   0   1   2   1   2   1   1   1   1   1   1   1   1   2   0   1   0   0   1   1   2   0   1   0
 MK-4-8                 2   1   1   1   1   0   2   0   2   1   1   2   0   2   2   0   0   0   1   1   1   1   1   1   2   1   2   2   2   1   1   1   1   0   2   1   2   1   1   1   0   2   0   1   1   1   2   0   1   2   1   0   2   0   1   2   1   1   1   2   1   1   1   1   0   1   0   0   0   2   1   0   0   1   1   1   1   0   1   1   2   1   1   2   0   2   2   1   1   1   0   2   1   2   0   2   1   2   2   2   1   0   0   2   0   2   1   2   0   1   2   1   0   0   1   1   1   1   1   0   2   1   1   1   2   1   1   1   2   0   1   1   1   1   1   1   2   1   1   0   1   2   1   1   1   1   0   1   2   2   1   0   2   1   1   1   0   2   2   2   1   1   0   1   1   0   0   2   2   1   2   0   2   2   2   2   0   1   2   1   2   1   1   1   1   1   1   1   0   2   0   1   2   0   1   1   2   0   2   0
 MK-4-9                 2   1   1   1   1   0   2   1   2   1   2   2   1   2   2   1   1   0   1   1   1   1   2   1   2   1   2   2   2   1   1   1   2   0   2   0   2   1   1   1   0   2   0   1   1   1   2   0   1   2   1   0   2   0   1   2   1   1   1   1   1   1   1   1   0   1   0   1   0   2   2   0   0   1   1   1   0   0   1   1   1   1   1   2   0   0   2   1   2   0   1   2   1   2   1   2   0   2   2   2   1   0   0   1   0   2   1   2   0   1   1   1   1   1   1   1   1   1   1   0   2   0   1   2   2   1   1   1   2   0   2   1   1   1   1   1   2   1   0   0   1   2   1   1   1   1   0   1   2   2   1   0   2   1   1   1   0   2   1   2   1   1   1   1   1   0   0   2   2   0   1   0   2   2   1   2   0   1   2   1   2   1   1   1   1   1   1   0   0   2   1   0   2   0   1   1   2   0   2   1
 MK-4-10                1   1   1   1   1   0   2   1   2   1   2   2   1   2   1   1   1   0   1   1   1   0   2   1   2   1   0   2   1   1   1   1   2   0   1   0   2   1   2   1   0   2   1   1   1   2   2   0   1   1   1   0   1   0   1   1   0   1   1   1   1   1   1   0   0   1   0   1   0   1   2   0   0   1   1   1   0   0   1   1   1   0   1   2   0   0   2   1   1   0   1   1   1   2   1   2   0   2   1   2   1   0   1   1   1   2   1   2   0   1   1   1   1   1   1   2   2   1   1   0   2   0   1   1   2   1   1   0   2   0   2   1   2   0   1   1   2   1   0   0   1   1   1   1   1   1   0   1   2   2   1   0   2   1   1   2   0   1   1   2   1   1   1   2   1   1   0   2   2   0   0   1   2   2   1   1   1   0   2   1   1   1   1   2   0   1   1   0   0   2   1   0   2   0   1   1   2   0   2   1
 MK-4-11                1   1   1   0   1   0   2   1   2   1   2   2   1   2   1   1   1   0   0   1   1   0   2   1   2   1   0   2   1   1   1   0   2   0   1   0   2   1   2   1   1   2   1   1   1   2   1   0   1   1   1   0   2   0   1   1   0   1   1   1   1   1   1   0   0   0   1   2   0   1   1   1   0   1   1   0   1   1   0   1   1   0   1   2   0   0   2   1   0   0   0   2   1   2   1   1   0   2   1   2   1   1   2   0   1   2   1   2   2   1   1   1   1   1   1   2   2   2   1   0   1   0   1   1   2   1   1   1   2   0   2   1   2   0   1   1   2   1   0   0   1   1   1   1   1   1   0   1   2   2   1   0   2   1   1   2   0   1   1   2   1   1   1   2   1   1   0   1   2   0   0   2   1   2   0   1   0   0   2   2   1   1   1   2   0   1   1   0   0   1   1   0   2   0   1   2   1   0   2   1
 MK-4-12                1   1   1   0   1   1   2   1   2   1   1   2   1   2   2   1   1   0   1   1   1   0   2   0   2   1   0   2   1   1   1   0   2   0   1   0   1   1   2   1   1   2   0   0   1   2   1   1   1   1   1   0   2   1   1   1   1   1   2   1   1   1   1   1   0   0   2   2   0   1   1   0   0   1   1   0   1   1   1   1   1   0   1   1   0   0   2   1   0   1   0   1   1   2   1   1   0   2   1   2   1   1   2   1   2   1   1   2   2   1   1   1   1   0   1   1   2   2   1   1   1   1   1   1   2   1   1   0   1   0   2   1   2   1   1   1   1   0   0   0   2   1   1   0   1   1   0   1   2   1   1   0   1   1   1   2   0   1   1   1   1   1   0   2   1   1   0   1   2   0   0   2   2   2   0   1   1   0   1   2   1   1   1   1   0   1   1   0   0   0   0   0   2   0   1   2   1   1   2   1
 MK-4-13                1   1   1   0   1   1   2   2   2   1   1   2   1   2   2   0   2   1   0   1   1   0   2   0   2   0   0   2   1   2   1   0   2   0   1   0   1   1   1   1   2   1   0   1   1   2   1   1   1   1   1   1   2   1   1   1   1   1   2   1   1   1   1   1   0   1   2   2   1   1   1   0   1   2   1   0   2   1   1   1   0   1   1   1   0   0   2   1   0   1   0   1   1   2   1   1   1   2   1   2   2   1   2   1   2   1   1   1   2   1   1   1   1   1   2   0   1   2   1   1   1   2   1   1   2   1   1   0   1   0   2   1   1   1   0   0   2   0   0   0   2   1   1   0   1   1   0   1   1   1   2   1   1   2   0   2   1   1   0   1   1   1   0   1   2   1   1   0   2   0   0   2   2   1   0   1   1   0   1   2   1   1   1   1   0   0   1   0   0   0   0   1   2   0   1   2   1   1   2   1
 MK-4-14                0   1   1   0   1   2   2   2   2   1   1   2   1   2   2   0   2   1   1   1   1   0   2   1   2   0   0   2   1   2   1   0   2   1   1   0   0   1   1   1   2   1   0   1   1   2   1   1   0   1   1   1   2   1   1   1   1   0   2   1   1   2   1   1   0   1   2   2   1   1   0   1   1   1   1   0   2   1   1   0   0   1   1   2   1   0   2   2   1   2   0   1   1   2   1   1   1   2   1   2   2   1   2   1   2   1   0   1   1   2   1   1   0   1   2   0   0   2   1   1   1   2   1   1   2   1   1   0   1   0   2   1   1   1   0   0   1   0   0   0   1   1   1   0   1   1   1   1   1   1   1   1   1   2   0   2   1   1   0   1   1   1   0   0   2   1   1   0   2   0   0   2   2   1   0   1   1   0   1   2   1   1   2   1   0   0   1   0   0   0   0   0   2   0   1   1   1   1   2   1
 MK-4-15                0   1   1   0   1   1   1   2   1   1   2   2   1   2   2   0   2   1   1   1   1   1   2   1   2   0   1   1   1   2   1   0   1   1   1   0   0   1   0   1   2   1   0   1   1   2   1   1   0   1   1   1   2   1   1   0   1   1   1   2   1   2   1   1   0   1   2   2   1   1   0   1   0   1   1   0   2   1   1   0   0   1   1   1   0   0   2   2   1   1   0   1   1   2   1   2   1   2   1   2   2   1   2   1   2   1   1   2   1   2   1   1   0   1   2   0   0   1   1   1   1   2   1   1   2   1   1   0   1   0   2   1   1   1   0   1   1   0   0   0   1   1   1   0   1   1   1   1   0   1   1   1   1   2   0   2   2   1   0   1   1   1   0   0   2   1   1   0   2   1   0   2   2   1   0   1   1   0   1   2   1   1   2   2   0   0   1   0   0   0   0   0   2   0   1   1   1   1   2   1
 MK-4-16                0   0   1   0   1   1   1   2   1   1   2   2   2   2   2   1   2   1   2   1   1   1   2   0   2   0   1   1   1   2   1   0   1   1   1   0   0   1   0   1   1   1   0   1   2   2   1   1   0   0   1   1   2   0   1   0   1   0   1   1   0   2   1   1   0   1   2   2   1   1   0   1   0   1   0   0   2   1   0   1   0   1   1   1   0   0   1   2   2   1   0   1   0   2   2   2   1   1   1   2   2   1   2   1   2   1   1   1   1   2   1   1   0   2   2   0   0   1   2   1   2   2   1   1   2   1   1   1   2   0   2   2   1   1   1   0   1   0   1   0   1   1   1   0   0   0   0   1   0   0   1   1   1   2   0   2   1   1   0   1   1   1   1   0   2   2   1   0   2   1   0   2   2   0   0   1   1   0   1   1   1   1   2   1   0   0   1   0   0   1   0   0   2   0   1   1   1   1   2   1
 MK-5-1                 1   1   1   0   1   1   2   1   0   1   2   2   1   1   1   1   0   0   1   1   0   1   1   1   1   0   0   1   1   2   1   2   1   1   1   0   0   1   2   1   1   0   1   0   2   1   0   0   1   0   1   1   1   1   0   0   1   1   0   2   1   1   0   2   0   0   0   1   1   0   1   1   0   2   0   0   1   2   1   1   2   2   1   2   1   1   1   1   2   1   1   1   0   0   1   1   2   1   1   1   2   1   1   2   1   1   2   0   1   1   1   1   1   2   0   2   2   0   1   2   1   1   1   1   1   2   2   0   1   1   1   0   2   0   1   2   0   1   2   1   2   1   2   1   2   1   2   2   0   0   1   2   0   2   1   2   1   1   2   2   1   1   1   0   1   0   0   2   2   1   2   2   1   1   2   0   0   1   1   0   0   1   2   2   1   0   1   0   1   1   0   1   1   1   1   1   1   0   1   0
 MK-5-2                 1   1   1   0   1   1   2   1   0   1   2   1   1   1   1   1   1   0   1   1   0   1   1   1   1   1   1   1   2   2   1   2   1   1   1   0   0   1   2   1   2   0   0   0   1   1   0   0   1   0   2   1   1   1   0   0   1   1   0   2   0   1   0   2   1   0   1   1   1   1   1   1   0   2   1   0   1   2   1   1   1   2   1   2   1   2   1   2   2   1   1   1   0   0   1   1   1   1   1   1   2   1   1   2   2   2   2   0   1   1   1   1   2   2   0   2   2   1   1   2   1   1   1   1   1   2   2   0   1   1   1   1   2   0   1   1   1   1   2   1   2   1   2   2   2   1   2   1   0   0   1   2   0   2   1   2   1   1   2   2   1   1   2   0   1   0   0   1   2   1   2   2   1   1   2   2   0   1   1   0   0   1   2   2   1   1   1   0   1   1   0   1   1   1   1   2   1   0   1   0
 MK-5-3                 1   1   1   1   1   1   2   1   0   1   1   1   1   1   1   1   1   0   1   1   1   1   0   1   0   1   1   1   2   2   2   2   1   1   1   0   0   0   2   1   2   0   0   0   1   1   0   0   1   0   1   1   1   1   0   0   1   1   0   1   1   2   0   2   1   2   1   1   1   1   1   1   0   1   2   0   1   1   1   2   1   2   1   2   1   2   1   2   2   1   1   0   0   0   1   1   2   1   1   1   2   1   1   2   2   1   2   0   1   1   1   1   2   2   0   2   2   1   1   1   2   1   0   1   1   2   2   0   1   1   1   1   2   0   2   1   1   1   2   1   2   2   2   2   2   2   2   1   0   0   2   2   0   2   1   2   1   1   2   2   0   1   2   1   1   0   0   1   2   2   2   2   1   1   2   2   0   1   1   0   0   2   2   2   1   1   1   0   1   1   1   1   0   1   1   0   1   0   1   0
 MK-5-4                 1   1   1   2   1   1   2   1   0   1   1   1   1   0   1   1   0   0   0   1   2   1   0   1   0   1   1   1   2   2   2   1   1   1   1   0   0   0   1   1   2   0   0   0   1   1   0   0   0   0   1   1   0   2   1   0   1   0   0   1   0   2   0   2   1   2   1   1   1   1   1   1   0   1   2   0   1   1   1   2   1   2   1   2   1   1   0   2   2   1   1   0   0   0   1   1   2   1   1   1   2   1   1   2   2   1   2   0   1   1   2   1   2   2   1   2   2   1   1   1   1   1   0   0   1   2   2   0   1   1   1   1   2   0   2   1   1   1   2   1   2   2   2   2   2   2   2   1   0   1   1   2   0   2   1   2   1   1   2   2   0   0   2   1   2   0   0   1   2   2   2   2   1   1   2   2   0   1   1   0   0   2   2   2   1   1   1   0   1   1   1   0   0   1   1   0   1   0   1   0
 MK-5-5                 1   0   1   1   2   1   2   1   1   1   1   1   1   0   1   1   0   0   1   1   2   1   0   1   0   1   1   1   2   2   2   1   1   1   1   0   0   0   2   1   2   1   1   1   1   1   0   0   0   0   1   0   0   2   1   1   1   0   0   1   0   1   2   2   1   2   1   1   1   0   1   0   0   1   2   0   1   1   1   2   0   2   1   1   1   1   0   1   2   1   0   1   0   0   1   1   2   1   1   1   2   0   1   2   2   1   2   0   1   1   2   1   2   1   1   1   2   1   1   1   1   1   0   0   1   2   2   0   0   1   1   0   2   0   2   0   1   1   2   1   1   2   2   1   2   2   2   1   0   1   1   2   1   2   1   2   1   2   2   2   0   0   2   1   2   0   1   1   2   2   2   2   1   1   2   2   0   1   1   0   0   2   2   2   1   1   1   0   1   1   1   0   0   1   1   0   1   0   1   0
 MK-5-6                 1   1   1   2   2   1   2   1   1   2   2   1   1   0   1   1   0   0   1   0   2   1   0   1   0   1   1   2   2   2   2   1   1   1   1   0   0   0   2   1   2   0   1   1   1   1   0   1   0   0   1   1   0   2   1   1   1   1   0   2   0   1   2   2   1   2   1   1   1   0   1   1   0   1   2   0   1   0   1   2   0   2   2   1   1   0   0   1   2   1   0   1   1   0   1   1   2   1   1   1   2   0   1   2   2   1   2   0   1   1   2   1   2   1   1   1   2   1   2   1   1   2   0   0   1   2   2   0   0   1   1   0   2   0   1   0   1   2   2   1   1   2   2   2   2   2   2   1   0   1   1   1   1   1   1   2   1   2   2   2   1   1   1   1   2   0   1   1   2   2   1   2   0   1   2   0   0   1   0   0   0   2   2   1   1   1   1   0   1   1   1   0   0   1   1   0   1   0   1   0
 MK-5-7                 1   1   1   2   2   1   2   1   1   1   2   1   0   0   1   1   1   0   1   0   2   1   0   2   0   1   1   2   2   2   2   0   1   1   1   0   1   1   2   1   2   0   1   1   2   2   1   1   0   0   2   1   0   2   1   1   0   1   0   2   2   1   2   2   2   1   1   1   1   0   1   1   2   1   2   0   1   0   1   2   1   2   2   1   1   0   0   1   2   1   0   1   1   0   1   1   2   1   1   1   1   0   1   2   2   1   2   0   1   2   2   1   2   2   0   1   2   1   2   1   1   2   0   0   1   2   2   0   0   0   1   0   2   0   1   0   1   2   2   1   1   2   2   2   2   2   2   0   0   2   1   1   2   1   1   2   1   2   1   1   1   0   1   1   2   0   1   1   2   2   1   2   0   1   2   0   1   1   0   0   0   1   2   1   2   1   1   0   1   1   1   0   0   1   1   0   1   0   1   1
 MK-5-8                 1   1   1   2   2   1   2   1   1   1   1   1   0   0   1   2   1   0   1   2   2   1   1   2   0   1   1   2   2   2   2   0   2   1   1   0   1   2   2   1   2   0   0   0   1   2   1   1   0   0   2   1   0   2   1   1   0   1   1   2   2   1   2   2   2   2   1   1   1   0   2   1   2   2   2   0   1   0   1   2   1   1   1   1   1   0   0   1   2   1   0   1   1   2   1   1   1   1   1   1   1   0   1   2   2   1   2   1   2   2   2   1   1   2   0   1   2   1   2   1   1   2   0   0   0   2   2   1   0   0   1   0   1   0   1   1   1   1   2   1   1   2   0   2   1   2   2   0   1   2   1   1   2   1   1   1   1   2   1   1   1   0   1   1   2   0   1   1   2   2   1   2   0   1   2   0   1   1   0   0   0   1   1   1   2   1   1   1   1   1   1   0   0   1   1   0   1   0   1   2
 MK-5-9                 2   1   1   1   2   1   1   1   1   1   1   1   0   0   1   2   1   1   1   2   2   1   1   2   0   2   1   2   2   2   2   0   2   1   1   0   1   2   2   2   2   0   1   0   1   2   1   0   0   1   2   1   0   2   1   1   0   1   1   2   1   0   2   2   2   2   2   1   1   0   1   1   2   2   2   0   1   0   1   2   0   1   1   0   1   0   0   0   1   1   1   1   1   2   1   1   1   1   1   1   1   1   1   2   2   1   2   1   1   1   2   1   1   2   0   1   2   1   2   1   1   2   0   0   0   2   1   0   0   0   1   0   2   1   1   1   1   1   2   1   1   2   1   2   1   2   2   0   1   2   1   1   2   1   1   1   1   1   1   1   1   0   2   1   1   0   1   1   2   1   2   1   0   1   2   0   1   1   0   1   1   1   1   1   2   1   1   2   1   1   1   0   1   1   1   0   1   0   1   2
 MK-5-10                2   1   2   1   1   0   1   2   0   1   0   1   0   0   1   2   1   1   1   2   2   0   1   2   0   2   1   2   2   2   2   0   2   1   1   0   1   1   2   2   2   1   1   0   2   2   1   0   1   1   2   1   1   1   0   1   0   1   1   2   1   0   2   2   2   2   2   1   1   0   1   1   2   2   2   0   1   0   1   2   0   1   1   0   1   0   0   0   1   1   1   1   1   2   2   1   1   1   2   2   1   2   1   1   2   1   2   2   1   1   2   1   1   2   0   1   2   0   2   1   1   2   0   0   0   2   1   0   0   0   1   0   2   1   0   1   1   1   2   1   1   1   1   2   1   2   2   0   1   2   1   1   2   2   1   1   1   1   2   1   1   0   2   0   1   0   1   1   2   2   2   1   0   1   2   0   0   1   0   1   1   1   1   1   2   1   1   2   1   1   1   0   1   1   1   0   1   0   1   2
 MK-5-11                2   1   2   0   2   0   1   2   0   1   0   1   0   0   2   2   1   1   1   2   2   0   1   2   0   2   0   1   2   1   2   1   1   1   0   0   1   1   2   1   2   1   1   0   2   2   1   0   1   0   2   1   1   1   0   1   1   1   1   2   1   0   2   2   2   2   2   1   1   0   0   1   2   1   2   0   1   1   1   1   0   1   1   0   1   0   0   1   0   1   1   1   1   1   2   1   1   1   2   2   1   2   1   0   2   1   1   2   1   1   2   1   1   1   0   0   2   0   2   1   1   2   0   0   0   2   1   0   0   0   1   0   2   1   0   1   2   1   2   1   1   1   1   2   1   2   2   0   1   2   1   1   1   2   1   2   1   1   2   2   1   0   1   1   1   1   1   1   2   2   2   1   1   1   2   0   0   1   0   1   1   1   0   1   2   1   1   2   1   1   0   0   1   1   1   0   1   0   1   2
 MK-5-12                2   1   2   0   2   1   1   2   1   1   0   1   0   0   2   2   1   1   1   2   2   0   1   1   0   2   0   1   2   1   1   1   1   0   0   0   1   1   2   1   2   0   1   0   2   2   1   0   1   0   2   1   1   1   0   1   1   1   1   2   1   0   2   1   2   2   2   1   1   1   0   1   2   1   2   0   1   1   1   2   0   0   1   0   1   0   0   1   0   0   0   1   1   1   2   1   1   1   2   1   1   2   1   1   2   1   2   2   1   1   2   1   1   1   0   0   2   0   2   1   1   2   0   0   1   2   1   0   0   0   2   1   2   0   0   2   2   1   2   1   1   1   1   0   1   1   2   1   1   2   1   1   1   2   1   2   2   1   2   2   1   0   1   1   2   1   1   1   2   2   2   0   1   0   2   0   0   1   1   1   1   1   0   1   1   0   1   1   1   1   0   0   1   2   1   1   1   0   1   2
 MK-5-13                2   1   2   0   2   1   1   2   0   0   0   0   0   0   1   2   1   1   1   2   2   0   2   1   0   2   0   1   2   1   1   2   1   0   0   0   1   1   2   1   1   0   2   0   1   2   1   0   1   0   2   1   2   1   0   0   1   1   2   2   1   0   2   1   2   2   2   1   0   1   0   1   2   1   2   0   1   1   1   2   0   0   1   0   1   0   0   2   0   0   0   1   1   1   1   2   1   1   2   1   0   2   1   0   0   1   2   2   1   1   1   1   1   1   0   0   2   0   1   1   0   2   0   0   1   2   1   0   0   0   1   1   2   0   0   2   2   1   1   1   1   1   1   0   1   1   2   1   1   2   2   1   1   2   1   2   2   1   2   2   1   0   1   1   2   1   1   1   2   2   1   0   1   0   1   0   1   1   1   1   1   1   0   1   2   0   1   1   1   1   0   0   1   2   1   1   1   0   1   2
 MK-5-14                2   1   2   0   2   1   0   2   0   0   1   0   0   0   1   1   1   1   1   2   2   1   2   0   0   1   0   1   2   1   0   1   1   0   0   0   1   2   2   2   1   0   2   1   1   2   0   1   1   0   2   1   2   1   0   0   2   1   2   2   1   0   2   1   1   2   2   1   0   0   0   1   2   1   2   0   2   1   1   2   0   0   1   0   1   1   0   2   0   0   0   1   1   1   0   2   1   2   2   1   0   2   1   0   0   1   2   2   2   1   1   1   1   1   1   0   2   0   2   1   0   1   0   0   1   2   1   0   0   0   1   1   2   0   1   2   2   1   1   1   1   2   1   0   1   1   2   1   1   2   2   1   0   2   1   2   1   1   2   1   1   0   1   1   2   1   1   1   2   1   1   1   1   0   1   1   2   1   1   1   1   1   0   1   1   0   1   1   2   2   0   0   1   1   1   1   0   0   1   2
 MK-5-15                2   1   1   0   2   1   0   1   1   0   0   0   0   0   1   1   2   1   1   2   2   2   2   0   0   2   1   1   2   1   0   1   1   0   0   0   0   1   0   2   2   0   1   1   1   2   0   1   1   0   2   1   2   1   1   0   2   1   2   2   1   0   1   1   1   2   2   1   1   0   0   1   2   2   2   0   2   1   1   2   0   0   1   0   1   1   0   2   0   0   0   1   1   1   1   1   1   2   2   1   0   2   1   0   1   1   2   2   1   1   1   1   1   1   1   0   2   1   2   1   0   1   0   0   0   1   1   0   2   0   1   1   1   0   1   2   2   1   1   2   1   2   2   0   1   1   1   1   1   1   2   1   0   2   1   2   1   1   2   1   0   0   1   0   2   0   2   1   2   1   1   1   1   0   2   1   1   1   1   1   1   2   0   1   1   0   0   2   2   2   0   0   1   1   1   0   0   0   1   2
 MK-5-16                2   1   1   0   2   1   1   1   0   0   0   0   0   0   1   1   2   0   1   2   2   2   2   0   1   2   1   2   2   0   0   1   1   0   0   0   0   1   0   2   2   0   1   1   1   1   0   1   1   1   2   0   1   1   1   0   2   1   2   2   2   0   1   1   0   2   2   1   1   0   0   1   1   2   2   0   2   1   1   2   0   0   1   0   1   1   0   2   0   0   0   1   1   1   2   1   1   2   2   1   0   1   1   0   1   1   2   2   1   1   1   1   1   1   1   1   2   0   2   1   0   0   0   0   0   1   1   0   2   0   1   1   1   0   1   2   2   0   1   2   1   1   2   0   1   1   1   1   1   1   2   0   0   2   1   1   1   1   2   1   0   0   1   0   1   0   2   1   1   1   1   0   1   0   2   1   1   1   1   1   0   2   1   2   1   0   0   1   1   2   0   1   1   1   1   0   0   0   1   2
 MK-6-1                 2   1   1   1   0   2   2   1   1   2   0   2   2   1   0   1   1   1   2   2   1   2   1   0   0   0   1   0   1   0   1   0   1   1   1   0   0   1   2   0   1   1   1   1   2   0   1   1   0   2   1   1   2   2   1   1   2   1   1   1   1   1   1   1   1   1   1   0   1   1   1   2   1   2   1   0   2   1   2   1   2   1   2   1   1   2   1   1   2   0   1   1   2   1   1   2   1   0   2   2   1   1   0   0   0   0   1   2   0   1   1   2   2   0   1   1   1   2   1   2   0   0   2   1   1   0   1   2   0   0   1   1   0   1   2   2   0   1   1   2   0   1   0   1   0   2   1   0   2   0   1   0   1   1   0   1   2   0   1   2   1   1   2   2   1   2   1   1   1   0   2   2   1   0   0   1   2   1   1   1   0   2   0   2   2   2   1   1   0   1   0   2   1   2   0   1   1   2   0   2
 MK-6-2                 1   1   1   1   0   2   2   1   2   1   0   1   2   1   0   1   1   1   2   2   1   2   1   0   0   0   1   0   1   0   1   0   1   1   1   1   0   1   2   0   2   1   1   1   2   1   1   1   0   2   1   1   2   2   0   1   2   1   1   1   1   1   1   1   0   2   1   0   1   1   1   2   1   2   1   0   0   1   2   1   2   1   2   1   1   2   1   1   2   0   1   1   2   1   1   2   1   1   2   2   2   1   0   0   0   1   1   2   0   1   1   2   2   0   1   0   1   2   1   1   0   0   2   2   1   0   1   2   0   0   1   1   0   2   2   2   0   1   1   2   0   1   0   0   0   2   1   0   2   0   1   1   1   1   0   1   2   1   1   1   1   1   2   2   1   2   1   1   1   0   1   2   1   0   0   1   2   2   1   1   0   2   0   2   1   2   0   1   0   2   0   2   1   2   0   1   1   2   0   2
 MK-6-3                 1   1   1   1   0   2   1   1   2   1   0   1   2   1   0   1   1   1   1   2   1   2   1   0   0   0   1   0   1   1   1   1   1   1   1   1   0   1   2   1   2   1   1   1   2   1   1   1   1   1   0   1   2   2   0   1   2   1   2   2   1   1   1   1   0   2   1   0   0   1   1   2   1   2   1   0   0   1   2   2   2   1   2   1   2   2   1   1   1   0   0   1   2   1   1   2   1   1   2   2   2   1   0   0   0   2   1   2   0   1   1   1   2   1   1   1   1   2   1   2   0   0   2   1   2   1   1   2   0   0   1   1   0   1   2   2   1   0   1   2   0   2   1   0   1   2   1   0   2   0   1   1   2   0   0   1   2   1   1   1   1   2   1   2   1   2   1   1   1   0   1   2   2   1   1   1   2   1   1   1   0   2   0   2   1   1   0   1   0   2   1   2   1   1   0   2   1   2   0   1
 MK-6-4                 1   1   1   1   1   2   2   1   1   1   0   1   2   1   0   1   1   2   1   1   0   1   1   0   0   0   1   0   1   0   1   0   1   1   2   1   0   1   2   1   2   1   1   1   2   1   1   1   1   1   0   1   2   2   1   2   2   1   2   2   1   1   1   0   0   2   1   0   0   1   1   1   1   2   1   0   0   2   2   2   2   1   1   1   2   2   1   1   1   0   1   2   2   1   1   2   1   1   2   2   2   0   0   0   0   1   1   1   0   0   1   1   2   1   1   1   1   2   1   2   0   0   2   1   2   1   0   2   0   0   1   1   0   1   2   2   1   1   0   2   0   2   1   0   1   2   1   0   2   0   1   1   2   0   0   1   2   1   1   1   1   2   1   2   2   2   1   1   1   0   0   1   2   0   1   1   2   1   1   1   0   2   0   2   1   1   0   1   0   2   1   2   1   1   0   2   1   2   0   1
 MK-6-5                 1   0   2   1   1   2   2   1   1   1   0   1   2   1   0   1   1   2   1   1   0   0   1   0   0   0   2   0   1   1   1   0   1   0   2   1   1   1   2   1   1   1   1   2   2   1   1   1   1   1   0   1   2   2   2   2   2   1   2   2   1   1   1   0   0   2   1   0   0   1   1   0   1   2   1   1   1   2   2   2   1   1   1   1   1   2   0   1   1   0   1   2   2   1   1   2   1   1   1   2   1   1   0   0   0   1   1   1   0   0   1   1   1   1   2   1   1   2   1   2   0   0   1   1   2   1   0   2   0   1   1   1   0   1   1   2   1   1   0   2   0   2   1   0   1   2   1   0   2   0   1   0   2   0   0   1   1   0   1   1   0   0   1   2   2   2   1   1   1   0   1   1   2   0   1   1   2   1   1   1   0   2   0   2   0   0   0   1   0   2   1   2   1   1   1   2   0   2   1   1
 MK-6-6                 1   0   2   0   0   2   2   1   2   1   0   1   2   2   0   1   2   2   1   1   0   0   1   1   0   0   1   0   1   1   1   0   1   0   2   1   1   1   1   1   1   1   1   1   2   1   1   1   1   1   0   1   2   1   1   1   2   1   2   2   1   1   1   0   1   2   1   1   0   1   1   0   1   2   1   1   1   1   2   2   1   1   1   1   1   2   0   1   1   0   2   2   2   1   1   2   1   1   1   2   2   1   0   1   0   1   1   0   0   0   0   0   1   1   2   1   1   2   1   2   0   0   1   1   2   2   0   2   0   1   1   1   0   2   1   2   1   1   1   2   0   2   1   0   1   2   1   0   2   1   1   0   2   0   0   1   1   1   0   1   1   0   1   2   2   1   1   1   2   1   1   1   2   1   1   2   2   1   1   1   0   2   1   2   0   0   0   0   0   2   1   2   1   0   0   1   0   1   1   1
 MK-6-7                 1   0   2   0   0   1   2   2   1   1   0   1   1   1   0   0   2   2   1   2   1   1   1   0   0   0   1   0   1   1   1   0   1   0   1   1   0   1   1   1   1   1   1   1   1   1   1   1   1   0   0   0   2   1   1   1   2   1   2   2   1   1   0   0   1   2   1   0   0   0   1   0   1   2   1   1   0   0   2   1   0   0   1   1   0   2   0   1   1   0   2   2   2   2   1   2   1   2   1   1   2   1   0   1   0   2   1   0   0   0   0   0   1   1   1   1   1   0   1   2   1   0   1   0   2   2   0   2   0   1   1   1   0   2   0   1   1   1   1   2   0   1   2   0   2   2   1   1   2   1   1   0   2   0   1   0   1   0   0   1   1   0   1   1   2   1   1   1   1   1   1   0   2   1   1   2   2   1   2   1   1   2   1   2   1   0   0   0   1   2   1   2   1   0   1   1   0   1   2   2
 MK-6-8                 1   0   2   0   1   1   2   2   1   1   0   1   1   1   0   0   2   2   1   1   1   1   2   0   1   0   1   0   1   1   1   0   1   0   1   1   0   1   1   1   1   1   1   1   1   1   1   1   1   0   0   0   2   1   1   1   1   1   2   2   1   1   0   0   1   2   1   0   1   0   1   0   2   2   1   1   0   0   2   1   0   0   2   1   0   2   0   1   1   0   2   2   2   2   1   1   1   2   1   1   2   1   1   1   0   2   1   0   0   0   0   0   1   2   1   1   1   1   1   2   2   0   1   0   2   2   1   2   1   1   1   1   1   2   0   1   1   1   1   2   0   1   2   0   1   2   1   1   2   1   1   0   2   0   1   0   0   0   0   0   1   0   0   1   2   1   1   1   1   1   1   0   2   2   1   2   2   1   2   1   1   1   2   2   0   0   0   0   1   2   1   1   0   0   2   2   0   1   2   2
 MK-6-9                 1   0   1   0   1   2   2   2   1   1   1   1   1   1   0   0   2   1   2   1   1   0   2   0   1   0   1   0   1   1   1   0   1   1   1   1   0   2   1   1   1   1   1   0   1   1   1   1   0   0   0   1   2   1   0   1   0   1   2   2   1   1   0   0   1   1   2   0   1   0   1   1   2   2   1   1   0   0   2   2   0   0   1   1   0   1   1   1   0   0   2   1   2   2   1   0   1   2   1   0   2   1   1   0   0   2   1   1   0   0   1   0   1   2   1   0   1   1   1   2   2   0   2   0   2   2   1   2   1   1   1   1   2   2   0   1   1   2   1   2   1   1   1   0   0   2   2   0   2   1   1   0   2   0   1   0   0   1   0   1   1   0   0   1   2   1   0   1   1   1   2   0   2   2   1   2   0   2   1   1   1   1   2   1   0   1   0   0   1   2   1   0   0   0   2   2   0   0   2   2
 MK-6-10                1   0   1   0   1   2   1   2   1   1   1   1   1   1   0   0   2   1   2   1   1   0   2   0   1   1   1   0   1   1   1   0   1   1   1   1   1   1   1   1   1   1   1   0   1   1   1   2   0   0   0   1   2   1   0   1   0   1   2   1   0   1   0   0   1   1   2   0   1   0   1   0   2   2   1   0   0   0   1   0   1   0   1   1   1   1   1   1   0   1   1   1   2   2   1   0   1   2   1   0   1   1   1   0   0   2   1   1   0   0   1   1   1   1   1   0   1   1   1   2   1   0   2   0   2   2   1   1   1   1   2   1   2   2   0   1   0   1   1   2   1   2   1   1   0   2   2   0   2   1   1   0   2   0   1   0   2   1   0   1   1   2   0   1   2   0   0   1   1   1   2   0   2   2   2   2   0   1   2   1   1   1   2   1   0   1   0   1   1   2   1   0   0   0   2   2   0   0   2   1
 MK-6-11                1   0   1   0   1   1   1   2   1   0   1   1   1   1   0   0   1   1   2   2   1   0   1   0   1   1   1   0   1   1   1   0   1   1   1   1   0   1   1   1   1   1   1   0   1   1   1   2   0   0   0   0   2   1   0   1   1   2   2   1   1   1   0   1   1   1   2   0   1   1   1   0   1   2   1   0   0   0   1   0   1   1   1   1   1   0   0   1   0   0   1   1   2   2   1   0   1   2   1   0   1   1   1   0   0   2   1   1   0   0   0   1   1   1   1   0   1   2   0   2   1   0   2   0   2   2   1   1   1   1   2   1   2   2   0   1   0   1   1   2   1   2   1   1   0   2   2   0   2   1   0   0   2   1   1   0   2   1   1   1   1   2   1   1   2   0   0   1   1   1   2   0   1   2   1   2   0   1   2   0   1   1   2   1   0   1   1   1   1   1   1   0   0   0   2   1   1   0   2   2
 MK-6-12                1   0   2   0   1   1   1   2   1   0   1   1   1   1   0   0   1   2   1   2   1   0   1   0   1   1   1   1   1   1   1   0   1   1   0   0   0   1   0   1   1   1   1   0   1   1   2   2   0   0   0   0   2   0   1   1   0   0   2   1   1   1   0   1   1   1   1   0   1   1   1   0   1   2   2   0   0   1   1   0   1   1   1   1   1   0   0   0   0   0   1   1   1   2   1   0   1   2   2   0   1   1   1   1   0   2   1   1   0   1   0   1   1   1   1   0   1   2   1   1   1   1   1   0   2   2   1   1   0   1   2   2   1   2   0   1   0   1   1   2   1   2   1   1   0   2   2   0   2   1   0   0   2   1   1   0   2   1   1   1   1   2   1   1   2   0   0   1   1   1   2   0   0   2   2   2   2   1   2   2   1   2   2   1   0   1   1   0   1   1   1   0   1   0   2   1   1   0   2   2
 MK-6-13                1   0   2   0   1   1   1   2   1   1   2   1   1   1   0   2   1   1   1   2   1   0   1   0   1   0   0   1   1   1   0   0   1   2   1   0   0   1   0   1   1   1   1   0   1   1   2   2   1   0   0   0   2   0   1   0   0   0   2   1   1   1   0   1   1   1   1   0   1   0   1   0   1   2   2   0   0   1   1   0   1   1   1   1   2   0   0   0   0   0   1   1   0   2   1   0   1   1   2   0   2   1   1   1   0   2   2   1   0   1   0   1   1   2   1   0   1   2   1   1   1   1   1   0   2   1   1   1   0   1   2   2   1   2   0   1   0   1   1   2   0   2   1   1   0   2   2   0   2   2   0   0   2   1   0   0   2   1   1   1   1   2   1   1   2   0   0   1   1   1   2   1   1   2   2   2   2   1   1   2   1   2   2   2   1   1   0   0   1   1   1   0   1   0   2   1   1   0   2   2
 MK-6-14                1   0   2   0   0   1   1   2   2   1   2   1   1   1   0   2   2   1   1   2   1   0   1   1   2   0   0   0   1   2   0   1   1   2   1   0   0   1   0   1   1   2   1   1   1   1   2   1   1   0   0   0   2   0   1   0   0   0   2   1   1   1   1   1   1   1   1   0   1   0   1   0   1   2   2   0   0   1   1   0   1   1   1   0   2   0   0   0   0   1   1   0   0   2   1   0   1   1   2   0   2   0   1   1   1   2   2   0   0   2   0   1   1   2   1   0   1   2   1   1   1   1   1   1   2   2   1   1   0   1   2   2   2   2   0   1   0   2   1   2   0   2   2   1   1   2   2   0   2   2   0   0   2   1   0   0   2   1   1   1   1   2   0   1   2   1   0   1   0   1   2   1   1   2   2   2   2   1   1   2   1   2   2   2   1   0   0   0   1   1   1   0   1   0   1   2   1   0   2   2
 MK-6-15                1   0   2   0   0   1   1   2   2   1   2   1   1   1   0   2   2   1   1   2   1   0   1   1   2   0   0   0   1   2   0   1   1   2   1   0   1   1   0   1   1   2   1   1   1   2   2   1   1   1   1   1   2   0   1   0   1   0   2   1   1   1   1   2   1   1   0   1   0   0   1   1   1   2   2   0   1   1   1   0   2   1   1   1   2   1   0   0   0   1   1   1   0   2   1   0   1   1   2   0   2   0   1   1   0   2   1   0   0   1   0   1   1   2   1   0   1   2   1   1   1   2   1   1   2   1   0   1   0   1   2   2   2   2   0   1   1   1   1   2   0   2   2   1   1   2   2   2   2   2   0   0   2   0   0   0   2   1   1   1   1   2   0   1   2   1   0   1   0   1   2   1   2   2   2   2   2   1   1   2   1   2   2   2   2   0   0   0   2   1   1   0   1   0   1   2   1   0   2   2
 MK-6-16                2   0   2   0   0   1   1   2   2   1   1   1   1   1   0   2   2   1   1   2   1   0   1   1   2   0   1   0   1   2   0   1   1   2   1   0   1   1   1   1   1   2   1   1   1   1   2   1   1   1   1   1   1   0   1   0   1   0   2   0   1   1   1   1   1   1   0   1   0   0   1   1   1   2   2   0   1   1   1   0   2   1   1   1   2   1   0   0   0   1   1   2   0   2   1   0   1   1   2   0   2   0   0   1   0   2   1   0   0   2   0   1   2   2   1   0   1   2   1   1   1   2   1   1   2   1   0   1   0   1   2   2   2   2   0   1   1   1   2   2   0   2   2   1   1   2   1   2   2   2   0   0   2   0   1   0   2   1   0   1   1   2   0   2   2   1   0   1   0   1   2   1   2   2   1   2   1   1   1   2   1   2   1   2   2   0   0   0   2   1   1   1   1   0   1   1   1   0   2   2
 
!****************************************** Phenotypic Data **********************************************************
!-100.0 is resevred for missing phenotype
SimulatedTrait1         8.6685   11.0547   10.5970    9.6723   11.9035    9.5326   11.0390   10.6743   10.0524   11.0110    9.5638   10.5049   11.3188    8.1375   10.1929   10.2583    9.8299   10.0346   11.1655   10.7492    9.9221    8.8217   10.4031   10.1916    9.9442   10.9530    9.6879    9.4113   10.5181   10.9079   10.3303    8.9871   10.8711   11.4362   10.2561   10.5788   10.0620    9.9600    9.7410   10.0887   12.2094   10.8083    9.0610   10.1022   10.2519   10.2568    9.5361   10.4356    9.3548    8.6334   10.7262   10.8476    8.8172    9.9352   10.0369    9.3045    8.1787   10.2644    8.6326    9.5007   10.0136    9.3644    9.9575    9.9890    9.0020   10.9453   10.3932    9.6717    9.2440   10.9305   11.5078   11.9379    9.7139   11.2205    9.6555   10.5327    9.2453   11.5055   10.7618   12.1415    9.4411   10.0793   10.2251    8.6170   10.2405   10.5017   11.3336    9.2065   10.8440   10.0943   10.2999   10.0692   10.5451    9.1089   11.7750   11.7892   10.9028   10.1010   10.2106   10.0839   10.7328    9.8231    9.6481   10.2416    8.6976   10.1450    9.6776   10.8595   12.0118   10.1412    8.2724   11.4507   10.5817    8.4783   10.3350    9.1065   10.6885    9.9574    9.7500   11.3499   10.1509    9.9911    9.9584   10.5699   10.0867    9.0315    9.4041   10.7270    9.4616    9.6329    9.0838   11.2779    9.7270    9.0899   10.3236    9.8191    9.2954    9.3390   10.0045    8.9592    9.0714    8.3380    7.8990    7.1898   10.7344   10.4339   10.3667   10.6564   10.3867   10.2106   12.7867    9.3959    9.7477    8.7536    9.2811    9.8573   11.4912   10.3522   10.9990    9.7977   11.6706   10.2182   10.2592   10.8146    9.8793   10.6531   10.3553    9.3283   10.6399    9.9372   11.1244   10.2864   10.2591   10.8157   11.8268   10.6029   10.8807    8.6977    8.9776    8.9473   10.3944   10.3827    9.8455    9.1291    8.4600   10.0254    8.8614    9.4341   10.0476   10.8994   10.0388    9.0777    9.8446    9.5005    9.4464    9.1894   11.0549   11.4749   11.5745    9.3204
 
