# Supplementary material for: Inclusive Composite Interval Mapping of QTL by Environment Interactions in Biparental Populations
Source: PLoS One. 2015 Jul 10;10(7):e0132414. doi: 10.1371/journal.pone.0132414 (PMC4498613; doi:10.1371/journal.pone.0132414)
Supplement: S2 File — (ZIP) [file pone.0132414.s002.zip › F2 population/e=1/run_00186.met]

!**********************Note: lines staring with "!" are remarks and will be ignored in the program********************
!*********************************General Information**********************************
!Assuming F1 = P1 x P2, populations available in QTL IciMapping are: 
!  1, P1BC1F1 = P1 x F1, the first backcrossing where P1 is used as the recurrent parent;
!  2, P2BC1F1 = P2 x F1, the first backcrossing where P2 is used as the recurrent parent;
!  3, F1DH, F1-derived doubled haploids; 
!  4, RIL or F1RIL, recombination inbred lines through the repeated selfing of F1;
!  5, P1BC1RIL, recombination inbred lines through the repeated selfing of P1BC1F1;
!  6, P2BC1RIL, recombination inbred lines through the repeated selfing of P2BC1F1;
!  7, F2, the selfing generation of F1;
!  8, F3, the selfing generation of F2;
!  9, P1BC2F1, the second backcrossing where P1 is used as the recurrent parent; 
! 10, P2BC2F1, the second backcrossing where P2 is used as the recurrent parent;
! 11, P1BC2RIL, recombination inred lines through the repeated selfing of P1BC2F1; 
! 12, P2BC2RIL, recombination inred lines through the repeated selfing of P2BC2F1; 
! 13, P1BC1F2, the selfing generation of P1BC1F1; 
! 14, P2BC1F2, the selfing generation of P2BC1F1; 
! 15, P1BC2F2, the selfing generation of P1BC2F1; 
! 16, P2BC2F2, the selfing generation of P2BC2F1; 
! 17, P1BC1DH, P1BC1F1-derived doubled haploids; 
! 18, P2BC1DH, P2BC1F1-derived doubled haploids; 
! 19, P1BC2DH, P1BC2F1-derived doubled haploids; 
! 20, P2BC2DH, P2BC2F1-derived doubled haploids; 
   7      !Mapping Population (see remarks above)
   2      !Mapping Function (1 for Kosambi; 2 for Haldane; 3 for Morgan)
   2      !Marker Space Type (1 for intervals; 2 for positions)
   1      !Marker Space Unit(1 for centiMorgans; 2 for Morgan)
   6      !Number of Chromosomes (or Linkage Groups)
 200      !Size of the mapping population
   1      !Number of environments
 
!***************************************** Chromosomes and Linkage Maps **********************************************
!Chromosome                 NumMarkers
-CH1                        16
-CH2                        16
-CH3                        16
-CH4                        16
-CH5                        16
-CH6                        16
!Linkage map (Marker name followed by position or the interval length)
 MK-1-1                1     0.000
 MK-1-2                1    10.000
 MK-1-3                1    20.000
 MK-1-4                1    30.000
 MK-1-5                1    40.000
 MK-1-6                1    50.000
 MK-1-7                1    60.000
 MK-1-8                1    70.000
 MK-1-9                1    80.000
 MK-1-10               1    90.000
 MK-1-11               1   100.000
 MK-1-12               1   110.000
 MK-1-13               1   120.000
 MK-1-14               1   130.000
 MK-1-15               1   140.000
 MK-1-16               1   150.000
 MK-2-1                2     0.000
 MK-2-2                2    10.000
 MK-2-3                2    20.000
 MK-2-4                2    30.000
 MK-2-5                2    40.000
 MK-2-6                2    50.000
 MK-2-7                2    60.000
 MK-2-8                2    70.000
 MK-2-9                2    80.000
 MK-2-10               2    90.000
 MK-2-11               2   100.000
 MK-2-12               2   110.000
 MK-2-13               2   120.000
 MK-2-14               2   130.000
 MK-2-15               2   140.000
 MK-2-16               2   150.000
 MK-3-1                3     0.000
 MK-3-2                3    10.000
 MK-3-3                3    20.000
 MK-3-4                3    30.000
 MK-3-5                3    40.000
 MK-3-6                3    50.000
 MK-3-7                3    60.000
 MK-3-8                3    70.000
 MK-3-9                3    80.000
 MK-3-10               3    90.000
 MK-3-11               3   100.000
 MK-3-12               3   110.000
 MK-3-13               3   120.000
 MK-3-14               3   130.000
 MK-3-15               3   140.000
 MK-3-16               3   150.000
 MK-4-1                4     0.000
 MK-4-2                4    10.000
 MK-4-3                4    20.000
 MK-4-4                4    30.000
 MK-4-5                4    40.000
 MK-4-6                4    50.000
 MK-4-7                4    60.000
 MK-4-8                4    70.000
 MK-4-9                4    80.000
 MK-4-10               4    90.000
 MK-4-11               4   100.000
 MK-4-12               4   110.000
 MK-4-13               4   120.000
 MK-4-14               4   130.000
 MK-4-15               4   140.000
 MK-4-16               4   150.000
 MK-5-1                5     0.000
 MK-5-2                5    10.000
 MK-5-3                5    20.000
 MK-5-4                5    30.000
 MK-5-5                5    40.000
 MK-5-6                5    50.000
 MK-5-7                5    60.000
 MK-5-8                5    70.000
 MK-5-9                5    80.000
 MK-5-10               5    90.000
 MK-5-11               5   100.000
 MK-5-12               5   110.000
 MK-5-13               5   120.000
 MK-5-14               5   130.000
 MK-5-15               5   140.000
 MK-5-16               5   150.000
 MK-6-1                6     0.000
 MK-6-2                6    10.000
 MK-6-3                6    20.000
 MK-6-4                6    30.000
 MK-6-5                6    40.000
 MK-6-6                6    50.000
 MK-6-7                6    60.000
 MK-6-8                6    70.000
 MK-6-9                6    80.000
 MK-6-10               6    90.000
 MK-6-11               6   100.000
 MK-6-12               6   110.000
 MK-6-13               6   120.000
 MK-6-14               6   130.000
 MK-6-15               6   140.000
 MK-6-16               6   150.000
!*********************************** Marker Types ********************************************************************
!Co-dominant marker: When heterozygote F1 is present, P1 is coded as 2, F1 is coded as 1, and P2 is coded as 0; Otherwise, P1 is coded as 2, and P2 is coded as 0. 
!Dominant marker: When heterozygote F1 is present, P1 and F1 are coded as 12, and P2 is coded as 0; Otherwise, P1 is coded as 2, and P2 is coded as 0.  
!Recessive markers: When heterozygote F1 is present, P1 is coded as 2, and F1 and P2 are coded as 10; Otherwise, P1 is coded as 2, and P2 is coded as 0. 
!Missing marker is coded as -1. 
 MK-1-1                 0   1   1   1   2   2   2   1   1   2   2   2   1   1   1   1   1   2   2   0   1   0   1   1   1   0   2   1   1   1   0   0   1   1   2   0   1   0   1   0   2   1   1   0   0   2   1   1   1   0   1   2   1   0   1   0   1   0   1   1   1   0   0   1   1   1   2   1   2   0   0   2   1   1   0   1   1   1   1   0   1   1   0   0   1   1   1   2   1   1   2   0   0   1   1   0   2   1   1   1   0   1   0   0   1   1   2   1   2   0   1   0   2   1   2   1   2   0   1   0   1   1   2   1   0   2   0   1   2   1   1   1   1   0   1   2   1   2   2   2   1   2   1   0   1   2   2   2   1   0   1   1   0   1   0   1   0   1   1   0   1   1   1   1   2   1   2   0   0   1   2   1   1   0   2   2   1   1   2   1   0   0   0   2   2   2   1   0   1   1   1   1   1   1   1   1   0   1   1   2
 MK-1-2                 0   1   1   1   2   2   2   2   1   2   2   2   1   1   1   0   1   2   2   0   1   1   1   1   1   0   2   1   1   1   0   0   0   2   2   0   1   0   1   0   2   1   1   0   0   2   0   0   1   0   1   2   2   0   1   0   1   0   1   1   1   0   0   1   1   1   2   1   2   0   0   2   1   1   0   1   1   2   1   0   1   1   1   0   1   1   1   2   2   1   2   1   0   0   1   0   2   2   1   2   0   1   1   0   1   2   2   1   2   0   1   0   2   1   2   1   1   0   1   0   0   1   2   0   1   2   1   1   2   1   1   1   2   0   2   1   1   2   2   1   2   2   2   0   2   2   2   2   1   1   1   2   0   1   0   1   1   1   0   1   0   1   1   1   1   1   2   0   0   1   2   1   1   0   2   2   2   2   2   1   0   0   0   2   2   2   1   0   1   1   1   1   1   1   1   1   0   1   1   2
 MK-1-3                 0   1   1   0   2   2   2   2   1   1   2   1   2   2   1   0   1   2   2   0   1   0   1   1   0   0   2   1   1   1   0   1   0   2   1   0   0   1   1   0   1   1   1   0   0   2   0   0   1   0   1   2   2   0   1   0   1   1   1   1   1   0   0   2   1   2   2   2   2   0   0   2   1   1   0   1   1   2   1   0   1   1   1   0   1   0   0   1   2   1   2   1   0   0   1   0   2   2   1   2   0   1   1   0   1   1   2   1   2   0   1   1   2   1   2   1   1   0   1   0   0   1   2   0   1   2   1   1   1   2   2   1   2   0   2   1   1   2   2   0   2   2   2   0   2   2   2   1   1   1   1   2   1   1   0   0   1   1   0   1   0   1   1   1   1   1   2   0   0   2   1   1   1   0   2   2   2   2   2   1   0   0   0   2   2   2   1   0   0   1   1   1   1   0   1   1   0   1   1   1
 MK-1-4                 0   1   1   0   2   1   2   2   1   1   1   1   2   2   1   0   1   2   2   0   1   1   2   0   0   1   2   1   1   1   0   1   0   2   1   0   0   1   1   0   1   1   1   0   0   2   0   0   1   0   1   2   2   0   1   0   1   1   1   1   1   0   0   2   1   2   2   1   2   0   0   2   1   1   0   0   2   2   1   1   1   1   1   0   1   0   0   1   1   1   2   1   0   0   2   0   2   2   1   2   0   1   1   0   0   1   2   1   1   0   1   1   2   1   2   1   1   0   1   0   0   1   2   0   1   1   1   1   1   2   2   1   2   0   2   1   1   2   2   0   2   1   1   1   2   2   2   1   1   1   1   2   0   1   0   0   1   1   0   1   0   1   1   1   1   1   2   0   0   2   0   1   1   0   2   1   2   2   2   1   0   1   0   2   1   2   1   0   0   1   1   1   2   1   1   1   1   1   1   1
 MK-1-5                 1   1   2   0   2   1   2   2   1   1   1   1   2   2   1   0   1   2   2   0   1   1   1   0   1   0   2   1   1   1   0   0   0   2   1   0   1   0   1   0   1   1   1   0   0   2   0   0   2   0   1   2   2   0   1   0   1   1   1   1   1   0   0   1   1   2   1   1   2   0   0   1   0   0   0   0   2   2   1   1   1   1   1   1   1   0   0   0   1   1   1   1   1   1   2   0   1   1   1   2   0   1   1   0   0   1   2   1   1   0   1   1   1   1   2   1   1   0   2   0   0   1   2   0   1   1   1   1   0   1   2   0   2   0   2   1   0   1   2   0   2   1   0   1   2   2   2   1   1   1   1   2   0   1   1   0   1   2   0   1   0   1   1   1   1   2   1   1   0   2   0   1   1   1   2   0   2   2   2   1   0   1   0   2   1   2   1   0   1   0   0   1   2   0   1   1   1   1   1   1
 MK-1-6                 1   1   2   0   1   2   1   2   2   1   2   1   2   2   1   0   1   2   2   1   1   1   2   0   1   1   2   1   2   1   0   0   0   1   1   0   1   1   0   1   1   1   1   0   0   1   0   1   2   0   1   1   2   0   0   1   1   1   1   1   1   0   0   1   1   2   1   1   2   1   0   2   0   0   0   0   2   1   1   1   2   1   1   1   1   0   0   0   1   0   1   1   0   1   2   0   2   1   1   0   0   1   2   0   0   2   1   1   1   1   1   1   1   1   2   1   1   0   2   0   1   1   2   0   1   1   2   2   1   1   2   0   2   0   2   1   0   1   1   0   1   1   0   1   2   2   1   1   1   0   1   2   0   1   1   0   1   2   0   1   0   1   1   0   2   2   1   1   0   2   0   1   1   1   2   1   2   2   2   1   1   1   0   2   1   2   2   0   1   1   0   1   2   0   2   1   1   1   1   1
 MK-1-7                 0   1   2   0   1   2   1   2   1   1   2   1   2   2   1   0   1   2   1   1   1   1   2   0   1   1   2   1   2   2   0   0   0   1   1   0   1   1   0   1   1   1   1   0   1   1   0   1   2   0   1   2   2   0   0   1   1   1   1   1   1   1   0   1   1   1   1   1   2   1   0   2   1   0   0   1   2   1   1   2   1   1   1   1   1   0   0   0   1   0   1   1   0   1   2   0   2   1   1   0   0   1   2   0   0   2   1   1   1   1   1   1   1   0   1   1   1   0   2   1   1   1   2   0   1   1   2   2   1   1   1   0   2   0   2   1   1   1   1   0   1   2   0   0   2   1   2   1   1   0   1   2   0   1   1   0   1   2   0   1   0   1   0   0   1   2   1   1   0   2   0   1   1   1   2   1   2   2   2   1   1   1   0   2   0   2   2   0   1   1   0   1   1   0   1   1   2   1   1   1
 MK-1-8                 0   1   2   0   1   2   1   2   1   2   2   1   2   2   1   0   2   2   1   1   1   1   2   0   1   1   2   1   2   2   0   0   1   1   0   1   1   1   0   0   1   2   1   0   1   1   0   1   2   1   1   2   2   0   0   1   1   1   1   1   1   2   0   1   1   2   1   1   2   1   0   0   1   0   0   1   2   1   1   1   1   1   0   1   1   0   1   0   1   0   1   1   1   1   2   0   2   1   1   0   0   1   2   0   1   1   1   0   1   1   1   1   1   0   0   0   0   0   2   1   1   1   2   0   1   1   2   1   1   2   1   0   2   1   2   1   1   1   1   1   1   2   1   0   1   1   2   1   0   0   2   2   0   1   1   0   1   2   0   1   0   1   0   0   1   2   1   1   0   2   0   1   1   1   2   1   2   2   1   1   0   1   0   1   0   2   2   0   1   1   0   1   1   0   1   1   2   1   1   1
 MK-1-9                 0   1   2   0   1   2   1   2   1   2   1   0   2   2   0   0   2   1   1   1   1   2   2   0   1   1   2   1   2   2   0   1   1   1   0   1   1   1   0   0   0   2   2   0   1   1   0   1   2   1   1   2   2   0   0   1   1   1   1   1   1   2   0   0   1   2   1   1   2   1   1   0   1   0   0   1   2   1   1   1   1   2   0   1   1   0   1   0   1   0   1   2   1   1   2   0   2   1   1   0   1   1   2   1   1   2   0   0   2   1   1   1   2   0   0   2   1   1   2   1   1   1   2   0   1   1   2   2   1   2   1   0   2   1   2   2   0   1   1   1   1   2   1   0   1   1   2   1   0   1   2   2   0   1   1   1   1   2   0   1   0   1   1   0   1   2   1   2   0   2   0   1   1   1   2   0   2   2   1   0   0   1   0   1   0   2   2   0   1   1   1   0   1   0   1   1   2   2   1   1
 MK-1-10                0   1   1   1   1   2   1   2   1   2   2   1   2   2   0   0   1   1   1   1   1   1   2   0   1   0   2   2   2   2   0   1   1   1   0   1   1   2   0   0   0   2   2   0   1   1   0   1   2   2   2   2   1   0   1   1   1   1   1   1   1   1   0   0   0   1   1   1   1   0   1   0   1   0   0   1   2   1   1   2   1   2   0   1   1   0   1   0   1   1   1   2   1   1   2   0   2   0   1   0   1   1   2   1   0   2   0   0   2   1   1   1   2   0   0   2   1   0   2   1   1   0   2   1   1   1   2   2   1   1   1   0   2   0   2   2   0   2   0   0   1   2   1   1   1   1   2   1   0   1   2   2   0   1   1   1   0   2   0   0   1   1   1   0   1   2   1   2   0   2   1   1   1   1   2   0   2   2   1   0   0   0   1   1   0   2   2   0   1   1   1   0   1   0   2   1   2   2   1   1
 MK-1-11                1   1   1   1   1   2   0   2   1   2   2   1   2   2   0   0   1   1   1   1   1   1   2   0   1   0   2   1   1   2   0   1   0   1   0   1   1   1   1   0   0   2   2   0   1   1   0   1   2   2   1   2   1   0   1   0   1   1   1   1   1   1   1   0   0   0   1   1   1   0   1   1   1   0   0   1   2   1   1   2   1   1   0   1   1   0   1   2   1   1   1   2   1   1   1   0   2   1   1   0   1   1   1   0   0   2   0   0   2   2   1   1   1   1   0   2   2   1   1   1   1   1   2   0   1   1   2   2   1   1   1   1   1   0   2   2   0   2   0   0   1   2   1   2   1   0   2   1   0   1   2   2   0   1   1   1   0   2   1   0   1   1   1   1   1   2   2   2   0   2   1   1   1   1   2   0   2   2   1   0   0   0   1   2   0   1   2   0   1   1   1   1   1   0   1   1   2   2   1   1
 MK-1-12                1   1   0   0   1   2   0   2   1   2   2   1   2   1   0   0   1   1   1   1   1   1   2   1   1   0   2   1   1   1   0   1   0   1   0   2   1   1   1   0   0   2   2   0   1   0   0   1   2   2   1   2   1   0   1   0   2   1   2   1   1   1   1   0   1   1   1   1   1   0   1   0   2   0   0   1   1   1   1   2   1   1   0   1   1   0   1   2   1   1   1   2   1   1   2   0   2   1   1   0   2   1   1   0   0   2   1   1   2   2   1   1   1   1   0   2   2   1   1   1   1   1   2   0   1   1   2   2   1   1   1   1   1   0   2   2   0   2   0   0   1   1   1   2   1   0   2   1   2   1   2   2   0   1   1   1   0   1   1   0   1   1   2   1   1   2   2   1   0   2   1   1   1   1   1   0   2   2   1   1   1   0   1   2   0   1   2   0   1   2   2   1   1   0   1   0   2   2   1   1
 MK-1-13                1   1   0   0   0   2   0   2   2   2   2   1   2   1   0   0   1   1   1   1   1   1   2   1   1   0   2   0   1   1   1   1   0   2   0   2   1   1   1   0   1   2   2   0   1   0   0   1   2   2   1   2   1   0   1   0   2   2   2   1   1   1   1   0   1   1   1   1   1   0   1   0   2   0   0   1   1   1   1   2   0   1   0   1   0   0   0   2   1   1   1   2   1   0   2   0   1   1   1   0   2   1   1   0   0   2   1   1   1   2   1   1   1   1   1   2   2   1   1   1   1   1   2   1   1   1   2   2   0   2   1   1   1   0   1   2   1   2   0   0   1   0   1   2   1   0   1   1   1   1   2   2   0   1   1   0   1   1   1   0   2   1   2   1   1   2   2   1   0   1   1   1   1   2   1   0   2   2   1   1   1   0   1   2   0   1   2   0   1   2   2   0   1   0   1   0   2   2   1   1
 MK-1-14                1   1   0   1   0   2   0   2   2   2   2   1   2   1   0   1   1   1   0   1   1   1   2   1   1   0   2   1   1   1   1   0   0   2   0   2   1   1   1   0   0   2   2   1   1   1   0   0   2   2   1   2   0   0   1   0   2   1   2   1   1   1   1   0   1   1   1   1   1   1   1   0   2   0   0   1   1   1   1   2   0   1   0   2   0   0   0   2   1   1   1   2   1   0   2   0   1   1   1   0   2   1   2   0   1   2   1   1   0   2   1   1   2   1   1   2   2   1   1   0   2   1   2   1   1   1   2   2   0   2   1   1   1   0   2   2   1   1   0   0   1   0   1   1   1   1   0   1   1   1   1   2   0   1   1   0   1   1   1   1   2   1   2   1   1   1   2   1   0   1   1   1   1   2   1   0   1   2   1   1   2   0   1   2   0   1   2   1   1   2   2   0   1   0   1   0   2   1   1   1
 MK-1-15                1   1   0   1   0   2   1   1   2   1   2   2   2   1   0   1   1   1   0   1   1   0   2   1   1   1   2   1   1   0   1   0   0   2   0   1   1   2   1   0   1   2   2   1   1   1   0   0   2   2   1   2   0   0   1   0   2   0   1   2   1   1   1   0   1   2   1   1   1   1   1   0   2   0   1   1   1   1   1   2   0   1   0   2   0   0   0   2   1   1   1   2   1   0   1   1   1   1   2   0   2   1   2   0   1   2   1   1   0   2   1   1   2   1   1   2   2   1   1   1   2   1   2   2   1   1   2   2   0   2   1   1   1   1   2   1   1   0   0   0   0   1   0   1   1   0   0   1   1   1   1   2   0   1   1   0   1   1   1   1   1   1   2   1   0   0   2   1   0   1   2   1   1   2   1   0   2   2   1   1   1   0   2   2   0   1   1   1   1   2   2   0   1   0   1   0   1   1   1   2
 MK-1-16                1   1   0   1   0   2   1   1   2   1   1   0   1   1   0   1   1   1   1   1   1   0   2   1   1   1   1   1   1   0   1   0   0   2   0   1   2   0   1   0   1   2   2   1   1   1   0   0   2   2   0   2   0   0   1   1   1   0   1   2   0   0   1   0   1   1   1   0   1   1   1   0   2   0   1   1   1   1   2   2   0   0   1   1   1   1   0   1   0   1   1   2   0   0   1   1   2   1   2   0   2   1   2   0   1   2   1   1   0   2   1   1   2   1   0   2   2   1   1   0   2   1   1   2   2   0   2   2   0   2   1   1   1   1   2   1   2   1   0   0   0   1   1   1   1   0   0   1   1   1   1   2   0   1   1   0   1   1   2   1   1   1   2   1   1   0   1   1   0   1   1   1   1   2   1   0   1   2   0   2   1   0   2   2   0   1   1   1   0   2   2   0   0   1   1   0   1   1   1   2
 MK-2-1                 0   0   0   2   1   1   1   1   1   1   0   2   0   1   1   0   0   1   2   0   1   1   0   0   2   0   2   1   0   2   0   0   0   2   1   1   2   1   2   0   1   2   1   2   1   1   1   0   1   1   1   1   2   0   1   0   1   1   1   2   1   1   0   2   1   1   1   2   1   0   2   1   1   1   1   0   0   2   1   1   0   1   1   1   1   1   0   2   0   1   2   1   1   1   1   1   1   1   0   2   1   2   1   1   1   1   1   1   0   2   2   1   2   0   2   1   1   0   1   1   2   1   0   1   2   1   0   0   1   2   1   2   2   1   0   0   1   1   1   2   1   0   2   1   1   2   1   1   0   0   1   2   1   1   2   0   2   0   2   0   1   0   1   1   1   2   1   1   0   0   2   2   1   1   1   0   1   0   1   0   1   1   2   0   0   1   2   1   1   0   1   0   1   1   2   2   1   2   0   1
 MK-2-2                 0   0   0   2   1   1   0   1   0   1   0   2   1   1   1   0   0   1   1   1   1   1   0   0   2   0   2   1   0   2   0   1   0   2   1   1   2   1   2   0   1   1   0   2   0   0   1   0   1   1   0   1   2   0   0   0   1   0   1   2   0   1   1   2   1   1   1   2   1   0   2   1   1   1   1   0   0   2   1   1   0   1   1   1   1   1   0   2   0   1   2   1   1   1   1   1   1   1   0   2   1   2   1   1   1   1   1   1   0   2   2   0   2   0   1   1   1   0   1   1   1   1   0   1   2   1   0   0   1   2   1   2   2   1   0   0   1   1   0   2   1   0   2   1   1   2   1   0   0   0   1   2   0   1   2   0   1   1   2   0   1   0   1   1   2   2   1   1   0   0   2   2   1   1   1   0   1   0   0   0   1   1   2   0   0   1   2   1   1   0   1   0   1   1   2   2   0   2   0   1
 MK-2-3                 0   0   0   2   1   1   0   2   0   1   1   2   1   1   1   1   1   1   1   1   1   0   0   0   2   0   2   1   0   2   0   1   0   1   1   1   2   1   1   0   1   1   1   2   0   0   1   0   1   2   0   1   2   0   0   0   1   1   1   2   0   0   0   2   1   1   1   2   1   0   2   1   1   1   1   0   0   1   1   1   1   1   1   2   0   2   0   2   1   1   2   0   1   1   1   1   0   1   0   2   1   2   1   1   1   1   0   1   0   2   1   0   2   0   1   0   1   0   0   1   1   1   0   1   2   1   0   0   1   2   1   2   2   1   0   0   1   1   0   2   1   0   2   1   1   2   1   0   0   0   1   2   0   1   2   0   1   1   2   1   1   0   1   1   1   2   2   1   0   0   2   2   1   2   1   0   1   1   1   0   1   1   2   1   0   1   2   2   1   1   1   0   1   1   2   2   0   2   0   1
 MK-2-4                 0   0   0   2   1   1   0   1   0   1   1   2   1   1   1   1   2   0   1   1   1   0   0   0   2   0   2   0   0   2   0   1   0   1   1   1   2   1   1   0   1   1   1   2   1   0   1   0   1   2   0   1   2   0   0   0   1   1   1   2   0   0   0   2   1   1   1   2   1   0   2   1   2   1   1   0   0   0   1   1   1   1   1   0   0   2   1   2   1   1   1   0   1   0   1   1   0   1   0   2   1   2   1   1   1   1   0   0   1   2   1   0   2   1   1   0   1   0   0   1   1   1   0   1   2   0   0   0   1   2   1   2   2   1   0   0   1   1   0   2   1   1   2   1   1   2   1   0   0   0   1   2   0   2   2   0   1   1   1   1   1   0   1   1   1   2   2   1   0   0   2   2   1   1   1   0   1   0   1   1   1   1   2   1   0   1   2   1   1   1   1   1   2   1   2   2   0   2   0   1
 MK-2-5                 0   0   0   2   2   1   0   2   0   1   1   2   1   1   1   1   2   1   1   1   2   0   0   0   2   0   2   0   0   2   0   1   0   1   1   1   2   1   1   0   2   1   1   2   1   0   1   0   1   1   0   1   2   0   0   1   1   1   1   2   0   0   0   2   1   1   1   2   1   0   2   2   2   1   2   0   1   0   1   1   2   1   1   0   0   2   1   2   1   2   1   0   1   0   1   1   0   2   1   2   1   2   1   1   0   1   0   0   1   2   1   0   1   1   1   0   1   0   0   1   1   1   0   1   1   0   0   0   1   2   1   1   2   1   1   0   1   1   0   2   2   0   1   1   1   1   1   0   0   0   1   2   0   2   1   1   1   1   1   1   1   0   0   1   1   2   2   1   0   0   2   2   1   2   1   1   2   0   1   1   1   1   2   1   0   1   2   1   1   2   1   1   2   1   2   1   0   2   0   1
 MK-2-6                 0   1   1   2   2   2   0   2   0   0   1   2   1   1   0   1   2   0   2   1   2   0   0   0   2   0   2   2   0   1   0   1   0   1   1   1   2   1   1   0   2   1   0   2   0   0   1   0   1   1   0   1   2   0   1   1   1   1   1   2   0   0   0   2   1   1   1   1   1   0   2   2   2   1   2   0   0   0   1   1   2   1   1   0   0   1   1   2   1   1   1   1   0   0   1   1   0   2   1   1   1   2   0   1   0   1   0   0   1   1   1   1   1   1   1   0   1   0   1   0   0   1   1   1   0   1   0   0   1   2   1   1   2   1   1   0   1   1   0   2   2   0   1   1   1   1   1   0   1   0   1   2   0   1   1   1   1   1   2   1   1   0   0   1   2   2   2   1   1   0   2   2   1   2   1   2   2   0   1   1   1   1   1   1   0   2   2   1   1   1   0   1   2   1   1   1   1   2   0   1
 MK-2-7                 0   1   2   2   1   2   0   2   0   0   1   2   1   1   1   1   2   0   2   1   2   0   0   0   2   0   2   2   2   1   1   1   1   1   1   0   2   1   1   0   2   2   1   2   0   0   1   0   1   1   0   1   2   0   1   1   1   1   1   2   1   0   0   2   1   1   1   1   1   0   2   2   1   2   1   0   0   1   0   2   1   2   1   1   0   1   1   2   2   1   1   1   0   0   2   1   0   2   1   2   1   2   0   1   0   2   0   1   1   0   1   1   1   0   1   0   1   0   1   0   1   0   1   2   0   1   0   0   2   2   1   1   2   1   1   0   1   1   0   2   2   0   1   2   1   0   2   0   1   0   1   2   1   1   0   1   1   1   1   1   0   0   0   1   2   2   2   1   1   0   0   2   1   2   1   2   2   1   1   1   2   1   1   1   0   2   2   1   1   1   0   1   2   2   1   1   0   2   0   1
 MK-2-8                 0   1   2   2   1   2   0   1   1   0   1   2   1   1   1   1   2   1   2   1   2   0   0   0   2   0   2   2   2   1   1   1   2   1   1   0   2   1   1   0   2   2   2   2   0   0   1   0   1   1   0   1   2   0   0   1   1   1   1   2   1   0   0   2   2   1   1   1   1   0   2   2   1   2   1   0   1   1   0   2   1   2   1   1   0   1   1   2   2   1   1   1   0   0   2   2   0   2   1   2   1   2   0   1   0   2   1   1   1   0   1   1   1   0   1   1   2   0   1   0   1   0   1   2   0   1   0   0   2   2   1   1   2   1   1   1   0   1   0   2   2   0   1   2   1   0   2   0   1   0   1   2   0   1   0   1   1   1   0   1   0   0   0   2   2   2   2   1   0   0   0   2   1   2   1   2   2   1   1   0   2   1   1   1   0   2   2   1   1   1   1   1   2   2   1   1   0   2   1   0
 MK-2-9                 0   1   2   2   1   2   0   1   1   0   1   2   1   2   1   1   1   0   2   1   2   1   0   0   2   0   2   2   2   1   1   1   2   1   0   1   2   1   1   0   2   2   1   2   0   0   1   1   1   2   0   1   2   0   0   1   1   1   1   2   1   0   0   2   2   0   1   0   0   1   2   2   1   2   1   0   1   1   0   2   1   1   1   1   0   2   1   2   2   1   0   1   1   0   2   2   1   2   0   2   1   2   0   1   0   1   2   1   1   0   1   1   1   0   1   1   2   0   2   0   1   0   1   2   1   1   0   0   2   2   1   0   1   0   1   1   0   1   1   2   1   0   1   2   0   2   1   0   2   0   1   2   0   1   0   1   1   2   0   1   0   0   0   1   2   2   1   1   0   0   0   2   1   2   1   2   2   1   1   0   2   1   1   1   1   2   2   1   1   1   1   1   1   2   1   1   1   2   1   0
 MK-2-10                0   1   2   2   0   2   0   1   1   0   1   2   2   1   1   2   0   0   2   1   2   1   0   0   2   0   2   2   2   1   2   1   2   1   0   1   2   1   1   0   2   2   1   2   0   0   1   1   0   1   0   1   2   0   0   1   1   1   1   2   1   0   0   1   2   0   1   0   0   0   2   2   1   2   1   0   1   1   0   2   1   1   1   1   0   2   2   2   2   1   0   1   1   1   2   1   1   1   0   2   1   2   0   1   0   1   2   1   1   0   1   0   1   0   2   1   2   1   2   0   1   0   1   2   1   1   0   0   2   2   0   0   1   0   1   1   0   2   1   1   1   0   1   2   0   2   1   0   2   0   0   0   0   1   0   1   1   2   0   2   0   1   1   0   2   2   1   1   0   0   0   2   1   2   1   2   1   1   1   1   2   1   1   2   0   2   2   1   1   0   0   1   1   2   2   1   1   2   1   0
 MK-2-11                0   1   2   2   0   2   0   1   1   0   1   2   2   1   1   2   0   0   2   1   2   1   0   1   2   0   2   2   2   1   2   1   1   1   0   1   1   1   1   0   2   1   2   2   0   1   1   1   1   1   0   0   2   0   0   1   1   1   1   2   1   1   1   1   2   0   0   0   0   0   2   2   1   2   1   0   1   1   1   0   1   1   1   1   0   1   2   1   2   1   0   1   1   1   1   2   1   1   0   2   1   2   0   1   0   2   2   1   1   0   1   0   1   0   1   1   1   1   1   0   1   1   1   2   1   1   0   0   2   2   0   0   1   0   1   1   0   2   1   2   1   0   1   2   1   2   1   0   2   1   1   0   0   1   0   1   1   2   0   2   0   1   1   0   2   1   1   1   0   0   1   2   1   2   1   1   1   1   1   1   1   1   1   2   0   2   2   0   1   0   0   1   0   2   2   1   1   1   1   0
 MK-2-12                1   1   2   2   1   1   0   1   1   0   1   2   2   1   1   2   0   0   1   1   2   1   0   1   1   0   2   1   2   1   2   1   1   0   0   1   1   1   1   0   2   2   2   1   0   1   1   1   1   0   0   0   2   0   0   1   1   1   1   2   2   1   1   1   2   0   1   1   0   0   2   1   1   2   1   0   1   1   1   1   1   1   0   1   1   1   1   1   2   2   0   2   1   1   2   1   1   1   0   2   0   2   0   1   0   2   1   1   1   0   1   0   1   1   1   1   0   1   1   0   1   1   1   2   1   1   2   0   2   2   1   0   1   1   1   1   0   2   1   2   1   0   1   2   0   2   1   0   1   1   1   0   0   1   0   1   1   2   0   2   0   1   1   0   2   1   1   2   1   0   1   1   2   2   1   1   1   0   0   1   1   2   1   2   0   2   2   2   1   0   0   1   0   2   1   1   1   1   2   0
 MK-2-13                0   1   2   2   1   1   0   1   1   0   1   2   1   1   1   2   0   0   1   1   2   1   0   1   1   0   2   2   2   1   2   1   1   1   0   1   1   1   1   1   1   2   2   1   0   1   0   1   1   0   0   0   2   1   0   1   2   1   1   2   2   1   1   1   2   0   1   1   0   0   2   1   1   0   1   0   1   0   1   1   1   0   1   0   1   1   1   1   2   2   0   2   0   2   2   2   1   1   0   2   0   2   2   0   0   1   1   1   1   0   1   0   0   1   2   1   0   1   1   0   1   1   0   2   1   1   2   0   1   1   1   0   1   2   1   1   1   2   0   1   2   1   1   2   0   2   1   0   1   1   1   0   0   1   1   1   1   2   0   2   0   1   1   0   1   1   1   2   1   0   2   1   2   2   2   0   1   0   0   1   1   2   1   2   0   2   2   1   1   0   0   1   0   2   1   1   1   1   1   1
 MK-2-14                1   1   1   2   1   1   1   1   1   0   1   2   1   1   2   2   0   0   1   2   1   2   0   1   1   0   2   2   2   1   2   1   1   1   1   1   2   1   1   1   1   2   2   1   0   1   0   1   1   0   0   0   2   1   0   1   2   1   1   1   2   1   1   1   2   0   0   1   0   0   1   1   1   1   1   0   1   0   0   1   1   0   1   0   1   1   1   2   2   2   0   2   0   0   2   1   0   1   1   2   1   1   2   0   0   1   1   1   1   0   1   0   0   1   2   0   0   1   1   0   0   1   0   2   0   1   2   0   1   1   1   1   1   2   1   1   1   2   0   1   2   0   1   1   0   2   1   0   0   1   1   0   1   1   1   1   1   1   0   1   0   2   1   0   1   1   1   2   1   0   2   1   2   2   1   0   1   0   1   1   1   2   1   2   0   2   2   1   1   1   0   2   1   2   1   1   0   1   1   1
 MK-2-15                1   1   1   2   1   1   1   1   1   0   1   2   1   0   2   2   1   0   1   2   1   2   0   1   1   0   2   2   2   1   2   1   1   1   0   1   2   2   1   1   1   2   2   1   0   1   0   1   1   1   0   0   2   1   0   1   2   1   0   1   1   1   1   1   2   0   0   1   0   0   2   1   1   1   2   0   1   0   0   1   1   0   1   1   1   0   1   2   1   2   1   2   1   0   2   1   0   2   1   2   1   0   1   0   0   1   1   0   1   1   1   1   1   1   2   0   1   2   2   1   0   1   0   2   0   1   2   0   1   0   1   1   1   2   2   1   1   2   0   1   2   0   0   1   0   2   1   0   0   1   1   0   1   1   1   0   1   1   0   0   0   2   1   0   1   1   1   2   1   0   1   0   2   2   1   0   0   0   1   1   1   2   1   1   1   2   2   1   1   1   1   2   1   2   1   1   0   1   1   1
 MK-2-16                0   1   1   1   1   0   1   2   1   0   1   1   1   0   2   2   1   0   1   2   1   2   0   0   1   0   2   2   2   1   2   0   1   1   2   1   2   2   1   1   1   2   2   1   0   1   0   2   1   1   0   1   2   1   0   1   1   0   1   2   1   1   1   1   0   0   0   1   0   0   2   1   2   1   2   0   1   0   0   1   1   1   1   1   1   0   0   2   1   2   1   2   1   0   2   1   0   2   1   2   1   0   1   0   0   1   1   0   1   1   1   2   1   1   1   0   1   1   1   1   1   1   0   2   0   1   2   0   1   1   1   1   1   2   1   1   1   2   0   1   2   1   0   1   0   2   2   0   0   1   1   0   1   1   1   0   1   1   1   1   0   2   1   0   1   1   1   2   1   0   1   0   2   2   2   0   1   0   1   1   1   2   1   1   1   2   2   1   1   0   1   2   1   2   1   1   0   1   1   1
 MK-3-1                 2   1   0   1   1   1   1   1   2   0   2   1   1   1   0   2   1   2   1   1   1   2   1   0   2   1   0   0   0   2   0   1   2   2   2   1   0   2   1   0   1   1   1   1   2   2   0   1   0   2   2   2   2   0   0   0   2   1   1   2   2   1   1   1   1   2   1   2   2   1   0   0   2   1   2   2   1   1   1   1   2   2   1   0   1   0   1   1   2   1   0   1   1   0   1   1   2   1   1   0   1   0   1   1   1   1   1   2   2   0   1   1   2   2   1   1   1   1   1   1   1   1   2   1   0   1   2   1   2   1   2   1   1   0   1   2   2   2   1   1   0   1   1   0   1   0   2   0   0   1   0   0   2   2   2   1   0   0   2   1   1   1   0   1   2   1   0   2   0   1   0   2   1   0   2   1   2   1   1   2   2   2   1   1   1   2   1   2   0   2   1   0   1   0   1   0   1   2   0   1
 MK-3-2                 2   1   0   1   1   1   1   1   2   0   2   1   1   1   0   2   1   2   1   1   1   2   1   0   2   1   0   0   0   1   0   1   1   2   2   1   0   2   1   0   1   1   0   1   2   2   0   1   0   1   2   2   2   1   0   1   2   1   1   2   2   1   1   1   1   2   1   2   2   1   0   0   1   1   2   2   1   1   1   1   2   2   1   1   1   0   2   1   1   1   0   1   1   0   0   1   1   1   0   1   1   0   1   1   1   2   1   2   2   0   1   2   2   2   1   1   1   1   2   1   1   1   2   1   0   1   1   1   2   1   1   1   1   0   2   2   1   2   1   0   0   1   1   1   1   0   2   0   0   0   0   1   2   2   2   0   0   0   1   1   1   1   0   1   2   1   1   2   0   1   0   2   1   0   2   1   2   2   2   1   2   2   1   2   1   2   1   1   1   2   1   0   1   0   1   0   1   2   1   1
 MK-3-3                 2   1   0   1   1   1   1   1   2   0   2   0   1   1   0   2   1   1   1   1   1   2   1   0   2   1   0   0   0   1   0   0   1   2   2   1   0   2   1   0   1   2   0   1   1   2   0   0   0   1   2   2   2   1   0   1   2   1   1   2   2   1   1   1   1   2   1   2   1   2   1   0   1   2   2   1   1   1   1   2   2   2   1   1   1   0   2   1   1   0   0   1   2   0   0   1   1   1   0   1   1   0   1   1   1   2   1   2   2   0   1   2   2   2   1   0   2   2   2   1   1   0   2   1   1   1   1   1   2   1   2   1   1   0   2   2   0   2   1   0   0   1   1   1   1   0   1   0   0   0   1   1   2   2   2   0   0   1   1   2   1   1   0   2   2   1   1   2   1   1   1   2   2   0   2   1   2   2   2   1   1   1   1   2   0   2   1   0   1   1   1   1   1   0   1   0   1   2   1   0
 MK-3-4                 2   2   1   1   1   0   1   1   2   0   2   0   1   1   0   1   1   1   1   1   2   2   0   0   2   0   2   0   0   1   0   0   1   2   2   1   0   2   1   0   1   2   0   1   1   2   0   1   0   0   2   2   2   1   0   1   2   1   1   2   2   1   1   0   1   2   1   2   1   1   1   0   2   2   2   1   2   1   1   2   2   2   1   1   1   0   2   1   1   0   0   1   2   0   0   1   1   1   0   1   1   0   1   1   1   2   1   1   2   0   1   1   2   2   1   0   2   2   2   1   1   0   2   1   1   1   1   1   2   2   2   1   1   0   2   1   0   2   1   0   0   1   1   1   1   1   1   0   0   0   1   2   1   2   2   0   0   1   1   2   1   2   0   2   2   1   1   2   1   1   1   2   2   0   2   1   2   1   2   1   1   1   0   2   0   2   1   1   1   1   1   1   1   0   1   0   1   2   1   0
 MK-3-5                 1   2   1   1   1   0   1   1   2   1   2   0   0   1   0   1   2   1   1   1   2   2   0   0   2   0   2   0   1   1   0   0   1   2   2   1   1   2   1   1   1   2   1   1   1   1   0   1   0   1   2   2   2   0   0   1   2   1   1   2   2   1   1   0   0   2   1   2   1   1   1   0   1   2   1   2   1   0   1   2   2   2   1   1   1   0   2   1   1   0   0   2   2   0   0   1   1   1   0   1   1   0   1   1   1   2   1   1   2   0   1   1   2   1   1   0   1   2   1   1   1   0   2   2   1   1   1   1   2   2   1   1   1   0   2   1   0   2   1   0   1   1   1   1   1   2   0   0   1   0   1   2   1   2   1   0   0   1   1   1   1   2   0   1   2   1   1   2   0   0   1   2   2   1   2   1   2   1   2   1   1   1   0   2   0   2   1   2   1   1   1   1   1   0   1   0   1   2   1   0
 MK-3-6                 1   1   2   1   1   0   2   1   1   1   2   0   0   1   0   1   2   1   1   1   2   1   0   0   2   0   2   0   1   1   0   0   1   2   2   0   2   2   0   0   1   2   1   1   1   2   0   1   0   1   2   2   2   0   0   1   2   1   2   2   2   1   1   1   0   2   1   2   1   1   1   1   1   2   1   2   1   0   1   2   2   2   1   1   0   0   1   0   1   0   0   1   2   1   1   1   1   1   0   1   0   0   1   2   2   2   1   1   2   0   1   1   2   2   2   0   1   2   1   1   1   0   2   2   1   1   1   1   2   2   1   1   1   0   2   1   0   2   1   0   1   1   1   1   1   1   1   0   1   1   1   2   1   2   1   0   0   1   1   1   1   2   0   1   2   1   2   0   0   0   1   2   2   2   2   1   2   1   2   1   1   1   0   1   1   1   1   2   1   1   0   0   1   0   1   0   1   1   2   0
 MK-3-7                 1   1   2   1   1   1   1   1   1   1   2   1   0   1   0   1   1   0   1   1   2   1   0   1   2   0   2   0   1   1   1   0   1   2   2   1   1   2   1   0   1   1   1   1   2   0   0   1   0   1   2   2   2   0   0   1   2   2   2   2   2   1   1   0   0   2   0   2   1   1   1   1   1   2   1   1   1   0   2   2   2   2   1   0   0   0   1   0   1   0   0   1   2   1   1   2   0   1   0   1   0   1   2   2   1   2   1   1   1   1   1   1   2   2   2   0   1   2   1   1   0   0   2   2   0   1   1   1   2   1   1   1   1   0   1   1   0   1   1   0   1   1   2   1   1   0   1   1   1   2   1   2   1   2   0   0   0   1   1   1   1   2   0   1   2   1   2   0   0   0   1   2   2   2   2   0   2   1   1   1   0   2   0   1   1   1   1   1   1   1   0   0   1   0   0   0   1   1   2   0
 MK-3-8                 1   1   2   1   1   1   0   1   1   1   2   1   0   1   0   1   1   1   1   2   2   1   0   1   2   0   2   0   1   1   1   0   2   2   2   1   1   2   1   0   1   1   1   2   2   0   1   2   1   1   1   2   2   0   0   2   2   2   1   1   2   1   1   1   0   2   0   2   2   1   1   0   1   2   1   1   1   0   1   1   0   2   1   0   0   0   1   0   1   0   0   1   2   1   1   1   1   1   0   1   0   1   2   2   1   2   2   1   1   2   1   1   2   2   2   0   1   2   1   1   0   1   2   2   0   1   1   0   2   1   1   1   1   0   1   1   0   1   0   0   1   1   1   1   2   0   1   1   1   2   1   2   1   2   0   0   0   1   1   1   2   2   0   1   2   2   2   0   1   0   1   2   2   2   2   0   2   1   1   1   0   1   0   1   1   1   1   2   1   1   1   0   1   0   0   0   1   1   2   0
 MK-3-9                 1   1   2   1   1   0   0   1   1   1   2   1   0   1   0   1   1   1   1   2   2   1   0   1   2   0   2   0   1   1   1   0   2   2   1   1   1   2   1   0   2   1   1   2   1   0   1   2   2   0   1   2   1   0   1   2   2   0   1   1   2   1   1   1   0   2   1   2   2   1   0   0   1   1   1   1   1   0   1   1   1   1   1   0   1   0   2   0   1   0   0   1   2   1   1   1   1   1   0   1   0   2   2   2   1   1   1   1   1   2   0   1   2   2   1   0   1   2   1   1   0   1   2   2   0   1   1   0   2   1   1   1   2   0   1   0   0   1   0   1   1   1   1   1   2   1   1   1   1   2   2   2   1   2   0   0   1   1   1   1   2   2   0   1   0   2   2   0   1   0   2   2   2   1   2   0   2   1   1   1   0   1   0   1   1   2   1   2   1   0   1   0   2   0   0   0   1   1   2   0
 MK-3-10                1   1   2   1   1   0   0   1   1   1   2   1   0   1   0   1   1   1   1   2   2   1   0   1   2   0   1   0   1   1   2   0   1   2   1   1   1   2   1   0   2   1   1   2   1   0   1   2   2   0   1   1   1   0   1   2   2   0   1   1   1   1   1   1   0   1   0   2   2   1   0   0   1   1   1   1   2   0   1   1   1   1   1   0   1   1   2   0   1   1   1   1   2   1   1   1   1   1   1   1   0   2   2   2   1   1   1   1   1   2   0   1   2   2   1   0   1   2   1   1   0   2   2   2   0   2   1   0   1   1   2   2   2   1   1   0   0   1   1   1   1   1   1   1   2   1   1   1   1   1   2   2   2   1   0   0   1   1   1   1   2   1   0   1   0   2   1   0   1   0   1   2   2   1   2   0   2   2   0   1   0   1   1   0   2   2   1   2   1   0   1   0   2   1   0   0   1   1   2   0
 MK-3-11                1   1   2   1   1   0   0   1   1   1   2   1   1   1   0   2   1   2   1   2   2   1   0   2   2   0   2   0   1   1   2   0   1   2   1   1   1   2   1   0   2   1   1   2   1   0   1   1   2   0   0   1   1   0   0   2   2   0   1   1   1   1   1   1   1   1   0   1   2   1   0   0   1   1   1   1   1   0   1   1   1   1   2   0   1   1   2   0   1   1   1   1   2   1   1   1   1   0   1   1   0   1   2   1   1   1   1   1   1   1   0   1   2   2   1   0   1   1   1   1   0   2   2   2   0   2   0   0   1   1   2   2   1   1   1   0   1   1   1   1   1   1   1   1   2   0   0   1   1   0   2   1   2   0   1   0   1   1   1   1   1   1   0   1   0   1   2   0   1   0   1   1   2   1   2   0   2   2   0   1   0   1   2   0   1   2   1   2   1   0   0   0   2   0   0   0   1   1   1   1
 MK-3-12                1   2   2   0   1   1   0   0   1   1   2   1   1   1   0   2   1   2   0   2   2   1   1   2   2   0   2   0   1   1   2   0   1   2   0   1   2   2   2   0   2   1   1   2   1   0   0   1   2   0   0   1   1   0   1   2   2   0   1   1   1   0   2   1   1   2   0   1   2   1   0   0   1   1   1   1   1   1   2   1   0   1   2   0   1   1   2   1   2   1   1   1   2   1   1   1   1   0   1   1   0   2   1   1   1   1   2   1   1   1   0   1   2   2   1   0   1   1   1   1   1   1   2   2   0   2   0   0   2   1   2   2   1   1   1   0   0   1   1   2   1   1   1   1   2   0   0   2   1   1   2   1   1   0   1   0   1   0   1   1   1   2   0   1   0   1   1   1   2   1   1   1   2   1   1   0   1   2   0   1   0   1   1   1   1   2   1   2   1   0   0   0   1   0   0   0   1   1   1   1
 MK-3-13                1   2   2   0   2   1   0   1   1   1   2   0   1   2   0   2   1   2   0   2   2   1   1   2   2   0   2   0   1   1   2   0   1   2   0   1   2   2   2   0   2   1   1   2   0   0   1   1   2   0   0   1   0   0   2   2   2   0   0   1   1   0   1   0   1   2   0   1   2   1   0   1   1   1   1   1   1   1   2   1   0   1   2   1   1   1   2   2   2   1   1   1   2   1   1   1   1   0   1   2   1   2   1   2   1   1   2   2   1   1   0   1   2   2   0   0   1   1   1   1   1   1   2   2   0   2   0   0   2   2   2   2   1   0   1   0   0   1   1   1   1   1   1   1   2   0   0   2   1   1   2   1   1   0   1   0   1   0   1   1   1   2   0   1   0   0   1   1   1   1   1   1   2   1   1   0   1   2   0   1   0   1   1   1   1   2   0   2   1   0   0   0   1   0   0   0   1   2   1   1
 MK-3-14                1   2   2   1   1   1   0   0   1   1   2   0   1   2   0   2   1   2   0   2   2   1   1   2   2   0   2   1   1   1   2   1   1   2   0   1   2   1   2   0   1   1   0   2   0   1   0   1   2   0   1   1   0   1   1   2   2   0   1   1   1   0   1   0   0   2   0   1   2   1   1   1   1   1   0   1   1   1   2   1   0   1   2   0   1   1   2   2   2   1   0   2   2   1   2   1   1   1   1   2   1   2   1   2   1   1   2   2   1   1   0   0   2   2   0   0   1   1   1   1   1   1   2   2   0   1   0   0   2   2   2   2   2   1   1   0   0   1   1   1   1   1   1   1   2   0   0   1   1   1   2   2   1   0   0   0   1   0   1   1   1   1   0   2   1   1   1   0   1   1   1   1   1   0   0   0   1   2   0   1   0   2   1   1   1   2   0   2   0   1   0   0   1   0   0   0   1   2   1   2
 MK-3-15                1   2   2   1   2   1   0   1   1   1   2   0   1   2   0   2   1   2   0   2   2   1   1   2   2   1   2   1   1   0   2   1   0   2   1   1   2   0   2   0   0   1   0   2   0   1   0   2   2   1   0   1   1   1   1   2   2   0   0   1   1   0   1   0   0   2   0   1   1   1   1   1   1   1   0   1   1   1   2   2   1   1   2   0   1   1   2   2   2   1   0   2   2   1   2   1   1   1   1   2   1   2   2   2   1   1   2   2   1   1   0   0   2   2   0   0   1   1   1   1   1   1   2   1   0   1   0   1   2   2   2   2   1   0   1   1   0   1   1   1   2   1   1   1   2   0   0   1   1   1   2   2   1   0   0   1   1   0   1   1   1   1   0   2   1   1   1   0   1   2   1   1   1   1   0   0   1   1   0   1   1   1   1   2   1   2   0   1   0   1   0   0   2   0   0   0   1   2   1   2
 MK-3-16                1   2   2   1   2   1   0   1   1   1   2   0   2   2   0   0   1   2   0   2   2   0   1   1   2   1   2   1   1   0   1   1   0   1   2   1   2   0   2   0   0   1   0   1   0   2   0   1   2   1   1   2   1   1   1   2   2   0   0   1   1   0   1   0   0   2   0   1   1   1   1   1   1   1   0   1   1   1   2   2   1   1   2   0   1   1   2   2   2   1   0   2   2   1   2   1   0   2   1   2   1   2   2   2   1   1   2   1   1   1   1   0   2   2   0   0   1   2   1   1   1   1   2   2   0   1   0   1   2   2   2   2   1   0   1   1   1   1   0   1   2   1   1   0   1   0   0   1   1   1   2   1   1   0   0   1   1   0   1   0   1   1   1   2   1   1   1   0   1   2   0   1   1   0   1   0   1   1   1   1   1   1   1   2   1   2   0   1   1   1   0   0   2   0   0   0   1   2   1   2
 MK-4-1                 0   0   0   1   0   1   0   2   0   0   0   1   2   1   1   0   1   0   2   1   1   1   1   2   0   1   1   1   1   2   2   1   1   1   1   1   1   1   0   0   1   1   2   1   0   0   2   1   1   2   1   0   0   1   1   1   1   0   1   0   1   2   2   2   2   1   0   1   2   0   1   1   2   0   0   1   2   2   1   1   1   0   2   0   2   1   0   0   1   1   1   0   2   1   0   0   0   1   1   1   1   1   0   0   1   2   2   1   1   1   0   1   0   2   1   2   2   1   1   0   1   2   2   0   2   1   1   2   1   0   2   1   2   2   1   0   1   2   0   0   2   0   1   1   1   0   0   1   0   1   1   1   2   1   1   2   1   1   1   1   0   1   2   0   2   2   1   2   2   0   1   1   1   1   0   2   2   1   1   2   1   1   1   2   0   0   2   1   1   1   1   1   2   1   1   1   1   1   1   1
 MK-4-2                 0   0   0   1   0   1   0   2   0   0   0   1   1   1   1   1   1   1   2   1   1   0   1   1   0   1   1   1   1   1   2   1   1   0   1   1   0   1   0   0   0   1   2   1   0   0   2   1   1   1   1   0   1   0   1   0   1   0   1   0   1   2   2   2   2   1   1   1   2   1   1   2   2   1   1   1   2   2   1   1   1   0   2   0   2   1   0   1   1   1   1   0   1   1   0   0   0   1   1   1   1   0   0   0   0   2   2   1   1   1   0   1   1   2   1   2   2   1   1   0   1   2   2   0   2   1   1   2   0   0   2   1   1   1   1   0   2   2   0   0   1   1   1   2   1   0   0   1   0   1   0   1   2   0   1   2   1   1   1   1   0   2   2   0   2   2   1   1   2   0   1   1   1   1   0   2   2   1   0   2   2   1   1   2   0   0   2   0   2   1   2   1   2   1   1   1   1   1   1   1
 MK-4-3                 0   0   0   1   0   1   0   2   0   0   0   1   1   1   1   1   1   1   2   0   1   0   1   1   1   1   0   1   1   1   2   2   1   0   1   1   1   1   0   0   0   1   2   2   0   0   1   1   1   1   1   0   1   0   0   0   1   0   1   0   1   2   2   2   2   2   0   1   1   1   1   2   1   1   1   1   1   2   2   1   1   0   2   0   2   1   1   1   1   1   1   0   1   1   0   1   0   2   2   1   1   1   1   1   0   2   2   1   0   1   0   0   1   2   1   2   2   1   1   0   1   2   2   0   2   1   1   2   0   1   2   1   1   1   0   0   2   2   0   0   1   1   2   2   1   0   1   2   0   1   0   1   2   0   1   2   1   1   1   2   0   2   2   0   2   2   1   2   2   0   1   1   1   0   1   2   2   1   0   2   2   1   1   2   0   1   2   0   2   1   1   1   2   1   2   1   1   2   2   1
 MK-4-4                 1   0   1   1   0   0   0   2   0   0   1   1   1   2   1   1   1   0   2   0   1   0   1   1   1   1   0   1   1   1   2   2   1   0   1   1   1   1   0   1   0   1   2   1   0   0   1   1   1   1   1   1   0   0   1   0   1   0   1   0   1   2   2   2   2   2   0   1   1   0   1   1   1   0   1   1   1   2   2   1   1   0   2   0   2   0   0   1   1   0   1   0   1   1   1   1   0   2   2   1   1   1   1   2   0   2   2   1   1   1   1   0   1   2   1   2   2   1   1   0   1   1   2   0   2   1   2   2   0   1   2   1   0   1   1   0   2   2   0   0   1   1   2   2   1   1   1   2   0   1   0   1   1   0   1   2   1   1   2   2   0   2   2   0   2   1   1   2   2   0   2   1   1   0   1   2   2   1   0   2   2   1   1   2   1   1   2   0   2   1   1   1   2   1   2   2   1   1   2   0
 MK-4-5                 1   0   1   1   0   0   0   2   1   0   1   1   1   2   1   1   1   1   1   0   1   0   1   1   0   1   0   1   1   1   2   2   1   1   1   1   1   1   0   1   0   0   2   1   0   0   2   1   1   0   1   1   1   1   2   0   1   0   1   0   1   0   2   2   2   2   0   1   2   0   1   1   1   0   1   1   1   2   2   1   1   0   2   0   1   0   0   1   2   0   1   0   1   1   1   1   1   2   2   1   1   1   1   2   0   2   2   1   1   1   1   0   1   2   2   2   1   1   0   0   1   1   2   0   1   1   2   2   0   1   2   1   1   1   1   0   2   2   1   0   1   1   2   2   1   0   1   2   0   1   0   1   1   0   1   2   0   1   2   2   0   2   2   1   2   1   1   2   2   0   2   1   1   0   2   2   2   2   0   1   2   2   1   2   1   1   1   0   2   1   1   2   2   1   1   2   1   1   2   0
 MK-4-6                 1   0   1   1   1   0   0   2   1   0   1   2   1   2   1   1   1   1   1   1   0   0   1   1   0   1   0   2   1   1   2   2   1   1   1   1   1   1   1   1   0   0   2   1   0   0   2   1   2   0   1   0   1   2   2   0   1   0   2   0   1   1   2   2   2   2   0   1   2   1   1   1   1   2   1   1   0   1   2   1   1   0   1   0   0   0   0   1   2   0   2   0   1   1   1   1   1   2   2   1   1   1   1   2   0   2   2   1   1   1   1   0   0   1   2   2   1   1   0   0   1   1   2   0   2   1   2   2   1   0   1   1   1   1   1   0   1   2   1   0   1   1   2   2   1   0   1   2   1   1   0   1   1   1   1   1   0   0   2   2   1   2   2   1   2   1   1   2   2   0   2   1   2   0   2   1   2   2   0   1   2   2   1   1   1   0   1   0   2   1   1   2   2   1   1   2   1   1   2   0
 MK-4-7                 1   1   1   1   1   0   0   2   1   0   1   2   2   1   0   1   1   1   1   0   0   0   1   1   1   1   0   1   1   1   2   2   1   1   1   1   1   1   2   1   0   0   2   1   0   0   2   1   2   0   1   0   1   2   2   0   1   0   2   0   1   2   2   2   2   1   0   1   2   1   1   1   1   1   1   1   0   1   2   1   1   0   0   0   0   0   0   1   2   0   2   0   1   1   1   1   1   2   2   1   1   1   0   2   1   2   1   1   1   1   1   0   0   1   2   2   1   1   0   1   2   1   2   0   2   1   2   1   1   0   1   1   1   2   1   0   1   2   1   0   1   0   2   2   1   1   1   2   1   1   0   1   1   0   0   1   1   0   2   2   1   1   1   1   2   1   1   2   2   0   2   1   2   0   2   1   2   2   0   1   1   2   1   1   2   0   1   0   2   1   1   2   2   1   1   2   2   1   2   0
 MK-4-8                 0   1   1   1   1   0   0   1   1   0   1   2   2   1   0   1   1   0   1   0   0   0   1   1   1   1   1   1   1   1   2   2   1   1   1   1   1   1   2   1   1   0   2   1   0   0   2   1   1   0   1   0   1   2   2   0   1   0   2   0   1   1   2   2   2   1   0   1   1   1   1   1   1   0   1   1   0   1   2   1   1   0   0   0   0   1   0   1   1   0   2   0   1   0   1   1   1   2   2   1   1   1   0   2   0   2   1   1   2   0   2   0   1   1   2   2   1   1   1   1   2   1   1   0   2   1   2   1   1   0   1   1   1   2   1   0   1   2   1   0   1   0   2   2   1   1   1   1   1   1   0   2   1   1   0   1   1   0   2   2   1   1   1   1   2   1   0   1   2   0   2   1   2   0   2   0   2   2   0   1   1   2   1   1   2   1   1   0   2   1   1   2   2   1   1   2   1   1   2   0
 MK-4-9                 1   1   1   1   1   0   1   1   2   1   1   2   2   1   0   1   1   0   1   0   0   0   1   2   1   1   1   1   2   1   2   2   2   1   0   1   1   1   2   1   1   0   2   1   0   0   1   1   1   0   1   0   1   2   2   0   1   0   2   0   1   1   2   2   2   2   0   2   1   1   1   1   1   0   1   1   1   1   2   1   1   0   0   0   0   1   1   1   1   0   2   0   1   0   1   1   2   1   2   0   1   0   0   2   0   2   1   1   2   0   2   0   1   1   2   2   0   1   1   1   1   1   1   0   2   1   2   1   1   2   1   2   1   2   1   1   1   1   1   1   1   0   2   2   1   1   1   1   1   1   0   1   1   1   0   1   1   0   1   1   1   2   1   1   2   1   0   1   2   0   1   1   2   1   2   0   2   2   0   1   1   2   1   2   2   1   1   0   2   1   1   1   2   1   1   2   1   0   2   0
 MK-4-10                1   1   1   1   0   0   2   1   2   1   1   1   2   1   0   1   1   0   1   1   1   0   1   2   1   1   1   1   2   0   2   2   2   1   1   1   1   1   2   1   2   0   2   1   0   0   1   1   0   0   0   1   1   2   2   0   1   0   2   1   1   1   1   2   2   2   0   2   1   1   1   1   1   0   1   1   1   1   1   1   1   1   0   0   0   1   1   1   1   0   2   0   1   0   1   1   2   1   1   1   1   0   0   2   1   2   2   1   1   0   1   0   1   1   2   2   0   1   1   1   1   1   1   0   2   1   2   1   2   2   1   2   0   2   1   1   1   1   1   2   1   0   2   2   1   1   1   1   1   1   0   1   1   1   0   2   1   0   1   1   1   2   2   1   2   1   0   1   1   0   1   1   2   1   2   0   2   2   1   1   1   1   1   2   2   1   1   0   2   1   1   1   2   1   1   2   1   0   1   1
 MK-4-11                1   1   1   1   1   0   1   1   2   1   1   1   2   1   0   2   1   0   2   1   1   0   1   2   1   1   1   2   1   0   2   1   1   2   1   1   1   1   2   1   2   0   2   1   0   0   1   1   0   0   0   0   1   2   2   0   1   0   2   1   0   1   1   2   2   2   0   2   1   1   1   1   2   0   0   1   1   1   1   1   0   1   0   0   0   1   1   1   1   0   2   0   1   0   1   1   2   1   1   1   2   0   0   2   1   2   2   1   1   0   1   0   1   1   2   2   0   1   1   1   1   1   1   1   1   1   2   1   2   2   1   2   0   2   1   1   1   1   1   2   1   1   2   2   1   1   1   1   1   1   0   1   0   1   0   2   2   0   1   1   2   2   2   1   1   1   0   1   1   0   1   1   1   1   2   0   2   2   0   1   1   1   1   1   1   1   1   0   2   1   1   1   2   1   0   2   1   0   1   2
 MK-4-12                1   1   2   0   2   0   1   1   2   1   1   1   1   1   0   2   1   0   2   1   1   0   1   2   1   1   1   1   1   0   0   1   1   2   1   1   1   1   2   1   2   0   2   1   0   1   2   1   0   0   0   0   1   2   2   0   1   0   2   1   0   1   0   2   2   2   0   2   1   1   1   2   1   0   2   1   1   1   1   1   0   1   0   0   0   0   1   1   0   0   2   0   1   1   1   1   2   1   1   1   2   0   0   2   0   1   2   1   1   0   1   0   1   1   1   2   0   1   1   1   1   1   1   2   1   1   2   1   2   2   1   2   0   1   0   1   1   1   1   2   1   1   2   2   1   1   1   1   1   1   0   1   0   1   1   2   2   2   1   1   2   2   2   0   0   1   1   1   1   0   1   2   1   1   2   1   2   2   0   1   1   1   0   1   1   1   1   0   2   1   2   1   2   1   1   2   1   0   1   1
 MK-4-13                2   1   2   0   2   1   1   1   1   1   1   1   1   1   0   2   1   0   2   1   1   0   1   2   1   1   0   1   1   0   0   2   1   2   0   2   0   1   2   1   2   0   2   1   0   0   2   1   0   0   0   0   1   2   2   0   1   0   2   1   0   1   0   2   2   2   0   2   0   1   2   1   1   0   2   2   1   1   1   1   0   1   0   0   0   0   1   0   0   0   2   0   1   1   1   1   2   1   1   1   2   0   0   2   0   1   2   1   1   0   1   0   1   1   1   2   0   1   1   1   1   1   1   2   1   1   2   1   2   2   1   2   0   1   0   1   2   1   1   2   1   1   1   2   1   1   1   1   2   1   0   1   0   1   1   2   2   2   1   1   2   2   2   0   0   1   1   1   1   0   1   2   1   0   0   1   2   2   0   0   1   1   0   1   0   1   2   0   2   1   2   1   2   1   1   1   1   0   1   1
 MK-4-14                2   1   2   0   1   1   1   2   1   1   1   1   1   1   0   2   1   0   2   1   1   0   1   2   1   1   2   1   1   0   0   2   1   2   2   2   1   1   2   1   2   0   2   1   1   0   2   1   0   0   1   1   1   1   2   1   1   0   2   1   0   1   0   2   1   2   1   2   0   1   2   1   1   0   2   2   0   1   1   1   0   0   1   0   0   1   2   0   0   0   1   0   1   0   1   1   2   1   2   1   2   0   0   2   1   1   2   1   2   1   1   0   1   1   1   2   1   1   1   1   0   1   2   2   1   1   2   1   2   2   1   1   0   1   0   1   2   2   1   2   1   1   1   2   1   1   1   1   2   2   0   1   0   1   1   2   2   2   1   1   2   2   2   0   0   1   1   1   1   0   1   2   1   0   0   1   2   2   0   0   1   1   0   1   0   1   2   0   2   1   2   1   2   1   1   2   1   0   2   1
 MK-4-15                2   2   2   0   0   1   0   2   1   1   1   1   1   1   0   2   1   0   2   1   0   0   1   2   1   0   2   1   1   0   0   2   1   2   2   2   1   1   2   1   2   0   1   1   1   0   2   1   1   0   1   0   1   2   2   1   1   1   2   1   0   1   0   2   1   2   1   2   0   1   2   1   1   1   2   2   1   1   1   1   0   0   1   0   0   2   2   0   0   0   0   0   1   0   2   1   1   1   1   2   2   0   0   2   1   1   2   1   2   1   2   0   0   1   1   2   2   1   1   1   1   1   2   2   1   1   2   1   0   2   1   0   0   1   1   1   1   2   1   2   0   1   1   2   1   1   0   1   2   1   1   1   1   1   2   2   2   2   1   1   2   1   2   0   0   1   1   1   1   0   1   2   1   0   0   1   2   2   0   0   1   1   0   1   1   2   2   0   1   1   2   1   2   1   1   1   1   0   2   1
 MK-4-16                2   2   2   0   0   1   0   2   1   1   1   1   1   1   0   2   1   0   2   1   0   0   1   2   2   1   2   1   1   0   1   2   1   2   1   2   1   1   1   0   1   0   1   1   1   0   1   2   1   0   1   0   1   2   2   1   1   1   2   1   0   1   0   2   1   2   1   2   0   2   2   1   0   1   2   1   1   2   1   1   1   0   0   0   0   2   1   0   0   1   0   0   1   0   2   1   1   1   1   2   2   0   0   2   0   1   2   1   2   1   2   1   0   1   1   2   2   1   1   1   1   1   1   2   1   1   2   1   0   2   1   0   1   1   1   1   1   2   1   2   1   1   1   2   1   2   0   1   2   1   1   1   2   2   2   2   2   2   1   1   2   0   2   2   0   1   1   1   1   0   1   1   2   0   0   0   1   2   0   0   0   1   0   0   1   2   2   1   1   1   2   1   2   1   0   1   1   0   2   2
 MK-5-1                 1   1   0   0   1   0   2   2   0   0   1   2   2   2   2   1   2   1   1   1   1   1   1   2   1   0   1   2   1   1   2   0   0   2   0   1   0   1   1   1   1   1   1   2   1   1   1   0   1   0   2   1   2   2   1   1   0   2   1   1   0   1   1   2   1   1   1   1   2   2   1   1   1   1   1   1   2   1   1   2   0   1   2   2   1   0   1   1   1   2   2   1   0   1   2   1   0   1   0   0   0   1   1   0   0   1   1   1   1   1   1   2   0   0   1   0   1   1   0   2   0   0   2   2   1   1   0   1   1   1   1   2   1   1   1   0   1   2   1   0   2   1   1   1   1   0   0   0   1   0   1   1   1   0   1   1   1   1   2   2   0   1   0   2   0   1   2   0   1   2   2   1   1   1   1   0   0   1   2   2   1   1   1   0   1   1   2   1   1   2   1   2   0   1   1   2   1   1   0   1
 MK-5-2                 2   0   0   0   1   0   2   2   0   0   1   2   2   2   1   1   1   1   1   1   1   1   1   2   1   0   1   2   1   1   2   0   0   1   0   2   0   1   1   1   1   2   1   2   1   1   1   0   1   0   1   1   2   2   1   1   1   2   0   1   1   2   1   1   1   1   1   1   2   2   1   1   1   1   1   1   2   1   1   2   0   1   2   2   1   0   1   1   1   1   2   1   1   1   2   0   0   1   0   0   0   1   1   0   0   1   1   1   1   1   1   2   0   0   1   0   1   1   0   2   0   0   1   2   1   1   0   1   1   1   1   2   1   1   1   0   1   2   1   0   2   1   0   1   1   0   1   0   1   0   1   2   1   0   1   1   1   1   2   2   0   2   0   2   0   1   2   0   0   2   2   1   1   1   1   0   0   1   2   2   2   0   0   0   1   1   2   0   1   2   1   2   1   1   1   2   1   1   0   1
 MK-5-3                 2   0   0   0   1   0   2   2   0   0   1   2   2   2   1   1   1   0   1   1   1   1   1   1   1   0   1   2   1   1   2   0   0   2   0   2   1   0   1   1   1   1   1   1   2   1   2   0   1   1   0   1   2   2   1   1   1   2   0   1   1   2   1   1   1   1   1   1   2   2   1   1   1   1   0   1   2   1   1   2   0   1   2   2   1   1   1   1   1   1   1   1   1   1   2   0   0   1   1   0   0   1   1   0   0   1   1   2   1   1   1   2   0   1   0   1   1   1   1   1   0   0   1   2   1   1   0   1   2   1   0   2   1   1   1   0   1   2   1   0   1   1   0   1   1   0   1   0   2   0   1   1   0   1   1   2   2   1   2   2   1   2   0   2   0   1   2   0   0   2   2   1   1   1   1   0   0   1   2   2   2   0   0   0   1   1   2   0   1   2   1   2   1   1   1   1   1   0   0   1
 MK-5-4                 2   1   0   0   1   0   2   2   0   0   1   1   2   2   1   1   2   0   1   1   1   1   1   1   1   0   1   2   1   1   2   1   1   2   1   2   1   0   1   0   1   2   1   2   2   2   1   0   1   1   0   1   2   1   1   1   1   1   1   1   1   2   1   1   1   1   2   1   2   2   1   1   1   1   0   1   2   1   1   2   0   1   2   2   1   1   1   1   1   1   1   0   1   1   2   1   0   1   1   0   1   1   1   1   0   1   1   2   1   0   1   2   0   1   0   2   1   1   1   1   0   0   1   2   1   1   0   1   2   1   0   2   2   1   0   1   1   2   2   0   1   1   2   1   1   0   2   1   2   0   1   1   1   1   2   1   2   1   2   2   1   1   0   1   0   1   2   0   0   2   2   1   1   1   1   0   1   1   2   2   1   0   0   0   1   1   2   1   1   2   1   1   1   2   1   1   1   0   0   1
 MK-5-5                 2   1   0   0   1   0   2   2   0   0   1   1   2   2   2   1   2   0   0   1   2   1   2   0   1   0   1   2   1   1   2   1   2   2   1   2   1   0   1   0   0   2   1   2   2   1   1   0   1   1   0   1   1   0   1   1   1   0   1   1   1   2   0   1   1   1   2   1   2   2   1   1   1   1   0   1   2   1   1   2   0   0   2   2   1   1   1   1   1   1   1   0   1   1   1   1   0   1   1   0   1   1   1   2   0   1   1   2   1   0   1   2   0   1   1   1   0   1   1   1   0   0   1   2   1   1   0   1   2   1   0   2   2   1   0   1   1   2   2   1   1   1   1   2   1   0   2   1   2   0   1   1   0   1   2   1   2   1   2   2   1   1   0   2   0   1   2   1   0   1   2   2   1   1   1   0   1   1   2   2   2   0   1   0   2   2   2   1   1   2   1   1   1   2   1   1   1   0   0   1
 MK-5-6                 2   1   0   0   1   0   2   2   0   1   1   1   2   2   2   1   1   0   0   1   2   1   2   1   1   0   1   2   1   1   2   1   2   2   2   2   1   0   1   0   1   1   2   1   2   1   1   2   1   2   0   2   2   0   1   2   1   0   1   1   1   2   1   2   1   1   2   2   1   1   1   1   2   1   0   1   2   1   0   1   0   0   2   2   1   1   1   2   1   1   1   0   1   1   1   1   0   1   2   1   1   0   0   2   0   1   1   2   1   0   0   2   1   1   1   1   1   1   1   1   0   0   1   1   1   1   0   2   2   1   0   2   2   1   0   1   1   1   2   1   1   1   0   2   1   0   2   1   2   0   1   1   0   1   1   1   2   0   2   1   1   1   0   2   1   1   2   1   1   1   2   2   1   1   1   0   1   1   2   2   2   0   1   0   2   2   2   1   0   2   0   1   1   2   1   1   1   0   1   1
 MK-5-7                 2   1   0   0   1   0   2   2   0   1   1   1   2   2   2   1   1   0   0   1   1   2   2   1   2   0   1   2   1   2   2   1   2   2   2   2   2   0   1   1   1   1   2   1   2   0   1   2   1   2   0   2   2   0   1   1   1   0   1   1   0   1   1   1   1   1   2   2   1   0   1   1   2   1   0   0   2   1   1   1   0   1   2   2   2   1   1   1   1   1   1   1   0   1   1   1   0   1   2   1   2   0   0   2   0   1   1   2   1   0   0   1   1   2   1   1   1   0   1   0   0   0   2   1   1   1   0   2   2   1   0   2   2   1   0   1   1   1   1   1   1   1   0   2   1   0   2   1   2   0   1   1   0   1   1   1   2   0   2   1   2   0   0   2   1   1   2   1   1   1   2   2   0   1   1   0   1   1   2   2   2   1   1   0   1   2   2   2   0   2   0   1   1   2   1   0   1   0   1   1
 MK-5-8                 2   1   0   0   1   0   1   2   0   1   1   1   2   1   2   1   1   0   0   1   1   2   2   1   2   0   1   2   1   2   2   1   1   2   1   2   2   0   1   1   1   1   2   0   1   0   1   2   2   2   1   2   2   0   1   1   0   0   1   1   0   1   1   1   1   1   2   2   1   0   1   0   2   1   0   1   2   1   1   0   0   1   2   2   2   1   1   1   1   1   2   1   0   1   1   1   0   1   2   1   2   0   0   1   0   1   1   2   1   0   0   1   1   2   1   1   0   0   1   0   0   0   2   1   1   1   0   1   2   1   0   2   1   1   0   1   1   1   1   1   1   1   0   1   1   0   1   1   2   1   2   1   0   1   1   1   2   0   2   0   2   0   0   2   1   1   2   1   1   1   2   2   0   1   0   0   1   1   2   2   2   1   1   1   1   1   2   2   0   2   0   1   1   2   1   0   0   0   1   1
 MK-5-9                 2   1   0   0   1   0   1   2   0   1   1   1   1   1   1   1   1   1   0   1   1   2   1   1   2   0   1   1   1   2   0   1   1   2   1   2   1   1   1   1   1   1   2   0   1   0   1   2   1   1   1   2   1   0   1   1   0   0   2   1   0   1   1   1   1   1   1   2   0   0   1   0   0   1   1   0   2   1   1   0   0   1   1   2   2   1   1   1   1   1   2   1   0   1   1   0   0   1   2   0   2   0   0   1   0   1   1   2   1   0   0   1   0   2   1   1   1   0   1   1   0   0   2   1   1   1   0   2   2   1   0   2   1   1   0   1   2   1   0   1   1   1   0   1   1   0   2   1   2   0   2   1   0   1   1   1   2   0   2   0   2   0   0   2   1   1   2   1   1   1   2   1   1   1   0   0   2   1   2   1   2   0   1   1   1   1   2   2   0   2   1   0   1   2   1   0   0   0   1   1
 MK-5-10                1   0   0   0   0   1   1   2   0   1   1   1   1   1   1   1   1   1   0   1   2   2   1   1   1   0   1   1   1   2   0   1   1   2   1   2   1   1   1   1   1   1   2   1   1   0   0   2   0   1   1   2   1   0   2   1   0   0   2   1   0   1   1   1   1   2   1   2   0   0   1   0   1   1   1   0   1   1   1   0   0   1   1   2   2   1   1   2   1   2   2   1   0   1   1   0   1   1   2   0   2   0   0   1   0   1   2   1   1   0   0   1   0   2   1   2   2   0   1   1   0   0   2   1   1   1   0   2   2   2   0   2   1   0   0   0   2   0   0   1   1   1   0   1   1   0   2   0   2   0   2   0   0   1   1   1   2   2   2   1   2   1   0   2   1   0   1   1   1   1   2   1   1   1   0   1   1   0   2   1   2   0   1   1   1   1   2   2   0   1   0   0   1   2   2   0   0   0   1   1
 MK-5-11                0   0   0   1   0   2   1   2   0   1   1   1   0   1   1   1   0   1   0   1   2   2   1   1   1   0   1   1   1   2   0   1   1   2   1   1   0   2   1   2   1   1   2   1   1   1   0   2   0   2   0   1   1   0   2   1   1   0   2   1   0   1   1   1   1   2   1   2   0   1   1   1   1   1   2   0   1   0   1   0   0   1   1   1   2   1   2   2   1   2   2   1   1   1   2   0   1   1   1   0   2   0   0   1   0   1   1   1   1   0   0   1   0   2   1   1   2   1   1   1   0   0   2   1   1   1   0   2   2   2   0   1   1   0   0   0   2   0   0   1   1   0   1   0   1   0   2   0   2   0   2   1   0   1   0   1   1   2   2   1   2   1   0   2   1   0   1   1   1   1   2   1   1   0   0   1   0   0   2   1   2   1   1   1   0   1   2   1   1   1   0   0   1   2   2   0   0   0   1   0
 MK-5-12                0   0   0   1   0   2   0   2   0   1   1   1   0   1   0   2   0   1   0   1   2   2   1   1   2   0   1   1   1   2   0   1   1   1   1   1   0   2   2   2   1   1   1   1   1   1   0   2   0   2   1   1   1   1   2   1   0   0   2   2   0   1   1   1   1   2   1   1   0   1   1   1   0   1   2   1   1   0   1   0   0   1   1   1   2   1   2   2   1   2   1   1   0   1   2   0   1   2   1   0   2   1   0   1   0   1   1   1   1   0   0   1   0   2   1   1   2   0   1   1   0   0   2   2   0   2   0   2   2   2   0   1   1   0   0   0   2   0   0   1   1   0   1   0   1   0   2   0   1   0   2   1   2   1   0   1   1   2   2   1   2   0   0   0   1   0   0   1   1   1   2   1   1   0   0   1   0   0   1   1   2   1   1   1   0   1   1   1   1   1   0   0   1   2   2   0   0   2   1   0
 MK-5-13                0   0   0   1   0   2   0   2   0   1   1   0   0   1   0   2   0   1   0   1   2   2   1   1   2   0   1   1   1   2   0   1   1   1   0   1   0   2   2   2   1   1   1   1   1   1   0   1   0   2   1   1   1   1   2   0   1   1   2   2   0   1   2   1   1   2   1   1   0   1   1   1   0   1   2   1   0   0   1   0   0   1   1   1   2   1   2   2   1   2   1   1   0   1   2   0   0   1   1   0   2   1   0   1   1   2   1   1   1   1   0   0   0   1   1   1   2   0   1   1   0   0   2   2   0   2   0   2   2   2   0   1   1   0   0   0   2   0   0   1   1   0   1   0   1   0   2   0   0   0   2   1   2   1   0   1   1   1   2   1   2   0   1   0   0   1   0   1   1   1   2   1   1   0   0   0   0   1   1   1   1   1   1   1   0   1   1   2   0   1   0   0   1   1   2   0   0   2   1   1
 MK-5-14                0   0   0   1   0   2   1   1   0   2   1   0   0   1   0   2   0   1   0   2   2   2   0   1   2   0   1   1   1   2   0   1   1   0   0   1   0   1   2   2   1   0   1   1   0   1   0   1   0   2   1   1   1   1   2   1   1   1   2   2   0   0   2   1   1   2   1   1   0   2   1   1   0   1   0   1   0   0   1   1   0   1   1   2   2   1   2   2   0   0   1   2   0   1   2   0   0   0   1   0   2   1   0   1   1   1   1   1   1   0   1   0   0   1   1   1   2   0   1   1   0   0   2   2   0   2   0   2   1   2   0   1   1   0   0   1   1   0   0   0   1   0   1   0   1   0   1   0   0   1   1   1   2   0   1   1   1   1   2   1   2   0   1   0   0   1   0   1   1   1   1   1   1   0   1   0   0   1   2   2   1   1   1   1   0   0   1   2   0   2   0   0   1   1   1   0   0   2   1   1
 MK-5-15                0   0   0   1   0   2   0   1   0   2   1   0   1   1   0   2   0   1   0   2   1   1   0   1   2   0   1   1   1   2   0   1   2   0   0   0   0   1   2   2   2   0   1   1   0   0   0   1   0   2   1   1   1   1   2   1   1   1   2   2   1   0   2   0   1   2   1   1   0   2   1   1   0   2   0   1   0   0   1   0   1   1   1   2   2   1   2   1   1   0   1   2   0   1   2   0   0   0   1   0   2   1   0   1   1   1   1   1   1   0   1   0   0   0   1   1   2   0   1   1   0   0   1   2   1   1   1   2   1   2   0   1   1   1   0   1   1   0   0   0   1   0   1   1   1   0   1   1   0   1   1   1   2   0   2   2   1   1   2   1   2   0   1   1   0   1   0   1   1   1   1   0   1   0   1   0   0   1   2   1   1   2   2   1   1   0   1   2   1   2   1   0   1   1   1   0   0   2   0   0
 MK-5-16                0   1   0   0   0   2   0   1   0   2   1   0   1   1   0   2   0   1   0   2   1   1   0   1   2   0   1   0   1   1   0   0   2   1   2   0   1   1   2   2   2   1   2   1   0   0   0   1   1   1   1   2   1   1   2   2   1   2   2   2   2   0   2   0   0   2   1   1   0   2   1   1   0   2   0   1   0   0   1   0   1   1   1   2   2   0   1   1   1   0   1   1   0   1   2   0   0   0   1   0   2   1   0   1   1   1   1   1   1   0   2   0   0   0   2   1   1   1   1   1   0   0   0   2   1   1   1   2   1   2   0   1   1   1   0   0   1   0   0   2   1   0   1   2   1   0   1   1   0   0   1   1   2   0   2   2   0   1   1   1   1   0   1   1   0   1   1   1   1   1   1   1   1   0   1   0   1   1   2   1   1   2   2   1   2   1   0   2   1   2   1   0   1   1   1   0   0   2   0   0
 MK-6-1                 1   2   0   0   1   2   0   1   1   1   1   1   1   1   1   0   2   1   1   1   2   1   1   2   1   0   1   1   2   1   1   0   2   0   0   1   1   0   2   2   1   2   0   1   2   1   1   1   2   0   2   1   0   1   1   1   0   1   2   2   1   2   0   1   1   1   1   1   2   1   1   1   2   1   1   1   0   1   1   2   1   1   1   0   2   1   0   1   1   0   0   1   0   1   2   2   1   1   1   1   1   1   2   1   1   0   1   0   0   1   1   1   1   2   1   2   1   0   0   2   1   2   0   1   2   2   0   1   0   1   2   0   1   0   1   0   0   2   1   1   0   2   1   1   2   2   2   2   1   2   0   2   1   0   0   0   1   0   2   0   1   1   0   0   1   2   2   2   0   2   1   1   1   1   2   1   1   1   1   1   2   0   0   0   0   1   1   1   2   1   2   0   0   1   2   2   0   1   1   1
 MK-6-2                 2   2   0   1   2   2   0   1   1   1   1   1   1   1   1   0   2   1   1   2   2   0   1   2   1   0   2   1   2   1   1   1   2   0   0   1   1   0   2   2   1   2   0   1   2   0   1   1   1   0   2   1   0   1   1   1   0   1   2   2   1   2   0   0   0   1   1   1   2   1   1   1   2   2   1   1   0   1   2   2   1   0   2   0   2   1   1   1   1   0   0   1   0   1   2   2   1   2   1   1   1   1   2   1   1   0   1   0   0   1   0   1   1   2   1   2   1   0   0   2   1   2   1   1   2   2   0   1   0   1   2   0   1   0   1   0   0   2   1   1   0   1   1   1   2   1   2   2   1   2   1   2   2   0   1   0   0   1   2   0   1   1   1   0   1   1   2   2   0   2   1   1   1   1   2   1   1   0   1   1   2   1   0   0   0   1   1   1   1   2   1   0   0   1   2   1   0   1   1   1
 MK-6-3                 2   2   0   1   2   2   0   1   2   1   1   1   1   1   1   0   1   2   1   2   2   0   1   2   1   1   2   1   2   1   1   1   2   0   0   1   1   1   2   1   0   2   0   1   1   1   1   1   0   0   2   1   1   0   1   1   0   1   1   1   1   2   0   0   0   1   0   1   2   0   0   1   2   2   1   1   0   2   1   2   1   0   2   0   1   1   1   2   1   0   0   1   0   1   1   2   1   2   1   1   1   1   2   1   1   1   1   0   0   1   0   2   1   2   1   2   1   0   0   1   1   1   1   1   2   2   0   1   0   1   2   1   1   0   1   0   1   2   1   1   0   1   1   1   2   1   1   2   1   1   1   2   2   0   2   0   0   1   2   1   1   1   2   0   1   2   2   2   0   1   1   1   1   1   1   1   1   0   1   2   2   1   0   0   0   2   1   1   0   1   1   0   0   1   2   1   0   1   2   1
 MK-6-4                 2   2   0   1   2   2   0   1   1   1   1   1   1   1   1   0   1   2   1   2   2   1   1   1   1   2   2   1   1   1   1   1   2   0   0   1   1   1   2   1   0   2   0   1   1   2   1   1   1   0   2   1   1   0   1   1   0   1   2   1   1   2   1   0   0   1   0   2   2   0   0   0   2   2   1   0   0   2   1   2   1   0   2   0   1   1   1   2   1   0   0   1   0   0   0   2   2   2   1   1   1   1   2   1   1   1   1   0   0   1   0   2   2   2   2   2   1   0   0   2   0   2   1   1   2   1   0   0   0   1   2   1   1   0   1   0   2   2   1   1   0   1   0   1   2   1   1   1   2   1   1   2   2   1   2   0   0   1   2   1   1   1   1   1   1   1   2   2   0   1   0   0   1   1   1   1   1   0   1   2   2   1   1   0   1   2   1   1   1   1   1   0   0   0   2   1   0   1   2   1
 MK-6-5                 2   2   0   1   2   2   0   2   1   1   1   1   1   1   1   0   1   2   1   2   2   1   1   0   1   1   2   1   1   1   1   0   2   0   1   1   1   1   2   1   0   2   1   1   1   2   1   0   1   0   1   1   2   0   1   1   1   2   2   1   1   2   1   1   0   0   0   2   2   1   1   0   2   2   1   0   0   1   1   2   1   0   2   0   1   1   1   2   1   0   1   1   0   1   0   2   1   2   1   1   0   1   2   1   1   1   1   0   0   1   0   2   2   1   2   2   1   0   1   2   0   2   1   1   2   1   1   0   1   1   1   1   1   0   1   0   2   2   1   1   1   1   0   1   2   1   1   1   1   1   0   1   2   1   2   1   0   2   2   1   1   1   1   1   1   1   1   0   0   0   0   0   1   1   1   1   1   2   1   2   2   1   1   0   1   2   1   1   1   1   1   1   0   0   2   1   1   2   2   2
 MK-6-6                 2   2   0   1   1   1   0   2   0   1   0   1   0   1   2   0   1   2   1   2   2   1   1   1   1   1   1   1   1   1   1   0   2   1   1   1   1   1   2   1   0   1   2   0   1   2   1   1   1   0   1   2   0   0   1   2   1   2   2   1   1   2   1   0   0   0   0   2   2   1   1   0   2   2   0   0   1   1   1   2   1   0   2   1   1   1   1   2   1   1   1   1   1   1   0   2   1   2   1   1   1   1   2   1   1   1   1   0   0   1   0   2   2   1   1   1   1   0   1   2   1   2   1   1   2   1   1   0   1   1   1   1   1   0   1   1   2   2   1   1   1   0   1   1   2   1   1   1   1   1   0   1   2   1   2   1   0   2   2   2   0   1   1   1   2   1   1   0   0   0   0   0   1   1   1   1   1   2   2   2   1   1   1   0   1   2   2   1   2   1   1   1   0   0   2   1   1   2   1   2
 MK-6-7                 2   2   0   1   1   1   0   1   0   1   0   1   0   1   2   0   1   2   1   2   2   1   1   1   1   1   1   1   1   1   1   0   2   1   1   1   1   1   2   1   0   1   2   0   1   2   1   1   2   0   1   2   0   0   1   1   1   1   2   2   1   2   1   0   1   0   1   1   2   1   1   0   2   2   0   1   1   0   1   2   1   0   2   1   1   1   2   2   1   1   0   1   1   0   0   2   1   2   1   1   0   1   2   1   1   1   1   0   0   1   0   2   2   1   1   1   1   0   2   2   1   2   1   1   2   1   1   0   1   1   1   2   1   0   1   1   2   2   1   1   0   0   2   1   2   0   1   1   1   1   0   1   1   1   2   1   0   2   2   2   0   0   1   0   2   1   1   0   0   0   0   0   1   1   1   1   1   2   2   2   0   2   1   1   1   2   2   1   2   1   2   1   0   0   2   1   1   2   1   2
 MK-6-8                 1   2   0   0   1   1   1   1   0   1   1   1   0   1   1   1   1   2   1   2   2   1   1   1   1   1   1   1   1   1   1   0   2   1   1   2   1   1   2   1   1   1   2   0   1   2   1   1   2   1   0   2   0   0   0   0   1   1   2   1   1   1   1   0   1   0   1   1   2   1   1   1   2   2   1   1   1   0   0   2   1   0   2   1   1   1   2   2   1   1   2   1   1   0   0   2   1   2   1   1   0   1   2   2   1   0   2   0   0   1   0   0   2   1   1   1   1   0   2   2   1   2   1   1   2   1   1   1   1   1   1   1   1   0   2   1   2   2   1   1   0   0   2   1   2   0   1   1   0   1   0   1   1   1   2   1   1   2   2   2   0   0   1   0   2   1   1   0   0   0   0   0   1   1   2   1   1   2   1   2   0   2   1   0   1   2   1   1   2   1   2   1   0   0   2   1   1   2   1   2
 MK-6-9                 1   1   0   0   1   2   1   1   0   1   2   1   0   1   1   1   1   2   1   2   2   1   1   1   1   1   0   1   1   1   1   0   2   1   1   2   1   1   2   1   2   1   1   0   1   1   1   1   2   1   0   2   1   0   0   0   1   1   2   1   0   1   1   0   1   0   1   1   2   1   1   1   1   2   1   1   1   0   0   2   1   0   2   2   1   1   2   2   1   1   2   1   1   0   0   2   1   2   0   1   1   1   2   2   1   0   2   0   0   1   1   1   2   1   1   1   1   0   2   2   1   1   2   1   2   1   1   1   1   1   0   1   1   0   2   1   2   2   1   1   0   0   1   1   2   0   1   1   1   1   0   1   1   1   2   1   1   1   0   2   0   0   1   0   0   1   2   0   1   0   0   0   1   0   2   2   1   2   1   2   1   2   1   0   1   1   1   1   2   1   1   2   0   0   2   2   1   2   1   2
 MK-6-10                2   1   0   0   1   2   1   1   0   1   2   1   0   1   0   1   1   2   1   1   2   0   1   1   1   1   0   1   1   1   1   0   2   1   1   2   1   1   1   0   2   1   1   0   1   1   1   1   2   1   0   1   1   1   0   0   1   0   2   1   0   1   0   0   1   0   1   1   2   1   2   1   1   2   1   2   1   0   0   2   1   0   1   2   1   1   2   1   1   1   2   1   0   0   0   2   1   2   0   1   1   1   2   2   1   0   2   0   0   1   1   1   2   1   1   1   1   0   2   2   1   1   2   1   1   1   1   1   1   1   0   2   1   0   2   0   2   1   1   1   0   0   1   1   2   0   1   1   1   2   0   1   1   1   2   1   1   1   0   2   0   0   1   1   0   1   2   0   1   0   0   0   1   0   2   2   1   2   1   2   1   1   1   1   1   1   1   1   2   1   1   2   0   0   2   2   1   2   2   2
 MK-6-11                2   1   0   0   1   2   1   1   0   1   2   1   0   0   0   1   1   2   1   2   2   0   1   1   1   0   0   1   1   1   1   0   2   0   2   2   1   0   1   0   2   1   1   0   1   1   1   1   2   1   0   1   1   1   0   0   1   1   2   2   0   1   0   0   1   0   1   1   1   1   2   1   1   2   1   2   1   1   0   2   1   0   1   2   1   1   2   1   0   1   1   1   0   0   0   2   1   2   0   1   1   2   2   1   1   0   2   0   0   1   1   1   2   1   1   1   1   0   2   2   1   1   2   1   1   1   1   1   1   1   0   2   1   0   2   0   2   1   1   1   0   0   1   1   2   0   0   1   1   2   0   1   1   0   2   1   1   1   0   2   0   1   1   1   0   1   2   0   1   0   0   0   1   0   2   2   1   2   1   2   1   2   0   1   1   1   0   1   2   1   2   2   0   0   2   2   0   2   2   2
 MK-6-12                2   2   0   0   1   2   1   1   1   1   2   1   1   0   0   1   1   2   1   0   2   0   0   1   0   0   0   1   1   1   1   0   2   0   2   1   1   0   1   0   2   1   1   1   1   1   1   0   2   1   0   1   1   0   0   0   1   1   2   2   0   0   0   0   0   0   1   1   1   1   1   1   1   2   1   2   1   1   0   2   1   0   1   2   1   1   2   1   0   1   1   2   1   0   0   2   1   2   0   1   1   2   2   1   1   1   2   1   0   1   1   1   2   1   1   1   1   0   2   2   1   1   2   1   1   1   1   1   1   1   1   2   2   0   2   0   1   0   1   1   0   0   1   1   2   0   0   1   1   2   0   1   1   0   2   1   1   1   0   2   0   1   1   1   0   1   2   0   1   0   0   0   1   0   1   2   0   2   1   2   1   2   0   1   1   0   1   0   2   1   2   2   0   1   2   2   0   1   2   2
 MK-6-13                2   2   0   1   0   2   1   1   1   1   2   1   1   0   1   1   1   2   1   0   2   0   0   1   1   0   0   1   1   1   1   0   2   0   1   1   1   0   1   0   2   0   1   1   1   1   1   0   2   0   0   1   1   0   0   0   1   1   1   2   0   0   0   0   0   0   1   1   1   1   1   1   1   2   1   2   1   1   0   1   2   1   2   2   1   1   2   1   0   1   0   2   1   0   0   2   1   1   0   1   1   2   2   2   1   1   2   0   1   1   1   2   2   1   1   1   0   0   2   2   1   1   2   1   1   1   1   0   1   1   1   2   2   0   2   0   2   0   0   1   0   0   1   1   1   0   0   1   1   2   1   1   1   0   2   1   1   1   0   2   1   1   1   1   0   1   2   0   0   0   0   0   2   0   1   1   0   2   0   2   2   1   0   1   1   0   1   0   2   1   1   2   0   1   2   2   1   1   2   2
 MK-6-14                2   2   1   1   0   2   1   2   2   1   2   1   1   0   1   1   1   2   1   1   2   0   0   2   1   0   0   1   1   1   2   1   2   0   1   1   1   1   1   0   2   0   0   1   1   1   1   0   2   1   0   1   1   0   0   0   1   1   1   2   0   1   0   0   0   0   1   0   1   0   1   2   1   1   1   2   1   1   0   1   2   1   2   2   1   1   2   1   0   1   1   2   1   0   0   1   1   1   0   1   1   2   2   2   0   1   2   0   1   2   2   1   1   2   0   2   0   0   2   2   0   1   2   1   1   1   1   0   1   1   1   1   1   0   2   0   1   0   1   1   0   0   1   1   1   0   0   1   1   1   1   1   1   0   2   1   1   1   0   2   1   1   1   0   0   1   2   0   0   0   0   0   2   0   1   1   1   2   0   2   2   1   0   1   1   0   1   0   2   1   1   2   0   1   2   1   0   1   2   2
 MK-6-15                2   2   1   1   0   2   1   2   2   1   2   1   2   0   1   1   1   2   1   1   2   0   0   2   1   1   0   1   1   1   2   1   2   0   1   0   2   1   1   0   2   0   0   1   1   1   1   0   2   1   0   1   1   0   0   0   0   1   1   2   0   1   0   0   0   0   1   0   1   0   1   2   1   1   1   2   1   1   0   1   2   1   2   2   1   1   2   1   0   1   0   2   1   0   1   1   1   1   0   0   1   2   2   2   0   1   2   0   1   0   2   1   2   2   1   2   0   0   2   2   0   2   2   2   1   1   1   0   2   1   1   1   1   0   2   0   1   1   1   1   0   0   1   1   2   0   0   1   0   1   1   1   1   0   1   1   1   1   0   2   1   1   1   0   0   1   2   0   0   0   0   0   2   0   1   1   1   2   0   2   2   1   0   1   0   0   1   0   2   1   1   2   0   1   2   1   1   1   2   2
 MK-6-16                2   2   1   1   1   2   1   2   2   1   2   1   2   0   1   1   1   1   1   1   2   0   0   2   1   1   0   1   1   0   2   1   2   0   1   0   2   1   1   0   2   0   0   1   1   1   1   0   2   1   0   1   1   0   0   0   0   2   1   1   0   1   0   1   0   0   1   0   2   0   0   2   1   1   1   2   1   1   0   1   2   1   1   2   1   1   2   1   0   1   0   2   1   0   2   1   1   1   0   0   1   2   2   2   0   1   2   0   1   0   2   1   2   2   1   2   1   1   2   2   0   2   2   2   1   1   1   0   2   1   1   1   0   1   2   0   1   1   1   1   0   0   1   1   2   0   1   1   0   0   1   1   1   0   1   1   1   0   0   2   1   1   1   1   0   1   1   0   0   0   0   0   2   0   0   2   1   2   0   2   1   1   0   1   1   0   1   0   2   2   1   2   1   1   2   1   0   2   2   2
 
!****************************************** Phenotypic Data **********************************************************
!-100.0 is resevred for missing phenotype
SimulatedTrait1         9.5593   10.1961    8.4194    8.1817    9.8492   11.3360    8.1927    7.8221    9.8672   10.0349    9.0625    9.0146   11.5866   12.0823   10.4709    7.6715   10.9624   10.9952   10.0791    8.8297   10.0738   11.0451    9.5755   10.7235    9.9844    8.8838    9.9051   10.2002    9.6450    9.3251   12.1236   10.2481   10.4887    9.7677   12.3746   11.1851    9.2276    9.2741    9.2649   11.4320   10.4508    9.8425    9.6904    8.6739   10.6584   10.1806    8.8277    8.8357   10.3246    9.8781   10.3778   11.6315    9.3191   11.8084    9.1460   10.3322   11.5281   10.0105    8.7371    9.7035    8.9866    9.2414   11.6758    8.9348   10.9061    8.0098    9.5253    9.4378    8.8380   10.8829   11.7152   10.0731    7.8051   10.4231   10.8206   10.1907   10.9263    9.4281    9.5081    9.3807   12.0661   12.2290   11.5175   10.2058    9.8480    9.3560    8.3505    9.2564    9.6143   10.9027   10.9853   10.3269   12.2637   10.3776   13.3027   10.2985   10.3497    9.5376    8.4596   10.6020   10.6507    8.6826   11.2082    9.6457   10.3418   10.7393   10.2737    8.9985    9.4469   10.9543   10.9670    9.2815   12.5824   10.1283   10.5528   11.2942   11.6485    9.4068    9.5606    9.7918   10.1422   11.5832   11.3015    9.9152   10.1163    9.0541   10.4176    9.2319    9.2344    8.6599    9.4370    9.7224    8.9746    9.0649   10.1097    9.6906    9.8551   10.4793    8.4854   11.4686    9.4729   10.3887    8.7630    9.4828    7.3961    9.0104   10.2742   10.1094    8.9402    9.7661    9.6045    9.9437   11.1967    9.5780   10.3723    9.1922    9.4393   10.6515   10.3328    8.1106    8.5341    9.2315    8.4567   10.6952    8.7388    9.7525    9.9167   10.2102    9.2887   11.2109   10.0437    9.4524    9.3763   11.3067   11.4094   11.5616    8.9365    9.0369   12.1109   12.1051   10.5827    9.6757   10.0074   10.7874    9.1895    9.7840   10.9158   10.5733    8.9018    9.9962   11.0053   10.4876   10.1700    9.7463    9.4883   11.3108   10.1672    9.3602    8.4008    9.4699
 
