# Supplementary material for: Inclusive Composite Interval Mapping of QTL by Environment Interactions in Biparental Populations
Source: PLoS One. 2015 Jul 10;10(7):e0132414. doi: 10.1371/journal.pone.0132414 (PMC4498613; doi:10.1371/journal.pone.0132414)
Supplement: S2 File — (ZIP) [file pone.0132414.s002.zip › F2 population/e=1/run_00187.met]

!**********************Note: lines staring with "!" are remarks and will be ignored in the program********************
!*********************************General Information**********************************
!Assuming F1 = P1 x P2, populations available in QTL IciMapping are: 
!  1, P1BC1F1 = P1 x F1, the first backcrossing where P1 is used as the recurrent parent;
!  2, P2BC1F1 = P2 x F1, the first backcrossing where P2 is used as the recurrent parent;
!  3, F1DH, F1-derived doubled haploids; 
!  4, RIL or F1RIL, recombination inbred lines through the repeated selfing of F1;
!  5, P1BC1RIL, recombination inbred lines through the repeated selfing of P1BC1F1;
!  6, P2BC1RIL, recombination inbred lines through the repeated selfing of P2BC1F1;
!  7, F2, the selfing generation of F1;
!  8, F3, the selfing generation of F2;
!  9, P1BC2F1, the second backcrossing where P1 is used as the recurrent parent; 
! 10, P2BC2F1, the second backcrossing where P2 is used as the recurrent parent;
! 11, P1BC2RIL, recombination inred lines through the repeated selfing of P1BC2F1; 
! 12, P2BC2RIL, recombination inred lines through the repeated selfing of P2BC2F1; 
! 13, P1BC1F2, the selfing generation of P1BC1F1; 
! 14, P2BC1F2, the selfing generation of P2BC1F1; 
! 15, P1BC2F2, the selfing generation of P1BC2F1; 
! 16, P2BC2F2, the selfing generation of P2BC2F1; 
! 17, P1BC1DH, P1BC1F1-derived doubled haploids; 
! 18, P2BC1DH, P2BC1F1-derived doubled haploids; 
! 19, P1BC2DH, P1BC2F1-derived doubled haploids; 
! 20, P2BC2DH, P2BC2F1-derived doubled haploids; 
   7      !Mapping Population (see remarks above)
   2      !Mapping Function (1 for Kosambi; 2 for Haldane; 3 for Morgan)
   2      !Marker Space Type (1 for intervals; 2 for positions)
   1      !Marker Space Unit(1 for centiMorgans; 2 for Morgan)
   6      !Number of Chromosomes (or Linkage Groups)
 200      !Size of the mapping population
   1      !Number of environments
 
!***************************************** Chromosomes and Linkage Maps **********************************************
!Chromosome                 NumMarkers
-CH1                        16
-CH2                        16
-CH3                        16
-CH4                        16
-CH5                        16
-CH6                        16
!Linkage map (Marker name followed by position or the interval length)
 MK-1-1                1     0.000
 MK-1-2                1    10.000
 MK-1-3                1    20.000
 MK-1-4                1    30.000
 MK-1-5                1    40.000
 MK-1-6                1    50.000
 MK-1-7                1    60.000
 MK-1-8                1    70.000
 MK-1-9                1    80.000
 MK-1-10               1    90.000
 MK-1-11               1   100.000
 MK-1-12               1   110.000
 MK-1-13               1   120.000
 MK-1-14               1   130.000
 MK-1-15               1   140.000
 MK-1-16               1   150.000
 MK-2-1                2     0.000
 MK-2-2                2    10.000
 MK-2-3                2    20.000
 MK-2-4                2    30.000
 MK-2-5                2    40.000
 MK-2-6                2    50.000
 MK-2-7                2    60.000
 MK-2-8                2    70.000
 MK-2-9                2    80.000
 MK-2-10               2    90.000
 MK-2-11               2   100.000
 MK-2-12               2   110.000
 MK-2-13               2   120.000
 MK-2-14               2   130.000
 MK-2-15               2   140.000
 MK-2-16               2   150.000
 MK-3-1                3     0.000
 MK-3-2                3    10.000
 MK-3-3                3    20.000
 MK-3-4                3    30.000
 MK-3-5                3    40.000
 MK-3-6                3    50.000
 MK-3-7                3    60.000
 MK-3-8                3    70.000
 MK-3-9                3    80.000
 MK-3-10               3    90.000
 MK-3-11               3   100.000
 MK-3-12               3   110.000
 MK-3-13               3   120.000
 MK-3-14               3   130.000
 MK-3-15               3   140.000
 MK-3-16               3   150.000
 MK-4-1                4     0.000
 MK-4-2                4    10.000
 MK-4-3                4    20.000
 MK-4-4                4    30.000
 MK-4-5                4    40.000
 MK-4-6                4    50.000
 MK-4-7                4    60.000
 MK-4-8                4    70.000
 MK-4-9                4    80.000
 MK-4-10               4    90.000
 MK-4-11               4   100.000
 MK-4-12               4   110.000
 MK-4-13               4   120.000
 MK-4-14               4   130.000
 MK-4-15               4   140.000
 MK-4-16               4   150.000
 MK-5-1                5     0.000
 MK-5-2                5    10.000
 MK-5-3                5    20.000
 MK-5-4                5    30.000
 MK-5-5                5    40.000
 MK-5-6                5    50.000
 MK-5-7                5    60.000
 MK-5-8                5    70.000
 MK-5-9                5    80.000
 MK-5-10               5    90.000
 MK-5-11               5   100.000
 MK-5-12               5   110.000
 MK-5-13               5   120.000
 MK-5-14               5   130.000
 MK-5-15               5   140.000
 MK-5-16               5   150.000
 MK-6-1                6     0.000
 MK-6-2                6    10.000
 MK-6-3                6    20.000
 MK-6-4                6    30.000
 MK-6-5                6    40.000
 MK-6-6                6    50.000
 MK-6-7                6    60.000
 MK-6-8                6    70.000
 MK-6-9                6    80.000
 MK-6-10               6    90.000
 MK-6-11               6   100.000
 MK-6-12               6   110.000
 MK-6-13               6   120.000
 MK-6-14               6   130.000
 MK-6-15               6   140.000
 MK-6-16               6   150.000
!*********************************** Marker Types ********************************************************************
!Co-dominant marker: When heterozygote F1 is present, P1 is coded as 2, F1 is coded as 1, and P2 is coded as 0; Otherwise, P1 is coded as 2, and P2 is coded as 0. 
!Dominant marker: When heterozygote F1 is present, P1 and F1 are coded as 12, and P2 is coded as 0; Otherwise, P1 is coded as 2, and P2 is coded as 0.  
!Recessive markers: When heterozygote F1 is present, P1 is coded as 2, and F1 and P2 are coded as 10; Otherwise, P1 is coded as 2, and P2 is coded as 0. 
!Missing marker is coded as -1. 
 MK-1-1                 1   1   0   2   2   0   0   2   0   1   1   1   2   1   2   1   1   1   2   0   0   1   0   1   0   1   1   2   1   1   2   0   1   1   0   1   1   0   1   2   1   1   2   0   1   2   1   1   1   1   1   0   1   2   0   2   1   2   1   1   2   1   2   1   1   0   1   1   1   2   1   1   2   0   1   1   0   2   0   1   1   1   0   0   1   1   0   0   1   1   1   1   1   1   1   1   1   0   2   1   1   2   1   1   1   1   1   1   1   1   0   1   1   1   0   0   1   1   1   0   0   2   2   1   1   0   2   0   1   0   2   1   2   1   1   1   2   0   1   2   1   1   0   0   2   2   0   1   1   0   1   1   0   0   1   0   1   1   0   1   0   1   1   1   1   1   1   2   1   1   1   0   1   0   1   2   2   0   2   1   2   1   0   2   1   1   1   2   2   0   2   0   1   2   1   2   2   1   0   1
 MK-1-2                 1   1   1   1   2   0   1   2   0   1   1   1   2   0   2   1   1   1   2   0   0   1   0   0   0   1   1   2   1   1   2   0   0   1   0   1   1   0   1   1   1   0   2   0   1   2   2   1   1   1   1   0   1   2   1   2   1   2   1   1   2   1   2   1   1   0   1   1   1   2   1   1   2   0   0   0   0   1   0   1   1   1   0   0   2   1   0   0   1   1   2   1   1   1   1   1   1   0   2   1   1   2   1   1   1   1   1   1   1   1   0   0   1   1   1   1   1   1   1   0   1   2   2   1   1   0   2   0   1   1   2   1   2   1   1   0   2   0   1   2   1   1   1   0   2   2   0   1   1   0   1   0   1   0   1   0   1   1   0   0   0   1   1   1   0   1   1   2   1   1   1   0   1   0   1   2   2   0   2   1   2   1   0   2   0   1   1   2   2   0   2   0   2   1   1   2   1   1   0   1
 MK-1-3                 1   1   1   0   2   0   1   2   0   1   1   1   2   1   2   1   2   1   2   0   0   1   0   0   1   1   1   1   1   2   2   1   1   1   0   1   1   0   1   1   1   0   2   0   0   2   2   1   0   1   1   0   1   2   1   2   1   2   1   2   1   1   2   1   1   0   1   1   1   2   1   1   2   0   0   1   0   1   0   1   1   1   1   0   2   1   1   0   1   1   2   1   1   1   0   1   1   0   1   2   1   2   1   1   1   1   0   1   1   2   0   0   1   1   0   1   1   1   1   0   1   2   2   1   1   0   2   0   1   1   2   0   2   1   1   0   2   0   1   2   1   1   1   0   2   2   0   2   1   1   1   1   1   0   1   0   1   1   0   0   0   1   1   1   0   1   1   2   1   2   1   0   2   0   0   2   2   1   2   1   2   1   0   2   0   1   1   2   2   0   2   0   2   1   1   2   1   1   0   1
 MK-1-4                 1   1   0   0   2   0   1   2   1   1   1   1   2   1   2   1   2   1   1   0   0   1   0   1   1   2   1   1   1   2   2   1   1   0   0   1   1   0   1   2   1   0   2   1   0   2   2   0   0   0   1   1   1   2   1   2   1   1   1   1   1   1   2   1   1   0   1   1   0   2   1   1   2   0   0   1   0   1   1   1   1   1   1   0   2   1   1   0   1   1   2   1   1   1   1   1   1   0   1   2   1   2   1   0   1   1   1   1   1   2   0   0   1   1   0   1   1   1   1   0   1   1   2   1   1   0   2   0   1   1   1   0   2   1   1   0   2   0   1   2   1   1   1   0   2   2   0   2   1   1   1   1   1   0   1   0   1   1   0   1   0   1   1   1   0   2   1   2   1   1   1   0   2   0   0   1   2   1   2   1   2   1   0   2   0   1   1   1   2   0   1   1   1   1   1   1   1   1   0   1
 MK-1-5                 1   1   0   0   1   0   1   2   1   1   1   1   1   1   2   1   2   1   1   0   0   1   0   1   0   2   1   1   0   2   1   1   1   0   0   2   1   0   1   2   1   0   2   0   0   2   2   0   0   0   0   1   1   2   1   2   1   0   1   0   1   1   2   1   1   1   1   1   0   2   1   1   2   0   0   1   0   2   2   1   1   1   1   0   2   0   1   0   1   1   2   1   1   1   1   1   0   0   1   2   1   2   1   0   1   1   2   1   1   1   0   0   2   1   0   1   1   1   1   0   1   1   2   1   2   1   2   0   1   1   1   0   2   1   1   0   2   0   2   1   0   1   1   1   2   2   0   2   1   1   1   1   1   0   1   0   1   1   1   0   0   1   0   1   0   2   1   2   1   1   1   0   2   1   0   1   2   2   2   1   2   1   1   2   1   1   1   1   2   0   1   1   0   1   1   1   1   1   0   1
 MK-1-6                 1   1   2   0   1   2   1   2   1   1   1   1   1   1   2   1   2   1   1   0   0   1   0   1   0   2   1   1   0   2   1   1   0   0   0   2   2   0   1   2   1   1   2   0   1   2   2   0   0   0   0   0   1   2   1   2   2   0   1   0   2   1   2   1   1   1   1   2   0   1   1   1   2   0   0   1   0   2   2   1   1   1   1   0   2   0   1   0   1   0   2   1   1   1   1   1   0   0   1   2   1   2   1   0   1   1   2   2   1   2   0   0   1   1   0   1   1   1   1   0   0   1   2   0   1   1   2   0   1   1   1   0   2   2   1   1   1   0   1   1   0   1   0   1   0   1   0   2   1   1   2   1   2   0   1   0   1   1   1   1   0   1   0   1   0   2   1   2   1   1   1   0   1   1   1   1   2   2   2   1   2   1   0   1   2   1   1   1   2   0   1   1   1   1   1   1   1   1   0   1
 MK-1-7                 1   0   2   1   1   2   1   2   1   1   1   1   1   1   2   1   1   1   1   0   0   1   0   1   0   1   1   1   0   2   1   1   1   0   0   2   2   0   1   2   1   1   2   0   1   2   2   1   0   0   0   0   1   2   1   2   1   0   1   0   1   1   2   0   1   1   1   2   0   1   1   1   2   1   1   0   0   2   2   1   1   2   1   0   1   0   1   0   1   0   1   1   1   2   1   1   0   0   1   2   1   2   1   0   2   1   2   2   1   2   0   0   1   1   0   1   2   1   1   0   1   1   2   0   1   1   1   0   2   1   0   0   2   2   1   0   1   0   1   1   0   2   0   1   0   1   0   1   2   1   2   1   2   0   1   0   1   2   1   0   0   1   0   1   1   2   1   2   1   1   1   1   0   1   1   1   2   2   2   1   1   1   0   1   1   1   1   0   2   0   0   1   1   1   0   1   1   1   1   0
 MK-1-8                 1   0   2   1   1   2   1   2   1   1   1   1   1   1   2   1   1   1   2   0   0   1   0   1   0   1   1   1   0   2   1   1   0   1   0   2   2   0   1   1   1   1   1   1   1   2   2   1   0   1   0   0   1   2   1   2   1   0   1   0   1   1   2   0   1   1   1   1   0   1   1   1   2   1   1   0   0   1   2   1   1   2   1   0   1   0   1   1   1   0   1   2   1   2   1   1   0   1   1   2   1   2   1   0   2   1   2   2   1   2   0   1   0   1   0   1   2   1   1   0   1   1   2   0   1   0   1   0   2   1   0   0   2   2   1   1   1   0   1   1   0   2   1   1   0   1   0   1   2   1   2   1   1   0   0   0   1   2   1   0   2   0   0   1   2   2   1   1   1   1   1   1   0   2   1   1   2   2   2   0   1   1   0   1   1   0   0   0   2   0   1   0   1   1   0   1   1   1   1   0
 MK-1-9                 1   0   2   1   0   2   1   2   1   1   1   0   1   2   2   1   1   1   2   0   0   1   0   1   0   1   1   2   0   2   2   0   0   1   0   1   2   0   1   1   1   1   2   2   1   2   2   1   0   1   0   0   1   2   1   2   1   0   2   1   2   1   2   0   1   0   0   1   0   1   1   1   2   1   1   0   0   0   2   1   1   2   1   0   1   0   1   1   1   1   1   2   1   2   1   1   0   0   1   2   1   2   1   0   2   1   2   1   1   1   0   1   0   1   0   1   2   1   1   0   1   1   1   0   1   0   1   0   2   1   0   0   2   2   0   1   1   1   1   0   0   2   1   1   0   1   0   1   2   1   2   1   1   0   0   1   1   1   1   0   2   0   1   1   2   1   0   1   1   1   1   1   0   2   0   1   1   2   2   0   1   1   0   1   1   0   0   0   1   0   1   0   1   0   0   0   1   1   0   1
 MK-1-10                1   0   2   0   0   2   0   2   1   0   1   0   2   1   2   1   1   1   2   0   0   1   0   1   0   1   1   2   1   2   2   0   0   1   1   1   2   0   1   0   0   1   2   1   1   2   2   1   0   1   0   0   1   2   1   2   1   0   2   1   1   1   2   0   1   0   0   1   0   1   1   2   2   1   0   1   0   0   2   1   1   2   1   0   1   0   1   1   1   1   1   2   1   1   1   1   0   0   2   2   1   1   1   2   2   2   2   1   1   1   1   0   0   1   0   1   2   1   1   0   1   1   1   1   1   0   1   0   2   1   0   0   2   2   0   1   1   1   1   0   0   2   1   1   0   1   1   1   1   0   2   1   1   0   1   1   0   1   1   0   2   1   1   1   2   2   0   1   1   1   1   2   0   2   0   1   1   2   2   1   1   1   0   1   1   0   0   0   1   0   1   0   2   0   0   0   1   1   0   1
 MK-1-11                1   0   2   1   0   2   0   2   1   0   0   0   2   1   1   1   1   1   2   0   0   1   0   1   0   1   1   2   2   2   2   0   0   1   1   1   2   0   1   0   0   1   1   0   1   2   2   2   0   1   0   0   1   2   1   2   1   0   1   1   1   1   2   0   0   0   0   1   0   1   1   2   2   1   1   1   0   0   1   1   1   2   1   0   0   0   1   1   1   1   1   2   1   1   1   1   0   0   2   2   1   1   1   1   1   2   2   1   2   1   1   0   0   1   0   1   2   1   1   0   1   0   0   1   1   0   1   0   2   1   0   0   2   2   0   0   2   1   1   0   1   2   1   0   1   1   1   1   0   0   2   1   1   0   0   1   0   1   1   0   2   1   0   1   2   1   1   1   1   2   0   2   0   2   0   1   2   2   2   1   1   1   2   0   1   0   0   0   1   1   1   0   2   0   0   0   2   1   2   1
 MK-1-12                1   0   1   1   0   2   0   2   1   0   0   0   2   1   1   1   1   1   1   0   0   1   0   1   1   1   1   2   2   2   2   1   1   1   1   2   1   0   1   0   0   0   1   0   0   2   2   1   0   1   0   0   1   1   1   1   2   0   1   1   1   1   1   0   0   0   0   2   0   0   0   1   2   1   2   1   0   1   0   1   1   2   1   2   0   0   1   2   1   2   2   2   1   1   1   0   1   0   2   2   1   1   2   0   0   2   2   1   1   1   2   0   0   1   0   1   2   0   1   0   1   0   0   1   1   1   1   1   2   1   0   0   2   1   0   0   2   1   1   0   2   1   1   0   1   2   1   0   0   0   2   1   1   0   0   1   0   1   1   0   2   1   0   1   2   2   1   1   1   1   0   1   0   2   1   1   2   1   2   1   1   1   2   0   1   0   0   0   1   1   1   0   2   0   0   0   2   1   2   1
 MK-1-13                1   1   1   1   0   2   0   1   1   1   2   0   2   1   1   1   2   1   1   0   0   1   0   1   1   0   1   1   1   2   2   1   1   2   1   2   2   0   1   1   0   0   1   0   0   2   2   1   0   1   0   0   1   1   1   1   2   0   1   1   1   1   1   0   1   1   0   1   0   0   0   1   1   1   2   0   0   1   0   0   0   2   0   1   1   0   1   1   1   1   2   2   1   1   1   0   1   0   2   2   1   1   2   0   1   2   2   2   1   1   2   0   0   1   0   1   2   0   1   0   1   0   0   1   1   1   1   0   2   1   0   1   2   1   0   0   2   1   1   0   2   1   1   0   1   2   1   0   0   0   2   1   1   1   1   2   0   1   1   0   2   1   1   1   2   2   1   1   1   1   0   1   0   2   1   1   2   1   2   1   1   1   2   0   1   0   0   1   1   2   1   1   2   0   0   0   2   2   2   1
 MK-1-14                1   1   1   1   0   2   1   1   1   1   2   0   2   1   1   1   2   1   1   0   0   1   0   1   1   0   1   1   1   2   2   1   0   2   0   2   2   0   2   1   0   0   1   0   0   2   2   1   0   1   0   0   1   2   1   1   2   0   1   1   1   1   1   0   1   1   0   1   0   0   0   1   1   1   1   0   0   1   0   0   0   2   0   1   1   0   0   1   1   1   2   2   1   1   1   1   2   1   2   2   1   1   2   0   0   2   2   2   1   1   2   1   2   1   0   1   2   0   1   0   1   0   1   1   1   1   1   1   2   2   0   1   1   1   1   1   1   1   1   1   2   1   1   0   1   1   1   0   1   0   1   1   1   1   2   2   0   1   1   0   1   0   1   1   2   2   1   2   1   1   1   1   0   1   1   1   2   1   2   1   1   1   2   0   1   0   0   1   1   1   1   1   2   0   1   0   2   2   2   1
 MK-1-15                1   1   1   1   0   2   1   1   1   1   1   0   2   1   2   1   2   1   1   0   0   1   0   1   0   0   1   1   1   2   2   1   1   2   1   2   2   1   2   2   0   0   1   0   0   2   2   1   0   2   1   0   2   2   1   1   2   0   1   2   1   0   1   0   1   1   0   1   0   1   0   1   1   1   2   0   0   1   0   0   0   2   0   1   1   0   1   1   1   1   2   2   1   1   1   1   1   1   1   2   1   2   2   1   1   2   2   2   1   1   2   1   2   1   0   1   2   1   1   0   1   0   1   1   1   1   1   1   2   1   1   2   1   1   1   1   1   1   0   1   1   1   1   0   1   0   1   0   1   1   1   1   1   1   1   1   0   1   1   0   2   0   1   1   1   1   1   2   1   1   1   1   0   1   1   1   2   2   2   0   1   1   2   0   1   1   1   1   0   0   1   1   2   0   0   0   2   2   2   1
 MK-1-16                1   1   1   2   1   2   1   1   1   1   1   0   2   1   2   2   2   1   1   0   1   1   0   1   0   0   1   1   1   2   2   1   1   2   1   2   2   1   2   2   0   1   1   0   0   2   2   1   0   1   1   0   2   2   1   0   2   1   1   2   1   0   1   0   1   1   0   2   0   1   1   1   2   1   2   0   0   0   0   0   0   0   0   1   2   0   1   1   1   1   2   2   1   1   1   1   1   2   2   2   1   2   2   1   1   2   2   2   1   1   2   1   2   1   0   0   2   1   1   0   1   1   1   1   1   1   1   1   2   1   1   2   1   1   1   1   1   1   0   1   1   1   1   0   1   0   1   0   1   1   1   1   1   1   1   1   1   1   1   0   2   0   2   1   1   0   1   2   1   1   1   2   0   2   1   1   2   2   2   0   1   1   2   0   1   1   1   2   1   0   1   1   1   0   0   0   2   2   2   1
 MK-2-1                 1   2   0   2   2   1   2   1   1   2   1   0   1   1   1   1   1   0   1   0   0   1   1   0   1   1   1   0   0   2   2   0   0   2   0   1   0   1   0   1   0   1   1   1   0   0   2   1   2   0   2   1   1   1   1   2   2   0   0   1   2   0   0   1   1   1   2   1   1   2   0   0   2   2   1   2   1   1   1   2   2   1   1   1   1   2   0   2   2   1   2   0   0   1   1   0   0   0   1   1   1   2   1   1   2   0   1   2   2   0   0   0   2   2   2   2   1   1   1   0   0   1   0   2   2   1   2   2   0   1   0   1   1   1   1   2   1   2   1   1   0   2   1   1   0   0   0   0   1   1   1   2   1   1   0   0   2   1   0   1   1   1   0   2   2   0   1   2   0   1   1   1   1   0   1   2   2   0   1   1   0   1   1   1   2   1   1   0   2   1   1   1   0   1   0   1   1   1   2   2
 MK-2-2                 1   2   2   2   2   1   2   1   1   1   1   0   1   1   1   2   1   0   2   0   1   1   1   0   1   1   1   1   0   2   1   1   0   2   0   1   0   1   0   1   0   1   1   1   0   0   2   2   2   0   2   1   1   1   1   2   1   1   0   1   2   0   0   1   1   1   2   1   2   2   0   0   2   2   0   2   1   2   1   2   2   1   0   1   0   2   0   2   1   1   2   0   2   1   1   1   0   0   1   1   0   2   1   1   2   0   1   2   1   0   0   0   2   2   2   2   1   0   1   0   0   2   0   2   2   1   2   1   0   2   0   1   1   2   1   2   1   2   0   1   0   2   1   0   1   0   0   1   1   2   1   2   2   1   0   0   2   0   0   0   1   1   0   2   2   0   2   2   0   1   1   1   1   1   1   2   2   0   1   1   0   1   1   1   2   0   1   0   1   1   1   1   0   1   0   1   1   1   2   2
 MK-2-3                 0   1   2   2   1   1   1   1   1   1   1   0   1   0   1   2   2   0   2   0   1   1   1   0   1   1   1   1   0   2   1   1   0   2   0   0   0   1   0   2   0   1   2   1   0   0   2   2   2   1   2   1   1   1   0   1   1   1   0   1   2   0   1   1   1   1   1   1   2   2   0   0   2   2   0   2   1   2   0   2   2   1   0   1   0   2   0   2   1   1   2   0   2   1   1   1   0   0   1   1   0   2   1   1   2   0   1   2   1   0   0   0   2   2   2   2   1   0   1   1   0   2   0   2   2   1   2   1   0   0   0   0   1   2   1   1   1   1   0   1   0   2   1   0   0   0   0   1   1   2   1   2   2   1   1   0   2   0   1   1   0   1   0   1   2   0   2   2   0   1   1   1   2   1   1   2   2   0   1   1   0   0   1   1   1   0   1   0   1   1   1   2   0   1   1   1   1   1   2   2
 MK-2-4                 0   1   2   2   1   1   1   1   1   1   0   0   1   1   1   2   2   0   2   0   1   1   0   0   1   1   1   1   1   2   1   1   0   2   0   0   0   2   0   2   1   1   2   1   0   0   2   1   2   0   2   1   1   1   0   1   1   0   1   1   2   1   0   1   0   1   2   0   2   1   0   1   2   1   0   2   1   1   0   2   2   0   0   1   0   2   0   2   1   2   1   0   2   1   1   1   1   0   1   1   1   2   1   1   2   0   1   2   1   0   1   0   1   1   2   2   1   0   1   1   0   2   0   2   2   1   1   1   1   0   0   0   1   2   1   1   2   1   0   1   1   2   1   0   0   0   0   1   1   2   1   2   2   1   1   0   2   0   1   1   0   0   0   1   1   1   2   2   0   1   1   1   2   1   1   2   2   1   1   1   0   0   2   1   0   1   1   0   2   1   2   2   0   1   1   1   1   1   2   2
 MK-2-5                 0   1   1   2   1   1   0   1   2   1   0   0   1   1   1   1   2   1   2   0   1   1   0   0   1   1   1   0   2   2   1   2   0   1   0   0   0   1   0   2   1   1   2   1   0   0   2   1   2   0   2   1   1   1   1   1   1   0   1   1   2   1   0   1   0   1   1   1   1   1   0   0   1   1   0   2   1   1   0   2   2   0   0   0   0   2   0   2   2   2   1   1   2   1   2   1   1   0   1   1   1   2   1   1   2   1   1   2   1   1   1   0   1   1   2   2   1   0   1   1   0   0   0   2   1   1   1   1   1   0   1   0   0   2   1   1   2   1   0   1   1   2   2   0   0   0   0   1   1   2   1   2   2   2   1   0   2   0   1   1   1   0   0   1   2   1   2   2   1   2   2   2   2   1   1   1   2   1   1   1   0   0   2   1   0   1   2   0   2   1   1   2   0   2   1   0   2   0   2   2
 MK-2-6                 0   1   0   2   1   1   1   1   2   1   0   0   1   1   1   1   2   1   2   0   1   1   1   0   1   1   1   0   2   2   1   2   0   1   0   0   0   1   0   1   1   1   2   1   0   0   2   1   1   0   2   1   1   1   1   1   1   0   1   0   1   0   0   1   0   1   1   2   1   0   0   0   1   1   0   2   0   2   1   1   2   0   0   0   0   0   0   2   2   2   2   1   1   1   2   1   1   0   1   1   1   2   1   1   2   0   1   2   1   1   1   0   1   1   1   2   1   0   1   1   0   1   1   2   1   1   1   1   1   1   1   0   0   1   1   1   2   1   0   1   1   2   2   0   0   0   0   1   1   2   0   2   2   2   1   0   2   0   1   1   1   0   0   1   2   1   2   2   1   2   1   2   2   2   1   2   2   0   1   1   0   0   2   1   0   1   2   0   2   1   1   1   0   2   1   0   2   0   2   0
 MK-2-7                 0   1   0   2   0   2   1   1   2   1   0   0   1   0   1   1   2   0   2   0   0   1   1   0   1   1   1   2   2   2   1   1   0   1   0   1   1   0   0   1   1   1   2   1   0   0   2   1   1   0   2   2   1   1   1   1   0   0   1   0   1   0   0   1   1   1   1   2   1   0   0   0   1   1   0   2   0   2   1   1   2   0   0   0   0   0   1   2   2   2   2   1   1   1   2   0   1   0   1   1   1   2   1   1   2   0   1   2   1   1   1   1   1   1   1   2   1   0   1   1   0   2   1   1   1   0   1   1   1   1   1   0   1   1   1   1   2   1   0   1   1   2   2   0   0   0   1   1   1   2   0   2   1   2   1   0   2   0   1   1   1   1   0   1   2   1   2   2   1   2   1   2   2   2   1   2   2   0   1   1   0   0   2   1   0   1   2   0   2   2   1   1   1   2   1   1   2   0   2   1
 MK-2-8                 0   1   1   2   0   2   1   1   2   1   0   0   1   0   1   1   2   0   2   0   1   1   2   1   1   1   1   2   2   2   2   1   0   1   0   1   0   0   0   1   1   1   2   1   0   0   2   1   1   0   1   2   1   1   1   1   0   0   0   0   1   0   1   1   1   1   1   2   1   0   0   0   2   1   0   1   1   2   1   1   2   0   0   0   0   0   2   2   2   2   1   1   1   1   2   0   1   0   1   1   2   2   1   1   2   0   1   2   0   1   1   1   1   1   0   2   1   1   1   1   0   1   1   1   1   0   1   0   1   1   1   0   1   1   1   1   1   1   0   1   1   2   2   0   0   0   1   1   2   2   0   2   1   2   1   0   2   1   2   1   1   1   0   0   0   1   2   2   1   1   1   2   2   2   1   2   2   0   1   1   0   0   2   1   0   1   2   0   2   2   0   1   1   1   1   1   2   0   2   1
 MK-2-9                 0   1   1   2   1   2   1   1   2   2   0   0   1   0   1   2   2   1   2   1   1   2   2   0   1   1   1   2   2   2   2   1   0   0   0   1   1   0   0   1   1   1   1   1   1   0   2   1   0   0   1   1   2   0   1   1   2   1   0   0   1   0   1   1   1   0   1   2   1   0   1   0   2   1   0   1   0   2   1   2   2   0   0   1   0   0   1   2   2   2   0   2   1   1   2   0   1   0   1   1   2   2   0   1   2   0   1   2   0   1   1   1   1   1   0   2   2   1   0   1   0   2   1   1   1   0   1   0   1   1   1   0   1   1   2   1   0   2   0   1   1   2   2   0   0   0   1   1   2   2   0   1   1   1   1   0   2   1   2   0   0   1   0   0   0   1   2   2   1   1   1   2   2   2   1   2   1   0   1   2   1   0   2   1   0   1   2   0   2   2   0   1   1   1   1   2   2   0   2   1
 MK-2-10                1   1   1   2   1   2   1   1   2   2   0   0   1   1   1   2   2   1   1   1   1   2   2   0   1   1   1   1   2   2   2   0   1   0   0   1   1   0   0   1   0   1   1   1   1   0   2   1   1   2   1   0   2   0   1   1   2   1   0   0   1   0   1   1   1   0   1   2   1   0   1   0   2   1   0   1   0   0   1   2   2   0   0   1   0   0   1   2   2   2   0   2   1   1   2   1   2   0   1   1   2   2   1   1   1   0   1   2   0   1   1   1   1   1   0   2   2   1   0   1   0   2   1   1   1   0   1   0   1   1   1   0   1   1   2   2   0   2   1   1   0   2   2   0   0   0   1   1   2   2   0   1   2   1   1   0   2   1   2   1   0   1   0   0   0   1   2   2   1   1   1   2   1   2   1   2   1   0   1   2   1   0   2   1   0   1   2   1   2   1   0   2   1   1   1   2   2   0   2   2
 MK-2-11                1   1   1   2   1   2   1   1   2   2   1   0   0   1   1   1   2   1   1   2   0   2   1   0   1   1   1   1   2   1   2   0   1   0   0   1   0   0   0   1   0   1   1   1   1   0   2   2   1   1   1   0   1   0   2   1   2   2   0   1   2   0   1   1   1   0   1   2   0   0   1   0   2   1   0   1   1   0   1   2   2   0   1   1   1   0   1   2   2   2   0   2   1   1   1   1   2   0   2   1   1   2   2   1   0   0   1   2   0   1   1   2   1   1   0   2   2   1   0   1   0   1   1   1   1   0   1   0   1   1   1   0   1   1   2   2   0   1   2   1   0   2   2   0   0   1   1   1   2   2   0   1   2   1   1   0   1   1   2   1   0   1   0   0   0   1   1   2   1   1   1   2   2   2   1   2   1   0   2   2   1   0   2   1   0   1   2   1   2   1   0   2   1   1   1   2   2   1   2   2
 MK-2-12                1   1   1   2   1   2   1   1   2   2   1   0   0   1   1   0   2   1   0   2   1   2   2   0   1   1   1   1   2   1   2   1   1   1   0   1   0   0   0   0   1   2   1   1   2   0   2   1   1   1   1   0   1   0   2   1   2   2   0   1   2   0   1   1   2   0   1   2   0   0   1   0   2   1   0   2   1   0   1   2   2   0   2   1   1   1   1   1   1   1   1   1   1   1   1   0   2   1   2   1   1   2   2   2   0   0   1   2   0   1   1   2   1   1   1   2   2   1   0   1   1   1   1   1   2   0   1   1   1   1   2   0   1   1   1   2   0   1   2   1   0   2   2   0   0   0   1   1   1   2   1   1   2   1   1   0   2   1   2   1   0   2   0   0   0   1   0   2   1   1   2   2   2   2   0   1   2   0   2   2   1   0   1   1   0   0   2   1   2   1   1   1   1   1   2   2   2   1   2   2
 MK-2-13                1   1   1   1   1   1   1   1   2   2   1   0   0   1   1   0   1   1   0   1   1   2   2   0   1   1   1   0   2   1   2   1   0   1   0   1   0   1   0   0   1   2   1   1   2   0   2   1   1   1   2   0   1   0   2   1   2   0   1   2   2   1   0   1   2   1   2   2   0   0   1   0   2   1   0   2   1   0   1   1   2   0   2   1   1   1   1   1   1   1   1   1   1   1   1   0   2   1   2   1   1   2   2   2   0   1   1   1   0   0   1   2   1   1   1   2   2   1   0   1   1   1   1   1   2   0   1   2   1   1   2   0   1   1   1   2   1   1   2   1   0   2   1   0   0   0   1   1   0   2   1   1   2   1   1   1   2   1   2   1   0   2   0   0   0   1   0   2   1   1   2   2   1   2   0   1   2   0   2   2   1   0   1   1   0   0   2   1   2   1   1   1   1   1   2   2   2   1   2   2
 MK-2-14                1   1   1   0   1   1   1   1   1   2   1   0   0   1   1   0   0   1   1   2   1   1   2   1   1   1   1   0   2   0   2   1   0   0   0   1   1   1   0   0   1   2   1   2   1   0   2   1   1   1   2   0   1   0   1   1   2   0   1   2   2   1   0   1   2   1   2   2   0   0   1   1   2   1   0   2   1   0   1   1   2   0   2   1   1   1   1   0   1   1   0   1   1   1   1   0   2   1   2   1   1   1   2   1   0   0   1   1   0   0   1   2   1   1   1   1   1   1   0   1   0   1   1   1   2   0   1   2   1   1   0   0   1   1   1   2   1   1   2   0   0   2   0   0   0   0   1   1   0   2   1   1   2   0   1   1   2   1   0   1   0   2   0   0   0   2   0   2   2   0   1   2   1   2   0   1   2   0   1   2   1   0   1   1   0   0   2   1   2   1   1   1   1   1   2   2   2   1   2   2
 MK-2-15                2   1   1   1   1   1   2   1   0   2   1   0   0   1   1   0   0   1   1   2   1   1   2   1   1   1   1   0   2   0   2   1   0   0   0   1   1   1   1   0   1   1   1   2   1   2   1   1   1   1   2   0   2   0   2   1   2   0   1   1   2   1   0   0   2   1   2   2   0   0   1   1   2   1   0   2   1   0   1   1   2   0   2   1   1   1   1   0   1   1   0   1   1   1   1   0   2   1   2   1   1   1   2   1   0   1   0   1   0   0   1   2   1   1   1   1   1   2   1   1   0   1   1   1   2   0   1   2   1   1   0   1   1   1   1   2   1   0   2   0   1   2   1   0   0   0   1   1   0   2   1   1   2   0   1   1   2   1   0   1   0   2   1   1   0   2   0   2   2   0   1   1   1   1   1   1   2   0   1   2   1   0   1   1   0   0   2   1   2   1   1   1   1   1   2   2   2   1   2   2
 MK-2-16                2   1   1   1   0   1   2   1   1   1   1   0   0   1   0   1   0   1   1   2   1   1   1   1   1   1   1   0   2   0   2   1   0   0   0   1   1   1   0   0   1   1   1   2   1   2   1   1   1   1   2   0   2   1   2   1   1   0   1   2   1   1   0   0   2   1   2   2   0   0   1   1   2   1   1   2   1   0   1   2   2   0   2   1   1   1   1   0   1   1   0   1   1   1   1   0   1   1   1   1   1   1   2   1   1   1   0   1   0   1   1   1   2   1   1   0   1   2   1   0   0   1   1   1   2   1   1   2   1   1   0   1   2   1   1   2   1   0   2   0   1   2   0   0   0   0   0   2   0   2   1   1   0   0   2   1   2   2   0   1   0   2   1   1   0   2   0   2   2   1   1   1   1   1   1   1   2   0   1   2   1   0   1   0   0   1   2   2   2   1   2   1   1   1   2   2   2   1   1   2
 MK-3-1                 1   2   1   2   0   1   1   1   0   1   1   2   0   1   0   2   2   2   1   1   1   1   2   2   0   0   1   1   1   1   2   0   0   1   1   1   1   2   2   1   2   0   2   1   1   1   0   0   1   0   1   1   2   0   2   0   1   1   2   0   1   1   0   2   1   2   1   1   1   1   2   1   2   1   1   1   1   1   1   1   1   0   1   1   1   2   2   0   1   1   2   0   0   1   1   1   1   2   0   2   1   0   0   1   2   2   1   0   1   2   1   2   1   2   1   1   1   2   1   1   2   2   2   1   1   1   1   1   1   1   1   0   1   1   2   0   2   0   1   1   0   1   0   2   1   1   0   1   2   1   1   1   0   2   1   0   1   0   1   1   2   1   0   1   1   1   1   0   0   1   0   0   1   2   1   0   0   1   1   1   1   1   2   1   2   1   1   2   1   0   1   1   2   2   0   1   1   1   0   1
 MK-3-2                 1   2   0   2   0   1   0   1   0   1   1   2   0   1   0   2   2   2   1   1   1   1   2   2   0   0   1   1   1   1   2   0   0   1   1   1   0   1   2   2   0   0   2   1   2   1   0   0   1   0   0   1   1   0   2   0   2   1   2   0   1   1   0   1   1   2   1   1   1   1   2   1   1   1   1   1   1   1   2   1   1   0   1   0   1   2   1   0   1   2   1   0   0   1   1   1   1   2   1   2   1   0   0   1   2   2   1   1   1   2   2   2   1   2   1   0   1   2   1   1   1   2   2   1   1   1   1   1   1   0   1   0   1   0   1   0   2   0   1   2   0   1   0   1   1   0   0   1   2   0   1   1   1   2   1   0   2   0   1   1   1   1   0   1   1   1   1   0   0   1   0   1   1   2   1   0   0   0   1   0   1   1   2   2   2   1   1   2   0   0   1   2   2   2   1   1   2   1   0   1
 MK-3-3                 0   0   0   2   0   1   0   1   0   1   2   2   0   1   0   2   2   2   1   1   2   1   1   2   0   0   1   1   1   1   2   0   0   1   1   1   1   2   2   2   0   0   2   2   2   1   1   0   1   0   0   1   1   0   2   0   2   1   2   0   1   1   0   1   1   2   1   1   1   1   2   1   1   2   0   1   1   1   2   1   1   0   1   0   1   2   1   0   1   2   1   0   0   1   1   2   1   1   1   2   1   0   1   1   2   2   0   1   1   2   1   2   1   1   1   0   2   1   1   1   1   2   2   1   1   2   1   0   1   0   0   0   1   0   1   0   2   1   1   1   0   1   0   1   1   0   1   1   2   0   2   1   1   1   1   0   2   0   0   1   1   2   0   1   1   1   1   0   0   1   0   1   1   2   1   0   0   0   1   0   0   2   2   2   2   1   1   2   0   0   0   2   2   1   1   2   1   1   0   1
 MK-3-4                 0   0   0   1   0   1   1   1   0   1   2   2   0   1   0   1   2   2   1   0   1   1   1   2   0   0   1   1   2   1   2   1   1   1   1   1   1   2   2   2   0   0   1   2   2   2   0   0   1   0   0   1   1   0   2   0   2   2   2   0   1   1   0   1   1   1   1   1   1   1   2   1   1   2   0   1   1   1   2   1   1   0   1   0   1   2   0   0   1   2   2   0   0   1   1   1   0   2   1   2   1   0   1   1   2   2   0   1   1   2   0   2   0   0   2   0   2   1   1   1   1   2   2   1   1   2   2   0   1   1   0   0   1   0   0   0   2   0   0   1   0   1   0   1   1   1   1   1   2   0   2   1   1   2   1   0   2   0   0   1   1   2   1   0   0   1   1   0   2   1   0   1   2   2   2   0   1   0   1   0   0   2   2   2   2   1   1   1   0   0   0   1   2   1   1   2   1   1   0   1
 MK-3-5                 0   0   0   0   0   1   1   1   0   1   2   2   0   0   0   1   2   2   1   0   0   1   1   2   0   0   1   1   2   1   2   1   1   1   0   2   1   2   2   1   0   0   1   1   2   2   1   0   1   0   0   1   1   0   2   0   2   2   2   0   0   1   0   2   1   1   1   1   1   0   1   1   1   2   0   1   2   1   2   1   1   0   1   0   1   2   0   1   1   1   2   0   0   1   1   1   0   2   1   2   1   0   1   1   2   2   0   1   1   2   0   2   1   1   2   0   2   1   1   1   1   2   1   1   1   1   2   0   1   1   0   1   1   0   0   0   1   0   0   1   0   1   0   1   2   1   1   1   2   0   2   1   1   2   2   0   2   0   0   1   1   2   1   1   0   1   1   1   2   2   0   1   2   2   2   2   2   0   1   0   0   2   2   2   2   1   1   1   0   1   0   1   2   1   1   2   0   1   0   1
 MK-3-6                 0   0   0   0   0   1   1   1   2   2   2   2   1   1   0   1   2   2   0   0   0   1   1   1   0   0   1   1   1   1   2   1   1   2   0   2   1   2   2   1   0   0   1   1   2   1   1   1   1   0   0   1   0   1   2   1   2   1   2   0   0   1   1   2   1   1   1   1   1   0   1   1   1   1   0   1   2   1   2   1   1   1   1   1   1   1   0   1   1   1   2   0   0   1   1   1   0   1   1   2   1   0   0   1   1   2   0   1   2   2   0   2   1   1   2   0   2   1   1   1   1   1   1   1   1   1   2   1   1   1   0   1   1   0   0   0   1   0   0   1   0   1   0   0   2   1   1   1   2   0   2   1   1   2   2   0   2   1   1   1   2   2   1   1   0   1   0   1   2   2   1   1   2   2   2   2   2   0   1   0   0   2   1   2   2   1   1   1   1   1   0   0   2   1   1   2   0   2   0   1
 MK-3-7                 0   0   1   0   0   0   1   1   1   2   2   1   1   1   0   1   2   2   0   0   0   1   1   1   0   0   1   0   1   1   2   1   1   2   0   2   1   2   1   1   0   0   1   1   2   1   2   1   1   0   0   1   0   1   2   1   2   1   1   0   0   1   1   2   1   1   1   1   1   0   0   1   1   1   1   1   2   1   1   1   1   1   1   2   1   1   0   1   1   1   2   0   0   1   2   1   0   1   0   1   1   0   0   1   1   2   0   1   1   2   0   2   1   1   2   0   1   1   1   1   1   1   1   1   1   1   2   0   2   1   1   1   1   0   0   0   1   0   1   1   1   1   0   0   2   1   1   1   2   0   2   1   1   2   2   0   2   1   0   1   2   2   1   1   0   1   0   1   2   0   1   1   2   2   2   1   2   0   1   0   0   2   1   2   2   1   2   0   1   0   1   1   2   1   1   1   0   2   0   1
 MK-3-8                 1   0   2   1   0   0   1   1   1   2   2   1   0   1   0   1   2   2   0   0   0   1   2   1   0   0   1   0   1   1   2   1   1   2   0   2   1   2   1   1   0   0   1   1   2   1   2   1   2   0   1   2   0   2   2   1   2   1   1   0   0   1   1   2   1   1   0   1   0   1   0   1   2   1   1   1   2   1   1   1   1   1   1   1   1   1   0   1   1   1   2   0   0   1   2   1   0   1   0   1   1   1   0   1   1   2   0   1   1   2   2   1   1   1   2   0   2   1   1   1   1   1   1   1   1   1   2   0   2   1   1   0   1   0   0   0   0   0   2   1   1   0   0   0   2   1   1   1   2   0   2   1   1   2   2   0   2   0   1   1   2   1   1   1   0   1   0   2   2   0   1   0   1   2   2   1   1   0   0   0   0   2   1   2   2   1   1   0   1   0   0   1   2   1   1   1   0   2   0   1
 MK-3-9                 1   0   2   0   1   0   1   1   1   2   2   1   0   1   0   1   2   1   0   1   0   1   1   1   1   0   1   0   1   1   2   0   1   2   1   2   1   2   1   1   0   0   0   1   2   1   2   1   2   0   1   2   0   2   2   1   1   1   1   0   0   1   2   2   1   1   0   1   0   1   0   1   1   0   1   1   1   1   1   1   1   1   2   1   1   1   0   1   1   1   2   0   0   1   1   1   0   1   0   1   1   1   1   0   1   2   0   1   1   2   2   1   1   1   1   0   2   1   1   1   0   1   1   1   1   1   2   0   2   1   1   1   1   0   0   0   0   0   2   1   1   0   0   1   2   1   1   1   2   0   1   0   1   2   2   0   2   0   1   1   2   1   0   1   0   0   0   2   1   0   1   2   1   2   2   1   1   0   1   0   0   2   1   1   2   1   1   1   1   0   0   1   2   1   1   1   1   2   0   0
 MK-3-10                1   0   2   0   1   0   1   1   1   2   2   1   0   1   0   1   2   1   0   2   0   1   1   1   1   0   1   0   2   2   2   0   1   1   1   2   1   1   1   1   0   0   0   0   2   1   1   1   2   0   2   2   0   2   2   1   2   1   1   0   0   1   2   1   1   1   0   1   0   1   0   1   1   0   1   1   2   1   1   1   1   0   2   1   1   1   0   1   1   1   1   0   0   1   1   1   0   1   1   1   1   1   1   0   1   2   1   1   1   1   2   1   0   2   1   0   2   1   1   1   0   1   1   1   1   1   1   0   2   0   2   1   1   0   1   1   0   0   2   1   1   0   0   1   2   1   1   1   2   0   1   0   1   2   2   0   2   0   0   1   2   1   0   0   0   0   0   2   1   0   0   2   1   2   2   0   1   0   1   0   0   1   2   1   2   1   1   1   1   0   0   0   1   1   1   1   1   2   0   1
 MK-3-11                1   0   2   0   2   0   1   1   1   2   2   1   0   2   0   1   2   1   0   2   0   1   1   1   1   1   1   2   2   2   2   0   1   1   1   2   1   1   1   1   1   0   0   1   2   1   2   1   2   0   2   2   0   2   2   1   2   1   1   0   1   2   2   1   1   1   0   1   0   1   0   1   1   0   1   1   2   1   1   1   1   0   1   1   1   1   0   1   1   1   1   0   1   2   1   1   0   1   1   0   1   1   2   0   1   2   2   1   1   2   2   1   1   2   1   0   2   1   1   1   0   1   1   1   0   1   1   0   1   0   2   1   1   0   1   1   0   0   2   0   1   0   0   1   2   1   2   1   2   1   1   0   1   2   2   0   1   1   0   1   1   1   0   0   0   0   0   2   1   0   0   2   1   2   2   0   1   0   1   0   0   1   2   1   2   1   1   1   1   1   0   0   1   2   1   2   1   0   0   1
 MK-3-12                1   0   2   0   2   0   1   1   1   2   1   1   0   1   0   0   2   1   1   2   0   1   2   0   1   1   1   2   2   2   2   0   1   1   1   2   1   1   1   1   1   0   0   1   2   1   2   1   1   0   1   2   0   1   2   1   2   0   1   0   1   2   2   1   1   1   1   1   0   1   0   1   1   0   1   1   2   1   1   1   1   0   1   1   1   2   0   1   1   0   1   0   0   2   1   1   0   1   1   0   1   1   2   1   1   2   2   1   1   2   2   1   1   2   1   1   2   1   1   1   0   1   1   1   0   1   2   0   1   0   2   2   1   0   1   1   1   0   2   1   2   0   0   1   2   1   2   1   2   1   1   0   1   2   2   0   2   1   1   1   1   2   0   0   0   0   0   2   1   0   0   2   1   0   2   0   1   2   1   0   0   0   1   1   2   2   1   1   2   1   0   0   1   2   1   2   0   0   1   1
 MK-3-13                2   0   0   0   2   0   1   2   1   2   0   1   0   1   0   0   2   1   1   2   0   1   2   0   1   2   1   2   2   2   2   0   1   1   1   2   1   1   1   1   1   0   1   1   1   2   2   1   1   0   1   2   0   2   2   1   2   0   1   0   1   2   2   2   1   1   1   1   0   1   1   1   1   1   0   1   2   1   1   2   0   0   1   2   1   2   0   1   1   0   1   0   0   2   1   1   0   0   1   0   1   1   2   1   1   2   2   1   1   2   1   1   1   2   1   1   2   1   1   1   0   1   2   1   0   0   2   0   1   0   2   2   1   1   1   1   1   0   1   1   2   0   0   2   2   1   2   1   2   1   1   0   1   2   2   0   2   1   1   1   1   2   0   0   0   0   1   2   0   0   1   2   1   0   1   0   1   2   1   1   2   0   1   0   2   2   0   1   2   1   0   0   1   2   0   2   0   1   0   1
 MK-3-14                2   0   0   0   2   1   1   2   1   1   0   1   0   2   1   0   2   2   1   1   0   1   1   0   1   2   1   2   1   2   2   0   0   1   1   1   1   1   1   0   1   0   1   1   1   1   1   0   2   0   1   2   0   2   2   1   2   0   1   0   1   2   2   2   1   1   1   1   1   1   1   2   0   1   0   1   1   1   1   2   0   0   1   2   1   1   0   1   1   0   1   0   0   2   1   1   0   0   1   0   2   1   2   1   1   2   1   1   1   2   1   1   1   2   1   1   2   1   2   1   0   1   2   1   0   0   2   0   1   1   2   2   1   1   1   1   1   0   1   1   2   0   0   2   2   1   1   1   1   1   1   1   0   2   2   0   2   1   1   0   2   1   0   0   0   0   1   2   0   0   1   2   1   0   1   0   1   2   1   1   2   0   1   0   2   0   0   1   2   2   0   0   1   2   0   2   0   2   0   1
 MK-3-15                2   0   1   0   2   1   1   2   1   1   0   2   1   1   1   0   2   2   1   1   0   1   1   0   1   1   1   2   1   1   2   0   0   1   1   1   1   1   1   0   1   0   1   1   0   1   1   0   2   0   1   2   0   2   2   1   2   0   1   0   1   2   2   2   1   1   0   1   1   1   1   1   0   1   0   0   1   1   1   2   0   1   1   1   1   1   0   1   1   1   1   0   0   2   2   1   0   0   1   0   1   0   2   2   1   2   1   1   0   2   2   1   1   1   1   1   2   1   2   1   0   1   2   1   0   0   1   0   0   1   2   2   0   1   1   1   1   0   1   1   1   0   1   2   2   1   1   1   2   1   1   1   0   2   2   0   2   1   0   0   2   1   0   0   0   0   1   2   1   0   1   2   0   1   1   0   1   2   1   1   2   0   1   0   2   0   0   1   1   2   0   0   1   1   0   2   0   2   0   1
 MK-3-16                2   1   1   0   2   0   1   2   1   1   0   2   1   1   1   0   2   2   1   0   0   1   1   0   1   1   1   2   1   0   1   0   0   1   1   1   1   1   1   0   1   0   1   1   0   1   1   0   2   0   1   2   0   2   1   1   2   0   1   0   0   2   2   2   1   1   0   1   1   1   1   1   1   1   0   0   1   1   1   2   0   1   2   1   1   1   0   1   1   1   1   1   0   2   2   1   0   0   1   0   0   0   2   2   1   2   1   1   0   2   2   1   1   1   1   1   2   1   2   1   0   1   2   1   0   0   1   1   0   1   2   2   0   1   1   1   0   0   1   1   2   0   1   1   2   1   1   1   2   1   1   1   0   1   2   1   2   1   0   0   2   1   0   0   0   0   1   2   1   0   1   2   0   1   1   0   1   2   1   1   1   0   1   0   2   0   1   0   1   2   1   2   1   2   0   1   0   2   0   1
 MK-4-1                 2   0   1   2   1   1   1   1   2   2   0   0   1   1   1   0   1   0   2   0   1   0   2   1   1   0   1   1   1   1   2   0   2   1   1   1   1   1   1   1   1   1   0   1   1   1   0   0   1   1   0   1   0   1   0   1   1   0   0   0   1   2   0   0   1   1   2   1   0   1   0   1   0   1   1   0   0   0   1   1   1   1   1   2   0   0   0   1   0   1   1   1   2   1   1   0   0   1   1   1   1   1   1   1   1   2   2   1   0   1   1   2   1   1   0   1   1   1   1   1   1   1   2   0   1   0   0   2   1   1   0   1   1   1   2   1   0   1   2   1   0   0   1   1   0   1   2   0   1   0   2   1   2   1   2   2   2   2   2   0   1   2   1   1   2   1   0   0   2   0   2   1   2   1   2   0   1   2   1   0   1   1   1   1   0   1   0   2   1   2   0   0   1   1   1   2   1   1   1   2
 MK-4-2                 2   1   1   1   1   1   1   0   2   2   0   0   1   1   1   0   1   0   1   0   1   0   2   1   1   0   0   1   1   1   2   0   2   0   1   1   1   1   1   1   0   1   0   1   1   1   0   0   0   1   0   1   0   1   0   1   1   0   0   0   2   2   0   0   1   1   2   1   0   1   0   1   0   1   1   1   0   0   1   1   1   1   1   2   0   0   0   1   0   0   1   2   2   0   1   0   0   1   1   2   1   1   1   1   1   2   2   1   0   1   1   2   1   1   1   1   1   1   1   0   1   1   2   1   1   0   0   2   1   1   0   1   1   1   2   1   1   1   1   1   0   0   1   1   0   1   2   0   1   1   1   1   2   1   2   2   2   2   2   1   1   2   1   1   2   1   0   0   2   0   1   1   1   1   1   0   2   2   1   0   1   1   1   1   0   0   0   2   1   2   0   0   1   0   2   2   1   1   1   2
 MK-4-3                 2   1   1   2   1   1   1   0   1   2   0   0   1   1   1   1   1   0   1   0   1   0   2   1   1   0   0   1   1   1   2   0   2   0   1   1   1   1   0   1   1   2   0   1   0   1   0   1   0   1   0   1   0   0   0   1   1   0   0   0   2   2   1   0   1   1   2   1   0   1   0   1   0   1   1   2   0   0   1   2   1   1   1   0   0   0   0   1   1   0   1   2   2   0   1   0   0   1   1   2   0   0   1   1   1   2   2   0   0   1   1   2   0   1   1   1   1   1   0   0   1   1   2   1   1   0   0   2   1   1   0   1   1   1   2   1   1   0   2   1   1   0   1   0   0   1   2   0   1   1   1   1   2   1   2   2   2   2   1   1   1   2   2   1   2   2   0   0   1   0   1   1   1   1   1   0   2   2   1   1   1   1   1   1   0   0   0   2   1   2   0   1   1   0   2   1   1   1   1   2
 MK-4-4                 1   1   1   2   1   0   1   0   1   2   1   0   1   1   2   1   1   1   1   0   1   0   2   1   1   0   0   2   1   2   2   0   2   0   1   1   1   1   0   1   1   1   1   1   0   1   0   1   0   1   0   2   0   0   0   1   1   1   0   0   2   2   1   0   1   1   2   1   0   1   0   1   0   1   1   2   0   0   0   2   1   1   1   0   0   1   1   1   0   1   0   2   2   1   2   0   0   1   1   2   0   0   1   1   1   2   2   1   0   1   2   1   0   1   1   2   1   1   0   0   1   1   1   1   1   0   0   2   1   1   0   1   2   1   2   1   2   1   2   1   1   0   1   0   0   1   1   0   1   1   1   2   2   1   2   1   2   2   2   1   1   2   2   2   2   2   0   0   1   0   2   1   1   2   1   0   2   2   1   1   1   1   1   0   0   0   1   1   0   1   1   1   0   2   2   1   1   2   1   1
 MK-4-5                 0   1   1   2   1   0   1   0   0   2   1   1   1   1   1   2   2   1   2   0   1   0   2   0   1   0   0   2   1   2   2   0   2   1   1   1   1   1   0   1   1   1   1   1   0   1   0   1   0   1   0   1   0   0   0   1   1   1   0   0   2   1   2   0   1   1   2   1   1   2   0   1   1   1   0   2   0   1   1   2   1   1   2   0   0   1   1   1   0   1   1   2   2   1   2   0   0   1   1   2   0   1   1   1   2   2   2   2   0   0   0   0   0   0   1   1   1   1   1   0   0   1   1   1   1   1   0   2   1   1   0   1   2   1   2   1   2   1   2   0   1   0   1   0   0   0   1   1   1   1   1   1   2   1   2   1   2   2   2   1   1   2   2   2   1   2   0   0   0   0   2   1   1   2   1   0   2   1   1   1   1   1   1   0   0   0   1   1   1   1   0   1   1   1   2   1   1   2   1   1
 MK-4-6                 0   1   1   2   1   0   1   0   0   2   1   1   1   1   1   2   2   2   1   0   1   0   2   0   1   1   0   2   1   2   2   0   2   1   1   1   1   0   0   1   2   1   1   1   0   1   0   1   0   1   0   0   1   0   0   1   1   0   1   0   1   0   2   0   1   1   2   1   1   2   1   1   2   1   0   1   0   1   1   2   1   1   2   0   0   2   1   1   1   1   1   2   2   1   1   0   0   1   1   2   0   1   1   1   2   2   2   2   0   0   0   0   0   0   1   1   0   1   1   0   0   1   1   1   1   1   0   2   1   1   0   1   1   1   2   1   2   1   1   1   1   1   1   0   0   0   1   1   1   1   2   1   1   1   2   1   2   2   2   1   1   2   2   2   1   2   0   1   1   0   2   1   1   2   1   1   2   1   1   1   1   1   1   0   0   0   1   1   1   1   0   2   1   1   2   1   1   2   1   1
 MK-4-7                 0   0   1   2   2   0   1   1   0   2   1   1   1   1   1   2   2   2   1   0   1   0   2   0   1   1   1   2   1   2   2   1   1   1   1   1   1   0   0   1   2   1   1   1   1   1   0   1   0   1   0   0   1   0   0   1   1   0   2   0   1   0   2   1   1   1   2   2   1   2   1   0   2   1   0   1   1   1   2   2   1   1   2   0   1   2   1   1   1   1   1   2   2   1   1   0   1   1   1   1   0   1   1   1   2   2   2   2   1   1   0   0   0   1   1   1   1   1   1   0   1   0   0   1   1   1   1   2   1   1   0   1   1   1   2   1   2   1   1   1   1   1   1   0   1   0   0   1   1   1   2   2   1   1   2   1   1   2   2   1   0   2   2   2   0   2   0   0   0   0   2   1   1   2   1   1   1   1   1   1   1   1   1   0   0   0   1   1   0   1   0   2   2   2   1   0   1   2   1   1
 MK-4-8                 0   1   1   2   1   0   1   1   0   2   1   1   1   1   0   2   1   2   0   0   1   0   2   0   1   1   1   2   1   2   1   0   1   1   1   1   1   0   0   1   1   1   1   1   1   1   1   1   1   1   0   0   1   1   0   1   1   0   2   1   1   1   2   1   1   1   2   2   1   2   1   0   2   1   0   1   1   1   2   1   1   1   2   0   1   2   2   1   1   1   1   2   2   1   1   0   1   1   1   1   0   1   1   1   2   2   1   2   1   1   0   1   0   1   1   1   1   1   1   1   1   1   0   1   1   1   1   2   1   1   0   1   1   1   1   1   2   1   1   1   1   1   1   2   1   0   1   1   1   1   2   2   1   1   2   1   1   2   2   1   0   2   2   2   0   2   0   0   0   0   2   1   0   2   1   1   0   1   1   1   0   1   1   0   0   0   1   1   1   1   0   2   2   2   1   0   1   2   1   1
 MK-4-9                 0   1   1   2   1   0   1   1   0   2   2   1   1   1   0   2   1   2   0   0   1   0   2   1   1   1   0   1   1   2   0   0   1   1   1   1   1   0   0   0   1   1   1   1   1   2   1   1   1   1   0   0   1   1   0   1   1   1   2   1   1   1   2   1   1   2   2   2   1   2   1   0   2   1   1   1   1   0   2   1   1   1   2   0   1   2   2   1   1   1   1   1   2   1   0   0   1   1   1   1   1   1   1   1   1   2   2   2   1   1   0   1   0   1   2   1   1   1   1   1   0   1   0   1   0   1   1   2   1   1   0   1   1   0   1   1   2   1   1   2   1   1   1   2   1   0   1   1   0   2   2   2   1   1   2   1   1   2   2   1   0   2   2   2   0   2   2   0   1   0   2   1   0   2   1   1   0   1   1   1   0   1   1   0   0   0   1   1   1   1   2   1   2   2   1   0   1   2   2   1
 MK-4-10                0   1   1   2   1   0   0   2   1   2   2   1   1   0   0   1   1   2   0   0   1   0   2   1   1   1   0   1   0   1   0   0   1   1   0   1   1   0   0   0   1   1   1   1   1   2   1   1   1   1   0   0   1   1   0   1   1   1   1   1   1   1   2   1   1   2   2   2   1   2   1   0   2   2   2   1   2   0   2   1   1   1   2   0   1   2   2   1   1   1   1   1   2   1   1   1   1   1   1   1   0   1   1   1   1   2   2   1   1   1   0   1   0   1   2   0   1   1   1   1   1   0   0   1   0   1   1   2   1   2   0   1   0   0   1   1   2   1   0   1   2   1   1   2   1   0   1   1   0   2   2   2   1   1   2   0   1   2   2   1   0   2   2   2   0   2   2   0   1   1   2   1   1   2   1   2   0   1   1   1   1   1   1   0   0   1   1   1   1   1   2   0   2   2   0   0   1   2   2   1
 MK-4-11                0   1   2   2   1   1   0   2   1   1   1   2   1   0   0   1   1   2   0   0   1   1   2   0   1   1   0   1   1   1   0   0   1   1   0   1   0   0   0   0   1   1   1   1   1   2   1   1   1   1   0   0   1   2   0   0   1   1   0   1   1   1   2   1   1   1   2   2   1   1   1   0   2   1   2   1   2   0   2   1   1   1   2   0   1   2   2   1   1   1   1   1   2   1   1   1   1   1   1   1   0   1   1   0   1   2   2   1   2   1   0   1   0   1   2   0   1   1   1   0   1   0   0   1   1   1   0   2   1   2   0   1   0   0   0   1   2   1   0   1   2   1   1   2   1   0   1   1   0   2   2   1   1   1   2   1   1   2   2   2   0   2   1   1   0   2   2   0   1   1   2   1   1   2   1   2   0   1   1   1   1   1   0   0   1   1   1   1   1   2   2   0   2   2   1   1   1   2   2   1
 MK-4-12                1   1   2   2   1   1   0   2   1   2   1   2   1   0   1   1   0   2   0   1   1   1   2   0   2   1   0   0   1   1   1   0   2   0   0   1   0   0   0   0   1   1   1   1   0   2   1   1   1   0   0   0   1   2   0   0   1   1   0   1   1   1   2   1   2   1   2   2   1   1   0   0   2   1   2   2   2   1   2   1   2   2   2   0   1   2   2   1   1   1   1   2   2   0   1   1   1   2   1   1   0   2   1   1   1   2   2   1   1   1   0   1   0   1   1   0   1   1   1   1   1   0   0   1   1   1   0   2   1   2   0   1   0   0   0   0   2   1   0   1   2   1   1   2   1   0   2   0   1   2   2   1   1   1   2   1   1   2   2   2   0   2   1   1   0   2   2   0   1   1   2   2   1   2   1   2   0   1   1   0   1   1   0   1   0   1   1   1   1   1   2   1   2   1   0   1   1   1   2   1
 MK-4-13                1   0   2   2   1   1   0   1   1   1   1   2   1   0   1   1   0   1   0   2   1   1   2   0   2   1   1   0   1   1   1   0   2   1   1   1   0   1   1   0   1   1   1   1   0   2   1   1   1   0   0   0   2   2   0   0   1   1   0   1   1   1   2   1   1   1   1   1   0   1   0   1   2   1   2   2   2   1   1   1   2   1   2   0   1   2   2   1   1   1   1   2   1   0   2   2   1   2   1   1   0   2   1   1   1   2   2   1   1   1   0   1   1   1   1   0   1   1   1   1   1   0   0   1   1   1   0   1   1   2   0   0   0   0   1   0   2   1   0   1   2   1   1   2   1   0   2   0   1   2   2   1   2   1   2   1   1   1   2   2   0   2   1   0   0   2   2   0   1   1   2   2   1   1   1   1   0   1   1   1   1   1   0   1   0   1   1   1   1   2   2   1   2   1   0   1   1   1   2   1
 MK-4-14                1   0   2   2   1   1   0   1   1   1   1   2   1   0   1   1   0   1   1   1   1   1   2   0   2   1   0   0   0   1   1   0   2   1   1   1   0   1   1   1   1   1   0   1   0   2   1   0   1   0   0   0   0   1   0   0   1   1   0   0   1   1   2   1   2   0   1   1   0   0   1   1   1   1   2   2   1   1   1   1   2   1   2   0   1   2   2   1   1   1   1   2   1   0   2   2   2   1   1   1   0   2   0   1   1   2   2   1   1   1   0   1   1   1   1   0   1   1   1   0   1   0   0   2   1   0   1   1   1   2   0   0   0   0   1   0   2   1   1   1   1   1   2   2   1   0   1   0   1   2   2   1   2   1   1   0   1   1   2   1   1   2   1   0   0   2   2   1   1   1   2   2   0   1   1   1   0   1   1   1   1   1   1   1   0   1   1   1   1   1   2   1   2   1   0   1   0   0   2   1
 MK-4-15                1   0   2   2   1   1   0   1   1   0   2   2   1   0   0   1   0   1   1   1   1   1   1   0   2   1   0   0   0   1   0   0   2   1   2   1   0   1   1   0   1   1   0   1   1   2   1   0   1   0   0   1   0   2   0   0   1   1   0   0   1   1   2   2   1   0   1   1   0   1   1   1   1   1   2   2   1   1   1   1   2   0   1   0   1   2   2   1   2   1   1   1   1   0   2   2   2   1   0   1   0   2   0   1   1   2   2   2   1   1   0   1   1   1   1   1   1   1   1   0   1   0   0   1   1   0   1   1   1   2   1   0   0   0   2   1   2   1   1   1   1   1   2   2   1   0   0   0   1   1   2   0   2   1   0   0   1   1   2   1   1   2   2   0   0   2   2   1   2   1   2   2   0   1   1   1   0   1   1   1   1   1   0   0   1   1   2   1   1   1   2   1   2   2   0   1   1   0   2   1
 MK-4-16                1   1   2   2   1   1   0   1   1   0   2   2   2   0   0   1   0   1   1   1   1   1   1   0   2   1   0   0   0   1   0   0   2   1   2   1   0   1   1   0   1   1   0   0   1   2   1   0   1   0   0   1   0   2   1   0   1   2   0   0   1   1   2   2   1   0   1   1   0   1   1   1   1   1   2   2   2   1   0   1   2   0   1   0   1   2   2   1   2   1   1   0   1   0   2   2   1   1   1   1   0   2   1   1   2   2   2   2   1   1   0   1   1   1   1   1   1   1   1   0   1   1   1   1   1   0   1   1   1   2   1   0   0   0   1   0   2   1   1   1   1   2   1   2   1   0   0   0   1   1   2   1   1   1   0   0   1   1   2   1   1   2   2   0   0   1   2   1   2   1   2   2   0   1   1   1   0   1   2   1   2   1   0   0   1   1   1   1   1   0   2   0   2   2   0   1   1   0   0   1
 MK-5-1                 2   1   1   1   1   2   1   1   0   1   2   0   1   0   2   2   1   1   1   1   1   1   2   0   1   1   1   1   0   2   2   1   1   1   0   1   2   2   1   1   1   0   2   2   1   2   0   1   0   1   0   1   0   2   1   1   1   2   1   0   1   1   2   1   1   2   0   1   0   2   1   1   1   0   0   0   1   1   1   1   2   1   2   1   1   2   1   1   1   1   1   0   2   0   2   0   2   2   0   1   1   1   1   1   0   0   2   2   0   1   0   2   1   2   1   1   0   1   1   1   1   1   0   0   2   1   1   2   2   0   0   0   2   1   1   1   1   1   1   0   2   0   2   1   1   0   0   2   1   1   1   0   0   0   1   1   0   1   2   1   0   1   1   0   1   2   0   0   0   1   0   0   2   1   2   2   2   2   0   1   0   1   2   0   1   1   1   0   0   0   1   1   1   1   0   2   0   0   2   1
 MK-5-2                 2   0   0   1   1   2   1   2   0   2   1   1   1   0   2   2   1   1   1   0   1   1   2   1   1   1   1   1   0   2   2   1   1   1   0   1   2   2   1   1   1   0   1   2   1   2   0   1   0   1   1   1   0   2   1   1   2   2   1   0   0   1   2   1   1   2   0   1   0   2   1   1   1   1   0   0   1   2   1   1   2   0   2   1   0   2   1   1   1   1   1   0   2   0   2   0   2   2   0   0   1   1   1   1   0   1   2   2   0   1   0   0   1   2   1   1   0   1   1   2   1   1   1   0   1   2   1   2   2   0   1   0   2   1   0   1   0   1   0   0   2   0   1   1   1   0   1   1   1   1   1   0   0   0   1   1   1   1   2   1   1   1   1   0   1   2   0   0   1   1   0   0   2   1   2   2   2   2   0   2   0   1   0   0   1   2   1   0   1   1   1   0   1   1   0   2   0   0   2   0
 MK-5-3                 2   0   0   1   1   2   0   2   0   2   0   1   2   0   2   2   1   1   0   0   2   1   2   1   0   1   2   1   0   1   2   1   1   2   1   1   2   1   1   1   1   0   1   1   1   1   0   1   0   1   1   1   0   2   1   0   1   2   1   0   1   1   2   1   2   1   0   1   0   2   1   0   1   1   0   0   1   2   1   1   1   0   2   1   0   1   1   1   1   1   1   0   2   0   2   0   1   2   0   0   2   1   1   0   0   1   2   2   0   1   0   1   1   1   1   1   0   1   2   2   1   1   1   1   1   2   1   2   2   0   1   0   2   1   1   1   0   2   0   0   2   0   1   1   1   0   1   1   1   1   1   0   0   0   1   1   1   1   2   1   1   1   1   0   1   2   0   0   0   1   0   0   2   1   2   1   1   1   0   2   0   1   0   0   1   2   1   0   1   1   0   0   1   1   0   2   0   0   2   0
 MK-5-4                 2   1   0   1   1   2   2   2   0   2   0   1   2   0   2   2   2   1   0   0   2   1   2   1   0   1   2   1   0   1   2   0   1   1   1   2   2   1   1   2   1   0   1   1   1   1   0   1   1   1   1   1   0   2   1   0   1   2   1   0   1   1   2   1   1   1   0   1   0   2   1   0   2   1   0   0   1   0   1   1   1   0   2   1   0   1   0   1   0   1   1   0   1   1   2   0   1   2   1   1   2   1   2   0   0   1   1   2   0   1   0   1   1   1   2   1   1   1   1   2   2   1   1   2   1   2   1   2   1   0   1   0   2   1   1   1   1   1   0   0   2   1   1   1   2   0   1   1   1   1   1   1   1   0   2   0   1   1   2   1   1   1   1   0   1   1   0   0   0   1   0   0   2   1   2   1   0   1   0   2   0   1   1   0   1   2   1   0   0   1   0   0   0   1   0   2   0   0   2   0
 MK-5-5                 1   1   0   2   1   2   2   2   0   2   0   1   2   0   2   2   2   1   1   0   2   1   2   1   0   1   1   1   1   0   2   0   1   1   1   1   2   2   1   2   1   0   1   1   1   1   0   1   0   1   1   1   0   2   1   0   1   2   1   0   1   1   2   0   1   1   0   1   0   1   1   0   2   0   0   0   1   2   1   1   1   1   1   2   1   1   1   1   0   1   1   0   0   1   2   0   1   2   1   1   1   1   1   0   0   2   1   2   0   1   0   1   1   0   2   1   1   1   1   2   2   2   1   1   1   2   1   2   1   0   1   0   2   1   1   1   1   1   0   0   1   1   1   1   2   0   1   2   1   1   1   1   1   0   2   1   1   1   2   1   1   1   1   0   1   1   1   0   0   1   0   0   2   2   2   1   0   1   0   1   0   1   1   0   1   2   1   0   1   1   0   0   0   1   0   2   0   0   2   0
 MK-5-6                 1   1   0   1   1   1   2   2   0   2   0   1   1   0   2   2   2   1   1   1   2   1   2   1   0   1   1   1   1   0   2   0   1   1   1   1   2   1   1   2   1   0   1   1   1   1   0   1   0   1   1   1   0   2   0   0   1   2   1   0   1   1   2   0   1   0   0   2   0   1   1   0   2   0   0   0   1   2   1   1   1   2   1   2   1   1   1   1   1   1   1   1   0   1   1   0   0   1   1   1   1   1   1   0   0   2   1   2   0   1   1   1   1   0   1   1   2   1   1   2   2   2   1   1   1   2   1   2   1   1   1   0   2   1   0   1   1   1   0   0   1   1   1   2   2   1   1   2   1   1   1   2   1   0   2   1   1   1   2   1   1   1   2   0   1   1   1   0   0   1   0   0   2   2   2   1   0   2   0   1   0   1   1   1   1   2   1   0   0   1   0   0   0   1   0   1   0   1   2   1
 MK-5-7                 1   1   0   1   0   1   2   2   0   2   0   1   1   0   2   2   2   1   1   2   2   1   2   2   1   1   1   1   1   0   1   0   2   1   1   1   2   1   1   2   1   0   1   2   2   0   0   2   0   1   0   1   0   2   0   0   0   2   1   1   2   1   2   1   2   0   0   2   0   1   1   0   2   1   0   0   1   2   1   0   1   2   2   2   1   1   1   2   2   1   2   1   0   0   1   0   0   1   1   1   1   1   1   1   0   1   1   2   0   1   0   1   1   0   1   1   2   1   1   2   2   2   1   1   1   1   1   2   1   1   1   0   2   1   0   1   1   1   0   0   1   2   1   2   2   1   1   2   1   2   2   2   1   0   2   1   1   1   2   1   1   1   2   0   1   1   1   0   0   1   2   0   2   2   2   1   0   2   0   2   0   1   1   1   1   2   1   1   0   1   0   0   0   2   0   2   0   1   2   1
 MK-5-8                 1   1   0   1   0   2   2   1   0   2   0   1   1   0   2   2   2   1   1   2   2   1   2   2   1   1   1   1   1   0   1   2   2   1   1   1   1   1   1   2   1   0   1   2   2   0   0   2   0   1   1   1   0   2   0   0   1   2   0   1   2   1   2   1   2   0   0   2   0   1   1   0   2   0   0   0   1   2   1   0   1   2   2   2   1   1   1   2   2   0   1   1   1   0   1   1   0   1   0   1   1   1   1   2   0   1   1   1   0   0   0   2   1   0   2   1   2   1   1   2   2   2   1   1   1   1   1   2   1   1   1   0   0   1   0   1   1   0   0   0   1   2   1   2   2   1   1   2   1   2   2   2   1   0   2   1   1   1   2   1   1   1   2   0   1   1   1   0   0   1   2   0   2   2   2   1   0   2   0   2   0   1   1   2   1   2   1   1   0   1   0   1   1   2   0   1   0   1   2   1
 MK-5-9                 1   1   0   1   0   1   2   1   1   2   0   1   1   0   2   2   2   1   1   2   2   1   2   1   1   0   1   1   1   0   1   2   2   1   1   1   2   1   1   2   1   0   1   2   2   0   1   2   0   1   1   2   0   2   0   0   1   1   0   1   1   1   2   1   2   1   0   2   0   1   2   0   2   1   1   0   2   1   1   1   0   2   2   2   1   1   1   2   2   1   1   1   1   0   1   1   0   1   0   2   1   1   0   2   0   1   1   1   0   1   0   2   1   0   2   1   2   1   1   2   2   2   1   0   1   1   0   2   1   1   1   0   0   1   0   1   1   0   0   1   1   2   1   2   1   1   1   1   1   2   2   1   0   0   2   1   1   1   2   1   1   2   2   0   0   1   1   0   0   1   1   0   2   2   2   1   0   2   1   2   0   0   1   2   1   2   1   1   0   1   0   1   1   1   0   1   0   1   2   1
 MK-5-10                1   1   1   2   0   1   2   2   1   2   0   1   0   0   2   2   2   1   1   2   2   2   2   1   1   0   1   1   1   0   2   2   2   1   1   1   2   1   1   2   1   1   2   2   2   0   1   1   0   1   1   2   0   1   1   0   1   1   0   1   1   1   2   0   1   1   0   2   0   1   2   0   2   0   2   0   2   2   1   1   0   1   2   2   1   1   2   1   2   0   1   1   0   0   1   0   0   1   0   2   1   1   0   2   0   0   1   1   0   1   0   2   1   0   1   1   2   1   1   1   2   2   1   1   1   1   0   2   1   1   0   0   0   1   0   1   1   0   0   1   1   2   1   1   1   1   0   1   1   2   2   1   0   0   2   1   1   1   2   2   0   2   2   0   0   1   1   1   0   1   1   0   2   1   2   1   0   2   1   2   0   0   2   1   1   2   1   1   0   1   0   1   1   1   1   1   1   1   2   1
 MK-5-11                1   1   1   1   0   1   2   2   1   2   1   1   1   0   2   2   2   2   1   2   2   2   2   1   1   0   1   1   1   0   2   2   1   0   1   1   2   1   1   2   0   2   2   2   2   0   0   1   0   1   1   2   0   0   1   0   1   2   0   1   1   0   2   0   1   1   0   2   0   1   1   0   2   0   1   0   2   1   1   1   1   1   2   2   1   1   2   1   2   0   1   0   0   0   1   0   1   1   0   2   1   1   1   2   0   0   1   1   0   1   1   1   1   1   1   1   2   0   1   1   2   2   1   1   1   0   0   2   1   1   1   0   0   1   0   1   1   0   0   1   1   2   1   1   2   1   0   1   1   2   2   2   0   0   2   1   1   1   2   2   0   2   2   0   1   1   1   0   0   2   2   0   2   1   2   1   1   1   1   1   0   0   2   1   1   2   1   1   0   1   0   1   1   1   1   1   1   1   2   1
 MK-5-12                1   1   1   2   0   2   2   2   1   2   1   2   1   1   2   2   2   2   1   1   2   2   1   1   1   0   1   1   1   0   1   2   1   0   2   1   1   1   2   2   0   2   2   1   2   0   0   1   0   1   1   2   1   0   1   0   1   2   0   1   1   1   2   0   1   1   0   2   1   1   1   0   2   0   1   0   2   1   0   1   1   1   1   2   1   1   2   1   2   1   1   0   0   1   1   0   1   1   0   2   0   1   1   2   0   0   2   1   0   2   0   1   1   1   1   1   2   0   1   1   2   2   1   1   1   0   0   2   1   1   1   0   0   1   0   0   1   0   0   1   2   1   1   1   2   1   1   2   2   1   2   2   0   0   2   1   1   1   2   2   0   2   2   0   1   1   1   0   0   2   2   0   2   1   2   1   2   1   1   2   0   1   2   1   1   2   1   1   0   1   0   1   0   1   1   1   1   1   1   1
 MK-5-13                2   1   1   2   1   2   2   2   1   2   0   2   1   1   1   2   2   2   1   1   2   1   0   1   1   0   1   1   0   0   1   2   0   0   1   1   1   1   2   2   0   2   1   1   2   0   0   1   0   1   2   1   1   0   2   0   1   2   0   0   1   0   2   1   0   1   0   2   1   1   1   0   2   1   1   0   2   1   0   2   1   1   1   2   1   1   2   1   1   1   1   0   1   1   2   0   1   0   0   1   1   1   1   2   0   0   2   1   1   2   0   1   0   0   1   1   2   0   2   1   2   1   1   2   1   0   0   2   1   1   1   0   0   1   0   0   1   0   0   1   2   1   1   1   1   1   1   2   2   1   1   2   0   0   2   1   1   1   2   2   0   2   2   0   1   1   0   0   1   2   2   0   2   1   2   1   1   1   1   2   0   1   2   1   1   1   1   1   0   1   0   1   0   1   0   1   1   1   1   1
 MK-5-14                2   1   2   2   1   2   1   2   1   2   0   2   1   0   1   2   1   1   1   1   2   2   0   1   1   0   1   1   0   1   1   2   1   1   1   1   1   1   2   2   0   2   2   1   2   0   1   0   0   1   2   1   1   0   1   0   1   2   0   0   1   0   1   1   0   1   1   2   1   2   1   0   1   1   1   0   2   1   0   2   1   1   1   2   1   1   2   1   1   2   1   0   1   2   2   0   1   0   0   1   1   1   1   2   1   0   2   1   1   2   0   1   1   0   0   1   2   0   2   1   2   2   1   2   1   1   0   2   1   1   1   0   0   1   0   0   1   0   0   2   2   1   1   1   1   0   1   2   2   1   1   2   0   0   2   0   0   1   2   2   0   2   2   0   1   2   0   0   1   2   2   0   2   1   2   1   1   1   1   2   0   1   1   1   1   0   1   1   0   1   1   1   0   1   0   1   1   1   1   1
 MK-5-15                2   1   1   2   1   1   1   2   2   2   0   2   2   0   1   2   1   2   1   1   2   2   1   1   1   0   1   1   1   1   1   2   1   1   1   1   1   0   1   2   0   2   2   1   1   1   0   0   0   1   2   1   1   0   2   0   1   2   0   0   1   0   2   1   0   1   1   2   1   1   1   0   1   1   1   0   2   1   0   2   1   1   1   2   1   0   2   0   0   1   1   0   1   2   1   0   1   0   1   1   1   1   1   2   1   1   1   1   0   2   0   1   0   0   1   1   2   0   2   2   2   2   1   2   1   1   0   2   1   1   1   0   0   1   0   1   0   0   1   2   2   0   1   1   1   0   1   2   1   1   1   2   0   1   2   0   0   1   2   2   0   2   2   0   1   1   0   0   1   2   2   1   2   2   2   1   1   1   0   2   1   1   1   1   1   0   1   1   0   2   1   1   0   0   0   1   1   1   1   1
 MK-5-16                2   1   1   2   1   1   1   2   2   2   0   2   2   0   1   2   2   1   1   1   2   2   1   1   1   0   1   1   2   1   1   2   1   1   1   1   1   0   1   1   0   2   2   1   1   1   1   0   0   2   1   1   2   0   2   0   1   2   0   0   1   0   2   1   0   1   1   2   0   0   1   0   0   1   1   0   2   2   0   2   1   1   1   2   1   0   2   1   0   1   1   0   1   1   1   0   1   1   1   2   1   1   2   1   1   1   1   2   0   1   0   1   0   2   1   1   2   0   2   2   2   2   0   1   1   1   0   0   0   1   0   0   0   1   1   1   0   1   1   2   2   1   1   1   2   0   1   2   1   1   2   2   1   1   2   0   0   1   2   1   0   1   2   0   1   1   0   0   1   2   1   1   2   2   2   1   1   1   0   2   1   1   1   1   1   0   1   1   0   2   1   1   0   0   0   0   1   1   1   1
 MK-6-1                 0   0   1   0   1   2   0   1   2   1   2   1   0   0   1   1   2   0   0   2   1   0   0   1   2   0   1   1   1   1   0   1   2   0   2   0   2   2   0   0   1   1   0   0   1   1   0   1   1   2   2   0   2   1   0   1   1   1   1   1   2   0   1   1   1   0   2   0   0   1   1   1   2   1   1   2   2   2   0   1   1   1   1   2   1   0   2   2   2   1   0   0   0   1   1   1   1   1   2   2   0   0   2   1   2   1   1   0   1   0   2   1   0   2   2   2   1   2   2   2   2   0   2   2   1   1   0   0   2   1   2   1   1   1   1   0   2   2   0   1   2   1   1   1   1   1   1   0   1   2   2   0   1   0   2   0   1   1   1   2   1   0   1   2   1   0   2   1   2   0   0   1   2   1   1   2   0   1   1   2   2   1   1   1   1   1   1   0   2   2   2   1   0   1   2   2   0   0   1   1
 MK-6-2                 0   0   1   0   1   2   0   0   2   1   2   0   0   0   1   1   1   0   0   2   1   0   0   0   1   1   1   1   1   1   0   1   2   0   2   0   2   2   0   0   1   1   0   0   1   1   0   1   1   2   2   0   2   2   0   1   0   1   2   1   2   1   1   1   1   0   1   1   0   0   1   1   2   1   0   2   2   2   0   1   2   1   1   2   1   0   1   2   2   1   0   2   0   1   1   1   1   1   2   1   0   0   2   1   2   1   1   0   1   0   2   0   1   2   2   2   1   2   2   2   2   0   2   2   1   1   0   0   1   1   2   1   1   1   1   0   2   2   1   1   2   1   1   1   1   1   2   1   1   2   2   1   1   0   2   0   1   1   1   2   1   0   1   2   1   0   2   1   2   0   0   1   2   1   1   2   0   1   1   1   2   1   1   0   1   1   1   0   2   2   2   1   0   1   2   1   0   0   1   1
 MK-6-3                 1   0   1   0   1   1   0   0   2   1   2   0   0   0   1   0   1   0   0   2   1   1   0   1   1   1   1   1   1   1   0   1   2   0   2   0   2   2   0   0   1   1   0   1   1   1   0   1   1   2   2   0   2   2   0   1   1   1   1   1   2   1   2   1   1   0   1   1   0   0   1   1   2   1   0   2   2   2   0   1   2   1   1   2   1   0   1   2   1   1   0   2   0   1   1   1   1   1   1   2   0   0   1   1   2   1   1   1   1   0   2   0   1   2   2   2   1   2   2   2   2   1   2   1   1   1   1   0   2   1   2   1   2   2   1   0   1   2   1   1   2   1   1   1   1   1   2   1   1   2   1   1   1   0   2   0   1   1   1   2   1   0   1   2   1   1   2   1   2   0   1   1   2   1   2   2   0   1   2   1   2   1   2   0   1   1   2   1   2   1   2   1   1   1   1   1   0   0   1   1
 MK-6-4                 1   1   2   0   1   1   0   0   2   1   2   0   0   0   1   1   1   0   0   1   1   1   0   1   1   1   1   1   2   1   0   1   2   0   2   0   2   2   0   0   1   1   0   1   1   0   0   1   1   2   1   0   1   2   0   2   1   1   1   1   2   1   1   1   2   0   1   1   0   1   2   2   2   1   0   1   1   2   0   1   2   1   1   1   0   1   2   2   1   2   0   2   0   1   1   1   1   1   1   2   0   1   1   1   2   1   1   2   0   0   1   0   1   2   2   1   1   2   2   2   1   0   2   1   1   1   1   0   2   1   2   0   1   1   1   1   1   2   0   1   2   1   2   1   1   1   2   1   1   2   1   1   1   0   2   0   1   1   0   2   1   0   1   2   1   0   2   1   2   1   1   1   2   1   2   2   0   0   2   1   2   2   2   0   1   1   1   1   2   1   1   1   1   1   0   1   1   0   1   0
 MK-6-5                 1   1   1   0   1   1   0   0   2   1   1   1   0   0   1   0   1   1   0   0   1   1   1   0   1   1   1   1   2   1   0   1   2   1   2   0   2   1   0   0   1   0   0   2   1   0   0   1   1   2   1   0   1   2   1   1   1   0   1   1   1   1   2   1   2   0   1   1   0   1   2   2   2   1   0   1   1   2   0   1   2   1   1   1   0   1   2   2   1   2   0   2   0   1   0   1   1   1   1   2   0   1   1   1   1   1   1   2   1   0   1   0   1   2   1   1   1   2   2   2   2   0   1   1   1   1   1   0   2   1   2   0   1   1   1   1   1   2   0   0   2   1   2   1   0   1   2   1   0   2   0   1   0   0   2   1   1   1   0   2   1   0   0   2   1   0   2   1   2   1   1   1   2   1   1   1   0   0   2   1   2   1   2   0   0   1   1   1   2   0   1   1   1   1   1   1   1   0   1   0
 MK-6-6                 1   1   1   0   1   0   0   0   2   2   2   1   1   0   1   0   1   1   0   0   2   1   1   0   1   1   1   2   2   0   0   1   2   1   1   0   1   2   0   0   1   0   0   1   1   0   1   1   1   2   1   0   1   2   0   2   1   0   1   1   1   1   2   1   2   0   1   1   0   1   2   2   2   1   0   2   0   1   0   1   2   1   1   0   1   1   2   2   1   1   0   2   0   1   0   1   1   1   1   2   0   0   1   1   1   0   1   1   1   0   0   1   0   1   1   1   1   1   2   2   2   1   1   1   1   0   1   0   2   1   2   1   1   1   1   1   1   2   0   0   2   0   2   1   1   0   1   1   0   2   0   1   0   0   1   1   1   1   0   1   1   0   0   2   1   0   2   1   1   1   1   1   1   1   1   1   0   0   1   1   2   0   2   1   0   2   1   1   2   0   1   1   1   1   2   1   1   0   1   0
 MK-6-7                 1   1   0   0   1   0   0   0   2   1   1   1   1   0   2   0   1   1   0   0   2   1   1   0   1   1   1   2   2   0   0   1   2   1   1   0   1   2   0   0   1   0   0   1   1   0   1   1   1   1   1   0   1   2   1   2   1   0   0   1   1   1   2   1   2   0   1   1   0   1   2   1   1   1   1   1   0   2   1   1   1   2   1   0   1   1   1   2   1   1   0   2   0   1   0   1   1   1   1   2   0   0   1   0   1   0   1   1   1   1   0   1   0   1   1   1   1   1   2   2   2   2   2   1   1   0   1   0   2   1   2   0   1   1   1   1   1   2   0   0   1   1   2   1   1   0   1   1   0   1   0   1   0   0   0   1   2   1   0   1   1   0   0   1   1   1   2   1   1   1   1   1   1   1   2   1   0   0   1   1   1   1   2   1   1   1   1   1   1   0   1   1   1   1   1   1   1   0   1   0
 MK-6-8                 1   1   0   1   1   0   0   0   0   1   1   1   0   0   2   0   2   1   0   0   2   1   1   0   1   1   1   2   2   0   0   1   2   1   0   0   1   2   0   0   1   2   0   1   2   0   1   1   1   1   1   0   1   2   1   1   1   0   0   1   1   1   2   1   2   0   1   2   0   1   2   1   1   1   1   1   0   2   1   1   2   2   1   0   1   1   1   2   1   1   1   2   0   1   0   2   1   1   1   2   0   0   1   1   1   0   1   1   1   1   0   1   0   1   1   1   1   0   2   1   2   2   2   1   1   0   1   0   1   1   2   0   1   1   1   1   1   2   0   0   1   1   2   1   1   1   1   1   0   1   0   1   0   0   0   1   2   1   0   1   1   0   0   1   2   1   2   1   1   1   1   1   1   1   2   1   0   0   1   1   2   0   2   1   1   0   0   1   1   0   1   1   1   1   1   1   1   0   0   0
 MK-6-9                 1   1   1   1   1   0   0   0   1   1   1   1   0   0   2   0   1   1   0   0   2   1   0   0   1   2   1   2   0   1   0   0   2   1   0   1   0   2   0   0   0   2   0   2   2   0   1   1   1   0   2   0   1   2   1   2   0   1   0   1   2   1   2   1   2   0   2   2   0   1   2   1   1   1   1   0   0   2   2   1   2   2   1   0   2   1   1   1   1   1   1   1   0   1   0   2   1   0   1   2   0   0   1   1   1   0   1   1   1   1   0   1   0   1   1   1   1   0   2   1   2   2   2   1   1   0   1   0   1   0   2   0   1   1   1   2   0   2   0   0   1   1   2   1   1   1   1   1   1   1   0   1   0   0   1   1   2   2   0   1   0   0   0   1   2   1   2   1   1   1   1   1   0   1   2   2   0   1   1   1   1   0   2   1   1   0   1   1   1   0   1   2   1   1   1   1   0   0   0   0
 MK-6-10                1   1   1   2   1   0   0   0   1   1   1   1   0   0   1   0   0   1   0   0   2   1   1   1   1   2   1   2   0   1   0   0   2   1   0   1   0   2   1   0   0   2   0   2   1   0   1   1   1   0   2   0   1   2   1   1   0   1   1   1   2   1   2   1   1   0   2   2   0   1   2   1   1   1   2   0   1   2   2   1   2   2   1   0   2   1   1   2   2   1   1   1   0   1   0   2   1   0   1   2   0   0   1   1   1   0   1   1   1   1   0   2   0   1   0   1   1   0   2   1   2   1   2   1   2   0   1   0   1   0   2   0   1   1   0   2   1   1   0   0   1   1   2   1   1   1   1   1   1   2   0   1   0   0   1   2   2   2   0   1   0   0   0   1   2   2   2   1   1   2   1   1   0   2   2   2   0   1   1   1   0   0   2   1   0   0   1   1   1   0   2   2   1   1   1   1   0   0   0   0
 MK-6-11                1   1   1   2   2   0   0   1   1   1   1   1   0   0   1   0   1   1   0   0   2   1   1   1   1   2   0   2   0   1   0   0   2   2   0   1   0   2   1   0   1   2   0   2   1   0   1   0   1   0   2   1   1   2   1   1   0   1   1   1   2   1   2   1   1   0   2   2   0   1   2   1   1   1   2   1   1   2   2   1   2   2   1   0   2   1   1   2   2   1   1   0   0   1   1   2   1   0   1   2   0   0   1   1   1   0   1   1   1   1   0   2   0   1   0   1   1   0   2   1   2   1   2   1   2   0   1   0   1   0   2   0   1   1   0   2   1   1   0   0   0   2   2   1   1   2   1   1   1   2   1   0   1   0   1   2   2   2   1   1   1   1   0   1   2   2   1   0   1   2   1   2   0   1   2   2   1   1   1   1   0   0   2   1   0   0   1   0   1   0   1   2   1   1   1   1   0   0   1   0
 MK-6-12                1   1   1   2   2   1   0   1   1   1   1   1   0   0   0   0   1   1   0   0   2   2   1   1   1   2   0   1   0   1   0   0   2   2   0   1   0   2   1   0   1   1   0   2   1   0   1   0   1   0   2   1   1   2   1   1   0   1   1   1   1   1   2   1   1   1   2   2   0   1   2   1   1   1   2   1   1   2   2   2   2   2   1   0   2   1   1   2   2   1   1   0   0   1   1   2   1   0   1   2   0   0   0   1   1   0   2   1   1   0   0   2   0   1   0   1   1   0   2   1   2   1   1   1   2   1   1   0   1   0   2   1   1   2   0   2   1   1   0   0   0   2   2   1   1   1   1   1   1   1   1   0   1   0   1   2   2   2   1   1   0   2   1   2   2   2   1   0   1   2   1   2   0   1   2   2   1   1   1   2   1   0   2   1   0   0   1   0   0   0   1   2   0   1   2   1   0   0   1   0
 MK-6-13                1   2   1   1   2   1   0   2   1   1   0   1   0   0   1   0   1   1   0   0   2   2   2   1   0   2   0   1   0   2   0   0   2   2   0   1   0   2   1   0   1   1   0   2   1   0   1   0   1   0   2   1   1   2   1   1   0   1   1   1   2   1   2   1   1   0   2   2   0   0   2   1   1   1   2   1   0   1   2   2   2   2   2   0   2   1   0   2   2   1   1   1   0   1   1   2   1   0   1   2   0   0   0   1   1   0   1   1   1   0   0   2   0   1   1   1   2   0   2   1   2   1   1   1   2   1   1   2   1   0   2   1   1   2   1   2   1   1   0   0   0   2   2   2   2   1   1   1   1   2   1   0   1   0   1   1   2   2   0   1   0   2   1   1   2   1   1   0   1   2   2   2   0   1   2   2   1   1   1   2   1   1   2   2   0   0   2   0   0   2   1   1   0   1   2   1   0   1   1   1
 MK-6-14                1   2   2   1   2   1   0   2   1   1   1   1   0   0   1   0   1   1   1   0   2   2   2   1   0   2   1   1   0   2   0   0   2   2   0   2   0   2   1   1   1   2   1   2   1   0   1   0   1   0   2   1   1   2   1   0   0   0   1   1   2   1   1   2   2   0   2   1   0   1   2   1   2   1   2   1   0   1   2   2   2   2   1   0   2   1   0   2   2   2   1   1   0   1   1   2   1   0   1   2   0   0   0   0   1   0   2   1   1   0   0   2   1   1   1   1   2   0   2   1   2   1   1   1   2   1   1   1   1   1   2   0   1   2   1   2   1   1   0   0   1   2   2   2   2   1   1   1   1   2   1   0   1   0   1   1   2   2   0   2   0   2   1   1   2   1   1   0   1   2   2   2   0   1   2   2   1   1   2   2   2   1   1   2   0   1   2   0   1   1   1   1   0   1   2   1   1   1   1   1
 MK-6-15                0   2   2   1   2   1   0   1   1   1   0   1   0   0   1   1   2   1   0   0   2   2   2   2   1   2   1   1   0   2   0   0   2   2   0   2   0   2   2   1   2   2   1   2   0   0   1   0   1   0   2   1   1   2   2   0   0   0   1   1   2   1   2   2   2   0   2   1   2   1   1   1   2   1   2   1   0   1   2   2   2   2   1   1   2   1   0   2   2   1   1   1   0   1   2   2   1   0   1   2   0   0   0   0   1   0   2   1   1   0   0   2   1   1   0   1   2   0   2   1   2   1   1   1   1   1   1   1   1   0   1   0   1   2   1   2   1   1   0   1   1   2   1   2   2   1   1   1   1   2   0   0   1   0   1   1   1   2   0   1   0   2   1   1   2   1   2   0   1   1   2   2   0   1   1   2   1   1   2   2   2   1   1   1   0   1   2   0   1   1   1   1   0   0   2   1   1   1   2   1
 MK-6-16                0   2   2   1   2   2   0   1   0   1   0   1   0   0   1   1   2   1   0   0   2   2   2   2   1   2   1   2   0   2   0   0   2   2   0   2   0   2   2   1   2   2   0   2   0   1   1   1   2   1   2   1   1   2   2   0   0   0   1   1   2   1   2   1   1   1   2   1   2   1   1   1   2   1   2   1   0   1   2   1   2   2   1   1   2   1   0   2   2   1   1   1   0   1   1   1   1   0   1   2   0   0   0   0   1   1   2   1   2   0   0   2   1   1   0   1   2   0   2   1   2   1   1   1   2   2   1   1   1   0   1   0   2   2   1   2   1   1   0   1   1   2   2   1   2   1   1   1   1   1   0   0   1   1   1   1   1   2   0   1   0   2   1   1   2   1   2   0   1   1   2   2   0   1   1   2   1   0   2   2   2   1   1   2   0   1   2   0   1   1   2   1   0   0   2   1   1   1   2   1
 
!****************************************** Phenotypic Data **********************************************************
!-100.0 is resevred for missing phenotype
SimulatedTrait1        10.9249    8.7586   11.1218   10.4729    9.9636   11.1033    9.9468   10.4066   10.8943   12.1165   12.6825    8.7889   10.2886   11.1609    9.5551   10.9796    7.8618   10.5324    9.0988   10.0721   11.8797    9.8275   11.9533    8.1878   10.4349   11.2096   11.8868    8.8813   10.1214   10.3072   10.9066    9.7932   11.1989   10.9219    8.7802   10.1903    8.2465    9.5841    9.0698   11.8190    9.2795    9.2668   10.3616   10.0250    9.3434    9.4125    9.4397    9.4311   10.1485   10.8738   10.1474    9.2678   10.7184    9.2436    9.1519    9.2688   10.4245    7.8608   11.0846    8.9252   10.2275    9.0858   10.9870   10.2550    9.8012   10.7073   10.5765    8.8718   10.1188   10.5735   11.3163    9.7610   11.0439    9.5442    9.6531   12.6921   10.1263    9.4465    9.4545   10.7890   10.6459   10.4123   13.0419   10.8771    9.5731    9.1493    9.6822    9.5143    9.5250    8.7842   10.6217    8.9202   10.9442    8.5937    9.1722    9.8980   10.2121    9.0199   10.0252    9.3415   10.1260   10.5180    9.2807    9.7199   10.5647   10.7658   10.1597    9.7582   10.0975    9.4256    8.4868   10.6983   10.2313    9.2472   10.0254   11.3569   10.7001   11.2646   11.0347    9.9193    9.0375    9.4119   11.1264    9.8104   10.6279   11.1876   10.8815   10.6646    8.6141    9.5353   11.3223   11.0102   10.4596    9.7789   10.1067   10.4766   10.4119    9.7365    9.2569    9.6793    8.7655    9.1576   11.3749   10.9255    9.8435    8.8322    9.9969    8.5892    9.9623    9.1810   10.5345    8.7968   11.3747    7.8092    9.1791   10.0821   11.4408    8.9374    9.9028    9.7758    9.1858   11.9814    9.8926    9.8436   10.5845    9.3556    9.9187    9.1935    9.8353   12.0184   10.9318    9.5249    9.0289    9.9911   10.1450    8.9550    8.8396   10.6790   11.3506    8.2849   10.8154   10.9094    8.9212   10.3943   11.7502   11.7484   10.8663   10.7482    9.9420   10.1765    8.7997    8.2787   10.1069   10.2643   10.6000    9.9397   11.2882    9.5353    9.7083    9.4868
 
