# Supplementary material for: Inclusive Composite Interval Mapping of QTL by Environment Interactions in Biparental Populations
Source: PLoS One. 2015 Jul 10;10(7):e0132414. doi: 10.1371/journal.pone.0132414 (PMC4498613; doi:10.1371/journal.pone.0132414)
Supplement: S2 File — (ZIP) [file pone.0132414.s002.zip › F2 population/e=1/run_00188.met]

!**********************Note: lines staring with "!" are remarks and will be ignored in the program********************
!*********************************General Information**********************************
!Assuming F1 = P1 x P2, populations available in QTL IciMapping are: 
!  1, P1BC1F1 = P1 x F1, the first backcrossing where P1 is used as the recurrent parent;
!  2, P2BC1F1 = P2 x F1, the first backcrossing where P2 is used as the recurrent parent;
!  3, F1DH, F1-derived doubled haploids; 
!  4, RIL or F1RIL, recombination inbred lines through the repeated selfing of F1;
!  5, P1BC1RIL, recombination inbred lines through the repeated selfing of P1BC1F1;
!  6, P2BC1RIL, recombination inbred lines through the repeated selfing of P2BC1F1;
!  7, F2, the selfing generation of F1;
!  8, F3, the selfing generation of F2;
!  9, P1BC2F1, the second backcrossing where P1 is used as the recurrent parent; 
! 10, P2BC2F1, the second backcrossing where P2 is used as the recurrent parent;
! 11, P1BC2RIL, recombination inred lines through the repeated selfing of P1BC2F1; 
! 12, P2BC2RIL, recombination inred lines through the repeated selfing of P2BC2F1; 
! 13, P1BC1F2, the selfing generation of P1BC1F1; 
! 14, P2BC1F2, the selfing generation of P2BC1F1; 
! 15, P1BC2F2, the selfing generation of P1BC2F1; 
! 16, P2BC2F2, the selfing generation of P2BC2F1; 
! 17, P1BC1DH, P1BC1F1-derived doubled haploids; 
! 18, P2BC1DH, P2BC1F1-derived doubled haploids; 
! 19, P1BC2DH, P1BC2F1-derived doubled haploids; 
! 20, P2BC2DH, P2BC2F1-derived doubled haploids; 
   7      !Mapping Population (see remarks above)
   2      !Mapping Function (1 for Kosambi; 2 for Haldane; 3 for Morgan)
   2      !Marker Space Type (1 for intervals; 2 for positions)
   1      !Marker Space Unit(1 for centiMorgans; 2 for Morgan)
   6      !Number of Chromosomes (or Linkage Groups)
 200      !Size of the mapping population
   1      !Number of environments
 
!***************************************** Chromosomes and Linkage Maps **********************************************
!Chromosome                 NumMarkers
-CH1                        16
-CH2                        16
-CH3                        16
-CH4                        16
-CH5                        16
-CH6                        16
!Linkage map (Marker name followed by position or the interval length)
 MK-1-1                1     0.000
 MK-1-2                1    10.000
 MK-1-3                1    20.000
 MK-1-4                1    30.000
 MK-1-5                1    40.000
 MK-1-6                1    50.000
 MK-1-7                1    60.000
 MK-1-8                1    70.000
 MK-1-9                1    80.000
 MK-1-10               1    90.000
 MK-1-11               1   100.000
 MK-1-12               1   110.000
 MK-1-13               1   120.000
 MK-1-14               1   130.000
 MK-1-15               1   140.000
 MK-1-16               1   150.000
 MK-2-1                2     0.000
 MK-2-2                2    10.000
 MK-2-3                2    20.000
 MK-2-4                2    30.000
 MK-2-5                2    40.000
 MK-2-6                2    50.000
 MK-2-7                2    60.000
 MK-2-8                2    70.000
 MK-2-9                2    80.000
 MK-2-10               2    90.000
 MK-2-11               2   100.000
 MK-2-12               2   110.000
 MK-2-13               2   120.000
 MK-2-14               2   130.000
 MK-2-15               2   140.000
 MK-2-16               2   150.000
 MK-3-1                3     0.000
 MK-3-2                3    10.000
 MK-3-3                3    20.000
 MK-3-4                3    30.000
 MK-3-5                3    40.000
 MK-3-6                3    50.000
 MK-3-7                3    60.000
 MK-3-8                3    70.000
 MK-3-9                3    80.000
 MK-3-10               3    90.000
 MK-3-11               3   100.000
 MK-3-12               3   110.000
 MK-3-13               3   120.000
 MK-3-14               3   130.000
 MK-3-15               3   140.000
 MK-3-16               3   150.000
 MK-4-1                4     0.000
 MK-4-2                4    10.000
 MK-4-3                4    20.000
 MK-4-4                4    30.000
 MK-4-5                4    40.000
 MK-4-6                4    50.000
 MK-4-7                4    60.000
 MK-4-8                4    70.000
 MK-4-9                4    80.000
 MK-4-10               4    90.000
 MK-4-11               4   100.000
 MK-4-12               4   110.000
 MK-4-13               4   120.000
 MK-4-14               4   130.000
 MK-4-15               4   140.000
 MK-4-16               4   150.000
 MK-5-1                5     0.000
 MK-5-2                5    10.000
 MK-5-3                5    20.000
 MK-5-4                5    30.000
 MK-5-5                5    40.000
 MK-5-6                5    50.000
 MK-5-7                5    60.000
 MK-5-8                5    70.000
 MK-5-9                5    80.000
 MK-5-10               5    90.000
 MK-5-11               5   100.000
 MK-5-12               5   110.000
 MK-5-13               5   120.000
 MK-5-14               5   130.000
 MK-5-15               5   140.000
 MK-5-16               5   150.000
 MK-6-1                6     0.000
 MK-6-2                6    10.000
 MK-6-3                6    20.000
 MK-6-4                6    30.000
 MK-6-5                6    40.000
 MK-6-6                6    50.000
 MK-6-7                6    60.000
 MK-6-8                6    70.000
 MK-6-9                6    80.000
 MK-6-10               6    90.000
 MK-6-11               6   100.000
 MK-6-12               6   110.000
 MK-6-13               6   120.000
 MK-6-14               6   130.000
 MK-6-15               6   140.000
 MK-6-16               6   150.000
!*********************************** Marker Types ********************************************************************
!Co-dominant marker: When heterozygote F1 is present, P1 is coded as 2, F1 is coded as 1, and P2 is coded as 0; Otherwise, P1 is coded as 2, and P2 is coded as 0. 
!Dominant marker: When heterozygote F1 is present, P1 and F1 are coded as 12, and P2 is coded as 0; Otherwise, P1 is coded as 2, and P2 is coded as 0.  
!Recessive markers: When heterozygote F1 is present, P1 is coded as 2, and F1 and P2 are coded as 10; Otherwise, P1 is coded as 2, and P2 is coded as 0. 
!Missing marker is coded as -1. 
 MK-1-1                 1   1   1   1   1   1   1   2   2   2   1   0   1   0   0   1   1   1   1   2   0   1   1   0   2   0   1   1   0   0   0   2   2   1   0   1   1   2   1   1   1   2   0   0   2   1   1   2   2   1   0   2   1   1   0   1   2   2   0   1   2   1   0   0   1   1   0   1   2   1   1   1   0   0   2   1   2   1   1   1   1   2   1   2   2   2   1   1   0   1   0   2   1   1   1   1   1   0   0   1   2   2   1   0   0   0   1   0   0   1   1   0   0   1   2   1   0   2   2   1   1   0   1   2   1   0   0   1   1   1   1   1   1   2   1   0   0   0   1   2   0   1   1   0   0   1   2   1   2   0   0   1   1   0   1   1   0   1   1   2   0   2   0   2   2   2   0   1   2   2   0   2   0   1   0   0   1   2   2   1   2   1   1   2   0   1   0   1   2   0   1   1   2   2   1   1   0   2   0   1
 MK-1-2                 2   1   1   1   1   1   1   2   2   2   1   0   1   0   1   1   1   1   1   2   0   1   1   0   2   0   1   1   0   0   0   1   2   1   0   1   1   2   1   1   1   2   0   0   1   1   1   2   2   1   0   2   1   1   0   1   2   2   1   1   2   1   0   0   1   0   0   1   1   0   1   1   1   1   2   0   2   1   0   1   1   2   1   2   2   2   1   1   0   1   0   2   1   1   0   1   2   0   0   1   2   2   1   0   1   0   1   1   0   1   1   0   0   1   2   1   0   1   2   1   1   0   1   2   1   0   0   1   0   1   1   2   1   1   1   0   1   0   1   2   0   1   1   0   0   1   2   1   2   0   1   1   1   0   1   1   0   1   1   2   0   2   0   2   2   2   1   1   2   1   0   0   0   1   0   0   1   1   1   1   2   1   1   2   1   1   0   0   2   0   1   1   2   2   1   1   0   2   0   1
 MK-1-3                 2   1   1   1   1   1   0   2   2   2   1   0   2   0   2   1   2   1   1   1   0   1   1   0   2   0   1   1   0   0   0   1   1   1   0   1   1   1   1   1   1   2   0   0   1   2   1   2   1   1   1   2   1   1   0   0   2   2   1   1   1   1   0   0   1   0   0   1   1   0   1   1   1   1   1   0   2   1   0   1   1   1   1   1   2   2   1   1   0   1   0   2   1   1   0   1   2   1   0   1   2   1   1   0   1   0   1   2   1   1   2   0   0   1   2   0   0   2   2   1   0   0   1   2   1   0   0   1   0   1   1   0   1   1   1   0   1   0   1   2   0   1   1   0   0   1   2   1   2   0   1   1   1   0   2   1   0   1   1   2   0   2   0   2   1   2   1   1   2   1   0   0   0   1   0   0   1   2   1   1   2   1   1   2   1   1   0   0   2   0   1   1   2   2   1   1   1   2   0   1
 MK-1-4                 2   1   1   0   1   1   0   2   2   2   1   0   2   0   2   1   2   1   1   1   0   1   1   0   2   0   1   1   0   0   0   1   0   1   0   1   1   1   1   1   1   2   0   0   1   2   1   1   1   1   1   2   1   1   1   0   2   2   1   1   1   1   0   0   1   0   0   1   1   0   1   1   2   2   1   0   2   1   0   1   1   1   1   1   2   2   1   1   0   1   0   2   1   1   0   1   1   1   0   1   1   1   1   0   1   0   0   2   1   1   2   1   0   0   2   0   0   2   2   1   0   1   1   1   1   0   0   1   0   1   1   0   0   1   2   0   1   0   0   2   1   1   1   0   0   1   2   2   2   1   1   0   1   1   2   1   1   1   1   2   0   2   0   2   2   1   2   1   2   1   0   0   0   1   0   0   1   2   1   1   2   1   0   1   1   2   1   0   2   0   1   1   2   2   1   0   1   2   0   1
 MK-1-5                 2   1   0   0   1   1   0   2   2   2   1   1   2   0   2   1   2   1   1   1   0   1   1   0   2   0   1   1   0   0   1   1   0   1   0   1   1   1   1   1   1   2   1   0   1   1   1   1   0   1   1   2   1   1   1   0   2   2   1   1   1   1   0   0   2   0   1   1   1   1   1   1   2   1   2   0   2   1   0   1   1   1   1   1   2   2   2   0   0   1   0   2   1   1   0   1   1   1   0   2   1   1   1   0   1   0   0   2   1   0   2   1   0   0   1   0   0   2   2   1   0   0   1   1   1   0   0   1   0   0   1   0   0   1   2   0   1   1   0   2   1   1   1   0   0   1   2   2   2   1   1   0   1   1   2   2   1   1   1   2   0   2   2   2   2   1   2   1   2   1   2   0   0   1   0   0   1   0   1   0   2   1   0   2   1   1   0   0   2   1   1   1   2   2   1   1   1   2   0   1
 MK-1-6                 2   1   0   0   1   1   1   2   2   2   1   1   2   0   2   2   2   1   1   1   0   1   2   0   1   0   1   1   0   0   2   1   0   1   0   1   1   0   0   0   1   1   1   0   1   1   1   1   0   1   1   2   1   2   1   0   1   2   1   1   1   1   0   0   2   1   1   0   1   1   1   1   2   1   2   0   2   0   0   1   1   1   1   1   2   2   2   0   0   1   0   2   1   1   0   1   1   1   1   2   0   2   1   0   2   1   0   2   1   0   1   1   0   0   0   0   0   2   2   1   0   1   1   2   2   0   1   1   0   0   1   0   0   1   2   0   1   1   0   2   1   1   1   1   1   1   2   1   2   1   1   0   1   1   2   2   1   1   1   1   0   1   2   2   2   1   1   1   2   1   2   1   1   1   0   1   1   0   1   0   2   1   0   2   1   1   0   0   2   1   1   1   1   2   1   1   1   2   0   1
 MK-1-7                 2   1   0   0   0   1   1   1   1   2   1   1   2   1   2   2   2   1   1   1   0   1   2   1   1   0   1   1   0   0   2   1   0   1   0   1   1   0   0   0   1   1   1   1   1   1   1   1   0   1   1   2   1   2   1   0   1   2   1   1   2   2   0   0   2   1   1   0   1   1   1   1   2   1   1   0   2   0   0   0   1   0   2   1   1   2   2   1   1   2   1   2   1   0   0   1   1   1   1   2   0   2   1   0   2   1   0   2   0   0   1   1   0   0   0   0   0   2   2   1   0   2   1   2   2   0   1   1   2   0   1   1   1   1   1   0   1   1   0   1   1   1   1   1   1   1   2   1   2   1   1   0   1   1   2   0   1   1   1   1   0   1   1   1   2   1   1   1   2   1   2   1   1   1   0   2   0   0   1   0   2   1   1   2   1   2   0   1   2   1   1   1   1   2   1   1   1   2   0   1
 MK-1-8                 1   1   0   0   0   1   1   1   2   2   0   2   2   1   2   2   1   1   1   0   0   1   1   1   1   0   1   1   0   0   2   0   0   1   0   1   1   1   0   0   1   2   1   2   1   1   1   1   0   1   1   2   1   1   2   0   1   2   1   1   1   2   0   1   2   1   0   0   1   1   1   1   2   1   1   0   2   0   0   0   1   0   2   1   1   1   2   1   1   2   2   2   1   0   0   1   1   1   1   2   0   2   1   0   2   1   0   2   0   0   1   1   0   0   0   0   0   2   2   1   0   2   1   2   2   0   1   1   2   0   1   1   1   1   1   0   1   1   0   1   1   1   1   2   1   1   2   1   2   0   1   0   1   1   2   0   1   1   1   0   0   1   1   1   2   1   2   1   2   1   2   1   2   1   0   1   0   1   0   0   2   1   1   1   1   2   0   1   1   2   1   1   1   2   1   1   1   2   0   1
 MK-1-9                 1   1   1   0   0   1   0   1   2   2   0   1   2   1   2   2   1   2   2   0   0   1   1   2   1   0   1   1   0   0   2   0   0   1   0   1   1   1   0   0   2   2   1   2   1   1   0   1   0   1   2   2   1   1   2   0   2   2   0   1   1   2   0   1   2   1   0   0   1   0   1   1   2   1   2   0   2   0   0   0   1   0   2   1   2   1   2   2   1   2   2   2   1   0   0   1   1   1   1   2   1   2   1   0   2   1   0   2   0   0   0   1   0   0   0   0   0   2   1   1   0   2   1   2   2   0   1   1   1   0   1   1   1   0   1   0   1   1   0   1   1   1   1   2   2   1   2   1   2   0   1   0   1   1   1   0   1   1   0   1   0   0   2   1   2   1   2   1   2   2   2   1   1   1   0   1   1   1   0   0   2   2   1   1   1   1   0   1   1   2   0   2   1   2   1   1   0   2   0   1
 MK-1-10                0   1   0   0   0   1   1   1   2   2   1   1   2   1   2   2   1   2   1   1   0   1   1   2   1   0   1   1   0   0   2   1   0   1   0   1   1   1   0   1   2   2   1   1   2   1   0   1   0   1   2   2   1   1   2   1   1   2   1   1   1   2   0   1   2   0   1   0   1   0   1   1   2   1   2   0   2   0   0   0   1   0   2   1   2   0   2   2   1   2   2   2   0   0   1   1   1   1   1   2   1   1   1   0   2   1   0   2   0   0   0   2   0   0   0   1   0   2   0   1   0   1   1   2   1   0   1   1   1   0   1   1   1   0   1   0   2   1   0   1   1   1   1   2   2   0   1   2   2   0   1   0   1   1   1   0   2   0   0   1   0   0   2   2   2   2   2   1   2   2   1   1   1   1   0   2   1   1   0   0   2   1   2   1   1   1   0   1   1   2   0   2   1   2   1   1   0   1   0   1
 MK-1-11                0   2   0   0   0   1   1   1   0   2   1   1   2   1   2   2   1   2   1   1   0   1   1   2   2   1   1   1   0   1   2   1   0   1   0   1   1   1   0   1   2   2   1   1   1   1   1   1   0   1   2   2   1   1   1   1   1   2   2   1   1   2   0   1   1   0   1   0   1   0   1   1   2   1   2   0   2   0   0   0   1   1   2   0   1   0   2   2   1   2   2   2   0   0   1   1   0   0   1   2   2   1   1   0   1   1   0   2   0   1   0   2   0   1   1   0   0   2   1   1   0   2   1   2   1   1   0   1   1   0   1   1   0   0   1   0   2   1   0   1   1   1   1   2   2   0   1   2   2   1   1   0   1   1   0   1   2   0   0   1   0   0   2   2   2   2   2   1   2   2   1   1   1   1   1   2   1   1   1   0   2   1   2   1   1   1   1   1   1   2   0   2   2   2   0   2   0   1   0   1
 MK-1-12                0   2   0   0   0   1   1   0   0   1   1   1   2   1   2   0   1   2   1   1   0   2   1   2   1   1   1   1   0   1   1   1   1   0   0   2   1   1   0   1   2   1   1   1   1   1   1   1   0   1   2   2   2   1   2   1   1   1   2   1   1   2   1   1   0   0   1   0   1   1   1   1   2   1   2   0   2   0   0   1   1   1   1   0   1   1   2   2   1   0   2   2   1   0   0   1   0   0   1   2   2   1   1   0   2   1   0   2   0   1   1   2   1   1   1   1   0   2   0   1   0   2   2   2   2   1   0   1   1   0   0   1   0   1   1   0   2   1   0   0   1   1   0   1   2   0   1   2   2   2   2   0   1   1   0   1   2   0   0   1   0   0   2   2   2   2   2   0   2   2   1   1   1   1   1   1   1   1   1   0   2   2   2   1   1   1   0   1   1   1   0   1   2   2   0   2   0   1   0   1
 MK-1-13                0   2   0   0   0   1   0   0   1   1   1   1   1   1   2   0   1   2   1   1   0   2   1   1   0   1   0   1   0   1   1   1   1   0   1   2   1   1   0   1   1   1   1   0   1   1   1   1   1   2   2   2   2   1   2   1   1   1   1   1   1   2   1   1   1   0   1   1   0   1   0   1   2   1   1   0   2   0   0   1   1   2   1   0   1   1   2   2   1   1   2   2   1   1   0   1   0   0   1   2   2   1   1   1   2   1   0   2   0   1   1   2   1   1   1   1   0   2   0   0   1   2   2   2   2   1   1   2   1   0   0   1   1   2   2   0   2   1   0   0   1   1   0   1   2   0   1   2   2   1   0   0   1   1   0   1   2   0   0   1   0   0   2   2   2   2   1   0   2   2   1   1   1   0   1   0   1   1   1   0   1   1   2   0   1   1   1   1   1   1   1   1   2   2   0   2   0   1   0   1
 MK-1-14                0   2   0   0   0   0   0   0   1   1   1   1   1   1   1   0   1   2   1   1   0   2   1   2   0   1   0   1   0   1   1   0   1   0   2   2   1   1   0   1   1   1   0   0   1   1   1   1   2   2   2   2   2   1   2   1   1   1   1   1   1   2   1   1   1   0   2   1   0   1   0   0   2   1   1   0   2   0   0   1   1   2   2   0   1   1   2   2   1   1   2   1   1   0   0   1   0   1   1   2   2   1   1   1   1   0   1   2   1   1   1   1   2   1   1   2   1   2   0   0   1   2   2   2   2   0   1   2   2   0   0   1   1   2   2   0   1   2   0   1   2   1   0   1   2   0   1   2   2   1   0   0   1   1   0   1   2   0   0   1   0   0   2   2   2   2   0   0   1   2   1   2   1   0   1   0   1   1   1   0   1   1   2   0   0   1   1   1   1   1   0   1   2   2   0   2   0   1   1   0
 MK-1-15                1   2   0   0   0   0   0   1   1   1   1   1   1   1   1   0   2   2   0   1   2   2   1   2   1   1   0   1   1   1   1   0   1   0   2   2   1   1   0   1   1   1   1   0   1   1   1   1   1   2   2   2   1   1   2   1   1   1   1   1   1   2   1   2   1   0   2   1   1   1   0   0   2   1   2   0   2   1   0   1   1   2   2   0   1   1   2   2   1   1   1   1   2   0   1   1   0   2   1   1   1   2   1   1   1   0   1   1   1   1   1   1   1   1   1   1   1   2   0   0   1   1   2   2   2   0   1   1   1   0   1   0   1   2   1   1   1   2   0   1   2   1   0   1   2   0   1   2   2   1   1   0   1   2   0   1   2   0   0   1   0   0   2   2   2   2   0   0   0   2   0   2   0   0   1   0   1   1   0   0   1   1   2   0   0   1   1   1   1   1   0   1   2   2   0   2   0   1   1   0
 MK-1-16                2   2   0   0   0   0   0   1   1   1   1   1   1   1   0   0   2   2   1   1   2   2   1   2   1   1   0   1   0   1   1   2   1   1   1   2   1   1   0   1   1   1   1   0   1   1   1   1   1   2   2   1   1   1   2   2   1   1   1   2   1   2   1   2   1   0   2   1   1   1   0   0   2   1   2   0   2   1   0   0   0   2   2   1   1   1   2   2   2   1   2   1   2   0   1   1   0   2   1   1   1   2   1   1   1   0   1   1   1   1   1   1   1   1   1   1   1   2   1   1   1   1   2   1   2   0   1   1   1   1   1   0   1   2   1   1   1   2   0   1   2   1   0   1   2   1   1   1   2   1   1   0   1   2   0   1   2   1   0   1   0   0   2   2   2   2   0   0   1   2   0   2   0   0   1   0   1   2   0   0   1   1   2   0   0   2   1   2   1   1   0   1   2   2   0   2   0   1   1   0
 MK-2-1                 1   2   0   1   1   1   0   1   1   0   2   0   1   2   0   2   2   0   2   1   0   1   2   1   2   1   0   2   1   1   1   1   1   1   2   2   1   1   1   2   1   2   2   2   2   1   1   1   1   0   2   2   1   2   1   2   0   2   1   0   2   1   1   0   2   1   1   1   0   1   1   0   2   1   0   2   1   0   2   1   0   0   2   1   1   0   1   1   1   1   2   1   1   0   1   1   2   2   1   2   0   1   1   2   1   1   1   0   2   2   1   2   0   1   0   2   2   0   0   1   2   0   2   1   1   1   1   0   2   0   2   0   0   2   1   2   0   2   1   1   1   0   0   1   1   1   1   1   1   1   0   1   2   1   0   1   1   1   1   1   1   1   2   1   1   1   0   0   2   0   1   1   0   0   1   2   2   1   2   1   1   1   2   1   0   1   1   1   0   1   2   1   2   1   1   1   1   1   0   2
 MK-2-2                 2   2   1   0   1   1   1   1   1   0   1   0   1   2   0   1   2   0   2   1   0   1   1   1   1   1   0   1   1   1   1   0   1   1   2   2   1   0   1   2   1   2   2   2   2   1   1   1   1   1   2   2   1   2   1   2   2   0   1   1   2   1   1   0   2   1   1   1   0   2   2   0   2   1   0   2   1   0   2   1   0   0   2   1   2   0   1   1   1   2   1   1   1   0   1   1   2   2   1   1   0   1   1   2   0   1   1   0   2   2   1   1   0   1   0   2   1   1   0   1   1   0   1   1   1   1   1   0   2   0   2   0   0   1   1   2   0   2   1   1   1   0   0   1   1   1   1   1   0   1   2   1   1   1   1   0   1   1   1   0   1   0   2   1   1   0   1   0   2   0   1   2   0   0   1   2   2   1   2   1   1   1   2   2   0   1   1   1   0   1   2   0   2   1   1   1   1   1   0   2
 MK-2-3                 2   2   2   0   1   1   1   1   1   1   1   1   1   1   0   1   2   0   2   1   0   1   1   1   1   0   0   1   1   1   1   0   1   1   2   1   1   1   1   2   1   2   2   2   2   1   1   2   1   1   1   2   1   2   1   2   2   0   0   1   2   1   0   0   2   2   1   2   1   2   2   0   2   1   1   2   2   0   1   1   0   0   0   1   1   0   0   1   1   2   1   0   1   1   1   1   2   2   1   1   0   1   1   2   0   1   1   0   2   2   1   2   0   1   0   2   1   0   0   1   2   0   1   1   1   1   1   0   2   0   1   0   0   0   1   2   1   2   2   1   1   0   0   2   1   1   1   1   0   1   2   2   1   1   1   0   1   1   1   1   1   0   2   1   1   0   1   0   2   0   1   2   0   0   1   2   2   2   2   1   1   1   2   2   0   1   1   1   0   1   2   0   2   1   2   1   1   1   1   2
 MK-2-4                 2   2   2   0   1   1   2   1   1   1   1   1   1   2   0   1   2   0   2   2   0   1   1   1   1   0   0   0   1   1   1   0   1   1   0   0   1   1   2   2   1   2   2   2   1   1   1   1   1   1   1   2   1   1   1   2   2   1   0   2   1   1   0   0   2   2   2   2   1   2   2   0   2   1   1   2   1   0   1   1   1   0   0   1   1   0   0   1   1   2   1   1   1   1   1   1   2   1   1   1   0   1   1   1   0   1   1   0   2   2   1   1   1   1   0   2   1   0   1   1   1   0   1   1   0   1   1   1   2   0   1   0   0   0   1   2   1   2   2   2   1   1   0   2   1   1   1   1   0   1   2   2   2   1   1   1   0   1   1   1   1   0   2   1   1   0   1   0   2   0   1   2   1   0   1   2   2   2   1   1   0   1   2   1   0   1   1   1   0   1   2   0   2   1   2   1   1   1   1   2
 MK-2-5                 1   2   1   0   1   1   2   1   1   1   0   1   1   2   0   1   2   0   2   2   0   1   1   2   1   0   1   0   2   1   1   0   1   1   0   0   1   1   0   2   1   1   2   2   1   1   1   1   1   1   2   2   1   1   1   2   2   2   0   1   2   1   0   1   2   2   2   2   1   2   2   0   2   1   1   2   0   1   2   1   2   0   0   1   1   0   0   1   1   2   1   1   1   1   1   1   2   1   1   0   0   1   2   1   0   1   1   0   2   2   1   1   1   1   0   2   1   0   1   2   1   0   1   1   1   1   1   1   2   0   1   0   0   0   1   2   1   2   2   2   1   1   0   2   1   1   1   1   1   1   2   2   2   1   1   1   1   1   1   1   1   0   1   1   1   0   0   0   2   0   1   2   1   1   1   2   2   2   0   2   0   1   2   1   0   2   1   1   1   1   2   0   2   0   2   1   1   2   1   2
 MK-2-6                 1   2   2   0   1   1   2   1   1   1   0   1   1   1   0   1   2   0   2   1   0   2   1   2   1   1   1   0   2   1   0   0   1   1   0   1   1   1   1   2   1   1   2   1   1   1   0   1   2   1   1   2   1   1   1   2   1   2   0   1   2   2   0   1   2   2   2   2   1   2   1   0   2   1   2   2   0   1   2   2   2   0   1   1   2   0   0   1   1   2   1   1   1   1   1   1   2   1   1   0   0   1   2   0   1   1   2   0   2   2   1   1   2   1   0   2   1   0   1   2   1   0   1   1   1   2   1   1   1   0   2   0   0   0   1   2   1   2   2   1   2   1   0   2   1   1   1   1   1   1   2   2   2   2   1   1   2   1   1   1   1   0   1   1   1   1   0   1   2   0   1   2   1   0   0   2   2   2   0   2   0   1   2   1   0   2   1   0   1   1   2   1   2   0   2   1   1   2   1   1
 MK-2-7                 1   2   1   0   1   1   2   1   1   1   0   2   1   0   0   1   2   0   2   1   0   2   1   2   1   2   1   0   2   1   0   0   1   1   0   1   2   1   1   1   1   2   1   1   1   1   0   1   1   1   1   2   1   1   1   2   1   2   0   1   2   2   0   0   2   2   2   2   1   2   1   1   2   1   2   2   0   2   1   2   1   0   1   1   2   0   0   1   1   1   1   1   1   1   1   2   2   1   1   0   0   1   2   0   1   1   2   0   2   2   1   1   2   1   0   2   1   1   1   2   2   0   1   1   1   2   1   1   1   0   2   2   0   0   1   2   1   2   2   1   2   1   0   1   1   1   1   1   2   1   2   2   2   2   1   2   1   1   1   1   0   0   1   1   1   1   0   1   2   0   1   2   1   0   0   2   2   2   0   2   0   1   1   1   1   1   1   0   1   1   2   1   2   0   2   1   1   2   1   0
 MK-2-8                 1   2   1   0   1   1   2   1   2   1   0   2   2   1   0   1   2   0   2   2   1   1   1   2   0   1   1   1   2   0   1   0   1   1   0   0   2   1   1   1   1   2   1   1   1   1   0   0   1   1   1   2   1   1   1   1   0   1   0   1   2   2   0   0   2   2   2   2   1   2   1   1   1   1   2   2   0   2   1   2   1   1   1   1   2   0   0   1   1   1   1   1   0   1   1   1   2   1   1   0   0   1   2   0   1   1   2   0   2   2   1   1   2   1   0   2   1   1   1   1   2   0   1   1   1   2   1   1   1   0   2   1   0   0   1   0   1   2   2   1   2   1   0   0   1   1   1   1   2   1   2   2   2   2   1   2   1   1   1   1   0   0   2   0   1   1   0   1   2   0   0   1   1   0   1   1   2   2   0   2   1   1   1   1   2   1   2   0   1   1   2   1   2   0   1   1   2   2   1   0
 MK-2-9                 1   1   1   0   1   1   2   1   2   1   2   2   2   1   0   1   2   0   2   2   1   1   1   2   0   1   1   0   2   0   1   0   1   2   1   1   2   1   1   0   1   2   1   1   1   1   1   0   0   1   1   2   1   1   1   2   0   2   0   1   2   2   0   1   2   2   2   1   1   2   1   1   1   1   2   2   0   2   1   2   1   1   1   2   2   0   0   1   1   1   1   2   0   1   0   1   2   2   1   0   0   1   2   0   1   1   2   0   2   2   1   1   1   1   0   2   1   1   1   1   1   0   1   1   1   2   1   2   1   1   1   1   0   1   1   1   1   2   2   1   2   1   0   0   1   1   1   1   2   1   1   2   2   2   1   2   1   1   1   1   0   0   2   1   0   1   0   1   2   0   0   1   1   0   1   1   1   2   0   2   2   1   1   1   2   0   2   1   1   1   1   0   2   0   2   1   2   2   1   0
 MK-2-10                2   1   1   0   1   2   2   1   1   1   1   1   1   1   0   2   2   2   2   2   1   1   1   2   0   1   1   0   2   0   1   0   1   2   1   1   2   1   1   0   1   1   1   1   1   1   1   1   1   1   1   2   1   1   1   2   0   2   0   1   2   2   0   1   2   0   2   1   1   2   1   1   2   2   2   1   0   2   1   2   1   1   1   2   1   0   0   1   1   1   1   2   0   1   0   1   1   1   1   0   0   1   2   0   0   1   2   0   2   1   1   1   1   1   0   2   1   1   0   1   1   0   1   1   1   2   1   1   1   2   1   1   0   1   1   1   2   2   1   1   2   1   0   0   2   1   1   1   2   1   1   2   2   2   1   1   1   1   1   1   1   0   2   1   0   1   0   1   2   0   1   1   1   0   2   1   1   2   0   2   2   1   1   1   2   0   2   1   0   1   1   0   1   1   2   1   2   2   1   0
 MK-2-11                2   1   0   0   1   2   2   1   1   1   1   2   1   1   0   2   1   2   2   2   1   1   1   2   1   1   1   1   2   0   2   0   0   2   1   1   2   1   1   0   1   1   0   1   1   1   2   1   1   2   1   2   1   1   0   0   0   2   0   1   2   1   0   1   2   0   2   0   1   1   1   1   2   1   2   1   0   1   1   2   1   1   1   2   1   0   0   1   1   0   1   2   0   1   0   1   1   1   2   0   0   1   2   1   1   1   2   0   2   1   1   1   1   1   0   1   1   0   0   1   0   0   0   1   1   2   1   1   1   2   0   1   0   1   1   1   2   2   1   1   2   1   0   0   1   1   1   1   2   1   1   2   2   1   0   0   1   1   0   1   1   0   2   1   0   1   0   1   1   0   1   1   1   0   2   1   2   2   0   2   2   1   0   1   2   1   2   1   1   1   1   0   1   1   2   2   2   2   1   0
 MK-2-12                2   1   0   0   1   2   2   1   2   1   1   2   0   1   1   2   1   2   1   2   1   1   1   2   1   1   1   1   2   0   1   0   0   2   1   1   2   1   0   0   1   1   0   1   1   1   2   0   1   1   1   1   1   1   1   0   0   2   0   1   2   1   1   1   1   1   2   0   1   2   1   1   2   0   2   1   0   1   1   2   1   2   1   1   1   0   0   1   1   0   1   1   0   1   0   1   2   1   2   0   0   0   2   1   1   0   2   1   2   1   1   1   1   1   0   1   1   0   0   1   0   0   0   1   1   2   1   0   1   1   0   1   0   1   0   1   2   2   0   1   2   1   0   0   1   1   1   0   2   1   1   1   2   1   0   0   1   1   0   1   1   0   2   1   1   1   0   1   1   0   2   1   0   0   2   0   1   1   0   2   2   2   1   1   1   1   2   1   1   1   1   1   1   1   2   2   2   2   1   1
 MK-2-13                2   1   0   0   0   1   2   1   2   1   1   2   1   1   2   2   2   2   1   2   1   1   1   2   1   0   1   1   2   0   1   0   0   2   0   1   1   1   0   1   1   1   0   1   1   1   2   1   2   1   2   1   1   1   1   1   0   2   0   1   2   2   1   1   1   2   2   0   0   2   2   1   2   1   2   1   0   1   1   2   0   1   1   1   1   0   0   1   1   0   2   1   0   1   0   1   2   2   2   0   1   0   2   1   1   0   2   1   2   1   2   1   1   1   1   1   1   0   0   1   0   0   0   2   0   2   1   0   2   1   0   2   0   1   1   0   1   2   0   1   2   1   1   0   1   1   1   0   1   1   1   1   2   1   0   0   1   1   1   1   2   1   2   2   0   1   0   2   1   0   2   1   0   0   1   0   0   1   0   2   1   2   1   0   1   1   2   1   1   0   1   1   1   1   2   2   2   2   2   1
 MK-2-14                1   1   0   1   0   1   1   1   2   0   1   2   1   1   2   2   2   2   1   2   1   1   1   2   1   0   1   1   2   1   0   0   0   2   0   1   1   2   1   1   0   1   0   1   2   1   2   1   2   1   2   1   1   1   1   1   1   2   0   0   1   2   1   1   1   1   2   0   0   2   2   1   2   1   1   1   0   1   1   2   0   1   1   2   1   0   0   1   1   0   2   2   0   1   0   0   2   2   2   0   1   0   2   1   1   0   2   1   2   0   2   1   1   1   1   1   2   0   0   1   0   0   0   1   1   2   1   0   2   1   0   1   0   2   1   0   1   2   0   1   2   1   1   0   1   1   1   0   1   0   1   1   2   1   0   0   2   0   1   1   1   1   2   2   0   1   1   2   1   0   2   1   0   0   1   0   1   2   0   2   1   2   1   0   1   1   2   1   1   0   1   1   1   1   2   2   2   2   2   1
 MK-2-15                1   1   1   1   0   1   2   1   2   0   0   2   1   1   2   2   2   1   2   1   1   1   1   2   1   0   1   0   2   1   0   1   0   2   0   1   1   1   1   1   1   1   0   1   2   0   2   0   1   1   2   1   1   2   1   1   1   2   0   0   1   2   1   1   1   1   2   0   0   2   1   1   2   1   1   1   0   1   1   1   0   1   2   1   0   0   1   1   1   0   2   2   0   1   0   1   2   2   2   1   1   1   2   1   1   0   2   1   2   0   0   0   1   1   1   0   2   0   0   1   1   0   1   1   1   2   1   0   0   1   1   1   0   2   2   0   2   1   0   1   2   1   1   0   0   1   1   0   0   0   1   1   2   1   0   0   2   0   1   1   1   1   1   2   0   1   1   2   2   0   2   1   0   0   1   0   1   2   1   2   1   2   1   0   1   1   2   1   1   0   2   1   1   1   2   2   2   1   2   1
 MK-2-16                1   1   1   1   0   1   1   1   1   0   0   2   1   0   1   2   2   1   1   1   1   1   2   2   1   0   1   0   2   0   0   1   0   2   0   1   1   1   1   1   1   1   0   1   2   0   1   0   1   1   2   1   0   2   1   1   2   2   0   0   1   2   1   1   1   1   2   0   0   2   1   1   2   1   1   1   0   1   1   1   0   1   1   2   0   0   1   1   1   1   2   2   0   2   0   0   2   2   2   2   1   1   2   1   1   0   2   1   1   0   0   0   1   1   1   0   1   0   0   1   1   0   1   1   0   2   1   1   0   1   1   1   1   2   1   0   2   1   0   2   2   1   1   1   0   1   1   0   0   1   1   1   2   1   0   0   1   1   2   2   1   1   1   2   1   2   1   2   2   0   2   1   0   1   1   0   1   1   1   2   1   1   1   0   1   1   2   1   1   0   1   1   1   1   1   2   1   1   2   2
 MK-3-1                 1   1   1   1   1   2   1   1   0   0   2   0   1   2   1   2   1   1   2   1   0   2   0   2   1   0   1   1   2   0   0   1   1   1   1   1   2   1   1   2   1   1   1   1   0   1   1   1   1   1   2   0   1   2   0   1   0   1   1   1   2   1   0   1   1   1   1   1   0   1   0   1   0   0   1   0   1   1   1   1   2   0   1   1   0   0   2   1   0   0   1   2   2   1   1   2   1   2   1   1   1   1   2   1   1   2   0   0   1   0   1   1   2   2   1   0   2   0   1   0   1   1   2   2   2   0   1   1   1   0   0   1   2   1   1   2   1   1   1   2   1   0   1   2   0   1   1   0   1   1   2   0   1   1   0   1   0   0   1   1   1   1   0   1   0   1   2   0   1   1   0   2   1   2   0   1   1   0   1   1   1   2   1   0   2   2   1   0   1   0   1   1   2   1   1   1   1   0   0   1
 MK-3-2                 1   2   1   1   1   2   1   1   0   0   2   0   1   2   1   2   1   1   2   1   1   2   0   2   1   0   1   0   1   0   0   1   1   1   2   1   2   1   1   1   2   1   1   0   0   1   1   1   1   1   2   0   1   2   0   1   0   1   1   1   2   1   0   1   1   0   1   1   0   1   0   1   0   0   1   0   1   1   1   1   2   0   1   2   0   0   2   1   0   0   1   2   2   1   1   1   0   2   1   2   1   1   2   2   1   2   0   0   1   0   0   1   2   2   1   0   2   0   1   0   1   1   2   2   1   0   2   1   1   0   1   1   1   1   1   2   2   1   1   2   1   0   1   2   0   1   1   0   1   1   2   0   1   1   0   1   0   0   1   1   1   1   0   0   1   1   2   0   2   2   0   2   1   2   0   1   1   0   1   1   1   2   1   0   2   2   1   0   1   0   0   1   2   2   2   1   1   0   1   1
 MK-3-3                 1   2   1   1   1   2   1   1   1   0   2   0   1   2   1   2   1   1   1   1   1   2   0   2   1   0   1   0   2   1   1   1   1   1   2   1   2   2   1   1   2   0   1   0   0   1   1   1   2   1   1   0   1   2   0   1   0   1   1   1   2   1   1   2   1   0   1   1   0   1   0   1   0   1   1   0   1   1   1   1   2   0   2   2   0   1   2   1   1   0   1   2   2   1   1   1   0   1   1   2   1   1   2   2   2   2   0   0   1   0   1   1   2   2   1   0   2   0   1   0   0   1   2   2   1   0   2   1   1   1   0   1   0   1   1   2   2   1   0   2   1   0   0   2   0   1   1   0   1   1   2   0   1   1   0   1   0   0   1   1   1   1   0   1   1   1   2   0   2   1   0   1   2   2   0   1   1   0   1   2   1   2   1   0   2   2   0   0   1   0   1   1   2   2   2   1   1   0   1   1
 MK-3-4                 1   2   1   1   1   1   1   1   1   0   1   0   1   2   2   2   1   1   1   1   1   2   0   2   1   1   1   0   2   0   2   1   1   1   1   1   2   2   1   1   2   0   1   0   0   1   1   1   2   1   1   0   1   2   0   1   0   1   2   1   2   1   1   1   0   1   1   1   0   1   0   1   0   1   1   0   2   1   1   1   2   1   2   2   0   1   1   1   1   0   1   2   2   1   1   1   0   1   1   2   1   1   1   2   2   2   0   0   1   0   1   1   1   2   1   0   1   0   1   0   0   0   2   2   1   0   2   1   1   1   0   1   0   1   1   2   2   1   0   2   1   0   0   2   0   1   1   0   1   2   2   0   0   1   0   1   0   0   1   0   1   1   0   1   1   1   2   0   1   1   0   1   2   1   0   1   1   0   1   2   1   1   1   0   2   2   0   0   1   0   1   1   2   2   2   0   1   0   1   1
 MK-3-5                 2   2   1   1   1   1   2   1   1   0   0   0   1   2   2   1   1   1   1   1   1   1   1   2   1   1   1   0   2   0   1   1   2   1   1   1   2   2   0   1   2   0   1   1   0   1   1   1   2   1   1   1   1   2   0   1   0   1   2   1   2   1   1   1   0   1   1   1   0   1   1   2   0   1   1   1   2   0   1   1   2   1   2   2   0   1   0   1   1   1   1   1   2   0   1   0   0   1   1   1   1   1   1   1   2   2   0   1   1   0   1   1   1   2   1   0   0   0   1   0   0   0   1   2   1   0   2   1   0   1   0   1   0   1   1   2   2   1   0   2   1   1   1   2   2   2   2   0   0   1   1   0   0   1   0   1   0   0   0   1   1   1   0   0   1   1   2   0   1   1   1   1   2   1   0   1   2   0   1   1   0   1   1   1   2   2   0   0   1   0   0   1   2   2   2   0   1   1   0   1
 MK-3-6                 2   2   1   1   1   2   2   1   1   0   1   0   1   2   2   1   1   2   1   1   0   1   1   2   0   0   2   1   2   1   0   1   1   1   2   1   1   2   0   1   2   1   1   1   0   1   2   1   2   1   1   1   1   2   0   1   1   1   2   1   2   1   1   2   0   1   1   1   1   1   1   1   0   1   0   1   2   0   1   0   2   1   2   2   0   0   1   1   2   1   2   1   2   0   0   0   0   1   1   1   1   0   1   1   2   2   0   1   1   0   2   1   1   2   1   0   0   0   1   0   0   1   1   2   1   0   2   1   0   1   1   1   0   1   0   2   2   1   0   1   1   0   1   2   2   2   2   0   0   2   1   0   0   1   0   1   0   0   0   1   1   1   0   0   1   1   2   0   1   1   1   2   2   1   1   1   2   1   1   1   1   1   1   1   1   2   0   0   1   1   2   1   2   2   1   0   1   1   0   1
 MK-3-7                 2   1   2   1   1   2   2   2   1   0   1   0   1   2   1   1   0   2   1   1   0   1   1   2   0   0   1   1   2   1   0   0   1   1   2   1   2   2   0   1   2   1   1   1   0   1   2   1   2   1   1   1   1   2   0   0   1   0   2   1   2   1   1   2   0   1   1   1   1   2   2   1   0   1   0   1   1   1   1   0   2   1   2   2   0   0   1   1   2   1   1   1   2   0   0   0   0   0   1   1   1   0   0   1   2   2   0   1   1   0   2   1   1   2   1   0   0   0   1   0   0   0   1   2   1   0   1   1   0   1   1   2   0   1   0   2   2   1   0   1   1   0   1   2   2   2   2   0   1   2   1   0   0   1   0   1   0   0   0   1   1   1   1   0   2   0   1   0   2   1   1   2   1   1   1   1   2   1   1   2   1   1   2   1   1   2   0   0   1   2   1   1   2   2   1   0   1   1   1   1
 MK-3-8                 2   1   2   1   1   2   2   2   1   0   0   0   1   1   1   1   0   2   1   2   0   1   1   2   1   0   1   1   2   1   0   0   1   1   1   1   2   1   1   1   2   1   1   1   0   1   2   1   2   1   1   1   1   2   0   1   1   0   2   1   2   1   1   2   0   1   0   2   1   2   2   1   0   1   0   1   1   1   1   0   2   1   2   2   0   0   1   1   2   1   1   1   2   0   0   1   1   1   1   1   1   1   0   2   1   2   0   1   1   1   2   1   1   2   1   0   0   0   1   0   0   0   1   2   1   0   1   1   1   1   1   2   0   0   0   2   2   1   0   1   1   0   1   2   2   2   2   0   1   2   0   1   0   1   0   1   1   1   0   1   1   1   1   1   2   0   0   0   2   1   1   2   1   1   1   1   2   2   2   2   1   1   1   1   1   2   0   0   1   1   2   1   2   2   1   0   1   1   1   1
 MK-3-9                 2   0   2   1   1   1   2   1   1   0   0   1   1   1   1   1   0   2   1   2   0   2   1   2   1   0   1   1   2   2   0   0   1   1   1   1   2   0   1   1   2   1   1   1   0   1   2   1   2   2   1   1   1   2   0   1   1   0   2   1   1   1   1   1   0   1   0   1   1   2   2   1   0   0   0   1   1   1   2   0   1   1   2   2   0   0   1   1   2   0   0   1   2   1   0   1   0   1   1   1   1   1   0   2   1   2   0   1   1   1   2   1   1   1   1   0   0   0   1   1   1   0   1   2   1   0   1   1   0   1   1   2   0   1   0   1   2   1   0   1   1   1   1   2   2   2   2   0   0   2   0   1   0   1   1   1   0   1   0   1   1   2   1   1   1   0   0   0   2   1   1   2   1   1   1   1   2   2   1   2   1   1   1   0   1   2   0   0   2   1   2   1   2   2   1   0   1   2   1   0
 MK-3-10                2   0   2   1   1   1   2   1   0   0   0   1   2   1   1   1   0   2   0   2   0   2   1   2   2   0   1   1   2   2   0   0   1   1   1   1   2   0   1   1   1   1   1   1   0   2   2   2   2   2   1   1   1   2   0   1   1   0   1   1   1   1   1   0   0   1   0   1   1   1   2   1   0   0   1   1   1   1   1   0   1   1   2   1   0   0   1   1   2   0   1   1   1   1   0   1   0   1   1   1   1   1   0   1   1   2   0   0   1   1   1   1   1   2   1   0   0   0   1   1   1   1   1   2   1   1   1   1   0   2   1   2   1   1   0   1   2   1   0   1   1   1   1   2   2   2   2   0   0   2   0   2   0   1   0   1   0   1   0   1   1   2   1   1   1   0   0   1   2   1   1   2   1   1   2   0   2   2   1   2   1   0   1   0   0   2   0   0   2   1   2   1   2   2   1   1   1   2   1   0
 MK-3-11                2   1   2   1   1   0   2   1   0   0   0   1   2   1   1   1   0   2   0   1   0   2   1   2   2   0   1   1   2   1   0   0   1   1   1   1   2   1   1   1   1   1   1   1   0   1   0   2   2   2   1   1   0   2   0   1   1   0   1   1   1   1   1   0   0   1   0   1   0   1   2   2   0   0   2   1   1   1   1   0   1   1   2   1   0   0   1   1   2   0   1   1   1   1   0   1   0   0   1   0   0   1   0   1   1   2   0   1   1   0   2   1   1   2   1   0   0   0   1   2   1   1   1   1   1   2   1   1   0   2   0   2   0   1   0   1   2   1   1   0   1   1   1   2   1   2   2   0   0   2   1   2   0   2   1   1   0   1   0   1   2   2   1   1   1   1   0   1   2   0   1   1   1   1   2   1   1   2   0   2   0   0   1   0   0   2   0   1   1   1   1   1   2   2   1   2   1   2   1   0
 MK-3-12                2   1   2   1   1   0   2   1   0   2   0   0   2   1   0   1   0   2   0   1   0   2   1   2   2   0   1   1   2   1   0   0   1   1   1   1   2   1   1   1   1   0   1   1   1   1   0   2   2   2   0   1   0   2   0   1   0   0   1   0   1   1   1   0   0   1   0   1   0   1   2   2   1   1   2   1   1   1   2   0   1   1   2   1   0   1   1   1   2   0   1   1   1   1   0   0   0   0   1   0   0   1   0   1   1   1   1   0   1   0   2   1   1   2   0   0   0   0   1   2   1   1   1   0   1   2   1   1   0   2   0   2   0   2   0   1   2   1   2   0   1   1   1   2   1   1   2   0   0   2   1   2   1   2   1   1   0   1   0   1   2   2   1   1   1   1   1   1   1   0   1   1   1   1   2   2   1   2   0   2   0   0   1   0   0   2   0   0   1   1   1   2   2   2   1   2   2   2   1   0
 MK-3-13                2   1   2   1   1   0   1   0   0   2   0   0   2   1   0   2   0   2   0   1   0   1   1   2   2   0   1   1   2   2   0   0   1   1   1   1   2   2   1   1   1   0   1   1   1   2   0   2   2   2   0   1   0   2   0   1   0   0   1   0   1   1   1   0   0   0   0   0   0   1   2   2   2   1   2   0   1   1   2   0   2   1   2   2   0   1   1   2   2   0   1   1   2   1   0   0   0   0   1   0   0   1   0   2   1   1   0   0   1   0   2   1   1   2   1   1   0   0   1   2   1   1   2   0   1   2   1   1   0   2   0   2   0   2   0   1   2   2   2   0   1   0   1   2   1   1   2   0   0   2   1   2   1   2   1   2   0   1   0   1   1   2   1   1   2   2   1   2   1   0   1   1   1   1   1   2   1   2   0   2   0   0   2   0   0   2   1   0   0   1   1   2   2   2   1   2   2   2   1   0
 MK-3-14                2   1   2   1   1   0   1   2   0   2   0   0   2   1   1   1   0   2   0   1   0   1   1   2   2   1   1   1   1   2   0   1   2   1   0   1   2   1   0   2   1   0   1   1   1   2   0   1   2   2   1   1   0   2   0   1   0   0   1   1   1   1   1   0   0   0   0   0   0   0   2   2   2   1   2   0   1   1   2   0   2   1   2   2   0   1   1   2   1   0   1   1   2   1   0   0   0   1   1   0   0   1   1   2   1   0   0   0   1   0   2   2   1   2   1   1   1   0   0   2   1   0   1   0   0   1   1   1   0   2   0   1   0   1   0   0   2   1   2   0   1   0   1   1   1   1   2   0   1   2   1   2   1   2   1   2   0   1   0   1   1   2   1   1   0   2   1   2   1   0   2   2   1   0   1   2   1   2   1   2   0   0   1   0   0   1   1   0   1   1   1   2   2   1   0   1   2   2   1   0
 MK-3-15                2   1   2   1   1   1   1   2   0   2   0   2   2   1   1   1   0   1   0   1   0   1   1   2   2   1   1   1   0   2   0   1   2   1   0   1   2   2   0   1   1   0   1   1   1   2   0   2   1   2   1   1   1   2   0   1   0   0   2   1   0   2   1   0   0   1   0   0   0   0   2   2   2   2   2   1   1   1   2   0   1   1   2   2   0   1   1   1   1   0   1   1   1   1   0   0   0   1   1   0   0   1   2   2   0   1   0   1   1   0   2   1   1   2   1   1   1   1   1   2   1   0   1   0   0   1   1   1   0   1   0   1   0   0   0   0   1   1   2   0   1   1   1   1   1   1   1   0   1   2   1   2   1   2   1   1   0   2   0   1   1   2   0   1   0   2   1   2   1   0   2   2   1   0   2   2   1   2   1   2   1   0   1   0   1   1   1   0   1   1   1   2   1   1   0   2   1   2   1   0
 MK-3-16                2   1   2   1   1   0   1   1   0   2   0   2   2   1   2   1   0   1   0   1   0   1   1   2   2   1   1   1   0   2   0   0   2   1   0   1   2   2   0   1   1   0   2   2   1   2   0   2   1   2   1   1   1   2   0   1   1   1   2   1   0   1   1   0   0   1   0   0   0   0   2   2   2   2   1   1   1   1   2   0   1   1   2   1   0   0   1   1   1   0   0   1   1   2   0   0   0   1   1   1   0   1   2   2   0   1   1   2   1   0   2   1   1   1   1   2   1   1   0   2   0   0   1   0   0   0   0   1   0   1   0   1   1   1   0   0   1   1   2   0   1   1   2   1   1   1   1   0   0   2   2   1   1   1   1   1   0   2   0   1   1   2   0   1   0   2   1   2   2   1   2   2   0   0   2   2   1   1   1   2   1   0   2   0   1   1   1   1   1   0   1   2   1   1   1   2   1   2   1   0
 MK-4-1                 0   1   1   1   1   0   0   1   2   1   0   2   0   0   2   0   0   1   0   1   1   1   2   0   2   1   0   0   2   0   1   0   2   1   2   1   1   0   2   1   0   1   0   1   0   2   2   1   0   1   0   0   1   2   0   1   2   0   1   1   1   1   1   1   2   1   0   0   1   0   1   1   2   0   2   2   1   1   1   2   2   2   2   2   1   1   0   1   1   2   1   1   1   1   1   1   0   1   0   1   1   2   1   1   1   1   1   1   1   0   2   1   2   0   1   1   0   0   1   1   2   2   1   2   1   1   1   1   1   2   1   2   2   2   2   1   1   2   2   0   1   2   2   2   1   2   2   1   2   0   0   0   2   1   1   1   1   2   0   1   2   2   0   0   1   0   0   1   1   1   1   1   0   2   1   1   2   1   1   1   0   1   2   1   0   1   0   1   0   1   1   2   2   0   0   0   1   1   1   1
 MK-4-2                 1   0   1   1   1   0   0   2   1   1   0   1   0   0   2   0   0   1   0   1   1   1   2   0   2   1   0   0   2   0   1   0   2   1   2   1   1   1   2   0   0   1   0   1   0   2   2   1   1   1   0   1   1   2   0   1   2   1   1   1   1   1   2   2   2   1   0   0   1   0   1   1   2   0   2   2   1   1   1   2   2   2   1   1   1   2   0   1   1   2   2   1   0   1   1   1   0   2   0   1   1   2   1   1   1   1   1   1   1   0   2   1   2   1   1   1   0   0   1   1   2   2   1   2   1   1   2   1   0   2   1   2   2   2   2   1   1   2   2   0   1   2   2   2   1   2   1   1   2   0   0   0   2   2   1   1   1   2   0   1   2   2   0   0   1   0   0   2   1   0   1   1   0   1   1   1   2   1   1   1   0   1   2   1   0   1   0   1   0   1   1   2   2   0   0   0   1   1   1   1
 MK-4-3                 1   1   1   1   1   0   0   2   1   1   1   1   1   0   2   0   0   1   0   1   2   1   2   1   1   1   0   0   1   0   2   0   2   1   2   1   1   1   0   0   0   1   0   1   0   1   2   2   2   2   1   1   0   2   0   1   2   0   1   1   1   1   2   2   2   1   1   0   1   0   1   1   2   0   2   2   1   1   1   2   1   2   1   1   1   2   0   1   1   1   2   0   0   1   1   1   1   2   1   1   1   2   1   0   1   0   1   2   2   0   1   1   2   1   1   1   0   0   1   1   2   2   1   2   1   1   2   1   0   2   1   2   2   2   2   1   1   2   2   0   1   2   2   1   1   2   1   1   2   0   0   1   1   2   1   1   1   2   0   1   2   2   0   1   1   0   0   2   1   1   1   1   0   1   2   1   2   1   1   1   0   1   2   1   0   1   0   1   0   1   1   2   2   0   0   0   2   1   1   1
 MK-4-4                 1   1   1   0   1   0   2   2   1   1   0   1   1   0   1   0   0   1   0   1   1   1   2   1   2   1   1   0   1   0   2   0   2   1   2   1   1   0   0   0   1   1   0   1   1   1   1   2   2   2   1   1   0   2   0   1   2   0   1   1   1   1   2   2   2   1   1   0   1   0   1   1   2   0   2   2   1   1   1   2   1   2   1   1   1   2   0   1   1   1   2   0   1   1   1   1   2   2   1   1   1   2   1   0   1   0   1   2   2   0   1   1   2   0   1   0   0   0   1   1   2   2   1   2   1   1   2   1   0   2   1   2   2   0   2   1   1   2   2   0   0   1   1   0   1   2   1   1   2   1   0   1   1   1   1   1   1   2   1   1   1   2   0   1   1   0   0   2   1   1   1   1   0   1   1   1   2   1   1   1   0   0   1   1   1   1   0   1   0   1   1   1   2   0   1   0   2   1   1   1
 MK-4-5                 1   1   1   0   1   0   1   2   1   1   0   1   1   0   1   0   0   1   0   1   1   1   2   1   2   2   1   1   2   0   1   0   2   1   1   1   1   1   0   0   2   1   0   1   1   0   1   2   1   2   1   1   0   2   0   1   1   0   1   1   1   1   2   2   2   1   1   0   2   0   0   2   2   0   2   2   1   1   1   2   1   2   1   2   2   2   0   1   1   1   2   0   0   1   1   1   2   1   0   2   1   2   1   0   1   0   1   1   1   0   1   1   2   0   1   0   0   0   1   1   2   2   1   2   1   1   2   1   0   2   0   2   2   0   2   1   1   2   1   0   0   1   1   0   1   2   2   2   2   1   1   1   1   2   1   2   1   2   1   1   1   2   0   1   0   0   0   2   1   2   2   1   0   1   1   1   2   1   1   1   0   0   1   2   1   1   0   1   0   2   1   1   2   2   1   0   2   1   1   1
 MK-4-6                 1   1   1   0   1   0   0   2   1   1   0   1   1   0   1   0   0   1   0   1   1   1   2   1   2   1   1   1   2   0   1   0   2   1   1   1   1   1   0   1   2   1   0   1   1   1   1   2   1   2   1   1   0   2   0   1   1   0   2   1   1   1   2   2   2   2   1   1   2   2   0   2   0   0   2   2   2   1   2   2   1   2   1   2   2   2   0   2   1   1   2   0   0   1   1   2   2   1   0   2   1   2   1   0   1   0   1   1   1   0   1   1   1   0   1   0   0   1   1   1   2   2   1   2   1   1   2   0   0   2   0   2   2   0   1   1   2   2   1   0   1   1   1   0   1   2   2   2   1   1   2   0   1   2   1   1   1   2   1   2   1   2   1   1   1   0   0   2   1   2   2   1   0   1   1   1   2   1   1   1   1   0   1   2   2   1   0   1   0   2   1   1   1   2   1   1   2   1   1   1
 MK-4-7                 1   2   1   0   1   1   0   2   1   1   0   1   1   0   2   0   0   1   0   1   1   1   2   1   2   0   2   1   2   0   1   0   2   2   1   1   1   1   0   1   2   1   0   0   2   1   1   2   1   2   1   0   0   2   0   0   2   1   2   1   0   1   2   2   2   2   1   1   1   2   1   2   0   0   2   2   2   1   2   2   1   2   1   1   2   2   0   2   1   1   2   0   1   1   1   2   2   1   1   2   1   2   1   0   0   0   1   1   1   1   1   1   1   1   1   1   0   2   1   1   2   2   2   2   1   1   2   0   0   2   0   2   1   1   1   1   2   2   1   0   1   1   2   0   0   2   2   2   1   1   2   0   1   2   1   0   1   1   1   2   1   1   1   1   1   0   0   1   1   2   2   1   0   1   2   1   2   0   1   1   1   0   1   2   1   1   1   1   0   1   1   1   1   2   1   1   2   1   1   1
 MK-4-8                 1   2   1   0   1   1   0   2   1   1   0   1   1   0   2   0   1   1   0   1   1   1   2   0   2   0   2   0   2   0   1   0   2   2   1   1   1   1   0   1   2   0   1   0   2   1   2   2   1   2   1   1   0   2   0   0   2   1   1   1   0   1   2   1   2   2   2   1   1   2   0   1   0   0   2   2   2   1   2   2   1   2   1   1   2   2   0   2   1   1   2   0   2   1   2   2   2   1   1   2   1   1   1   1   0   0   0   1   1   1   2   1   1   1   1   1   0   2   1   1   2   2   1   1   1   1   2   0   0   2   0   2   1   1   1   1   2   2   1   0   0   1   2   0   1   2   2   2   1   0   1   1   1   2   1   0   1   1   1   2   1   1   1   1   1   1   0   2   1   1   2   1   0   1   2   1   2   0   1   1   1   1   1   2   1   1   1   1   0   1   1   1   1   2   1   1   2   1   1   1
 MK-4-9                 1   2   1   0   1   1   0   2   1   1   1   1   1   0   2   0   1   1   0   1   1   1   2   0   2   0   2   0   2   0   2   0   1   1   1   1   1   1   0   1   2   0   1   0   2   1   1   1   1   2   2   1   0   2   0   0   2   0   1   1   0   2   2   1   2   2   1   1   1   2   0   1   1   0   2   2   2   1   1   2   1   2   0   0   1   2   0   2   0   2   2   0   2   1   2   2   2   1   1   1   1   2   1   1   0   1   1   0   1   1   2   1   1   1   1   1   0   2   1   1   2   2   1   2   1   1   2   1   0   1   0   1   1   1   1   1   2   1   1   0   0   0   2   0   1   2   1   1   0   0   1   2   2   2   0   0   1   2   1   2   1   1   1   1   1   1   0   2   1   1   1   1   0   1   2   2   2   0   1   1   1   1   1   2   1   1   1   1   1   1   1   1   2   2   1   1   2   1   1   1
 MK-4-10                1   2   1   0   1   1   0   2   1   2   1   1   1   0   2   0   1   1   1   1   0   1   2   0   2   0   1   0   2   1   2   0   1   1   1   1   1   1   0   2   2   0   2   0   2   1   1   2   1   2   2   1   0   2   0   1   2   0   1   1   1   1   2   1   1   2   1   1   2   1   0   1   1   0   2   2   1   1   0   2   1   2   0   0   1   2   0   2   0   2   2   0   2   1   2   2   2   1   1   1   1   2   1   1   0   1   1   1   1   1   2   1   1   1   1   1   0   2   1   1   2   2   1   2   0   1   2   2   0   1   0   1   1   1   1   2   1   1   1   0   0   0   2   0   2   1   1   1   1   0   1   1   2   2   0   0   1   2   1   1   1   1   1   1   1   1   0   2   1   1   1   1   0   1   1   1   2   0   0   1   1   1   1   2   2   1   1   1   1   1   1   1   2   2   1   1   2   0   1   1
 MK-4-11                1   2   1   0   1   2   0   2   1   2   1   1   1   1   2   1   1   1   1   1   1   1   2   0   2   0   1   0   2   1   2   0   1   1   1   1   1   1   0   2   2   0   2   1   2   1   1   2   1   0   2   1   0   2   0   1   2   0   1   2   1   1   2   1   1   2   2   1   2   1   0   1   1   0   2   2   1   2   0   1   1   1   1   0   1   2   1   2   0   2   1   0   2   1   2   2   1   1   0   0   1   1   1   1   0   1   2   1   1   1   2   1   1   1   1   1   0   1   1   1   1   2   1   1   0   0   2   1   1   1   0   1   1   1   1   2   1   1   1   0   0   0   2   0   2   2   1   1   1   0   0   0   2   2   0   0   1   2   1   1   1   1   1   1   1   1   0   1   0   1   2   0   0   1   1   1   2   0   1   1   1   1   1   1   1   1   1   1   1   1   1   2   2   2   1   2   2   1   0   1
 MK-4-12                1   1   2   0   1   2   0   2   1   2   1   1   0   1   2   1   1   0   1   0   1   2   2   0   1   0   1   0   2   1   2   1   1   1   1   1   2   1   0   2   2   0   1   1   2   1   1   1   1   1   2   1   0   2   0   0   2   0   1   1   2   1   2   1   1   1   1   1   2   1   1   1   1   0   2   2   1   2   1   1   1   1   1   1   1   2   1   2   0   0   1   0   2   1   2   2   1   2   0   0   0   1   1   1   0   1   2   2   1   1   2   1   1   1   1   1   0   1   1   2   1   2   1   1   0   0   2   1   1   1   0   2   1   1   2   1   1   1   1   1   0   0   2   0   2   2   1   1   1   0   0   0   2   2   1   0   1   2   1   1   1   1   1   1   1   0   0   1   0   1   2   0   0   1   1   1   2   0   0   0   1   1   1   1   1   1   1   1   1   2   1   2   2   2   1   2   2   1   0   1
 MK-4-13                1   1   2   1   1   2   0   2   0   2   1   2   0   1   2   1   1   0   1   0   1   2   2   0   1   1   1   1   2   1   2   1   1   1   1   1   2   1   0   2   2   0   1   2   2   1   1   0   1   1   2   1   0   2   0   0   2   0   1   1   2   1   2   2   0   1   2   1   2   1   1   2   1   1   1   2   1   2   2   1   1   1   1   2   1   1   1   2   0   0   0   1   2   1   2   2   1   2   0   0   0   1   1   1   0   1   2   2   1   1   2   1   1   1   1   1   0   1   1   2   1   2   0   1   0   0   2   1   1   1   0   2   1   1   2   1   0   1   1   1   0   0   2   0   2   2   1   1   1   0   0   0   2   2   1   0   1   2   1   2   1   1   1   1   2   0   0   2   0   1   2   0   0   1   1   1   2   0   0   1   1   1   1   1   2   1   1   1   0   2   1   2   1   2   2   2   2   1   0   1
 MK-4-14                1   1   2   1   1   2   0   2   0   2   0   2   0   1   2   1   1   1   1   0   1   2   2   0   1   1   1   2   0   1   2   1   0   1   1   1   1   1   0   1   2   0   1   2   2   1   0   0   1   1   2   2   0   2   0   0   2   0   1   1   2   1   2   2   0   1   2   1   2   1   1   2   1   1   1   2   1   1   2   2   1   1   1   2   1   1   1   2   0   0   0   1   2   1   2   2   1   1   0   0   0   1   1   2   0   1   2   2   1   1   2   1   2   1   1   1   0   1   1   2   1   2   0   2   0   0   2   1   0   1   0   2   1   1   2   1   0   1   1   1   0   0   2   0   2   2   1   2   2   0   0   0   2   2   0   0   1   2   1   2   1   1   1   1   1   0   0   2   0   1   2   0   1   1   1   1   1   0   0   1   1   1   1   1   2   1   1   1   0   2   1   2   1   2   2   2   1   1   0   1
 MK-4-15                1   0   2   1   2   2   0   2   0   2   1   2   0   1   2   2   1   1   1   0   1   1   2   2   1   1   1   2   0   1   2   0   0   0   1   0   1   2   0   1   2   1   1   2   2   1   0   1   1   2   2   2   0   2   0   1   2   0   1   1   1   1   2   2   1   1   2   0   2   0   1   0   1   2   1   1   1   0   1   2   1   1   1   2   1   1   1   2   0   0   0   1   2   1   2   2   2   1   1   0   1   1   1   2   0   2   2   2   1   1   2   0   2   2   1   1   0   1   1   2   1   2   0   1   0   0   2   2   0   1   0   2   1   1   2   1   0   1   1   1   0   0   2   0   2   1   1   2   2   0   0   0   1   1   0   0   1   2   1   2   0   1   1   1   1   0   0   2   1   1   1   1   1   1   1   1   1   0   0   1   1   1   1   1   1   1   2   2   0   2   1   2   1   2   1   2   1   1   0   1
 MK-4-16                1   0   2   1   2   2   0   2   1   2   1   2   0   1   2   2   1   1   1   0   1   1   2   0   2   1   1   1   0   1   2   1   0   0   1   1   1   2   1   1   2   1   1   2   2   1   0   1   1   1   2   2   0   2   0   1   2   0   1   1   1   1   2   2   1   1   2   1   2   0   1   1   2   2   2   1   1   0   1   2   1   1   1   2   2   1   1   1   0   0   0   1   2   1   2   2   2   1   2   0   0   1   1   2   0   1   2   2   1   1   2   0   1   2   1   1   1   2   1   2   1   2   0   1   0   0   1   2   1   1   0   2   1   1   2   1   0   1   1   2   0   0   2   0   2   1   1   2   2   0   0   1   1   1   0   0   2   2   0   1   0   1   1   1   1   0   0   2   1   0   1   1   1   0   2   1   1   0   1   1   1   0   1   0   1   1   2   2   0   2   1   2   1   2   1   2   1   0   0   1
 MK-5-1                 2   1   1   1   2   2   1   1   1   2   1   2   0   1   2   0   2   1   1   1   1   2   1   1   1   1   0   2   1   1   1   1   1   0   1   2   2   1   2   0   2   2   2   0   0   2   1   0   1   1   2   1   1   1   1   1   0   2   1   2   0   1   2   2   1   1   1   0   1   0   1   0   2   2   1   0   1   2   2   2   0   0   1   2   0   2   2   1   1   2   1   2   0   2   1   1   2   0   2   2   1   2   2   1   1   1   2   0   1   1   1   2   2   2   0   1   0   0   1   2   1   1   1   1   1   2   2   0   0   1   0   2   1   0   0   2   2   1   0   1   1   1   0   1   1   0   0   1   0   0   1   1   0   1   1   1   0   2   2   0   1   0   1   1   1   0   1   2   1   2   1   0   1   0   1   2   1   1   1   1   1   1   1   2   2   2   2   1   0   1   0   0   0   0   1   1   1   1   1   1
 MK-5-2                 2   2   0   1   1   2   1   1   1   2   1   2   1   1   1   1   2   0   2   1   1   2   1   1   1   1   0   2   2   1   1   1   1   0   1   2   2   1   1   1   2   2   2   2   0   2   1   1   1   1   2   1   1   1   2   1   0   2   0   2   0   1   2   2   1   1   1   1   1   0   1   0   2   1   1   0   1   2   2   2   0   0   2   1   0   2   2   0   1   2   1   1   0   2   1   1   2   0   2   1   1   1   1   0   2   1   2   0   1   1   1   2   2   2   0   1   0   0   0   2   2   1   1   1   0   1   1   1   0   1   0   2   1   0   0   2   1   1   0   1   1   1   0   1   1   1   0   1   0   0   1   0   0   1   1   1   0   2   2   0   1   0   1   1   1   0   1   0   1   2   2   0   2   0   1   2   1   1   1   1   1   1   0   2   2   2   2   0   0   1   1   0   0   0   1   1   1   0   1   1
 MK-5-3                 2   2   0   1   1   2   1   2   2   2   1   2   1   1   1   0   2   0   2   1   2   1   2   1   1   1   0   2   1   1   1   1   1   1   1   2   2   1   1   1   2   2   2   2   0   2   1   1   1   1   2   1   1   1   2   1   0   1   0   2   0   1   1   2   1   0   1   1   1   0   1   0   2   1   1   0   1   2   2   2   0   0   2   1   0   2   2   0   1   2   1   1   0   2   1   1   1   0   2   1   1   1   1   0   2   1   2   0   1   1   1   2   2   2   1   2   0   1   0   2   2   1   1   1   1   1   1   1   0   1   0   1   1   0   0   2   1   1   1   0   1   1   0   1   1   1   0   1   0   0   1   0   0   0   1   1   0   1   1   1   1   1   1   1   0   0   1   0   1   2   2   0   2   0   1   2   1   1   0   1   1   1   0   2   1   2   1   1   0   1   1   0   0   0   0   1   1   1   1   1
 MK-5-4                 2   2   0   1   0   2   2   2   1   2   1   2   1   1   1   0   2   0   2   1   1   1   2   1   1   1   0   2   1   1   1   1   1   1   1   2   2   2   1   1   2   2   2   2   0   2   1   1   1   1   2   1   2   1   2   1   0   1   1   1   0   1   2   2   1   0   1   1   1   0   1   0   2   1   1   1   0   2   2   2   0   1   2   1   0   2   2   0   1   2   1   1   0   2   1   1   1   0   2   0   1   1   1   0   1   1   2   0   1   1   1   2   2   1   1   2   0   1   0   2   2   0   1   1   1   1   1   1   2   1   0   1   1   0   1   2   1   1   2   0   1   1   0   1   0   1   0   0   0   1   1   0   0   0   1   1   0   1   1   2   1   0   2   1   0   0   1   1   1   2   2   1   1   1   1   2   1   1   0   1   0   1   0   2   0   2   1   1   0   1   1   0   0   0   0   1   1   1   1   2
 MK-5-5                 2   1   0   1   1   2   2   2   1   2   1   2   1   1   1   0   2   0   2   1   1   2   2   0   1   2   0   2   1   2   1   1   1   1   1   2   2   2   1   1   2   1   2   2   0   2   1   1   1   0   2   0   1   1   2   1   0   1   1   1   0   1   2   2   1   0   1   1   2   0   1   0   2   1   1   1   0   1   2   2   0   1   1   1   0   2   2   1   1   2   1   1   0   2   0   1   1   0   2   0   1   1   1   0   1   0   2   0   1   0   1   2   2   1   1   1   0   1   1   1   1   0   1   1   1   0   1   1   1   0   0   1   1   1   1   2   1   1   2   0   1   1   0   0   0   1   0   0   0   1   1   0   0   1   1   1   0   1   1   2   1   0   2   1   0   1   1   1   1   2   2   1   1   1   1   2   1   1   0   1   0   1   0   2   0   2   1   1   0   2   1   0   0   0   0   2   1   1   1   2
 MK-5-6                 2   1   0   1   1   2   2   2   1   2   1   2   1   1   1   1   2   0   1   1   1   2   1   0   1   2   0   1   1   2   1   1   1   1   1   2   2   2   1   1   2   1   2   2   0   2   1   1   1   0   2   0   2   1   2   1   1   0   1   1   0   1   1   2   1   0   1   1   1   0   1   0   1   1   1   1   0   2   1   2   0   2   1   1   0   1   2   1   1   2   1   1   0   1   1   1   1   0   2   0   1   1   0   0   1   0   2   1   2   1   1   2   2   1   1   1   0   1   1   1   1   0   1   1   1   0   1   1   1   0   0   1   1   1   1   2   1   1   2   0   1   1   0   0   0   1   0   0   0   1   0   0   0   1   1   1   1   2   1   2   1   0   2   1   0   1   1   1   1   2   1   1   1   1   1   2   0   1   0   1   0   0   0   1   0   2   1   1   0   2   1   0   0   0   0   2   1   1   2   2
 MK-5-7                 2   1   0   1   2   2   2   2   1   2   1   2   1   1   1   1   2   0   1   1   0   2   0   1   1   2   1   1   1   2   1   0   1   1   2   2   2   2   1   0   2   2   2   1   0   1   0   1   1   1   0   0   2   0   1   1   1   1   1   0   0   1   1   2   1   0   1   1   1   0   1   0   1   1   2   1   0   2   1   2   0   2   1   1   0   1   2   1   1   2   1   2   1   1   0   1   2   1   1   0   1   1   1   1   1   0   2   1   1   0   2   2   2   1   1   1   1   1   1   1   1   0   1   1   1   0   1   1   0   0   1   1   1   2   2   1   1   1   2   0   1   2   2   0   1   0   0   1   0   1   0   0   0   1   1   1   1   2   1   2   1   0   2   1   0   1   1   1   2   2   2   1   2   1   1   1   0   1   0   1   0   0   0   1   1   2   1   2   1   1   1   0   0   0   0   2   1   1   2   1
 MK-5-8                 2   1   0   1   2   1   2   1   1   2   1   2   1   1   1   2   1   1   2   2   0   2   1   0   1   2   0   1   1   2   1   1   1   1   2   2   2   2   1   0   2   2   2   1   0   0   0   1   1   1   0   1   2   0   0   2   1   1   2   0   1   1   0   2   1   0   1   1   1   1   1   1   1   0   2   1   0   2   1   2   0   1   1   1   0   1   1   1   1   2   1   1   1   0   0   1   2   2   1   0   1   1   1   1   1   0   2   2   1   0   1   2   1   1   1   1   1   1   1   2   1   0   1   1   1   0   1   1   1   0   1   1   2   2   2   2   1   1   2   0   0   2   2   0   1   0   0   1   0   1   1   0   0   1   1   0   1   2   2   1   2   0   1   1   1   1   1   1   1   2   2   1   2   1   1   1   0   1   0   2   0   0   0   1   0   2   1   2   0   1   1   0   0   0   0   2   0   1   2   1
 MK-5-9                 2   1   0   0   2   1   1   1   1   2   1   2   1   1   1   2   1   1   1   2   0   2   1   0   1   2   0   1   1   2   1   1   1   2   2   2   2   2   1   1   2   2   2   1   0   0   0   1   1   1   0   1   1   1   0   1   1   1   2   0   1   1   0   2   1   0   1   1   2   1   1   1   1   0   2   1   0   2   2   1   0   1   1   1   0   0   1   1   1   2   1   1   0   1   0   1   2   2   1   0   1   1   1   1   1   0   2   2   0   1   0   2   1   1   1   1   1   1   1   2   1   1   1   1   1   0   0   1   0   0   1   1   2   2   2   2   1   1   2   0   1   2   1   0   0   0   0   1   0   1   2   0   0   1   1   0   2   2   2   1   2   1   1   1   1   1   1   1   1   2   2   1   2   1   1   1   0   1   0   2   0   1   0   1   0   2   0   2   0   2   1   0   0   0   0   2   0   2   2   1
 MK-5-10                1   0   1   0   2   1   1   1   0   2   1   1   1   0   1   2   1   1   1   2   0   2   1   1   1   2   0   1   1   2   1   1   1   2   2   2   1   2   1   1   2   2   2   1   0   0   0   1   1   1   0   1   1   1   0   1   1   2   2   0   0   0   0   2   1   2   0   0   2   2   1   1   2   0   1   1   1   2   2   1   0   1   1   1   0   0   1   1   1   2   1   1   0   1   0   2   2   2   1   0   1   1   1   1   1   1   1   2   0   1   0   2   1   1   1   1   1   1   1   2   1   2   1   1   1   0   0   1   0   0   1   1   2   2   1   2   1   1   2   1   1   2   1   0   0   2   0   1   0   1   2   0   0   1   0   0   1   2   1   1   2   2   1   1   1   1   1   1   1   2   2   0   2   2   1   1   0   1   1   2   0   1   0   1   0   2   0   1   0   1   2   0   0   0   0   2   0   2   2   1
 MK-5-11                1   1   1   2   1   2   1   0   0   1   1   1   1   1   1   2   1   1   1   2   0   2   1   0   1   1   1   1   1   1   0   1   1   2   2   2   1   2   1   1   1   2   2   1   0   0   1   1   1   1   0   1   1   1   0   1   0   2   2   1   0   1   0   2   1   2   1   0   2   2   2   1   2   0   1   1   0   1   1   1   0   1   1   1   0   1   1   1   1   2   1   2   0   1   0   2   2   2   1   0   1   1   1   1   1   1   1   2   1   1   0   2   0   1   1   1   1   1   0   2   1   2   2   1   1   0   0   1   0   0   1   2   2   2   1   1   1   1   2   1   1   2   2   0   0   2   0   0   0   1   2   0   0   1   0   0   1   1   1   0   2   0   0   2   1   1   1   0   1   2   2   0   2   2   1   1   0   1   1   2   0   2   0   0   0   1   1   1   0   1   1   0   0   0   0   1   0   2   2   1
 MK-5-12                0   1   0   1   1   2   1   0   0   1   1   2   1   1   1   2   1   0   2   2   0   2   1   0   1   1   1   1   1   1   0   1   1   2   1   2   1   2   1   1   1   2   2   2   0   0   1   1   1   1   0   2   0   1   0   1   0   2   2   1   0   1   0   2   2   2   1   0   2   2   2   1   2   1   1   1   0   1   0   1   0   1   1   1   0   1   1   1   1   0   0   2   0   0   0   1   2   2   1   1   1   1   1   1   1   1   1   2   1   1   0   2   0   1   1   1   0   1   0   2   1   2   2   1   1   0   0   1   0   0   1   2   2   2   1   1   1   1   2   1   1   1   2   0   0   0   0   0   0   2   2   0   0   1   0   0   1   1   0   0   2   0   0   2   1   1   1   0   1   2   1   0   1   1   0   1   0   1   1   2   0   2   0   0   0   1   1   1   0   1   1   0   1   0   0   1   0   2   2   1
 MK-5-13                0   1   0   1   1   2   1   0   0   1   1   2   1   1   2   2   1   0   2   2   0   2   1   1   0   2   1   2   1   1   0   1   1   2   1   2   1   1   1   1   0   2   2   2   0   0   1   1   1   1   0   2   0   2   0   1   0   2   2   1   0   1   0   2   2   2   1   0   2   2   2   1   1   1   1   1   0   1   0   1   1   0   1   1   0   1   1   1   1   0   0   2   1   1   0   1   2   2   1   1   1   2   1   1   1   1   0   2   1   1   0   2   0   1   2   1   1   1   1   2   1   2   2   1   1   0   0   1   0   0   1   2   2   1   1   1   1   2   2   1   1   1   1   0   1   0   1   0   0   2   2   0   0   1   0   0   1   1   0   0   1   0   0   2   1   1   1   0   1   2   1   0   1   1   0   1   0   1   1   1   1   2   0   0   0   1   1   1   0   1   1   0   1   1   1   1   0   2   2   1
 MK-5-14                0   1   0   1   1   2   1   0   0   1   0   2   1   1   2   2   1   0   1   2   0   2   1   1   0   2   1   1   1   1   1   0   1   2   1   2   1   1   1   0   0   2   2   2   0   0   1   2   1   1   1   2   0   2   0   1   0   2   2   1   0   2   0   2   1   2   1   0   2   2   2   1   1   1   2   0   0   1   0   1   1   0   1   1   0   1   1   1   1   0   1   2   2   1   0   1   2   1   1   2   1   2   1   1   1   1   0   1   1   1   0   2   0   1   2   1   1   1   1   2   1   1   2   1   1   0   0   1   0   0   1   2   2   1   1   0   1   2   2   1   0   1   1   0   1   0   1   0   0   2   2   0   0   1   0   0   0   1   0   0   1   0   0   1   1   0   1   1   2   2   2   0   1   1   0   1   1   1   1   2   0   2   0   1   0   1   1   1   0   1   0   0   1   1   1   1   1   1   2   1
 MK-5-15                1   1   1   1   1   2   1   0   0   1   0   2   1   1   1   2   1   0   1   2   1   2   1   1   0   2   1   1   1   1   1   0   1   1   1   2   1   0   1   0   0   1   2   1   0   0   0   2   1   2   1   1   0   2   1   1   0   2   1   1   0   2   0   2   1   2   1   0   2   2   1   1   1   1   1   0   0   0   0   1   1   0   1   1   0   1   1   1   1   0   1   1   2   2   0   2   2   1   1   2   1   2   1   1   1   1   0   1   2   1   0   2   0   1   2   1   1   1   1   2   0   2   2   1   1   0   1   1   0   0   1   2   2   1   1   0   1   2   2   1   1   1   1   0   1   0   1   0   0   2   2   0   0   1   1   1   0   1   1   1   1   0   0   1   1   0   1   1   2   2   2   0   1   1   0   1   1   2   1   2   0   2   1   1   0   2   1   1   0   1   0   1   1   1   1   2   1   1   2   1
 MK-5-16                1   1   1   0   1   2   1   0   1   0   0   2   1   1   2   2   1   0   0   1   2   2   1   1   1   2   1   1   1   1   1   0   1   2   1   2   1   0   0   0   0   1   2   1   0   0   0   2   0   2   1   0   0   2   1   1   1   2   1   1   0   1   0   2   1   2   1   0   2   2   1   0   0   1   0   0   0   0   0   1   1   0   1   1   0   0   0   1   1   0   1   1   2   2   0   2   2   1   1   2   1   2   1   0   0   1   0   1   2   0   0   2   0   1   2   1   1   0   1   2   0   2   2   1   1   0   0   1   0   0   1   2   1   1   1   1   1   2   2   1   1   0   1   0   0   0   1   0   0   2   2   0   0   2   1   1   1   2   0   2   1   0   0   1   1   0   1   0   2   2   2   0   1   1   0   1   1   2   0   2   0   2   1   1   0   1   1   1   0   1   0   1   1   1   1   2   2   1   2   1
 MK-6-1                 2   0   2   1   1   1   2   2   1   2   2   0   1   1   2   1   2   0   2   1   0   1   0   0   0   2   2   2   0   0   0   2   2   1   2   1   1   1   1   0   0   1   1   1   2   1   2   2   0   1   1   1   0   2   1   2   2   0   1   0   1   0   1   0   0   1   0   1   1   0   2   0   1   2   2   0   1   1   2   1   0   0   1   2   2   0   2   2   1   0   2   2   0   2   0   1   1   2   2   1   1   1   2   0   1   1   0   0   0   0   2   1   2   2   1   1   1   2   2   2   2   1   2   1   0   0   2   1   1   1   0   1   0   1   1   1   1   0   1   1   0   1   1   2   0   2   2   1   1   1   1   1   2   2   1   2   2   0   2   2   1   1   0   1   0   0   0   1   1   2   1   1   1   1   1   1   2   1   0   1   2   1   0   0   0   1   0   2   0   1   0   1   1   1   0   0   1   2   0   2
 MK-6-2                 2   1   2   1   1   2   2   2   1   2   1   0   1   1   2   1   2   0   2   1   1   1   0   0   0   2   1   2   0   0   0   2   2   1   2   1   1   1   1   0   0   1   1   1   2   1   2   2   0   1   1   1   0   2   1   2   2   0   1   0   1   0   1   1   0   1   0   0   2   1   2   1   1   1   2   0   1   1   2   1   0   1   1   2   2   0   1   2   1   0   2   2   0   2   0   1   1   2   2   1   1   2   2   0   1   1   0   0   0   0   2   1   2   2   0   1   2   2   2   2   2   0   1   1   0   1   2   1   0   1   0   0   0   1   1   1   1   1   1   0   0   1   1   2   0   1   1   1   1   1   0   1   1   2   1   2   1   0   1   2   1   2   0   1   1   0   0   1   1   2   1   1   1   0   1   1   2   0   0   1   2   1   0   0   0   2   0   2   0   1   1   1   1   1   0   1   1   2   0   1
 MK-6-3                 2   1   2   1   1   2   2   2   1   2   1   0   1   2   2   1   1   1   2   1   1   1   1   1   0   1   1   2   0   1   0   2   2   1   2   0   1   1   1   0   0   1   1   1   1   1   1   2   0   1   1   1   0   1   1   2   2   0   2   1   1   0   0   1   0   1   0   0   2   0   2   1   1   1   0   0   1   1   2   1   0   1   0   2   2   0   1   1   1   0   2   1   0   2   0   1   1   2   2   1   0   2   2   0   2   1   0   0   0   0   2   1   2   2   0   2   2   2   2   2   2   0   0   1   1   1   2   1   0   1   0   1   0   1   2   1   1   1   1   0   0   1   1   2   0   1   1   1   1   1   0   2   1   2   0   1   1   0   1   2   1   1   0   1   1   0   0   2   1   2   1   1   1   0   1   1   2   0   0   1   2   1   0   0   0   2   0   2   1   1   1   1   1   1   0   1   0   2   0   1
 MK-6-4                 2   1   2   1   1   2   2   1   1   2   1   0   1   2   2   1   1   1   2   0   1   1   1   1   1   1   1   2   0   1   0   2   2   1   2   0   1   1   1   0   1   1   1   1   1   1   1   2   0   1   1   1   0   1   1   2   1   1   1   0   0   1   1   1   0   1   0   0   2   0   2   1   1   1   0   0   1   1   2   1   0   1   1   2   2   0   1   1   1   0   1   1   0   2   0   1   1   2   2   1   0   2   1   0   2   1   0   1   0   0   2   1   2   1   1   2   1   1   2   2   2   1   1   1   1   1   2   1   0   2   1   1   0   2   2   1   2   0   1   0   0   1   2   2   1   1   1   1   1   1   0   2   1   2   0   1   1   0   1   2   1   1   1   1   1   0   0   1   2   1   1   1   1   0   1   1   2   0   0   1   2   1   0   0   0   2   1   2   1   1   1   1   1   1   0   1   0   1   0   2
 MK-6-5                 2   0   2   2   1   2   2   0   2   2   1   0   1   1   2   1   1   0   2   0   1   1   1   0   1   1   1   2   1   1   0   2   2   1   2   0   1   1   1   0   1   0   1   1   1   1   1   2   0   2   1   1   0   1   1   2   1   2   1   0   1   2   1   1   0   1   1   0   1   0   2   1   1   2   0   0   1   1   1   1   0   1   1   2   2   1   1   1   2   0   0   1   0   2   1   1   1   2   2   1   0   2   1   0   2   1   1   0   0   0   2   1   2   1   1   1   1   1   2   2   2   1   1   1   1   1   2   1   1   2   1   1   0   2   2   1   1   1   1   0   0   1   2   2   1   1   1   1   1   1   0   1   1   1   1   1   1   0   1   1   1   1   1   1   1   0   1   1   2   1   1   2   2   1   1   1   2   0   0   1   1   2   0   0   0   2   1   2   1   1   1   1   1   1   1   0   1   0   1   2
 MK-6-6                 2   1   2   2   1   2   2   0   2   2   1   0   1   1   1   1   1   1   2   0   1   2   1   0   1   2   1   0   1   0   0   1   2   1   2   1   1   1   1   0   1   0   1   1   1   1   1   2   0   1   1   1   0   1   1   2   1   2   1   0   1   2   1   1   0   1   1   0   1   0   2   1   1   2   0   0   2   0   1   2   0   1   1   2   2   1   1   1   2   0   1   1   0   1   1   1   1   2   1   1   0   2   2   1   2   1   1   0   1   0   2   0   2   0   0   0   1   1   2   2   2   1   1   1   1   1   1   1   0   1   1   1   0   2   2   0   1   1   1   0   0   1   2   1   1   1   1   1   1   2   0   1   2   1   1   1   1   0   0   1   2   1   1   1   1   0   1   1   2   0   1   1   2   1   1   1   2   0   0   1   1   2   0   0   0   1   1   1   1   1   0   1   1   1   1   0   1   0   1   2
 MK-6-7                 2   1   2   2   1   1   2   0   2   2   1   1   0   1   1   1   1   1   2   0   1   2   2   0   1   1   1   0   2   0   0   1   2   0   2   1   1   1   1   0   1   0   2   1   1   1   1   2   0   1   1   1   0   1   1   1   1   2   1   0   1   2   1   1   1   1   1   0   1   1   2   1   1   2   0   0   2   1   1   2   0   1   1   1   2   2   1   1   2   0   0   0   1   1   1   1   1   1   1   1   0   2   2   1   1   1   1   0   2   0   2   1   2   0   0   1   1   1   2   2   2   1   1   1   0   1   1   2   0   1   1   1   0   2   2   0   1   1   1   0   0   1   1   1   1   1   1   1   1   2   0   1   2   0   1   2   1   0   1   1   2   0   1   1   1   0   1   1   2   0   1   1   2   2   1   1   2   0   0   1   1   2   0   1   0   1   1   1   1   1   0   1   2   1   1   0   1   0   1   2
 MK-6-8                 2   1   1   1   0   1   2   0   2   2   1   1   1   1   1   0   0   0   2   0   1   2   1   0   1   1   1   0   2   0   0   2   2   0   1   1   1   2   0   1   1   0   2   1   1   1   1   2   0   1   1   1   1   0   1   1   1   2   1   0   1   2   1   1   1   1   1   1   1   2   2   1   1   1   0   0   2   1   1   2   0   1   1   1   2   1   1   1   1   0   0   0   1   1   1   1   1   2   2   1   0   2   2   1   1   2   1   0   2   0   2   1   2   0   1   1   1   1   2   2   2   1   1   1   0   1   1   1   0   1   1   1   0   1   2   0   1   1   1   1   0   0   0   1   0   1   1   1   0   2   0   1   2   0   1   2   1   0   1   1   2   0   1   1   1   1   0   1   2   0   1   2   1   2   1   1   2   0   0   1   1   2   0   1   0   1   1   1   1   1   0   1   2   1   0   2   0   0   1   2
 MK-6-9                 2   1   1   2   2   1   1   0   2   2   1   2   1   1   1   1   0   0   2   0   1   2   1   0   0   1   1   0   1   0   0   2   2   0   1   1   1   2   0   1   1   0   2   1   1   1   1   2   0   1   1   1   1   0   1   1   1   1   0   0   1   2   2   0   1   0   1   1   0   2   1   1   1   1   0   0   1   1   2   2   0   1   1   1   2   1   1   1   1   0   0   0   2   1   1   1   1   2   1   1   1   2   2   1   1   1   1   0   2   0   2   1   1   0   1   2   1   1   2   2   2   1   1   1   0   1   1   1   0   1   1   1   0   1   2   0   1   1   1   1   0   1   0   1   2   2   2   1   0   2   0   1   2   0   1   2   1   1   2   1   1   0   1   1   1   1   0   1   2   0   1   2   1   2   1   1   2   1   0   0   0   1   0   2   0   2   1   1   1   1   1   1   2   1   0   1   0   1   1   1
 MK-6-10                2   1   1   2   2   2   2   0   2   2   1   2   1   2   1   1   0   0   2   0   2   1   1   0   0   1   1   0   1   1   0   2   2   2   1   1   0   2   0   1   1   0   2   1   1   1   1   2   0   1   1   1   1   0   1   2   1   1   0   0   1   2   2   0   1   0   1   1   0   2   1   1   1   1   0   0   1   1   2   2   0   1   1   1   1   2   1   1   1   0   0   0   2   1   1   1   1   2   2   1   0   2   2   1   1   1   0   0   2   0   1   1   1   0   0   1   1   1   2   2   2   2   1   1   0   1   1   1   0   1   1   2   0   1   2   0   1   1   1   1   0   1   0   1   1   2   2   1   0   2   0   1   2   0   1   1   1   1   1   1   1   1   1   1   2   1   0   1   1   0   1   2   1   2   1   1   2   1   0   0   0   2   0   2   2   2   1   1   1   1   1   1   2   1   0   1   1   1   1   1
 MK-6-11                2   0   1   0   2   2   2   0   2   2   1   2   1   2   1   1   0   0   2   0   2   1   1   1   0   1   1   0   1   1   0   2   2   2   1   1   0   2   0   1   1   0   1   1   1   1   1   1   0   1   1   1   1   0   1   2   1   1   0   1   1   2   2   0   1   0   1   2   1   2   1   1   1   1   0   0   2   0   1   2   0   1   1   1   1   2   1   1   1   0   0   0   2   1   1   1   1   2   2   1   0   1   1   1   1   1   0   0   2   1   1   1   0   0   0   1   1   1   2   1   2   2   1   2   0   0   1   1   1   1   1   1   0   1   1   0   1   1   1   1   0   1   0   1   1   2   0   1   0   2   0   1   2   0   1   1   1   1   0   1   1   1   1   1   1   2   0   1   1   0   1   2   1   2   1   1   1   2   0   0   0   1   0   1   2   2   1   1   1   1   1   1   2   1   0   1   0   0   2   1
 MK-6-12                2   1   1   0   2   2   2   0   2   2   1   2   1   2   1   0   0   0   2   0   2   1   1   1   0   1   1   1   1   1   1   2   2   2   1   1   0   2   0   1   1   0   1   1   1   1   1   1   0   1   1   1   1   0   2   2   1   1   1   1   1   2   2   0   1   0   1   2   1   2   1   1   1   1   0   0   2   0   1   1   0   1   1   1   1   1   1   2   0   0   1   0   1   1   1   1   1   1   1   1   0   1   1   1   1   1   1   0   2   1   1   1   0   0   0   1   1   1   2   0   2   2   1   1   0   0   1   1   1   0   0   0   0   1   0   0   1   1   1   1   0   1   0   1   1   2   0   1   0   2   0   0   1   0   0   1   1   1   0   1   1   1   1   2   2   2   0   1   1   1   1   2   1   2   1   1   1   2   0   0   0   1   0   1   2   1   2   1   1   1   1   1   2   2   0   1   0   0   2   1
 MK-6-13                2   1   1   0   2   1   0   0   2   2   1   2   1   2   2   0   0   0   2   0   2   0   1   1   0   1   0   1   1   1   1   2   2   2   1   1   0   2   0   1   1   0   1   1   1   1   1   1   0   1   1   1   1   0   1   1   1   1   1   1   1   2   1   0   1   0   1   1   2   1   1   1   1   1   0   0   2   0   1   1   0   1   1   0   1   1   1   2   0   0   1   0   0   1   1   0   1   1   1   0   0   1   1   1   1   2   1   0   2   1   1   1   0   0   0   1   1   1   2   0   2   2   1   1   0   0   1   1   1   0   0   0   2   1   0   0   2   1   1   0   0   1   0   1   0   2   0   1   0   2   1   0   1   0   0   0   1   1   0   1   1   0   1   1   1   2   0   1   2   1   0   2   1   1   1   1   1   2   0   1   0   1   1   1   2   2   2   1   1   0   0   2   2   2   0   1   0   0   2   1
 MK-6-14                1   1   1   0   2   2   0   0   2   2   1   2   1   2   2   1   0   0   1   1   2   0   1   1   1   1   0   1   2   1   2   2   2   1   1   1   0   2   1   1   1   1   1   1   1   1   1   1   0   1   1   0   1   0   0   0   1   1   1   1   1   2   1   0   1   0   1   1   2   1   1   1   2   1   0   0   1   0   1   1   0   1   1   0   1   1   1   2   0   0   1   0   1   2   1   0   1   1   1   0   0   1   1   1   1   2   0   0   1   1   1   1   0   0   0   1   1   1   2   0   2   2   2   1   1   0   1   1   1   1   0   0   0   1   0   0   2   1   1   0   0   1   0   1   0   1   0   1   0   2   1   0   1   0   0   0   1   1   0   0   1   1   1   1   1   2   0   1   2   1   0   2   1   1   0   1   1   2   0   1   1   1   1   1   2   0   2   1   1   0   0   1   0   2   0   1   0   0   2   2
 MK-6-15                1   0   2   1   2   2   0   0   2   2   1   2   1   2   2   1   0   0   1   1   2   0   1   1   1   1   0   1   2   0   2   2   1   1   1   1   0   2   2   1   1   1   1   1   1   1   1   1   0   1   1   0   1   0   1   0   1   1   1   1   2   2   1   0   1   0   1   1   2   1   1   1   2   1   0   0   1   0   1   1   0   0   1   0   1   2   0   2   0   1   1   0   1   1   1   0   1   0   2   0   0   2   1   1   1   1   0   0   1   1   1   1   0   1   0   1   1   1   2   0   1   1   2   1   2   0   1   1   1   1   1   0   1   1   0   0   2   1   1   2   0   1   0   1   1   1   0   1   0   2   1   0   1   0   0   0   1   1   0   0   1   1   1   1   1   0   0   1   2   1   1   2   1   1   0   1   1   1   0   1   1   1   1   1   2   1   2   2   1   0   0   1   0   2   0   1   0   0   2   2
 MK-6-16                0   1   2   1   2   1   0   0   2   2   0   2   1   2   2   1   0   0   1   1   2   0   1   1   1   1   0   1   2   0   2   2   1   1   1   2   0   2   2   1   1   1   1   1   1   1   1   1   0   1   1   0   1   0   1   0   1   1   1   1   2   2   1   0   1   1   1   1   0   1   0   2   1   1   1   0   0   0   1   1   1   0   1   0   1   2   1   2   0   1   1   0   1   1   1   1   1   0   2   0   0   1   1   1   1   1   0   0   1   1   1   1   0   2   1   1   1   1   2   0   2   1   2   1   2   0   1   1   1   1   1   0   1   1   0   0   2   1   1   2   0   1   0   1   1   2   0   1   0   2   0   0   1   0   0   0   1   1   0   0   2   1   1   0   1   0   1   1   2   1   1   2   1   1   0   1   1   1   0   1   1   1   0   1   2   1   2   2   1   1   0   1   0   2   0   1   0   0   2   2
 
!****************************************** Phenotypic Data **********************************************************
!-100.0 is resevred for missing phenotype
SimulatedTrait1         8.4429   11.0083   10.1224   10.8294    9.0557   10.7801    9.4033   10.1179    9.3281    9.2400   10.1437    8.5107    8.5416    9.6492    8.5373   11.4263    9.4190    9.7245    8.9364    7.9975    8.9908   10.9742   12.2226   10.3549    8.9432   11.1197    9.4215    9.5230    8.8704    8.8928    9.4460    9.3140   10.3135    7.9768    9.9223   10.7176   10.7354    9.2958   10.0165    9.6064    9.6997    9.0894   10.2570   10.9019   10.1379    9.1447   11.0799   10.6489    9.6266    7.6539    9.6765   10.0321    8.6742   11.0534    9.8767   10.9257   10.8218   10.6916   10.5503   10.4166   11.3550   10.3446   11.0510   13.9242   10.5745    9.1759    9.5643    8.6699    8.1060    8.6906   12.7348    9.5298    9.5718    9.2081    9.4148   10.9571    9.2074   10.7663    9.9913   10.3042   10.7350   11.5745   10.0207   10.8939    8.3660   10.6055    8.0554    8.7789    9.4600    9.7208   12.4436    9.1984   10.0468    9.6354   10.6358   10.7889   10.2918   11.5740    9.3139    9.5170    9.1172    8.5099    9.4222    9.8341    8.8324   10.0311    9.2447   12.0344    9.3120    7.1017    9.2450    8.1686    9.8043   10.0699    9.8754   10.0374   10.4082   10.0448   11.4665    8.5507    9.2168    9.3965   10.0829   11.7297   10.1785   10.0571    8.5107    9.3798    9.6845    9.2669    9.1146   10.1389   10.1841   10.3957   11.5841   11.0613    8.4973   11.5313   10.0039    9.5708   11.1659   10.0061   10.9886   10.8133    9.3504   10.5326    8.6178   10.1702   10.4004    9.2286   11.0433   10.4015    9.5766   11.6917    9.6123    9.9836   10.6744   10.5712    9.3738    9.6742   10.4777   10.5356   10.8576    9.9166   11.0508   11.0913    9.8185    9.6189   10.9296   10.1364    9.0943    8.3467   10.2959   10.7925   10.2274   10.1086    9.4025    9.7198    9.2287    9.6578   10.7139   10.6384   10.7460    9.2845   11.8599    9.8517   10.8975   10.3165   11.2340    9.9098   10.3606    9.1593   10.7149    8.3546    9.1039   10.4999    8.8159   10.0985   10.0587   10.1026
 
