# Supplementary material for: Inclusive Composite Interval Mapping of QTL by Environment Interactions in Biparental Populations
Source: PLoS One. 2015 Jul 10;10(7):e0132414. doi: 10.1371/journal.pone.0132414 (PMC4498613; doi:10.1371/journal.pone.0132414)
Supplement: S2 File — (ZIP) [file pone.0132414.s002.zip › F2 population/e=1/run_00189.met]

!**********************Note: lines staring with "!" are remarks and will be ignored in the program********************
!*********************************General Information**********************************
!Assuming F1 = P1 x P2, populations available in QTL IciMapping are: 
!  1, P1BC1F1 = P1 x F1, the first backcrossing where P1 is used as the recurrent parent;
!  2, P2BC1F1 = P2 x F1, the first backcrossing where P2 is used as the recurrent parent;
!  3, F1DH, F1-derived doubled haploids; 
!  4, RIL or F1RIL, recombination inbred lines through the repeated selfing of F1;
!  5, P1BC1RIL, recombination inbred lines through the repeated selfing of P1BC1F1;
!  6, P2BC1RIL, recombination inbred lines through the repeated selfing of P2BC1F1;
!  7, F2, the selfing generation of F1;
!  8, F3, the selfing generation of F2;
!  9, P1BC2F1, the second backcrossing where P1 is used as the recurrent parent; 
! 10, P2BC2F1, the second backcrossing where P2 is used as the recurrent parent;
! 11, P1BC2RIL, recombination inred lines through the repeated selfing of P1BC2F1; 
! 12, P2BC2RIL, recombination inred lines through the repeated selfing of P2BC2F1; 
! 13, P1BC1F2, the selfing generation of P1BC1F1; 
! 14, P2BC1F2, the selfing generation of P2BC1F1; 
! 15, P1BC2F2, the selfing generation of P1BC2F1; 
! 16, P2BC2F2, the selfing generation of P2BC2F1; 
! 17, P1BC1DH, P1BC1F1-derived doubled haploids; 
! 18, P2BC1DH, P2BC1F1-derived doubled haploids; 
! 19, P1BC2DH, P1BC2F1-derived doubled haploids; 
! 20, P2BC2DH, P2BC2F1-derived doubled haploids; 
   7      !Mapping Population (see remarks above)
   2      !Mapping Function (1 for Kosambi; 2 for Haldane; 3 for Morgan)
   2      !Marker Space Type (1 for intervals; 2 for positions)
   1      !Marker Space Unit(1 for centiMorgans; 2 for Morgan)
   6      !Number of Chromosomes (or Linkage Groups)
 200      !Size of the mapping population
   1      !Number of environments
 
!***************************************** Chromosomes and Linkage Maps **********************************************
!Chromosome                 NumMarkers
-CH1                        16
-CH2                        16
-CH3                        16
-CH4                        16
-CH5                        16
-CH6                        16
!Linkage map (Marker name followed by position or the interval length)
 MK-1-1                1     0.000
 MK-1-2                1    10.000
 MK-1-3                1    20.000
 MK-1-4                1    30.000
 MK-1-5                1    40.000
 MK-1-6                1    50.000
 MK-1-7                1    60.000
 MK-1-8                1    70.000
 MK-1-9                1    80.000
 MK-1-10               1    90.000
 MK-1-11               1   100.000
 MK-1-12               1   110.000
 MK-1-13               1   120.000
 MK-1-14               1   130.000
 MK-1-15               1   140.000
 MK-1-16               1   150.000
 MK-2-1                2     0.000
 MK-2-2                2    10.000
 MK-2-3                2    20.000
 MK-2-4                2    30.000
 MK-2-5                2    40.000
 MK-2-6                2    50.000
 MK-2-7                2    60.000
 MK-2-8                2    70.000
 MK-2-9                2    80.000
 MK-2-10               2    90.000
 MK-2-11               2   100.000
 MK-2-12               2   110.000
 MK-2-13               2   120.000
 MK-2-14               2   130.000
 MK-2-15               2   140.000
 MK-2-16               2   150.000
 MK-3-1                3     0.000
 MK-3-2                3    10.000
 MK-3-3                3    20.000
 MK-3-4                3    30.000
 MK-3-5                3    40.000
 MK-3-6                3    50.000
 MK-3-7                3    60.000
 MK-3-8                3    70.000
 MK-3-9                3    80.000
 MK-3-10               3    90.000
 MK-3-11               3   100.000
 MK-3-12               3   110.000
 MK-3-13               3   120.000
 MK-3-14               3   130.000
 MK-3-15               3   140.000
 MK-3-16               3   150.000
 MK-4-1                4     0.000
 MK-4-2                4    10.000
 MK-4-3                4    20.000
 MK-4-4                4    30.000
 MK-4-5                4    40.000
 MK-4-6                4    50.000
 MK-4-7                4    60.000
 MK-4-8                4    70.000
 MK-4-9                4    80.000
 MK-4-10               4    90.000
 MK-4-11               4   100.000
 MK-4-12               4   110.000
 MK-4-13               4   120.000
 MK-4-14               4   130.000
 MK-4-15               4   140.000
 MK-4-16               4   150.000
 MK-5-1                5     0.000
 MK-5-2                5    10.000
 MK-5-3                5    20.000
 MK-5-4                5    30.000
 MK-5-5                5    40.000
 MK-5-6                5    50.000
 MK-5-7                5    60.000
 MK-5-8                5    70.000
 MK-5-9                5    80.000
 MK-5-10               5    90.000
 MK-5-11               5   100.000
 MK-5-12               5   110.000
 MK-5-13               5   120.000
 MK-5-14               5   130.000
 MK-5-15               5   140.000
 MK-5-16               5   150.000
 MK-6-1                6     0.000
 MK-6-2                6    10.000
 MK-6-3                6    20.000
 MK-6-4                6    30.000
 MK-6-5                6    40.000
 MK-6-6                6    50.000
 MK-6-7                6    60.000
 MK-6-8                6    70.000
 MK-6-9                6    80.000
 MK-6-10               6    90.000
 MK-6-11               6   100.000
 MK-6-12               6   110.000
 MK-6-13               6   120.000
 MK-6-14               6   130.000
 MK-6-15               6   140.000
 MK-6-16               6   150.000
!*********************************** Marker Types ********************************************************************
!Co-dominant marker: When heterozygote F1 is present, P1 is coded as 2, F1 is coded as 1, and P2 is coded as 0; Otherwise, P1 is coded as 2, and P2 is coded as 0. 
!Dominant marker: When heterozygote F1 is present, P1 and F1 are coded as 12, and P2 is coded as 0; Otherwise, P1 is coded as 2, and P2 is coded as 0.  
!Recessive markers: When heterozygote F1 is present, P1 is coded as 2, and F1 and P2 are coded as 10; Otherwise, P1 is coded as 2, and P2 is coded as 0. 
!Missing marker is coded as -1. 
 MK-1-1                 0   2   2   2   1   1   1   1   0   2   1   0   2   1   1   1   1   2   2   0   1   2   2   1   2   1   0   0   1   2   2   0   0   0   1   0   2   1   1   1   1   2   1   1   1   0   2   1   1   0   1   1   1   0   1   1   2   1   0   2   1   1   0   2   2   1   1   2   0   0   1   1   1   1   1   1   1   1   0   1   0   0   1   2   1   1   1   0   0   0   1   1   1   2   2   0   1   2   2   0   2   1   0   0   1   2   1   0   1   2   0   1   1   1   2   2   1   2   0   1   0   0   0   1   1   0   2   1   0   1   0   1   1   1   1   0   2   1   0   1   0   2   0   1   1   1   1   2   1   0   0   1   1   1   0   2   2   1   2   0   1   2   1   1   2   1   1   0   2   0   1   1   2   0   2   1   0   0   1   0   0   1   2   1   2   0   0   0   0   2   1   0   0   1   0   1   2   1   0   0
 MK-1-2                 0   2   2   2   1   1   1   1   0   1   1   0   2   1   0   1   1   1   1   0   1   2   2   1   2   1   0   0   1   2   2   0   0   0   2   0   1   1   1   1   1   1   1   1   1   0   2   2   2   0   2   1   0   1   1   1   2   1   0   1   0   1   0   2   2   1   1   2   0   0   1   1   1   1   1   1   1   1   0   0   0   1   2   2   1   0   2   0   0   0   1   1   1   2   2   1   1   2   2   0   2   1   0   0   1   2   1   0   2   2   0   1   1   1   2   2   1   2   0   1   1   0   0   2   1   0   2   1   0   1   0   1   1   1   1   1   2   1   0   1   0   2   0   1   1   0   1   2   1   0   1   1   1   1   0   2   1   1   2   0   2   2   1   1   1   1   1   0   2   0   1   1   2   0   2   1   0   0   1   0   0   0   2   1   2   1   0   0   0   2   1   0   0   1   0   1   1   0   0   1
 MK-1-3                 0   2   2   2   2   1   1   1   0   1   2   1   0   1   0   1   1   1   1   1   1   2   2   1   2   2   0   0   1   2   2   1   0   0   2   0   1   1   1   1   1   1   2   1   1   0   2   2   2   0   2   1   0   1   1   1   2   1   0   1   0   1   0   2   2   1   1   2   0   0   1   1   2   1   1   1   1   1   0   0   0   1   2   2   1   0   2   0   0   1   1   1   1   2   2   1   0   2   1   0   2   1   0   0   1   1   1   0   2   2   1   1   1   1   2   2   2   2   0   1   1   0   0   2   1   0   2   1   0   0   0   1   1   1   1   1   2   1   0   1   0   2   1   1   1   0   1   2   1   0   1   1   0   0   0   2   1   1   2   0   2   2   1   1   1   1   1   0   2   0   1   1   2   0   2   1   0   0   1   1   0   0   2   1   2   1   0   0   0   2   2   0   0   1   0   1   1   0   0   1
 MK-1-4                 0   2   2   2   1   1   1   1   0   1   2   1   0   1   0   1   1   1   1   1   1   2   2   1   2   1   0   0   1   2   2   1   1   0   2   0   1   1   1   1   1   1   2   1   1   1   2   2   1   0   2   1   0   1   0   0   2   1   0   0   0   1   1   2   2   1   1   2   0   0   1   1   2   2   1   1   1   1   0   0   0   1   2   2   1   1   2   0   1   0   2   0   1   2   2   1   0   2   1   0   2   1   0   0   1   1   1   0   2   1   1   1   1   1   2   2   2   2   0   1   0   0   0   2   1   0   2   2   0   0   0   2   1   1   1   2   2   1   0   1   0   2   1   2   0   0   1   2   2   0   1   1   0   0   0   2   1   0   2   1   2   2   1   2   1   2   1   0   1   1   1   1   2   0   2   1   0   0   0   1   0   1   2   1   2   1   0   0   0   2   1   0   0   1   0   0   1   1   0   1
 MK-1-5                 0   2   1   2   1   1   1   1   1   1   2   1   0   1   0   1   1   1   2   1   1   2   2   1   2   1   0   0   1   2   2   2   1   0   2   0   1   1   1   1   1   1   2   1   1   2   2   1   0   0   1   1   0   1   1   0   2   1   0   0   0   1   1   2   2   1   1   2   0   1   1   1   2   2   1   1   1   1   2   0   1   1   2   2   1   1   1   1   1   0   2   0   1   2   2   1   0   2   1   0   2   1   0   0   1   1   1   0   2   1   2   1   1   1   2   2   1   2   0   1   1   1   0   2   1   0   2   2   0   0   0   2   1   1   1   2   2   1   1   1   0   1   1   2   1   0   1   1   2   0   2   1   1   0   0   2   1   0   1   1   2   2   1   2   1   1   1   1   1   1   1   1   2   0   2   1   0   0   0   1   0   1   0   1   2   1   0   1   1   2   1   0   0   1   0   1   2   1   0   1
 MK-1-6                 1   1   2   2   0   1   1   1   0   1   1   1   0   2   0   1   1   1   2   1   0   1   0   1   2   1   0   0   1   2   1   1   0   0   2   0   1   2   1   1   1   1   2   1   1   2   2   1   0   0   1   1   1   1   1   0   2   1   0   0   1   1   0   2   2   1   1   1   0   1   1   1   2   2   1   1   1   1   1   0   1   1   2   2   1   1   1   1   1   0   2   1   1   2   2   1   1   2   1   1   2   0   0   0   1   2   1   0   2   0   2   1   2   1   2   2   1   2   0   1   1   0   0   2   0   0   2   2   0   0   0   2   1   0   1   2   2   1   1   1   0   1   1   2   1   0   1   2   1   1   2   1   1   0   0   2   1   0   1   1   2   1   1   2   1   2   1   2   1   2   1   1   2   0   2   1   0   0   0   1   1   1   0   2   2   1   0   1   1   2   1   0   0   1   0   1   2   1   0   2
 MK-1-7                 1   1   2   2   0   1   1   1   0   1   1   1   0   2   0   1   1   1   2   1   0   1   0   0   2   1   0   1   1   2   0   1   0   0   1   1   1   2   1   1   1   1   1   1   1   2   2   0   0   0   1   1   1   1   1   0   2   2   0   1   1   1   1   2   2   1   1   1   1   1   2   1   2   1   0   1   1   1   1   0   1   1   1   2   1   1   1   1   1   0   2   1   1   1   2   1   1   2   1   1   2   0   0   0   1   1   1   0   2   0   1   2   2   0   2   2   1   2   0   1   1   0   0   2   0   1   2   2   1   0   0   2   1   0   2   2   2   1   1   0   0   1   0   2   1   0   1   2   1   2   2   1   1   1   0   2   1   0   2   1   1   1   1   2   1   2   1   2   1   2   1   1   2   1   2   1   0   0   0   1   1   1   0   1   1   1   0   1   1   1   1   0   0   1   0   1   2   2   0   2
 MK-1-8                 1   0   1   2   0   1   1   0   0   1   1   1   0   1   1   1   1   1   2   1   0   0   1   0   2   1   0   1   1   2   1   1   0   0   1   1   1   2   1   1   1   0   1   0   1   2   2   0   1   0   1   1   1   1   1   0   2   2   0   1   2   1   1   1   2   1   0   0   1   1   2   1   2   1   1   1   1   2   0   0   1   1   1   2   1   1   1   1   0   0   2   1   0   2   2   1   1   2   1   1   2   0   0   0   1   0   1   0   2   0   1   1   2   0   2   2   0   2   0   1   1   1   0   2   0   1   2   2   1   0   0   2   1   1   2   1   2   2   1   0   0   1   0   2   1   0   1   2   1   2   2   1   0   1   0   2   1   0   2   1   1   2   1   2   1   2   1   2   1   2   1   1   2   1   2   1   0   1   0   1   2   1   0   1   1   0   1   1   1   1   1   0   0   1   1   1   2   2   0   2
 MK-1-9                 1   0   1   2   0   1   1   0   1   1   1   0   0   1   1   1   1   1   1   1   0   0   1   0   2   1   0   1   1   2   1   1   0   0   1   1   1   1   1   1   1   0   1   0   1   2   2   0   2   0   1   1   1   1   1   0   2   2   0   1   2   0   1   0   2   1   0   0   1   1   2   1   2   1   1   1   1   2   0   0   1   1   1   2   2   2   0   1   0   0   2   1   1   2   1   1   1   2   1   1   1   0   0   0   1   0   1   0   2   1   1   1   2   0   2   1   0   2   0   1   1   2   0   1   0   1   2   2   1   0   0   2   1   1   2   1   2   2   1   0   1   0   0   2   1   1   1   1   1   2   2   1   0   1   0   2   1   1   2   1   2   2   1   2   1   2   2   2   1   2   1   2   2   0   2   1   0   1   1   1   2   1   1   1   1   0   0   0   1   1   1   0   0   1   1   1   2   2   0   2
 MK-1-10                1   0   0   2   0   0   1   1   1   2   1   0   0   1   1   1   0   1   1   1   0   0   1   0   2   1   0   1   1   2   1   1   0   0   1   1   2   1   1   1   1   0   1   0   1   2   2   0   2   0   1   1   1   1   2   0   2   2   0   2   2   0   0   0   1   1   0   0   1   2   2   2   2   1   1   1   1   2   1   0   1   1   1   1   2   2   0   1   0   0   2   1   1   2   1   1   1   2   1   1   1   0   0   0   1   0   1   0   2   1   1   1   1   0   2   0   1   2   0   0   1   2   0   1   0   1   2   1   1   0   0   2   1   1   2   0   1   2   1   0   1   0   0   2   1   1   2   2   1   2   2   1   0   1   0   2   1   0   1   1   2   2   1   2   0   2   2   2   1   2   1   2   1   1   2   1   0   1   1   1   2   1   1   2   1   0   0   0   0   1   1   0   0   1   2   1   2   1   1   2
 MK-1-11                1   1   0   2   0   1   2   1   1   1   1   0   0   1   1   0   0   1   1   1   0   0   1   0   2   2   1   1   1   2   1   1   0   0   1   1   2   1   1   2   1   1   1   0   0   2   2   0   2   0   1   1   0   1   1   0   2   2   0   2   2   0   0   0   1   2   0   0   1   2   2   2   2   1   1   2   1   2   2   0   2   0   0   0   1   1   0   1   0   0   2   1   1   2   1   1   1   1   1   2   1   0   0   0   1   0   1   1   1   0   1   1   1   0   2   0   1   2   0   0   1   2   0   1   0   1   2   1   2   0   0   1   2   1   2   0   1   2   1   0   2   0   0   2   0   1   2   2   1   2   2   2   0   1   0   1   1   0   1   1   2   2   1   2   0   2   2   2   2   2   1   2   1   1   2   1   0   1   2   1   1   1   1   2   1   0   0   0   2   1   1   0   1   2   2   2   2   1   1   2
 MK-1-12                1   1   0   2   0   1   2   2   1   1   1   0   0   1   1   1   0   1   1   2   0   1   2   1   2   2   1   1   1   2   1   1   0   0   1   1   1   2   0   2   1   1   0   0   0   2   2   0   2   0   1   0   1   1   0   1   2   1   0   2   1   0   0   1   1   2   0   0   2   1   2   2   1   2   1   2   1   2   2   1   0   0   0   0   1   1   0   1   0   1   1   1   1   2   0   1   1   1   1   2   1   0   0   0   2   0   1   1   1   0   1   1   1   0   1   0   2   2   0   0   0   2   0   1   0   1   1   1   2   0   0   1   2   1   2   0   0   2   1   0   2   0   0   2   0   1   2   2   1   2   2   1   0   1   0   1   1   0   1   1   2   1   1   2   0   2   1   2   2   2   1   2   2   1   2   1   0   1   2   1   1   1   1   2   1   0   0   0   1   1   0   0   1   2   2   2   2   1   1   2
 MK-1-13                1   1   0   2   0   2   2   2   1   2   2   0   0   1   1   2   0   1   1   2   0   1   2   1   2   2   1   1   1   2   1   1   0   1   1   1   1   2   1   2   1   1   0   0   0   2   2   0   2   0   1   1   1   2   0   1   2   1   0   2   1   0   0   1   1   2   1   0   1   1   2   1   1   2   1   1   1   1   1   2   0   1   0   0   1   1   1   1   0   1   1   1   1   1   0   1   1   1   1   2   1   0   0   0   2   0   1   1   1   0   1   1   1   0   1   0   2   2   0   0   0   2   0   1   1   1   1   1   2   0   1   1   2   1   2   0   0   1   1   0   2   1   0   2   0   1   2   2   2   2   2   1   0   1   0   1   1   0   1   1   2   1   1   2   0   2   1   2   2   2   1   2   2   1   2   1   0   0   2   0   1   2   1   2   1   0   0   0   1   1   0   0   1   2   2   2   2   1   2   2
 MK-1-14                1   0   0   2   0   2   2   2   1   2   2   1   0   0   1   2   0   1   1   2   1   1   1   1   2   2   1   1   1   2   1   1   0   1   1   1   1   2   1   2   1   1   0   0   0   2   2   0   2   0   2   1   1   1   0   1   2   1   0   2   1   0   0   1   1   2   1   0   1   2   2   1   0   2   1   1   0   1   1   2   0   1   0   1   2   1   1   0   0   1   1   2   1   1   0   1   1   1   1   2   1   0   0   0   2   1   1   1   1   1   1   0   1   0   1   0   1   2   0   0   0   2   0   2   1   1   0   1   2   0   1   2   2   1   1   0   1   1   1   0   2   0   0   1   0   2   2   2   2   2   1   1   0   1   0   1   1   0   1   1   2   1   1   2   0   1   0   2   1   2   1   1   2   1   1   1   0   0   1   0   1   2   1   2   1   0   1   1   1   1   0   0   1   2   2   2   1   0   1   2
 MK-1-15                1   0   0   2   1   2   2   2   2   2   2   1   0   1   1   2   0   1   1   2   1   1   1   1   1   2   1   1   1   2   1   1   1   2   1   1   1   2   1   2   1   1   1   0   0   2   2   0   2   0   2   1   1   1   0   1   2   2   0   2   2   0   0   1   1   2   2   0   1   2   2   1   0   2   1   1   0   1   1   2   0   0   0   1   2   1   1   1   1   0   1   2   1   1   0   1   0   1   1   2   1   0   1   0   2   1   1   1   1   1   1   0   1   1   1   1   1   2   0   1   0   2   0   2   1   1   0   1   2   1   1   2   2   1   1   1   1   0   1   0   1   0   0   1   0   1   2   2   2   2   1   1   2   1   0   1   2   0   1   1   2   0   1   2   1   1   1   2   1   2   0   2   2   1   1   1   0   0   1   0   1   2   1   2   1   0   1   1   1   1   0   0   1   2   1   2   1   0   1   2
 MK-1-16                1   0   0   2   1   2   2   1   2   2   1   1   0   2   1   2   0   1   1   2   1   1   1   1   1   2   1   1   1   1   1   1   0   2   1   1   0   2   1   2   1   0   1   0   0   2   2   0   2   0   2   1   1   1   0   1   2   2   0   2   2   0   0   0   1   2   2   0   0   2   2   1   0   1   0   1   0   1   1   1   0   0   0   1   1   1   1   1   1   0   1   2   1   1   0   1   0   2   1   2   1   0   1   0   2   1   1   0   1   1   2   0   2   0   0   0   1   2   0   1   0   2   1   2   1   1   1   0   2   1   1   2   2   1   0   1   2   1   1   1   1   0   0   1   0   1   2   2   2   2   0   1   2   2   0   2   2   1   1   1   2   0   1   2   2   1   1   2   1   2   0   2   2   2   1   1   0   0   1   0   1   2   1   2   1   0   1   1   1   1   1   0   1   2   1   2   1   0   1   2
 MK-2-1                 1   1   0   0   1   2   1   1   2   2   2   0   1   1   1   1   1   2   0   1   1   1   0   1   1   1   1   1   1   2   0   0   2   0   1   1   0   1   1   2   0   2   1   1   0   1   1   2   2   1   0   2   0   0   0   0   0   1   1   2   2   1   2   0   2   2   2   0   1   1   1   0   1   2   2   2   1   1   0   0   1   1   2   1   1   1   2   0   1   1   2   0   1   2   0   1   2   0   1   0   1   1   1   2   2   1   1   2   1   1   1   0   2   1   1   0   0   1   1   1   1   1   1   0   1   1   0   2   1   2   1   1   0   0   0   1   2   0   1   2   1   1   1   0   2   0   1   0   1   0   1   2   2   2   0   1   2   2   0   1   1   2   1   1   1   0   1   0   0   1   2   0   2   2   1   2   1   0   1   1   1   1   1   1   2   2   2   1   1   1   1   1   2   0   1   1   1   0   1   1
 MK-2-2                 1   1   0   0   1   2   1   1   2   2   2   0   1   1   1   1   1   2   0   1   1   1   0   1   0   1   1   1   1   2   0   0   2   0   1   1   0   1   1   2   1   2   1   1   1   1   1   2   2   1   0   2   0   1   0   0   0   1   1   2   2   0   1   0   2   2   1   0   1   1   0   0   1   2   2   2   1   1   0   0   1   1   2   1   1   1   2   0   1   1   2   0   1   2   0   1   2   0   1   1   1   1   1   2   1   1   1   2   1   1   1   1   2   1   1   0   1   1   1   1   1   1   1   0   1   0   0   2   1   2   1   1   1   0   0   1   2   0   1   2   2   1   1   0   2   0   1   1   1   0   1   2   2   2   1   1   2   2   1   2   1   2   1   1   1   0   0   1   1   2   2   0   2   2   1   2   1   0   1   1   1   1   1   1   2   2   2   1   1   1   1   1   2   0   1   1   1   1   1   1
 MK-2-3                 0   1   0   0   1   2   1   1   2   2   2   1   1   1   1   1   1   1   1   1   1   1   0   1   0   1   1   1   1   2   0   0   1   0   1   1   0   1   1   2   1   2   0   1   1   1   1   2   2   1   1   2   1   1   0   1   1   0   1   2   2   1   1   0   2   1   1   0   1   1   0   0   1   1   2   1   2   2   0   0   1   1   2   1   1   1   2   0   1   1   2   0   1   2   0   1   2   1   1   1   1   1   1   1   1   1   2   2   1   1   1   1   2   1   1   0   1   1   1   2   1   1   2   0   1   0   0   1   1   2   1   1   0   0   0   1   2   0   1   2   2   1   1   0   2   1   1   1   1   0   2   2   2   2   1   2   2   2   1   2   1   2   1   1   1   0   0   1   1   2   2   1   2   2   1   1   0   0   1   1   1   2   0   2   2   2   2   1   1   1   1   1   2   0   0   1   1   1   1   1
 MK-2-4                 0   1   0   0   1   1   1   1   2   2   2   0   1   1   1   1   1   1   1   1   1   2   0   1   0   2   1   1   1   2   0   0   1   0   1   1   0   1   1   2   1   2   1   1   1   1   1   2   2   1   1   2   0   2   0   1   1   0   1   2   2   1   1   0   1   1   1   0   1   1   0   0   1   1   2   1   2   2   1   0   1   1   2   1   1   1   2   0   1   1   2   0   1   2   1   2   2   1   1   0   1   2   1   1   1   1   2   2   1   1   1   1   1   1   1   0   1   1   1   2   1   1   2   0   1   0   0   1   1   2   1   0   0   0   0   1   2   0   1   2   2   2   1   0   2   1   1   1   2   0   2   2   2   2   1   2   1   2   1   2   1   2   1   1   1   1   0   1   1   2   2   1   2   2   1   1   0   0   1   1   1   2   0   1   2   2   2   1   1   1   1   1   2   0   0   1   1   1   1   1
 MK-2-5                 0   1   0   0   1   1   2   1   2   2   2   0   2   1   1   1   1   0   1   0   1   2   0   1   0   2   1   2   1   2   1   0   1   0   1   1   0   1   1   2   1   1   1   2   1   1   1   1   1   1   1   2   0   2   1   1   1   0   1   2   2   1   1   0   1   1   1   1   2   1   0   0   1   1   2   1   2   2   1   0   1   2   2   1   2   1   2   0   1   1   2   0   1   2   1   2   2   1   1   0   1   1   1   1   0   1   1   2   1   1   1   1   1   1   1   0   1   0   2   1   1   1   2   0   1   0   0   1   1   2   1   0   0   0   0   1   2   0   1   2   1   2   2   0   2   1   1   1   1   1   1   2   1   2   1   2   1   2   1   2   1   2   1   1   1   1   0   1   1   2   2   2   2   2   1   1   0   0   1   1   1   2   1   1   2   2   2   1   1   1   1   1   2   0   0   0   1   1   1   1
 MK-2-6                 0   1   1   0   1   1   2   1   2   2   2   1   2   1   1   1   1   0   1   1   1   2   0   1   0   2   1   2   1   1   1   0   1   0   2   1   0   1   1   2   2   1   1   1   0   1   1   1   0   1   1   2   0   2   1   1   1   0   1   2   1   1   1   0   1   1   1   1   2   2   0   0   1   2   2   1   2   2   1   0   1   2   2   1   2   1   1   0   0   1   1   0   1   2   1   1   1   1   0   0   1   1   1   1   0   1   0   2   1   1   1   1   1   2   1   0   1   0   2   2   1   1   2   1   1   0   0   1   1   2   1   0   0   0   0   1   1   0   1   2   1   1   2   0   1   1   0   1   1   1   1   2   1   2   1   2   1   1   1   1   1   2   2   1   0   1   0   1   1   2   2   2   1   2   1   1   0   0   1   1   1   1   1   1   2   2   2   1   1   1   1   1   1   0   0   0   1   1   1   1
 MK-2-7                 0   1   1   0   1   0   2   1   1   2   2   1   2   1   1   0   1   0   1   2   1   2   0   1   0   2   0   2   1   1   1   0   1   0   2   2   0   1   2   2   2   1   1   1   1   1   1   1   0   1   1   2   0   1   1   1   1   0   1   2   1   0   1   0   0   1   1   1   0   2   1   0   1   1   2   1   2   2   1   1   1   2   2   1   2   1   0   0   0   1   0   1   1   1   1   1   1   1   1   0   0   1   1   1   0   1   1   2   1   1   1   0   1   2   1   0   1   0   2   2   1   1   2   1   1   0   1   1   0   2   1   0   0   2   0   1   1   0   1   1   2   0   2   0   1   1   0   2   1   1   1   2   1   2   1   2   1   2   1   1   1   2   2   1   0   0   1   1   1   2   2   2   2   1   1   2   1   0   1   1   1   1   2   1   2   2   2   2   0   1   1   2   1   0   0   0   0   1   1   1
 MK-2-8                 0   1   1   0   1   0   2   1   1   2   2   1   2   1   1   0   1   0   2   1   1   2   0   1   0   2   0   2   1   1   0   1   1   1   2   2   1   1   1   2   2   1   1   1   1   1   1   1   0   2   1   1   0   2   1   1   1   1   1   2   1   0   2   0   0   1   1   1   0   2   1   1   1   1   2   1   1   2   1   1   0   2   2   1   2   2   0   0   0   1   0   1   1   1   1   1   1   1   1   0   0   1   1   1   0   1   1   2   1   1   1   0   1   1   1   0   1   0   2   2   1   1   2   1   1   0   1   0   1   2   1   0   1   2   0   0   1   0   1   1   2   0   2   0   1   1   1   2   0   1   1   2   2   2   1   2   1   2   1   1   1   1   1   1   1   0   1   1   1   2   2   2   2   1   2   2   1   0   1   1   2   1   2   2   2   2   2   2   0   0   1   2   1   0   0   1   0   1   2   1
 MK-2-9                 0   1   0   0   1   1   1   1   1   2   2   1   2   1   1   1   1   0   2   2   1   2   0   1   1   2   0   2   1   1   1   1   1   1   2   2   1   2   1   2   1   1   1   1   1   1   2   1   0   2   0   1   1   2   1   0   1   0   1   1   0   0   2   0   0   1   1   1   0   2   0   1   1   1   2   1   1   2   1   1   0   2   2   1   2   2   0   0   0   1   0   2   1   1   1   1   1   1   1   0   1   1   1   1   0   1   0   2   1   1   0   0   1   1   1   0   1   0   2   2   0   1   2   1   2   0   1   0   1   2   1   0   1   2   0   0   1   1   1   0   2   0   2   0   1   1   1   2   0   1   1   2   1   2   0   2   0   2   1   1   1   1   1   1   1   0   1   2   1   2   2   1   2   1   2   2   1   0   1   0   2   1   2   2   2   2   2   2   0   0   1   2   0   0   0   1   0   1   2   1
 MK-2-10                0   2   0   0   1   1   0   1   1   2   2   1   1   1   1   1   1   1   2   2   1   2   0   1   1   2   0   2   1   1   1   1   0   1   2   1   1   2   1   2   1   1   1   1   0   1   2   0   0   2   0   1   1   2   1   0   1   1   1   1   0   0   2   1   0   1   1   1   0   1   0   1   1   1   2   1   1   2   1   1   2   2   2   1   2   2   0   0   0   1   1   2   1   1   2   1   1   1   0   0   1   1   1   1   0   1   0   2   1   1   0   0   1   1   1   1   1   0   1   2   0   1   1   1   2   0   1   0   2   2   1   0   1   2   0   0   1   1   1   0   2   0   2   0   0   1   1   2   0   1   1   2   1   2   0   2   1   1   2   1   1   1   1   0   2   0   1   1   1   2   2   1   2   1   2   2   1   0   1   1   2   1   2   2   2   2   1   2   0   1   2   2   0   0   0   1   1   1   2   1
 MK-2-11                1   1   0   0   1   0   0   1   1   2   2   1   1   1   1   1   1   1   2   1   1   1   0   1   1   2   0   1   1   1   1   1   0   1   2   1   0   2   1   2   1   1   1   1   0   1   1   0   0   1   0   1   1   2   1   1   1   1   1   1   0   0   2   1   1   1   1   1   0   1   0   1   1   0   1   1   1   2   1   1   2   2   2   1   2   2   0   0   0   2   1   1   1   1   1   0   1   1   0   0   1   1   1   1   0   1   1   2   1   0   0   0   1   1   1   1   1   0   1   2   0   1   2   1   2   1   1   1   2   1   1   0   1   1   0   1   1   1   1   1   2   0   1   0   0   1   1   2   0   0   1   2   0   2   0   2   1   1   1   1   1   1   1   0   2   0   1   1   1   2   2   1   2   1   2   2   1   0   1   1   2   0   2   2   2   2   0   2   0   1   2   2   0   0   0   1   1   1   1   1
 MK-2-12                1   1   0   0   1   0   0   2   1   2   2   1   0   1   1   2   1   1   2   1   1   1   0   1   2   2   0   1   1   1   0   1   0   1   2   1   0   2   1   2   0   0   1   0   0   1   1   0   0   1   1   1   0   2   0   1   1   1   1   1   0   0   1   1   1   0   1   2   0   1   0   1   2   0   1   1   1   2   2   1   2   1   2   1   1   1   0   0   0   2   1   1   1   1   1   0   1   1   0   0   1   1   1   1   0   1   0   2   1   0   0   0   1   1   1   1   1   0   1   1   1   1   2   0   2   1   1   1   2   1   1   0   0   1   0   1   0   1   1   1   2   0   1   0   1   1   1   2   1   0   1   2   0   2   0   2   1   1   1   1   0   1   1   0   2   0   1   1   1   2   2   1   1   0   1   1   1   0   1   1   1   0   2   2   2   2   0   2   0   0   2   2   0   0   0   1   1   1   1   1
 MK-2-13                1   2   0   0   1   1   0   0   1   2   2   1   0   1   0   2   1   1   2   0   1   1   0   1   2   2   0   2   1   1   0   1   0   1   2   1   1   2   1   2   0   0   1   0   0   1   2   0   0   1   0   1   1   2   0   1   1   1   0   1   0   1   1   1   1   0   1   1   0   1   1   1   2   0   1   1   0   2   2   1   2   1   1   2   1   1   0   1   1   2   1   1   1   1   0   0   2   1   0   0   1   1   1   1   0   1   0   2   2   0   0   0   2   0   1   1   1   0   1   1   1   1   2   0   2   1   1   1   1   1   1   0   1   1   0   1   0   0   1   2   2   0   1   0   1   2   1   1   1   0   1   2   0   2   0   1   1   2   1   1   0   1   0   0   2   0   1   1   1   1   2   1   1   0   0   1   1   0   1   2   0   0   2   2   2   2   0   2   1   0   2   1   0   1   0   1   1   1   1   1
 MK-2-14                1   1   0   1   1   1   0   0   1   2   2   1   0   1   0   2   1   1   2   1   2   1   1   1   2   1   0   2   1   1   1   1   0   2   2   1   1   2   0   2   0   0   1   1   0   1   2   1   0   1   0   0   1   1   1   1   1   1   0   1   0   1   1   1   1   0   1   1   0   1   2   1   2   0   1   1   0   2   1   2   2   1   1   2   1   1   0   1   1   2   1   0   1   1   0   0   2   1   0   0   2   1   1   1   0   1   0   2   2   1   0   0   2   0   1   2   1   0   1   1   1   1   2   0   2   0   1   1   1   1   1   0   1   2   1   1   1   0   1   2   2   0   1   0   2   2   1   1   1   0   1   2   0   2   1   1   1   2   1   1   0   2   0   0   2   0   1   1   1   1   2   1   1   0   0   1   1   0   1   2   1   0   2   2   2   2   1   2   1   0   2   1   0   1   0   1   1   1   1   1
 MK-2-15                1   2   0   1   1   1   1   0   1   2   2   1   1   1   0   2   1   1   2   1   1   1   1   1   2   1   0   2   1   0   1   1   1   2   2   1   1   2   1   2   0   0   1   0   0   1   2   1   0   1   0   0   1   1   1   1   1   1   0   2   1   1   1   1   1   1   1   1   1   1   2   0   1   1   1   1   0   1   1   2   2   1   0   2   1   1   0   1   1   2   1   0   1   1   0   0   2   1   0   1   2   2   1   2   1   1   0   2   2   1   1   0   2   0   1   1   1   2   1   0   1   1   1   0   2   0   1   1   1   1   1   0   1   2   1   0   1   1   1   2   2   0   1   1   2   2   1   1   1   0   1   1   0   2   1   1   1   2   0   1   0   1   0   0   2   0   1   2   1   1   2   1   2   0   0   0   1   1   2   1   1   1   2   2   2   2   0   2   2   0   2   1   0   1   0   1   1   1   2   1
 MK-2-16                1   1   0   1   2   1   2   0   1   1   2   1   2   0   0   1   0   1   2   1   1   1   1   1   2   1   1   2   0   0   2   1   1   1   2   1   1   1   1   2   1   0   1   2   0   1   2   1   0   1   0   0   0   1   1   1   1   1   0   2   1   1   1   1   1   1   1   1   1   1   2   0   1   0   1   1   1   1   1   1   2   1   0   1   1   1   0   1   1   1   1   0   1   1   1   0   2   1   0   1   2   2   1   2   1   1   0   2   2   0   2   0   2   1   1   1   2   2   1   1   1   1   1   1   1   0   1   1   2   2   1   0   1   2   1   0   1   1   2   1   2   0   1   1   2   2   1   1   1   0   1   1   0   1   1   1   0   2   0   1   0   1   2   0   2   0   1   2   1   1   2   2   2   1   0   0   0   1   2   1   1   1   2   2   2   2   0   2   2   0   2   1   0   1   0   1   2   0   2   1
 MK-3-1                 0   1   1   1   0   1   1   1   2   1   0   2   0   2   0   1   1   0   0   1   2   1   0   1   0   1   1   1   2   1   1   1   1   0   0   2   0   1   1   2   0   1   1   2   1   1   2   2   1   0   1   0   1   1   0   1   1   1   2   2   0   2   2   1   1   0   0   1   0   1   2   2   1   1   2   0   0   1   2   1   0   1   0   1   1   0   2   2   0   1   2   1   1   2   1   2   1   1   1   1   0   2   1   0   1   2   2   0   2   2   0   1   0   1   1   1   1   1   0   2   2   1   0   2   0   1   2   1   2   0   0   0   2   1   0   1   2   1   0   2   1   2   2   1   0   2   1   0   0   1   2   1   1   1   2   1   0   0   1   1   1   1   1   1   1   1   2   1   1   0   1   0   1   1   0   0   1   1   1   2   1   0   2   2   2   1   1   1   0   0   1   1   0   1   1   0   2   1   1   1
 MK-3-2                 0   1   2   1   0   0   1   1   2   1   0   2   0   2   0   2   1   0   1   1   2   1   1   1   0   1   1   1   2   1   1   1   2   0   0   2   0   1   1   1   0   1   1   2   1   0   2   2   1   1   1   0   1   1   0   1   0   1   2   2   0   2   2   1   1   1   0   1   1   1   2   2   1   1   2   0   0   1   1   1   1   1   0   1   1   0   2   2   0   1   2   1   1   2   1   1   2   1   1   1   0   1   1   1   1   2   1   0   2   2   0   1   1   1   1   1   1   2   0   2   2   0   0   2   0   1   2   1   1   1   0   0   2   1   0   1   1   1   0   2   1   2   2   1   0   2   1   0   0   1   1   1   1   1   2   1   0   0   1   2   1   1   1   1   1   1   2   0   1   0   1   1   1   1   0   0   1   1   1   1   1   0   2   2   2   2   1   1   0   1   1   1   1   1   1   1   2   1   1   1
 MK-3-3                 0   1   1   1   0   0   1   0   2   1   0   2   0   2   0   2   1   0   1   2   1   1   1   1   0   1   1   1   2   1   1   1   2   0   1   2   0   1   1   1   0   1   1   2   1   0   1   2   1   2   1   0   0   1   1   1   0   1   2   2   0   2   2   0   1   1   0   1   1   1   2   2   1   0   2   0   0   1   1   1   1   1   0   1   1   0   2   2   0   0   2   1   2   2   1   1   2   1   1   1   0   1   1   1   1   2   1   0   2   2   0   1   1   2   1   1   1   2   0   1   2   0   0   2   0   2   2   1   2   1   0   0   2   1   0   1   1   1   0   2   1   1   2   1   0   2   1   0   0   1   1   1   1   1   1   1   0   0   1   2   1   1   1   1   1   1   2   0   1   1   1   1   1   1   0   0   1   1   1   1   1   0   2   2   2   2   0   1   1   1   1   1   1   1   1   2   2   1   1   1
 MK-3-4                 0   1   0   1   0   1   1   0   2   1   0   2   0   1   0   1   2   1   1   2   1   1   1   1   0   1   1   1   2   1   1   1   2   2   1   2   0   1   1   1   0   1   1   1   1   1   0   2   1   2   1   0   0   1   1   1   0   1   2   2   0   2   2   0   1   0   0   1   1   1   1   2   1   1   2   0   0   1   2   1   1   1   0   1   1   0   2   2   0   0   1   1   2   2   1   2   2   1   1   1   0   1   1   2   0   2   1   0   2   2   1   1   1   1   1   1   2   1   0   1   1   0   0   2   0   2   2   1   2   1   0   0   2   2   0   1   1   1   0   1   2   1   2   1   0   2   1   0   0   1   1   1   1   1   1   1   0   1   1   2   1   1   1   1   1   1   2   0   1   1   1   1   1   1   0   0   1   0   1   2   0   0   2   2   2   2   0   1   1   1   1   1   1   1   1   2   2   1   1   1
 MK-3-5                 0   1   0   0   0   1   1   0   2   2   0   1   0   2   1   2   2   1   1   2   1   1   1   1   0   1   2   1   1   1   1   1   1   2   1   2   0   2   1   0   0   1   1   1   1   1   0   2   1   2   1   0   0   0   1   1   0   1   2   2   0   2   2   1   1   1   0   1   1   1   1   1   1   1   1   1   0   1   2   1   1   1   1   1   0   1   2   2   0   0   1   1   2   2   1   2   2   1   1   1   0   0   1   1   0   2   1   0   2   2   2   1   1   1   1   1   2   0   0   1   1   1   0   1   0   2   2   1   2   2   0   0   2   2   0   1   1   1   1   1   2   1   2   1   0   2   0   0   0   1   1   1   1   1   2   1   0   2   1   2   1   1   1   1   1   1   2   0   0   0   1   2   1   1   1   0   1   1   1   2   0   0   2   2   2   2   0   0   1   1   1   1   1   1   1   2   2   1   1   1
 MK-3-6                 1   1   0   0   0   1   1   0   2   2   0   1   1   1   1   2   2   1   1   2   1   1   1   1   0   2   2   2   1   1   1   1   1   2   1   2   0   1   1   2   0   1   0   0   1   1   0   1   2   1   1   0   0   0   1   1   0   2   2   2   1   1   2   2   1   1   0   1   1   1   1   0   1   1   1   0   0   2   2   1   1   1   0   1   1   1   2   2   1   0   1   1   2   1   2   2   2   1   1   1   0   0   0   1   0   2   1   1   0   2   2   1   1   1   1   0   2   0   0   1   0   1   0   1   0   2   2   2   2   2   1   0   2   2   0   1   1   2   1   0   2   1   2   1   0   2   0   0   0   0   1   1   1   1   1   1   1   1   1   2   2   1   1   1   1   1   2   0   1   1   2   2   1   1   2   0   0   1   1   2   1   0   2   2   2   2   0   0   0   1   1   1   2   1   2   2   2   1   1   1
 MK-3-7                 1   1   1   0   1   1   1   0   2   2   0   0   1   1   1   2   2   1   1   2   2   1   1   1   0   2   2   2   2   1   1   2   1   2   1   2   0   1   2   2   0   0   0   0   1   1   0   1   2   2   1   0   2   0   2   1   0   2   2   0   1   1   2   1   1   1   0   1   1   1   1   0   1   1   1   0   0   2   2   1   2   1   0   1   1   1   2   2   1   0   2   1   2   1   2   1   2   1   2   0   1   0   0   1   0   2   1   1   0   2   2   1   1   1   1   0   2   0   0   1   0   1   0   2   0   2   2   2   2   2   1   0   2   2   0   1   1   2   1   0   2   1   2   1   1   2   0   0   2   0   1   1   2   1   1   1   1   1   1   2   1   2   1   0   2   2   1   0   0   1   2   2   1   1   2   0   1   0   1   2   1   0   2   2   2   1   0   0   0   1   1   1   2   1   1   2   2   1   2   1
 MK-3-8                 1   1   1   1   1   0   1   0   2   1   0   0   1   1   2   2   2   2   1   2   1   1   1   1   0   2   2   2   2   1   0   2   1   2   1   2   0   1   2   1   0   1   1   0   0   1   0   1   2   2   1   0   2   0   2   1   1   2   2   0   1   1   2   1   1   1   0   1   1   1   1   1   1   1   1   0   0   2   2   1   2   2   0   1   1   2   2   1   1   0   2   1   2   1   2   1   2   2   2   0   1   0   0   1   0   2   1   0   0   2   2   2   2   0   1   0   2   0   0   1   1   1   0   2   1   2   1   2   2   2   1   0   1   1   0   1   1   2   1   0   1   1   2   1   1   2   0   0   1   0   1   1   2   1   0   1   1   1   1   1   1   1   0   1   2   2   1   0   0   2   1   2   1   1   2   0   1   0   1   2   1   0   2   1   2   1   0   0   0   1   1   1   2   1   1   2   2   1   2   1
 MK-3-9                 1   1   1   1   1   1   1   0   2   1   0   0   1   1   2   1   1   2   2   2   1   1   1   1   0   1   2   2   2   1   0   1   1   2   0   1   0   1   2   1   0   1   1   0   0   1   0   1   1   2   1   0   2   1   2   1   1   2   2   0   1   1   2   1   1   1   0   2   1   1   1   1   1   0   1   1   0   2   2   0   1   2   1   1   1   2   2   0   1   1   2   1   2   1   2   1   2   2   2   0   1   0   0   2   1   2   0   0   0   2   1   2   2   0   0   0   2   0   0   1   1   1   1   2   1   0   1   2   1   1   1   0   1   1   0   1   1   2   1   0   1   0   2   2   1   2   0   0   2   1   1   1   2   1   0   1   1   1   1   2   1   1   0   1   1   1   1   0   1   2   2   1   1   1   1   0   1   0   1   2   1   0   2   1   2   1   0   0   0   1   1   1   2   1   1   2   2   1   2   1
 MK-3-10                1   1   1   1   1   1   1   0   2   1   0   0   1   1   2   1   1   2   1   2   1   1   1   1   1   1   2   2   2   0   0   1   1   2   0   1   0   2   1   1   0   1   1   0   1   1   1   2   1   2   1   0   2   1   2   1   0   1   2   0   0   1   2   1   1   1   1   2   1   1   2   1   0   0   1   2   0   2   2   0   1   1   1   1   1   2   1   0   1   2   2   1   2   1   2   1   2   2   2   0   1   0   0   2   1   2   1   1   0   2   1   1   2   0   0   1   1   1   0   1   1   0   1   2   1   0   1   2   1   1   1   1   1   1   0   1   1   1   1   0   1   0   1   2   1   2   1   0   2   1   1   1   2   1   0   1   1   1   1   2   1   1   0   1   1   1   1   0   1   2   2   1   1   1   0   0   1   0   1   1   0   1   2   0   2   0   0   0   1   1   1   1   2   1   1   2   2   1   1   2
 MK-3-11                1   1   1   1   1   1   1   0   2   1   0   0   2   1   2   1   1   2   1   1   1   1   1   1   1   1   2   2   2   0   0   1   1   2   0   1   0   2   1   1   0   2   2   1   1   1   1   2   1   2   1   0   1   1   2   1   0   1   2   0   0   1   2   1   1   1   0   2   1   1   2   1   0   1   1   2   0   1   2   0   1   1   0   1   1   2   1   1   1   2   2   1   2   1   1   0   2   2   2   0   1   0   0   2   0   2   1   1   0   2   1   1   2   0   0   1   1   1   0   1   1   0   1   2   1   1   1   2   1   1   1   1   0   1   1   1   0   1   1   0   1   0   1   2   1   1   0   0   1   1   1   1   2   1   0   1   1   2   1   2   1   1   0   1   0   1   1   0   1   2   2   2   2   1   0   0   2   0   0   1   0   1   2   0   2   0   1   0   1   1   1   2   2   1   1   2   2   1   1   1
 MK-3-12                1   1   1   1   1   1   0   0   2   1   1   0   2   1   2   1   1   2   0   2   1   1   1   1   1   1   2   2   2   0   0   2   1   2   0   1   0   2   1   1   0   2   2   1   1   1   1   2   1   2   1   0   1   1   2   1   1   1   2   0   0   0   2   1   1   1   0   2   1   1   2   1   0   1   1   1   1   1   2   0   1   2   0   1   1   1   1   2   1   2   1   1   2   1   1   1   2   2   2   0   1   1   1   1   0   2   1   1   0   2   1   1   2   0   0   1   1   1   0   1   1   0   2   2   0   1   1   2   1   1   2   0   0   1   2   1   0   1   0   0   1   0   1   2   1   1   0   0   1   1   1   1   1   1   0   1   1   2   1   2   1   1   1   2   1   1   1   0   1   1   2   1   2   1   1   0   2   1   0   1   0   1   2   0   2   0   1   0   0   1   1   2   2   1   0   2   2   1   1   1
 MK-3-13                0   1   1   1   1   1   0   1   2   1   1   0   2   1   2   2   1   2   0   2   1   1   1   1   1   1   2   2   2   0   0   1   1   2   0   1   1   2   1   1   0   2   2   1   1   1   1   2   1   2   1   1   1   1   2   1   1   1   2   0   1   1   2   1   1   1   0   2   1   1   2   1   0   1   1   1   1   1   2   1   2   2   1   1   1   2   1   2   1   2   1   1   2   1   1   2   2   2   2   0   1   1   1   1   1   1   1   0   0   2   0   1   2   0   1   1   1   1   0   1   1   0   2   1   0   1   1   2   1   1   2   0   0   1   1   1   1   1   0   1   2   0   1   2   1   0   1   1   1   1   1   2   1   2   1   1   1   2   1   2   1   1   1   2   1   2   1   0   1   1   2   0   2   1   1   0   2   0   0   1   0   1   2   0   2   0   1   0   0   1   1   2   2   1   0   2   2   2   2   1
 MK-3-14                0   1   2   2   1   1   0   1   2   1   1   0   2   1   2   2   1   1   1   2   2   1   1   1   1   1   2   2   1   1   0   0   1   2   0   1   1   1   1   1   0   2   2   1   1   1   1   1   1   2   1   1   1   1   2   1   1   1   2   0   0   1   2   1   1   1   0   2   1   0   2   1   0   1   1   1   1   2   2   0   2   2   1   1   1   2   1   2   1   2   0   0   2   1   1   2   2   2   2   0   1   1   1   1   1   1   1   0   0   2   0   1   2   1   1   0   1   1   1   1   1   0   2   1   0   1   0   2   1   1   2   0   0   1   2   1   1   1   0   1   2   0   1   2   1   0   2   1   1   1   1   2   1   2   1   1   1   2   1   2   1   1   2   2   1   2   1   0   1   1   2   0   1   1   1   0   2   1   0   1   1   1   2   0   2   0   1   0   0   1   1   2   2   1   0   2   2   2   2   1
 MK-3-15                0   1   1   2   1   1   0   1   2   1   0   0   1   1   2   2   1   0   1   2   2   0   1   1   1   1   2   2   2   1   0   0   1   2   0   1   1   1   1   2   0   2   2   1   1   1   1   2   1   2   1   1   0   1   2   1   1   0   1   0   0   2   2   1   1   0   0   2   1   0   1   1   1   1   1   1   1   1   2   0   2   2   1   1   1   2   1   2   2   2   0   0   1   1   1   2   2   2   1   0   1   1   1   1   1   1   1   0   1   2   0   1   2   1   1   0   1   1   2   1   1   0   2   1   0   1   0   2   1   1   2   0   0   1   2   1   1   1   0   1   2   0   1   2   1   0   1   1   1   1   0   2   1   2   1   1   1   2   2   2   2   1   2   1   1   2   1   0   1   1   2   0   1   1   1   0   2   1   1   1   0   1   2   1   2   0   1   0   0   1   1   1   2   1   0   2   2   2   1   1
 MK-3-16                1   1   1   2   1   1   0   2   2   1   0   0   2   1   2   2   1   0   1   2   1   1   2   1   1   1   2   2   2   1   0   0   1   2   0   1   1   1   1   2   0   2   2   1   1   1   1   2   1   2   1   1   0   1   2   1   1   2   1   0   0   2   2   1   1   0   0   2   1   0   1   1   1   1   1   1   1   0   2   0   2   1   1   0   0   2   1   2   2   2   0   0   1   1   2   2   2   2   1   0   1   2   1   2   0   1   1   0   0   2   0   1   2   1   1   1   1   1   2   1   0   0   1   0   0   1   0   2   1   1   1   0   0   2   2   1   1   1   0   1   2   0   1   2   1   0   0   0   1   1   0   2   1   2   1   1   1   2   2   2   2   0   2   1   1   2   1   0   1   1   2   0   1   1   1   0   2   2   1   1   0   2   1   1   2   0   1   1   0   1   1   1   2   1   0   2   1   2   1   1
 MK-4-1                 0   1   1   1   1   1   1   0   1   2   0   1   0   0   2   0   1   1   2   2   0   1   0   1   1   2   0   1   1   2   1   0   1   0   2   1   2   2   1   2   1   0   0   1   1   0   2   1   1   1   1   0   0   0   1   1   0   1   1   0   1   1   1   2   2   1   0   1   1   0   0   2   1   1   0   2   2   0   1   2   1   2   2   2   0   1   2   0   1   1   0   0   1   1   1   2   0   1   1   2   1   1   0   2   2   2   0   1   1   1   0   2   1   0   0   0   1   1   1   2   1   1   0   2   0   2   1   1   1   2   0   1   0   1   1   0   0   1   2   1   0   2   1   1   1   1   0   1   0   2   2   0   0   1   2   1   1   1   0   2   1   0   0   1   0   0   2   1   0   0   2   2   0   2   2   1   1   0   1   1   1   1   0   1   2   1   1   0   2   1   2   1   2   1   1   0   2   0   1   1
 MK-4-2                 0   1   1   0   0   1   1   0   1   2   0   0   0   0   2   0   1   1   2   2   0   1   0   1   1   2   0   1   1   2   1   0   1   1   2   1   1   2   1   2   1   0   0   1   1   1   2   1   2   0   1   0   0   0   1   1   0   1   1   0   1   1   2   2   2   1   0   1   1   0   1   1   0   2   0   2   2   0   1   2   1   1   2   1   0   1   1   0   0   0   0   1   1   1   1   2   0   1   1   2   1   1   0   2   1   2   0   1   1   1   1   2   1   0   0   0   1   1   1   2   1   1   0   1   0   2   1   1   0   2   0   2   0   0   0   0   0   2   2   1   0   2   0   1   1   2   0   2   1   2   2   0   1   1   2   1   1   1   0   2   1   0   0   1   0   0   2   1   0   0   2   2   0   2   2   1   1   0   1   1   2   1   1   1   2   0   1   0   2   1   1   1   2   1   0   0   2   0   1   0
 MK-4-3                 0   1   1   1   0   1   1   0   1   1   0   0   0   0   2   0   1   2   2   1   0   1   1   1   1   2   0   1   1   2   1   0   1   1   2   1   1   2   1   2   1   0   0   1   1   1   2   1   2   0   1   0   0   0   1   1   0   1   0   0   1   1   2   2   1   1   1   1   1   0   1   1   0   2   0   2   1   0   1   2   1   1   2   0   0   1   1   0   2   1   1   0   1   1   1   2   0   1   1   2   1   1   0   0   1   2   1   0   1   1   1   2   1   0   0   0   1   1   0   2   1   1   0   1   0   2   1   1   0   2   0   2   0   0   0   1   0   2   2   1   1   2   0   1   1   2   0   2   0   2   2   0   1   1   2   1   1   1   0   2   1   0   0   1   0   0   2   1   0   0   1   1   0   2   2   1   1   0   1   1   2   0   1   1   2   0   1   0   1   1   1   0   2   2   0   1   2   0   1   1
 MK-4-4                 0   1   1   1   0   1   1   1   0   2   0   0   1   0   2   0   1   2   2   1   0   1   1   1   1   2   0   1   1   2   1   1   0   0   2   1   2   2   1   2   1   0   0   1   1   1   1   1   2   0   0   0   0   0   1   1   0   1   0   0   1   0   2   1   0   1   1   0   1   0   1   1   0   2   0   2   1   0   1   2   1   1   1   1   0   1   1   0   2   1   1   1   0   1   1   2   0   0   1   2   1   1   0   0   1   2   1   1   0   1   1   2   1   0   0   1   1   1   0   2   1   1   0   1   0   2   1   1   0   2   0   1   0   0   0   1   0   2   1   1   2   2   0   1   1   2   0   2   1   2   1   0   1   1   2   1   1   1   0   1   1   0   0   1   0   0   2   1   0   0   1   1   0   2   2   1   2   1   1   1   2   0   1   1   1   0   1   0   1   1   1   0   2   2   1   1   2   0   1   1
 MK-4-5                 0   1   1   0   0   1   2   1   0   1   0   0   1   0   2   0   0   2   2   1   0   1   1   0   2   2   1   1   1   2   1   1   0   0   2   2   2   2   0   2   1   0   0   1   1   1   1   1   2   0   0   0   0   1   1   1   0   1   0   0   1   0   1   1   1   1   1   0   1   2   1   1   0   1   1   1   2   0   1   2   1   1   2   1   0   1   1   0   2   0   1   1   1   1   1   2   0   0   2   1   1   1   0   1   1   2   1   1   0   1   1   2   2   1   1   1   1   1   0   1   1   1   0   1   1   2   1   1   1   2   0   1   0   0   1   1   0   1   1   2   1   2   0   1   1   2   0   1   1   2   1   0   1   1   2   2   1   1   0   0   1   0   0   1   0   0   2   1   0   0   1   1   0   2   2   1   2   2   1   1   2   0   1   1   1   1   1   0   0   1   1   0   2   2   1   1   2   1   0   1
 MK-4-6                 0   1   1   0   0   1   2   0   0   1   1   0   1   0   2   0   0   2   2   1   0   1   1   0   2   2   1   1   0   2   0   1   1   0   2   2   2   2   0   2   1   0   0   1   1   1   1   1   2   1   0   1   0   1   1   1   0   0   0   2   0   0   1   1   1   0   1   0   1   2   1   1   0   1   1   1   2   0   1   1   1   1   2   1   1   1   1   0   2   0   1   1   1   2   0   2   0   0   2   1   1   1   0   1   1   2   1   1   0   1   1   2   2   1   2   1   1   1   0   1   1   1   1   1   0   2   1   1   1   2   0   1   0   0   1   1   0   1   1   2   1   2   0   0   1   2   0   1   1   2   1   0   1   1   2   2   2   1   1   0   1   0   0   1   1   0   1   1   0   1   1   1   0   2   2   1   2   2   1   1   2   0   0   1   1   2   1   1   1   1   1   0   2   1   2   1   2   1   0   1
 MK-4-7                 1   1   1   0   0   1   0   0   0   1   1   1   1   0   2   0   0   2   2   1   0   2   1   0   2   2   1   1   0   2   0   0   1   0   2   2   2   2   1   2   1   0   0   1   1   1   1   1   1   2   0   1   0   0   1   1   1   0   0   1   0   1   1   1   1   0   1   0   1   2   1   1   0   1   1   1   2   1   2   1   1   1   2   1   1   2   0   0   1   0   1   1   1   2   2   2   0   1   2   1   1   1   0   1   1   2   2   1   0   1   1   2   1   0   2   1   2   1   0   1   1   1   1   2   1   2   1   1   1   2   0   1   0   0   1   1   0   1   0   1   2   2   1   0   1   2   0   1   1   2   1   2   1   1   2   2   2   1   1   0   1   0   0   0   1   0   2   1   0   1   0   1   1   2   2   1   1   2   1   2   2   0   0   1   1   2   1   0   1   1   1   0   2   1   1   1   2   1   0   0
 MK-4-8                 1   1   1   0   0   1   1   0   0   1   1   1   1   0   2   0   0   2   2   0   0   2   1   1   2   2   1   2   0   2   0   0   1   0   1   2   2   2   1   2   1   1   1   1   1   1   1   1   1   2   0   0   0   0   1   1   1   1   0   1   0   1   1   2   1   0   1   0   1   2   1   2   0   0   1   1   1   1   2   1   1   1   2   1   1   2   0   0   1   0   1   1   1   2   2   1   0   1   2   1   1   1   1   1   1   2   2   1   0   2   1   1   1   0   2   1   2   1   0   1   1   1   1   2   1   1   1   1   1   1   0   2   0   0   1   1   0   2   0   1   1   1   1   0   1   2   0   1   1   2   1   2   1   1   2   2   2   1   0   0   1   0   0   1   1   0   2   1   0   1   0   1   1   1   2   2   1   1   1   2   1   0   0   0   1   2   1   1   1   1   1   1   2   1   2   1   2   0   1   0
 MK-4-9                 1   0   2   0   0   0   0   0   0   1   1   1   2   0   2   0   0   2   2   0   0   2   1   1   2   2   1   1   0   2   0   0   1   0   1   2   2   2   1   2   1   1   1   1   1   0   1   1   1   2   0   0   0   0   1   1   1   1   1   1   0   1   1   2   1   0   1   0   1   2   1   1   0   0   1   1   1   1   2   1   1   1   2   1   1   2   0   1   1   0   1   1   1   2   2   1   0   1   2   1   2   1   1   1   1   2   2   1   0   2   1   1   1   1   2   2   2   1   1   1   1   1   1   2   2   1   1   1   1   1   0   2   1   0   1   1   1   1   0   1   1   1   1   0   1   2   1   1   0   1   1   2   1   1   1   2   2   0   0   1   1   0   0   0   1   0   2   1   0   1   0   1   1   1   2   1   1   1   1   2   1   1   0   0   0   2   2   1   1   1   1   1   2   1   2   0   2   0   1   0
 MK-4-10                1   0   2   0   0   1   0   0   0   1   1   1   2   0   2   0   0   2   1   1   0   1   0   1   2   2   1   1   0   1   0   0   1   0   1   2   2   2   0   2   1   1   1   1   1   0   1   1   1   2   0   0   0   0   1   1   1   2   1   1   0   1   1   2   1   0   1   0   1   2   1   1   1   0   1   1   1   1   2   1   1   0   2   1   1   2   0   1   1   0   1   1   0   2   2   1   1   1   2   1   2   1   1   0   1   0   2   1   0   2   1   2   1   1   2   2   2   1   1   2   1   1   1   1   2   1   0   0   1   1   0   2   1   0   1   0   1   1   0   0   1   1   1   0   1   2   1   1   0   1   1   2   1   1   1   2   1   0   1   0   1   0   0   0   2   0   2   1   0   1   1   1   1   1   2   0   1   1   0   2   1   1   1   0   1   2   2   1   1   0   1   1   2   1   2   0   2   1   1   0
 MK-4-11                1   0   2   0   1   1   0   0   0   1   1   1   2   1   2   0   0   2   1   1   0   1   0   1   2   2   2   1   0   1   0   0   1   0   1   2   2   2   1   2   1   0   1   1   1   0   1   1   1   2   0   0   0   0   1   1   0   2   1   1   0   1   1   2   1   0   0   1   1   2   1   1   0   0   1   1   1   1   2   1   1   0   2   1   1   2   0   1   1   0   1   1   0   2   2   1   1   1   2   1   2   1   1   0   1   0   1   1   0   2   1   2   1   1   2   2   1   1   1   2   1   1   0   1   2   1   0   0   1   2   0   2   1   0   1   0   1   1   1   0   0   1   1   0   1   2   2   1   0   1   1   2   2   1   1   2   1   0   0   0   1   0   1   0   1   0   2   1   0   1   1   1   1   1   2   0   1   1   1   2   1   0   1   0   1   2   2   2   1   1   1   1   2   1   2   0   2   1   1   0
 MK-4-12                1   1   2   1   0   1   0   2   0   2   1   1   2   1   2   0   1   1   1   1   0   0   1   1   2   1   1   1   1   2   0   0   1   1   1   2   2   2   1   2   1   0   1   1   1   0   1   1   1   2   1   0   1   1   1   1   1   2   1   1   0   1   1   2   1   1   1   1   1   2   2   1   0   1   0   1   1   1   2   1   1   0   2   1   1   2   1   1   1   1   1   1   0   2   2   1   1   1   2   1   2   1   1   0   1   0   1   1   1   2   1   2   1   1   2   2   1   2   0   2   0   1   1   1   2   1   0   0   2   2   2   2   1   0   2   0   1   1   1   0   0   1   1   0   1   2   2   1   0   1   1   1   0   1   1   1   1   1   1   1   1   0   2   1   1   0   2   1   0   1   1   1   2   1   0   0   2   1   1   2   1   0   1   0   1   2   2   2   1   1   0   1   2   1   2   1   2   1   1   1
 MK-4-13                1   1   2   1   0   1   0   2   0   1   1   1   2   1   2   0   1   1   1   1   0   0   1   1   2   0   1   1   1   2   0   1   1   1   1   2   2   2   1   2   1   0   1   1   1   0   1   1   1   2   1   1   1   2   1   1   1   2   1   2   0   1   2   1   1   0   1   0   1   1   2   1   0   1   0   1   1   0   2   1   2   1   1   1   0   2   1   1   1   1   1   1   0   2   2   0   1   1   2   2   2   2   1   1   1   0   1   1   1   2   2   1   1   0   2   2   1   2   0   2   0   1   1   2   2   1   0   0   2   2   2   2   1   0   1   0   1   1   2   0   0   1   1   0   1   2   2   1   0   1   1   1   0   1   1   1   1   0   1   1   2   0   2   1   1   1   1   1   0   1   1   1   2   1   0   0   2   1   1   2   1   0   1   0   2   2   2   2   2   1   0   2   2   1   2   1   1   0   1   1
 MK-4-14                1   1   2   1   2   0   0   1   0   1   1   1   2   1   2   1   1   1   2   1   0   1   1   1   2   0   2   1   1   2   0   1   1   1   1   2   2   2   1   1   1   0   2   1   1   0   1   2   1   2   2   1   1   2   1   1   1   2   2   2   0   1   2   1   1   1   1   0   1   1   2   0   1   0   0   1   1   0   1   1   2   2   1   1   0   2   1   1   1   1   1   1   0   2   2   0   1   1   2   2   2   2   1   1   1   0   1   1   1   2   2   1   1   0   2   2   1   0   0   2   0   1   1   2   2   2   0   0   2   2   2   2   1   0   1   0   1   1   2   0   0   1   1   0   1   2   2   1   0   1   0   1   0   2   2   1   1   0   1   1   2   1   2   1   1   0   2   1   0   1   2   1   2   1   0   0   2   1   1   2   1   1   1   1   1   2   2   2   2   1   0   1   2   1   2   1   2   1   2   1
 MK-4-15                1   1   2   0   2   2   0   1   0   1   1   1   1   1   2   1   1   1   1   1   0   1   1   0   2   0   2   1   1   2   0   1   1   1   1   2   2   2   2   0   0   0   2   1   1   0   1   2   2   1   2   1   1   1   1   1   1   2   2   2   1   1   2   1   1   1   1   0   1   1   2   0   1   1   1   1   1   0   1   1   2   2   1   1   1   2   1   1   1   1   1   2   0   2   1   0   1   1   1   2   2   2   1   1   1   0   1   1   1   2   2   1   1   0   2   2   1   0   0   1   0   0   1   1   2   2   0   0   2   2   2   1   1   2   1   0   1   1   2   0   0   1   1   1   1   2   2   1   1   1   0   1   1   2   2   0   1   0   1   1   2   0   2   0   0   1   2   1   0   1   2   2   0   1   0   0   2   2   1   2   1   1   1   1   1   2   2   2   2   2   1   1   2   1   2   1   2   1   2   1
 MK-4-16                1   1   2   0   2   2   1   1   1   1   1   0   1   1   2   1   0   1   1   1   1   1   1   0   1   0   2   1   1   2   0   1   1   1   0   2   2   2   1   0   0   0   2   1   1   0   1   2   2   1   2   1   1   1   2   1   1   1   2   2   1   1   2   1   1   1   1   0   2   1   1   0   2   0   1   1   1   0   1   1   2   2   1   0   1   1   1   1   2   1   1   2   1   2   2   0   1   1   1   2   2   2   1   1   1   0   1   1   1   0   2   1   1   0   2   2   2   0   0   1   0   0   1   1   2   2   0   0   2   2   2   1   1   2   1   1   1   1   2   0   1   1   1   1   1   2   2   1   1   1   1   0   1   2   2   0   1   0   1   1   2   0   2   0   0   1   2   0   0   0   2   2   0   1   0   1   2   1   1   2   0   0   1   1   1   2   2   2   2   2   1   1   2   1   2   1   1   1   2   1
 MK-5-1                 1   1   0   1   2   2   0   2   1   1   0   1   0   2   2   2   1   1   2   2   0   2   0   2   0   1   2   0   0   2   1   0   1   1   1   1   1   0   1   1   1   2   1   1   2   1   0   1   2   0   2   2   2   1   1   2   1   1   1   1   0   2   0   2   1   0   1   1   1   1   0   2   2   2   2   0   1   0   2   2   2   0   1   2   1   1   1   2   1   1   2   1   0   2   1   1   1   0   0   0   2   2   1   1   2   1   2   2   1   2   1   1   1   1   1   1   0   0   1   1   1   2   1   1   1   1   2   1   1   2   2   1   2   1   2   2   1   2   0   2   1   2   0   1   1   1   0   1   2   2   1   1   2   0   1   1   1   2   2   1   1   2   2   2   0   0   1   1   0   2   0   1   2   1   0   1   1   0   1   0   2   0   2   1   1   2   1   2   0   1   0   1   0   1   2   2   1   1   1   2
 MK-5-2                 1   1   0   1   2   2   0   2   1   1   1   1   0   2   2   1   1   1   2   2   0   1   1   2   1   1   2   0   0   2   2   0   1   1   1   1   1   0   2   2   0   1   1   0   2   1   0   1   2   0   2   2   2   1   1   1   1   1   1   1   1   2   0   2   1   0   1   1   1   1   0   2   2   2   1   0   1   0   2   2   1   1   1   2   1   1   1   2   1   1   2   2   0   2   1   1   1   0   0   0   2   2   1   1   2   1   2   2   2   2   1   1   1   1   2   1   0   0   1   1   1   2   1   0   1   1   2   1   1   2   2   1   1   1   2   2   1   2   0   2   1   2   1   1   1   2   0   2   2   1   1   1   1   0   1   1   1   2   1   1   1   1   2   2   1   0   1   1   0   1   0   1   1   1   0   2   1   0   1   0   2   1   1   1   1   0   1   1   0   1   0   1   1   1   2   2   1   2   1   2
 MK-5-3                 1   1   0   2   1   2   0   2   1   1   1   0   0   2   2   1   1   1   2   2   0   1   1   1   1   1   2   0   0   2   2   0   1   1   1   1   1   0   1   2   0   1   1   0   2   1   0   1   2   0   2   1   2   1   1   1   1   1   1   2   2   1   0   2   1   0   1   1   1   1   0   2   2   2   1   0   1   0   2   2   1   1   1   2   2   1   1   2   1   1   2   2   1   1   1   1   1   0   0   0   2   2   1   1   2   1   2   1   2   2   1   2   1   1   1   2   0   0   1   1   1   1   1   1   0   0   2   1   1   2   2   1   1   1   2   2   1   2   0   2   1   2   0   1   1   2   0   2   2   1   1   1   1   0   1   1   1   2   0   1   1   0   2   2   1   0   1   1   0   1   1   1   2   1   0   2   1   1   1   0   1   1   1   1   1   0   1   1   0   1   0   1   1   1   2   2   1   1   1   1
 MK-5-4                 2   1   0   2   1   2   0   2   2   1   1   0   0   2   1   1   1   1   1   2   0   1   1   1   1   1   2   0   0   2   2   1   0   1   1   1   1   0   1   1   0   1   2   0   2   1   0   1   2   0   1   1   2   1   1   0   2   0   1   2   2   1   0   2   1   0   1   1   0   2   0   2   2   2   1   0   0   0   2   1   1   2   1   2   2   1   1   2   1   1   2   2   0   0   0   1   1   0   0   0   2   2   1   1   2   0   2   2   2   1   2   1   1   1   1   1   0   0   1   2   1   1   1   1   0   0   2   1   1   2   2   1   1   1   2   2   1   2   1   2   1   2   0   1   2   2   0   2   2   1   1   1   0   0   1   1   1   1   0   1   2   0   2   2   1   0   1   1   0   0   1   1   2   1   0   1   2   1   1   0   1   0   1   1   1   0   1   0   0   1   0   1   1   0   2   1   1   1   1   1
 MK-5-5                 1   1   0   2   1   2   0   2   2   0   1   1   1   2   1   1   1   1   1   2   0   1   1   1   1   0   2   0   0   2   2   1   0   2   1   1   0   0   1   1   1   1   2   0   2   1   0   1   2   0   1   1   0   1   1   1   1   0   1   2   2   1   0   1   1   0   1   1   0   2   1   2   2   2   1   1   0   0   2   1   1   1   1   2   2   0   1   2   1   1   2   2   0   0   0   1   1   1   0   0   1   2   0   1   2   0   2   2   1   1   2   1   1   0   1   0   0   0   1   2   1   1   0   1   1   1   1   1   1   1   2   1   0   1   2   2   1   1   1   2   0   2   0   1   2   2   0   2   1   1   1   1   0   0   0   1   1   1   0   1   2   0   2   2   1   0   1   1   0   0   1   2   2   1   0   1   2   1   1   0   1   0   1   1   1   0   2   1   1   1   1   1   1   0   2   1   1   1   1   2
 MK-5-6                 1   1   0   2   1   2   1   2   0   0   1   1   1   2   1   2   1   0   1   2   0   1   1   1   1   0   2   0   0   2   1   1   0   2   1   1   0   0   1   1   1   1   1   1   2   1   0   1   2   0   1   1   0   1   0   1   1   0   1   1   2   0   0   1   1   0   1   1   0   2   1   2   2   2   1   2   0   0   2   0   1   1   1   2   2   0   1   2   0   1   1   2   0   0   0   1   1   1   0   0   1   2   0   1   2   0   2   1   2   1   2   1   1   0   1   0   1   1   1   2   1   1   0   1   1   1   1   1   1   1   1   1   0   1   2   2   1   1   1   2   1   2   0   1   2   2   0   2   1   1   1   1   0   0   0   1   1   1   0   1   2   0   2   2   0   0   1   2   0   0   1   2   2   1   1   1   2   1   1   0   1   0   1   1   1   0   2   1   1   1   1   1   1   0   2   1   1   1   1   2
 MK-5-7                 1   1   0   2   1   2   0   2   0   0   1   1   1   2   1   2   1   0   0   2   0   0   1   1   1   0   2   0   0   2   1   1   0   2   1   1   0   0   1   1   1   1   1   1   2   1   0   1   2   0   1   1   0   0   0   1   1   0   1   2   1   0   1   1   1   0   1   0   0   2   0   1   2   1   1   1   0   0   2   0   1   1   1   1   2   0   1   2   0   1   1   1   0   0   0   1   1   1   0   0   1   1   0   1   2   0   1   1   2   1   2   2   1   0   1   0   1   1   1   2   1   0   0   1   0   1   1   1   1   1   1   1   0   1   2   1   1   1   1   2   1   2   0   1   2   1   0   2   1   1   1   1   0   0   1   1   1   2   1   1   2   0   2   2   0   0   1   2   0   1   1   2   1   0   1   1   2   1   1   0   1   0   1   2   0   1   1   1   2   1   1   1   1   0   2   1   1   1   1   2
 MK-5-8                 1   1   0   2   1   2   0   2   0   0   1   1   1   2   1   2   1   1   2   2   0   0   1   1   1   0   2   0   1   2   1   1   1   2   1   2   0   0   1   1   1   1   1   1   2   1   0   1   2   1   1   1   0   0   0   2   1   0   1   2   1   0   2   1   0   0   2   0   0   2   1   1   0   1   1   0   0   0   2   0   1   1   1   1   2   1   1   2   0   1   1   1   0   0   0   1   1   1   1   0   0   0   1   1   1   0   0   1   2   1   2   0   1   0   0   0   1   1   0   2   1   0   0   1   0   1   1   1   1   1   1   1   0   1   2   1   1   1   2   2   1   2   0   1   2   2   1   2   1   1   1   1   1   0   1   1   1   2   2   1   2   0   2   1   0   0   0   2   0   1   1   2   1   1   0   1   2   1   1   0   2   0   1   1   1   1   1   1   1   1   1   1   1   1   2   1   1   1   1   2
 MK-5-9                 2   1   0   2   1   2   0   2   0   0   1   1   1   2   2   2   1   1   2   2   0   0   1   1   1   0   2   1   0   2   0   1   1   2   2   1   0   0   2   2   1   1   1   1   1   1   0   0   2   0   1   1   0   0   0   2   1   0   1   2   1   0   2   1   0   0   1   0   0   2   2   1   0   1   1   0   0   0   2   0   1   0   0   1   2   1   1   2   0   2   1   2   0   0   1   0   1   2   1   1   0   0   1   0   1   0   0   1   2   1   2   0   1   0   1   1   1   2   1   2   1   0   0   1   0   1   1   1   1   1   1   1   0   1   2   1   1   1   2   2   1   2   0   1   1   2   1   2   1   1   2   1   0   0   2   1   1   1   1   1   2   0   2   1   0   0   0   2   0   1   1   2   1   1   0   2   2   1   0   0   2   0   1   1   1   1   1   1   2   1   1   2   1   1   2   1   1   0   1   2
 MK-5-10                2   1   0   2   1   2   0   2   0   1   1   1   1   1   2   1   0   1   1   1   0   0   1   1   1   0   2   1   0   2   0   1   1   2   2   1   0   1   2   2   1   1   1   1   1   1   1   0   2   0   1   0   0   0   1   2   1   0   1   2   2   0   2   1   0   0   1   0   0   2   2   1   0   1   2   1   0   0   2   0   2   0   0   1   2   1   0   2   0   2   1   1   0   0   1   0   1   2   0   1   0   0   1   0   1   0   0   1   2   0   1   1   1   0   1   1   1   2   1   1   1   0   0   1   0   1   1   1   0   1   1   1   0   1   1   1   1   1   2   2   0   2   1   1   1   2   1   2   1   1   2   1   0   0   2   2   1   1   1   1   2   0   2   1   0   0   1   1   0   1   1   2   1   1   0   2   2   1   0   0   2   0   1   1   2   1   1   1   2   1   2   2   1   1   1   1   1   0   1   1
 MK-5-11                2   1   0   2   2   2   0   2   0   1   0   1   1   1   1   1   0   1   1   1   0   0   1   1   2   1   2   1   1   2   0   1   2   2   2   1   0   1   2   2   1   1   1   1   1   1   1   0   2   0   1   1   0   0   1   2   1   1   0   2   2   0   2   1   0   0   1   1   0   2   2   0   0   1   2   1   0   0   1   1   1   0   0   1   1   1   0   2   0   2   1   2   0   0   1   0   1   2   1   1   0   0   1   0   1   1   0   0   2   0   1   0   0   0   1   1   1   2   1   1   1   0   0   1   1   1   1   0   0   1   2   1   0   1   1   1   1   1   2   2   0   2   1   1   0   2   1   2   1   1   2   1   0   0   2   2   1   1   1   1   2   0   2   2   0   0   1   1   0   1   1   2   1   1   0   2   1   2   1   2   2   0   1   1   2   1   1   1   2   1   2   2   1   1   1   1   1   0   2   0
 MK-5-12                2   1   1   2   2   2   1   2   1   1   0   1   1   1   1   1   0   0   1   1   0   0   1   1   2   2   2   0   1   1   0   1   1   2   2   1   0   1   2   2   0   0   1   1   1   1   1   0   2   0   1   1   0   0   1   2   1   1   0   2   2   0   2   1   0   0   1   1   1   2   1   0   0   1   1   1   0   0   0   2   0   1   0   1   2   1   0   2   1   2   1   2   1   0   1   0   2   1   1   1   1   0   1   0   1   1   0   0   2   1   1   1   0   0   1   1   1   2   1   1   1   0   0   0   1   0   1   1   0   1   2   1   0   1   1   1   1   0   2   1   0   2   1   1   0   2   2   2   1   1   1   1   1   0   2   2   1   1   1   1   2   0   2   2   0   0   1   1   0   1   1   2   1   1   0   2   1   2   1   2   2   0   1   1   2   1   1   1   2   1   2   2   1   1   2   0   1   0   2   0
 MK-5-13                2   1   1   2   2   1   1   2   1   1   1   1   2   1   1   2   1   0   2   1   0   1   1   1   1   2   2   0   2   1   0   1   1   2   2   1   1   2   2   2   0   0   1   1   2   1   1   0   2   0   1   1   0   0   1   2   1   1   0   2   2   0   2   1   0   0   0   2   1   2   1   0   0   1   1   1   0   0   0   2   0   0   1   2   2   1   1   2   1   2   1   2   1   0   1   0   2   1   1   1   1   0   2   0   1   0   0   0   2   2   1   1   0   0   1   1   1   2   1   0   1   1   0   0   1   0   2   1   1   1   2   2   0   1   2   1   1   0   2   1   2   2   0   1   0   2   2   2   1   1   1   1   2   0   2   2   1   1   1   2   2   0   1   1   0   0   1   1   0   2   1   2   1   1   0   2   1   2   1   2   2   0   1   1   2   1   1   1   2   2   2   2   1   2   2   0   1   0   1   1
 MK-5-14                2   1   1   2   0   1   1   2   2   1   1   1   1   1   1   1   2   0   2   1   0   1   1   1   1   2   1   0   2   1   0   0   1   2   2   1   1   1   1   2   0   0   1   1   2   0   1   0   2   0   1   1   0   0   1   2   1   1   0   2   2   0   1   2   0   0   1   1   1   2   1   0   0   1   1   2   0   1   0   1   0   0   1   2   2   1   1   2   0   2   1   2   1   0   2   0   1   1   1   1   1   1   2   0   1   0   0   0   2   2   1   1   0   0   1   1   1   2   1   0   1   1   2   0   1   0   2   1   1   1   2   2   1   1   2   1   1   1   2   1   2   2   0   1   0   2   2   2   1   1   1   1   2   0   2   1   1   1   1   2   2   0   1   1   0   0   1   1   1   2   1   2   1   1   1   1   1   2   1   2   2   0   0   1   2   0   1   2   2   2   2   2   1   2   2   1   0   0   1   1
 MK-5-15                2   1   1   2   1   1   1   2   2   0   0   2   1   1   1   1   2   0   2   1   0   1   2   1   1   2   1   1   2   1   0   0   1   2   2   0   1   1   1   2   2   0   1   1   1   0   1   0   2   0   1   1   0   0   1   2   1   2   1   0   2   0   1   2   0   0   1   2   1   1   1   0   0   1   1   2   0   1   1   1   0   0   1   2   2   1   2   2   0   2   1   2   2   0   2   0   1   1   1   0   0   1   2   0   0   0   1   1   2   2   1   1   0   0   1   1   1   2   0   1   1   1   2   0   1   0   2   0   1   1   1   1   2   2   2   1   1   1   2   1   2   2   0   1   0   2   2   1   1   1   1   1   2   0   2   1   1   1   1   2   2   0   1   1   0   0   1   1   1   2   1   2   1   1   1   1   1   2   1   2   2   0   0   1   2   2   1   2   2   2   2   2   2   2   2   2   1   0   2   1
 MK-5-16                2   1   1   2   1   1   1   2   2   0   0   2   2   1   1   0   2   1   2   1   0   1   2   1   1   2   1   1   1   1   1   0   1   1   2   0   1   1   1   2   2   0   1   1   1   0   1   0   2   0   1   1   0   1   1   2   1   2   1   0   2   0   1   2   0   0   1   2   1   0   1   0   0   1   1   2   0   1   1   1   1   0   1   2   2   1   2   2   0   2   1   2   2   0   1   0   1   0   1   0   0   1   2   0   0   0   1   1   2   2   1   1   0   0   1   1   0   2   0   2   1   1   2   0   1   1   2   0   1   0   1   1   2   2   2   1   1   1   2   1   2   2   0   2   0   2   2   1   2   1   1   0   2   0   2   1   1   1   1   1   2   0   2   1   0   0   1   1   1   2   1   0   1   1   1   1   2   2   1   2   2   0   0   1   2   2   1   2   2   2   2   2   2   0   2   2   1   0   2   1
 MK-6-1                 2   2   0   2   0   0   1   1   0   0   2   2   1   0   1   2   1   0   1   1   2   0   2   0   1   2   0   2   0   1   2   0   2   0   1   2   1   0   1   1   2   0   1   0   1   2   2   0   1   2   2   1   0   2   2   2   2   2   1   0   1   1   1   1   2   1   1   1   1   1   1   1   0   1   1   1   2   1   1   1   0   0   2   0   1   1   0   0   1   2   0   1   1   0   2   0   1   2   1   1   1   1   1   2   2   2   1   1   0   0   1   2   0   2   2   1   0   1   0   1   1   1   1   1   1   0   2   1   1   1   2   2   0   1   2   2   1   1   0   2   1   0   2   0   1   2   0   2   0   1   1   0   1   1   2   2   0   1   1   2   0   0   1   1   2   2   1   0   1   1   1   1   0   2   2   1   1   1   1   1   2   2   1   1   1   2   2   0   1   1   1   2   1   0   2   1   1   1   0   0
 MK-6-2                 2   2   0   2   0   0   1   0   1   0   2   2   1   0   1   1   1   0   1   1   2   0   2   0   1   1   0   2   0   1   2   0   2   0   2   2   1   0   1   1   2   0   1   0   1   2   0   1   1   2   2   1   0   2   2   1   2   2   1   0   1   1   1   1   2   1   1   2   1   1   1   1   0   1   1   1   2   1   1   1   0   0   2   0   1   1   0   0   0   2   0   1   1   0   2   0   2   2   1   1   1   1   2   2   2   2   1   2   0   1   1   2   0   2   1   1   0   1   0   1   1   1   2   0   0   0   2   1   0   1   1   2   0   1   1   2   1   1   0   1   1   0   2   0   1   0   0   2   0   1   1   0   1   1   2   1   1   1   1   2   1   0   2   1   2   2   1   0   1   1   1   1   0   2   2   2   1   1   1   1   2   2   1   1   1   2   2   0   1   1   1   2   1   0   2   1   1   1   0   0
 MK-6-3                 2   2   0   2   1   0   0   0   1   0   2   2   1   0   1   0   1   0   1   1   2   0   2   0   1   1   0   2   0   1   2   0   2   1   2   2   1   0   1   1   2   1   1   0   1   1   0   1   0   2   2   1   0   2   2   1   2   2   1   0   1   2   1   0   2   1   1   1   1   1   2   1   0   0   1   1   2   1   2   1   0   1   2   0   1   1   0   0   0   2   0   1   1   1   2   0   2   2   1   1   1   1   2   2   2   2   1   2   1   2   1   2   0   2   1   0   0   1   0   1   1   1   2   0   0   1   2   1   0   1   1   2   0   1   1   2   1   1   1   1   1   0   2   1   1   0   0   2   1   1   1   0   1   1   2   1   1   0   0   2   1   0   2   1   1   2   1   0   1   2   2   1   0   2   1   2   1   1   1   1   1   2   1   1   1   2   2   0   1   1   1   2   1   0   2   2   1   0   0   0
 MK-6-4                 2   2   0   2   1   1   0   0   1   0   2   2   2   0   2   1   1   0   1   1   2   1   1   2   1   1   0   2   1   1   1   0   2   2   2   2   1   0   1   1   2   2   1   0   1   1   0   1   0   2   1   1   1   2   2   1   2   1   2   1   0   2   1   0   1   1   1   1   1   1   2   1   0   0   1   1   2   1   2   1   0   2   2   1   1   1   0   0   0   2   0   1   2   1   1   0   2   2   1   1   1   1   2   2   2   2   1   2   1   2   1   2   0   2   1   0   0   1   0   1   1   1   1   0   0   0   1   1   0   1   1   1   1   1   1   2   1   1   1   0   1   0   2   1   2   0   0   2   1   1   1   0   1   1   2   1   1   1   0   2   1   0   0   1   1   1   1   1   1   2   2   1   0   2   1   2   1   1   1   1   1   2   1   1   1   2   2   0   1   1   1   2   1   0   1   2   1   0   1   0
 MK-6-5                 2   1   0   2   1   1   0   0   1   0   2   2   2   1   2   1   1   0   1   1   2   1   1   2   1   1   0   2   1   1   1   0   2   2   2   2   0   0   1   1   1   1   0   0   1   1   0   1   0   2   1   1   1   2   2   1   2   1   2   1   0   1   1   0   1   1   1   1   1   1   1   1   0   1   1   0   2   1   2   1   1   2   2   1   1   1   0   0   0   2   0   1   2   1   1   1   1   1   1   1   1   1   2   2   1   1   1   2   1   2   1   2   0   2   1   0   0   1   0   1   1   0   1   0   0   0   1   1   0   2   0   1   1   2   1   2   2   2   1   0   1   0   2   1   2   0   1   1   1   0   1   1   1   1   1   1   2   1   0   2   1   0   0   1   1   0   1   1   1   2   2   0   0   1   1   2   1   1   1   1   1   2   1   1   1   2   2   0   1   1   1   2   1   0   2   1   1   0   1   0
 MK-6-6                 2   1   0   2   1   0   1   0   1   1   2   2   1   1   2   1   2   0   2   1   2   1   1   2   1   1   0   2   1   1   1   0   2   1   2   2   0   0   1   0   1   1   0   1   1   0   0   1   0   2   1   1   1   2   2   1   2   0   2   1   0   1   1   0   1   1   1   1   1   1   1   1   0   1   2   0   2   1   2   1   0   2   2   1   1   1   0   0   0   2   0   1   2   1   1   1   1   1   1   2   1   1   2   2   1   1   1   2   0   2   0   2   0   2   1   0   0   1   1   1   2   0   1   1   0   0   1   1   0   2   0   1   1   2   1   2   2   2   1   0   1   1   2   1   2   0   1   0   1   0   1   2   1   1   0   1   1   1   0   1   1   1   0   1   0   0   1   2   1   2   2   0   1   1   1   2   1   1   1   1   1   2   1   1   1   1   2   0   1   1   1   1   1   0   2   1   1   0   2   0
 MK-6-7                 2   1   0   2   1   0   1   0   1   1   2   1   1   1   2   1   2   1   2   1   1   0   1   2   1   1   0   1   1   1   0   0   2   2   2   2   0   0   1   1   1   1   1   1   1   0   0   1   0   2   1   1   1   1   2   1   2   0   2   1   1   1   1   0   1   1   1   1   1   1   1   1   0   1   2   0   2   1   2   0   0   2   2   1   1   1   0   0   0   2   0   1   2   1   1   1   1   1   0   2   2   1   2   2   1   1   1   2   0   2   0   2   1   2   1   0   0   1   1   1   2   0   1   1   0   1   0   2   0   2   0   1   1   2   2   2   2   2   2   1   1   1   0   1   2   0   1   0   1   0   1   2   1   1   0   1   1   1   0   0   1   1   0   2   0   1   1   2   1   1   2   1   1   1   1   2   0   1   1   1   1   1   1   1   1   1   2   0   1   0   1   1   1   0   2   1   1   0   2   1
 MK-6-8                 2   1   0   2   1   0   1   0   2   1   2   1   2   1   2   0   2   1   2   1   1   0   0   2   1   1   0   1   1   1   0   0   2   2   2   2   0   0   1   1   1   1   1   1   2   0   0   1   0   2   0   1   1   1   2   1   2   1   2   1   1   1   1   1   1   1   2   0   1   1   1   1   0   1   1   0   2   1   2   0   0   2   2   1   0   1   0   0   1   2   0   0   2   1   1   1   1   1   0   2   1   1   2   2   1   1   1   1   0   2   1   2   1   2   1   0   0   1   1   0   1   0   1   1   0   1   0   2   0   2   0   1   1   2   2   1   2   2   2   0   1   1   0   1   2   0   1   0   1   1   1   1   0   2   0   1   1   0   0   0   0   1   0   2   0   1   1   2   0   0   2   0   1   1   1   1   0   1   1   1   1   1   1   1   1   0   2   0   1   0   1   1   2   1   1   1   1   0   2   1
 MK-6-9                 2   1   0   2   1   0   1   0   1   2   2   1   1   1   2   0   2   0   2   1   0   0   1   2   1   0   0   1   1   1   0   0   2   2   2   2   0   0   1   1   1   1   1   1   1   0   0   1   0   2   0   1   2   1   2   1   1   1   0   1   1   1   1   0   1   1   2   0   0   1   0   1   0   1   1   0   2   1   2   0   0   2   1   1   0   1   1   0   1   2   0   0   1   1   0   1   1   2   0   2   1   1   2   2   1   1   1   1   0   1   1   2   1   2   1   0   0   0   1   1   1   0   1   1   1   1   0   2   0   1   0   0   1   1   2   0   2   2   1   0   1   1   1   0   2   0   1   0   0   1   1   1   0   1   0   2   1   0   1   0   0   1   0   2   0   1   1   2   0   1   2   1   1   1   1   2   0   1   1   1   1   1   1   1   1   0   1   0   1   0   1   1   2   1   1   1   1   0   2   1
 MK-6-10                1   1   0   1   1   0   1   0   0   2   2   1   1   1   2   0   2   0   2   1   0   0   1   2   1   0   0   0   1   1   0   0   2   1   2   2   0   0   1   1   1   2   1   1   1   0   0   1   0   2   0   2   2   1   2   1   1   0   0   1   0   1   1   0   1   1   1   0   0   1   0   1   0   1   2   0   2   1   2   0   0   2   1   1   0   2   1   0   1   2   1   0   2   1   0   1   1   2   0   1   1   2   2   1   1   1   1   2   0   0   1   2   1   2   1   0   1   0   1   1   1   0   1   1   1   1   0   1   0   0   0   0   1   2   2   0   2   2   1   0   1   1   1   0   2   0   0   0   0   2   1   1   0   1   0   2   2   0   1   0   0   1   0   2   0   1   1   2   0   1   2   1   1   1   1   2   0   1   1   1   1   1   1   1   2   0   1   0   1   0   1   1   2   1   1   1   1   0   1   1
 MK-6-11                1   1   2   1   1   0   1   0   0   2   2   1   1   1   2   0   2   0   2   1   0   0   1   2   1   0   0   0   1   1   0   0   1   1   1   2   0   0   1   1   1   1   1   2   2   1   1   1   0   1   1   2   2   1   2   1   0   0   0   1   0   1   0   0   1   1   1   1   1   0   0   1   1   1   2   0   1   1   2   0   0   2   1   1   0   2   1   0   1   2   1   0   2   1   0   1   1   2   1   1   1   2   2   1   1   1   0   2   0   0   1   2   1   1   1   0   2   0   1   1   1   0   1   1   1   1   0   1   0   0   0   0   1   2   2   0   1   2   1   0   1   2   1   0   2   1   0   0   1   2   1   1   0   1   0   2   2   0   1   0   0   2   0   1   0   1   1   1   0   1   2   1   1   1   1   1   0   1   0   1   1   1   1   1   2   0   1   0   1   0   1   1   2   1   1   0   2   0   1   1
 MK-6-12                1   1   1   1   1   0   1   0   0   2   2   1   1   1   2   0   2   0   1   1   0   0   1   2   1   0   0   0   1   1   0   0   1   1   2   2   0   1   1   1   0   1   1   1   2   0   1   1   0   1   1   2   2   1   2   1   0   0   1   1   0   2   0   0   0   2   2   1   1   0   0   1   1   1   2   0   1   1   2   0   1   0   2   2   0   2   1   0   0   2   1   1   2   1   0   1   2   2   1   1   1   1   2   0   0   0   0   2   0   0   1   2   1   0   1   0   2   1   1   2   1   0   1   1   0   1   0   1   0   0   1   0   1   1   2   1   1   2   0   1   1   2   1   1   2   1   0   0   1   2   1   2   0   1   0   2   2   0   1   0   0   2   0   1   1   1   1   1   0   1   1   1   1   1   1   1   0   2   0   1   1   1   2   1   2   1   2   0   1   0   1   1   2   1   2   0   2   0   1   1
 MK-6-13                1   2   1   1   1   0   1   0   0   2   2   1   0   1   2   0   2   0   1   2   0   0   0   2   1   0   0   0   2   1   0   0   1   1   2   2   0   1   1   1   0   0   1   1   2   0   1   2   0   1   1   2   2   1   2   1   0   0   2   1   1   1   0   0   0   2   2   2   1   0   0   1   1   1   1   0   1   1   2   0   1   0   2   1   0   1   1   0   1   2   1   1   2   1   0   1   2   1   1   1   1   1   2   1   0   1   0   2   0   0   2   2   1   0   1   1   2   1   0   2   1   0   1   2   0   2   0   1   0   0   1   0   2   1   2   1   1   2   0   1   1   2   1   1   2   1   0   0   1   0   2   2   0   1   0   2   2   0   1   0   1   2   0   0   1   1   1   1   0   1   1   1   1   1   1   1   1   2   1   1   1   1   2   1   2   2   2   0   1   0   1   1   2   1   2   0   2   0   0   1
 MK-6-14                1   2   2   0   1   0   1   0   1   2   2   1   0   1   1   0   1   1   1   2   0   0   0   2   1   0   0   1   2   1   0   0   1   1   2   2   0   1   1   1   0   0   1   1   2   1   1   2   0   0   2   1   2   2   2   1   0   0   2   1   1   1   0   0   0   1   2   2   2   0   0   1   1   1   1   0   1   1   2   0   0   0   1   1   0   1   2   0   1   2   1   1   2   0   1   1   2   1   1   2   1   1   1   1   1   1   0   2   0   0   2   2   1   0   2   1   2   1   0   2   1   0   1   2   0   2   0   1   1   0   1   1   2   1   2   1   1   2   0   1   0   2   1   2   1   2   1   0   1   0   2   1   0   1   0   2   2   0   1   0   1   2   0   0   1   0   1   1   0   1   1   1   0   0   2   1   1   2   1   1   1   1   2   1   2   1   2   1   1   0   1   1   2   2   2   0   2   1   0   1
 MK-6-15                1   2   1   0   1   0   1   1   2   2   1   1   0   1   1   0   1   1   1   2   0   0   0   1   1   1   0   1   2   1   0   0   0   1   2   1   0   1   1   1   0   0   1   1   2   1   1   2   1   0   2   1   2   2   2   1   0   0   2   1   2   1   0   0   0   1   2   2   2   0   0   1   1   2   1   0   1   1   2   0   0   0   1   1   0   1   2   0   1   2   1   1   1   0   1   1   2   1   1   2   1   1   1   1   1   1   0   2   0   0   2   2   1   0   2   1   2   1   0   2   1   0   1   2   0   2   0   1   1   0   1   1   2   1   2   1   0   2   0   1   1   2   1   2   1   2   1   1   1   0   2   1   1   1   1   2   2   0   1   0   1   2   0   0   1   0   1   1   0   1   1   1   0   1   2   1   1   2   1   0   1   1   2   1   2   1   1   1   1   0   1   1   2   2   2   0   2   1   0   2
 MK-6-16                2   2   1   0   1   0   2   1   2   2   1   1   0   1   1   1   1   1   1   2   0   0   1   1   1   1   1   1   2   1   0   0   0   2   2   1   0   1   1   1   0   0   1   0   1   1   1   2   1   0   2   1   2   2   2   1   0   2   1   1   2   1   0   0   0   1   2   2   2   0   0   2   2   2   1   0   1   1   2   0   0   0   1   1   0   1   2   0   1   1   1   1   1   0   1   1   2   2   0   2   1   2   1   1   1   1   0   2   0   1   2   2   1   0   2   0   2   1   1   1   2   0   1   2   0   2   0   0   1   0   1   0   2   0   2   1   0   2   0   1   1   2   2   2   1   2   1   1   1   0   1   1   0   1   1   2   1   0   1   0   1   2   1   0   1   0   1   2   0   1   1   1   0   1   2   1   1   2   1   1   1   1   2   0   2   0   1   1   1   0   1   1   2   2   1   0   2   1   0   2
 
!****************************************** Phenotypic Data **********************************************************
!-100.0 is resevred for missing phenotype
SimulatedTrait1        10.7032   10.4784   10.7908   10.8480    9.0225   10.7260   11.3970   11.3779   11.9870    9.2378    8.2852   10.4804   11.6041    9.0639   10.9678   11.4076    9.8037    9.3701    9.4493    9.2596   11.0039   10.9611   10.1238    7.1317    8.0535   10.8656   10.5715    7.7493   11.0062    9.0196    9.7587   10.8510    8.7294   11.6109    8.9521    7.7385    9.2001   10.7632   10.8444    8.4412    9.4821   10.2974   10.7166   11.2959   10.8922   10.0445    8.7405    8.6363   11.5546    8.9991    8.6837    9.7781   10.0065    8.9463    8.6400    7.9250    8.3209   10.8045   10.1231   10.3312   10.3134    8.4978    9.8062    9.7579    9.8709   11.1186    9.8723   10.5230    8.6881   10.0058    9.3134    8.6418   10.1016    9.4495   10.2852   10.5074   11.9001    9.8184   10.9547   10.7558    9.0320    9.0389   10.3157   10.4990    9.0470    8.0754   10.4947   10.6588    9.1279   10.5796   10.7166   11.6888    8.3640    8.9963    9.7972   10.8955   10.6419    9.3181    9.9383    9.5751   10.9079   10.2407   11.1269    8.4181   12.1866   10.3372    9.1883    9.8237    9.6863    8.1910   10.1363    9.3526   10.1667   11.5367    9.7770    9.0467   10.2587   10.2752   10.4112    8.0478   10.0687   10.4734    9.8709   10.5858    9.7952   10.3276   11.2737   10.0413    9.4626   10.1368   11.9722   10.0862   10.3467   10.9089    9.7368   10.9972   10.0292   10.2711    9.0052   12.1536   10.8872   10.2886    8.9101    8.7490   10.7486   10.3730   10.3890    9.8194    9.7330    8.7070    9.8259   10.4766   10.2258    8.4787    9.1957    8.8802    9.9340   11.3224   10.3787   11.3445    9.5946    8.7172    9.8371    8.5340   10.1759    9.6390    9.1209   11.0177    9.4573    7.9750    9.9434   10.9717    9.7799    9.2156   10.3923   11.5620    9.4672    9.3448    8.9002    9.8881   10.2904   10.4218   10.7828   10.3176    9.4980    9.0516   10.8294    9.9385    9.6465    9.2781    9.7487   11.3901   10.5090   10.6576   10.3959   11.1794    9.2155   11.0024   10.1440    9.2510
 
