# Supplementary material for: Inclusive Composite Interval Mapping of QTL by Environment Interactions in Biparental Populations
Source: PLoS One. 2015 Jul 10;10(7):e0132414. doi: 10.1371/journal.pone.0132414 (PMC4498613; doi:10.1371/journal.pone.0132414)
Supplement: S2 File — (ZIP) [file pone.0132414.s002.zip › F2 population/e=1/run_00190.met]

!**********************Note: lines staring with "!" are remarks and will be ignored in the program********************
!*********************************General Information**********************************
!Assuming F1 = P1 x P2, populations available in QTL IciMapping are: 
!  1, P1BC1F1 = P1 x F1, the first backcrossing where P1 is used as the recurrent parent;
!  2, P2BC1F1 = P2 x F1, the first backcrossing where P2 is used as the recurrent parent;
!  3, F1DH, F1-derived doubled haploids; 
!  4, RIL or F1RIL, recombination inbred lines through the repeated selfing of F1;
!  5, P1BC1RIL, recombination inbred lines through the repeated selfing of P1BC1F1;
!  6, P2BC1RIL, recombination inbred lines through the repeated selfing of P2BC1F1;
!  7, F2, the selfing generation of F1;
!  8, F3, the selfing generation of F2;
!  9, P1BC2F1, the second backcrossing where P1 is used as the recurrent parent; 
! 10, P2BC2F1, the second backcrossing where P2 is used as the recurrent parent;
! 11, P1BC2RIL, recombination inred lines through the repeated selfing of P1BC2F1; 
! 12, P2BC2RIL, recombination inred lines through the repeated selfing of P2BC2F1; 
! 13, P1BC1F2, the selfing generation of P1BC1F1; 
! 14, P2BC1F2, the selfing generation of P2BC1F1; 
! 15, P1BC2F2, the selfing generation of P1BC2F1; 
! 16, P2BC2F2, the selfing generation of P2BC2F1; 
! 17, P1BC1DH, P1BC1F1-derived doubled haploids; 
! 18, P2BC1DH, P2BC1F1-derived doubled haploids; 
! 19, P1BC2DH, P1BC2F1-derived doubled haploids; 
! 20, P2BC2DH, P2BC2F1-derived doubled haploids; 
   7      !Mapping Population (see remarks above)
   2      !Mapping Function (1 for Kosambi; 2 for Haldane; 3 for Morgan)
   2      !Marker Space Type (1 for intervals; 2 for positions)
   1      !Marker Space Unit(1 for centiMorgans; 2 for Morgan)
   6      !Number of Chromosomes (or Linkage Groups)
 200      !Size of the mapping population
   1      !Number of environments
 
!***************************************** Chromosomes and Linkage Maps **********************************************
!Chromosome                 NumMarkers
-CH1                        16
-CH2                        16
-CH3                        16
-CH4                        16
-CH5                        16
-CH6                        16
!Linkage map (Marker name followed by position or the interval length)
 MK-1-1                1     0.000
 MK-1-2                1    10.000
 MK-1-3                1    20.000
 MK-1-4                1    30.000
 MK-1-5                1    40.000
 MK-1-6                1    50.000
 MK-1-7                1    60.000
 MK-1-8                1    70.000
 MK-1-9                1    80.000
 MK-1-10               1    90.000
 MK-1-11               1   100.000
 MK-1-12               1   110.000
 MK-1-13               1   120.000
 MK-1-14               1   130.000
 MK-1-15               1   140.000
 MK-1-16               1   150.000
 MK-2-1                2     0.000
 MK-2-2                2    10.000
 MK-2-3                2    20.000
 MK-2-4                2    30.000
 MK-2-5                2    40.000
 MK-2-6                2    50.000
 MK-2-7                2    60.000
 MK-2-8                2    70.000
 MK-2-9                2    80.000
 MK-2-10               2    90.000
 MK-2-11               2   100.000
 MK-2-12               2   110.000
 MK-2-13               2   120.000
 MK-2-14               2   130.000
 MK-2-15               2   140.000
 MK-2-16               2   150.000
 MK-3-1                3     0.000
 MK-3-2                3    10.000
 MK-3-3                3    20.000
 MK-3-4                3    30.000
 MK-3-5                3    40.000
 MK-3-6                3    50.000
 MK-3-7                3    60.000
 MK-3-8                3    70.000
 MK-3-9                3    80.000
 MK-3-10               3    90.000
 MK-3-11               3   100.000
 MK-3-12               3   110.000
 MK-3-13               3   120.000
 MK-3-14               3   130.000
 MK-3-15               3   140.000
 MK-3-16               3   150.000
 MK-4-1                4     0.000
 MK-4-2                4    10.000
 MK-4-3                4    20.000
 MK-4-4                4    30.000
 MK-4-5                4    40.000
 MK-4-6                4    50.000
 MK-4-7                4    60.000
 MK-4-8                4    70.000
 MK-4-9                4    80.000
 MK-4-10               4    90.000
 MK-4-11               4   100.000
 MK-4-12               4   110.000
 MK-4-13               4   120.000
 MK-4-14               4   130.000
 MK-4-15               4   140.000
 MK-4-16               4   150.000
 MK-5-1                5     0.000
 MK-5-2                5    10.000
 MK-5-3                5    20.000
 MK-5-4                5    30.000
 MK-5-5                5    40.000
 MK-5-6                5    50.000
 MK-5-7                5    60.000
 MK-5-8                5    70.000
 MK-5-9                5    80.000
 MK-5-10               5    90.000
 MK-5-11               5   100.000
 MK-5-12               5   110.000
 MK-5-13               5   120.000
 MK-5-14               5   130.000
 MK-5-15               5   140.000
 MK-5-16               5   150.000
 MK-6-1                6     0.000
 MK-6-2                6    10.000
 MK-6-3                6    20.000
 MK-6-4                6    30.000
 MK-6-5                6    40.000
 MK-6-6                6    50.000
 MK-6-7                6    60.000
 MK-6-8                6    70.000
 MK-6-9                6    80.000
 MK-6-10               6    90.000
 MK-6-11               6   100.000
 MK-6-12               6   110.000
 MK-6-13               6   120.000
 MK-6-14               6   130.000
 MK-6-15               6   140.000
 MK-6-16               6   150.000
!*********************************** Marker Types ********************************************************************
!Co-dominant marker: When heterozygote F1 is present, P1 is coded as 2, F1 is coded as 1, and P2 is coded as 0; Otherwise, P1 is coded as 2, and P2 is coded as 0. 
!Dominant marker: When heterozygote F1 is present, P1 and F1 are coded as 12, and P2 is coded as 0; Otherwise, P1 is coded as 2, and P2 is coded as 0.  
!Recessive markers: When heterozygote F1 is present, P1 is coded as 2, and F1 and P2 are coded as 10; Otherwise, P1 is coded as 2, and P2 is coded as 0. 
!Missing marker is coded as -1. 
 MK-1-1                 1   2   0   2   1   2   0   1   2   0   2   0   0   1   0   2   2   0   0   0   2   1   2   0   1   2   2   1   2   1   1   1   1   0   0   0   1   0   2   0   0   1   1   1   2   1   1   0   1   1   2   0   1   1   2   2   0   1   0   1   1   1   2   1   1   1   2   0   2   2   1   1   1   0   0   0   1   1   2   1   1   0   0   1   1   1   1   2   2   2   1   2   1   0   0   1   2   0   1   1   2   1   1   1   1   2   0   1   2   0   0   1   1   2   1   0   0   1   2   0   1   1   1   1   1   2   0   2   1   2   0   0   1   2   1   1   1   1   0   2   1   1   1   0   1   0   2   1   2   1   1   1   1   1   0   2   1   0   2   0   2   2   1   2   0   1   0   0   2   0   2   2   1   1   1   1   1   1   2   1   1   1   2   1   0   0   2   1   0   0   0   1   2   1   1   2   2   1   1   1
 MK-1-2                 1   2   2   2   1   2   0   0   2   0   1   1   0   1   0   2   2   0   0   0   2   1   1   0   1   1   2   1   2   2   1   1   1   1   0   0   1   0   2   0   0   1   1   0   1   1   1   0   1   2   2   0   1   1   2   2   1   1   1   1   1   1   1   1   0   0   2   0   2   2   1   0   1   0   0   0   1   1   2   1   1   0   1   1   2   1   1   1   2   2   1   1   1   0   0   1   2   0   1   1   2   1   1   1   1   2   0   1   2   2   0   1   1   2   0   0   0   1   2   0   1   1   1   1   2   2   0   2   1   1   1   0   1   1   1   1   0   1   0   2   2   0   1   1   1   0   2   1   2   2   1   1   1   1   0   2   2   0   2   0   2   2   1   2   0   1   0   0   2   0   2   2   1   0   1   1   1   1   2   1   1   1   2   1   0   0   2   1   0   1   0   2   2   1   1   2   2   1   0   1
 MK-1-3                 2   2   2   2   1   2   0   0   1   1   1   1   0   1   0   2   2   0   0   0   2   1   1   1   1   1   2   1   2   2   1   1   1   1   1   2   1   0   1   0   0   1   1   2   1   1   1   0   1   1   2   0   1   0   2   2   1   1   1   1   1   1   1   1   0   0   1   0   2   2   1   1   1   0   1   0   0   1   2   1   1   0   1   1   2   1   1   1   2   2   1   1   1   1   0   1   2   1   1   1   2   1   1   1   1   1   0   1   2   2   0   1   1   2   0   1   0   1   2   0   2   1   2   1   1   2   0   2   1   2   1   0   1   1   1   1   1   2   1   2   2   0   1   1   1   0   1   1   2   2   1   1   1   1   1   2   2   1   1   0   1   2   1   2   0   1   0   0   1   0   2   2   0   1   1   1   1   1   2   1   1   1   2   1   0   0   2   1   0   1   0   2   2   1   1   2   2   1   0   1
 MK-1-4                 2   2   2   2   1   1   0   0   1   1   1   1   0   1   0   2   2   0   0   1   2   1   1   1   1   1   2   0   2   2   1   1   1   1   1   2   1   0   1   0   0   1   1   2   0   1   1   0   1   1   2   0   1   0   2   1   0   1   1   1   1   1   1   0   0   0   1   0   1   2   1   1   1   0   1   0   0   1   2   1   1   0   1   1   2   1   1   1   2   2   1   2   1   1   0   1   2   1   1   1   1   1   1   1   1   1   0   1   1   2   0   1   1   2   0   1   0   1   2   0   2   1   2   1   1   2   0   1   0   2   1   0   1   1   1   1   1   2   1   2   2   0   1   1   1   0   1   1   1   2   1   1   1   1   1   2   2   1   1   1   1   2   1   1   0   1   1   0   2   0   2   2   0   2   1   1   1   1   2   2   1   2   1   1   0   0   2   1   0   1   0   1   2   1   1   2   2   1   0   1
 MK-1-5                 2   2   2   2   1   1   0   0   0   0   1   1   0   2   0   1   2   0   0   1   2   1   1   1   1   1   2   0   2   2   1   1   1   1   1   2   1   0   2   0   0   1   1   2   0   2   1   0   1   1   2   0   1   0   2   1   0   1   1   1   1   1   1   1   0   0   1   0   2   2   1   1   1   0   1   0   0   2   1   1   1   0   1   1   2   1   1   1   1   2   2   2   1   1   0   0   2   1   1   1   1   0   1   1   1   0   0   1   1   2   0   1   1   1   1   1   1   1   2   0   2   1   1   1   1   2   0   1   0   2   1   0   1   1   1   1   1   1   1   1   2   1   1   1   1   0   1   1   1   2   1   2   1   0   1   1   2   1   0   1   1   2   1   1   0   1   1   0   2   0   2   2   0   2   1   1   1   2   2   2   1   2   1   1   0   0   2   1   0   1   0   1   2   1   1   2   2   1   0   1
 MK-1-6                 2   2   1   2   2   1   0   0   1   0   1   1   0   1   0   1   2   0   1   1   1   1   0   1   0   1   2   0   2   1   0   1   1   1   1   2   1   0   2   0   0   2   2   2   1   2   1   0   1   1   1   0   1   0   1   1   0   1   1   0   1   1   1   2   1   0   1   0   2   2   1   1   1   0   1   0   0   2   1   2   1   0   1   1   2   1   1   1   2   2   2   2   1   2   0   0   2   1   1   1   1   1   1   0   1   0   0   1   1   2   0   1   2   1   1   0   1   1   2   0   2   1   1   1   1   2   0   1   0   2   1   0   1   1   1   1   1   1   1   1   2   1   1   1   1   0   1   1   1   2   1   2   1   0   1   1   2   1   1   1   1   2   1   1   0   1   1   0   2   0   2   2   0   2   1   1   1   2   1   2   1   2   1   1   0   0   2   1   0   1   0   1   2   1   1   2   2   1   1   1
 MK-1-7                 2   2   1   2   2   2   0   0   1   0   1   1   0   1   0   1   1   0   1   1   1   1   0   1   0   1   2   1   2   2   0   1   1   1   1   1   1   1   2   0   0   2   2   2   1   2   1   0   0   1   1   0   1   0   1   1   0   1   1   0   1   1   1   2   0   0   1   0   2   1   1   1   1   1   1   0   0   1   1   0   1   0   1   1   2   2   1   1   2   2   2   2   1   2   0   1   2   1   0   1   2   1   1   1   1   1   0   2   1   2   0   1   2   1   2   0   1   1   2   0   2   1   1   1   1   2   1   1   0   2   1   0   1   0   1   1   1   1   0   1   2   1   1   1   1   0   1   0   0   2   1   2   1   0   1   1   2   1   1   1   1   2   1   1   1   1   1   0   2   0   1   2   0   2   1   1   1   2   2   2   1   2   1   1   1   0   2   1   0   1   0   1   2   1   1   2   2   1   1   1
 MK-1-8                 2   2   0   2   2   2   0   0   1   0   1   1   0   1   0   0   1   0   1   1   1   1   0   2   1   1   2   2   2   2   0   1   1   1   1   2   1   1   2   1   0   2   2   2   1   2   1   0   0   1   0   0   1   0   1   1   0   1   1   0   0   1   1   2   1   0   1   1   2   1   1   1   1   1   1   0   0   1   1   0   0   0   1   1   2   1   2   1   2   2   2   2   1   1   0   1   2   1   0   1   2   1   1   1   1   1   0   1   1   2   0   1   2   0   1   0   1   1   2   0   2   2   1   1   1   2   0   1   0   1   0   0   1   0   1   1   0   1   0   0   1   1   1   1   1   0   1   0   0   2   1   2   1   0   1   1   2   0   1   1   1   1   1   1   1   1   2   0   2   0   2   2   0   2   1   1   1   2   2   2   1   1   1   1   1   0   1   1   0   1   0   1   1   1   1   2   1   1   1   1
 MK-1-9                 1   2   0   0   2   2   1   1   1   0   1   2   1   1   0   0   1   0   1   1   1   1   0   2   1   1   2   1   2   1   0   1   1   1   0   2   1   1   1   1   0   1   2   2   0   1   1   0   0   1   0   0   1   0   1   1   0   1   1   0   0   1   1   2   1   0   1   1   1   2   1   1   1   1   1   1   0   1   1   0   0   0   1   0   2   1   2   1   2   2   2   2   1   2   1   1   2   2   0   1   1   1   1   1   0   1   0   1   1   2   0   1   2   0   1   1   1   1   1   0   1   2   1   1   1   2   0   0   0   1   0   0   1   0   1   1   0   1   0   0   1   1   1   1   1   0   2   0   0   2   1   2   1   0   1   1   2   0   0   1   1   2   1   1   1   1   2   1   2   0   2   2   0   1   2   1   1   2   1   2   1   1   1   1   1   0   1   1   0   2   0   1   1   1   1   2   1   1   1   1
 MK-1-10                1   2   0   0   2   1   1   1   1   0   1   2   1   1   1   0   1   0   1   1   1   1   0   1   1   1   2   1   1   2   0   1   1   1   0   2   1   1   1   1   0   1   1   2   0   1   0   0   0   1   1   0   1   0   1   1   0   0   1   0   0   1   1   2   2   1   1   1   1   2   1   1   1   1   2   0   0   1   1   1   0   0   1   1   2   1   2   1   2   2   2   2   2   2   1   1   2   2   0   1   1   1   1   2   0   1   0   2   1   2   0   1   2   0   1   2   0   1   1   0   1   2   1   1   1   2   1   0   1   1   0   0   1   0   0   1   0   1   1   0   1   1   1   1   1   0   2   0   0   2   1   2   1   0   0   2   1   0   0   0   1   2   1   1   1   1   2   1   2   0   2   1   0   1   2   1   1   2   1   2   1   1   1   1   1   1   1   1   0   2   0   1   1   1   1   2   2   2   1   1
 MK-1-11                1   2   0   1   1   1   1   1   1   1   1   2   1   1   1   0   1   1   1   1   2   1   0   1   1   0   2   2   1   2   0   0   1   1   0   2   1   1   1   1   0   1   1   2   1   1   0   0   0   1   1   1   1   0   1   1   0   1   1   0   0   1   0   1   2   1   0   1   1   2   1   1   1   0   2   1   0   1   1   2   0   0   1   1   2   1   2   0   2   2   2   2   2   1   1   0   2   2   0   1   1   1   1   2   0   1   0   2   1   2   0   1   0   0   1   2   0   2   0   0   1   2   2   1   0   2   1   1   1   1   0   0   1   0   0   1   0   1   1   0   1   1   0   2   1   0   1   0   0   2   1   2   1   0   0   2   2   0   0   0   2   2   1   1   0   1   2   1   2   0   2   1   0   1   2   1   1   2   1   2   1   1   1   1   2   1   2   1   0   2   0   1   0   1   1   1   2   2   0   1
 MK-1-12                0   2   0   1   0   1   1   1   0   1   2   1   1   1   0   1   1   1   1   1   2   1   0   1   1   0   1   2   1   1   0   1   2   1   0   2   2   1   1   1   0   1   1   1   1   1   0   0   0   1   1   1   1   0   1   1   0   1   1   0   0   1   2   1   2   0   0   1   1   2   1   1   1   0   2   1   0   1   2   2   0   0   1   1   2   1   2   0   2   2   2   2   2   1   1   0   2   2   0   0   1   2   1   2   0   2   0   2   1   2   0   1   0   0   1   2   0   1   0   0   1   2   2   2   0   2   1   1   1   1   0   0   1   0   0   0   0   1   1   0   1   2   0   2   1   0   1   0   0   2   1   2   1   0   0   2   2   0   0   0   2   1   2   1   0   1   2   1   2   0   2   0   0   1   1   1   1   2   1   2   1   2   1   1   2   1   1   1   0   2   0   1   0   1   1   0   2   1   0   0
 MK-1-13                0   2   0   1   0   0   1   1   0   1   2   1   1   2   0   1   1   2   1   1   2   1   0   1   1   0   1   2   1   1   0   1   1   1   0   2   2   1   1   1   0   1   1   1   1   1   0   0   0   1   1   1   1   0   1   1   0   1   1   0   0   1   2   2   2   0   0   0   1   2   1   1   1   0   1   1   0   1   2   2   0   0   1   0   2   1   2   0   2   2   2   1   2   1   0   1   2   2   0   0   1   2   1   2   0   2   1   2   1   2   1   1   0   0   1   2   0   1   0   0   0   1   1   2   0   2   1   1   1   1   0   0   1   1   0   0   1   1   0   0   1   2   0   1   1   0   1   0   0   2   1   2   1   0   1   2   2   0   0   1   2   2   2   1   0   1   2   1   2   0   1   0   0   1   1   2   1   2   2   2   1   2   1   1   2   1   1   1   1   2   1   1   0   0   0   0   2   1   0   1
 MK-1-14                0   2   0   1   0   0   1   1   1   1   1   2   2   2   0   1   1   2   1   1   2   1   0   1   1   0   1   2   1   1   1   1   0   1   0   2   2   1   1   1   0   2   1   1   2   2   0   0   0   1   1   1   1   1   1   1   0   1   1   0   0   1   2   2   1   0   0   0   1   2   1   1   1   0   1   1   0   1   2   2   0   0   1   0   2   1   2   0   2   2   1   1   2   1   0   1   2   2   1   0   1   2   0   2   0   2   1   1   0   2   1   1   0   0   1   2   0   1   0   0   0   1   1   1   0   0   1   1   1   1   0   0   1   1   1   0   1   1   0   1   1   2   0   1   1   0   1   1   1   2   1   2   1   0   1   2   1   0   0   1   2   2   2   0   0   1   1   1   2   1   1   1   0   1   1   2   1   2   2   2   1   2   1   1   2   1   1   1   1   2   0   1   1   0   0   1   2   1   0   1
 MK-1-15                1   2   0   2   0   1   1   1   1   1   1   2   2   2   0   1   1   2   1   2   2   1   0   0   1   0   1   1   1   1   1   1   0   1   0   2   1   1   2   1   0   2   0   1   2   1   0   0   0   1   1   1   1   1   0   1   0   1   1   0   0   1   2   2   1   0   1   0   1   2   1   1   1   0   1   0   0   1   2   1   0   0   1   0   2   1   2   0   2   2   2   1   1   1   0   2   2   2   0   0   1   2   0   2   0   2   1   1   1   2   1   1   0   0   1   1   0   1   0   0   0   1   1   1   1   1   0   1   1   1   0   0   1   1   2   0   0   1   0   1   1   2   1   1   1   0   1   1   1   2   0   2   2   0   1   2   0   0   2   0   2   1   2   0   0   1   1   2   2   1   1   1   0   1   2   2   1   2   2   2   1   1   1   1   2   1   1   1   1   2   0   1   1   1   1   1   2   1   0   1
 MK-1-16                0   2   0   2   0   1   1   1   1   1   1   1   2   2   1   1   1   2   0   2   2   0   0   0   1   0   1   2   0   1   1   1   0   1   0   2   1   1   2   2   0   2   0   1   2   1   1   1   1   1   1   1   1   1   0   1   0   1   1   0   0   1   2   2   1   1   1   0   1   2   1   2   2   0   1   0   0   1   2   1   0   0   1   0   2   2   2   0   2   2   2   1   0   2   0   2   2   2   0   0   1   2   0   2   0   2   1   1   1   2   1   2   0   1   1   1   1   1   0   0   0   1   1   0   1   1   1   1   1   1   0   0   1   1   1   0   0   2   1   1   1   2   1   1   1   0   2   1   1   2   1   2   1   0   1   1   0   0   2   1   2   1   1   0   0   1   1   2   2   1   1   0   0   1   2   1   1   1   1   2   2   1   1   0   2   1   2   1   1   2   0   1   1   1   2   1   2   0   0   1
 MK-2-1                 1   1   2   1   1   1   1   1   2   2   2   2   1   0   1   1   2   1   1   2   1   1   0   1   0   2   0   0   1   2   1   0   2   2   2   2   0   1   1   1   1   1   1   1   1   0   0   0   1   1   1   1   1   2   1   2   2   0   1   1   1   2   2   0   2   0   1   0   1   1   0   1   1   0   2   0   1   1   0   1   0   1   1   1   1   1   1   2   0   1   2   1   1   1   0   0   2   2   2   1   1   0   1   1   0   1   1   1   1   1   1   1   2   1   0   2   0   0   1   2   2   1   1   0   1   2   1   1   1   1   1   2   1   1   2   0   1   1   0   1   1   0   1   1   1   0   2   0   0   2   0   2   0   2   0   1   0   0   0   1   1   2   1   1   0   2   1   1   0   0   2   1   1   2   1   2   0   1   0   2   2   1   1   1   1   1   1   2   2   0   0   2   0   2   2   1   2   1   1   1
 MK-2-2                 2   1   2   1   1   1   1   1   2   2   2   2   1   0   1   1   2   2   1   2   1   1   1   0   0   2   0   0   1   2   1   0   2   2   2   2   0   1   0   2   1   1   1   1   1   1   0   1   1   1   1   1   1   2   1   2   2   0   1   1   1   2   2   0   1   0   1   0   1   1   0   1   0   0   2   0   1   1   0   1   0   1   0   0   1   1   2   2   1   1   2   0   1   1   0   0   2   2   2   1   0   0   1   1   0   1   1   1   1   1   1   1   2   1   1   1   1   1   1   2   1   1   1   0   1   1   1   1   1   1   1   1   1   1   2   0   1   1   0   1   2   0   1   1   1   0   2   0   1   1   0   2   0   2   0   1   0   1   0   1   1   2   1   1   0   2   1   2   0   0   2   1   0   2   1   2   0   1   0   2   2   2   1   1   1   1   0   2   1   0   0   2   0   2   2   1   2   1   1   1
 MK-2-3                 2   0   2   1   1   1   1   1   2   2   2   2   1   0   1   1   2   2   1   2   1   1   1   0   1   2   0   0   1   2   0   1   2   2   2   2   1   1   0   1   1   1   1   1   1   1   0   2   0   1   1   1   1   2   1   2   1   0   1   1   1   2   2   0   1   0   1   0   1   1   0   1   0   0   2   0   1   2   0   1   1   1   0   1   0   1   2   2   1   1   2   0   2   1   0   1   2   1   2   1   0   0   1   1   0   1   1   1   1   1   1   1   2   1   1   1   1   1   1   2   1   2   1   0   1   1   1   1   1   1   1   1   2   2   2   0   1   0   0   1   1   0   1   1   1   0   2   1   0   1   0   2   0   2   0   0   0   1   0   1   2   2   1   1   0   1   1   2   0   0   2   1   0   2   2   1   1   1   0   2   2   2   1   1   1   1   0   2   1   0   0   2   0   2   2   1   2   1   1   1
 MK-2-4                 2   0   2   1   1   1   1   1   2   1   2   1   1   0   0   1   2   2   1   2   1   1   1   0   1   2   0   0   1   1   1   1   2   1   2   2   1   1   0   1   1   1   1   1   1   1   1   2   0   1   1   2   2   2   1   2   1   0   2   1   1   2   2   1   0   0   1   0   1   1   0   1   0   0   2   0   1   2   0   1   1   1   0   1   0   1   2   2   1   2   2   0   2   1   1   1   2   1   2   1   0   0   1   1   1   1   0   0   1   0   1   1   1   1   1   1   1   1   0   2   0   2   2   0   1   1   1   1   0   1   2   1   2   2   2   0   1   0   0   1   1   0   0   1   1   0   2   1   0   1   0   2   0   1   0   1   0   2   0   1   2   2   1   1   0   1   1   1   0   0   2   1   0   2   1   0   2   1   0   2   2   2   0   1   0   1   0   2   1   0   1   2   1   2   2   1   2   1   1   1
 MK-2-5                 1   0   2   1   1   1   1   1   2   2   2   1   1   0   0   0   2   1   1   2   0   1   0   0   1   2   0   1   1   0   1   0   0   1   1   2   1   1   0   2   1   1   1   1   2   1   1   2   0   1   1   1   2   2   1   2   1   0   1   1   1   1   1   1   1   0   1   0   1   1   0   0   0   0   2   1   0   2   0   1   1   1   0   1   0   1   2   2   1   2   2   0   2   1   1   1   2   2   2   1   0   1   1   1   0   1   0   0   1   0   1   0   1   1   1   1   1   1   0   2   0   2   2   0   1   0   1   1   0   1   2   2   2   2   2   1   2   0   0   1   0   0   0   0   1   0   2   1   0   1   0   2   0   2   0   0   0   2   1   1   2   2   1   1   0   1   1   1   0   0   2   0   0   1   0   0   2   1   0   2   1   1   1   2   0   1   0   2   1   0   1   2   1   1   2   1   2   1   1   1
 MK-2-6                 1   0   2   1   0   2   1   1   2   1   2   1   1   0   0   1   2   2   1   2   0   1   1   0   1   2   0   1   1   1   1   0   1   0   1   2   1   2   0   2   0   1   1   1   1   1   1   2   1   1   1   2   2   2   1   2   1   0   1   0   2   1   1   1   1   0   1   1   1   1   0   0   0   0   1   2   0   1   0   2   1   1   1   1   0   1   2   2   2   2   1   0   2   1   1   1   2   2   2   1   0   1   0   1   1   1   0   1   1   0   1   0   1   1   1   0   1   1   1   2   1   2   1   0   1   0   1   1   0   1   2   2   2   2   2   1   2   1   0   1   1   0   0   1   1   0   2   1   0   0   0   2   1   1   2   0   0   2   1   1   2   2   1   1   0   1   0   1   1   0   2   1   0   0   0   0   2   1   0   1   1   1   1   2   0   1   0   1   1   0   1   1   1   1   1   1   2   1   1   1
 MK-2-7                 1   0   2   1   0   2   2   1   2   1   2   1   1   0   0   0   2   2   0   2   0   1   1   0   1   2   0   1   1   1   1   0   1   0   1   2   1   2   0   2   1   1   1   1   0   1   1   2   1   1   1   2   1   2   1   2   1   0   0   0   2   2   1   2   1   0   2   1   2   1   0   0   0   1   1   1   0   1   0   1   1   1   1   1   0   1   2   2   2   2   1   0   2   1   1   1   2   2   1   1   0   1   0   1   1   0   0   1   1   0   1   0   1   1   1   1   1   1   1   2   1   2   1   0   1   0   1   1   0   1   2   2   2   2   2   0   2   0   0   1   1   0   0   1   1   0   2   1   0   0   0   1   1   1   1   0   0   2   2   1   1   2   1   1   0   1   1   1   1   0   2   1   0   1   0   1   2   1   1   1   1   1   1   2   0   0   0   1   1   0   1   0   1   1   1   1   2   1   1   1
 MK-2-8                 1   0   1   1   1   2   2   2   2   1   1   2   1   0   1   0   2   1   1   2   0   2   1   1   1   2   0   1   1   1   1   0   1   0   1   2   1   2   0   2   1   2   1   1   0   1   1   2   1   1   1   2   2   2   1   2   1   0   0   0   2   2   1   2   1   1   2   1   1   1   0   0   0   0   1   1   0   1   0   1   1   1   1   1   0   1   2   2   1   1   1   0   2   1   1   1   2   2   1   0   0   1   0   1   1   0   0   1   1   0   1   0   2   1   1   1   1   1   1   1   1   1   1   0   1   1   1   1   1   1   2   2   1   2   2   0   2   0   1   0   1   0   1   1   1   0   2   0   0   0   0   1   1   1   1   0   0   2   1   1   1   1   0   1   1   1   1   1   0   1   1   1   1   1   0   1   1   1   1   1   1   1   1   2   0   0   0   1   1   1   1   1   0   2   2   1   2   1   1   1
 MK-2-9                 1   1   1   1   1   2   2   2   2   1   1   2   1   0   1   2   2   0   1   2   1   1   1   1   1   2   0   1   1   1   1   0   1   1   1   2   1   2   1   2   2   2   1   1   0   1   1   1   1   1   1   2   2   2   0   2   1   0   0   0   2   2   1   1   1   2   1   1   1   1   0   0   1   1   1   2   0   1   0   1   0   1   1   1   1   0   2   2   1   0   0   0   2   2   1   1   2   1   1   0   0   1   0   1   2   0   0   1   0   0   1   0   2   1   1   1   0   1   0   1   1   1   1   0   1   0   1   1   1   1   2   2   1   2   2   0   2   0   1   0   2   0   1   1   1   0   1   0   0   0   0   1   1   1   1   0   0   2   1   1   2   0   0   1   1   1   1   1   0   1   1   1   1   1   0   1   1   1   2   1   0   1   1   1   1   0   0   0   1   1   1   1   1   2   2   1   1   0   1   1
 MK-2-10                1   1   1   1   1   2   2   1   2   0   1   2   0   0   1   2   2   0   0   2   1   1   1   0   1   2   0   1   1   1   1   0   1   1   1   2   1   2   1   2   2   2   1   1   1   1   1   1   1   1   1   2   2   1   0   2   1   0   1   0   2   2   2   2   1   2   1   1   1   1   0   0   0   1   1   2   0   1   0   1   0   1   1   1   1   0   2   2   1   1   0   0   2   2   1   1   2   1   1   0   0   2   0   1   1   1   0   1   0   0   1   0   2   1   1   2   0   1   0   1   1   2   1   0   2   1   1   1   1   1   2   2   1   1   2   1   1   0   1   0   2   0   0   1   1   0   1   0   0   1   0   1   1   1   2   1   1   2   0   1   2   0   0   1   1   1   1   1   0   1   2   1   1   1   0   1   2   1   2   1   0   1   1   1   1   0   0   0   1   1   1   2   1   2   2   2   0   0   2   2
 MK-2-11                0   1   1   1   1   1   2   1   1   0   1   2   0   0   1   1   2   0   0   2   1   1   1   0   1   2   0   2   1   0   1   0   1   0   0   1   0   2   1   2   2   1   1   1   1   1   1   1   1   1   1   2   2   1   0   2   2   0   1   0   2   2   2   2   2   2   1   0   0   1   0   0   0   1   1   2   0   1   0   1   1   1   0   1   1   0   2   2   1   1   0   1   2   2   2   1   2   2   2   0   0   2   0   1   1   1   0   1   0   0   1   0   2   1   1   2   0   1   0   1   1   2   1   0   2   1   1   1   1   1   2   1   1   1   2   1   1   0   0   0   2   0   0   1   1   0   1   0   0   1   0   1   1   1   1   1   1   2   0   1   2   0   0   1   1   1   1   1   0   1   2   1   1   1   0   1   2   1   2   1   0   1   2   1   1   0   0   0   0   0   1   2   2   2   2   2   0   0   2   2
 MK-2-12                0   1   1   2   1   1   2   1   1   0   0   2   0   0   1   0   1   0   1   2   1   1   2   1   1   2   0   2   1   2   1   1   1   0   0   1   0   2   1   2   2   1   0   1   1   1   1   1   2   1   1   2   2   1   0   2   2   0   1   1   2   1   2   1   1   1   1   0   0   0   1   0   1   1   1   2   0   2   0   1   2   1   0   2   1   0   1   2   1   2   0   1   1   2   2   2   2   2   2   0   0   2   0   1   1   0   0   1   0   0   1   0   2   1   2   2   0   1   0   1   1   2   2   0   2   1   1   1   1   1   1   1   0   1   2   1   1   1   0   0   1   0   0   1   1   1   1   0   1   1   1   0   1   1   1   1   1   1   0   1   2   0   0   1   1   2   1   0   0   1   2   1   1   1   0   1   2   1   2   0   1   1   1   1   1   1   0   0   0   0   1   2   2   2   1   1   1   0   2   2
 MK-2-13                0   2   1   2   1   1   2   1   1   0   0   2   0   0   0   0   1   0   1   2   0   1   2   0   1   2   0   2   1   2   1   1   1   0   0   1   0   1   1   2   1   1   0   1   1   1   1   1   2   1   1   1   2   1   0   1   1   0   2   1   2   0   2   1   1   1   1   0   0   0   1   0   1   1   1   2   0   1   1   1   2   1   0   2   2   0   1   1   1   2   0   1   1   1   2   2   2   2   2   0   0   2   0   1   1   0   1   1   0   0   1   0   2   1   2   2   0   1   0   1   1   2   2   0   2   1   1   1   1   1   0   0   0   1   2   2   2   1   0   0   1   1   0   1   1   1   1   1   1   1   1   0   2   1   1   1   1   0   0   1   1   1   0   1   1   2   0   1   0   1   2   1   1   1   0   1   2   1   1   0   1   1   1   2   1   2   0   0   0   0   1   2   2   2   1   1   1   0   2   2
 MK-2-14                0   2   1   2   1   1   2   1   1   0   0   1   0   0   1   0   1   0   1   2   0   1   2   0   1   1   0   2   1   2   1   1   1   1   0   1   0   1   1   2   1   1   0   1   0   1   1   1   2   1   1   1   2   1   1   1   1   0   1   1   1   0   2   1   1   1   1   0   1   1   1   0   1   1   0   2   0   1   1   2   2   1   0   2   2   1   1   1   2   2   1   1   1   1   2   2   2   1   2   0   0   2   0   2   0   0   1   1   0   2   1   1   2   1   2   2   0   2   0   1   1   2   2   1   2   1   1   1   1   1   0   0   0   0   2   2   2   1   0   0   1   1   0   1   1   1   0   1   1   1   1   0   1   1   1   1   1   0   0   1   0   2   0   1   1   2   0   1   0   1   2   1   1   1   0   2   2   1   1   0   1   1   0   2   0   2   0   0   0   0   1   2   2   2   1   1   1   0   2   1
 MK-2-15                0   2   1   2   1   1   2   1   1   0   0   1   0   0   1   1   1   0   1   2   0   1   2   0   2   1   0   2   2   1   1   1   1   1   0   1   1   1   1   2   0   1   0   1   0   1   1   0   2   1   1   1   2   2   1   1   1   0   1   1   1   0   2   1   1   1   1   0   1   1   1   1   1   1   0   0   0   0   1   1   2   1   0   2   2   1   1   1   2   2   1   1   1   1   2   2   2   1   2   0   0   2   2   2   0   1   1   1   0   2   1   1   2   1   2   2   0   2   0   1   0   2   2   1   2   2   1   1   1   1   0   0   0   0   2   1   2   1   0   0   1   2   1   1   1   1   0   1   1   1   1   0   1   1   1   1   1   0   0   1   1   2   0   0   1   2   1   1   0   1   2   1   1   0   0   2   2   1   1   0   1   1   0   2   0   2   0   0   0   0   1   2   2   2   1   1   1   0   2   1
 MK-2-16                0   2   1   2   1   1   2   1   1   1   0   1   0   0   1   1   1   0   1   1   0   0   2   0   2   2   0   2   2   1   2   1   1   1   0   1   1   1   1   2   0   1   0   1   0   0   1   0   2   0   1   1   2   2   2   1   1   1   1   1   1   0   2   1   1   1   1   1   1   1   1   1   1   1   2   0   0   0   1   1   1   1   0   2   2   1   2   2   2   2   2   1   1   1   2   2   2   1   2   0   0   2   2   2   1   1   2   1   0   2   0   1   2   1   2   2   2   2   0   1   0   2   2   1   2   2   2   1   1   0   0   1   0   0   2   1   2   1   0   0   1   2   1   1   1   1   0   1   1   1   1   0   0   0   0   2   1   0   0   1   1   1   0   0   2   2   2   0   0   1   2   1   1   0   0   2   2   2   2   0   1   2   0   2   1   1   0   1   0   0   1   2   2   1   1   1   1   0   2   1
 MK-3-1                 0   1   1   2   0   1   1   1   1   0   1   2   2   1   0   2   0   1   1   2   2   1   1   0   1   0   1   1   1   1   2   1   2   1   1   1   1   1   0   1   2   2   2   1   1   0   1   1   1   2   0   1   2   1   1   1   2   1   1   0   2   2   0   2   1   0   0   0   0   0   0   2   1   2   1   0   1   0   0   0   1   1   1   2   1   1   1   1   1   0   1   1   1   2   1   2   2   0   1   2   0   1   0   2   0   1   2   1   1   0   0   0   1   2   1   1   2   2   1   1   1   2   1   1   0   2   0   0   1   1   1   0   1   1   1   1   0   0   0   1   1   1   0   1   0   2   0   1   2   0   1   2   0   2   1   0   1   2   1   0   1   0   0   2   1   0   2   2   2   1   0   1   2   1   1   1   2   2   0   2   1   1   0   1   1   1   1   1   2   1   0   1   2   2   1   1   1   1   2   1
 MK-3-2                 0   1   1   2   0   1   2   2   2   0   1   2   2   1   0   2   0   1   1   2   2   0   1   0   1   0   1   1   2   1   2   1   2   1   1   1   1   1   0   2   2   1   2   1   1   1   1   1   1   2   0   1   2   0   1   2   2   1   1   1   2   2   0   2   1   0   1   1   0   0   1   2   1   2   1   1   2   0   0   0   2   2   1   2   1   1   1   1   1   0   2   1   1   2   2   2   2   0   1   2   0   0   0   2   0   1   2   1   2   0   0   0   1   2   1   1   1   2   2   1   1   2   1   1   0   2   0   0   1   0   1   0   1   1   1   1   0   0   0   1   1   1   0   1   0   2   0   1   2   0   1   2   0   2   1   0   1   2   1   0   1   0   0   2   1   0   2   1   2   1   0   1   2   2   1   1   2   2   0   2   2   2   0   1   1   1   0   1   2   0   1   1   2   2   2   1   0   1   2   1
 MK-3-3                 0   1   1   1   0   1   2   2   2   1   1   2   2   2   0   2   0   1   1   2   2   0   1   0   1   0   1   1   2   1   2   1   2   1   1   1   1   1   0   2   2   1   1   1   1   1   1   1   1   2   0   1   2   0   2   1   2   1   1   1   1   2   0   2   1   0   1   2   0   0   2   1   1   2   1   1   2   0   0   0   0   2   2   2   1   1   1   1   2   0   2   1   1   2   2   2   2   0   0   2   0   0   0   2   0   1   1   1   2   0   0   0   1   2   2   1   1   2   2   1   1   2   2   1   0   2   0   0   1   0   2   0   1   1   1   1   0   1   1   1   1   1   0   1   1   2   0   2   2   0   1   2   0   2   1   1   1   2   1   0   1   0   0   1   1   1   2   1   1   1   0   1   2   2   1   1   1   2   0   2   2   2   1   1   0   1   0   1   2   0   1   1   2   2   2   1   0   1   2   1
 MK-3-4                 1   1   1   1   0   1   1   2   2   1   1   2   1   1   0   2   0   0   1   2   2   1   1   0   0   0   1   1   2   1   2   1   2   1   1   0   1   1   1   2   2   1   1   1   1   0   1   1   1   2   0   1   2   0   2   1   2   2   1   1   0   2   0   2   1   0   0   2   0   0   2   2   1   2   1   1   1   0   0   0   0   2   2   2   2   1   1   1   2   0   2   1   1   2   1   2   2   0   0   1   0   0   1   2   0   1   0   1   2   0   0   0   1   1   2   1   1   2   2   1   1   2   2   1   0   2   1   0   1   0   2   0   2   1   1   2   0   1   1   1   1   1   0   1   1   2   0   1   2   0   1   2   0   2   1   1   0   2   1   0   1   0   0   1   1   1   2   1   1   1   0   1   2   2   0   1   0   2   1   2   2   1   1   2   0   1   0   1   2   0   1   1   2   2   2   1   1   1   2   1
 MK-3-5                 1   1   0   1   0   2   2   2   2   1   1   2   2   1   1   1   0   0   1   2   2   1   1   0   1   0   1   1   2   1   1   1   2   1   0   2   1   1   1   2   2   0   1   1   1   1   1   0   1   2   0   2   2   1   2   1   2   1   1   1   0   2   0   1   1   0   1   2   0   0   1   1   1   2   1   1   1   0   0   0   0   2   2   1   2   1   2   0   2   0   2   2   1   2   1   2   2   0   1   1   0   0   2   2   0   0   0   0   2   0   0   0   1   2   2   2   0   2   2   1   1   2   1   1   1   1   1   1   1   0   2   0   2   1   1   2   0   2   1   1   1   1   0   1   1   2   0   1   2   0   2   2   0   2   1   1   0   2   1   0   1   0   0   1   1   2   2   1   1   1   0   1   1   2   0   1   1   2   1   2   2   1   1   2   0   1   0   1   2   1   1   1   1   2   2   1   1   1   2   1
 MK-3-6                 0   1   0   1   0   2   2   2   2   1   2   2   1   1   0   1   0   0   0   2   1   1   2   0   1   1   1   1   2   0   1   1   2   1   0   2   1   1   1   2   2   0   1   1   1   0   1   1   1   1   0   2   2   1   2   1   1   1   1   1   0   2   1   1   1   0   1   1   1   0   2   1   1   2   1   1   1   0   0   0   0   2   2   2   2   1   2   0   2   0   2   2   0   2   1   2   1   1   1   0   0   0   2   2   0   0   0   0   1   0   1   1   1   2   2   2   0   2   1   1   1   2   1   1   0   1   1   1   1   0   0   0   2   1   1   2   0   2   1   1   1   0   0   1   0   2   1   1   2   1   2   1   0   2   0   2   0   1   0   0   1   0   0   0   1   2   1   1   1   1   2   1   1   2   0   1   1   1   1   2   1   2   1   1   1   0   0   1   1   1   0   1   0   2   2   1   1   1   1   1
 MK-3-7                 0   1   0   1   0   2   1   2   2   1   2   2   1   1   0   1   1   0   0   2   1   1   2   1   1   1   0   1   2   0   1   1   1   2   0   2   1   1   0   2   2   0   1   1   1   0   1   1   1   1   0   2   2   1   2   1   1   1   1   1   1   1   1   2   1   0   1   1   1   0   2   1   1   2   1   1   1   0   0   0   0   2   1   2   2   1   2   0   2   1   2   2   0   1   1   1   0   1   1   1   0   0   2   2   2   0   0   0   0   1   1   1   1   2   2   1   0   2   0   1   1   2   0   1   1   1   1   1   1   0   0   0   2   1   1   2   1   2   1   1   1   0   0   1   0   2   1   1   2   2   1   1   0   2   1   2   0   1   1   0   0   0   0   0   1   2   2   1   1   1   2   1   1   2   0   1   1   1   0   2   1   2   1   1   1   0   0   1   1   1   0   1   1   1   1   0   1   0   1   1
 MK-3-8                 0   1   0   1   0   2   1   2   2   0   2   2   1   1   0   1   1   1   0   2   1   1   1   1   1   1   0   1   1   0   0   0   1   2   0   1   1   1   1   0   2   0   1   1   1   0   1   1   1   1   0   2   2   1   2   1   1   2   1   1   1   2   1   1   1   0   0   2   0   0   1   1   1   2   1   1   1   1   0   0   1   2   0   2   2   1   2   0   2   1   2   1   0   1   1   1   0   1   1   1   1   0   2   2   2   0   0   0   0   1   2   1   1   1   2   1   0   2   0   1   2   1   0   1   1   1   1   1   1   0   1   0   1   1   1   2   2   2   1   1   1   0   0   1   0   2   1   1   2   1   1   1   1   2   1   2   0   1   1   0   0   1   1   0   2   1   2   1   1   1   2   1   1   1   0   1   1   1   0   2   1   2   1   1   2   0   0   1   2   1   0   1   1   1   1   1   1   1   2   1
 MK-3-9                 0   1   0   1   2   2   1   2   2   0   2   2   1   1   0   1   0   1   0   2   1   1   1   1   1   1   0   1   2   0   0   0   1   1   0   1   1   0   1   0   2   0   1   1   1   0   1   1   1   1   0   2   2   1   1   1   1   0   1   1   1   2   1   2   1   0   0   2   0   0   1   1   0   1   1   1   0   1   0   0   1   2   1   2   2   1   1   0   2   1   2   1   0   1   1   1   0   0   1   1   1   0   2   1   2   0   0   0   0   1   2   1   1   1   2   1   0   2   0   1   2   1   0   1   1   1   1   0   1   0   1   0   1   1   1   2   2   2   2   1   1   0   1   1   0   2   1   1   1   1   1   2   0   2   1   2   0   1   1   0   1   1   1   0   2   1   1   1   1   1   2   1   1   2   0   1   1   1   0   2   1   1   1   1   2   1   0   2   2   1   0   1   1   1   2   1   1   1   2   1
 MK-3-10                0   0   0   1   2   2   1   2   1   0   2   2   1   1   0   1   1   1   0   2   1   1   1   2   1   1   0   1   1   0   0   1   1   1   0   1   1   0   1   0   2   0   1   1   1   1   1   1   0   1   0   2   2   1   2   1   0   0   1   1   2   2   2   1   1   0   0   2   0   0   2   1   0   1   1   1   0   0   0   0   1   2   1   2   2   2   0   0   2   1   2   1   0   0   1   2   0   0   1   1   1   0   2   1   1   0   0   1   0   1   2   1   1   1   2   1   0   2   0   1   2   1   0   1   1   1   1   0   1   0   1   0   1   1   1   2   2   2   2   1   0   0   1   2   0   2   0   1   1   1   1   2   0   2   1   2   0   1   0   0   1   1   1   0   2   1   1   1   1   1   2   1   1   2   1   1   1   1   0   2   2   1   0   1   1   1   0   1   2   1   0   1   1   1   1   1   1   0   2   1
 MK-3-11                0   0   0   1   2   2   1   2   1   0   2   2   1   1   0   1   1   1   0   2   1   1   1   2   1   1   0   1   1   0   1   1   2   1   0   1   1   0   1   1   2   0   1   1   1   2   1   1   0   1   1   2   2   1   2   1   0   0   1   1   1   2   1   1   1   0   0   2   0   0   1   1   0   0   0   2   1   1   0   0   1   2   1   2   2   2   0   0   2   1   2   1   0   0   2   2   0   1   1   1   1   0   1   1   1   0   0   1   0   1   2   1   1   1   2   1   0   2   0   1   2   1   1   2   1   1   1   0   0   1   1   0   1   1   1   2   2   2   2   2   0   0   1   2   0   2   0   2   1   1   0   2   0   2   1   2   0   2   1   0   1   1   1   0   2   1   1   1   2   1   2   1   1   2   1   1   0   1   0   1   2   1   0   1   1   1   1   1   2   1   1   1   2   1   1   0   1   0   2   1
 MK-3-12                0   0   1   1   2   2   1   2   0   0   2   2   1   1   0   1   1   1   0   1   1   1   1   2   1   1   0   1   0   0   1   1   2   1   0   2   1   0   1   1   1   0   1   1   2   2   2   2   0   1   1   2   2   1   2   1   0   1   1   1   1   2   1   1   1   0   1   2   0   0   1   1   1   0   0   2   1   1   0   0   1   2   1   2   1   1   0   0   2   1   2   1   0   0   2   1   1   2   1   1   1   0   1   2   1   0   0   1   0   2   2   0   1   0   1   2   0   1   0   1   1   1   1   1   1   1   1   1   0   1   1   0   1   1   2   2   2   2   2   2   0   0   1   2   0   2   0   2   1   0   0   2   0   2   2   2   0   2   2   1   1   1   1   0   2   1   1   0   2   0   2   1   1   2   0   1   0   1   1   1   2   1   0   1   1   1   2   1   2   1   1   0   2   1   1   0   2   0   2   1
 MK-3-13                0   0   1   1   1   2   1   1   1   0   1   2   1   1   0   1   1   1   0   1   1   1   0   0   0   1   1   1   0   0   1   1   2   1   1   2   1   0   1   1   1   0   2   1   2   2   2   2   1   1   1   2   2   1   1   1   0   0   0   1   1   2   1   1   1   0   1   2   0   0   1   1   1   0   1   2   1   1   0   0   1   2   1   2   0   1   0   0   2   2   2   1   0   0   1   1   1   1   1   1   1   0   1   2   1   0   0   1   0   2   1   0   2   0   1   2   1   1   0   1   1   1   1   1   0   0   1   1   0   1   1   0   1   1   2   2   2   2   2   2   0   0   1   1   0   1   0   2   1   0   1   2   0   2   2   2   1   2   2   2   1   1   1   0   1   1   1   0   2   1   1   1   1   2   1   1   0   1   1   1   2   1   0   2   1   2   1   1   2   1   1   0   2   1   1   0   2   0   2   1
 MK-3-14                1   0   1   1   1   2   1   1   1   0   1   2   1   1   0   1   1   1   1   1   1   1   0   0   0   1   1   2   0   0   1   1   2   1   1   1   1   1   2   1   1   0   2   1   2   2   2   2   1   1   1   2   2   1   1   2   1   0   0   2   1   2   1   1   1   2   1   2   0   0   1   1   1   0   1   2   1   1   0   0   2   2   1   2   0   1   0   1   2   2   2   1   1   0   0   1   1   1   2   1   1   0   1   2   1   0   1   1   0   2   1   0   2   0   1   2   0   1   0   1   0   2   1   1   0   0   1   1   0   1   1   0   1   1   2   2   2   2   2   1   1   0   1   1   0   1   0   2   1   0   0   0   1   2   2   2   1   2   2   2   1   1   1   0   1   1   1   0   2   2   1   1   1   2   1   1   0   1   1   1   2   1   0   2   1   2   1   0   2   1   1   2   2   1   1   0   2   0   2   1
 MK-3-15                1   0   1   1   1   1   1   0   1   0   1   2   1   1   0   0   1   1   1   1   1   1   0   0   0   1   1   0   0   0   1   1   2   1   1   1   1   1   2   1   1   0   2   1   2   2   1   2   1   1   1   2   2   1   1   2   1   1   0   2   1   1   1   1   1   2   1   2   0   0   1   1   1   1   1   2   1   1   1   1   2   2   1   2   0   1   0   1   2   2   2   1   1   0   0   1   0   1   2   1   1   1   1   2   1   0   1   1   0   2   1   1   1   1   0   2   0   1   0   1   0   2   1   1   1   0   1   1   0   1   1   0   1   1   2   2   2   2   2   1   1   0   1   2   1   1   1   2   1   0   0   0   1   2   2   2   1   1   2   1   1   1   1   0   1   1   1   0   2   2   0   1   1   2   1   1   1   1   2   1   2   1   0   1   2   2   1   0   1   1   1   2   1   1   0   1   2   0   2   1
 MK-3-16                1   0   1   1   1   1   1   1   1   0   1   2   1   1   0   0   1   2   1   1   1   1   1   0   0   1   1   1   0   0   1   0   1   0   1   1   1   1   2   1   1   1   2   1   2   2   1   2   1   1   1   2   2   1   1   2   2   1   0   2   1   1   1   1   1   2   1   2   0   0   1   1   1   1   1   2   1   1   2   1   2   2   1   2   1   1   0   1   2   1   1   1   1   0   0   1   0   1   1   1   1   1   1   2   1   0   1   1   0   2   1   1   1   1   1   2   0   1   0   1   0   2   1   1   1   0   0   1   0   1   0   0   1   1   1   2   2   2   2   1   1   1   1   2   1   1   1   2   1   0   0   1   1   2   1   2   1   1   2   1   2   1   1   0   1   1   1   1   1   2   0   0   1   2   1   1   1   2   2   0   2   1   0   2   2   2   1   1   2   1   1   2   1   1   0   1   2   1   2   1
 MK-4-1                 1   0   1   0   1   2   1   1   0   2   0   1   1   1   0   0   1   0   1   1   1   2   2   2   2   2   2   1   1   1   2   1   1   2   1   1   1   1   1   2   1   1   1   1   0   0   0   2   1   2   1   1   1   1   0   1   2   1   1   1   2   1   1   1   1   2   1   2   2   1   0   2   2   2   0   2   0   2   0   2   1   1   0   1   1   1   2   0   1   1   1   1   1   1   1   1   1   2   1   0   1   2   0   0   1   1   1   0   1   2   2   0   1   2   2   1   2   2   1   2   2   0   1   2   2   0   1   1   2   0   2   0   0   0   1   1   1   1   1   2   2   2   0   0   1   0   2   2   2   2   1   2   1   1   2   1   0   0   0   0   1   0   2   0   2   1   1   1   1   0   1   1   0   0   2   2   0   0   0   0   2   0   1   1   2   1   0   0   1   1   1   0   1   1   0   1   0   0   1   1
 MK-4-2                 0   1   1   0   1   2   1   1   0   2   1   1   1   1   0   0   1   1   1   1   1   2   2   2   2   2   2   1   1   1   2   1   1   1   1   1   1   1   1   2   1   1   0   1   1   0   0   1   1   2   1   1   1   1   0   1   2   1   1   1   2   1   1   0   1   2   1   0   2   1   0   1   2   2   0   2   1   1   1   2   1   1   0   0   1   1   2   0   0   1   2   1   1   1   0   1   1   1   1   0   1   2   0   0   1   1   1   0   1   1   1   0   1   2   2   1   2   2   1   2   2   0   1   1   2   0   1   1   2   0   2   0   1   0   2   1   1   1   1   2   1   1   0   0   1   0   2   2   2   2   1   1   1   0   2   1   0   0   0   0   1   0   2   0   2   1   1   1   1   0   1   0   1   0   2   2   1   1   0   1   2   0   1   1   2   1   0   0   1   0   1   0   1   1   0   1   0   0   1   1
 MK-4-3                 0   1   2   0   1   2   1   1   1   2   2   1   1   1   0   0   1   1   1   1   0   2   1   2   2   1   2   1   1   1   2   1   1   1   1   1   0   1   1   2   2   1   0   2   0   0   0   1   1   2   1   1   1   1   0   1   2   2   1   2   1   0   1   0   1   1   1   1   2   1   0   1   2   2   1   0   1   1   1   2   1   1   1   1   1   1   2   0   0   1   2   0   1   1   0   2   1   1   1   0   1   2   0   0   1   1   1   0   1   0   1   0   1   2   2   1   2   2   1   2   2   0   1   1   2   0   0   0   2   0   2   0   1   0   2   1   0   2   1   2   1   2   0   0   1   1   2   2   2   0   2   1   1   0   2   1   0   1   1   1   1   0   1   0   2   1   0   1   1   0   1   0   1   1   2   2   1   1   0   1   2   0   1   1   2   1   0   0   1   0   1   0   1   1   0   1   0   0   1   1
 MK-4-4                 0   1   2   1   1   2   1   1   1   2   1   2   1   1   1   1   0   1   1   1   1   1   1   2   2   1   2   0   2   1   2   2   1   1   1   2   1   1   1   2   2   1   0   2   2   0   0   1   1   1   1   1   1   1   0   1   2   2   1   2   1   0   1   0   1   0   1   1   2   1   0   1   2   2   1   0   1   1   1   2   1   1   1   1   1   0   2   0   0   1   2   0   2   1   0   2   1   1   1   1   1   2   0   0   2   1   1   0   2   0   1   1   1   2   2   1   1   1   1   2   2   0   1   1   2   0   1   0   2   0   1   0   1   0   2   1   0   1   1   2   2   2   0   1   2   1   1   2   2   0   2   1   1   0   2   0   0   1   1   1   1   0   1   0   2   1   0   1   1   0   1   0   2   1   2   2   0   1   0   1   2   0   1   1   2   1   0   0   1   0   1   0   1   1   1   1   0   0   2   0
 MK-4-5                 0   1   2   1   1   2   1   1   1   2   1   2   0   1   1   2   0   1   1   2   1   1   1   2   2   1   2   0   2   0   2   2   1   1   1   2   1   1   2   2   1   1   0   1   2   0   0   1   1   1   1   1   0   1   0   1   2   2   1   2   1   0   1   0   1   0   0   1   2   1   0   1   2   2   1   1   1   1   1   2   1   1   0   1   1   0   1   0   0   1   2   0   2   1   0   2   2   1   1   1   1   2   0   0   2   1   1   0   2   0   1   1   1   2   2   1   1   1   1   2   1   2   1   1   2   0   1   0   1   0   1   0   1   0   2   1   0   1   1   2   2   2   0   0   2   1   1   2   2   0   2   1   1   0   2   0   1   2   1   2   1   0   1   1   2   1   1   1   1   0   0   0   1   1   1   2   1   1   0   1   2   0   1   1   2   1   0   1   1   0   1   0   2   1   1   2   0   0   2   0
 MK-4-6                 0   1   1   1   0   2   1   0   1   2   1   1   0   1   1   2   1   1   1   1   1   1   1   2   2   1   2   0   2   0   2   2   1   1   1   1   2   1   1   2   1   1   0   1   2   0   0   0   1   1   1   1   0   0   1   1   1   1   1   1   0   0   1   0   1   0   0   1   2   0   1   1   2   2   1   1   1   1   1   2   1   1   0   1   1   0   1   0   1   1   2   0   2   2   0   1   1   2   1   1   1   2   0   0   2   1   1   0   2   0   1   1   1   2   2   1   2   1   1   2   1   2   1   1   2   0   1   1   1   0   1   0   1   0   2   1   0   1   0   2   1   2   1   0   2   2   1   2   2   0   2   1   1   0   2   0   1   2   1   2   1   0   1   1   2   1   1   2   1   1   0   0   1   1   1   1   0   1   1   1   2   0   1   1   2   1   0   1   1   0   2   0   2   1   1   2   0   0   2   0
 MK-4-7                 0   1   0   1   0   2   1   0   1   2   1   1   0   1   1   2   1   1   1   0   1   2   1   2   2   1   2   1   2   0   2   2   1   1   1   2   1   1   1   2   1   0   0   1   2   0   0   1   1   1   1   1   0   1   1   1   1   0   1   1   0   0   1   1   1   0   0   1   1   0   1   2   1   2   1   1   1   1   0   2   1   1   0   1   1   0   1   0   1   0   1   0   1   2   1   1   1   2   0   1   1   2   0   1   2   1   1   0   2   1   1   1   2   1   2   1   1   1   2   2   1   2   1   1   1   0   1   1   1   0   1   0   1   0   2   1   1   0   0   2   1   2   1   0   2   2   1   2   2   0   2   1   1   1   2   0   1   2   1   2   1   0   1   1   2   1   1   2   1   0   0   0   1   1   0   1   0   1   1   1   2   0   1   1   2   1   0   1   1   2   1   0   2   1   1   2   0   1   2   0
 MK-4-8                 0   1   0   0   0   1   1   0   2   2   1   0   0   1   1   2   0   2   1   0   1   2   1   2   1   1   2   1   2   0   2   1   1   1   1   2   1   1   1   2   1   0   0   1   2   0   0   1   1   1   1   1   1   1   1   0   1   0   0   2   0   0   1   2   0   0   0   1   1   0   0   1   1   2   1   1   1   1   0   1   1   1   0   1   1   1   0   0   1   0   1   0   1   2   1   2   1   2   0   1   1   2   0   1   2   1   1   0   2   1   1   1   2   1   2   2   1   1   2   2   1   2   1   1   1   0   1   1   1   0   0   0   1   0   2   1   1   0   0   2   1   2   1   0   2   2   1   1   2   0   2   1   1   2   2   0   0   2   1   2   1   0   1   1   2   1   0   2   1   1   0   0   1   1   0   1   0   0   1   2   2   0   1   1   2   1   0   1   1   1   1   0   2   1   1   2   0   1   1   0
 MK-4-9                 0   1   0   1   0   1   1   0   2   2   1   0   0   2   1   1   0   2   2   1   1   2   1   2   2   1   2   1   1   1   2   1   0   2   1   2   1   1   1   1   1   0   0   0   2   0   0   1   1   0   1   1   0   1   1   1   1   0   1   2   1   0   0   2   0   0   0   1   1   1   0   1   1   2   1   1   2   1   0   1   1   1   0   2   1   1   0   1   1   1   1   0   0   2   1   2   1   2   0   1   1   1   0   1   2   1   1   0   2   1   1   1   2   1   2   2   1   1   2   1   1   2   1   1   0   0   1   1   1   0   0   1   1   0   2   1   2   0   1   2   0   2   0   0   2   1   1   1   2   1   2   1   1   1   2   0   0   2   1   2   1   1   1   1   2   2   1   2   1   1   0   1   2   1   0   1   0   0   1   2   1   0   2   1   1   1   0   1   1   2   2   0   2   1   1   2   0   1   1   1
 MK-4-10                0   1   0   1   0   1   1   0   2   2   0   0   0   1   2   1   1   2   2   1   1   2   1   2   1   1   2   1   1   1   2   2   0   2   1   0   1   1   1   1   0   0   0   0   1   0   0   1   1   0   1   2   0   1   1   1   1   0   1   2   1   0   0   1   0   0   0   1   2   0   0   1   1   1   0   1   2   1   0   1   1   1   0   2   1   0   0   2   1   1   1   0   0   2   1   2   1   2   0   1   1   1   0   0   2   1   1   1   1   1   1   1   2   1   2   2   0   1   1   1   1   2   1   1   0   1   1   1   1   0   0   1   1   0   2   2   1   0   1   2   0   1   1   0   2   1   1   1   2   1   2   1   0   1   2   0   0   2   1   2   1   1   1   1   1   2   1   2   1   1   0   1   2   1   0   1   0   0   1   2   1   0   2   1   1   1   1   1   1   2   2   0   2   1   1   2   0   2   1   1
 MK-4-11                0   1   0   1   0   1   1   0   2   2   1   0   0   1   2   1   1   2   2   1   0   2   1   2   1   1   1   2   1   1   2   2   0   2   0   0   1   1   1   1   0   0   0   0   0   0   0   1   2   0   1   2   1   2   1   1   1   0   1   2   0   0   0   1   0   0   1   1   2   0   0   1   1   1   1   0   2   1   0   1   1   1   1   2   1   0   0   2   1   1   1   0   1   2   0   2   1   2   0   1   1   0   1   0   2   1   1   1   1   1   1   1   1   2   2   2   0   1   1   1   1   2   1   1   0   1   1   1   1   0   0   1   1   0   2   2   1   0   1   2   0   1   1   0   2   1   1   1   2   1   2   1   0   1   2   0   0   2   1   2   1   0   1   1   1   2   1   2   1   1   0   0   2   1   0   1   0   0   1   2   1   0   2   1   2   2   1   1   1   2   2   0   2   0   1   2   0   2   1   1
 MK-4-12                0   1   0   1   0   1   1   0   2   2   1   0   0   1   2   1   1   2   2   1   0   2   1   2   1   1   1   2   1   1   2   2   0   2   0   0   1   2   1   1   0   0   0   0   0   1   0   2   2   0   1   1   1   2   1   1   1   0   1   2   0   0   1   1   0   0   1   1   2   0   1   1   1   1   1   0   2   1   0   1   1   1   1   2   1   0   0   2   1   1   1   0   1   2   0   2   1   2   0   1   1   0   1   0   2   2   1   2   1   1   1   1   1   2   2   1   0   1   1   1   1   2   1   1   0   1   0   1   1   0   0   1   1   1   2   2   1   0   1   2   0   2   1   0   2   1   1   1   2   1   2   1   0   1   2   0   0   2   0   2   1   0   1   1   1   2   1   2   1   1   1   1   1   1   0   1   0   0   1   2   1   0   2   1   1   2   1   1   1   1   1   0   2   0   1   2   1   2   2   1
 MK-4-13                0   0   0   1   0   1   1   1   2   2   1   0   0   0   2   0   1   1   1   1   0   0   0   2   1   1   1   2   1   1   2   2   0   2   0   0   1   2   1   0   0   0   0   0   0   1   0   1   2   0   2   1   1   2   1   1   1   0   1   2   0   0   1   1   0   1   1   1   1   1   1   1   1   1   1   1   2   1   0   1   0   1   1   2   1   0   0   2   1   1   1   0   1   2   0   1   0   2   0   0   1   0   1   0   2   2   1   2   1   1   1   1   1   2   2   1   2   2   1   1   1   2   1   0   1   1   0   0   2   1   0   1   1   1   2   2   1   0   1   2   0   2   1   0   2   1   1   2   2   1   2   1   1   1   2   1   0   2   0   1   1   0   0   1   2   2   1   2   1   1   1   0   1   1   0   1   1   1   1   2   1   0   2   1   1   1   1   1   1   1   1   0   1   0   1   1   1   2   2   1
 MK-4-14                0   0   0   1   0   1   1   1   2   2   1   0   0   0   2   0   1   1   1   1   0   0   0   2   1   0   0   2   1   2   2   2   0   1   1   1   1   2   1   1   0   0   0   0   0   1   0   1   2   0   2   1   1   2   1   1   1   0   1   2   0   1   1   1   0   1   1   1   1   1   0   1   1   1   1   1   2   1   0   0   0   1   0   2   1   0   0   2   1   1   1   0   1   1   0   1   0   2   0   0   1   0   1   0   2   2   1   2   2   1   1   1   1   2   1   0   1   2   1   1   1   2   0   0   1   1   1   1   0   0   0   1   1   1   2   2   2   1   1   2   0   2   0   0   2   1   0   2   2   2   2   1   2   1   2   1   0   2   1   1   1   0   0   1   2   2   2   2   1   1   1   0   1   1   1   1   0   1   1   2   1   0   2   1   1   1   1   1   1   1   2   0   1   0   1   1   2   1   2   1
 MK-4-15                0   0   0   2   0   1   1   1   2   2   1   0   0   0   2   0   1   1   1   1   0   0   0   2   1   0   0   1   1   2   2   2   0   1   1   1   1   2   1   1   0   0   0   0   1   1   0   1   2   1   2   0   0   2   1   1   1   0   1   2   0   1   1   1   0   1   1   1   1   1   0   1   1   1   1   1   2   1   0   1   0   1   0   2   1   1   1   2   1   1   1   0   1   1   0   0   0   2   0   0   1   0   1   0   2   1   1   2   2   1   2   2   1   2   1   0   1   1   1   0   1   2   0   0   1   0   1   1   0   0   0   1   1   1   2   2   1   1   1   2   0   2   1   0   2   1   0   1   2   2   0   1   2   1   2   1   0   2   1   2   1   0   0   1   2   1   2   2   1   1   1   0   1   0   1   0   0   1   1   2   1   1   2   0   1   0   1   1   1   1   2   0   1   0   1   1   2   1   2   1
 MK-4-16                0   0   0   1   0   1   1   1   2   2   1   1   0   0   2   0   1   1   1   0   1   0   0   2   1   0   0   1   1   2   2   2   0   2   1   1   1   2   2   2   0   0   0   0   1   1   1   1   2   1   0   1   1   2   1   2   1   0   1   2   0   1   1   1   0   1   1   1   1   2   0   1   1   1   1   0   2   1   0   1   0   1   0   2   1   1   1   2   1   2   1   0   0   1   0   0   0   2   1   0   1   0   1   0   2   0   1   1   1   1   2   1   1   2   1   1   2   1   1   0   0   2   0   0   1   0   1   1   2   0   0   1   1   1   2   2   1   1   1   2   0   2   1   0   2   1   0   1   2   1   2   1   2   1   1   1   0   1   1   2   2   0   1   1   1   1   2   2   1   1   0   0   1   0   1   0   0   1   1   2   1   2   1   0   1   0   1   1   1   1   1   1   1   0   1   2   2   1   2   1
 MK-5-1                 1   0   1   1   2   0   1   0   1   1   0   0   2   1   1   1   1   1   0   0   1   2   1   1   1   1   1   0   2   0   0   1   1   2   0   1   1   2   0   0   1   1   1   0   1   0   0   2   0   0   1   1   0   1   1   0   2   1   0   2   1   2   1   1   2   2   0   1   0   2   1   1   2   1   2   1   2   1   1   2   2   1   1   2   2   0   1   0   1   0   0   1   1   2   2   1   1   2   0   0   2   0   0   2   2   2   1   0   1   0   1   1   2   1   2   2   0   2   1   0   2   2   1   0   2   1   2   0   1   1   1   2   2   1   1   0   0   2   2   0   1   1   2   0   1   2   0   1   1   0   2   0   1   1   1   1   0   1   1   1   1   1   1   2   1   1   1   0   1   1   1   1   0   0   0   2   1   0   2   1   0   1   1   2   1   1   0   2   2   0   2   2   2   0   0   0   1   0   2   0
 MK-5-2                 1   0   0   1   1   0   1   0   1   1   1   0   2   1   0   1   1   1   0   0   1   2   1   1   1   1   1   0   2   0   0   1   1   1   0   1   0   2   0   2   1   0   1   0   1   0   0   1   1   1   1   1   0   1   1   0   2   1   0   1   1   2   1   1   2   1   0   1   0   1   1   1   2   1   1   1   2   2   1   2   1   1   1   2   2   1   1   1   1   1   0   1   1   1   1   1   1   2   1   0   2   0   1   2   2   2   1   0   1   0   1   1   2   1   2   1   0   1   1   0   2   2   1   0   2   1   1   1   1   1   1   2   2   1   1   1   0   1   1   0   2   1   2   1   1   2   0   1   1   0   2   0   1   1   1   1   0   1   1   1   1   1   1   2   0   1   2   1   2   1   1   1   0   0   0   2   1   0   2   1   0   1   1   2   1   1   0   1   2   0   2   1   2   0   0   0   1   0   2   0
 MK-5-3                 1   0   0   2   1   0   1   0   1   1   2   0   2   1   2   1   1   1   0   1   1   2   1   1   1   1   1   0   2   0   1   1   2   1   0   1   0   2   0   1   1   1   1   1   1   0   0   1   1   1   1   1   0   1   2   0   2   1   0   1   0   2   1   1   2   1   0   1   0   1   1   1   1   1   1   1   2   2   1   2   1   1   1   1   1   1   1   1   2   1   0   1   0   1   1   1   2   2   2   0   2   0   1   2   2   2   1   0   1   0   1   1   2   1   2   0   0   2   1   0   2   2   1   0   2   1   1   1   0   1   1   2   2   1   2   1   0   2   0   0   2   1   2   1   1   2   0   1   2   2   2   0   1   1   1   0   0   1   1   1   1   1   1   2   0   1   2   1   2   1   1   2   1   0   0   1   1   0   1   1   0   1   0   1   1   1   0   1   2   0   2   1   2   0   0   0   1   0   2   1
 MK-5-4                 1   0   0   2   1   0   1   1   1   1   2   0   2   1   1   1   1   1   0   1   1   2   1   1   2   1   1   0   2   0   1   1   2   1   0   1   0   2   0   1   1   1   0   0   1   0   0   1   1   1   1   1   0   2   2   0   2   1   1   1   0   2   1   1   2   2   0   1   0   1   1   1   1   2   1   0   2   2   1   2   1   2   1   1   1   1   1   1   2   1   0   2   0   1   0   1   2   2   2   0   2   0   1   2   2   2   0   0   2   0   0   1   2   1   2   0   0   2   0   0   2   2   0   0   1   1   1   1   0   1   1   1   2   1   2   1   1   2   0   0   2   1   2   1   2   2   0   1   2   2   2   0   1   1   0   0   0   1   1   2   1   1   0   1   0   0   1   1   1   1   1   2   1   1   0   1   1   1   1   1   0   1   0   1   1   1   1   0   2   0   2   1   2   0   0   1   1   0   2   1
 MK-5-5                 1   0   0   2   1   1   0   1   1   1   2   0   1   1   1   1   1   0   0   1   1   2   1   1   1   1   2   0   2   0   1   1   2   1   0   1   0   2   0   1   1   1   0   0   1   0   0   1   1   2   1   1   0   1   2   0   2   0   1   1   0   1   1   1   1   2   0   1   0   1   0   1   2   1   1   0   2   2   1   2   1   2   1   1   1   1   1   1   2   0   0   2   0   2   0   1   2   2   1   1   1   1   1   2   2   1   0   0   2   0   0   1   2   1   2   0   0   2   0   0   2   2   0   0   1   0   1   1   1   1   1   1   2   1   2   2   1   2   1   0   2   1   2   1   1   2   0   1   2   2   2   0   1   1   0   0   0   1   1   1   1   1   0   1   0   0   1   1   1   1   1   2   1   1   0   1   2   1   1   2   0   1   0   1   1   2   1   0   2   0   2   1   2   1   0   2   1   0   2   1
 MK-5-6                 1   2   0   2   1   0   1   1   2   1   2   0   0   1   2   1   1   0   0   1   1   2   1   2   1   1   2   0   2   0   1   1   2   1   0   1   0   2   0   0   1   1   1   0   1   0   0   1   1   2   1   1   0   1   2   0   2   0   1   1   0   0   1   1   2   2   0   0   0   1   0   1   2   1   2   0   2   2   1   2   0   2   1   1   1   1   1   1   1   0   0   1   1   2   0   1   2   2   1   1   1   1   1   2   2   1   1   1   1   0   0   1   2   1   1   0   0   2   0   0   2   2   1   0   1   0   0   1   1   2   1   1   2   1   2   2   1   2   0   0   2   1   2   1   2   2   0   1   2   2   2   0   1   1   0   0   0   0   1   1   1   2   1   2   0   0   2   1   1   0   1   2   1   1   1   0   2   1   1   2   0   1   0   1   1   2   1   0   2   0   2   1   2   1   0   2   1   0   2   1
 MK-5-7                 1   2   0   2   1   0   1   0   2   2   1   0   0   1   2   1   2   0   1   1   1   2   1   1   1   1   2   1   2   0   0   1   2   2   0   1   0   1   0   0   0   1   1   0   1   1   0   0   1   2   1   0   0   1   2   0   2   1   1   1   0   0   1   1   2   1   0   0   2   0   0   1   2   1   2   0   2   2   1   2   0   2   1   1   2   1   1   1   1   0   1   1   0   2   1   1   2   2   2   1   1   0   1   2   2   1   1   2   1   0   0   1   2   1   1   0   0   2   1   0   1   2   1   0   1   0   0   1   1   1   1   1   2   1   2   2   1   2   0   0   1   0   2   1   2   2   0   1   1   1   2   0   0   2   0   1   0   1   1   1   1   2   1   2   0   1   2   1   1   0   1   2   1   1   1   0   1   1   1   1   0   2   0   1   1   2   1   0   1   0   2   1   1   1   0   2   1   0   2   0
 MK-5-8                 1   2   0   1   1   0   0   0   2   2   1   0   0   1   2   1   2   0   1   1   2   2   1   1   2   0   2   1   2   0   0   1   2   2   1   1   0   1   0   1   0   2   1   0   1   1   0   0   1   2   2   0   0   2   2   0   2   1   1   1   0   0   1   1   2   0   0   0   2   0   0   1   2   1   2   0   1   2   1   2   0   2   1   1   1   1   1   1   1   0   1   1   0   2   2   1   2   1   2   1   1   0   1   2   2   1   1   1   2   0   0   1   2   1   1   1   0   2   1   0   1   2   1   1   1   0   0   2   1   1   1   1   2   1   2   2   1   2   0   1   1   1   2   1   2   2   1   2   1   0   2   1   0   1   0   1   0   2   1   1   0   1   1   2   0   1   2   1   1   0   1   1   1   1   1   0   2   1   1   1   0   2   0   1   1   2   1   0   1   0   2   1   1   1   0   2   1   1   2   0
 MK-5-9                 1   2   0   1   1   0   1   0   2   2   0   0   1   2   2   1   2   0   1   1   1   1   1   1   2   0   2   0   2   0   0   1   2   1   1   0   0   1   0   1   0   2   1   1   1   1   0   2   1   2   2   0   0   2   2   0   2   1   1   2   1   0   1   1   2   0   0   0   2   0   0   1   2   1   2   0   2   2   1   2   0   2   1   0   1   1   1   1   1   0   1   2   0   2   1   2   2   1   1   2   1   0   1   1   2   1   1   2   2   0   0   1   2   1   1   1   0   1   1   0   1   2   1   1   2   0   0   1   1   1   1   0   2   1   1   2   1   2   0   1   2   1   2   1   2   2   0   2   1   0   2   1   0   1   1   0   0   2   1   1   0   1   1   1   0   0   1   1   1   0   1   1   1   1   1   0   2   1   1   1   0   2   0   1   1   2   1   0   1   1   1   1   1   1   0   2   1   1   2   0
 MK-5-10                1   2   1   1   1   0   1   0   2   2   0   0   1   2   2   1   2   1   0   2   1   1   1   1   2   0   2   0   1   0   0   1   2   1   1   0   0   1   0   1   1   2   1   1   1   0   0   2   1   1   2   1   0   2   2   0   2   1   1   2   2   0   1   1   2   1   0   0   2   0   0   1   2   1   2   0   2   2   1   2   0   2   1   1   1   1   1   1   1   0   1   1   0   1   1   2   1   1   1   2   1   0   1   1   2   1   1   2   2   1   0   1   2   1   1   1   0   1   1   0   1   1   1   1   2   0   0   1   1   1   1   0   2   2   1   2   1   2   0   1   2   1   1   2   1   1   0   2   1   0   2   1   0   2   1   0   0   2   0   1   0   1   1   1   0   0   1   2   1   1   1   2   1   1   1   0   2   1   0   1   0   2   0   1   1   2   0   0   1   1   1   2   1   1   0   2   2   1   2   0
 MK-5-11                1   2   0   1   1   0   1   0   2   2   0   0   1   2   1   1   2   1   0   1   1   0   1   1   2   0   1   0   1   0   0   1   2   1   1   0   0   1   0   1   1   2   1   2   1   0   0   2   0   1   2   1   0   2   2   0   2   1   1   1   2   1   1   1   1   1   0   0   1   0   0   1   2   2   2   0   2   2   0   2   0   2   1   1   1   2   1   1   1   0   0   1   0   1   1   2   1   0   1   2   1   0   1   1   1   1   1   2   2   1   0   1   2   1   1   1   0   1   1   1   1   1   1   1   1   1   0   1   1   1   1   0   2   2   1   2   1   2   0   1   2   1   1   2   2   1   1   2   1   1   1   1   0   2   1   0   1   2   0   1   0   2   1   0   0   0   1   1   1   1   1   1   1   1   1   0   2   1   0   1   0   2   0   0   1   2   0   0   1   1   1   2   2   1   0   2   2   1   2   0
 MK-5-12                1   2   0   1   1   0   1   0   2   2   0   0   1   2   1   1   2   1   1   1   1   0   1   1   2   1   1   0   1   0   1   1   2   1   1   0   0   1   0   1   1   2   1   2   1   0   1   1   0   1   2   1   0   2   2   0   1   2   0   1   2   1   2   2   1   1   0   0   1   1   0   2   2   2   2   0   2   1   1   2   1   2   1   1   1   2   0   0   1   0   0   0   1   1   1   2   1   0   1   2   1   0   1   1   0   1   1   2   1   1   0   1   2   1   2   2   0   1   1   1   2   1   1   1   1   1   0   0   1   0   1   0   1   2   1   2   1   2   0   1   2   1   0   2   2   1   1   2   1   1   1   1   0   2   1   0   1   2   0   1   0   2   1   0   0   0   1   0   1   1   0   1   2   1   2   0   2   0   0   1   0   1   0   0   1   2   1   0   0   1   1   2   2   1   0   1   2   1   2   1
 MK-5-13                1   2   1   1   1   0   1   0   2   2   0   1   1   2   1   1   2   1   1   1   1   1   1   1   1   1   1   0   1   0   2   1   2   1   1   0   0   1   1   1   1   1   1   2   1   0   1   1   0   1   2   1   1   2   2   0   1   2   0   0   2   1   2   2   2   1   0   0   1   1   0   2   2   2   2   1   1   1   1   2   2   2   2   1   1   1   2   0   1   0   0   0   1   1   1   2   1   1   1   2   1   0   1   1   0   1   1   2   1   1   0   1   2   1   2   2   0   1   1   1   2   2   1   1   1   1   0   0   1   0   1   0   1   2   1   1   1   2   0   1   2   1   0   2   2   1   2   2   1   1   1   2   0   1   1   0   1   2   1   0   0   2   1   0   1   0   0   0   1   1   0   1   2   1   2   0   2   0   0   0   0   1   0   0   2   2   1   0   0   1   1   2   2   1   0   1   2   1   2   0
 MK-5-14                1   2   0   1   1   0   1   1   2   0   1   1   2   2   1   1   2   2   1   1   1   1   1   2   1   1   2   0   1   0   2   1   2   1   0   1   0   1   1   2   1   1   1   2   1   0   0   1   1   1   1   1   1   1   2   0   1   1   0   0   2   1   2   2   2   1   0   0   1   1   1   2   2   2   2   1   1   1   1   2   2   2   2   1   1   1   2   1   1   0   0   0   1   1   1   2   1   1   1   2   2   1   1   1   1   1   0   1   2   2   0   1   2   1   2   2   0   1   1   1   2   2   1   1   0   1   1   0   1   0   1   1   1   2   1   1   1   2   0   1   1   1   0   2   2   0   2   2   2   1   1   1   0   2   1   1   1   1   1   0   0   2   1   0   1   0   0   1   1   1   0   1   1   1   2   0   2   0   0   0   0   1   0   2   1   2   1   0   0   2   1   2   2   1   0   1   2   1   2   0
 MK-5-15                1   2   1   1   1   1   1   1   2   0   1   1   2   1   1   1   2   1   1   1   1   1   1   2   1   0   2   0   1   0   2   1   2   1   0   1   0   0   1   2   1   1   1   2   1   1   1   0   1   1   2   1   1   0   1   0   1   1   1   0   1   1   2   2   2   1   0   0   1   1   1   1   2   1   2   1   1   1   1   2   2   2   2   1   1   1   2   1   1   0   0   0   2   1   1   2   1   1   2   2   2   1   1   1   1   1   1   1   1   2   0   1   2   0   2   2   0   1   1   1   2   2   1   1   0   0   1   0   0   0   1   1   2   1   1   1   1   2   0   1   1   1   0   2   1   0   2   2   2   2   1   1   0   2   1   1   1   2   1   1   0   1   1   0   1   0   0   2   1   1   1   1   1   1   2   0   2   0   0   0   0   1   1   2   0   2   1   0   0   2   1   2   2   1   0   1   2   2   2   0
 MK-5-16                1   1   1   2   1   1   1   0   2   0   1   1   2   1   1   0   1   1   1   1   1   2   1   2   2   0   2   0   1   0   1   1   2   0   0   1   0   0   1   2   1   1   1   2   1   1   0   0   0   0   2   1   1   0   1   0   1   1   1   0   1   1   2   2   2   1   1   0   1   1   1   1   1   1   2   1   1   1   1   1   2   2   2   1   1   1   1   1   1   0   1   0   2   1   1   1   2   2   2   2   2   1   1   1   0   1   1   1   0   2   0   1   2   0   1   2   1   2   1   1   0   2   1   1   0   1   1   0   0   1   1   1   2   1   1   1   1   2   0   1   1   1   0   2   1   0   2   2   2   2   1   1   0   2   1   0   1   2   0   1   1   1   1   0   1   0   0   2   1   1   1   1   1   2   1   0   2   0   0   0   0   0   2   2   0   2   0   1   0   2   1   2   2   0   0   1   2   2   2   0
 MK-6-1                 2   0   2   1   0   2   0   0   1   1   0   1   2   0   1   2   2   1   2   2   0   0   0   1   2   2   1   0   1   2   1   0   1   1   1   1   1   0   0   1   2   1   2   1   2   1   0   1   0   1   0   0   1   0   1   2   1   0   2   2   1   0   0   1   2   0   2   1   2   1   2   0   1   0   1   1   0   0   0   0   1   1   1   0   1   1   0   2   0   0   1   1   2   1   1   0   1   1   2   0   1   1   1   2   1   1   0   2   1   1   2   1   0   2   0   0   0   2   1   2   2   1   1   1   2   1   1   2   2   1   0   1   2   0   1   0   2   1   2   1   0   1   1   2   0   0   1   1   2   1   0   1   1   1   0   2   1   2   2   1   1   2   0   2   0   2   0   1   1   1   1   1   2   2   1   1   2   2   1   2   1   1   1   2   1   0   2   0   0   1   1   1   1   0   0   2   1   1   1   0
 MK-6-2                 2   0   1   1   0   2   0   0   1   1   0   1   1   0   1   2   2   2   1   2   0   0   0   1   2   2   1   0   1   1   1   0   1   1   1   1   1   0   1   2   2   1   2   1   2   1   0   2   1   1   0   1   2   1   1   2   2   0   2   2   1   0   0   1   2   1   2   1   2   1   2   1   1   0   1   1   0   0   0   0   0   1   1   1   1   1   2   2   0   0   1   1   2   0   1   0   1   1   2   0   1   1   1   2   1   1   1   2   1   1   1   1   0   2   0   0   1   1   1   2   2   2   1   2   2   1   1   2   1   1   1   1   2   0   1   0   2   1   2   1   0   1   1   2   0   0   1   1   1   1   1   1   1   1   0   2   1   2   2   1   1   2   0   2   0   2   0   1   1   2   2   1   2   2   1   1   2   1   1   2   1   1   1   2   1   0   1   0   0   2   1   1   1   0   0   2   0   1   1   0
 MK-6-3                 2   0   1   1   1   2   1   1   1   1   0   1   1   0   1   2   1   2   2   2   0   0   0   1   2   2   1   0   1   2   1   0   1   1   1   1   1   0   1   1   2   1   2   0   2   1   1   2   2   1   0   2   2   1   1   2   2   0   2   2   1   0   0   1   1   1   2   2   2   1   2   1   1   0   1   1   0   1   0   0   1   1   1   2   0   1   2   2   0   0   1   1   1   0   1   0   1   1   2   0   1   1   1   2   1   1   1   2   1   1   1   1   1   2   0   0   1   1   1   2   1   2   1   2   2   2   1   2   1   1   1   1   1   0   1   0   2   1   1   1   0   1   1   2   0   0   2   1   1   1   1   0   1   1   1   2   1   2   2   1   2   2   0   2   0   1   0   1   1   2   2   1   2   2   1   1   2   1   1   2   1   1   1   2   0   0   1   0   0   2   1   1   1   0   0   2   0   1   1   0
 MK-6-4                 2   0   1   1   1   2   2   1   1   1   1   1   1   0   1   2   2   2   2   2   1   0   0   1   2   1   1   0   1   2   1   0   1   1   1   1   1   0   1   1   2   1   2   0   2   1   1   2   2   1   0   2   1   1   1   1   1   1   2   2   1   0   0   1   1   1   2   2   1   1   2   1   1   0   1   2   0   1   0   1   1   1   1   2   0   1   2   2   0   0   1   2   0   0   1   0   1   1   2   0   1   1   1   2   1   1   2   2   1   2   1   1   1   2   0   0   1   1   1   2   1   2   1   2   2   2   1   2   1   1   1   1   1   0   1   0   2   1   1   1   0   1   1   2   0   0   1   1   1   1   1   0   1   1   1   2   1   1   2   1   2   2   1   2   0   1   1   0   0   2   2   1   2   2   1   1   2   1   1   2   1   1   1   0   2   0   1   0   0   2   1   1   1   0   1   2   0   2   1   0
 MK-6-5                 2   0   1   1   1   2   2   1   1   1   0   1   1   0   1   2   2   1   2   2   1   0   0   1   2   1   1   0   1   2   1   0   1   1   1   0   1   0   1   1   2   1   2   0   2   1   1   2   1   1   0   2   1   1   1   1   1   1   2   2   2   0   0   2   0   1   2   2   1   1   2   1   0   1   1   2   0   1   0   1   1   1   1   1   0   2   2   2   0   0   1   1   1   0   1   0   2   0   2   0   1   1   1   2   0   1   2   2   1   2   1   1   1   2   1   1   1   1   1   2   0   1   2   2   1   1   1   2   1   1   1   0   1   2   1   0   2   1   1   1   0   1   1   2   0   0   2   1   1   1   1   0   1   1   1   2   1   1   2   1   2   2   1   2   0   1   1   0   0   2   2   1   2   2   1   1   2   1   1   2   1   2   1   1   2   0   1   1   0   2   1   1   1   0   1   1   0   2   1   0
 MK-6-6                 2   1   1   1   1   2   2   1   0   1   0   1   1   0   1   2   2   1   2   2   1   0   1   1   0   1   1   0   1   2   2   0   1   1   0   1   0   0   2   1   2   1   1   0   2   1   1   2   1   1   1   2   1   1   1   2   1   2   2   2   2   0   0   2   0   1   2   2   1   0   2   1   1   1   1   2   0   1   0   1   1   1   1   1   0   2   1   2   0   0   1   1   1   0   1   0   2   0   2   1   1   0   1   2   1   1   2   2   1   2   1   0   0   1   1   2   1   1   1   2   0   0   1   2   1   1   1   2   1   1   0   0   1   2   1   0   2   2   1   1   0   1   1   2   0   0   2   1   1   1   1   0   1   2   1   2   1   1   2   1   2   2   1   2   0   1   1   1   0   2   2   1   1   2   1   1   2   1   1   2   1   2   1   1   2   0   1   1   0   2   1   1   1   0   0   1   0   2   1   1
 MK-6-7                 2   1   1   1   1   1   2   1   1   1   0   2   1   0   1   2   2   1   2   2   1   0   2   1   0   1   1   0   1   2   2   0   1   1   0   1   0   0   2   1   2   1   1   0   2   1   1   2   1   1   1   2   1   1   1   1   1   1   2   2   2   0   0   1   0   1   2   2   1   0   2   1   0   1   1   2   1   1   0   0   1   2   1   1   0   1   1   2   0   0   1   1   1   0   1   0   1   0   2   1   2   0   1   1   1   1   2   2   1   2   1   1   0   1   1   2   0   1   1   1   0   1   0   2   1   1   1   2   1   1   0   0   1   2   1   2   2   2   1   1   1   1   1   2   0   1   2   2   1   1   1   0   2   2   1   2   1   1   1   1   2   1   2   2   1   1   1   1   0   2   2   1   1   2   1   0   2   1   1   1   0   2   1   1   2   0   1   1   0   2   1   1   1   0   0   1   0   2   1   1
 MK-6-8                 2   1   1   1   0   1   2   1   1   0   0   2   1   0   1   2   2   1   1   2   1   0   2   1   0   1   1   0   0   2   1   0   1   1   0   1   0   0   2   1   2   1   0   0   2   1   1   2   1   0   1   2   1   1   1   1   1   1   2   2   2   0   1   1   0   1   2   2   1   0   2   1   0   1   1   2   1   1   0   0   1   2   1   1   0   0   1   2   0   0   1   1   1   0   1   0   1   0   2   1   2   0   2   1   1   0   2   2   1   2   1   0   0   1   1   2   0   1   1   1   0   1   1   2   2   0   1   2   2   1   1   0   1   2   1   1   2   1   1   1   0   1   1   1   1   1   2   1   1   1   1   0   2   2   1   1   1   1   1   1   2   2   1   2   1   1   1   0   0   2   2   2   1   1   1   0   1   1   1   1   1   1   1   1   2   0   1   1   0   2   0   1   0   0   0   1   0   2   1   1
 MK-6-9                 2   1   1   1   0   1   2   1   1   0   1   2   1   0   2   2   2   1   1   2   1   0   1   1   0   1   0   0   1   1   1   0   1   2   0   1   0   1   2   1   1   1   0   0   1   1   1   1   1   0   0   2   0   1   2   1   0   0   2   1   2   1   1   1   0   1   2   2   1   0   2   1   0   2   1   2   1   1   0   1   1   2   1   1   0   1   0   2   0   0   1   2   1   1   2   1   1   0   2   1   1   0   2   1   0   0   2   2   1   2   1   1   0   0   1   2   0   1   1   1   0   1   1   1   1   0   1   2   2   1   1   1   1   2   1   1   2   1   1   1   0   2   1   1   0   1   2   2   1   2   1   0   2   2   1   1   0   1   1   1   2   2   1   2   2   1   0   0   0   2   2   2   0   1   2   0   1   1   1   0   1   1   1   1   2   0   1   1   0   2   0   1   0   1   0   1   0   2   1   1
 MK-6-10                1   1   1   1   0   1   2   2   1   0   1   2   1   0   1   1   2   1   1   2   1   1   0   1   2   1   0   0   0   1   1   0   2   2   0   1   0   1   1   1   2   1   0   0   1   1   0   1   1   0   0   2   1   0   2   1   0   1   2   1   1   1   1   1   1   2   2   1   1   0   2   1   0   2   1   2   2   1   0   1   1   1   1   1   0   1   0   2   0   0   1   2   1   2   2   1   1   0   2   1   1   0   2   1   1   0   2   2   1   2   1   1   0   0   1   2   1   1   1   1   1   1   1   1   1   0   1   2   2   1   1   1   1   2   1   1   2   1   1   1   0   1   1   1   0   1   1   2   1   2   1   1   2   2   1   1   1   1   1   1   2   1   1   1   2   1   1   0   1   1   2   2   0   1   1   0   1   1   1   0   1   1   1   1   2   0   1   0   0   1   0   1   0   1   0   1   0   2   1   1
 MK-6-11                1   1   1   1   0   1   1   2   0   0   1   2   1   0   1   1   2   1   1   1   1   1   0   2   0   1   1   0   0   1   1   0   2   2   0   1   0   1   1   1   2   1   0   0   1   1   0   1   1   1   0   2   1   0   2   1   0   1   2   1   1   1   1   1   1   2   1   1   1   2   2   1   1   2   1   1   1   1   0   1   1   1   1   1   0   1   0   1   0   0   1   2   1   2   2   2   0   0   1   1   1   1   2   1   1   0   2   2   1   2   1   0   0   0   1   1   1   1   1   2   1   1   1   1   1   0   1   1   2   1   1   1   1   2   1   1   2   1   0   1   0   1   2   1   0   1   1   2   1   2   1   1   2   2   1   1   1   1   1   2   1   1   2   1   1   1   1   0   1   1   2   2   0   1   2   1   1   1   1   0   1   1   1   1   2   0   1   0   1   2   0   1   0   1   0   1   0   2   1   1
 MK-6-12                1   1   1   1   0   1   1   2   0   0   1   2   0   0   1   1   2   1   1   1   1   1   0   2   0   1   1   0   1   1   2   0   2   2   1   1   0   1   1   1   2   2   1   0   1   1   0   1   1   1   0   2   1   1   2   1   1   1   1   1   1   1   1   1   0   2   1   0   1   2   1   1   0   2   0   0   1   2   1   2   1   1   1   1   0   0   0   1   0   0   1   2   1   2   2   2   0   1   1   1   1   1   2   1   1   0   2   2   1   2   1   0   0   0   1   1   1   1   1   2   1   1   1   1   1   1   1   1   2   1   1   1   1   2   2   1   1   1   0   1   0   1   2   1   0   0   2   0   1   2   1   1   2   2   1   1   1   1   1   2   1   1   1   1   1   1   1   0   1   1   2   1   0   1   1   1   1   1   1   0   1   1   1   1   2   0   1   0   1   2   0   1   0   0   0   0   0   2   0   1
 MK-6-13                1   1   1   1   1   1   0   1   1   0   1   2   0   0   1   1   2   1   1   2   0   1   1   2   0   1   1   0   1   1   2   0   2   2   1   1   0   1   1   1   2   2   1   0   1   1   0   1   1   1   2   2   0   1   2   1   1   1   1   1   0   2   1   0   0   2   1   0   0   2   1   1   0   2   0   1   2   2   1   2   1   1   0   2   0   1   0   1   0   0   1   2   1   2   1   2   1   1   1   1   1   1   2   1   1   0   2   2   1   2   1   0   0   0   1   1   1   1   2   2   1   1   2   1   1   1   1   1   2   1   1   1   1   2   2   1   1   1   0   1   0   1   2   1   0   0   2   0   2   2   1   1   2   2   1   1   1   1   1   1   1   1   0   1   1   1   1   0   0   1   2   0   0   2   1   1   1   1   1   1   1   1   1   1   2   0   1   0   1   2   0   1   0   0   1   0   0   2   0   1
 MK-6-14                1   0   1   2   1   0   1   1   2   0   0   2   1   0   1   1   2   1   1   2   0   1   1   2   0   1   1   0   1   1   2   0   2   2   1   1   0   1   2   2   2   2   1   0   2   1   0   1   1   1   2   2   0   1   1   1   1   1   1   1   0   2   1   0   0   1   1   0   0   2   1   1   0   1   1   1   2   2   1   2   1   1   0   2   0   1   0   1   0   0   1   1   1   1   2   2   1   1   1   1   1   1   2   2   1   0   2   1   1   2   2   1   0   0   1   1   1   1   2   2   1   1   2   1   1   1   0   1   2   1   1   1   1   2   2   1   1   1   1   1   0   1   2   1   0   0   2   1   2   2   2   1   2   2   1   1   1   1   1   1   1   1   0   1   1   1   0   0   1   1   2   0   0   2   1   1   1   1   1   1   1   1   1   1   2   1   1   0   1   2   0   1   1   1   2   0   0   1   0   2
 MK-6-15                1   0   2   2   1   0   1   1   1   0   0   2   1   0   1   1   2   1   1   2   0   1   1   2   0   1   2   0   1   1   2   0   2   2   1   1   0   1   2   1   1   2   1   0   1   1   0   1   0   1   2   2   1   1   1   1   1   1   1   1   0   2   1   0   0   1   1   0   1   2   1   1   0   1   0   1   2   2   1   2   2   1   1   2   0   1   0   1   0   0   1   1   1   2   2   2   0   1   1   1   2   1   2   1   2   1   2   1   2   2   2   1   0   0   1   1   1   1   2   2   1   1   2   1   1   2   1   1   1   2   1   2   1   2   2   1   1   1   0   0   0   1   2   2   1   0   2   1   2   2   2   1   2   2   1   1   1   1   1   1   2   1   1   1   0   0   0   0   1   0   2   1   0   1   2   1   1   0   1   1   2   1   1   1   2   2   1   0   1   2   1   1   1   1   1   0   0   1   0   2
 MK-6-16                1   1   2   2   1   0   1   2   1   0   0   2   2   0   1   1   2   1   1   2   0   1   0   2   1   1   1   1   1   1   2   0   2   2   1   1   0   2   1   1   1   2   1   0   1   2   0   1   0   1   2   2   0   1   0   1   0   1   1   1   0   2   1   0   0   2   1   0   1   2   1   1   0   1   0   1   1   1   1   2   2   1   1   1   0   1   1   1   0   0   1   1   1   2   2   2   0   0   1   1   2   1   2   1   2   1   2   1   2   2   2   1   0   0   1   1   1   1   2   2   1   0   2   1   1   2   1   1   1   2   1   2   1   2   2   2   1   1   0   0   0   1   2   2   1   0   1   1   1   1   2   2   2   2   1   0   0   0   1   1   2   1   2   2   0   0   0   0   0   0   2   1   0   1   2   1   1   0   1   1   2   1   1   1   2   2   1   0   1   2   1   1   2   2   1   1   0   1   0   2
 
!****************************************** Phenotypic Data **********************************************************
!-100.0 is resevred for missing phenotype
SimulatedTrait1        10.4745    9.5847   11.1113    9.7145   10.6884   11.2883    9.9774    9.0835    9.3268    8.1353    9.6839    9.9344   11.5116   10.5715    9.5937   10.1247   10.6391    8.7306   10.1765    9.6633   10.0285   10.3123   10.5035   10.5825    8.6686    8.8773    9.1996    9.6650    9.2552   10.7649    9.9037   10.6675   10.0689   10.7790   10.0635    7.9775    9.9255    9.8223   10.3123    9.8960    9.5380    8.6354    9.0567    9.2046   11.6527   10.8434   10.1510   12.0188   10.5091   10.4359   10.4076    9.4230    9.9389    9.6993   10.4493   10.1608   10.3031   11.9746   11.8811   10.6285   11.1097    9.2194   10.5048   10.1809    9.3739   10.1437   10.8185    9.4945   11.0223    9.6130   10.3671   11.5868   11.0848   10.2534   10.0318    8.9840    9.6537   11.0107    9.4002   10.4662   10.5508   11.9061   10.0217   10.8800    8.6568    8.5795   10.3353    8.2406   10.0016   10.9457    9.0357   10.5185   10.5498   10.7021   10.2456   10.5483   10.8835    8.7798   11.1144    8.2609   10.9182   10.0910   10.1030   10.4981    7.5335   11.3683   10.3890    9.6235    9.1049   10.3489    9.5079    8.9988    9.1287   10.0880    9.4652    9.7652    9.6553   10.2870    9.1141    9.8523   11.1467    9.9411    8.7821    9.5963   11.3301    8.8068   10.4466   10.5796   10.7309    8.8326   11.5705   10.6880   12.3038    9.1242   10.9338   11.6142    9.6397   10.0691    7.5363    8.2749   11.8772    8.6681    9.5753    8.5672   10.6365   10.6368   10.8185   10.1708    9.8912   10.7742    9.2274   11.2425   10.8673    7.9737    9.2412    9.2566    9.9473    9.4994    9.5604   11.1132    9.1237   10.3090    7.8566   10.7843   10.4528   11.0172    8.7641    9.9868   10.2138   10.1458    9.5042   10.4474    9.6538    8.9292    8.3101   11.6870    9.6366   10.9471    9.6884    8.6166    9.0254   11.0498    8.8825    9.9936    8.6174    9.0487    9.5354    9.9595   10.5120    7.1079   11.0561    7.6945   11.8449   11.6726    9.1668    7.8788    8.8975    9.9198    9.7247    9.7091
 
