# Supplementary material for: Inclusive Composite Interval Mapping of QTL by Environment Interactions in Biparental Populations
Source: PLoS One. 2015 Jul 10;10(7):e0132414. doi: 10.1371/journal.pone.0132414 (PMC4498613; doi:10.1371/journal.pone.0132414)
Supplement: S2 File — (ZIP) [file pone.0132414.s002.zip › F2 population/e=1/run_00191.met]

!**********************Note: lines staring with "!" are remarks and will be ignored in the program********************
!*********************************General Information**********************************
!Assuming F1 = P1 x P2, populations available in QTL IciMapping are: 
!  1, P1BC1F1 = P1 x F1, the first backcrossing where P1 is used as the recurrent parent;
!  2, P2BC1F1 = P2 x F1, the first backcrossing where P2 is used as the recurrent parent;
!  3, F1DH, F1-derived doubled haploids; 
!  4, RIL or F1RIL, recombination inbred lines through the repeated selfing of F1;
!  5, P1BC1RIL, recombination inbred lines through the repeated selfing of P1BC1F1;
!  6, P2BC1RIL, recombination inbred lines through the repeated selfing of P2BC1F1;
!  7, F2, the selfing generation of F1;
!  8, F3, the selfing generation of F2;
!  9, P1BC2F1, the second backcrossing where P1 is used as the recurrent parent; 
! 10, P2BC2F1, the second backcrossing where P2 is used as the recurrent parent;
! 11, P1BC2RIL, recombination inred lines through the repeated selfing of P1BC2F1; 
! 12, P2BC2RIL, recombination inred lines through the repeated selfing of P2BC2F1; 
! 13, P1BC1F2, the selfing generation of P1BC1F1; 
! 14, P2BC1F2, the selfing generation of P2BC1F1; 
! 15, P1BC2F2, the selfing generation of P1BC2F1; 
! 16, P2BC2F2, the selfing generation of P2BC2F1; 
! 17, P1BC1DH, P1BC1F1-derived doubled haploids; 
! 18, P2BC1DH, P2BC1F1-derived doubled haploids; 
! 19, P1BC2DH, P1BC2F1-derived doubled haploids; 
! 20, P2BC2DH, P2BC2F1-derived doubled haploids; 
   7      !Mapping Population (see remarks above)
   2      !Mapping Function (1 for Kosambi; 2 for Haldane; 3 for Morgan)
   2      !Marker Space Type (1 for intervals; 2 for positions)
   1      !Marker Space Unit(1 for centiMorgans; 2 for Morgan)
   6      !Number of Chromosomes (or Linkage Groups)
 200      !Size of the mapping population
   1      !Number of environments
 
!***************************************** Chromosomes and Linkage Maps **********************************************
!Chromosome                 NumMarkers
-CH1                        16
-CH2                        16
-CH3                        16
-CH4                        16
-CH5                        16
-CH6                        16
!Linkage map (Marker name followed by position or the interval length)
 MK-1-1                1     0.000
 MK-1-2                1    10.000
 MK-1-3                1    20.000
 MK-1-4                1    30.000
 MK-1-5                1    40.000
 MK-1-6                1    50.000
 MK-1-7                1    60.000
 MK-1-8                1    70.000
 MK-1-9                1    80.000
 MK-1-10               1    90.000
 MK-1-11               1   100.000
 MK-1-12               1   110.000
 MK-1-13               1   120.000
 MK-1-14               1   130.000
 MK-1-15               1   140.000
 MK-1-16               1   150.000
 MK-2-1                2     0.000
 MK-2-2                2    10.000
 MK-2-3                2    20.000
 MK-2-4                2    30.000
 MK-2-5                2    40.000
 MK-2-6                2    50.000
 MK-2-7                2    60.000
 MK-2-8                2    70.000
 MK-2-9                2    80.000
 MK-2-10               2    90.000
 MK-2-11               2   100.000
 MK-2-12               2   110.000
 MK-2-13               2   120.000
 MK-2-14               2   130.000
 MK-2-15               2   140.000
 MK-2-16               2   150.000
 MK-3-1                3     0.000
 MK-3-2                3    10.000
 MK-3-3                3    20.000
 MK-3-4                3    30.000
 MK-3-5                3    40.000
 MK-3-6                3    50.000
 MK-3-7                3    60.000
 MK-3-8                3    70.000
 MK-3-9                3    80.000
 MK-3-10               3    90.000
 MK-3-11               3   100.000
 MK-3-12               3   110.000
 MK-3-13               3   120.000
 MK-3-14               3   130.000
 MK-3-15               3   140.000
 MK-3-16               3   150.000
 MK-4-1                4     0.000
 MK-4-2                4    10.000
 MK-4-3                4    20.000
 MK-4-4                4    30.000
 MK-4-5                4    40.000
 MK-4-6                4    50.000
 MK-4-7                4    60.000
 MK-4-8                4    70.000
 MK-4-9                4    80.000
 MK-4-10               4    90.000
 MK-4-11               4   100.000
 MK-4-12               4   110.000
 MK-4-13               4   120.000
 MK-4-14               4   130.000
 MK-4-15               4   140.000
 MK-4-16               4   150.000
 MK-5-1                5     0.000
 MK-5-2                5    10.000
 MK-5-3                5    20.000
 MK-5-4                5    30.000
 MK-5-5                5    40.000
 MK-5-6                5    50.000
 MK-5-7                5    60.000
 MK-5-8                5    70.000
 MK-5-9                5    80.000
 MK-5-10               5    90.000
 MK-5-11               5   100.000
 MK-5-12               5   110.000
 MK-5-13               5   120.000
 MK-5-14               5   130.000
 MK-5-15               5   140.000
 MK-5-16               5   150.000
 MK-6-1                6     0.000
 MK-6-2                6    10.000
 MK-6-3                6    20.000
 MK-6-4                6    30.000
 MK-6-5                6    40.000
 MK-6-6                6    50.000
 MK-6-7                6    60.000
 MK-6-8                6    70.000
 MK-6-9                6    80.000
 MK-6-10               6    90.000
 MK-6-11               6   100.000
 MK-6-12               6   110.000
 MK-6-13               6   120.000
 MK-6-14               6   130.000
 MK-6-15               6   140.000
 MK-6-16               6   150.000
!*********************************** Marker Types ********************************************************************
!Co-dominant marker: When heterozygote F1 is present, P1 is coded as 2, F1 is coded as 1, and P2 is coded as 0; Otherwise, P1 is coded as 2, and P2 is coded as 0. 
!Dominant marker: When heterozygote F1 is present, P1 and F1 are coded as 12, and P2 is coded as 0; Otherwise, P1 is coded as 2, and P2 is coded as 0.  
!Recessive markers: When heterozygote F1 is present, P1 is coded as 2, and F1 and P2 are coded as 10; Otherwise, P1 is coded as 2, and P2 is coded as 0. 
!Missing marker is coded as -1. 
 MK-1-1                 1   2   1   2   2   1   1   2   1   2   0   0   1   1   2   0   0   0   1   2   1   1   2   0   1   2   2   0   2   0   0   2   0   1   1   2   0   0   1   1   1   2   1   1   1   1   2   2   1   0   1   0   1   1   1   2   2   1   2   0   0   1   0   1   1   1   1   1   2   0   1   2   1   1   2   2   1   1   1   0   0   1   1   0   1   2   1   1   1   1   2   1   0   2   2   2   0   1   0   1   0   1   0   0   2   1   1   1   1   0   2   1   1   0   1   1   2   1   1   2   0   1   1   0   2   1   1   1   1   1   1   2   2   2   2   1   2   0   1   2   1   1   2   1   1   1   0   0   2   1   1   0   2   2   1   1   0   2   2   2   1   1   2   1   1   2   0   0   1   1   1   0   2   0   1   1   2   0   1   2   0   1   1   0   1   0   1   1   2   0   1   0   1   1   1   2   1   2   2   2
 MK-1-2                 1   2   1   2   1   1   1   2   1   2   0   0   1   0   2   0   0   0   0   2   2   2   2   0   0   2   1   0   2   1   0   1   0   1   1   2   1   0   1   1   0   2   1   1   1   1   2   2   1   1   0   1   1   1   1   2   1   1   2   0   0   1   0   1   1   0   1   1   2   0   1   2   1   1   2   2   0   1   1   0   0   1   1   1   1   1   1   1   1   1   2   1   0   2   2   2   0   1   0   2   0   1   0   0   2   1   1   1   1   0   2   1   0   0   1   1   2   1   1   2   1   1   1   0   2   1   1   1   1   1   2   2   1   2   2   1   2   0   1   1   1   0   2   1   1   1   0   0   2   1   1   0   2   2   1   1   0   2   2   2   1   2   2   1   0   2   0   0   1   1   1   0   1   0   1   1   1   0   1   2   0   1   1   0   1   0   0   1   2   0   1   0   0   2   1   2   2   1   2   2
 MK-1-3                 1   2   1   2   1   1   1   1   2   1   0   0   1   0   1   1   0   0   1   1   1   2   2   1   2   2   0   0   2   1   1   1   0   1   1   2   1   0   1   1   0   2   1   1   1   1   2   1   2   1   1   1   2   1   1   2   1   1   2   0   0   1   0   2   0   0   1   1   2   0   1   2   1   1   2   2   0   1   0   0   0   0   1   1   1   1   1   1   1   1   2   1   0   1   2   2   0   1   0   2   0   2   0   0   2   1   1   0   1   0   2   1   0   1   1   1   2   1   1   2   1   1   1   2   2   1   1   1   1   1   2   2   1   2   1   1   2   0   1   1   1   1   2   1   1   1   0   0   2   1   1   1   2   2   1   2   0   2   2   2   1   2   2   1   0   2   0   0   1   1   1   0   1   0   1   1   1   0   1   2   0   1   1   0   1   1   0   1   2   1   1   0   0   2   1   2   2   1   1   2
 MK-1-4                 1   2   1   2   1   1   1   1   1   1   0   0   1   0   1   0   0   0   1   1   1   2   1   1   2   2   0   0   2   1   1   2   1   1   1   2   1   0   1   1   0   2   1   1   1   1   1   0   2   1   0   1   2   1   1   1   1   1   2   0   1   1   0   1   0   2   1   1   2   0   1   2   1   1   2   2   0   2   0   0   0   1   1   2   1   1   1   1   1   0   2   2   1   1   2   1   0   1   0   2   1   2   0   0   2   1   0   1   0   0   2   1   0   1   0   1   2   1   1   2   1   1   1   2   2   1   1   1   1   1   2   1   1   2   0   1   2   0   1   1   1   1   2   1   1   1   0   0   2   1   1   1   2   2   1   2   0   1   2   2   1   2   2   2   0   2   0   0   1   1   1   0   0   1   1   1   1   0   1   2   0   1   1   0   1   1   0   2   2   1   2   1   0   1   1   1   2   1   1   2
 MK-1-5                 1   1   1   2   1   2   2   1   1   1   0   1   1   0   1   0   0   0   1   1   2   0   1   1   2   2   0   1   2   1   1   2   1   1   2   2   1   0   1   1   0   2   1   1   1   1   1   0   2   1   0   1   2   2   1   1   1   1   1   0   1   1   0   1   1   1   1   1   2   1   1   2   1   1   1   2   0   2   0   0   0   1   1   2   1   1   1   1   1   0   2   2   1   1   2   1   0   0   0   2   0   2   1   0   2   1   0   1   1   1   2   1   0   1   0   1   2   1   1   1   0   1   1   2   1   1   1   1   1   1   2   1   1   2   0   1   2   0   1   1   1   1   2   1   2   1   1   0   2   1   1   1   2   2   1   2   1   1   2   2   1   2   2   2   0   1   0   0   1   1   1   0   0   1   1   2   1   0   1   2   1   1   1   0   1   1   0   2   2   1   2   1   0   0   1   1   2   1   1   2
 MK-1-6                 2   1   1   1   1   2   2   1   1   1   0   1   1   0   1   0   0   0   1   0   2   0   1   1   2   2   1   0   2   1   1   1   1   0   2   2   1   0   1   2   0   2   1   1   1   1   2   0   2   1   0   1   2   2   0   1   1   1   1   1   1   1   0   1   2   1   1   1   2   1   1   2   1   1   1   1   0   2   0   0   0   1   1   1   1   2   1   1   1   0   2   2   1   1   2   1   1   1   0   2   0   2   0   0   2   1   0   0   1   1   2   0   0   1   0   2   1   1   1   2   0   1   1   2   2   1   1   2   0   1   2   1   1   2   0   0   2   0   0   1   2   1   2   1   2   1   1   0   2   1   1   1   1   2   1   1   1   2   2   2   1   2   2   2   0   1   0   0   1   1   1   0   0   2   1   1   1   1   2   1   1   1   2   1   1   1   0   2   2   1   2   1   0   1   1   1   2   1   1   2
 MK-1-7                 2   1   2   1   1   2   2   1   1   1   0   1   0   0   1   0   0   1   1   0   2   0   0   0   2   2   1   0   2   1   0   1   1   0   1   2   1   1   1   2   0   2   1   1   2   1   1   0   2   1   0   2   2   2   0   1   2   1   1   1   2   1   0   1   2   1   1   1   2   2   0   2   1   1   1   1   0   2   0   0   0   0   1   1   1   1   1   2   1   0   1   2   1   1   2   1   1   1   0   2   0   2   0   0   0   1   0   0   1   1   2   1   0   1   0   2   1   0   2   1   0   0   1   2   2   1   1   2   0   1   2   1   1   2   1   0   2   1   1   0   2   1   2   1   2   1   1   1   2   1   1   2   1   2   1   0   2   1   1   2   1   2   2   2   0   0   1   0   1   1   0   0   0   2   1   0   1   1   2   1   0   1   2   1   1   1   0   2   2   1   1   1   0   1   1   1   2   0   1   2
 MK-1-8                 1   1   2   1   1   2   2   1   0   1   0   1   0   1   1   0   0   1   1   1   2   0   0   0   1   2   1   0   2   1   0   1   1   0   2   2   0   0   1   2   1   2   1   1   2   1   1   0   2   1   0   2   2   2   0   1   2   1   1   1   2   1   0   1   2   1   1   1   2   2   0   2   1   1   1   1   0   2   0   0   0   0   1   1   1   0   1   2   1   0   1   2   1   1   2   1   1   1   1   2   0   1   0   1   2   1   0   1   1   1   2   1   0   2   0   2   1   0   1   1   0   1   1   2   2   1   0   2   1   2   2   1   2   2   1   0   2   0   1   0   2   1   1   1   2   1   1   1   2   1   1   2   1   2   1   0   2   1   1   2   1   2   2   2   0   0   0   0   2   0   0   0   0   2   0   0   1   1   2   0   0   1   2   1   1   1   1   2   2   1   1   1   0   1   0   1   2   1   1   2
 MK-1-9                 1   1   2   2   1   2   2   1   0   1   1   1   0   1   0   0   0   1   1   1   2   0   0   0   1   2   0   0   2   2   1   1   2   0   2   1   0   0   1   1   1   1   1   1   2   1   1   0   2   0   1   1   2   2   0   1   2   1   1   1   2   1   0   1   2   1   1   2   2   2   0   2   1   1   1   1   0   2   0   0   0   1   1   1   1   1   0   2   0   0   1   2   1   2   2   1   1   1   1   2   0   1   0   1   2   1   0   0   1   1   1   1   0   2   0   2   2   0   1   1   0   1   1   2   2   1   0   2   1   2   2   1   1   2   1   0   1   0   0   0   2   2   1   1   2   1   1   1   2   1   1   2   1   2   0   0   2   0   1   2   1   2   2   2   0   0   0   0   2   0   0   0   0   1   0   0   1   1   2   0   0   1   2   0   1   1   1   2   2   1   1   2   0   1   0   1   2   1   1   2
 MK-1-10                1   1   2   2   1   1   1   1   0   0   1   1   0   2   0   1   0   1   1   1   2   1   0   0   1   2   0   0   2   2   1   0   1   1   2   1   0   0   1   1   2   1   1   1   2   1   1   0   2   0   2   1   1   2   0   1   2   1   2   1   2   1   1   1   2   2   1   1   2   2   1   2   1   2   1   1   0   2   1   0   0   1   1   1   1   1   0   2   1   0   1   2   1   2   1   1   1   1   1   2   0   1   0   0   2   1   0   1   1   1   1   1   0   2   0   2   2   1   1   1   0   1   1   2   2   2   0   2   1   2   2   2   1   2   1   0   1   0   0   0   2   1   1   1   2   1   1   1   1   1   0   2   1   2   0   0   2   0   1   2   1   2   2   2   0   1   0   1   2   0   1   1   0   1   0   1   0   1   2   1   0   2   2   1   1   0   1   2   2   1   1   2   0   1   1   1   2   2   0   2
 MK-1-11                1   2   2   2   1   1   0   1   0   0   1   1   0   2   1   1   1   1   0   1   1   1   0   0   1   2   0   0   1   2   1   0   1   1   2   1   0   0   1   1   2   1   1   1   2   1   1   0   2   0   2   1   1   2   0   1   1   2   2   1   2   1   2   1   2   1   1   0   2   2   1   2   1   2   1   1   0   1   1   0   0   1   1   1   1   1   0   1   1   0   1   2   1   1   1   1   1   2   1   0   0   1   0   0   2   1   0   0   1   1   1   2   0   2   0   2   2   1   1   1   0   1   1   2   1   2   0   2   2   2   2   2   1   2   1   0   1   1   0   0   2   1   1   1   1   1   1   1   1   1   0   2   1   2   0   0   2   0   1   2   1   2   2   2   0   2   1   1   2   0   1   0   0   1   0   1   0   1   2   1   0   2   2   1   2   0   1   1   2   1   1   2   0   1   1   1   1   2   0   2
 MK-1-12                1   2   1   2   1   1   0   1   0   0   1   1   0   2   1   1   1   1   0   1   1   1   0   0   1   2   0   0   1   1   1   0   1   1   2   1   0   0   1   1   2   1   1   0   2   1   1   0   2   0   1   1   1   2   0   2   1   2   2   1   2   1   2   1   2   1   1   0   2   2   0   2   1   2   1   1   0   0   2   0   0   1   1   1   1   1   0   0   1   0   2   1   1   1   1   1   1   2   0   0   1   1   0   0   2   1   0   0   1   1   0   1   0   2   0   2   2   0   1   1   0   1   1   2   1   2   0   2   2   2   2   2   1   2   1   0   1   1   0   0   1   1   1   1   1   1   2   1   0   1   0   2   1   2   0   0   1   1   1   2   1   2   2   2   0   1   1   1   2   0   1   0   0   0   0   1   0   2   2   1   0   2   2   1   2   0   1   1   2   1   1   2   0   2   1   1   1   2   0   2
 MK-1-13                1   2   1   2   1   1   0   1   0   0   1   1   0   2   1   1   1   1   1   1   1   1   0   1   1   2   0   0   2   1   1   0   1   1   2   2   0   0   1   1   2   1   1   0   1   1   1   2   2   1   1   1   1   2   0   2   1   2   2   1   2   1   2   1   2   1   1   1   2   2   0   2   1   1   1   1   0   1   2   0   0   1   2   1   1   1   0   1   1   0   2   1   1   0   1   1   1   2   0   0   1   0   0   0   2   2   1   0   1   1   0   1   0   2   1   2   2   0   1   1   0   1   1   2   1   2   0   2   1   2   1   2   1   2   1   0   1   1   0   0   1   1   2   0   1   1   2   1   1   1   0   2   1   2   0   0   1   1   1   2   1   2   1   2   1   1   1   1   2   0   1   0   0   0   0   1   0   2   2   1   0   2   2   1   2   0   1   1   2   1   1   2   0   2   0   1   1   1   0   2
 MK-1-14                1   1   1   2   1   1   0   1   0   0   1   2   0   2   1   1   2   1   2   2   1   1   0   1   1   2   0   0   2   1   1   0   1   1   2   2   0   0   1   1   1   1   1   0   1   1   0   2   2   1   1   1   1   2   0   2   1   2   2   1   2   1   2   1   1   1   1   0   2   2   0   1   1   1   1   1   0   1   2   0   0   1   2   2   1   0   0   1   1   1   2   1   1   0   1   1   1   2   0   0   1   0   0   0   2   2   2   0   1   2   0   0   0   2   1   2   2   0   1   1   0   1   1   2   1   2   1   2   1   2   1   2   1   2   1   0   1   1   0   2   2   1   2   0   1   1   2   1   1   1   1   2   1   2   0   0   1   1   1   2   0   1   1   2   1   1   1   0   2   0   1   1   0   1   1   1   0   2   1   1   0   2   2   1   2   0   2   1   2   0   1   2   0   2   0   1   1   1   0   2
 MK-1-15                2   1   1   2   1   1   0   1   0   0   1   2   0   2   0   1   2   1   2   2   1   2   0   1   1   2   1   0   2   1   1   1   1   1   2   1   0   0   1   2   1   1   1   0   1   1   1   2   2   1   1   1   1   2   0   2   1   2   2   1   2   1   2   1   1   1   1   0   2   2   0   2   1   1   1   1   1   1   1   0   0   1   2   2   1   0   0   1   1   1   2   1   0   0   1   1   1   2   0   0   1   0   0   0   1   2   2   0   1   2   0   1   0   2   1   2   2   0   1   1   0   1   1   2   1   2   2   2   1   1   1   1   2   2   1   0   1   1   0   2   2   1   2   0   1   1   2   2   1   1   1   1   1   2   0   0   1   1   1   2   0   1   1   2   0   2   1   0   2   0   1   1   0   1   1   1   0   2   2   1   0   1   2   1   2   0   2   2   2   0   1   2   0   2   0   1   1   2   2   2
 MK-1-16                2   1   1   2   1   2   0   1   0   0   1   2   1   2   0   1   1   1   2   2   1   2   0   1   1   2   1   0   2   1   1   1   1   1   2   1   0   0   1   2   1   1   1   1   1   1   1   2   2   1   1   1   2   2   1   2   1   2   2   1   1   1   2   1   1   1   1   0   2   2   0   2   2   0   2   1   1   1   1   0   0   1   2   2   2   0   0   1   1   1   1   1   0   0   2   1   1   2   0   1   1   0   0   1   1   1   2   0   1   2   0   0   0   2   0   2   1   0   0   1   0   1   1   2   1   2   1   2   1   1   1   0   2   2   2   0   1   1   0   2   2   1   1   0   1   1   2   1   1   1   1   1   0   2   0   0   1   1   1   2   0   1   1   0   0   2   0   0   1   0   1   0   0   1   1   1   0   2   2   1   1   1   2   2   2   0   2   2   1   0   0   1   0   2   1   1   1   2   2   0
 MK-2-1                 2   0   1   2   1   1   0   0   2   2   0   2   1   2   1   1   1   2   2   1   1   1   0   0   1   1   1   2   1   1   1   1   2   2   1   0   1   1   0   0   1   2   2   1   2   1   2   0   2   1   1   0   2   1   0   2   1   1   0   1   1   0   1   2   0   1   2   2   1   1   2   2   0   1   2   1   2   2   1   1   2   1   2   0   0   0   2   1   1   2   1   1   1   2   1   0   1   1   1   1   2   1   2   1   1   2   1   1   1   0   0   1   1   0   1   0   2   1   2   0   1   2   1   2   0   0   1   1   0   1   2   2   2   2   1   0   2   1   2   2   0   1   2   0   1   0   1   2   0   1   1   1   1   2   1   2   1   1   0   2   0   1   2   2   1   2   0   2   0   1   1   1   1   1   0   1   1   0   1   1   1   2   1   1   1   2   2   1   1   0   1   2   0   2   1   1   0   2   1   1
 MK-2-2                 1   0   1   2   1   1   0   1   2   2   0   1   1   1   1   1   1   2   2   1   1   1   0   0   1   1   1   1   1   1   1   1   2   2   1   0   1   1   1   0   1   2   2   1   2   1   2   0   2   1   1   0   2   0   0   2   1   1   0   1   1   1   1   2   0   1   2   2   1   1   1   1   0   1   2   1   2   2   1   1   2   1   2   1   1   0   1   0   1   2   1   1   1   1   1   0   0   1   1   1   2   1   2   2   1   2   1   1   1   0   1   1   1   1   1   0   2   1   2   1   1   2   1   1   0   0   1   1   0   2   2   1   2   2   1   0   2   1   2   2   0   1   2   0   1   0   2   2   0   0   2   1   1   2   1   1   1   1   0   2   0   1   2   2   0   1   0   2   0   1   1   1   1   0   1   1   1   1   1   1   1   1   1   1   1   2   2   1   1   1   1   2   0   2   1   0   0   2   1   1
 MK-2-3                 1   0   1   2   1   0   1   1   2   2   0   1   0   1   0   1   1   2   1   0   1   1   1   1   2   1   1   1   0   1   1   1   2   2   1   0   1   1   2   0   1   2   2   1   2   2   2   0   2   1   1   0   1   0   0   1   1   1   0   1   1   1   1   1   0   1   2   2   1   1   1   1   0   1   2   1   1   2   1   1   2   1   2   1   1   0   1   0   1   2   1   1   1   1   1   0   0   1   1   1   2   2   2   2   1   2   1   1   1   1   1   1   1   2   1   0   2   2   2   1   1   2   1   1   0   0   1   1   0   2   2   2   2   2   1   0   2   1   2   2   0   1   2   0   1   0   2   1   0   0   2   1   1   2   1   1   1   0   0   2   1   1   2   2   0   1   0   2   0   1   1   1   1   0   1   1   1   0   1   1   1   1   1   1   1   2   1   1   2   1   1   2   0   1   1   0   0   2   1   0
 MK-2-4                 1   0   1   2   1   0   1   1   1   2   0   1   0   1   0   1   1   2   1   0   0   1   1   1   1   0   1   1   0   1   1   1   2   2   0   0   1   1   2   0   1   2   1   1   2   1   1   0   2   1   1   1   1   0   0   1   1   1   0   1   2   1   0   0   0   1   2   2   2   1   1   1   0   1   2   1   1   2   0   0   2   0   2   1   1   0   1   0   1   2   2   1   1   1   1   0   0   1   1   1   2   2   1   2   1   2   1   1   1   1   1   1   1   1   1   0   2   2   2   1   1   2   1   1   1   0   1   1   0   2   2   2   2   2   1   1   2   1   2   1   0   1   2   0   1   0   2   1   0   0   2   1   0   2   1   1   1   0   0   2   2   1   2   1   0   1   0   0   0   1   1   1   1   0   1   1   1   0   1   1   1   1   2   1   0   2   1   2   2   1   2   2   0   1   2   0   0   2   1   1
 MK-2-5                 0   0   2   2   1   0   0   1   1   2   0   1   0   1   0   1   1   1   1   0   0   1   1   1   1   1   1   1   0   1   1   1   2   2   0   0   1   1   2   0   1   2   1   1   2   2   1   0   1   1   1   1   1   1   1   1   1   1   0   1   2   1   0   0   0   1   2   2   2   1   1   1   0   1   2   1   1   1   0   0   2   0   1   1   1   0   1   0   1   2   2   1   1   1   1   1   0   1   2   1   2   2   1   2   1   2   2   2   1   1   1   2   1   1   1   0   2   1   2   1   0   2   1   1   2   0   1   1   0   2   2   2   2   2   1   1   1   2   2   1   0   1   2   0   1   0   2   1   1   0   2   1   0   2   0   1   1   0   0   1   2   2   1   1   0   1   1   0   0   1   1   1   1   0   1   1   0   1   1   1   1   1   2   1   0   2   1   0   1   1   2   2   0   1   2   0   0   2   1   1
 MK-2-6                 1   0   2   2   1   0   0   1   1   2   0   1   0   0   0   1   1   2   2   0   0   1   1   1   1   1   1   2   0   1   1   1   1   2   0   0   1   1   2   0   0   2   1   1   2   2   1   0   1   1   2   1   1   1   1   1   1   1   0   1   2   1   0   0   1   1   1   2   2   1   1   1   0   1   1   1   2   2   0   0   2   1   1   1   1   0   1   1   1   2   2   0   1   1   0   1   0   1   2   1   2   1   1   2   1   1   2   2   1   1   1   2   1   1   1   0   2   1   2   1   0   2   1   0   2   0   1   2   0   2   2   2   2   2   1   1   1   2   2   1   0   1   2   0   1   0   2   1   0   0   2   1   0   2   1   1   1   0   0   1   2   2   1   1   0   1   1   0   1   1   1   1   1   0   1   1   0   1   0   1   1   1   2   1   0   2   1   0   1   1   2   2   0   1   2   1   0   2   1   1
 MK-2-7                 1   0   2   2   1   0   0   1   1   2   0   1   0   0   0   1   1   2   1   0   0   1   2   1   1   1   1   2   1   0   1   1   1   2   1   0   1   1   2   0   0   2   1   1   2   2   2   0   1   1   2   1   1   1   1   1   1   1   0   1   2   1   0   0   1   1   1   2   2   1   1   1   0   2   1   1   2   2   0   0   2   0   0   1   2   0   1   1   1   2   1   0   2   1   0   1   0   2   1   0   2   1   1   2   1   2   2   2   1   1   1   2   1   0   1   0   2   0   2   2   0   2   1   0   1   0   1   2   0   2   2   2   2   2   1   1   1   2   1   0   0   1   2   0   1   1   2   1   0   0   1   1   0   2   1   1   0   0   0   1   1   2   1   1   1   1   1   0   1   1   1   1   1   0   0   2   1   1   0   1   1   1   2   1   0   2   2   1   1   1   2   2   0   1   2   2   1   2   1   1
 MK-2-8                 1   0   2   2   2   1   1   1   1   2   0   1   0   0   0   1   1   1   2   0   1   1   2   1   1   1   1   2   1   0   2   1   1   2   1   0   2   1   2   0   1   2   1   1   2   1   2   0   1   1   2   1   1   1   0   1   1   1   0   1   2   1   1   0   1   0   1   2   1   2   1   1   0   0   1   2   2   2   1   0   2   0   0   2   2   1   1   1   1   2   1   0   2   1   0   1   0   1   1   1   1   1   1   2   1   2   2   2   1   1   1   2   1   0   1   0   2   1   2   1   1   2   1   0   1   0   1   2   0   2   2   2   2   1   1   1   1   2   1   0   0   1   2   1   1   1   2   1   0   0   1   2   0   2   1   2   0   1   0   1   1   2   1   1   2   1   1   0   1   1   1   0   1   0   0   2   1   1   1   1   1   1   2   1   0   2   2   1   1   1   2   1   1   2   2   2   1   2   1   1
 MK-2-9                 1   0   2   2   2   1   1   1   1   2   0   1   0   0   0   1   1   1   2   0   1   1   2   1   1   1   1   1   1   0   2   1   1   2   1   1   2   2   1   0   1   2   1   1   1   1   2   0   1   1   2   1   1   1   0   1   1   1   0   1   1   1   2   0   1   1   1   2   1   1   1   2   0   0   1   2   1   2   1   0   2   2   0   1   2   1   1   1   1   1   1   0   2   1   0   1   0   2   1   1   1   1   1   2   1   1   2   2   1   2   1   2   1   0   1   0   2   0   2   1   1   2   0   0   1   0   0   2   0   2   2   2   2   0   1   1   1   2   1   1   0   0   2   1   2   1   1   1   0   0   1   1   0   2   1   2   0   1   0   1   1   2   0   2   2   2   1   0   1   1   0   0   1   0   0   2   1   1   1   1   1   1   2   1   0   2   2   1   0   1   2   1   1   2   1   2   1   2   1   1
 MK-2-10                1   0   2   1   2   1   1   1   1   2   1   1   1   0   0   1   1   2   2   0   1   1   2   1   1   1   1   1   0   0   1   1   1   2   1   1   2   2   1   0   1   2   1   1   1   0   1   0   1   1   2   1   1   1   0   1   1   1   0   1   1   1   2   0   1   1   1   1   1   1   0   2   0   0   1   2   1   2   1   0   1   1   0   1   2   1   1   1   1   1   1   0   2   1   0   1   1   2   1   1   1   1   1   2   1   1   2   2   1   1   1   2   1   0   1   0   2   0   1   0   1   2   0   0   1   0   1   2   1   2   2   2   2   0   0   1   1   2   1   1   1   0   2   2   2   1   1   1   0   0   1   1   0   2   1   2   0   1   1   1   2   2   0   2   1   2   1   0   1   2   0   1   1   0   0   2   1   1   1   0   1   1   2   1   0   2   2   1   0   1   1   0   0   2   1   2   1   1   1   1
 MK-2-11                2   1   2   1   2   1   0   1   1   2   2   1   1   0   0   2   1   2   2   0   0   1   2   1   1   0   1   1   0   0   1   1   1   2   1   1   2   1   1   0   1   2   1   1   1   0   1   0   1   0   2   1   1   1   0   0   1   1   0   1   1   1   2   0   1   1   1   1   0   1   0   2   0   0   1   2   1   2   1   0   1   1   0   1   2   1   1   1   1   1   1   0   2   1   1   1   1   1   1   1   1   1   1   2   1   1   2   1   1   0   1   2   1   0   1   0   2   0   1   0   2   2   0   0   1   0   1   2   1   2   2   2   1   0   0   1   1   2   1   0   1   0   1   2   1   1   1   2   0   0   1   1   0   2   1   2   2   2   1   1   2   2   0   2   1   2   1   0   1   2   0   2   1   0   1   1   1   1   1   0   0   1   1   1   0   2   1   1   0   1   1   0   0   2   2   2   1   1   1   1
 MK-2-12                2   2   1   1   1   1   0   1   0   2   2   1   1   1   0   2   1   2   2   0   0   1   1   1   1   0   1   1   0   0   2   1   1   2   1   1   2   1   1   0   1   2   1   2   0   1   1   0   1   0   2   1   1   1   0   0   1   1   1   0   0   1   2   0   1   1   1   1   0   1   0   1   0   0   1   1   1   2   1   0   1   1   0   1   2   1   0   1   1   1   1   0   2   1   1   1   1   1   1   1   1   0   1   2   2   0   2   2   1   0   1   2   1   0   0   0   2   0   1   0   2   1   0   0   1   0   1   2   1   2   2   2   1   0   0   1   1   2   1   0   1   0   1   2   1   1   2   2   0   0   1   0   1   2   0   2   1   1   1   1   2   2   0   2   1   2   1   0   0   2   0   2   1   1   1   1   1   1   1   0   0   1   1   1   0   1   0   1   0   2   1   0   1   2   2   2   2   1   1   1
 MK-2-13                2   2   2   1   1   1   0   2   0   2   2   1   1   1   0   2   1   2   2   1   0   1   1   1   1   0   1   1   0   1   2   1   1   2   1   1   2   1   1   0   1   2   2   2   0   1   1   0   1   0   2   1   0   1   1   0   1   1   1   0   0   1   2   0   1   1   1   1   0   1   0   0   0   1   1   0   1   1   0   0   1   1   0   1   2   1   1   1   1   1   1   0   1   1   1   1   1   1   1   1   0   0   1   2   2   0   1   2   1   0   1   2   1   0   0   0   2   0   0   0   2   1   1   1   1   0   1   2   0   1   2   2   1   0   0   1   1   1   1   0   1   1   1   1   1   1   0   2   0   0   1   1   1   1   0   2   1   1   1   1   2   2   0   1   1   2   0   1   0   2   0   2   1   1   2   1   1   1   1   0   0   1   2   1   0   1   0   1   0   2   1   0   1   2   2   1   2   1   2   1
 MK-2-14                2   2   2   0   1   1   0   2   0   2   2   1   1   1   0   2   1   2   2   1   0   1   1   2   1   0   1   1   0   0   1   1   1   1   1   1   1   1   1   1   1   2   2   2   0   1   1   2   1   0   2   1   0   1   1   0   1   1   1   0   0   1   1   0   1   1   1   1   0   1   0   0   0   1   1   0   1   1   0   0   1   1   0   2   2   1   1   1   1   0   1   0   1   1   2   1   1   1   1   1   1   0   1   2   2   1   1   2   1   1   1   2   0   0   0   0   1   0   0   0   2   1   1   1   2   1   1   2   0   1   2   2   1   0   0   1   1   0   1   0   2   1   1   1   1   1   0   2   0   1   1   1   0   1   0   2   1   1   2   1   2   2   1   1   1   2   0   1   0   2   0   2   1   1   2   0   1   2   2   0   0   1   2   1   0   1   0   1   0   2   2   0   1   1   2   2   2   1   2   0
 MK-2-15                2   2   2   0   1   1   1   2   0   2   2   1   2   1   0   1   1   2   2   1   0   1   1   2   1   0   1   1   0   0   1   1   1   1   1   1   1   1   1   1   1   2   2   2   0   1   1   2   2   0   2   1   0   1   1   1   1   0   1   0   0   1   1   0   2   1   1   0   0   0   0   0   0   1   1   0   1   1   0   0   1   1   1   2   2   1   1   1   1   0   1   0   1   1   2   1   1   1   1   1   2   1   1   2   2   1   2   2   1   1   1   2   0   0   1   1   2   1   1   0   2   1   1   1   2   1   1   2   0   1   2   2   1   0   0   1   1   0   1   0   2   1   0   1   1   0   0   2   0   1   1   2   0   2   0   2   1   0   2   1   1   2   2   1   1   2   0   1   0   1   0   2   1   1   2   1   1   2   2   0   0   1   2   1   0   1   0   1   0   2   1   0   1   1   2   2   2   1   2   0
 MK-2-16                2   2   1   0   1   0   1   2   0   2   2   1   2   1   0   1   1   2   2   1   0   1   2   2   1   0   1   1   0   0   1   1   1   1   1   1   0   1   1   1   1   2   2   1   0   1   1   2   2   0   1   1   0   1   2   1   1   0   0   0   0   1   1   0   2   1   1   0   0   0   0   0   1   1   2   0   1   1   0   0   1   0   1   2   2   1   2   1   1   1   1   0   1   1   2   1   1   1   1   1   2   1   1   2   2   1   2   2   1   1   2   1   1   0   1   1   2   1   1   0   2   0   1   1   2   0   1   0   0   2   2   2   2   0   1   2   1   0   1   0   2   1   0   0   1   0   0   2   0   2   1   2   0   2   0   1   1   0   2   1   0   2   2   1   1   1   0   1   0   1   0   2   1   1   2   1   1   2   2   1   0   1   2   1   0   2   0   2   0   2   1   0   1   0   2   2   2   1   1   0
 MK-3-1                 0   0   1   1   1   1   1   2   0   2   1   1   1   2   0   2   0   1   0   2   2   0   0   0   1   1   1   0   1   1   1   2   1   0   2   1   2   0   2   0   1   1   0   1   0   1   1   0   0   0   1   0   1   2   2   1   1   1   0   2   1   1   2   1   0   2   1   1   1   0   2   0   0   0   1   1   0   0   0   1   1   1   0   1   1   0   1   2   1   1   2   1   1   0   0   1   0   1   0   0   2   1   0   2   1   1   1   1   1   1   0   2   0   2   2   2   1   0   0   1   1   1   0   2   1   0   1   2   1   2   1   1   2   0   1   2   1   2   2   1   2   1   1   1   0   2   1   1   2   1   2   2   0   0   1   1   2   1   2   1   1   1   2   1   1   0   1   1   0   1   2   0   2   1   2   1   0   2   2   1   0   1   0   0   0   1   0   0   0   0   2   1   2   1   1   0   1   2   1   1
 MK-3-2                 0   0   1   1   0   1   1   2   0   2   1   1   1   2   0   2   0   1   0   2   2   0   1   0   1   0   0   0   0   1   2   2   1   0   2   1   2   2   2   0   1   1   0   1   0   1   1   0   0   0   1   0   1   1   1   1   1   1   1   2   1   1   2   1   2   2   1   1   1   0   1   0   0   0   1   1   0   0   0   1   1   1   0   0   1   0   1   2   1   1   2   0   1   0   1   1   0   1   0   0   2   1   0   2   1   1   1   1   1   2   0   2   0   2   2   2   1   2   0   0   1   1   0   2   1   0   1   2   1   2   1   1   2   0   1   2   2   2   2   1   1   1   1   1   0   2   1   1   2   0   2   2   1   0   1   1   1   1   2   1   1   1   2   1   1   0   1   1   0   1   2   0   1   1   2   1   0   2   1   1   1   1   0   0   0   1   0   0   0   0   2   1   1   1   1   0   1   2   1   1
 MK-3-3                 1   0   2   1   1   1   2   2   0   1   0   2   1   2   0   2   1   1   0   2   2   0   1   0   1   0   0   0   1   1   2   1   1   1   2   1   2   2   2   0   1   1   0   0   1   1   1   0   0   0   1   0   1   1   2   1   1   1   1   2   1   1   2   2   2   2   2   1   1   0   1   0   0   0   1   0   0   0   0   1   1   1   1   0   1   1   1   1   2   1   2   0   1   0   1   0   0   1   0   1   1   1   0   2   1   1   0   1   1   2   0   2   1   2   2   2   1   2   0   1   1   1   0   1   1   0   1   2   1   2   2   1   2   0   1   2   2   1   2   0   1   1   1   1   1   2   1   1   2   0   2   2   1   0   0   1   1   1   2   1   1   1   2   1   1   0   1   1   0   1   2   0   1   1   2   1   0   2   1   1   0   1   1   0   0   2   0   1   0   0   2   1   0   1   1   1   1   2   1   1
 MK-3-4                 2   0   2   2   0   1   2   2   0   2   0   2   0   2   0   2   1   0   0   2   2   0   1   0   2   0   0   0   1   1   2   1   1   0   2   1   2   2   2   0   1   1   1   0   1   1   1   0   0   0   1   0   1   1   2   1   1   0   1   2   2   1   2   2   2   2   2   1   1   0   1   0   0   0   2   0   0   0   0   1   1   1   1   0   1   1   1   1   1   1   2   1   1   0   1   0   0   1   1   1   1   1   0   2   1   1   0   1   1   1   0   2   1   2   2   2   1   2   1   1   1   1   0   1   0   0   1   2   0   1   2   1   2   0   0   2   2   1   2   0   1   1   1   1   1   1   1   0   2   0   2   2   1   0   0   1   1   1   2   1   1   1   2   1   1   0   1   1   0   1   1   0   2   1   2   1   0   2   2   1   0   1   1   0   2   2   0   1   1   1   1   1   0   1   1   1   1   1   2   1
 MK-3-5                 2   0   2   2   0   1   2   2   1   2   0   2   0   1   0   2   1   0   0   2   2   0   1   1   2   0   0   0   1   1   2   1   1   0   2   1   2   2   2   0   1   2   0   1   1   1   0   0   0   0   1   0   0   1   2   1   1   0   1   2   2   1   2   2   2   2   2   1   1   0   0   0   0   0   2   0   0   0   0   1   1   1   1   0   1   1   1   1   1   1   2   1   1   0   0   0   0   1   1   1   1   1   1   2   1   1   0   1   2   1   0   1   1   2   2   1   1   2   1   1   1   1   1   1   0   0   1   2   0   1   1   1   0   0   0   2   2   0   2   1   1   2   0   1   1   1   1   0   2   0   1   2   1   1   1   1   1   1   2   1   1   1   2   0   2   0   1   1   0   1   1   1   2   1   1   1   0   2   1   1   0   1   1   0   1   2   0   1   1   1   0   1   0   2   1   1   1   1   2   1
 MK-3-6                 0   0   2   2   0   1   2   2   1   1   0   2   0   1   1   1   1   0   0   2   2   0   2   1   2   0   0   0   1   1   2   1   1   0   2   1   2   2   1   0   1   2   1   1   1   1   0   0   0   0   0   0   1   1   2   1   1   0   1   1   2   1   2   2   2   2   2   1   1   0   0   0   0   0   2   1   0   0   1   2   1   1   0   0   1   0   1   1   1   0   2   1   1   0   0   1   0   1   2   1   1   1   1   1   1   1   0   1   1   1   0   2   2   1   2   1   1   2   1   1   2   2   1   1   0   0   1   2   0   1   1   2   1   1   0   1   2   0   2   1   2   1   1   1   1   1   1   0   2   0   1   2   2   1   1   1   1   2   2   0   1   1   2   0   2   0   1   2   0   1   1   1   2   1   1   1   0   2   1   1   0   0   1   0   1   2   0   1   0   1   0   1   0   1   1   1   1   1   2   1
 MK-3-7                 0   0   2   2   1   1   2   1   1   1   0   2   0   1   2   1   1   0   0   2   2   0   2   1   2   0   0   0   2   1   2   1   1   1   2   1   2   2   1   0   0   2   1   1   1   1   0   0   0   0   0   0   1   1   2   1   1   0   1   1   2   1   2   2   2   2   2   0   1   0   0   0   0   0   2   1   0   0   1   2   1   1   1   0   1   0   1   1   1   0   2   1   1   0   0   1   0   1   2   0   1   0   1   1   1   1   0   1   1   1   0   2   2   1   2   2   1   2   1   2   1   2   1   1   0   0   1   2   0   1   1   2   1   1   0   1   2   0   2   1   1   1   1   0   1   1   0   0   2   1   1   2   2   1   1   1   1   2   1   0   0   1   2   0   2   0   1   2   0   1   1   1   2   1   1   1   1   1   1   1   0   0   1   0   1   2   0   1   0   1   0   1   0   1   1   1   1   1   2   1
 MK-3-8                 0   0   2   2   0   0   2   2   1   1   0   2   0   0   2   1   1   1   0   2   2   0   2   1   2   0   0   0   2   1   2   1   1   1   2   1   1   2   1   0   0   2   1   1   1   1   0   0   0   0   1   0   1   1   2   1   1   0   1   1   2   2   2   2   2   2   2   0   1   0   0   0   0   0   2   1   0   0   1   2   1   1   1   0   1   0   1   1   1   0   2   1   1   0   0   1   0   1   2   0   1   1   1   1   1   1   1   1   1   2   0   2   2   1   2   2   1   2   1   2   1   2   1   2   1   0   1   2   0   1   2   1   2   1   0   1   2   0   1   1   1   1   1   1   1   1   0   0   2   1   1   2   2   1   2   1   1   1   2   0   0   1   2   1   2   0   1   2   0   1   1   1   2   1   1   0   2   1   1   1   0   1   1   0   1   2   0   1   0   1   0   1   0   0   1   1   1   1   1   1
 MK-3-9                 0   0   1   2   1   0   1   2   1   1   0   2   1   0   2   1   1   1   0   2   2   0   2   1   2   0   1   0   2   1   1   1   1   0   2   1   1   2   1   0   0   2   1   1   1   1   0   0   0   1   1   0   1   2   2   2   1   0   1   1   1   2   2   1   1   2   2   0   1   0   0   0   0   0   2   1   0   0   1   2   1   1   1   0   1   1   1   1   1   0   1   2   1   0   0   1   0   1   2   0   1   1   1   1   1   1   2   0   2   2   0   2   2   1   2   2   1   2   1   2   1   1   0   2   1   0   1   2   1   1   2   1   2   1   0   1   2   0   1   1   1   0   1   1   1   1   0   0   1   1   1   2   2   2   2   1   1   1   2   0   0   1   2   1   2   0   1   2   0   1   1   1   1   0   0   0   2   2   1   1   0   1   1   0   1   2   0   1   0   1   0   1   0   0   1   1   2   1   1   1
 MK-3-10                1   0   1   2   1   0   1   2   1   1   0   2   1   0   2   1   1   1   0   2   2   0   2   0   1   0   1   0   2   1   1   1   1   0   2   1   1   2   2   0   0   2   1   1   1   1   0   0   1   1   1   0   1   1   1   1   1   0   1   1   1   2   2   1   1   2   1   0   1   0   0   0   0   0   1   1   0   0   1   2   1   1   1   0   1   1   1   1   1   1   1   2   1   0   0   1   1   1   2   0   0   1   1   1   1   1   2   0   2   2   0   2   2   1   2   2   1   2   1   2   1   1   0   1   1   0   1   2   1   1   2   1   1   1   0   2   2   0   1   2   2   0   1   1   1   1   0   0   1   1   1   2   2   1   2   1   0   1   2   0   0   1   2   1   2   0   1   2   0   1   1   1   1   1   1   1   2   2   1   1   0   2   1   0   1   2   0   1   1   2   0   1   0   0   1   1   2   2   1   1
 MK-3-11                2   0   1   2   1   1   0   2   2   1   0   2   1   0   1   2   1   1   0   2   2   0   2   0   1   1   1   0   2   1   1   1   1   1   2   1   1   2   2   0   0   2   1   1   0   2   0   0   1   1   1   0   1   1   1   1   1   0   1   1   1   2   2   1   2   2   2   0   1   1   0   1   0   0   1   1   0   0   1   2   1   1   1   0   1   1   1   1   1   2   1   1   1   0   0   0   1   1   2   0   1   1   1   1   1   2   2   0   1   1   1   2   0   1   2   2   1   2   1   1   1   1   0   1   1   0   1   2   1   1   1   1   1   1   0   2   2   1   1   1   2   0   0   0   1   1   0   0   1   2   1   2   2   1   2   1   0   1   2   0   0   1   2   1   2   1   1   2   0   1   0   0   0   1   1   1   2   2   1   1   0   2   1   0   1   2   0   0   1   2   0   1   0   0   1   1   2   2   1   2
 MK-3-12                2   1   1   2   1   1   0   2   2   1   0   2   2   0   1   2   1   1   0   2   2   0   2   0   2   1   1   0   1   0   0   1   1   1   2   1   2   2   2   0   0   2   0   1   0   2   0   1   1   1   1   0   1   1   1   1   2   0   1   1   2   2   1   1   2   2   1   1   1   1   0   1   0   1   2   1   0   0   1   2   1   1   1   0   1   1   1   1   1   1   1   1   1   1   1   0   1   0   2   0   0   1   1   0   1   2   2   1   1   1   0   2   0   1   2   2   1   2   1   1   1   1   0   1   1   0   1   2   2   2   1   1   1   2   0   2   2   1   1   1   1   0   0   0   2   1   0   0   1   2   1   2   1   0   2   1   0   1   2   0   1   1   2   1   2   1   1   2   0   1   0   0   0   1   1   1   2   1   1   1   0   1   1   0   1   2   0   1   1   1   0   1   0   0   1   1   2   2   1   2
 MK-3-13                1   1   1   2   1   2   0   2   2   1   1   2   2   0   1   2   0   0   0   2   2   0   2   0   2   1   1   0   1   0   0   1   1   1   2   1   1   2   2   0   0   2   0   2   1   2   0   1   1   1   0   0   1   1   0   0   2   0   1   1   2   2   1   1   2   2   1   2   1   1   0   1   0   1   2   1   0   0   1   2   1   0   2   1   1   2   1   1   1   0   1   1   0   1   2   0   1   0   2   0   1   1   1   0   1   2   2   1   2   1   0   2   0   1   2   2   1   1   1   0   1   1   0   1   1   0   1   2   1   2   1   1   0   2   0   2   1   1   1   1   1   1   0   1   2   1   0   0   1   2   1   1   1   0   2   1   0   1   1   0   1   1   2   1   2   1   1   1   0   2   0   1   0   1   1   1   2   1   1   1   0   1   1   0   1   2   0   0   1   1   0   1   0   0   0   0   2   2   1   1
 MK-3-14                1   1   1   2   2   2   0   2   2   1   2   2   2   0   1   2   1   0   0   2   2   0   2   0   2   1   0   0   2   0   0   0   1   1   1   1   1   2   2   0   0   2   0   2   1   2   0   1   0   0   0   0   1   1   0   0   2   0   1   1   2   2   1   1   2   2   1   2   1   1   0   1   1   1   2   1   0   2   1   2   0   0   2   1   1   1   0   1   1   0   1   0   0   1   1   0   1   0   2   0   1   1   1   0   1   1   2   1   2   1   0   2   0   1   1   2   1   1   1   0   1   1   0   1   1   1   1   2   2   2   1   1   1   2   1   2   1   2   0   1   1   1   0   1   2   1   1   0   1   2   1   1   1   1   2   0   0   1   1   0   1   1   1   2   2   1   1   2   0   2   0   1   0   1   1   1   2   0   1   1   0   1   1   1   1   2   1   0   1   1   0   1   0   0   0   0   2   2   1   1
 MK-3-15                1   1   1   2   2   2   0   2   2   1   2   2   2   1   1   2   1   0   0   2   2   1   2   0   2   1   0   1   2   0   0   0   1   1   1   1   1   2   2   0   0   1   0   1   1   2   0   1   1   0   0   0   1   1   0   0   2   0   1   1   2   2   1   1   2   2   2   2   2   1   1   1   1   1   2   1   0   2   1   2   0   0   1   1   1   1   1   1   1   1   0   1   0   1   1   0   1   0   2   1   1   1   2   0   1   1   2   1   1   1   0   1   0   1   1   2   1   1   1   0   1   1   0   1   0   1   1   2   2   2   1   1   1   2   1   2   2   2   0   1   1   0   0   1   2   1   1   0   1   2   1   1   1   1   2   0   0   1   1   0   2   1   1   2   2   1   1   2   0   2   0   1   0   1   0   1   1   0   1   1   0   1   1   2   0   2   1   0   1   1   0   1   0   0   0   0   2   1   1   1
 MK-3-16                0   1   1   2   2   2   0   2   2   1   2   2   2   1   1   2   1   0   0   2   2   1   2   0   2   1   0   1   1   0   0   0   1   1   1   1   2   2   2   0   0   1   0   1   1   2   1   1   1   0   0   1   1   1   0   0   2   0   2   1   1   1   2   0   1   2   2   2   2   1   1   1   1   1   2   1   0   2   0   2   0   0   0   1   1   1   1   1   1   2   0   0   0   1   1   0   1   1   0   1   1   1   1   0   1   1   2   1   1   1   0   1   0   1   1   2   1   1   2   0   1   1   1   1   0   1   1   2   2   2   2   1   1   2   1   2   2   2   0   1   1   1   1   1   2   1   1   0   2   2   1   1   1   1   2   0   0   1   1   0   2   1   1   2   2   1   1   2   0   2   0   0   0   1   0   1   1   0   1   1   0   0   1   2   0   2   1   0   1   1   0   1   0   0   1   0   2   1   1   1
 MK-4-1                 0   2   2   2   0   2   1   0   2   1   1   2   1   0   1   1   2   2   1   1   1   2   1   1   1   1   1   2   1   2   1   1   2   0   1   1   2   1   2   1   0   2   0   1   0   1   2   0   1   2   0   1   2   2   2   2   1   1   1   1   1   1   1   1   1   0   0   0   0   2   0   0   1   1   1   1   0   1   1   1   2   0   0   1   0   1   1   2   1   1   1   1   1   0   0   2   2   1   1   1   1   2   0   1   1   2   2   2   1   1   2   2   0   0   0   2   2   0   1   0   0   1   2   0   1   1   1   2   1   1   1   1   2   1   0   1   0   2   0   2   2   1   1   1   1   1   2   1   1   0   2   1   2   1   0   0   1   1   0   2   1   0   1   0   1   2   1   2   1   0   1   2   2   2   1   1   2   0   1   0   0   2   0   1   1   0   0   0   2   2   0   1   1   2   0   1   0   0   0   0
 MK-4-2                 0   2   2   2   0   1   1   0   1   1   1   2   1   1   1   1   2   1   1   1   2   1   1   1   1   0   1   1   1   2   0   1   2   1   1   1   1   1   2   1   1   2   0   1   0   1   1   0   0   2   0   1   2   2   2   2   1   1   2   1   0   1   1   1   1   0   0   0   0   1   0   0   2   1   1   1   0   1   1   1   2   0   0   1   0   2   1   2   1   1   1   1   1   0   0   2   2   1   0   1   1   2   0   2   1   2   2   2   1   0   1   2   0   0   0   1   2   0   1   0   0   1   2   0   1   2   1   2   1   1   2   1   2   1   1   1   0   2   1   1   2   1   1   1   1   1   2   1   1   1   2   1   2   2   0   0   1   1   0   2   1   0   1   0   1   2   1   1   1   0   1   2   2   2   1   0   2   1   1   0   0   2   0   1   1   0   0   0   2   1   0   1   1   2   0   1   1   1   0   0
 MK-4-3                 0   2   2   2   0   1   2   0   1   1   1   2   1   1   2   1   2   1   0   1   2   1   1   1   1   0   1   1   1   2   0   1   2   1   1   1   2   1   2   2   1   2   0   1   0   1   1   0   0   2   0   1   1   2   2   1   1   2   2   1   0   2   1   1   1   0   0   1   2   1   0   1   2   1   1   2   0   1   1   1   2   0   0   1   0   2   1   2   2   1   2   1   1   0   0   2   2   0   1   1   1   1   0   2   0   2   2   2   2   1   1   2   1   0   0   1   2   1   0   0   0   1   1   0   1   2   0   2   1   1   0   2   2   1   1   1   0   2   1   0   2   1   1   1   1   1   2   1   1   1   1   1   1   2   0   0   1   0   1   2   1   1   1   0   1   2   1   1   1   1   1   1   2   2   1   0   2   1   1   0   0   2   1   1   1   0   0   0   2   1   0   1   1   1   1   1   1   1   1   0
 MK-4-4                 0   2   2   1   0   1   1   0   1   1   1   2   0   1   1   1   2   1   0   1   2   1   1   1   1   0   1   1   1   2   0   1   2   1   1   1   2   1   2   2   1   2   0   1   0   2   1   0   0   2   0   1   1   1   2   1   1   2   1   1   0   2   1   1   1   0   0   1   2   1   1   1   2   2   1   2   0   2   1   1   2   0   0   1   0   2   1   1   2   1   2   1   1   1   0   1   2   0   1   1   1   1   0   2   0   2   1   2   2   2   1   2   1   0   0   1   2   1   0   0   0   1   1   0   1   2   0   2   1   1   0   2   2   1   1   1   0   1   1   0   2   1   1   1   1   0   2   1   1   1   1   0   1   2   0   0   1   0   0   2   1   1   1   0   1   2   1   1   2   1   2   2   2   2   1   0   1   1   1   0   0   1   1   1   1   1   0   0   2   2   0   1   1   0   1   2   1   1   1   0
 MK-4-5                 0   2   2   1   0   1   1   0   1   1   2   2   1   1   1   1   2   1   0   1   2   1   1   0   1   0   1   1   1   2   0   2   1   1   1   1   2   1   1   2   1   2   0   1   0   2   1   0   0   2   0   1   1   0   2   1   1   2   1   1   0   2   1   1   1   2   1   1   2   1   0   1   2   2   1   2   0   2   1   1   2   0   0   1   0   1   1   1   2   1   2   0   1   1   0   1   2   0   1   1   1   1   0   2   0   2   1   2   2   2   1   2   0   0   0   1   1   1   0   0   1   1   1   0   0   2   1   2   1   1   0   2   1   1   2   1   1   1   1   0   2   1   1   0   1   0   2   2   1   1   1   0   1   2   0   1   1   0   0   2   1   1   1   1   1   2   1   1   2   1   2   2   1   1   1   0   2   1   1   0   1   2   1   1   1   1   1   2   2   2   0   1   1   1   0   2   1   0   2   0
 MK-4-6                 0   2   2   1   1   1   1   0   0   1   2   2   1   0   1   1   2   1   0   1   1   1   2   1   1   1   1   1   1   2   0   2   0   1   1   1   2   2   1   1   1   2   0   1   0   2   1   1   0   2   0   1   1   0   2   1   1   2   1   1   0   2   1   1   1   1   1   1   2   1   0   2   2   2   1   2   0   2   2   1   2   0   0   1   0   1   1   1   2   1   2   0   2   1   0   0   2   0   1   1   2   1   0   1   0   1   0   2   2   2   1   1   0   1   0   1   1   1   0   0   1   1   1   0   0   2   1   2   1   1   0   2   1   1   2   1   1   1   1   1   2   1   1   0   1   0   2   2   1   2   1   1   1   2   0   1   1   0   0   2   1   1   1   1   1   2   1   1   2   1   1   2   2   2   1   0   1   1   1   0   0   2   1   0   1   1   1   2   2   1   0   0   1   2   0   2   1   0   1   0
 MK-4-7                 0   2   2   1   0   0   1   0   0   1   2   1   1   0   1   1   2   1   0   1   1   1   2   1   1   1   1   1   1   2   1   2   0   1   1   2   2   2   1   1   0   2   0   1   0   2   1   1   0   2   0   1   1   0   2   2   1   1   1   1   0   2   1   1   0   0   0   1   2   1   0   2   2   2   1   2   0   2   1   1   2   0   0   1   1   2   1   1   2   2   2   0   2   1   0   0   2   0   1   2   1   1   0   1   1   1   0   2   2   2   1   2   0   1   0   2   1   0   1   2   1   1   1   0   0   2   1   2   1   1   1   2   1   1   2   1   2   1   1   2   1   1   1   0   1   0   2   2   1   2   1   1   1   2   0   1   2   0   0   2   1   0   1   2   1   2   1   1   2   1   1   2   2   1   1   0   1   1   1   0   0   2   1   0   1   1   1   1   1   1   0   1   1   2   1   2   1   0   1   0
 MK-4-8                 0   1   1   1   1   0   0   0   1   1   2   2   1   0   1   1   2   1   0   1   1   1   2   1   1   1   1   1   1   2   1   2   0   1   1   2   2   2   1   2   0   2   0   0   0   2   2   1   0   2   1   2   1   0   2   2   1   1   0   2   0   2   1   0   0   0   0   1   0   1   0   1   2   2   1   2   0   2   1   0   2   0   0   1   1   2   1   1   2   1   2   1   2   1   0   0   2   1   1   2   1   1   0   0   0   1   0   2   1   1   1   2   0   1   0   2   1   0   1   2   1   1   1   0   0   1   1   2   1   1   1   1   1   1   2   1   2   1   0   2   2   1   1   0   1   1   2   2   0   2   1   1   1   2   0   1   2   0   0   2   1   0   1   2   1   2   1   1   2   1   1   2   2   0   1   0   2   1   0   0   0   1   1   0   1   2   1   0   1   1   0   1   1   2   1   1   1   0   1   0
 MK-4-9                 0   1   1   1   1   0   0   0   1   1   2   2   1   0   1   1   2   1   1   1   1   1   1   1   1   1   1   1   1   2   1   2   0   1   1   2   2   2   1   2   0   1   0   1   0   2   2   1   0   2   1   2   0   0   2   2   1   1   0   2   0   1   1   0   1   0   0   1   0   2   0   1   2   2   1   1   0   1   1   0   2   2   0   1   1   2   0   1   2   1   2   1   2   1   0   0   2   1   0   1   1   1   0   0   1   1   0   2   1   1   1   2   0   0   0   1   1   0   1   2   1   1   2   0   0   0   1   2   2   1   1   1   2   0   1   1   2   2   0   2   2   1   1   1   1   2   2   1   0   2   1   1   0   2   0   1   2   0   1   2   1   0   1   2   1   2   1   2   2   1   0   2   2   0   1   0   2   1   0   1   0   1   1   1   1   2   1   0   1   1   1   1   1   1   1   1   1   0   1   0
 MK-4-10                0   1   1   1   0   0   0   1   1   2   2   1   0   0   1   1   2   1   1   2   1   2   1   1   1   1   1   1   1   2   1   2   0   2   1   2   1   2   1   1   0   1   1   1   0   2   2   0   1   2   1   2   0   0   2   2   1   1   0   2   0   1   2   1   1   1   0   1   0   1   0   1   1   2   1   1   0   1   1   0   2   2   0   1   0   1   0   1   2   1   2   1   2   0   0   0   2   0   0   1   1   1   0   0   1   1   0   2   1   1   1   2   1   0   0   1   1   0   1   2   0   1   2   0   1   0   2   2   2   0   2   1   2   0   1   1   2   1   0   1   2   1   1   2   1   2   2   1   0   2   1   1   0   2   0   1   2   1   1   2   1   0   1   2   1   2   1   2   2   0   0   1   2   0   1   1   2   1   0   1   1   1   2   2   1   2   1   1   1   1   1   1   1   1   1   1   1   1   1   0
 MK-4-11                0   0   2   1   0   0   1   1   1   2   2   1   0   0   1   1   2   1   1   1   2   2   0   2   1   1   1   2   1   2   1   1   0   2   1   1   1   2   1   2   0   1   1   1   0   1   2   0   1   2   1   1   0   0   2   1   1   1   0   2   0   1   2   1   1   0   0   1   0   2   0   1   1   1   1   1   0   1   1   0   2   2   1   2   0   0   0   1   2   1   2   1   2   0   0   1   2   0   1   1   1   1   1   0   1   1   0   2   1   1   1   2   0   0   0   1   1   0   1   1   0   1   2   0   1   0   1   2   1   0   2   1   1   0   1   0   2   2   0   1   2   1   1   2   0   2   2   1   0   2   0   1   0   2   0   1   1   1   1   2   2   1   1   2   2   2   0   2   2   0   0   1   2   0   1   2   1   1   0   1   0   1   1   1   1   1   1   1   1   1   1   1   1   1   1   1   1   1   1   2
 MK-4-12                1   0   2   1   1   1   1   1   1   2   2   1   1   0   1   1   2   0   0   1   2   2   0   2   1   1   1   2   1   1   1   0   1   2   1   1   1   2   2   2   0   1   1   1   0   1   1   1   2   2   0   1   0   1   2   1   1   1   0   2   2   1   2   1   1   1   0   1   0   2   0   1   0   1   1   1   0   1   1   1   2   2   1   2   0   0   0   1   2   1   2   1   2   0   0   1   2   1   1   1   1   1   1   0   0   1   0   2   1   1   1   2   0   0   0   2   0   0   1   0   0   1   2   0   1   1   1   2   1   2   1   2   1   0   1   0   2   1   0   1   2   1   1   2   0   2   2   1   0   2   0   1   0   2   0   2   1   1   2   2   1   1   1   2   2   2   0   2   2   0   0   0   2   0   1   2   1   1   0   1   0   1   1   1   2   1   1   1   1   1   1   1   1   0   1   2   1   1   1   2
 MK-4-13                2   0   2   1   1   1   1   1   1   2   2   1   2   0   1   2   1   1   0   1   1   2   0   2   2   2   1   2   1   0   0   1   1   0   1   2   1   2   2   2   0   2   1   0   0   1   1   1   2   2   0   1   0   1   2   1   1   1   0   2   2   1   1   1   1   0   0   1   0   1   0   1   0   1   1   1   0   1   1   1   2   2   2   2   0   0   0   2   2   1   2   1   2   0   0   1   2   1   1   0   2   1   1   0   0   1   0   2   1   1   1   1   0   0   0   2   0   0   1   1   1   0   2   0   1   1   1   2   1   2   1   2   1   0   1   1   2   2   0   0   2   1   1   2   0   2   2   1   0   1   0   2   0   2   0   2   1   1   1   2   1   1   1   2   2   1   2   2   2   0   0   1   2   0   1   2   1   1   1   1   0   1   1   1   2   1   2   1   1   1   1   1   2   0   1   2   1   1   1   2
 MK-4-14                1   0   1   1   1   1   1   1   1   2   2   1   1   0   1   1   1   0   0   1   2   2   0   2   2   1   1   2   1   0   2   1   1   0   1   2   1   2   2   2   0   1   1   0   1   1   1   1   2   2   0   1   0   1   2   1   2   2   0   2   2   1   1   1   2   1   0   1   0   1   0   1   0   1   1   1   0   1   1   1   2   2   2   2   0   0   0   2   2   1   2   1   2   1   0   1   2   2   0   0   2   1   1   0   0   1   0   2   2   1   1   1   0   0   0   2   0   0   1   2   1   0   2   1   2   1   1   2   1   2   1   2   1   0   1   1   2   2   0   0   1   1   2   2   0   2   2   1   0   1   1   2   0   2   0   2   1   1   1   2   1   1   1   2   2   1   2   1   2   0   0   1   2   0   1   2   0   1   1   1   0   1   1   1   2   2   2   1   2   1   1   1   2   1   1   2   1   0   1   2
 MK-4-15                1   0   1   0   1   1   1   0   1   2   1   1   1   0   1   1   1   0   0   1   2   2   0   2   2   1   1   2   1   0   2   1   1   0   2   2   2   2   2   1   1   1   1   0   1   1   2   0   2   1   0   1   0   1   2   1   2   2   0   2   2   2   1   1   2   1   0   1   0   2   0   1   0   1   2   1   0   1   0   1   2   2   2   2   0   0   0   2   2   1   1   1   2   2   0   1   1   2   0   0   2   1   1   0   2   1   1   1   2   1   2   1   0   0   0   2   0   0   2   2   1   0   2   1   2   1   1   1   1   2   2   2   1   0   1   1   2   1   0   0   1   1   2   2   0   2   2   1   1   1   1   1   1   2   0   2   0   1   1   2   1   1   2   1   2   0   2   0   2   1   0   1   2   0   2   2   0   1   1   1   0   1   1   1   2   2   1   1   2   1   1   2   2   1   1   2   1   0   1   2
 MK-4-16                1   0   0   0   1   1   1   0   1   2   2   1   1   0   1   0   1   0   1   0   2   2   1   2   2   1   2   2   1   0   2   2   1   0   2   2   2   2   2   0   1   1   1   0   1   0   2   1   1   1   0   0   0   1   1   1   2   2   0   2   2   2   1   2   2   2   0   1   0   2   1   1   0   1   1   1   0   1   0   0   2   2   2   2   0   0   1   2   2   1   1   1   2   2   0   1   1   2   0   0   2   1   1   1   2   1   1   1   1   1   2   1   0   1   0   2   0   0   2   1   1   0   2   1   2   1   1   1   0   2   2   2   1   0   1   1   2   1   0   0   0   1   2   2   0   2   2   1   1   1   0   1   1   2   1   1   0   1   1   2   1   1   2   1   2   0   2   0   1   1   0   1   2   0   2   2   1   1   1   1   0   0   0   1   2   2   1   1   2   1   0   2   2   1   1   2   0   0   1   2
 MK-5-1                 0   0   1   2   1   1   1   0   1   1   1   1   0   1   2   1   2   0   0   1   1   2   0   0   1   1   1   0   2   1   1   1   0   1   1   2   1   2   2   2   0   1   2   1   0   0   0   1   1   1   1   0   1   0   2   2   1   0   2   0   1   1   1   1   1   2   1   1   2   2   0   1   1   1   1   1   1   2   1   1   0   0   2   1   0   2   1   1   2   0   1   1   1   1   2   2   1   1   0   1   2   1   0   0   0   2   0   1   2   0   0   1   1   0   1   1   2   0   1   1   1   0   1   0   1   1   0   2   0   1   2   0   2   2   1   2   2   0   0   0   2   2   0   1   0   1   2   0   0   0   1   1   2   2   0   2   2   2   0   0   1   1   2   2   1   2   1   1   1   0   0   2   0   0   2   0   1   1   2   1   2   1   2   1   0   2   1   1   0   0   0   0   0   1   1   1   1   1   2   1
 MK-5-2                 1   0   1   1   1   1   1   0   1   1   1   1   0   1   2   1   2   0   0   1   2   2   0   1   1   1   1   0   2   1   2   1   0   1   1   2   1   1   0   2   0   1   2   1   0   1   0   1   1   1   1   0   0   0   1   2   1   0   2   1   1   2   1   1   1   2   2   1   2   2   2   0   1   1   0   1   1   2   1   1   0   0   2   1   0   2   1   1   2   0   1   1   1   1   2   2   1   1   0   0   2   1   1   0   0   2   1   0   2   0   1   1   0   0   1   1   2   0   1   1   0   1   1   0   2   1   0   2   0   1   1   0   2   2   1   1   2   0   0   0   2   2   1   1   0   0   2   0   0   0   1   1   2   2   0   2   2   1   1   0   1   1   2   2   1   2   1   1   1   0   0   2   0   0   2   0   2   1   2   1   2   1   2   1   1   2   1   1   0   0   0   0   0   1   1   1   2   1   2   1
 MK-5-3                 1   0   1   1   1   1   1   1   1   2   0   0   0   1   1   1   2   1   1   1   2   2   0   0   1   1   0   0   2   1   2   2   0   1   1   2   2   1   0   2   1   1   2   1   0   1   0   1   1   1   1   0   1   0   1   2   1   1   2   1   1   2   1   1   1   2   2   1   2   2   2   0   1   1   0   1   1   2   1   1   0   0   2   1   0   2   0   1   2   1   1   1   1   1   2   2   1   1   0   0   2   2   1   0   0   2   1   0   2   0   1   2   1   0   1   1   2   0   2   1   0   1   1   1   2   1   1   2   0   1   1   1   2   2   1   1   2   0   1   0   2   2   1   1   0   0   2   0   0   0   1   1   2   2   0   2   2   1   1   0   1   1   2   2   1   2   1   1   1   1   1   2   0   0   2   0   2   1   2   1   2   2   2   2   0   2   1   1   0   0   0   0   0   1   1   1   2   1   2   1
 MK-5-4                 1   0   1   1   1   1   2   1   1   2   0   0   0   1   1   1   2   1   1   1   2   2   1   0   1   1   1   0   2   1   2   2   0   1   1   2   2   1   1   1   1   1   2   1   0   1   0   1   1   1   1   0   1   1   0   2   1   1   2   1   1   2   1   1   1   2   2   1   2   1   2   1   1   1   0   1   1   2   1   1   0   0   2   0   1   1   0   1   2   1   0   1   1   1   2   1   0   1   0   0   2   2   1   0   0   2   2   0   2   0   1   2   1   0   1   1   2   0   2   1   0   1   1   1   2   1   1   2   0   1   0   1   2   2   0   1   2   1   1   0   2   2   1   1   0   0   1   0   0   0   1   1   1   2   0   2   2   1   1   0   1   2   1   2   1   1   1   1   1   1   1   2   0   0   1   0   1   1   2   1   1   2   2   2   0   2   1   1   0   0   0   0   0   1   1   1   2   1   2   1
 MK-5-5                 1   0   1   1   1   1   2   1   0   2   0   0   0   1   0   1   2   1   1   1   2   1   1   0   1   1   1   0   2   1   2   2   0   1   1   0   2   1   1   1   1   2   2   0   0   1   0   1   1   1   1   0   1   0   1   2   2   1   2   1   1   2   1   1   1   1   2   1   2   1   2   1   1   0   1   1   0   2   1   1   1   0   2   0   1   1   1   1   2   1   0   1   1   1   1   1   0   1   0   0   2   2   0   0   1   1   2   0   2   0   1   2   1   0   1   1   2   0   1   1   0   1   1   1   2   1   1   1   0   2   0   1   2   2   0   0   1   1   1   0   2   2   1   0   1   0   1   0   0   0   1   1   1   2   0   2   2   1   1   0   1   2   1   2   1   1   1   1   1   1   1   2   0   0   1   0   1   1   2   2   1   2   1   2   0   1   1   1   2   0   1   0   0   1   1   1   2   1   2   1
 MK-5-6                 1   0   1   1   1   1   1   1   0   2   0   0   1   1   0   1   2   1   2   1   2   1   1   0   1   1   1   0   2   1   2   1   0   1   1   0   2   1   1   1   0   2   2   0   1   0   0   1   2   1   1   0   1   0   0   1   2   1   2   0   1   1   1   1   1   0   1   0   1   1   2   1   1   0   1   1   0   2   1   1   1   0   1   0   1   1   1   1   2   1   0   1   1   2   1   1   0   1   0   0   2   1   0   0   0   1   1   0   0   0   1   2   2   0   1   1   2   0   1   1   0   1   0   1   2   0   1   1   0   2   1   1   1   2   0   0   1   1   1   1   2   2   1   0   1   0   1   0   0   0   1   1   1   2   1   2   2   1   1   0   1   1   1   2   0   1   1   1   1   1   1   2   0   0   1   0   1   1   2   1   1   2   1   2   0   1   1   1   2   0   2   0   0   1   1   0   2   2   2   1
 MK-5-7                 1   0   1   1   1   1   1   0   0   2   1   0   1   1   0   2   2   2   1   1   2   1   1   0   1   1   1   0   2   1   2   1   0   1   1   0   1   1   1   1   1   2   2   0   1   0   0   2   2   0   1   0   1   1   1   1   2   1   2   0   1   2   1   1   1   0   1   0   1   0   2   1   1   1   1   2   0   2   1   1   1   0   1   0   1   1   1   1   2   1   0   1   1   2   1   1   0   1   0   0   2   1   0   1   0   1   1   0   0   0   1   2   2   1   1   1   2   0   0   1   0   1   0   1   2   0   1   1   0   2   1   1   1   1   0   0   1   1   1   1   2   2   1   0   1   0   1   0   0   0   1   1   1   1   1   2   2   1   0   1   1   1   1   2   0   1   1   1   1   1   1   2   0   0   1   0   1   1   1   1   1   2   1   2   0   0   1   1   2   0   2   0   0   1   1   0   2   2   2   1
 MK-5-8                 1   0   1   0   1   1   1   0   1   2   1   0   1   1   0   1   2   1   1   1   2   1   1   0   1   1   1   0   2   1   2   1   0   1   1   0   1   1   2   1   1   2   1   0   1   0   0   2   2   1   1   0   1   1   1   1   2   1   0   0   1   2   1   1   1   0   1   0   1   0   2   1   1   1   1   2   0   2   1   1   1   0   1   1   1   1   1   1   2   1   1   1   1   1   2   1   0   1   0   1   0   1   0   1   0   1   1   0   0   1   1   2   1   0   1   1   2   0   1   1   0   1   1   0   2   0   1   1   0   2   1   1   1   1   0   0   1   1   1   1   2   2   1   0   1   0   1   0   0   0   1   1   1   1   1   2   1   1   1   0   0   1   1   1   1   1   1   1   1   1   1   2   1   0   1   0   1   1   0   0   1   2   1   2   0   0   1   1   2   0   2   0   0   1   1   1   2   2   2   1
 MK-5-9                 1   0   1   0   1   1   1   0   1   2   1   0   1   1   1   1   2   1   1   1   2   1   0   0   1   0   0   0   2   1   2   1   0   1   1   0   2   1   2   1   1   2   1   0   1   2   0   2   2   1   1   1   1   0   0   1   2   1   1   0   1   2   1   1   1   0   1   1   0   0   2   1   1   1   1   2   0   2   0   2   1   0   1   1   1   0   1   1   2   1   1   1   2   1   2   1   0   1   1   2   0   1   0   1   0   2   1   0   0   2   1   2   1   0   1   1   2   0   1   1   0   1   1   0   2   0   0   1   0   2   1   1   1   1   0   0   2   0   1   1   1   1   1   0   1   0   1   0   0   0   1   1   1   1   1   2   1   0   1   0   0   1   1   0   1   0   1   1   1   1   1   2   1   0   1   0   2   1   0   1   1   1   1   1   1   0   1   1   0   1   2   0   0   1   1   1   2   2   2   2
 MK-5-10                1   1   2   0   1   1   1   0   1   2   1   0   1   1   1   1   2   1   1   1   2   1   0   0   2   0   0   0   2   1   2   1   0   1   2   1   2   2   2   1   1   2   1   1   1   2   0   1   2   1   1   1   1   0   0   1   2   1   1   1   1   2   1   1   1   0   1   1   1   0   2   1   1   1   1   1   0   2   0   2   1   0   1   1   1   0   1   1   2   1   2   2   2   2   1   1   0   1   1   2   0   1   1   1   1   2   1   0   0   1   1   2   1   0   1   1   2   1   1   1   0   1   1   0   2   0   0   1   0   2   1   1   0   1   1   0   1   1   1   1   1   1   1   0   1   0   1   0   0   0   1   1   1   1   1   2   0   1   1   0   0   2   1   0   1   2   0   1   1   2   1   2   1   0   1   0   2   1   0   2   1   1   1   1   0   0   1   1   0   1   2   0   0   1   1   1   2   1   2   1
 MK-5-11                1   1   2   1   1   1   1   0   1   2   1   0   1   1   1   1   2   1   1   1   2   1   0   0   2   1   1   0   2   1   2   0   0   1   1   1   2   2   1   1   1   2   1   1   1   2   0   1   2   0   1   1   1   1   0   1   2   0   1   0   1   2   2   1   1   1   1   1   1   0   2   1   1   1   1   1   0   2   0   2   1   0   1   1   1   0   1   1   1   1   1   1   2   2   1   1   0   1   1   2   0   1   1   1   2   2   1   0   0   1   1   1   1   0   1   1   2   1   1   1   1   1   1   1   2   0   0   2   0   2   1   1   0   1   1   0   1   2   1   1   1   1   1   0   1   0   2   0   0   0   0   1   1   1   1   2   0   1   1   0   0   1   1   0   2   2   0   1   2   1   1   2   1   0   1   0   2   1   0   2   0   1   1   1   0   0   1   1   0   1   0   0   0   1   1   2   1   2   1   1
 MK-5-12                1   1   2   1   1   1   1   0   1   2   0   0   1   1   1   1   1   0   1   1   2   1   0   1   1   1   1   0   2   1   2   0   0   0   2   1   2   1   1   1   1   2   2   2   1   2   0   1   1   0   1   1   0   1   0   1   2   0   1   0   1   1   2   1   1   1   0   1   1   0   2   1   1   0   1   1   0   1   1   2   1   0   1   1   1   1   0   1   1   1   1   1   2   2   1   1   0   2   2   2   0   1   1   1   2   2   1   0   0   1   2   1   1   0   1   2   2   1   1   2   0   1   1   1   2   0   0   2   0   1   1   1   0   1   1   0   1   1   1   1   1   2   1   0   0   1   2   0   0   0   0   2   1   1   1   2   0   1   1   1   0   0   1   0   2   2   0   2   2   1   1   2   1   0   0   0   2   1   0   2   0   1   2   1   0   2   1   2   0   1   1   0   0   1   2   2   1   2   1   1
 MK-5-13                0   1   1   1   1   1   0   0   2   2   0   0   1   1   1   1   1   0   1   2   2   0   0   1   2   2   2   0   1   1   2   0   0   0   2   0   1   1   1   1   2   2   2   2   1   1   0   1   1   0   1   2   0   1   0   1   2   0   1   0   1   1   1   1   1   1   1   1   1   0   2   1   1   2   1   1   0   1   1   1   1   0   1   1   1   0   1   1   1   0   1   1   2   2   0   1   1   2   2   1   0   1   1   1   2   2   1   0   0   1   2   1   0   0   1   2   2   1   1   2   0   1   1   1   2   0   0   1   0   1   1   0   0   2   1   0   1   1   1   0   1   2   2   1   0   1   2   0   1   0   0   2   1   1   1   1   0   0   2   2   0   1   1   0   2   2   1   1   2   1   1   2   1   1   0   0   1   1   0   1   1   1   2   1   0   2   1   2   0   1   1   2   0   1   2   2   1   2   1   1
 MK-5-14                1   1   1   1   1   1   0   0   2   2   0   0   2   1   1   1   1   0   1   2   1   1   0   2   2   2   2   0   1   1   2   0   0   0   2   0   2   2   1   1   2   2   2   2   1   1   0   1   1   0   1   2   0   2   0   1   2   0   1   0   1   1   1   1   1   1   1   0   0   0   2   0   1   2   1   1   0   1   1   1   1   1   1   1   1   0   1   1   1   1   1   2   2   2   0   1   1   2   2   1   0   1   1   1   2   2   1   0   1   0   1   1   0   0   1   2   2   2   1   2   1   1   1   1   2   0   0   0   0   1   1   0   1   0   1   0   0   1   1   0   1   2   2   1   0   0   2   0   1   0   0   2   1   1   1   1   2   0   1   2   0   1   0   0   2   2   2   1   2   1   1   2   1   1   0   0   1   1   0   0   0   1   2   1   0   2   1   1   0   1   1   1   0   1   2   2   1   2   0   2
 MK-5-15                1   1   1   1   1   1   1   0   2   2   0   0   2   1   1   1   1   0   1   2   1   1   0   2   2   2   2   0   1   1   2   0   0   0   2   1   2   2   1   1   2   2   2   2   1   1   0   1   1   0   0   2   0   2   0   1   2   0   1   0   1   1   1   0   1   0   1   0   0   0   2   1   1   1   1   1   0   1   0   1   1   1   1   1   1   0   1   1   1   1   1   2   2   2   1   1   2   2   1   1   0   1   1   1   2   2   1   1   2   1   1   1   1   0   1   2   2   2   1   2   1   2   1   1   2   0   1   0   0   1   1   0   1   0   1   0   0   1   1   0   1   2   2   1   0   0   2   0   1   0   0   1   1   1   1   1   2   1   2   2   0   1   0   0   2   2   2   0   1   2   1   2   1   1   0   1   1   1   1   0   0   2   2   1   1   2   1   0   0   1   1   1   0   0   2   1   1   2   0   2
 MK-5-16                1   1   1   2   1   1   1   2   2   1   0   1   2   1   0   1   1   0   1   2   1   1   0   2   2   2   2   0   1   1   2   0   0   1   2   1   2   1   1   1   2   2   2   1   1   1   0   1   1   1   0   2   0   2   0   1   2   0   1   0   1   1   1   0   1   0   1   1   0   0   2   1   1   1   1   1   0   1   0   2   1   2   0   1   1   0   1   1   0   1   0   2   1   2   1   1   2   2   1   1   0   1   1   1   2   2   1   1   2   2   1   1   1   0   1   1   2   2   1   2   1   2   1   0   2   0   1   0   0   1   1   0   1   0   1   0   1   1   1   0   1   2   2   1   0   0   2   0   1   0   0   1   1   1   1   0   2   1   2   2   0   1   0   0   1   2   2   0   1   2   1   2   1   1   0   1   1   1   1   0   0   2   1   1   0   1   1   0   0   0   1   2   0   0   1   1   1   2   1   2
 MK-6-1                 1   1   2   1   0   0   2   1   2   1   2   0   1   1   2   0   2   0   2   1   2   0   0   2   0   0   0   1   0   0   0   1   0   1   1   1   2   2   1   2   2   2   0   1   2   1   1   2   2   0   0   2   2   1   0   2   1   0   2   2   1   1   0   2   1   0   1   0   1   1   0   0   2   1   0   1   1   1   1   1   1   1   0   1   0   2   0   0   1   2   0   0   1   0   2   2   0   1   2   1   1   2   0   0   2   1   1   0   0   1   1   2   0   1   1   0   1   1   1   0   1   1   1   1   1   1   0   1   2   0   0   2   0   1   1   0   0   1   1   1   2   1   2   2   1   1   2   0   1   0   1   0   0   1   1   0   0   2   0   1   1   1   1   1   0   1   1   1   1   1   0   2   1   1   0   0   1   1   2   0   0   0   0   0   1   0   2   1   2   2   1   1   0   2   2   0   1   2   1   1
 MK-6-2                 1   1   2   2   0   0   2   2   2   1   2   0   1   1   2   1   1   0   1   1   2   0   0   2   0   0   0   1   0   0   0   1   0   1   1   0   2   2   1   2   2   2   0   1   2   1   1   2   2   0   1   2   2   2   0   2   2   0   2   2   1   1   1   1   0   0   0   0   1   1   0   0   1   1   2   1   1   1   1   1   0   1   0   2   1   2   0   0   1   1   0   0   1   1   2   2   1   1   1   2   1   2   0   1   2   1   2   0   0   1   2   2   0   1   1   0   0   1   1   0   1   1   1   1   0   1   0   1   2   0   0   2   1   1   1   0   0   1   1   1   2   1   2   2   1   1   2   0   1   0   1   0   0   1   1   0   0   1   0   1   1   1   2   1   0   1   1   1   1   1   1   2   2   1   0   0   1   1   2   0   0   0   0   0   1   0   2   1   2   2   1   1   0   2   2   1   1   2   1   0
 MK-6-3                 2   2   2   2   0   0   2   2   2   0   1   0   1   1   2   1   1   1   2   1   2   0   1   0   0   0   0   1   0   0   1   1   1   1   1   0   2   2   1   2   2   2   0   1   2   1   1   2   2   1   1   2   2   2   0   1   2   0   2   1   1   1   1   1   1   1   0   0   2   1   0   0   1   1   2   1   1   1   1   1   0   1   0   0   1   2   0   0   1   2   0   0   1   0   2   2   1   1   2   2   1   0   0   1   2   2   1   0   0   1   1   2   0   1   1   1   0   1   1   0   1   1   0   1   0   1   1   1   2   0   0   2   1   1   1   0   0   1   1   1   2   1   2   2   1   1   2   0   1   0   1   0   0   1   1   0   0   0   0   1   1   1   2   1   0   0   1   1   1   1   1   2   2   1   1   0   1   1   2   0   0   0   1   0   1   1   2   1   2   2   1   0   0   2   2   1   1   2   1   1
 MK-6-4                 2   2   2   1   0   1   2   2   2   0   1   0   1   1   2   1   1   1   2   1   2   0   1   0   0   1   0   1   0   0   2   1   1   2   1   0   2   2   1   2   2   2   0   0   2   1   1   2   2   1   1   2   2   1   0   0   1   0   1   1   1   1   1   1   0   1   0   0   2   1   0   1   1   1   2   1   1   1   1   1   0   1   0   0   1   1   0   0   0   2   1   0   1   0   2   2   1   1   2   2   1   1   0   1   2   2   2   1   0   2   1   2   0   2   1   1   0   1   0   0   1   2   0   1   0   0   1   1   2   1   0   2   1   0   1   0   0   1   1   1   2   1   2   2   1   1   2   0   1   0   2   0   0   1   1   1   0   1   0   1   1   1   1   1   0   0   1   1   1   1   2   2   2   1   1   0   1   2   2   0   0   0   1   0   1   1   1   1   1   1   1   1   1   2   2   2   1   2   1   0
 MK-6-5                 2   2   2   1   1   1   2   1   1   0   1   0   1   1   2   1   1   0   2   1   2   0   1   0   0   1   1   1   1   0   2   1   1   2   1   0   2   1   1   2   2   2   0   0   2   1   1   2   2   2   1   2   2   1   0   1   1   0   1   2   1   1   1   1   0   2   0   0   2   1   1   1   1   1   2   1   1   1   1   1   0   1   0   0   2   1   0   0   1   0   1   1   1   0   1   1   1   1   1   2   1   1   0   1   2   2   1   1   1   1   1   2   0   1   1   1   0   1   1   0   0   2   1   1   0   0   1   1   2   1   0   2   1   0   2   0   0   1   1   1   2   1   1   2   1   1   2   0   1   0   2   0   0   1   1   1   0   1   0   1   1   1   1   1   0   0   1   2   1   1   2   1   2   1   1   0   1   2   1   0   0   0   1   0   1   1   1   1   2   1   1   2   1   1   2   2   1   2   1   0
 MK-6-6                 1   1   1   1   1   1   1   0   1   0   1   0   1   0   1   0   1   0   2   2   2   0   1   0   0   1   1   1   1   0   2   1   0   1   1   0   1   1   1   2   2   2   0   0   0   1   1   1   1   2   1   2   1   0   1   1   2   0   1   2   0   1   1   1   0   2   0   0   2   1   1   1   1   1   2   1   2   1   0   2   0   1   0   0   2   1   1   0   2   0   1   2   1   0   1   1   1   0   1   2   1   1   0   1   2   1   1   1   0   1   1   2   0   1   2   1   1   1   1   0   0   1   0   1   0   0   0   1   2   0   0   2   1   1   2   0   0   1   1   1   1   1   1   2   1   1   2   0   0   1   2   1   0   2   1   1   0   1   1   1   1   0   1   1   0   0   1   2   1   1   1   0   2   1   1   0   1   2   2   0   0   0   1   1   1   1   1   1   2   1   1   2   1   1   1   2   2   2   1   0
 MK-6-7                 1   1   1   1   1   1   1   0   1   0   1   1   1   0   1   0   1   1   2   1   1   0   1   0   0   1   1   0   1   1   2   1   0   0   1   0   1   0   1   2   2   2   0   0   0   1   0   1   1   2   1   2   2   0   2   0   2   0   1   2   0   1   1   1   0   2   0   0   2   1   2   1   1   2   2   1   2   1   0   2   0   1   0   0   2   1   1   0   2   0   1   2   1   0   2   1   1   0   2   2   1   0   0   2   1   1   1   1   0   1   1   2   0   1   2   1   0   1   1   0   0   1   0   1   0   0   0   1   1   0   0   1   1   1   2   1   0   1   1   1   2   1   1   2   1   1   2   0   0   1   2   1   0   2   0   1   0   1   1   1   1   0   1   0   1   0   1   2   1   1   1   0   1   1   1   1   1   2   1   0   0   0   1   2   1   1   1   0   2   1   1   2   0   1   1   1   2   2   1   0
 MK-6-8                 2   1   1   1   1   1   2   0   2   0   1   1   1   1   0   0   1   1   2   2   1   0   1   0   0   1   1   0   2   1   2   1   0   0   1   0   1   0   1   1   2   2   0   0   0   1   0   1   1   2   1   2   2   0   2   0   2   0   1   2   0   1   1   1   0   2   0   0   2   1   2   1   1   2   2   1   2   1   0   1   1   1   0   0   2   1   2   0   2   1   1   1   1   0   2   0   1   0   2   2   1   0   0   2   1   1   1   1   0   1   1   1   0   0   2   1   0   1   0   1   0   1   0   1   1   1   0   2   0   0   0   1   1   1   2   1   0   1   1   1   2   1   1   2   1   1   1   1   0   1   2   2   0   2   0   1   0   1   1   1   1   0   1   0   1   0   2   2   1   1   1   0   1   1   2   1   1   2   1   0   0   0   1   2   1   1   1   0   2   1   0   2   1   1   1   2   2   1   1   0
 MK-6-9                 2   1   1   1   1   1   2   0   2   0   1   1   1   1   0   0   1   1   1   2   1   0   1   0   1   1   1   0   2   1   1   1   0   0   1   0   1   0   1   1   1   2   0   1   0   1   0   1   1   2   1   1   2   1   2   0   2   0   1   2   0   1   1   1   0   1   0   0   2   1   2   1   1   2   2   1   1   1   0   1   1   1   0   0   2   0   2   1   2   1   0   1   2   0   2   0   1   1   1   2   1   0   0   2   1   2   1   2   0   1   0   1   1   0   2   1   0   1   0   1   0   0   0   1   2   1   0   2   0   0   1   1   0   1   1   1   0   1   1   1   0   0   0   2   1   1   1   1   0   1   2   1   0   2   0   1   0   1   1   1   1   0   1   0   1   0   2   2   1   2   1   0   1   1   1   2   1   2   1   0   0   0   1   1   0   1   1   0   2   1   0   2   1   1   1   2   1   1   1   1
 MK-6-10                2   1   1   1   1   2   1   0   2   0   1   1   1   1   0   0   1   1   1   2   1   0   1   0   1   1   1   0   2   2   1   1   0   0   1   0   1   0   1   1   1   2   0   1   0   1   0   1   1   2   1   1   2   1   2   0   2   0   1   2   0   1   1   1   0   1   1   2   2   2   1   1   1   2   2   1   2   1   0   1   1   1   0   0   1   1   2   1   2   1   0   1   2   0   2   0   1   1   1   2   1   1   0   1   1   2   1   2   0   1   0   0   1   0   2   2   0   1   0   2   0   0   0   1   2   1   0   2   0   0   1   1   0   1   0   1   0   1   1   1   0   0   0   2   1   1   1   1   0   2   0   0   0   2   0   1   1   0   1   1   1   0   1   0   1   0   2   2   1   0   0   0   1   1   1   2   1   2   1   0   1   0   1   1   0   1   1   0   1   1   0   2   1   1   1   2   1   1   1   1
 MK-6-11                2   1   1   1   2   1   1   0   2   1   1   1   1   1   0   0   0   1   2   2   1   1   1   0   1   2   1   0   1   2   1   1   0   0   1   0   1   0   2   1   1   2   0   1   0   0   1   1   1   2   1   1   2   0   2   1   1   0   1   2   0   1   1   1   0   2   1   2   1   2   1   1   1   1   2   1   2   1   0   1   1   1   0   1   1   1   1   1   2   2   0   2   1   1   2   0   1   2   1   2   2   1   1   1   1   2   1   2   0   1   0   0   1   0   2   2   0   1   0   2   0   1   0   1   2   1   0   2   1   1   1   1   0   1   0   1   0   1   1   1   0   1   0   2   0   1   1   1   0   2   0   0   0   2   0   1   1   0   0   1   1   0   1   0   1   1   2   1   2   0   0   0   1   1   1   2   1   2   1   0   1   1   1   1   1   1   2   0   1   2   1   2   1   2   1   0   1   1   0   1
 MK-6-12                2   1   1   1   2   1   0   0   2   1   1   1   1   1   1   0   0   1   2   2   1   1   1   0   1   2   2   1   1   2   1   1   0   0   1   0   1   0   2   1   1   2   1   2   0   0   1   1   1   2   1   1   2   0   2   1   1   0   1   2   0   1   1   1   0   2   1   1   1   2   1   1   1   1   2   1   2   2   0   1   1   1   0   1   1   1   1   1   2   2   0   2   1   1   2   0   1   2   1   2   1   1   1   1   1   2   1   2   0   1   0   0   2   1   1   2   0   1   0   2   0   1   1   0   2   1   0   1   1   2   1   1   0   1   0   2   0   1   1   0   0   1   0   2   0   2   1   0   0   2   0   0   0   2   0   1   1   0   0   2   1   0   1   0   1   1   2   2   2   0   1   1   1   1   1   2   1   2   1   0   1   2   1   1   1   1   2   0   1   2   1   2   1   2   1   0   1   1   0   1
 MK-6-13                1   1   1   1   2   1   0   0   2   1   1   1   1   1   1   0   0   1   2   2   1   1   1   1   1   2   2   1   1   2   1   1   0   0   0   0   1   0   2   1   1   2   1   1   0   1   2   1   1   1   1   1   1   0   2   1   1   0   0   1   1   0   1   0   2   2   1   1   1   2   1   1   1   1   2   1   1   1   0   1   0   1   0   1   0   1   0   1   2   2   0   2   1   1   1   0   1   2   2   2   1   1   1   1   1   2   1   2   0   1   0   0   2   1   1   2   0   1   0   1   0   1   1   0   2   1   0   0   1   2   1   1   0   1   0   2   0   1   1   0   0   1   0   2   0   2   1   0   0   2   0   0   0   1   0   1   1   1   0   2   1   0   1   0   0   1   2   2   2   0   1   0   1   1   2   2   1   2   1   0   1   2   1   1   1   1   2   0   1   1   1   2   1   2   1   0   1   2   0   1
 MK-6-14                1   0   1   1   2   2   0   1   2   1   2   1   1   2   1   0   0   0   2   2   1   1   1   0   1   2   2   2   1   2   1   1   0   0   0   0   1   0   2   1   1   2   1   1   0   1   2   2   2   1   1   2   0   1   2   1   1   0   0   1   1   0   1   1   2   2   1   2   1   2   1   1   1   1   2   1   1   1   1   1   2   1   0   1   0   1   0   1   2   2   0   2   2   1   1   0   1   2   1   2   1   1   0   1   1   2   1   2   0   2   1   0   2   1   2   2   0   1   0   1   0   1   1   0   2   1   0   0   1   2   1   1   0   2   0   2   0   1   1   0   1   1   0   2   0   2   1   0   0   2   1   0   0   1   0   1   1   1   1   2   2   0   1   1   0   1   2   2   2   0   1   0   1   1   2   2   1   1   1   0   1   1   1   1   1   0   2   1   1   1   1   2   1   2   1   0   1   2   0   1
 MK-6-15                1   0   1   1   2   2   1   1   2   1   2   0   1   2   1   0   0   1   2   1   1   1   1   0   1   2   2   2   1   2   1   1   0   0   0   0   1   0   2   1   1   1   1   1   0   1   2   2   1   0   1   2   0   1   2   1   1   0   1   1   1   0   1   1   1   2   2   2   1   2   1   1   1   1   2   0   1   1   1   1   2   1   1   1   0   1   0   0   2   2   0   2   2   1   1   0   1   2   1   2   1   1   0   1   1   2   1   2   0   1   1   0   2   1   2   2   0   1   0   1   0   1   1   0   2   1   0   0   2   2   2   0   0   1   0   2   0   1   1   0   1   1   0   1   0   2   1   0   0   2   1   0   0   1   0   1   1   1   1   1   2   0   1   1   0   1   2   2   2   0   1   0   1   1   2   2   1   1   1   0   1   1   1   1   1   0   1   1   1   1   2   2   1   2   1   0   1   2   0   1
 MK-6-16                1   0   1   1   2   2   2   1   2   1   2   0   1   2   1   0   1   0   1   1   2   1   0   0   1   2   2   2   1   2   2   1   0   0   0   1   1   0   2   1   1   1   1   1   0   1   1   2   1   0   1   2   0   1   1   1   1   0   1   0   1   0   1   2   1   2   2   2   1   2   1   1   1   1   2   1   1   0   2   1   2   1   1   1   0   1   0   0   2   2   0   2   2   1   1   0   1   2   1   2   1   1   0   1   1   2   1   2   1   1   1   0   2   1   2   1   0   1   1   1   0   1   1   0   2   1   1   0   1   2   2   0   0   1   0   2   1   2   1   0   1   1   0   1   0   2   1   0   0   2   1   0   0   1   0   2   2   1   1   1   1   0   1   1   0   1   1   2   2   0   1   1   0   1   1   2   1   1   1   0   0   1   1   1   2   0   0   1   1   1   2   2   1   2   1   0   1   2   0   1
 
!****************************************** Phenotypic Data **********************************************************
!-100.0 is resevred for missing phenotype
SimulatedTrait1        10.8532    8.7263    8.7003    8.7900    9.3327    9.1078    8.8849   10.9900    9.5342   10.4010   10.2263    9.7706    9.1123   10.3468    9.4435    9.9633   10.1712    9.8215   10.5810   11.1807    9.5938    9.9582   11.3138   11.2989    8.8612    8.9188   11.3550   10.6151   10.3832    8.6179   10.9804   10.1572    9.5077    9.0833    9.1750    9.6612    9.4115    9.9591   11.0399    9.9589   10.1631    8.3379   11.1529   11.2886    9.4113   10.0806   10.0860   10.4813   11.4468   10.4872    8.1906   11.2934   11.1587   11.4472    8.8487    9.4637    9.6048    9.7698   10.9724   10.3135   11.2343   11.1369    9.8004   10.7464   10.1032   10.4480    8.6904    9.0631    9.8324   11.2954   10.2469    9.2593    8.8841   12.7571   10.2842    9.7222   10.0220    8.0002    9.7151    9.3583   11.5739    8.9161    9.8650   11.1125   10.3773    9.5280    8.6137    8.6216   11.0349   10.6204    9.4506    6.8612   11.4188   10.7407   10.0776   10.7586    9.9260   11.1569   10.3083    8.9765   11.3627   10.6814   12.0702   11.0576    8.6434   11.2410   11.3066   10.7254   10.3277   10.1258   11.8077    9.7803   10.1399   10.0618   10.5164    9.0897    8.5620   10.9881    8.9855    9.1337   10.2628   10.7205   10.7448    9.2181   10.0104   10.1117   10.1368    8.6390   10.4098    8.4042   10.6848    9.6071   10.8358   10.5571    8.7042    9.2075    8.9305   10.8319    9.9038   11.0752   10.2663    9.1627    8.7840    9.4615    9.6948    8.4224    9.1875    8.9153    8.4948   10.4711    7.7901   10.0269   10.0734    9.0300   11.2778   11.9093   10.0861    9.0017    8.8352    9.2684    9.3496    9.8196   10.1582   10.2713    9.2365   10.0389    9.2065   10.6750   10.2414   10.0630    8.6589   11.1487   10.4901   10.5625    7.6552    8.9454   12.6343   10.3521    9.1356   10.4144    8.8280    8.8582    9.9169    8.0680    9.3596    9.3130   10.1568    9.5101   10.3585    9.1468   10.0289   10.4680   10.3885    9.1203    9.7362    9.9997    9.6169    9.7058   11.6660    9.1094
 
