# Supplementary material for: Inclusive Composite Interval Mapping of QTL by Environment Interactions in Biparental Populations
Source: PLoS One. 2015 Jul 10;10(7):e0132414. doi: 10.1371/journal.pone.0132414 (PMC4498613; doi:10.1371/journal.pone.0132414)
Supplement: S2 File — (ZIP) [file pone.0132414.s002.zip › F2 population/e=1/run_00192.met]

!**********************Note: lines staring with "!" are remarks and will be ignored in the program********************
!*********************************General Information**********************************
!Assuming F1 = P1 x P2, populations available in QTL IciMapping are: 
!  1, P1BC1F1 = P1 x F1, the first backcrossing where P1 is used as the recurrent parent;
!  2, P2BC1F1 = P2 x F1, the first backcrossing where P2 is used as the recurrent parent;
!  3, F1DH, F1-derived doubled haploids; 
!  4, RIL or F1RIL, recombination inbred lines through the repeated selfing of F1;
!  5, P1BC1RIL, recombination inbred lines through the repeated selfing of P1BC1F1;
!  6, P2BC1RIL, recombination inbred lines through the repeated selfing of P2BC1F1;
!  7, F2, the selfing generation of F1;
!  8, F3, the selfing generation of F2;
!  9, P1BC2F1, the second backcrossing where P1 is used as the recurrent parent; 
! 10, P2BC2F1, the second backcrossing where P2 is used as the recurrent parent;
! 11, P1BC2RIL, recombination inred lines through the repeated selfing of P1BC2F1; 
! 12, P2BC2RIL, recombination inred lines through the repeated selfing of P2BC2F1; 
! 13, P1BC1F2, the selfing generation of P1BC1F1; 
! 14, P2BC1F2, the selfing generation of P2BC1F1; 
! 15, P1BC2F2, the selfing generation of P1BC2F1; 
! 16, P2BC2F2, the selfing generation of P2BC2F1; 
! 17, P1BC1DH, P1BC1F1-derived doubled haploids; 
! 18, P2BC1DH, P2BC1F1-derived doubled haploids; 
! 19, P1BC2DH, P1BC2F1-derived doubled haploids; 
! 20, P2BC2DH, P2BC2F1-derived doubled haploids; 
   7      !Mapping Population (see remarks above)
   2      !Mapping Function (1 for Kosambi; 2 for Haldane; 3 for Morgan)
   2      !Marker Space Type (1 for intervals; 2 for positions)
   1      !Marker Space Unit(1 for centiMorgans; 2 for Morgan)
   6      !Number of Chromosomes (or Linkage Groups)
 200      !Size of the mapping population
   1      !Number of environments
 
!***************************************** Chromosomes and Linkage Maps **********************************************
!Chromosome                 NumMarkers
-CH1                        16
-CH2                        16
-CH3                        16
-CH4                        16
-CH5                        16
-CH6                        16
!Linkage map (Marker name followed by position or the interval length)
 MK-1-1                1     0.000
 MK-1-2                1    10.000
 MK-1-3                1    20.000
 MK-1-4                1    30.000
 MK-1-5                1    40.000
 MK-1-6                1    50.000
 MK-1-7                1    60.000
 MK-1-8                1    70.000
 MK-1-9                1    80.000
 MK-1-10               1    90.000
 MK-1-11               1   100.000
 MK-1-12               1   110.000
 MK-1-13               1   120.000
 MK-1-14               1   130.000
 MK-1-15               1   140.000
 MK-1-16               1   150.000
 MK-2-1                2     0.000
 MK-2-2                2    10.000
 MK-2-3                2    20.000
 MK-2-4                2    30.000
 MK-2-5                2    40.000
 MK-2-6                2    50.000
 MK-2-7                2    60.000
 MK-2-8                2    70.000
 MK-2-9                2    80.000
 MK-2-10               2    90.000
 MK-2-11               2   100.000
 MK-2-12               2   110.000
 MK-2-13               2   120.000
 MK-2-14               2   130.000
 MK-2-15               2   140.000
 MK-2-16               2   150.000
 MK-3-1                3     0.000
 MK-3-2                3    10.000
 MK-3-3                3    20.000
 MK-3-4                3    30.000
 MK-3-5                3    40.000
 MK-3-6                3    50.000
 MK-3-7                3    60.000
 MK-3-8                3    70.000
 MK-3-9                3    80.000
 MK-3-10               3    90.000
 MK-3-11               3   100.000
 MK-3-12               3   110.000
 MK-3-13               3   120.000
 MK-3-14               3   130.000
 MK-3-15               3   140.000
 MK-3-16               3   150.000
 MK-4-1                4     0.000
 MK-4-2                4    10.000
 MK-4-3                4    20.000
 MK-4-4                4    30.000
 MK-4-5                4    40.000
 MK-4-6                4    50.000
 MK-4-7                4    60.000
 MK-4-8                4    70.000
 MK-4-9                4    80.000
 MK-4-10               4    90.000
 MK-4-11               4   100.000
 MK-4-12               4   110.000
 MK-4-13               4   120.000
 MK-4-14               4   130.000
 MK-4-15               4   140.000
 MK-4-16               4   150.000
 MK-5-1                5     0.000
 MK-5-2                5    10.000
 MK-5-3                5    20.000
 MK-5-4                5    30.000
 MK-5-5                5    40.000
 MK-5-6                5    50.000
 MK-5-7                5    60.000
 MK-5-8                5    70.000
 MK-5-9                5    80.000
 MK-5-10               5    90.000
 MK-5-11               5   100.000
 MK-5-12               5   110.000
 MK-5-13               5   120.000
 MK-5-14               5   130.000
 MK-5-15               5   140.000
 MK-5-16               5   150.000
 MK-6-1                6     0.000
 MK-6-2                6    10.000
 MK-6-3                6    20.000
 MK-6-4                6    30.000
 MK-6-5                6    40.000
 MK-6-6                6    50.000
 MK-6-7                6    60.000
 MK-6-8                6    70.000
 MK-6-9                6    80.000
 MK-6-10               6    90.000
 MK-6-11               6   100.000
 MK-6-12               6   110.000
 MK-6-13               6   120.000
 MK-6-14               6   130.000
 MK-6-15               6   140.000
 MK-6-16               6   150.000
!*********************************** Marker Types ********************************************************************
!Co-dominant marker: When heterozygote F1 is present, P1 is coded as 2, F1 is coded as 1, and P2 is coded as 0; Otherwise, P1 is coded as 2, and P2 is coded as 0. 
!Dominant marker: When heterozygote F1 is present, P1 and F1 are coded as 12, and P2 is coded as 0; Otherwise, P1 is coded as 2, and P2 is coded as 0.  
!Recessive markers: When heterozygote F1 is present, P1 is coded as 2, and F1 and P2 are coded as 10; Otherwise, P1 is coded as 2, and P2 is coded as 0. 
!Missing marker is coded as -1. 
 MK-1-1                 1   0   1   1   1   0   2   0   2   1   2   1   2   2   0   2   2   0   1   2   2   1   0   0   0   0   2   1   0   1   2   0   1   1   1   1   1   1   0   1   2   1   1   0   1   0   0   0   0   1   2   2   0   0   2   1   2   1   0   2   2   1   1   2   1   0   1   1   0   1   1   0   2   1   2   1   2   0   1   1   1   1   1   2   1   1   1   0   1   2   1   1   1   1   1   1   2   1   2   1   1   0   2   2   0   1   2   1   1   0   1   2   2   1   0   1   1   2   2   2   1   1   1   1   1   2   2   1   0   0   1   1   1   0   1   0   0   2   1   2   1   1   1   2   1   1   1   1   1   0   1   0   2   2   1   1   1   1   0   1   1   2   1   1   0   1   1   1   1   2   2   1   1   0   2   1   1   0   1   0   2   1   2   2   1   1   2   2   0   0   2   2   2   0   1   1   2   1   2   2
 MK-1-2                 2   0   1   1   1   1   1   0   2   0   2   1   2   2   0   2   1   0   1   1   2   1   0   0   0   0   2   1   0   1   2   1   1   1   1   1   2   1   0   1   1   1   1   1   1   0   0   0   0   1   2   2   0   0   2   1   2   1   0   2   1   1   1   2   1   0   1   2   0   1   1   1   1   1   2   1   2   0   1   0   1   1   1   2   2   1   1   0   1   1   1   1   1   1   1   1   2   1   1   1   1   0   1   2   0   1   2   1   1   1   0   2   2   0   1   1   1   2   2   2   1   1   1   1   1   2   2   1   2   0   1   1   1   0   1   0   0   2   1   2   1   1   1   2   0   1   1   0   1   0   1   0   2   2   1   1   1   1   0   2   1   2   1   1   0   1   1   1   1   2   2   1   1   0   2   1   1   0   2   0   2   1   1   2   1   1   2   2   0   0   2   1   2   0   2   1   1   1   2   1
 MK-1-3                 2   1   1   1   1   0   1   0   2   1   2   1   2   2   0   1   1   1   1   2   2   1   0   0   0   0   2   1   0   0   2   1   1   2   0   0   2   1   0   1   1   1   1   1   1   0   1   0   0   1   2   2   0   0   2   0   2   1   0   2   1   0   2   2   1   0   1   2   0   1   1   2   1   1   2   1   2   0   0   0   1   1   1   2   2   2   1   0   1   1   1   1   1   1   1   1   0   2   1   1   1   1   2   2   0   1   2   1   1   1   1   1   2   0   1   1   1   2   2   1   1   1   1   1   1   2   2   1   2   1   1   2   1   0   1   0   1   2   2   2   1   1   1   1   1   1   1   0   1   0   1   0   2   2   1   1   1   1   1   1   1   1   1   1   1   1   1   1   1   2   2   1   1   1   2   1   1   0   2   0   2   1   1   2   1   1   2   2   0   1   1   1   2   0   2   1   1   0   1   1
 MK-1-4                 2   1   1   1   1   0   1   0   2   1   2   1   1   2   0   2   1   1   1   1   2   1   1   1   1   0   1   1   0   0   2   1   1   2   0   0   2   1   1   1   1   1   1   0   1   0   1   0   0   1   2   2   0   0   2   0   1   1   0   2   2   0   1   2   2   0   1   2   0   2   1   2   1   2   2   1   2   0   0   0   1   1   1   2   2   2   0   1   1   0   1   1   1   1   1   1   0   2   1   1   1   1   2   1   1   1   2   1   1   1   1   1   2   0   1   1   1   2   1   2   1   1   1   1   2   2   2   1   1   1   1   2   1   0   1   1   1   2   1   2   1   1   1   1   1   2   2   1   1   0   1   0   2   2   1   1   1   1   1   2   1   1   1   0   1   1   1   1   1   2   2   1   1   1   2   1   2   0   1   0   2   1   2   2   1   1   2   2   1   1   1   1   2   0   2   1   2   1   1   1
 MK-1-5                 1   1   1   2   2   0   1   0   2   1   2   1   1   2   0   2   2   1   1   1   2   1   1   1   1   0   1   1   0   0   2   1   1   2   0   0   2   1   1   1   2   1   1   0   1   0   1   0   0   1   2   2   0   0   2   0   1   1   0   2   2   0   0   2   2   0   1   2   0   2   1   2   1   2   2   1   2   1   0   1   1   1   1   2   1   2   0   0   1   0   1   1   1   1   2   1   0   2   1   1   1   1   2   1   1   1   2   2   0   1   2   1   2   0   2   0   2   2   1   2   1   1   1   1   2   2   2   1   1   1   1   2   1   0   1   1   1   2   1   2   1   1   1   1   1   2   2   1   1   0   2   0   2   2   1   1   1   1   1   2   1   1   1   0   1   1   1   1   1   2   1   2   1   1   2   1   2   0   1   0   2   0   1   2   1   1   2   2   1   1   1   0   2   0   1   1   2   1   1   1
 MK-1-6                 1   1   1   2   1   0   1   0   2   1   2   1   1   2   0   2   2   1   1   2   1   1   1   1   1   0   1   0   0   0   2   1   1   2   0   0   2   1   1   1   2   1   1   0   1   2   1   1   0   1   2   2   0   1   2   0   1   1   0   2   2   0   1   2   2   0   1   2   0   2   1   2   1   2   2   1   2   1   0   1   1   1   1   2   1   2   0   0   1   0   0   1   1   1   2   1   1   2   1   0   1   1   1   0   0   1   2   2   0   1   2   1   2   0   2   0   2   2   1   2   1   1   1   1   2   2   2   1   1   1   1   2   1   0   1   1   1   2   1   2   2   0   1   1   1   2   1   1   1   0   0   1   2   1   1   1   1   1   1   2   1   1   1   2   1   2   1   1   1   2   1   2   1   2   2   0   2   0   1   0   2   0   1   2   2   1   2   1   1   1   1   0   2   0   1   2   2   1   1   1
 MK-1-7                 1   1   1   2   1   1   1   0   2   1   2   1   0   1   0   2   2   0   1   2   1   1   1   1   0   1   1   1   0   0   2   1   2   2   1   0   2   1   1   1   2   1   1   0   1   2   0   1   1   1   2   1   0   2   2   1   0   1   0   2   2   0   1   2   2   0   1   1   0   2   0   2   1   2   2   1   2   1   0   1   1   1   1   2   1   2   0   0   1   0   0   2   1   2   2   1   0   2   1   0   1   1   0   0   0   1   2   2   1   1   2   1   2   0   2   1   1   2   1   2   2   1   1   1   2   2   1   1   1   1   1   2   2   0   1   1   1   2   1   2   2   0   1   2   1   2   1   1   0   0   0   1   2   1   0   1   1   1   1   2   1   2   1   2   2   2   0   1   1   2   1   0   1   2   2   0   2   1   1   0   2   0   1   2   2   1   2   1   1   1   1   0   2   0   1   2   2   1   1   1
 MK-1-8                 1   1   2   2   1   1   0   0   2   1   2   1   0   1   0   2   1   0   1   1   1   1   1   1   0   1   1   1   0   0   2   2   2   2   1   0   2   0   1   1   2   2   1   0   1   1   1   1   1   1   2   1   0   2   2   1   0   1   0   1   2   1   1   1   2   1   1   2   0   2   0   2   2   2   1   2   2   1   0   1   1   1   1   2   1   2   0   1   1   0   1   2   1   2   2   1   0   2   1   0   1   1   0   0   0   1   2   2   1   2   2   1   2   0   2   2   1   1   1   2   2   1   1   1   2   2   1   1   1   1   2   1   2   1   1   1   1   2   1   2   2   0   1   2   1   2   1   1   0   0   0   0   2   1   0   1   1   1   1   2   1   2   1   2   2   2   1   1   1   2   1   1   1   2   2   0   1   1   0   0   2   0   1   2   2   1   2   1   0   1   1   0   2   0   2   2   1   2   1   1
 MK-1-9                 1   1   2   1   1   1   0   0   2   2   2   0   0   2   0   2   1   0   1   1   1   1   1   1   0   1   1   1   0   0   1   2   2   2   1   1   2   0   0   1   1   1   1   1   1   1   1   1   1   1   2   1   0   1   2   1   0   1   0   1   2   1   2   1   2   1   1   2   0   2   0   2   2   2   1   1   1   1   0   1   1   0   1   2   1   1   0   1   1   0   2   2   1   2   2   0   0   2   1   0   1   1   0   0   0   1   2   2   2   1   1   1   1   0   2   2   1   1   1   1   1   2   1   0   2   2   1   1   2   1   2   1   2   1   1   0   0   2   1   2   2   1   1   2   1   2   2   1   0   0   0   0   2   1   0   1   0   1   1   2   1   2   1   1   2   2   2   2   1   2   1   1   2   2   2   0   1   1   0   0   2   0   1   2   2   1   2   1   0   1   1   0   2   0   1   1   0   2   1   1
 MK-1-10                1   1   2   2   1   1   0   0   1   2   2   0   0   2   0   1   1   0   1   1   1   1   1   1   0   1   0   1   1   0   1   2   2   2   1   1   1   0   0   1   1   1   1   2   1   1   1   1   1   1   2   2   0   2   2   1   1   0   0   1   2   1   1   1   2   1   1   2   0   2   1   2   2   1   0   1   1   2   0   1   0   0   1   1   1   1   0   1   1   0   2   2   2   2   0   0   0   2   1   0   1   1   0   0   0   1   2   2   1   1   1   1   1   0   2   2   0   1   1   1   1   2   1   0   2   2   1   1   2   1   2   1   2   1   1   1   1   2   1   2   2   1   1   2   1   2   1   1   1   0   0   0   2   1   0   1   0   1   1   2   1   1   1   1   1   2   2   1   1   2   1   2   2   2   2   0   1   1   0   0   2   0   1   2   2   1   2   1   0   1   1   0   2   0   2   2   1   2   1   1
 MK-1-11                1   1   1   2   1   0   0   0   1   2   2   1   0   2   0   1   1   0   1   1   1   1   2   1   1   2   0   1   1   0   0   2   2   2   1   1   1   0   0   1   1   0   1   1   1   1   1   1   1   1   2   2   0   2   2   1   1   0   0   2   1   1   1   1   2   1   1   2   1   1   1   1   2   1   0   1   1   1   0   1   0   0   1   1   1   2   0   1   1   1   2   2   2   1   0   1   0   2   1   0   1   1   0   0   0   1   2   2   0   1   1   1   1   0   2   2   1   1   1   1   1   1   1   0   2   2   1   1   2   1   2   1   2   1   0   1   1   2   1   2   2   1   1   2   1   2   1   1   1   0   0   0   1   1   0   1   0   1   1   2   1   1   1   1   1   1   2   1   2   2   1   2   2   2   2   0   1   1   0   0   2   0   1   2   2   2   2   1   1   1   1   0   2   0   2   2   1   1   1   1
 MK-1-12                1   1   1   2   1   1   0   0   1   2   2   1   0   1   0   1   1   0   1   2   0   1   2   1   1   2   1   1   1   0   0   1   2   2   0   1   1   0   0   1   0   0   2   1   1   0   1   1   1   1   2   2   0   2   1   1   1   0   0   2   1   1   1   1   1   0   1   2   1   1   1   1   2   1   0   0   1   1   0   1   0   0   1   1   1   2   0   1   1   1   2   2   2   1   0   1   0   1   1   0   1   1   1   0   0   2   1   2   0   0   2   1   1   0   2   2   1   1   2   2   1   1   1   0   2   2   1   1   2   0   2   2   2   2   0   1   1   1   1   2   2   1   1   2   1   2   1   1   2   0   0   0   1   1   1   1   0   1   1   2   1   1   1   1   2   1   2   1   2   2   1   2   2   2   1   0   0   1   0   0   2   0   1   2   2   1   2   1   1   0   1   0   1   2   2   2   1   2   1   2
 MK-1-13                1   1   1   1   1   1   1   0   1   1   2   1   0   1   0   1   1   1   1   2   0   1   2   1   1   2   1   1   1   0   0   1   2   2   0   1   1   0   0   0   0   0   1   2   2   0   1   1   1   2   2   2   0   2   1   1   1   0   0   2   1   1   1   1   1   0   2   2   1   1   1   1   2   1   0   0   1   1   0   2   0   0   1   1   1   2   0   1   0   1   1   2   2   1   0   1   0   1   1   0   1   1   1   1   0   2   2   2   0   0   2   1   1   1   1   2   1   2   1   2   0   1   1   0   1   2   1   1   2   0   2   2   2   2   0   1   0   2   1   2   2   1   1   0   1   2   1   1   2   1   1   0   1   1   1   1   0   1   1   2   1   1   1   0   2   1   2   2   2   2   1   2   2   2   1   0   0   1   1   1   2   0   1   2   2   1   2   1   0   0   1   0   2   1   2   2   1   2   1   1
 MK-1-14                1   1   1   1   1   1   1   0   0   1   2   1   0   1   0   1   1   1   1   2   0   1   2   1   1   1   1   1   1   0   1   0   2   2   0   1   1   1   0   1   0   0   1   1   2   0   1   1   1   2   1   2   0   2   1   1   1   0   0   2   1   1   1   1   1   0   1   2   2   1   1   0   2   1   1   0   1   1   0   0   1   0   1   1   1   2   0   1   0   1   1   1   2   1   0   1   0   1   0   0   1   1   1   0   0   2   1   2   0   0   1   1   1   1   1   2   1   2   2   2   0   1   2   0   1   1   1   2   2   0   2   2   1   1   0   1   0   2   1   2   2   1   1   0   1   2   1   1   2   0   1   0   0   1   1   1   0   1   1   1   1   1   1   0   2   1   2   2   2   2   1   2   2   1   1   0   0   1   1   1   2   0   1   2   2   0   2   2   0   0   1   1   2   1   1   2   1   2   1   0
 MK-1-15                1   2   2   1   1   1   1   0   0   1   2   2   1   0   0   1   1   1   1   2   1   2   1   1   1   1   1   2   1   0   1   0   2   2   1   1   2   1   0   1   0   0   1   1   2   0   1   1   0   2   1   2   0   1   2   1   1   0   1   2   1   1   1   1   0   0   1   2   2   1   1   1   2   1   1   1   1   2   1   0   1   0   1   1   1   2   0   1   0   1   1   0   2   1   0   1   0   1   1   0   1   0   1   0   0   2   1   2   0   0   1   1   1   1   1   2   1   2   2   2   0   2   2   0   1   0   2   2   2   0   1   2   1   1   0   1   1   2   1   2   1   0   1   0   0   2   1   1   1   0   1   0   0   1   1   1   0   1   1   1   1   1   0   0   2   1   2   2   2   2   1   1   2   1   1   0   0   0   1   1   2   0   1   2   2   0   2   2   0   0   1   1   2   1   0   2   1   2   1   0
 MK-1-16                1   2   1   1   1   1   0   0   1   1   2   2   1   0   1   1   0   1   1   2   1   2   0   1   0   1   1   2   1   0   1   0   2   2   1   1   2   1   1   1   0   1   0   1   2   0   1   1   0   2   1   2   0   1   2   1   1   0   1   2   1   1   2   1   1   0   1   2   1   1   0   1   1   0   1   1   1   2   1   0   1   0   1   2   2   2   0   1   0   0   1   0   2   1   0   1   0   1   1   0   1   0   1   0   0   2   1   2   0   1   1   1   2   1   1   2   1   2   2   2   0   2   2   0   1   0   2   2   2   0   1   1   1   1   1   1   1   2   1   2   1   0   2   0   1   2   1   1   0   1   1   0   0   1   1   1   0   1   1   1   2   1   1   0   2   1   2   2   2   2   1   1   2   1   1   0   0   1   2   1   1   1   0   2   2   0   2   2   0   0   1   1   2   2   0   1   1   2   1   0
 MK-2-1                 1   0   1   1   1   2   0   2   1   1   1   1   1   1   1   1   1   0   1   1   1   1   1   2   0   1   2   2   2   1   0   2   1   0   1   2   1   0   1   0   2   1   1   1   1   1   1   0   2   1   2   1   2   2   1   0   1   1   2   1   1   0   2   1   2   1   1   1   0   2   2   1   2   1   1   1   1   1   1   1   1   2   2   1   1   1   0   1   1   2   1   2   2   0   2   1   1   1   1   0   1   0   1   0   1   1   2   0   0   1   1   1   2   0   0   1   2   0   1   2   0   2   1   2   0   1   2   0   1   2   1   1   2   1   1   2   0   1   1   0   1   0   1   1   1   1   0   2   1   1   2   1   1   1   1   0   2   0   1   1   2   0   0   1   2   1   1   1   2   1   1   1   1   0   0   0   0   1   2   2   2   1   2   0   2   2   1   2   0   0   2   1   2   1   2   1   2   1   2   1
 MK-2-2                 1   0   1   2   1   2   1   2   1   1   1   1   2   1   1   1   1   0   1   1   1   1   1   2   0   1   2   1   2   2   0   2   0   0   1   2   1   0   1   1   2   2   1   1   1   1   2   0   1   2   2   1   2   1   1   0   1   1   2   2   1   0   2   1   2   1   1   1   0   2   2   1   2   1   1   1   2   1   1   1   1   1   1   1   1   1   0   1   1   2   1   1   2   0   2   1   1   1   1   0   1   0   1   0   1   1   2   1   1   1   1   1   2   0   1   1   2   0   1   2   0   2   1   2   0   1   2   1   1   2   1   2   2   1   1   2   0   1   1   1   1   1   1   1   1   1   0   2   1   2   2   1   1   1   0   1   0   0   1   1   1   0   0   1   2   0   1   1   2   1   1   2   1   0   0   0   0   2   2   2   1   1   2   0   2   1   1   2   1   1   2   1   2   1   2   1   2   1   2   1
 MK-2-3                 1   0   1   2   1   2   1   2   1   1   2   1   2   1   1   1   1   0   1   1   1   1   1   2   0   1   1   1   2   2   0   2   0   0   1   1   1   0   1   1   2   2   1   1   1   0   2   0   0   2   2   1   2   0   2   1   1   1   1   2   1   0   2   1   2   1   1   1   0   2   2   1   1   1   1   1   2   1   0   1   1   1   2   1   1   1   0   1   1   2   1   1   1   0   1   1   1   1   1   0   1   0   1   0   1   1   2   1   1   1   1   2   2   0   1   1   2   0   1   2   0   2   1   2   0   1   2   1   1   2   1   2   2   0   1   2   1   1   0   0   1   1   1   1   2   1   0   2   1   2   2   2   1   1   0   0   0   0   1   1   0   0   1   1   1   0   1   1   1   2   1   2   1   1   0   0   0   2   1   2   1   1   0   0   2   1   1   2   1   2   2   1   2   1   1   1   2   1   2   1
 MK-2-4                 1   1   0   2   1   2   1   2   1   1   2   1   2   1   1   1   1   1   1   1   1   1   0   2   1   1   1   2   2   1   0   2   0   1   1   1   1   0   1   1   2   2   1   1   1   0   2   0   0   2   1   0   2   0   2   1   1   1   1   1   1   0   2   1   2   1   1   1   0   2   1   1   2   1   1   1   2   2   0   1   2   1   2   1   1   1   0   1   0   2   1   1   0   0   1   1   1   1   1   0   1   0   1   0   1   1   2   1   1   2   1   2   2   0   1   1   1   0   1   2   0   2   1   2   1   1   2   2   2   2   1   1   2   0   1   2   1   0   0   0   1   1   1   1   1   1   0   2   0   2   2   2   1   1   0   0   0   0   2   1   0   0   0   1   1   0   1   1   2   2   1   2   1   2   0   0   1   2   1   1   1   1   0   0   2   1   1   2   1   2   2   1   2   1   1   1   1   1   2   1
 MK-2-5                 1   1   0   1   1   2   0   2   1   1   2   1   2   1   1   1   1   1   1   1   1   1   0   2   1   1   1   2   1   1   1   2   0   1   1   1   1   0   0   2   2   2   1   1   1   0   2   0   0   2   1   0   2   0   2   1   0   1   1   1   1   0   1   1   2   0   1   1   0   1   1   1   2   1   1   1   2   2   0   1   2   1   2   2   1   1   0   0   0   2   1   0   0   0   1   2   1   1   1   0   1   2   1   0   1   1   2   1   1   2   2   2   2   0   1   1   2   1   1   2   1   1   1   2   1   1   2   2   2   1   1   2   2   1   1   2   1   0   0   0   1   2   1   1   1   1   0   2   0   2   2   2   1   1   0   0   0   0   2   2   0   0   0   1   1   0   0   1   2   2   1   2   1   2   0   0   1   2   1   1   1   0   0   0   2   1   1   2   1   2   2   1   1   0   0   1   1   1   2   0
 MK-2-6                 1   1   0   1   1   2   1   2   1   1   2   1   2   1   1   0   1   1   1   2   1   1   1   2   1   1   1   1   1   1   1   2   0   1   1   1   1   0   0   2   2   1   1   1   1   1   2   0   0   1   1   1   1   0   2   1   0   1   1   1   1   0   1   1   2   1   1   1   0   1   1   1   2   1   1   1   2   2   0   1   2   1   2   2   1   1   0   0   0   1   1   0   0   0   1   2   1   1   1   0   1   1   1   0   1   2   1   2   1   2   2   1   2   0   1   1   2   1   1   1   1   1   1   2   2   1   2   1   2   2   1   2   2   0   1   2   1   0   0   0   1   2   1   1   1   0   0   1   0   1   2   2   1   1   0   0   0   0   2   2   0   0   1   1   1   0   0   1   1   2   0   2   0   2   0   0   0   2   1   1   1   0   0   0   2   1   0   2   1   2   1   1   1   0   0   1   1   2   1   1
 MK-2-7                 1   1   0   1   1   2   1   2   1   1   2   1   2   1   1   0   1   2   1   2   1   1   1   2   1   1   1   2   2   1   1   2   0   1   2   1   1   0   0   1   2   1   1   1   1   1   2   0   0   1   1   0   1   0   2   0   1   1   1   2   1   0   1   1   2   1   1   0   0   1   1   1   2   2   1   1   2   2   0   1   2   1   2   1   1   1   0   0   1   1   1   0   0   2   2   2   1   0   1   0   1   0   1   0   1   2   1   2   1   2   2   1   2   0   1   1   1   1   1   1   1   0   1   2   2   1   2   1   2   2   1   2   2   1   1   2   1   0   0   0   1   2   1   1   1   0   0   0   2   1   2   2   1   1   0   0   0   0   2   2   0   0   1   1   1   0   0   1   1   2   0   2   0   2   0   1   0   1   1   1   1   0   0   0   2   1   0   2   1   2   0   1   0   0   0   1   1   2   1   1
 MK-2-8                 1   1   0   1   1   1   1   2   1   0   2   1   2   1   0   0   1   2   2   2   0   1   1   2   1   1   1   2   2   1   1   2   1   1   2   1   1   0   1   1   2   1   2   1   1   1   2   0   0   1   1   0   1   2   2   0   0   1   1   1   0   0   1   1   2   1   1   0   0   1   1   2   2   2   1   1   2   2   0   1   2   1   2   1   0   0   0   0   1   1   1   1   0   2   2   2   1   0   1   0   1   0   1   0   1   2   1   1   1   2   2   1   2   0   1   1   1   0   2   1   1   0   1   2   2   1   2   1   2   2   1   2   1   1   1   2   1   0   0   0   1   1   1   1   1   0   0   0   1   1   2   2   1   1   0   0   0   0   2   1   0   0   1   1   1   0   0   1   1   2   0   2   0   2   0   1   0   1   1   1   1   0   0   0   2   1   0   2   1   1   0   2   1   0   0   1   1   2   1   1
 MK-2-9                 1   1   1   1   1   0   1   2   1   0   2   1   2   1   0   0   1   2   2   1   0   1   1   1   0   0   1   2   2   1   1   2   1   1   2   1   0   0   1   1   1   1   2   1   1   1   2   0   0   1   0   0   1   2   1   0   1   0   1   1   0   1   1   2   2   0   2   0   0   1   1   2   1   2   1   1   2   2   0   1   1   1   2   1   0   0   0   0   1   1   1   1   0   2   2   2   1   0   1   0   1   0   1   0   1   2   2   1   1   2   2   1   2   1   1   1   1   1   1   1   1   0   1   2   2   2   2   0   2   2   1   2   1   1   1   2   1   0   1   0   1   1   1   1   1   0   0   0   1   1   2   2   1   1   1   0   1   0   2   1   0   0   1   1   1   0   0   1   1   2   0   2   0   2   0   1   0   1   1   1   1   0   1   0   2   1   0   1   1   1   0   0   0   1   1   1   1   2   1   1
 MK-2-10                1   2   1   1   1   0   1   2   0   0   2   1   1   1   1   0   1   2   2   1   0   1   1   1   0   0   1   1   2   2   1   2   1   1   2   2   0   0   1   1   2   1   2   1   1   1   1   0   0   1   0   0   2   2   1   0   1   0   1   2   0   1   1   1   2   0   2   0   0   1   1   2   1   1   0   1   2   2   0   1   1   2   2   1   0   0   0   1   1   1   1   1   0   0   2   2   2   0   1   0   1   1   1   0   1   2   2   1   1   2   2   1   2   1   1   1   1   1   1   1   1   0   1   2   2   2   2   0   2   2   1   1   1   1   1   2   1   1   1   0   1   1   1   1   2   0   1   0   1   1   1   1   2   1   1   1   1   0   2   1   1   0   1   1   1   2   1   1   1   2   0   2   1   2   0   1   0   1   2   1   1   0   1   0   1   2   0   1   1   1   0   0   0   1   1   1   1   1   1   1
 MK-2-11                1   1   2   1   1   0   1   1   0   0   1   1   1   1   1   1   1   2   1   1   1   1   2   1   0   0   1   1   2   2   1   2   1   1   2   2   0   0   1   1   2   0   2   1   1   1   0   0   0   1   0   0   2   1   1   0   1   0   0   2   0   1   0   0   2   0   1   0   0   1   1   2   1   0   0   1   2   2   0   1   1   1   2   1   0   0   0   1   2   1   1   1   0   0   2   2   2   0   2   0   1   1   1   0   1   2   2   1   1   2   2   1   2   1   1   1   1   1   1   1   1   1   1   2   1   2   2   0   2   2   1   1   1   1   1   2   1   1   1   0   1   1   1   1   2   0   1   1   1   1   0   1   2   1   1   2   1   1   2   1   1   1   1   1   1   2   2   1   2   1   0   1   1   2   0   1   0   1   2   1   1   0   1   0   1   2   0   1   0   1   1   0   0   1   1   2   1   1   1   1
 MK-2-12                1   1   2   0   1   0   0   1   1   0   1   1   2   1   1   0   1   2   1   0   1   1   2   1   0   0   1   1   2   2   1   1   2   1   2   2   0   0   1   1   2   0   2   1   1   1   0   0   0   0   0   1   2   1   1   0   0   0   1   2   0   1   2   0   2   0   1   1   0   0   1   1   2   0   0   0   2   2   0   1   1   1   2   1   0   1   0   1   2   1   2   1   1   0   2   2   2   1   2   0   1   1   1   0   0   2   1   1   1   2   1   1   2   0   1   1   1   1   1   1   2   1   0   1   2   2   2   0   2   2   2   2   1   1   1   2   1   1   1   0   1   1   0   1   2   0   2   1   1   1   0   1   2   1   0   2   1   1   1   1   1   1   1   1   1   2   2   1   2   1   0   0   1   2   0   0   0   1   2   2   1   0   1   1   1   2   0   1   0   0   1   0   0   1   2   2   1   1   1   1
 MK-2-13                1   2   2   0   1   0   0   1   1   1   1   1   2   1   1   0   1   2   0   0   2   1   1   1   0   0   1   1   2   2   1   1   2   2   2   2   0   0   1   2   2   0   1   1   1   1   1   0   0   0   0   1   2   1   1   1   0   0   1   1   0   1   2   0   2   0   1   1   0   0   2   1   2   0   0   0   2   2   0   1   1   1   2   1   0   1   0   1   0   1   2   1   1   0   2   2   0   1   2   0   2   2   0   0   0   2   1   1   1   2   1   1   2   0   1   1   1   1   0   1   2   1   0   1   2   2   2   0   2   1   2   1   1   1   1   1   1   0   1   0   1   0   0   1   2   0   2   1   1   1   1   1   2   1   0   2   2   1   1   1   1   0   1   2   1   1   2   1   2   2   0   0   1   1   0   0   0   1   2   1   1   1   1   1   0   2   0   1   0   1   1   0   0   1   1   1   1   1   1   1
 MK-2-14                1   2   2   0   1   0   0   1   1   1   1   1   2   1   1   0   1   2   0   0   1   0   1   1   0   0   1   1   2   1   1   1   2   2   1   2   0   0   1   2   2   0   1   2   2   1   1   0   0   0   0   1   2   1   1   1   0   0   1   1   0   1   2   1   2   0   1   2   0   0   2   1   2   0   0   0   2   2   0   1   0   1   2   1   0   1   1   1   0   0   2   1   1   1   2   2   0   1   2   0   2   1   0   0   0   1   1   1   1   2   1   1   2   1   1   1   1   1   0   0   2   2   0   1   1   2   2   0   1   1   2   1   1   1   1   1   2   0   1   1   1   1   0   1   2   0   2   1   1   1   1   1   2   1   1   2   2   0   0   0   1   1   1   2   1   1   2   0   2   2   1   0   1   1   0   0   1   1   2   1   1   0   1   1   0   2   0   1   1   1   1   0   0   2   1   1   1   1   1   1
 MK-2-15                1   2   2   0   1   0   0   1   1   0   2   1   1   2   1   0   1   2   1   0   1   0   1   1   0   0   1   2   1   1   1   2   2   2   1   2   0   0   1   2   2   0   1   2   2   1   1   1   0   0   0   1   2   1   1   1   0   0   1   1   0   0   1   1   2   0   1   1   0   0   1   1   2   0   0   0   2   2   0   1   0   0   2   1   0   1   2   1   0   1   2   1   0   1   2   2   1   1   2   0   2   2   0   0   0   1   1   1   1   2   1   1   2   1   0   1   1   1   0   0   2   2   0   1   1   2   1   1   1   0   2   1   1   1   1   2   2   0   1   1   1   1   0   2   1   0   2   1   1   1   1   0   2   1   1   1   2   0   1   0   1   1   1   2   2   1   1   0   2   2   1   0   0   1   0   0   0   1   2   2   1   0   0   1   0   2   0   1   1   1   1   0   0   2   1   1   1   1   1   0
 MK-2-16                1   1   2   0   0   0   0   2   1   1   2   1   1   2   1   0   1   2   1   2   1   0   1   1   0   0   0   1   1   1   1   1   2   2   1   2   0   0   1   2   2   1   1   2   2   1   1   0   0   0   0   1   2   1   1   1   0   1   1   1   0   0   2   1   2   0   1   2   1   0   1   1   2   1   0   0   2   2   0   2   0   1   2   1   0   1   2   1   0   1   2   1   0   1   2   1   1   1   2   0   2   2   0   1   1   1   0   2   1   2   1   1   1   1   1   2   1   2   0   0   2   2   0   0   1   2   1   1   1   0   2   1   2   1   1   2   2   0   1   1   1   1   0   2   1   0   2   1   1   1   1   0   2   1   1   1   2   0   0   0   1   0   0   2   2   1   1   0   2   2   1   1   0   1   0   0   0   1   1   1   1   0   0   1   1   2   0   2   1   1   1   1   0   2   1   1   1   1   1   0
 MK-3-1                 0   2   2   1   2   2   0   0   1   1   1   0   1   1   0   1   1   1   1   1   1   1   0   1   0   2   0   2   1   1   2   2   1   1   1   1   1   2   2   1   0   1   1   2   2   2   1   0   1   2   1   1   1   0   1   1   1   1   0   2   2   2   1   2   2   1   0   2   0   0   2   1   0   2   1   2   2   1   2   0   2   1   0   1   2   0   1   1   1   1   1   1   0   0   0   2   2   0   1   1   0   1   1   1   1   1   1   1   2   1   0   1   1   1   1   1   0   1   2   1   0   1   1   2   1   0   0   0   0   1   1   0   1   2   1   0   2   1   1   0   0   2   1   2   1   1   0   1   1   2   1   1   1   1   0   0   0   1   0   1   2   1   1   0   2   2   1   1   1   0   2   1   1   1   1   1   1   1   0   0   2   2   1   1   1   0   0   2   2   2   1   1   0   1   1   1   0   0   2   0
 MK-3-2                 0   2   2   0   1   2   0   0   1   1   1   1   1   1   0   0   2   1   1   1   0   1   1   1   0   2   0   2   1   2   2   2   1   1   1   0   1   2   2   1   0   1   1   1   2   2   0   0   1   2   1   0   1   0   1   1   1   1   0   2   2   2   0   2   2   1   0   1   0   0   2   1   0   1   1   2   2   1   2   0   2   1   0   1   2   0   1   1   0   1   1   1   1   0   0   2   2   0   1   1   0   2   1   1   1   1   1   1   1   1   0   1   0   1   1   1   0   1   2   1   0   1   1   2   1   0   0   2   0   1   2   0   1   2   1   0   2   1   2   0   0   2   1   2   1   1   0   1   1   2   1   1   1   1   0   0   0   1   0   1   1   1   1   0   2   2   1   1   1   0   2   1   1   1   1   2   0   1   0   0   1   2   1   1   2   0   0   2   2   2   1   1   0   1   1   1   0   0   2   0
 MK-3-3                 0   2   2   0   1   2   0   0   1   1   1   1   1   2   0   1   2   1   1   1   0   1   0   1   0   2   0   2   1   2   1   2   1   1   0   1   1   2   2   1   0   1   0   1   2   2   0   0   1   1   1   0   0   0   1   1   1   1   0   1   2   2   0   2   2   1   1   1   1   0   2   1   0   1   1   2   2   1   2   0   2   1   1   1   2   0   1   1   0   1   1   1   1   0   1   2   2   0   1   1   1   2   1   1   1   0   1   1   1   1   0   1   0   1   1   1   1   1   2   0   0   1   2   2   1   0   0   2   0   1   2   1   1   2   0   0   2   1   2   0   0   2   1   1   1   2   0   0   2   2   1   1   2   1   0   0   0   1   0   1   2   1   1   0   2   2   1   1   1   0   1   1   1   1   1   2   0   1   0   0   1   1   1   1   2   0   0   2   2   2   1   1   1   0   2   1   0   0   2   0
 MK-3-4                 1   2   1   1   1   2   0   0   1   2   1   1   1   1   0   1   2   1   2   1   0   1   0   1   0   2   0   2   1   2   1   1   1   1   0   0   1   2   2   1   0   1   0   1   2   2   0   2   1   1   1   0   0   0   1   0   1   1   1   1   2   1   1   2   1   1   1   0   1   0   2   1   0   1   1   2   2   1   2   0   2   1   0   1   2   0   1   1   0   1   1   1   1   0   1   1   2   1   1   1   1   2   1   0   1   1   1   0   1   0   0   1   0   1   1   2   1   1   2   1   0   1   2   2   1   0   1   2   0   1   2   1   1   2   0   0   2   1   1   1   0   1   1   1   1   2   0   0   2   2   1   1   2   1   0   0   1   1   1   1   2   0   1   0   2   2   0   1   1   0   0   1   2   1   1   2   0   1   0   0   1   1   2   0   1   0   0   2   2   2   1   2   1   0   2   0   1   0   2   0
 MK-3-5                 1   2   1   1   1   2   0   0   1   2   1   1   0   1   1   1   1   1   2   1   0   1   0   1   0   2   0   1   1   1   0   1   1   1   1   0   2   1   2   1   0   1   0   1   1   1   1   2   1   1   1   0   0   0   1   0   1   1   1   1   2   2   1   2   1   0   1   1   1   0   2   1   0   1   1   2   1   1   2   0   2   1   0   1   2   0   1   1   0   1   1   1   1   0   1   1   2   1   2   1   0   1   1   2   0   1   1   0   0   0   0   1   0   2   1   2   1   1   1   1   0   1   2   2   1   0   1   2   0   1   1   1   1   2   0   0   2   1   1   1   0   1   1   1   1   2   0   2   2   2   1   1   2   1   0   0   2   1   1   1   2   0   1   0   2   2   0   1   1   0   0   1   2   1   1   2   0   1   0   0   1   1   1   1   0   1   0   1   2   2   1   2   1   0   2   0   1   0   2   0
 MK-3-6                 1   2   1   2   1   2   0   0   1   2   1   1   1   1   1   1   1   1   1   2   0   1   0   1   0   1   1   1   1   1   1   1   2   1   1   0   2   1   2   1   0   1   0   1   0   1   1   2   1   1   1   0   1   0   0   0   0   1   1   1   2   2   1   2   1   0   0   1   1   0   2   1   0   0   1   2   1   1   2   0   2   1   0   1   2   0   1   1   0   2   1   0   1   0   1   1   2   1   2   1   0   1   0   2   0   1   1   0   0   0   0   1   0   2   1   2   1   2   1   1   1   1   2   1   1   0   1   2   0   1   1   1   1   2   0   0   2   2   1   1   0   1   1   1   1   2   0   2   2   2   1   1   2   1   0   0   2   1   1   0   2   0   1   0   1   2   0   2   1   0   0   1   2   1   1   2   0   0   0   1   0   1   1   1   0   2   1   1   2   2   1   2   1   0   2   0   1   0   1   1
 MK-3-7                 1   2   1   2   1   1   0   0   1   2   2   2   1   1   0   1   1   1   1   2   0   1   0   1   0   1   1   1   1   1   1   2   2   1   1   0   2   1   2   1   1   1   0   1   0   2   1   2   1   1   1   0   1   0   1   0   0   1   1   1   2   2   1   1   1   1   0   1   1   0   2   1   1   0   1   2   1   2   2   1   2   1   0   1   2   0   1   1   0   2   1   0   1   0   1   1   2   1   2   2   0   1   1   2   0   1   1   0   0   0   0   1   1   1   1   2   1   1   1   1   1   1   2   2   2   1   1   2   0   1   1   2   0   1   0   0   2   2   1   1   1   0   1   1   1   1   0   2   2   2   1   1   2   1   0   0   2   2   1   0   2   1   1   0   1   2   0   2   1   0   0   1   2   1   1   2   0   0   0   1   0   1   0   1   0   2   0   1   2   2   1   2   1   0   2   0   2   0   1   2
 MK-3-8                 1   2   1   2   1   1   0   0   1   2   2   2   1   2   0   2   1   1   1   2   0   1   0   1   0   0   1   1   1   1   1   2   2   1   1   0   1   1   1   1   1   1   0   1   1   1   1   2   1   1   1   0   1   0   1   0   0   1   1   1   2   2   1   1   1   1   0   1   0   0   2   1   1   0   1   2   1   2   2   1   2   1   0   1   2   1   1   1   1   2   0   0   1   0   1   1   2   0   2   2   0   1   1   2   1   1   1   0   0   0   0   1   0   1   1   2   1   1   1   1   1   1   2   1   2   1   1   2   1   1   1   2   0   0   0   1   1   2   2   1   1   1   1   1   1   1   0   2   2   1   1   1   2   1   0   1   2   2   1   0   2   1   1   0   1   2   0   2   1   0   0   1   2   1   1   2   0   1   0   1   0   1   1   1   0   2   0   1   2   1   1   1   1   0   2   0   2   0   2   2
 MK-3-9                 1   2   1   2   1   1   0   0   1   2   2   2   1   2   0   2   1   1   1   2   1   1   0   1   0   0   1   1   2   1   1   2   2   1   1   0   1   1   0   1   1   1   0   2   1   1   0   2   1   2   1   0   1   0   1   1   0   1   1   1   1   1   1   1   1   1   0   1   0   0   2   1   1   0   1   2   1   2   2   0   2   1   0   1   2   1   1   1   1   2   0   0   1   0   1   1   2   0   2   2   1   1   1   2   1   1   1   0   0   0   0   1   0   1   1   2   1   1   1   1   2   1   2   1   2   1   1   2   1   1   1   2   0   0   0   1   1   2   2   1   1   1   1   1   1   0   0   1   2   1   1   1   2   1   0   1   2   2   1   0   1   1   1   0   1   2   0   2   1   0   1   1   2   1   2   2   0   1   0   1   1   0   1   1   0   1   0   0   2   1   1   1   1   0   2   0   2   1   2   2
 MK-3-10                1   2   0   2   1   1   0   0   1   2   2   2   0   2   0   1   2   1   1   2   1   1   0   1   0   0   2   1   2   1   1   2   2   1   1   0   1   1   0   1   1   1   0   1   0   1   0   2   1   2   1   0   1   0   1   1   0   1   1   1   0   1   1   0   1   1   0   1   0   1   2   1   1   0   1   2   1   2   2   0   2   1   0   1   0   1   1   1   1   2   0   1   1   0   1   1   2   0   1   2   1   1   0   1   1   1   1   1   1   0   0   1   0   0   1   2   1   1   1   1   2   1   2   1   2   1   1   2   1   1   1   2   0   0   0   1   1   1   2   1   1   2   1   1   1   1   1   1   2   2   1   1   1   2   0   1   2   1   1   0   1   1   1   0   1   2   0   2   1   0   1   1   2   1   1   2   1   1   0   1   1   0   1   1   0   2   0   0   1   1   1   1   1   0   2   0   2   1   1   2
 MK-3-11                1   2   0   2   1   2   0   0   1   2   2   2   1   2   0   1   2   1   0   2   1   1   0   1   1   1   2   0   2   1   1   2   2   1   1   0   1   1   1   0   1   1   0   2   0   1   0   2   1   2   1   0   1   1   1   1   0   1   1   1   0   1   1   0   2   0   0   1   0   1   2   1   1   1   0   0   1   2   2   0   1   1   0   1   0   1   1   1   1   2   0   1   1   0   1   1   2   0   2   2   2   1   0   1   1   1   1   1   1   1   0   1   0   0   1   2   1   1   1   2   1   2   2   1   2   0   1   2   1   1   1   2   0   0   1   1   2   1   2   1   1   1   1   1   1   1   0   1   2   2   2   1   1   2   0   1   2   1   1   1   2   1   1   1   1   2   0   2   1   1   0   1   2   1   1   2   1   1   1   1   1   0   0   1   0   2   1   0   0   2   1   1   1   0   2   0   2   1   1   2
 MK-3-12                1   1   0   2   1   2   1   0   1   2   1   2   1   2   0   1   2   1   0   2   0   1   0   1   1   1   2   0   1   1   1   2   2   1   1   0   1   1   1   1   1   1   0   2   0   2   0   2   1   1   0   0   1   1   1   1   0   1   1   1   1   1   1   0   1   0   1   1   0   2   2   1   0   1   0   0   1   2   2   0   1   1   0   1   0   0   1   1   1   2   0   2   1   0   1   1   2   0   2   2   2   1   0   0   1   1   2   1   1   1   0   1   0   0   0   1   1   1   1   2   1   2   2   1   2   0   1   2   1   2   1   2   0   0   1   1   2   1   2   1   1   1   1   1   2   1   0   1   2   2   2   1   1   2   0   1   1   1   1   0   2   1   1   1   1   2   0   2   1   1   0   1   1   2   1   2   1   1   0   1   2   0   0   1   1   2   1   1   0   2   1   1   1   0   2   0   1   0   1   2
 MK-3-13                1   1   0   2   1   2   1   0   1   1   2   2   1   1   0   1   2   1   0   2   0   1   0   0   1   1   2   0   1   1   2   2   2   1   1   1   2   1   1   1   1   1   0   2   0   2   0   2   1   2   0   0   2   2   1   1   0   1   1   1   1   1   1   0   1   0   2   1   1   2   2   1   0   1   1   0   1   2   2   0   1   1   0   1   0   0   1   1   1   2   1   2   1   0   1   1   1   1   2   2   2   1   1   0   1   1   2   1   1   1   0   1   0   0   1   1   1   1   1   2   2   1   2   1   1   0   1   2   1   2   1   2   1   0   1   1   1   1   1   1   2   1   1   1   2   1   0   1   1   2   2   1   1   2   0   0   0   1   1   1   2   1   1   1   2   2   0   2   1   1   1   1   1   2   0   1   1   1   0   1   2   1   1   1   1   2   0   1   1   2   1   1   1   1   1   1   1   0   1   2
 MK-3-14                1   1   0   2   1   1   1   1   2   0   1   2   1   1   0   1   2   0   1   2   0   1   0   0   1   1   2   1   1   1   2   1   1   1   1   1   2   1   0   1   0   2   0   1   0   2   0   2   1   1   0   0   2   2   1   1   0   0   1   1   1   1   1   0   1   0   2   1   1   2   2   1   0   1   0   0   1   1   2   0   2   1   0   1   0   0   1   1   0   1   1   2   1   1   1   0   2   1   2   2   2   1   1   0   1   1   1   1   1   1   0   1   0   0   1   2   0   1   0   2   2   0   2   1   1   1   1   2   1   2   0   2   1   0   2   1   1   0   1   1   1   1   1   1   2   0   0   2   1   2   2   0   0   2   0   1   1   1   1   1   1   1   1   1   2   2   0   2   1   1   1   1   1   1   1   1   1   1   0   1   2   1   1   1   1   2   0   1   2   2   1   1   1   1   1   1   1   0   2   2
 MK-3-15                1   1   0   2   1   1   1   1   2   1   1   2   2   1   0   1   2   0   1   2   0   1   0   0   1   1   2   1   1   1   2   1   1   0   1   2   1   1   0   1   0   2   0   1   1   2   0   2   1   2   0   0   2   2   1   1   0   0   1   1   1   1   1   0   2   0   2   0   1   2   2   1   0   0   0   0   1   1   2   0   2   1   0   1   0   1   1   1   0   1   1   2   1   1   1   0   2   1   1   2   2   1   1   1   1   0   0   0   1   1   0   1   0   0   2   1   0   1   1   2   2   0   1   1   1   1   1   2   1   2   0   2   1   0   2   1   1   0   1   1   1   1   1   1   1   1   1   2   1   2   2   1   1   2   0   1   1   0   1   1   1   0   0   1   2   1   0   2   1   1   1   2   1   2   1   1   0   1   0   1   2   1   0   1   2   1   1   1   1   2   1   1   1   1   1   1   1   0   1   2
 MK-3-16                1   1   1   2   1   1   2   2   2   1   1   2   2   1   0   1   2   1   1   2   1   1   0   0   0   1   1   1   1   1   2   1   1   0   1   2   1   1   1   0   0   2   0   1   1   2   0   1   1   2   0   0   1   2   1   1   0   1   1   1   0   1   1   0   2   0   2   0   1   2   2   1   0   0   1   0   0   1   2   0   2   1   0   1   0   1   1   0   0   1   1   1   1   1   1   0   2   1   1   2   2   1   1   1   1   0   0   0   1   1   0   1   0   0   2   1   0   1   1   2   2   0   1   1   1   0   2   2   0   2   0   2   2   0   2   1   1   0   1   1   1   0   1   1   1   2   1   2   1   2   2   1   1   2   0   1   1   0   1   1   1   0   0   2   1   1   0   2   1   0   1   1   2   2   1   1   0   1   0   2   2   1   0   2   2   0   1   1   1   0   1   2   1   2   1   1   1   0   1   2
 MK-4-1                 1   0   0   1   1   1   0   2   1   0   2   2   2   1   1   0   1   2   2   1   0   0   1   0   0   2   2   2   1   1   1   2   0   2   1   1   2   1   1   1   0   1   1   1   2   0   1   1   2   0   1   1   1   2   0   0   0   1   1   0   2   1   2   0   0   1   2   1   1   1   1   0   1   1   1   1   2   0   2   1   1   2   0   0   2   1   1   2   1   0   1   1   0   1   0   1   2   2   1   1   1   2   0   0   0   1   1   0   0   2   2   1   0   1   2   1   0   1   1   1   1   2   2   2   2   2   1   1   2   1   2   0   1   2   1   1   1   0   1   0   1   0   2   1   2   0   2   1   2   1   0   0   1   2   2   1   2   2   1   0   1   0   0   0   1   1   1   2   1   2   1   2   0   1   2   2   0   2   2   0   1   1   2   1   1   1   2   1   0   1   2   0   0   0   0   2   2   1   1   2
 MK-4-2                 1   0   0   1   1   1   0   2   1   0   1   1   2   1   1   1   1   2   2   1   0   0   1   0   0   2   2   2   1   1   1   2   0   2   1   1   2   1   1   1   0   1   1   1   2   0   1   1   2   0   1   2   1   2   0   0   0   1   1   0   2   1   2   0   0   1   2   0   1   1   0   0   0   1   0   1   2   0   2   1   1   2   1   2   2   1   1   2   1   1   1   0   0   1   0   2   2   2   1   1   1   2   0   0   0   1   1   0   0   2   1   1   0   1   2   1   0   0   1   1   1   2   2   2   2   1   1   1   2   1   2   1   1   2   1   1   1   0   1   0   1   0   2   1   2   0   2   1   2   1   0   0   0   2   2   1   2   2   2   0   1   0   0   0   1   1   1   2   1   1   1   2   0   1   1   2   0   2   2   0   1   1   2   1   1   1   2   1   0   2   2   0   0   0   0   0   2   1   1   2
 MK-4-3                 0   1   0   1   1   1   0   2   1   0   1   1   2   1   1   1   1   1   1   0   1   0   1   0   1   1   2   2   1   2   1   2   0   2   1   1   2   1   1   1   0   1   2   1   2   0   1   1   2   0   1   1   1   2   0   1   0   1   2   1   1   1   2   0   0   1   2   0   1   1   0   0   0   1   1   1   2   0   2   1   1   1   0   2   2   1   1   2   1   1   0   0   0   1   1   2   2   2   0   1   1   2   1   0   0   0   2   0   0   2   1   1   0   1   2   1   1   0   1   1   1   1   2   1   2   1   0   1   2   1   2   1   1   2   1   1   1   0   1   0   1   1   0   1   2   1   1   1   2   1   0   1   1   2   2   1   2   2   2   0   1   0   0   1   0   1   1   1   1   2   1   2   0   1   2   1   1   2   2   0   1   1   2   2   1   1   1   2   1   1   1   0   0   0   0   0   2   1   1   2
 MK-4-4                 0   1   0   1   1   1   0   2   1   0   1   1   0   1   1   1   1   1   1   0   1   0   1   0   1   1   2   2   2   2   1   1   1   2   1   2   2   1   1   1   0   1   2   1   2   0   1   1   2   0   1   1   1   2   0   1   0   1   2   1   1   0   2   0   0   2   2   1   1   1   0   1   1   1   1   1   2   1   2   1   1   1   0   2   2   0   1   2   1   0   0   0   0   1   1   1   2   2   0   1   1   2   0   0   1   0   2   0   0   2   1   1   0   1   2   1   1   0   1   1   1   0   1   1   2   1   0   1   2   1   2   1   1   2   0   0   1   0   1   0   1   2   0   1   2   1   1   1   2   1   0   1   1   2   2   1   2   2   2   0   0   0   0   1   0   1   1   1   1   2   1   2   0   1   2   0   1   2   2   0   1   1   1   1   1   1   1   1   1   0   1   0   0   0   0   1   2   1   1   2
 MK-4-5                 0   1   1   1   0   0   0   1   1   1   1   1   0   0   2   0   1   1   0   0   1   0   1   0   1   1   2   2   1   2   1   1   1   1   1   2   2   1   1   1   0   1   2   1   2   0   1   2   2   0   1   1   1   2   0   1   0   1   2   1   1   0   1   0   1   2   2   1   1   2   0   1   1   1   1   1   2   1   1   1   0   1   1   2   2   0   1   1   1   0   0   1   0   1   1   1   2   1   1   1   1   2   0   0   1   0   2   0   0   2   1   0   0   1   2   1   1   1   1   1   1   0   1   1   1   1   0   1   2   1   2   1   2   1   0   0   2   0   1   1   2   2   0   1   2   1   1   1   2   1   0   1   1   2   1   1   1   1   2   1   0   0   0   1   0   1   2   1   1   1   1   2   1   1   2   1   1   2   2   0   1   1   1   1   1   1   1   2   1   0   1   0   0   0   0   1   2   1   1   2
 MK-4-6                 0   1   1   1   1   0   1   1   1   2   1   1   0   0   2   0   1   1   0   0   1   1   1   1   0   1   2   2   1   1   1   1   0   1   1   2   2   1   2   1   0   1   2   2   1   0   0   2   1   0   1   1   1   1   0   1   1   1   1   1   1   0   1   0   1   1   2   1   0   2   0   1   0   1   1   1   2   1   1   1   1   1   2   1   2   0   1   2   1   0   0   1   0   1   1   1   1   1   1   0   2   2   0   0   2   0   2   1   0   2   1   0   1   1   2   1   1   1   1   1   2   0   1   1   1   0   0   1   2   1   1   1   2   2   0   0   2   0   1   1   2   2   0   1   2   1   1   1   2   1   0   2   1   2   1   1   1   1   2   1   0   0   0   1   0   2   2   2   1   1   1   2   1   1   1   1   1   2   2   0   1   1   1   1   1   2   1   2   1   0   1   0   0   1   1   1   2   1   1   1
 MK-4-7                 1   1   1   1   1   0   1   1   1   2   1   1   0   0   2   0   1   1   0   0   1   0   1   1   0   1   1   2   1   1   1   1   0   1   1   2   2   1   2   1   0   1   1   2   1   0   0   2   1   1   1   0   1   1   0   1   2   2   1   1   1   0   1   1   1   1   2   2   0   2   0   1   0   1   1   1   2   1   1   1   1   1   2   1   2   0   1   1   1   0   0   1   0   1   0   1   1   1   1   0   2   1   0   1   2   0   1   1   0   2   0   1   1   1   2   1   1   1   1   0   2   0   1   1   1   1   0   1   2   1   1   1   1   2   0   0   2   0   1   1   2   1   0   1   2   1   1   1   2   1   1   1   1   1   1   2   0   1   2   1   0   0   0   1   0   2   2   2   1   1   2   1   1   2   1   1   0   2   2   0   2   1   1   1   1   2   1   2   1   0   1   1   0   1   1   1   1   2   1   1
 MK-4-8                 1   1   1   1   1   1   1   1   1   2   1   0   1   0   2   0   1   0   0   0   1   1   1   1   1   1   1   2   1   2   1   2   0   1   1   2   2   1   2   1   0   1   1   1   1   0   0   2   1   0   1   0   1   1   0   1   2   2   1   1   1   0   1   1   1   1   2   2   0   2   0   1   0   1   1   1   2   1   1   2   1   0   2   1   2   0   1   1   1   1   0   1   0   1   1   1   1   2   0   0   2   1   0   1   1   0   0   0   0   2   0   1   1   1   1   1   1   1   1   0   2   0   1   1   1   1   0   0   2   1   1   1   1   2   1   0   1   1   1   1   2   1   0   0   2   1   1   2   2   1   1   2   1   1   1   2   0   1   1   1   0   0   0   1   0   2   2   1   1   1   2   1   1   2   1   1   0   2   2   1   2   1   1   1   1   2   1   1   1   0   0   1   0   0   1   1   1   2   1   1
 MK-4-9                 1   1   1   1   1   1   1   1   1   2   1   0   1   0   1   0   1   1   0   0   1   2   1   1   1   1   0   2   1   2   1   1   0   1   1   1   2   1   2   1   0   1   1   1   1   2   0   2   1   0   1   0   1   1   0   1   2   2   1   1   1   0   1   1   1   2   2   2   0   1   0   1   0   0   1   0   2   1   1   2   1   0   2   1   1   0   1   0   1   2   0   1   0   1   0   1   1   2   0   0   1   1   0   1   1   0   2   0   0   2   0   1   1   1   1   1   1   0   0   0   2   0   1   1   2   1   0   1   2   1   1   1   1   2   1   0   1   1   1   1   2   1   0   0   2   1   1   2   2   1   1   1   1   1   1   2   1   0   0   1   0   0   0   1   1   2   2   1   1   1   2   1   1   1   2   0   0   2   2   1   2   1   2   1   1   2   1   1   1   0   0   0   0   0   1   1   1   2   1   0
 MK-4-10                1   1   1   1   0   1   1   2   1   2   1   0   1   0   1   0   1   1   0   0   1   2   1   1   1   1   0   1   1   2   1   1   0   0   1   1   2   2   2   2   0   1   1   1   1   2   1   2   1   0   1   0   1   1   0   0   2   2   1   1   1   1   2   1   1   2   2   2   0   1   1   1   0   0   0   0   2   1   1   2   1   0   2   0   0   0   1   1   2   2   0   1   0   1   0   1   1   2   0   0   1   1   0   2   2   0   2   1   0   2   0   1   1   1   1   1   0   0   0   0   2   0   0   1   2   1   1   1   2   1   2   1   1   2   1   0   1   1   1   1   2   1   0   0   1   1   1   2   2   1   1   1   1   1   1   1   1   0   0   1   0   0   1   1   1   2   2   2   1   1   2   1   2   1   2   0   0   2   2   2   1   2   2   1   1   2   0   2   1   0   0   0   0   0   1   1   1   2   1   0
 MK-4-11                1   2   1   0   0   2   1   2   1   2   1   0   1   0   0   0   1   1   0   0   1   0   1   1   1   1   0   1   1   2   1   1   0   0   1   1   2   2   2   2   0   1   1   1   1   2   1   2   1   0   1   0   1   1   0   0   1   2   1   1   1   1   2   1   1   2   2   2   0   1   1   2   0   1   1   1   2   1   1   2   1   0   2   0   0   0   1   1   2   2   1   1   0   1   1   0   1   2   1   0   1   1   0   2   2   0   1   1   0   2   0   1   1   1   2   0   0   0   0   0   2   0   1   1   2   1   1   1   1   1   2   1   1   2   1   0   1   1   1   1   0   1   0   0   1   1   1   2   2   1   0   1   1   1   1   1   1   1   1   1   0   0   1   1   2   1   2   2   1   2   2   1   2   1   2   1   0   1   2   2   1   2   2   1   1   2   0   1   1   0   0   0   0   1   1   1   1   2   1   0
 MK-4-12                1   1   0   0   0   2   1   2   1   1   1   0   0   0   0   0   1   2   0   0   1   0   1   1   0   1   0   1   0   2   1   1   0   0   0   1   2   2   2   2   1   1   1   1   1   2   1   1   1   0   1   0   1   2   0   0   1   2   1   1   1   1   2   1   1   2   2   1   0   1   1   2   0   1   1   1   2   1   1   2   1   0   2   0   0   1   1   1   2   2   1   1   0   1   1   0   0   2   2   1   1   0   0   2   2   0   2   1   1   2   0   1   1   1   2   0   0   0   0   0   1   1   1   1   2   1   1   1   1   1   2   1   1   2   1   0   1   1   0   1   0   1   0   0   1   1   1   2   2   1   0   1   1   1   1   1   1   1   1   2   0   0   1   1   2   0   2   2   1   2   2   1   1   1   2   1   0   1   2   2   1   2   1   1   1   2   0   1   1   0   1   0   1   1   1   1   1   2   2   0
 MK-4-13                1   1   0   0   0   2   1   1   1   1   1   0   0   0   0   0   1   2   1   1   1   1   1   1   0   1   0   1   0   2   1   2   0   1   0   1   2   2   1   2   1   1   2   1   1   1   1   2   2   0   1   0   1   2   0   0   1   1   1   1   1   1   2   1   1   2   2   1   0   1   1   2   0   1   1   1   2   1   1   2   1   0   1   1   1   1   1   1   2   2   1   1   0   1   1   0   0   2   2   1   1   0   0   2   2   0   1   1   1   2   0   1   1   1   2   0   0   0   1   0   1   1   2   1   2   1   1   1   1   1   2   2   1   1   1   0   1   1   0   1   0   1   0   0   1   1   1   1   2   1   0   1   1   1   1   1   1   1   1   2   0   0   1   1   2   0   2   2   1   2   2   1   1   1   2   1   0   1   2   2   0   2   1   1   1   2   0   1   1   0   1   0   1   1   1   1   1   2   2   0
 MK-4-14                1   1   0   1   0   2   1   1   1   1   1   0   0   0   1   0   0   2   1   2   2   1   1   1   0   1   0   1   0   1   1   2   0   2   0   1   2   2   1   2   1   1   2   1   1   1   1   1   2   0   1   1   2   2   0   1   1   1   1   1   1   1   2   0   1   1   2   1   1   1   1   2   0   1   1   1   2   1   1   2   1   0   1   1   0   0   1   1   2   2   1   1   1   0   1   0   0   2   2   1   1   0   0   1   2   0   1   1   1   2   0   2   2   1   1   0   0   0   1   1   1   1   2   1   1   1   1   1   1   1   2   2   1   1   1   0   1   2   0   1   0   0   0   0   1   0   1   1   2   1   0   1   2   0   1   1   1   1   1   2   1   0   1   0   2   0   2   2   0   2   2   1   1   2   2   1   0   1   0   2   0   2   1   1   1   2   0   1   1   0   1   0   1   1   1   1   1   2   1   1
 MK-4-15                2   1   0   1   0   2   1   1   1   1   0   0   1   0   1   0   0   2   1   2   1   1   1   1   0   1   0   1   0   1   1   2   0   2   1   2   2   1   0   2   1   1   1   1   1   2   1   1   1   0   1   1   2   1   0   1   1   1   1   1   1   1   2   0   1   0   1   1   1   0   1   2   0   2   1   1   1   1   1   2   1   0   1   1   0   1   0   1   1   2   1   1   1   1   1   0   0   2   2   1   1   0   0   1   2   0   1   1   2   2   0   1   2   1   1   0   0   0   1   1   2   1   2   1   1   2   1   1   1   1   2   2   1   1   1   0   1   2   1   1   0   1   1   0   1   0   1   1   2   1   1   1   2   0   1   1   1   1   1   2   0   0   1   0   2   0   2   2   1   2   2   2   1   2   2   1   0   1   0   2   0   2   1   1   1   2   0   1   1   0   2   0   1   1   1   0   1   2   1   1
 MK-4-16                2   1   0   2   1   2   1   1   1   0   0   0   0   0   1   0   1   2   1   2   1   1   1   1   0   2   0   0   0   1   1   2   0   2   1   2   2   1   1   2   1   1   1   1   1   2   1   1   1   0   1   1   2   1   0   1   1   1   1   2   2   1   2   0   1   0   1   1   1   0   1   2   1   2   1   1   1   1   1   2   1   0   1   1   0   1   0   2   1   2   1   1   0   0   2   1   0   1   2   1   1   0   0   1   2   0   1   1   1   2   1   1   0   1   1   0   1   0   1   1   2   1   2   1   1   1   1   1   0   1   1   2   1   0   1   0   1   2   1   1   0   1   1   0   2   1   1   0   2   1   1   0   2   0   1   1   1   1   0   2   0   0   1   0   2   0   2   1   2   2   2   2   0   2   0   1   0   2   0   2   0   2   0   1   1   2   0   1   1   0   2   0   2   1   1   0   0   2   1   1
 MK-5-1                 2   2   1   1   0   1   1   1   0   2   1   0   0   1   1   1   2   0   2   1   0   1   1   0   1   0   0   2   0   0   1   1   1   2   1   1   1   1   2   1   1   2   1   0   2   2   1   1   0   0   2   2   1   0   2   1   1   2   0   2   2   1   2   0   1   1   2   0   0   1   1   0   0   0   1   1   1   1   1   1   2   0   1   0   1   2   1   0   1   1   2   1   0   1   2   1   2   1   0   1   0   1   2   1   1   2   1   1   2   2   1   1   2   0   1   0   1   1   1   1   0   1   1   0   1   1   0   0   2   1   2   1   1   2   1   1   1   1   2   0   1   0   1   0   0   0   1   0   2   1   2   1   1   1   2   0   1   1   2   2   2   1   1   0   2   1   1   0   0   1   2   0   1   2   1   1   2   0   2   1   1   1   1   1   1   0   2   0   1   1   0   0   1   2   0   2   1   1   2   2
 MK-5-2                 2   2   1   1   0   1   1   1   0   2   1   0   0   1   1   1   2   0   2   1   0   1   2   0   1   0   0   2   0   0   1   1   1   2   1   1   1   1   2   1   2   2   1   1   2   2   1   2   0   0   2   0   1   0   2   0   1   2   0   2   1   1   2   0   1   1   2   0   0   2   1   0   0   0   1   1   1   1   1   1   2   0   1   2   1   2   1   1   1   1   2   1   1   1   0   1   2   0   0   1   1   1   2   0   0   2   1   1   2   2   2   1   2   0   1   0   1   1   1   1   0   1   1   0   1   1   0   0   2   1   2   1   1   2   1   1   1   1   1   0   1   1   1   0   0   0   0   1   2   0   2   1   1   1   2   0   1   1   1   2   2   1   0   0   2   2   1   0   1   1   2   0   1   1   1   1   2   0   2   1   1   0   1   1   1   0   2   0   1   1   0   1   2   2   0   2   1   1   2   2
 MK-5-3                 2   1   2   1   2   1   1   1   0   2   1   0   0   1   2   1   1   0   1   1   1   1   2   0   1   1   0   2   0   0   1   1   2   2   1   1   1   1   1   1   2   2   1   2   2   2   2   2   0   0   2   0   0   0   2   0   0   2   0   2   1   1   1   0   1   1   2   1   0   2   0   0   0   1   1   1   0   1   1   2   2   1   0   2   1   2   1   1   2   1   2   1   1   1   0   1   2   0   0   1   1   1   2   0   0   2   1   1   2   2   1   2   2   0   1   0   1   1   1   1   0   1   1   0   1   1   0   0   1   0   2   0   1   1   0   2   1   1   1   0   2   0   1   0   0   0   0   1   2   1   2   1   0   0   2   0   2   1   1   2   2   1   0   0   2   1   1   0   1   2   2   0   2   1   1   1   1   0   2   1   2   0   1   1   1   0   1   0   1   1   1   1   1   1   0   2   1   1   1   2
 MK-5-4                 2   1   1   2   2   2   1   2   1   2   1   0   1   1   1   1   1   0   1   1   1   2   2   0   2   1   0   2   0   0   2   1   2   2   0   1   1   1   1   1   2   2   1   2   1   2   2   2   0   0   1   0   0   0   2   0   1   2   0   2   1   1   1   0   1   1   2   1   0   1   0   0   0   1   1   1   1   1   1   2   2   1   0   2   1   2   2   1   0   1   2   1   1   1   0   0   2   0   0   0   1   1   2   0   0   2   1   1   2   2   1   2   2   1   1   0   1   1   1   1   0   1   1   0   1   1   1   0   1   1   2   1   1   1   0   2   1   1   1   0   2   0   1   0   0   1   0   1   2   1   2   1   0   0   1   1   2   1   1   2   2   1   0   1   2   1   1   0   1   2   2   1   0   1   1   2   1   1   2   1   1   0   1   0   1   0   0   0   1   0   1   1   1   2   1   2   1   1   1   2
 MK-5-5                 1   1   1   2   2   2   1   2   1   1   1   0   2   1   1   1   1   0   1   1   1   2   2   1   2   1   0   2   0   0   2   2   2   2   0   2   1   1   1   1   2   2   1   1   1   2   2   2   0   1   2   0   0   0   2   0   1   2   0   1   1   2   1   0   1   2   2   1   0   2   0   1   0   1   1   1   1   1   1   2   2   1   0   2   1   2   2   1   1   1   2   1   1   0   1   1   2   0   0   0   1   1   2   0   0   2   1   1   2   2   1   2   2   2   1   0   1   1   1   1   0   1   1   0   1   1   2   0   1   1   2   1   1   2   0   1   1   1   0   0   1   0   1   0   0   1   0   1   2   1   2   1   0   0   1   1   2   1   1   2   2   1   0   1   2   1   1   0   2   1   2   1   0   1   1   2   1   1   2   1   1   0   0   1   1   0   0   0   1   1   1   2   2   2   2   2   1   0   0   2
 MK-5-6                 1   1   1   2   2   1   1   2   1   1   1   0   2   1   1   1   1   0   1   1   1   2   1   1   1   1   0   1   1   0   2   0   2   2   0   2   1   1   1   1   2   2   2   1   1   2   1   2   0   1   2   0   0   1   2   0   1   1   0   2   1   2   2   0   2   1   1   1   0   1   0   2   0   2   1   1   1   1   0   2   2   1   0   2   2   2   2   1   1   0   2   1   1   0   1   1   2   0   0   0   0   1   2   0   0   2   1   1   1   2   1   2   1   2   1   0   1   2   2   0   0   1   1   0   1   1   2   0   1   1   1   1   1   1   0   1   1   1   0   0   0   0   1   1   0   1   0   1   0   1   2   1   0   0   1   2   2   1   1   1   2   1   1   1   1   1   0   1   2   1   2   1   0   1   1   2   1   1   2   1   2   0   0   1   1   0   0   0   1   1   1   2   2   2   2   2   1   0   0   2
 MK-5-7                 2   0   1   2   2   1   1   2   1   1   1   0   2   1   1   2   1   0   1   1   1   1   1   1   1   1   0   1   1   0   2   0   2   2   0   2   1   1   1   1   2   1   2   1   1   2   1   2   0   1   2   0   0   0   2   0   1   1   1   2   0   1   1   1   2   1   1   1   0   1   0   2   0   2   2   1   1   1   0   2   2   1   0   2   2   2   2   1   1   0   2   0   1   1   1   1   2   0   0   0   0   1   2   0   0   1   1   1   1   2   1   1   1   2   1   0   0   2   1   0   0   1   1   0   1   1   2   1   0   1   1   0   1   0   0   1   1   1   1   0   0   0   1   0   0   1   0   0   0   1   2   1   0   0   1   1   2   2   1   1   2   1   1   1   1   0   1   1   2   1   2   1   1   1   2   2   1   1   2   1   2   0   0   1   1   0   0   0   1   0   1   2   2   2   2   1   1   1   0   2
 MK-5-8                 2   0   1   2   2   1   1   2   1   1   1   0   1   1   2   2   1   0   1   2   0   1   2   1   1   1   0   1   1   0   2   1   2   2   0   2   1   1   1   1   2   1   2   1   1   1   1   2   0   1   2   0   0   0   2   0   1   1   1   2   0   0   1   1   2   1   1   1   0   1   0   2   0   2   1   1   1   1   0   2   2   0   0   2   2   2   2   1   1   0   1   0   1   1   1   1   2   1   0   0   0   1   2   0   0   1   1   2   1   2   2   1   1   1   1   1   0   2   1   0   0   1   0   0   1   1   1   1   0   1   1   0   1   0   2   1   1   1   1   1   0   0   1   0   0   2   0   0   0   1   2   1   0   0   2   1   2   2   0   2   2   1   1   1   1   0   1   1   2   2   2   0   1   1   2   2   0   1   2   1   1   1   0   1   0   0   0   0   1   0   0   1   2   2   2   1   1   1   0   1
 MK-5-9                 2   0   1   2   2   1   1   2   1   2   0   0   1   1   2   2   1   0   1   2   1   1   2   1   1   1   0   1   1   0   2   1   2   2   1   1   1   1   1   2   1   1   2   1   1   1   2   1   0   1   2   0   0   0   1   1   0   0   1   1   0   0   1   2   2   1   2   0   0   1   0   2   0   2   1   0   0   1   0   2   1   0   0   1   2   2   1   1   1   0   1   0   1   1   1   1   2   1   0   0   0   1   2   0   0   1   1   1   1   2   2   1   1   1   1   1   0   2   0   0   0   1   0   1   1   1   1   0   0   1   1   0   2   0   2   0   2   1   1   2   1   0   1   0   0   2   1   0   0   1   2   1   0   0   2   1   2   2   1   2   2   1   1   1   1   0   1   1   1   1   2   0   0   1   1   2   1   1   2   1   1   1   0   1   0   0   0   1   1   0   0   2   1   2   2   1   1   1   0   1
 MK-5-10                2   0   1   2   2   2   1   2   2   1   0   1   1   2   2   2   1   0   1   1   1   1   2   1   1   1   0   1   0   0   2   2   2   2   1   1   0   0   0   2   1   1   1   1   2   1   2   0   0   1   2   0   1   0   1   2   0   0   1   1   0   0   1   1   2   1   1   0   0   2   0   2   1   2   1   0   0   1   0   2   1   0   0   1   2   2   1   1   0   1   0   2   1   1   1   1   1   1   0   0   1   0   1   1   0   0   1   1   1   0   2   1   1   1   1   1   0   1   0   1   0   1   0   2   1   1   1   0   0   1   2   0   2   1   1   0   2   1   1   1   1   0   1   0   0   2   1   0   0   2   2   1   0   0   1   1   2   2   1   2   2   2   0   1   1   0   1   2   1   1   2   0   0   1   1   2   1   1   2   1   1   1   0   1   0   0   0   1   1   1   1   2   1   2   2   1   1   1   0   1
 MK-5-11                2   0   1   2   2   2   1   2   2   1   0   1   1   2   1   1   1   0   1   1   1   1   2   2   1   1   1   2   1   1   2   2   1   2   1   0   1   1   0   1   1   1   1   1   2   1   2   0   0   1   2   0   1   0   2   2   0   0   1   1   0   0   1   1   2   1   1   0   0   2   0   2   1   2   1   0   1   1   1   2   1   0   0   1   2   2   1   0   0   1   0   1   1   1   1   1   1   1   0   0   1   0   1   1   0   0   1   1   1   0   2   1   1   1   1   1   0   1   0   1   0   1   0   2   1   1   0   0   0   1   2   1   2   1   1   0   2   2   1   1   1   0   1   0   0   2   1   0   0   2   2   1   0   0   1   1   1   2   1   2   2   2   0   1   1   0   1   1   1   1   2   1   0   1   1   1   1   1   1   1   0   1   0   1   0   0   0   1   1   2   1   2   1   1   2   2   1   1   1   1
 MK-5-12                1   0   1   2   2   1   1   2   2   1   0   1   0   2   2   1   1   0   1   1   1   1   2   2   1   0   1   2   1   1   2   2   1   2   1   0   1   1   0   1   1   1   1   1   1   2   1   0   0   2   2   0   1   0   2   2   0   0   1   1   0   1   1   0   1   1   1   0   0   2   1   1   1   2   0   0   1   1   2   1   2   0   0   1   2   2   1   0   0   1   0   1   1   1   1   2   2   1   0   0   1   0   2   1   0   0   1   1   1   0   1   0   1   1   1   1   0   1   0   1   0   1   1   1   1   0   0   0   0   1   1   1   2   1   0   0   2   1   1   1   1   0   1   1   0   1   1   0   0   2   2   0   0   0   1   1   1   2   1   1   2   0   0   1   2   0   1   1   1   1   1   1   0   1   1   1   1   1   1   1   0   1   0   1   0   0   0   0   0   2   1   1   2   1   2   2   1   1   1   1
 MK-5-13                1   0   1   2   2   1   2   2   2   1   0   1   0   2   1   1   2   0   1   2   1   1   2   2   1   0   1   2   0   1   2   2   1   1   1   0   1   1   1   1   2   1   1   1   1   2   1   1   0   2   2   0   1   0   2   2   0   0   1   1   0   1   1   0   1   1   2   1   0   2   1   1   1   1   0   0   1   1   2   1   2   0   0   2   2   2   1   1   1   2   0   1   1   1   1   2   2   1   0   0   1   0   2   1   0   0   1   0   1   0   1   1   0   2   1   1   0   1   0   1   0   1   1   1   1   0   0   0   0   1   1   1   1   1   1   0   2   0   1   1   0   1   0   1   0   1   1   0   0   2   2   1   0   0   1   1   1   1   1   1   2   2   1   1   1   0   1   0   1   1   1   1   0   1   2   1   1   0   1   1   0   1   1   1   0   0   0   0   1   2   1   2   2   1   1   2   1   1   1   1
 MK-5-14                2   0   1   2   2   1   2   2   2   1   1   1   1   2   0   1   2   0   1   2   1   1   2   2   1   0   1   1   1   2   2   2   1   1   1   0   1   0   1   1   2   1   1   1   0   1   2   1   1   2   1   0   1   0   2   2   0   0   1   0   0   0   1   0   1   1   2   1   0   1   1   1   1   1   0   0   1   1   2   1   1   0   0   2   2   1   1   2   1   2   0   1   1   1   2   2   2   1   0   0   1   0   2   1   0   0   0   0   1   1   0   1   0   2   1   1   0   1   0   1   0   2   0   1   1   0   1   0   0   1   1   1   1   1   1   0   2   0   0   2   0   1   0   1   0   1   1   0   0   2   2   1   0   1   0   1   1   1   1   1   2   2   2   1   2   0   1   0   1   1   1   1   0   1   1   1   1   0   1   1   2   1   2   1   1   0   0   0   1   2   1   2   2   1   1   2   1   0   0   0
 MK-5-15                2   1   1   2   1   0   2   2   2   1   1   1   1   2   0   1   1   0   1   2   1   2   2   2   1   0   1   1   1   2   2   2   2   1   2   0   1   0   0   0   2   1   1   2   1   0   2   1   1   2   0   0   1   0   2   2   0   0   1   0   0   1   1   1   0   1   2   1   0   2   1   1   1   1   1   0   1   1   2   1   2   0   1   1   2   1   1   2   1   2   0   0   1   1   2   2   2   1   0   0   1   1   2   1   1   0   0   0   1   1   0   1   1   2   1   1   0   1   0   1   0   2   0   1   1   0   1   0   1   1   0   1   1   1   1   0   2   0   0   2   0   1   1   1   0   1   1   0   0   2   2   1   0   0   0   1   1   2   2   1   1   2   2   0   2   0   1   0   0   1   1   1   0   1   1   1   1   0   1   1   2   1   2   1   1   0   0   0   2   2   1   2   2   1   1   2   1   0   0   0
 MK-5-16                2   1   0   2   0   0   1   2   2   1   1   1   1   2   0   1   1   1   1   1   1   2   2   1   1   0   1   1   1   2   2   2   2   1   2   0   2   0   0   0   2   1   1   2   1   0   0   1   1   1   1   1   1   0   2   2   0   0   1   0   0   1   1   1   1   2   2   1   0   2   2   2   1   2   0   0   2   1   2   1   2   0   0   1   2   1   1   2   1   2   1   0   1   1   2   2   2   1   0   1   1   1   1   1   1   1   0   0   1   1   0   1   0   2   1   1   1   0   1   1   0   1   0   1   1   1   1   0   1   1   0   1   1   1   1   0   2   0   1   2   0   1   1   1   0   2   1   0   0   2   2   1   0   0   0   1   1   2   2   1   1   1   2   0   2   0   1   0   1   2   1   1   0   1   1   1   1   0   1   1   2   1   2   1   1   1   0   0   2   1   2   1   2   1   1   1   1   0   0   0
 MK-6-1                 1   1   1   2   0   1   1   1   0   2   0   1   1   0   1   2   1   2   2   2   1   1   2   0   0   1   2   0   2   1   1   1   1   0   2   0   1   0   0   1   2   1   2   2   0   0   0   1   1   0   1   0   1   0   2   1   1   1   2   0   1   1   2   1   1   2   0   1   2   0   1   1   1   1   1   0   1   2   1   1   1   2   0   0   0   0   1   1   1   1   1   1   1   1   0   2   2   1   1   1   1   0   1   0   2   1   2   1   1   2   2   1   1   2   1   2   0   0   1   1   2   2   0   0   1   1   1   2   2   1   2   0   2   1   2   2   1   0   1   1   1   0   1   2   2   1   1   0   2   1   1   0   2   0   1   1   1   1   0   0   1   2   0   1   0   2   0   1   1   1   1   1   2   1   1   2   1   1   2   0   1   0   0   1   2   1   2   1   1   0   0   0   2   1   1   1   1   0   1   0
 MK-6-2                 2   1   1   2   0   1   1   2   0   1   0   0   2   0   1   2   2   2   1   2   1   1   2   1   0   0   2   0   1   1   0   1   1   0   2   1   1   0   0   1   2   1   2   2   1   0   0   2   1   0   1   0   1   0   1   0   2   2   2   0   1   1   2   0   1   2   0   1   2   0   0   1   1   1   1   0   1   2   1   2   0   2   0   0   0   0   1   1   1   1   1   1   1   1   0   2   2   1   2   1   2   1   1   0   2   1   0   1   1   2   2   2   1   2   1   2   0   0   1   0   2   2   0   0   2   1   1   1   1   0   2   0   2   1   2   2   1   0   1   1   1   0   1   2   2   1   1   0   2   1   1   0   2   0   1   1   1   1   0   0   1   2   0   1   0   2   0   1   1   1   1   1   1   1   1   2   1   1   2   0   1   1   0   2   2   1   2   1   1   0   0   0   2   2   1   1   1   0   1   0
 MK-6-3                 2   2   1   2   0   1   0   2   0   1   0   0   2   0   1   2   1   2   2   2   1   1   2   1   0   0   0   1   1   1   1   1   0   0   2   1   0   0   0   2   0   1   2   2   1   0   0   2   1   1   1   1   1   0   1   0   2   2   1   0   1   1   2   0   1   2   0   2   2   1   0   1   1   1   1   0   1   2   1   2   1   2   1   0   0   0   1   1   1   1   1   1   1   1   0   1   2   1   2   1   1   2   1   0   2   1   0   1   2   2   2   2   1   2   1   2   0   0   1   1   0   2   1   0   2   1   1   1   1   0   2   0   1   1   2   2   1   0   1   1   1   0   1   2   2   1   2   0   2   1   1   0   2   0   1   1   1   1   1   0   1   2   0   1   0   1   0   1   1   2   2   1   1   1   1   2   1   1   2   1   1   1   0   2   2   2   2   1   1   0   0   0   2   2   1   1   1   1   0   0
 MK-6-4                 2   2   2   1   0   1   0   2   1   1   1   0   2   0   1   2   1   2   1   2   1   1   2   2   0   0   0   1   1   1   1   1   0   0   2   1   0   0   0   2   0   1   2   2   1   0   1   0   1   1   1   0   0   0   0   0   2   2   1   0   1   1   2   1   1   2   1   2   2   2   0   1   1   1   1   1   1   2   2   2   1   2   1   1   0   0   1   0   1   1   1   1   1   1   0   1   2   1   2   1   1   2   1   0   2   1   0   1   2   1   1   2   2   2   0   2   0   0   1   1   0   2   0   0   2   1   1   2   1   0   2   0   1   1   2   1   1   0   1   1   1   0   0   1   1   1   2   0   2   1   1   0   2   0   1   1   1   1   1   0   1   2   0   1   0   1   0   1   1   2   2   1   2   1   1   2   1   1   2   1   1   1   0   2   1   1   2   1   1   0   0   0   2   2   1   1   1   0   0   1
 MK-6-5                 2   1   2   0   0   1   1   2   1   2   1   0   2   0   1   2   1   2   1   2   1   1   2   2   0   1   0   1   1   1   1   1   0   0   2   1   0   0   0   2   1   1   2   2   1   0   1   0   1   1   1   1   0   1   0   0   2   2   1   0   1   1   2   1   1   2   2   0   2   2   0   1   1   1   1   1   1   2   2   2   0   2   1   1   0   0   1   0   1   1   1   1   1   1   0   1   2   1   2   0   1   2   2   1   2   0   0   1   1   1   1   2   2   2   0   2   0   0   1   0   0   2   0   0   2   1   1   2   1   0   2   0   1   1   1   1   1   0   1   2   1   0   1   1   0   1   2   0   2   1   1   0   2   1   1   1   0   1   1   0   1   2   1   1   0   1   1   1   0   1   2   1   2   1   1   2   1   2   1   1   1   1   0   2   1   1   2   1   1   0   0   0   1   2   1   1   1   0   0   1
 MK-6-6                 2   1   1   0   0   1   1   2   1   2   2   0   2   1   1   2   1   2   1   1   1   1   2   2   0   1   1   1   1   2   1   1   0   0   1   1   1   0   0   2   1   1   2   2   1   0   1   0   1   1   1   0   0   1   0   0   2   2   1   0   1   1   2   1   1   2   2   0   2   2   0   1   1   0   1   1   1   2   2   2   0   2   0   1   0   0   1   1   1   1   1   0   1   0   0   1   2   0   1   0   0   2   1   1   2   0   0   2   1   1   0   2   2   2   0   1   1   0   1   0   1   2   1   1   1   1   1   2   1   0   2   0   1   1   1   1   1   0   1   2   1   1   1   1   0   1   2   0   1   1   2   0   2   1   1   2   0   1   1   1   2   2   1   0   0   0   1   1   0   1   1   1   2   1   1   2   1   2   1   1   1   1   1   2   1   0   2   1   1   0   1   0   1   2   1   0   1   0   0   1
 MK-6-7                 1   1   2   0   0   1   1   2   1   2   2   0   2   1   1   2   1   2   1   1   1   1   1   2   1   1   1   1   0   2   1   1   0   0   1   0   1   0   0   2   1   1   2   2   1   1   1   0   1   1   1   0   0   1   0   1   2   2   1   0   1   2   2   1   1   2   2   0   2   2   0   1   1   1   1   1   1   1   2   1   0   2   1   1   0   0   1   0   1   1   1   1   1   0   0   1   2   1   1   0   0   2   1   1   2   0   1   2   1   1   0   2   2   2   0   1   1   0   1   0   1   2   1   1   1   1   1   1   1   0   2   0   1   1   1   2   2   0   1   1   1   1   1   0   0   1   2   0   1   1   1   0   2   1   1   2   1   1   1   1   2   1   1   0   0   1   1   1   0   1   1   1   1   0   1   2   1   2   1   1   1   1   1   2   1   0   2   1   1   0   1   1   1   2   1   0   1   0   0   1
 MK-6-8                 1   1   2   0   0   1   0   2   1   2   2   1   2   1   1   2   1   2   1   1   1   0   1   2   1   1   1   1   0   2   1   2   0   0   1   0   0   0   0   2   1   1   2   2   1   2   1   0   1   1   1   0   0   1   0   0   2   2   1   0   1   2   2   1   0   2   2   0   2   2   0   2   1   1   1   1   2   2   2   1   0   2   1   1   0   1   1   0   1   1   0   0   0   1   1   1   1   1   1   0   0   2   0   1   2   0   1   2   1   1   1   2   2   2   0   1   1   0   1   0   1   2   0   1   1   1   1   1   1   0   2   1   1   1   1   2   2   0   1   1   1   1   1   0   0   1   2   0   2   1   1   0   1   1   1   2   1   1   0   1   2   1   1   0   0   2   1   1   1   1   1   1   1   0   1   1   0   2   1   1   0   0   1   2   1   0   2   1   1   0   1   1   0   2   1   0   1   0   0   1
 MK-6-9                 1   2   1   1   0   1   0   2   1   2   2   1   2   1   1   1   2   2   1   1   1   1   1   2   1   1   1   1   0   2   1   2   0   0   1   0   0   0   0   2   1   0   2   2   1   2   1   0   0   1   1   0   0   1   0   0   2   2   1   0   2   2   2   0   0   2   2   0   2   2   0   2   1   2   1   1   2   1   2   1   0   2   1   1   0   1   1   1   1   1   0   1   0   0   1   2   1   1   1   0   0   2   0   1   2   0   1   2   1   1   1   2   2   2   0   1   1   0   2   0   0   2   0   1   1   1   1   1   1   0   2   1   1   1   1   2   2   0   1   1   1   1   2   0   0   1   2   1   2   2   1   0   1   1   2   2   1   1   0   0   2   1   1   0   0   1   1   1   1   1   1   1   1   0   0   2   0   2   1   1   0   0   2   1   1   2   2   1   1   0   1   1   0   2   1   1   1   0   0   1
 MK-6-10                1   2   1   1   0   1   0   1   1   2   2   1   2   1   1   1   2   2   1   0   1   1   1   2   1   1   1   2   0   2   1   1   0   0   1   0   0   0   0   2   1   0   2   2   2   2   1   0   0   1   1   0   0   1   0   0   2   2   1   0   2   2   1   1   0   2   2   0   2   1   0   2   1   2   1   0   2   1   2   1   0   2   1   1   0   0   1   1   2   1   1   1   0   0   1   2   1   1   2   0   0   1   0   1   2   0   1   2   1   1   1   2   2   2   0   1   1   0   2   0   0   2   0   1   1   1   1   1   1   0   2   1   1   1   2   2   1   0   1   1   1   1   2   0   0   1   1   1   1   1   1   0   2   1   2   2   1   0   0   0   2   1   1   0   0   1   2   1   1   0   1   1   0   0   0   2   1   2   1   1   1   0   2   1   1   2   2   2   1   0   0   1   0   2   1   1   1   0   0   0
 MK-6-11                1   1   1   1   0   2   1   1   1   2   2   1   2   1   1   1   2   2   1   1   1   0   2   2   1   1   0   2   0   2   1   1   0   0   1   0   1   0   0   2   1   0   2   2   2   1   1   0   0   0   1   0   0   1   1   0   2   2   1   0   2   2   1   1   1   1   2   0   1   1   0   1   1   2   1   1   2   1   2   1   0   2   2   1   1   0   1   0   2   1   2   2   0   0   1   1   2   1   2   0   0   1   0   1   2   0   1   2   1   2   1   2   2   2   0   1   1   2   2   0   0   2   0   0   1   1   1   1   1   0   2   1   1   1   0   2   1   0   1   1   0   1   2   1   0   1   1   1   2   1   1   0   2   1   2   1   1   2   1   0   2   2   1   1   0   1   2   1   1   1   1   1   0   0   0   1   1   2   1   1   2   1   2   1   1   1   2   1   1   0   0   1   0   1   1   1   1   0   0   0
 MK-6-12                1   1   1   1   0   2   1   1   1   2   2   1   2   1   1   1   2   2   1   1   1   0   2   2   1   1   2   2   0   2   1   1   0   0   1   0   0   1   0   2   1   0   2   1   2   1   1   1   0   0   1   0   0   1   1   0   2   2   1   0   2   2   2   1   1   1   2   0   1   1   1   1   1   2   1   1   2   1   2   0   0   1   2   1   1   0   2   1   2   1   1   2   0   0   1   1   1   1   1   0   0   0   0   1   2   0   1   1   1   2   1   1   2   2   0   1   1   2   2   1   0   1   0   0   0   1   1   1   1   0   2   1   1   1   0   2   1   0   1   1   0   1   2   1   0   1   1   1   2   1   1   0   2   1   2   1   2   1   1   0   2   2   1   1   0   1   2   1   1   1   1   1   0   0   0   1   1   2   1   1   1   1   2   1   1   1   2   1   1   0   1   0   0   1   1   1   1   0   0   0
 MK-6-13                1   1   1   1   0   1   1   1   1   2   2   1   2   1   1   1   2   1   2   0   0   1   2   2   1   1   2   2   0   2   1   1   0   0   1   0   0   1   0   2   1   1   2   1   2   1   1   1   0   0   1   0   0   1   1   0   2   1   1   0   1   1   2   0   0   1   2   0   1   1   1   1   1   2   1   0   2   1   1   0   1   1   2   1   1   0   2   1   2   0   1   2   0   0   1   1   1   1   1   0   0   0   1   1   2   0   1   1   1   1   0   1   2   2   0   1   1   2   2   2   1   1   0   0   1   2   1   1   1   0   2   1   1   0   0   2   1   0   2   1   0   1   2   1   0   1   1   1   2   0   0   0   2   2   2   1   2   0   1   0   2   2   1   1   0   1   1   1   1   1   2   0   1   0   0   1   1   2   1   1   1   1   1   1   0   1   2   1   1   0   1   0   0   0   0   2   1   0   0   0
 MK-6-14                1   1   1   1   0   1   1   1   1   2   2   1   2   1   1   1   2   1   2   1   0   1   2   2   1   1   2   2   0   2   1   1   0   0   1   0   1   1   1   2   1   1   2   1   2   1   1   1   0   0   1   1   0   0   1   0   1   1   1   0   0   1   1   0   0   1   2   0   1   1   1   1   1   2   1   0   2   1   2   0   1   1   2   2   1   1   2   1   2   0   1   1   0   0   1   1   1   0   1   0   0   0   1   1   2   0   0   1   0   1   0   1   2   2   0   1   1   2   2   2   1   1   0   0   1   2   1   1   2   0   1   1   1   0   0   2   1   0   2   1   0   2   1   1   0   1   1   1   1   0   0   0   2   1   2   1   2   0   1   0   2   2   2   1   0   1   1   1   0   1   2   1   1   0   0   1   1   2   1   1   1   1   1   1   0   1   2   1   1   1   1   0   0   0   1   2   1   1   0   0
 MK-6-15                1   1   1   1   1   1   1   1   1   1   2   1   2   1   1   1   2   1   2   1   0   1   1   2   1   1   2   2   1   2   1   2   0   0   1   0   1   1   1   2   1   1   1   1   2   1   2   1   0   0   1   1   0   1   1   1   2   1   2   0   1   1   1   0   0   1   2   0   1   1   1   1   1   2   1   1   2   1   1   0   1   1   2   2   1   1   2   1   1   0   1   1   1   1   1   1   1   0   1   1   0   0   1   1   2   0   0   1   0   0   0   1   2   2   0   1   1   2   2   2   1   1   0   0   1   2   1   1   2   0   1   1   1   0   1   2   1   0   2   1   0   2   1   1   0   1   0   1   2   0   0   0   2   1   2   2   2   0   1   0   2   2   2   1   0   1   1   1   0   1   2   1   0   0   1   2   1   2   1   1   1   1   1   0   0   1   2   1   1   1   0   0   0   1   1   1   1   1   1   0
 MK-6-16                1   1   2   2   1   1   1   1   1   1   1   1   2   1   1   1   2   1   1   0   0   1   1   2   1   1   2   2   1   1   0   2   1   0   1   0   1   0   1   2   1   1   1   1   2   1   0   1   0   2   0   1   0   1   1   1   2   1   2   0   1   1   1   0   0   1   2   0   1   1   1   1   1   0   1   1   2   1   1   0   1   1   2   2   1   0   2   1   0   0   1   1   1   1   1   1   1   1   1   1   0   0   1   1   2   0   0   1   1   0   0   1   2   2   0   1   1   2   2   2   1   1   0   0   1   2   1   0   2   0   2   1   0   0   1   2   2   0   2   1   0   2   1   1   0   1   0   1   2   0   0   0   2   1   2   2   2   0   1   0   2   2   2   1   0   1   1   1   0   1   2   1   1   0   1   2   1   2   1   1   1   1   1   0   0   1   2   1   1   2   0   0   0   1   1   1   1   1   1   0
 
!****************************************** Phenotypic Data **********************************************************
!-100.0 is resevred for missing phenotype
SimulatedTrait1        10.5127   10.3684    9.8370   10.4207   11.1776   10.2886    9.4718   10.7268    8.9643    9.4140   10.3307   10.5624    9.8878    9.6590    9.4771   10.0979   10.0095   10.2967   11.3498    9.9362    7.9712   12.0165    9.1664    9.2045    9.7447   11.2454   12.4096    9.8646    9.9634    9.3431   10.5921   10.5542    9.2592    8.6794    9.9533   10.8885   10.1367   12.0224   10.0408    9.4400    8.4854    9.9546    9.9680    8.8520    9.6738   11.1288   10.4689    9.2678    7.7607    9.0968    7.1970    7.8602   10.2051    9.9834   10.3886   10.3859   11.9675    9.0944   11.0771    9.8656   12.3115   11.2616   10.0347    9.6565   11.5739   12.1934    8.9092   10.1450    8.7059   11.1666   11.1803    9.3559    9.3880    8.9877    9.8025   10.8141   10.7012    9.7736    9.9657    9.2984    9.8475    9.8590   10.1966    8.8926    9.9611    9.5094   11.3266    9.6894   10.4718   11.1392    9.9814   11.4370   11.4193    8.2789   11.3704   10.5428   11.2501   10.2209   10.6153    9.6484   10.0504   10.3470    9.2674   10.4728    9.4974   10.2259    9.1805   11.2062   10.0925    7.3324   10.2130   10.0872   10.0505   10.4802   10.4554   11.3563    9.6799   11.4121   10.1977   10.2828    8.9944   10.8733    9.6445    9.8918    9.3203   11.0317   10.7305    9.6850    9.6441    9.8681    9.7781    9.7208   10.7256   10.1961    8.4136    8.7306   10.8372    9.4787   11.5443   11.1718    9.9899    9.4571    9.9234    6.8261   11.4306    9.7212   11.1253    9.5107   11.4340    9.3019    9.6037    9.8158   10.6666   12.1380   10.4858    9.9597   11.1534   10.8888   10.2471    9.2229   10.2615   10.5460    9.2351   10.6664   10.2109    8.8480    9.9049   10.4199    9.3012    9.7753    9.8533    9.3509    8.3939    9.2408    9.2318    9.7849   10.4695   12.4523    9.3283    9.4362   10.5367   11.4174   11.0202   10.1330   10.7420   10.0792    7.5072    7.6448    9.4608    9.7329   10.0087    9.7913   10.8645   11.8634   12.8788   10.8583    8.6769   10.7048   11.3780    9.1335
 
