# Supplementary material for: Inclusive Composite Interval Mapping of QTL by Environment Interactions in Biparental Populations
Source: PLoS One. 2015 Jul 10;10(7):e0132414. doi: 10.1371/journal.pone.0132414 (PMC4498613; doi:10.1371/journal.pone.0132414)
Supplement: S2 File — (ZIP) [file pone.0132414.s002.zip › F2 population/e=1/run_00193.met]

!**********************Note: lines staring with "!" are remarks and will be ignored in the program********************
!*********************************General Information**********************************
!Assuming F1 = P1 x P2, populations available in QTL IciMapping are: 
!  1, P1BC1F1 = P1 x F1, the first backcrossing where P1 is used as the recurrent parent;
!  2, P2BC1F1 = P2 x F1, the first backcrossing where P2 is used as the recurrent parent;
!  3, F1DH, F1-derived doubled haploids; 
!  4, RIL or F1RIL, recombination inbred lines through the repeated selfing of F1;
!  5, P1BC1RIL, recombination inbred lines through the repeated selfing of P1BC1F1;
!  6, P2BC1RIL, recombination inbred lines through the repeated selfing of P2BC1F1;
!  7, F2, the selfing generation of F1;
!  8, F3, the selfing generation of F2;
!  9, P1BC2F1, the second backcrossing where P1 is used as the recurrent parent; 
! 10, P2BC2F1, the second backcrossing where P2 is used as the recurrent parent;
! 11, P1BC2RIL, recombination inred lines through the repeated selfing of P1BC2F1; 
! 12, P2BC2RIL, recombination inred lines through the repeated selfing of P2BC2F1; 
! 13, P1BC1F2, the selfing generation of P1BC1F1; 
! 14, P2BC1F2, the selfing generation of P2BC1F1; 
! 15, P1BC2F2, the selfing generation of P1BC2F1; 
! 16, P2BC2F2, the selfing generation of P2BC2F1; 
! 17, P1BC1DH, P1BC1F1-derived doubled haploids; 
! 18, P2BC1DH, P2BC1F1-derived doubled haploids; 
! 19, P1BC2DH, P1BC2F1-derived doubled haploids; 
! 20, P2BC2DH, P2BC2F1-derived doubled haploids; 
   7      !Mapping Population (see remarks above)
   2      !Mapping Function (1 for Kosambi; 2 for Haldane; 3 for Morgan)
   2      !Marker Space Type (1 for intervals; 2 for positions)
   1      !Marker Space Unit(1 for centiMorgans; 2 for Morgan)
   6      !Number of Chromosomes (or Linkage Groups)
 200      !Size of the mapping population
   1      !Number of environments
 
!***************************************** Chromosomes and Linkage Maps **********************************************
!Chromosome                 NumMarkers
-CH1                        16
-CH2                        16
-CH3                        16
-CH4                        16
-CH5                        16
-CH6                        16
!Linkage map (Marker name followed by position or the interval length)
 MK-1-1                1     0.000
 MK-1-2                1    10.000
 MK-1-3                1    20.000
 MK-1-4                1    30.000
 MK-1-5                1    40.000
 MK-1-6                1    50.000
 MK-1-7                1    60.000
 MK-1-8                1    70.000
 MK-1-9                1    80.000
 MK-1-10               1    90.000
 MK-1-11               1   100.000
 MK-1-12               1   110.000
 MK-1-13               1   120.000
 MK-1-14               1   130.000
 MK-1-15               1   140.000
 MK-1-16               1   150.000
 MK-2-1                2     0.000
 MK-2-2                2    10.000
 MK-2-3                2    20.000
 MK-2-4                2    30.000
 MK-2-5                2    40.000
 MK-2-6                2    50.000
 MK-2-7                2    60.000
 MK-2-8                2    70.000
 MK-2-9                2    80.000
 MK-2-10               2    90.000
 MK-2-11               2   100.000
 MK-2-12               2   110.000
 MK-2-13               2   120.000
 MK-2-14               2   130.000
 MK-2-15               2   140.000
 MK-2-16               2   150.000
 MK-3-1                3     0.000
 MK-3-2                3    10.000
 MK-3-3                3    20.000
 MK-3-4                3    30.000
 MK-3-5                3    40.000
 MK-3-6                3    50.000
 MK-3-7                3    60.000
 MK-3-8                3    70.000
 MK-3-9                3    80.000
 MK-3-10               3    90.000
 MK-3-11               3   100.000
 MK-3-12               3   110.000
 MK-3-13               3   120.000
 MK-3-14               3   130.000
 MK-3-15               3   140.000
 MK-3-16               3   150.000
 MK-4-1                4     0.000
 MK-4-2                4    10.000
 MK-4-3                4    20.000
 MK-4-4                4    30.000
 MK-4-5                4    40.000
 MK-4-6                4    50.000
 MK-4-7                4    60.000
 MK-4-8                4    70.000
 MK-4-9                4    80.000
 MK-4-10               4    90.000
 MK-4-11               4   100.000
 MK-4-12               4   110.000
 MK-4-13               4   120.000
 MK-4-14               4   130.000
 MK-4-15               4   140.000
 MK-4-16               4   150.000
 MK-5-1                5     0.000
 MK-5-2                5    10.000
 MK-5-3                5    20.000
 MK-5-4                5    30.000
 MK-5-5                5    40.000
 MK-5-6                5    50.000
 MK-5-7                5    60.000
 MK-5-8                5    70.000
 MK-5-9                5    80.000
 MK-5-10               5    90.000
 MK-5-11               5   100.000
 MK-5-12               5   110.000
 MK-5-13               5   120.000
 MK-5-14               5   130.000
 MK-5-15               5   140.000
 MK-5-16               5   150.000
 MK-6-1                6     0.000
 MK-6-2                6    10.000
 MK-6-3                6    20.000
 MK-6-4                6    30.000
 MK-6-5                6    40.000
 MK-6-6                6    50.000
 MK-6-7                6    60.000
 MK-6-8                6    70.000
 MK-6-9                6    80.000
 MK-6-10               6    90.000
 MK-6-11               6   100.000
 MK-6-12               6   110.000
 MK-6-13               6   120.000
 MK-6-14               6   130.000
 MK-6-15               6   140.000
 MK-6-16               6   150.000
!*********************************** Marker Types ********************************************************************
!Co-dominant marker: When heterozygote F1 is present, P1 is coded as 2, F1 is coded as 1, and P2 is coded as 0; Otherwise, P1 is coded as 2, and P2 is coded as 0. 
!Dominant marker: When heterozygote F1 is present, P1 and F1 are coded as 12, and P2 is coded as 0; Otherwise, P1 is coded as 2, and P2 is coded as 0.  
!Recessive markers: When heterozygote F1 is present, P1 is coded as 2, and F1 and P2 are coded as 10; Otherwise, P1 is coded as 2, and P2 is coded as 0. 
!Missing marker is coded as -1. 
 MK-1-1                 1   1   1   1   1   2   1   1   1   2   1   1   0   2   0   2   1   1   1   1   0   1   0   1   1   2   1   1   1   1   0   0   2   2   2   2   2   1   1   0   2   2   1   0   1   1   0   1   2   1   2   0   2   2   2   2   1   1   0   1   1   2   1   1   1   1   2   2   0   2   2   0   1   2   1   1   2   1   0   1   1   0   1   0   0   2   2   1   2   0   0   1   2   2   0   2   1   1   1   1   1   1   2   1   1   1   1   0   2   2   2   2   0   1   1   2   2   1   1   1   1   2   0   1   0   1   0   2   1   0   2   0   1   1   0   2   0   2   1   0   1   0   0   2   1   0   1   2   1   0   1   0   1   1   2   2   1   1   1   1   2   2   2   2   2   2   1   1   1   2   1   2   2   2   1   2   2   1   1   1   2   2   1   1   1   2   0   1   1   2   0   1   1   1   1   2   1   1   2   1
 MK-1-2                 1   1   1   1   1   2   1   1   1   2   1   1   0   2   0   2   1   1   1   1   0   1   0   1   0   2   1   1   1   1   0   1   2   2   2   2   2   1   1   0   2   1   0   0   1   1   0   1   2   1   2   0   2   2   2   2   1   1   0   2   1   2   1   1   1   1   1   2   0   2   2   0   1   2   1   1   2   1   0   1   1   1   2   0   0   2   2   1   2   0   0   1   2   1   0   2   1   1   1   1   1   1   1   1   1   2   2   0   2   2   2   2   0   1   1   2   2   1   1   2   1   2   0   1   0   1   0   2   1   1   2   0   2   1   0   1   0   1   1   1   1   0   0   2   1   0   1   1   1   0   0   0   1   2   1   2   0   0   1   1   2   2   1   2   2   2   1   1   1   2   1   2   2   2   1   2   2   1   1   2   2   2   1   1   1   1   0   1   1   2   0   1   1   1   1   2   1   1   2   1
 MK-1-3                 1   1   1   1   1   2   1   1   0   2   1   1   1   2   0   2   1   1   1   1   1   1   0   1   0   2   1   1   2   1   0   1   1   2   2   1   2   1   1   0   2   1   0   0   1   1   0   1   2   1   1   0   2   2   2   2   1   1   0   2   1   2   1   1   1   2   1   1   0   2   2   0   1   2   1   1   1   1   0   1   1   1   2   0   0   2   2   1   2   0   1   1   2   1   0   1   1   1   0   1   2   1   2   1   1   1   2   0   2   2   2   2   1   1   1   1   2   1   1   2   1   1   0   1   0   1   1   2   2   1   1   0   2   1   0   1   0   1   1   1   2   0   0   2   1   0   1   1   1   0   0   0   1   2   1   2   0   0   1   1   2   2   1   2   2   2   1   1   1   1   1   2   2   2   1   2   1   1   0   2   2   1   1   2   0   2   0   1   1   2   1   1   1   1   1   2   1   1   1   1
 MK-1-4                 1   1   2   1   1   2   1   0   0   2   1   1   1   2   0   2   1   1   0   1   1   1   1   1   0   2   2   0   2   1   1   1   1   2   2   1   2   1   1   0   2   1   1   0   1   1   0   1   2   1   1   0   2   2   1   2   1   1   0   2   1   2   1   2   1   2   1   1   0   2   2   0   1   2   2   1   1   1   1   1   1   1   2   0   0   2   2   1   2   0   1   1   1   1   1   1   2   1   0   1   2   1   2   1   1   0   2   0   2   2   2   2   1   1   1   0   2   1   1   1   1   2   0   1   0   1   1   2   1   1   1   1   1   1   0   1   0   1   1   1   2   0   0   2   1   0   1   1   1   0   0   1   1   2   1   2   0   0   1   1   2   2   1   0   2   2   1   1   1   1   1   1   2   2   1   2   1   1   0   2   1   1   1   2   0   2   0   1   1   2   1   1   0   1   1   2   1   1   1   1
 MK-1-5                 1   1   1   1   1   2   1   0   0   2   1   1   1   2   0   1   1   1   0   1   1   1   2   1   1   2   1   0   1   1   1   1   1   0   1   1   2   0   1   0   2   1   1   0   1   1   0   1   2   1   1   0   2   2   1   1   1   1   0   2   1   2   1   2   1   2   1   1   2   2   2   0   1   2   2   2   1   1   1   1   1   1   1   0   0   2   1   2   2   0   1   1   1   1   1   1   2   1   0   1   2   1   2   1   1   0   2   0   2   2   2   2   1   1   1   1   2   1   0   0   1   2   0   1   0   1   1   2   1   1   0   1   1   1   0   1   1   1   1   1   2   0   0   2   1   0   1   1   1   0   0   1   1   2   2   2   0   0   1   1   1   2   1   0   2   2   1   1   1   1   2   0   2   2   1   1   1   1   0   2   1   1   0   1   0   2   1   1   1   2   1   1   0   1   1   2   1   1   1   1
 MK-1-6                 2   2   1   1   1   2   1   0   0   1   0   1   1   2   0   1   2   1   0   1   1   1   2   1   1   2   1   0   1   1   1   1   1   0   2   1   1   0   1   0   2   1   1   0   1   1   0   1   2   1   1   0   2   2   1   1   1   0   0   2   1   2   0   1   1   2   1   1   1   2   2   0   1   2   2   2   2   1   1   1   1   1   1   0   1   2   1   2   2   0   1   1   2   1   1   1   1   1   0   1   1   1   2   1   1   0   2   1   2   1   2   2   2   1   2   1   0   1   0   1   1   2   0   1   0   1   1   2   0   1   0   2   1   1   0   1   1   1   1   1   2   0   0   2   1   0   1   1   2   0   1   1   1   2   1   1   0   0   1   1   1   1   1   0   2   2   1   2   1   1   1   0   2   2   0   1   1   1   0   2   1   1   0   1   1   1   1   1   2   2   1   1   0   1   1   2   1   1   1   1
 MK-1-7                 2   1   0   2   1   1   1   0   1   2   0   0   1   2   0   1   2   2   0   1   1   1   1   1   1   1   1   0   1   1   2   0   1   0   2   1   1   1   1   0   2   1   1   0   1   1   0   1   1   1   1   0   2   2   1   1   0   0   0   1   1   2   0   1   1   2   1   1   1   1   2   0   0   1   2   2   2   1   1   1   2   1   1   0   1   2   1   2   2   0   1   1   1   1   1   1   1   1   0   1   1   1   2   1   1   0   2   1   1   1   2   2   2   1   2   1   0   2   0   1   1   1   1   1   0   1   1   2   0   1   1   2   1   1   1   1   1   1   1   1   2   0   0   1   1   1   1   1   2   0   1   0   2   1   1   1   1   0   2   1   1   1   1   1   2   2   1   2   1   1   1   0   2   2   0   1   1   1   0   2   1   1   0   1   1   1   1   1   0   2   1   1   0   1   1   2   1   1   1   0
 MK-1-8                 2   2   1   2   1   1   1   0   1   2   0   0   1   1   0   1   2   2   0   1   0   1   1   1   1   1   1   0   1   1   2   0   1   1   2   1   1   0   1   0   2   1   1   1   1   1   0   1   1   1   1   0   2   1   0   1   1   0   0   1   1   2   0   1   1   1   2   1   0   1   2   0   1   1   2   2   2   1   1   1   2   1   1   0   1   2   2   2   2   1   1   2   0   0   1   1   1   1   1   0   1   1   2   0   1   0   1   1   1   1   2   2   2   1   2   2   0   2   1   2   1   1   1   1   0   1   1   2   0   1   1   2   1   1   1   1   0   1   1   0   2   0   0   1   0   0   1   1   1   0   1   0   2   1   1   1   1   0   2   1   1   1   0   1   2   2   1   2   1   0   1   0   2   2   0   1   1   1   0   2   1   1   0   1   1   2   1   1   0   1   1   0   0   1   0   1   1   1   1   0
 MK-1-9                 1   1   1   1   1   1   2   0   1   2   1   0   1   1   0   2   2   2   0   1   0   1   1   1   1   1   1   0   1   1   2   0   1   1   2   1   1   0   1   0   1   1   1   1   1   1   0   1   2   2   1   0   1   1   0   1   1   1   0   0   1   2   0   1   1   1   2   1   1   1   2   2   0   1   2   2   2   0   1   1   2   1   1   1   1   2   1   2   2   1   1   2   0   0   2   1   1   1   1   0   0   2   2   1   1   0   1   1   1   1   2   1   2   0   1   1   0   2   1   1   2   1   1   1   0   2   0   2   0   1   1   2   1   1   1   1   0   1   1   0   1   0   2   1   1   0   1   1   1   1   1   0   1   1   1   1   1   0   1   0   1   1   0   1   2   2   1   2   1   1   1   0   2   1   0   1   1   1   0   2   1   1   0   1   1   2   1   1   0   1   1   1   0   1   1   0   1   1   1   1
 MK-1-10                1   1   1   1   1   1   1   0   1   1   1   0   1   1   0   2   2   2   0   1   0   1   1   1   1   1   1   0   1   1   2   0   1   1   2   1   1   0   1   0   1   1   2   1   1   1   0   1   1   1   1   0   2   1   0   1   1   2   0   0   1   2   0   1   1   2   2   1   1   0   2   2   1   1   2   2   2   0   1   1   1   1   1   1   1   1   1   2   1   1   0   1   0   0   2   1   1   1   0   0   0   1   2   2   0   0   1   2   1   0   2   1   2   1   1   0   0   1   0   0   1   1   1   1   1   2   0   2   0   1   1   0   1   0   1   1   0   0   1   0   1   0   1   1   1   0   1   1   2   1   1   0   1   1   0   1   1   0   1   0   1   1   0   1   1   2   1   2   1   1   1   2   1   0   0   1   2   1   0   2   1   1   0   1   1   2   1   1   0   0   1   1   0   1   0   0   1   1   1   1
 MK-1-11                1   1   1   1   1   1   1   0   1   1   1   0   1   1   0   2   2   1   1   1   0   1   1   1   1   1   1   0   1   1   0   0   1   1   2   1   1   0   1   0   1   2   2   1   1   1   0   2   1   1   1   1   2   1   0   1   1   2   0   0   1   2   1   1   0   2   1   1   1   0   2   2   1   2   2   2   2   0   1   1   0   0   1   2   1   1   2   2   1   1   0   2   0   0   1   1   1   1   0   0   0   1   1   1   0   0   1   2   1   0   2   1   2   1   1   0   0   1   0   0   1   1   1   2   1   2   0   2   0   1   1   0   1   0   1   1   1   0   2   0   1   0   1   1   1   0   1   2   2   0   1   0   1   1   1   2   1   0   1   0   1   1   0   1   1   2   1   2   2   1   1   2   1   1   0   1   2   1   0   2   1   1   0   1   1   2   1   1   0   0   1   1   0   1   0   0   2   1   1   2
 MK-1-12                1   1   2   1   1   2   1   0   1   0   0   0   1   1   0   2   1   1   1   2   0   1   1   1   2   0   1   0   1   1   0   0   1   1   2   0   1   0   1   0   1   2   1   1   1   1   0   2   1   1   1   1   2   1   1   1   1   2   1   0   1   1   2   1   0   2   1   1   1   0   1   2   1   2   2   2   1   1   1   1   0   0   2   2   1   1   2   2   1   1   1   2   0   0   1   1   1   1   0   0   0   1   1   2   0   0   0   2   1   0   2   1   2   1   1   0   0   2   0   1   1   1   1   2   1   2   0   2   0   1   1   0   1   0   1   1   1   0   2   0   1   1   1   1   1   0   1   2   2   0   1   0   1   2   1   2   1   0   1   0   1   1   0   1   1   2   1   2   2   1   1   2   1   1   0   1   2   1   0   2   1   1   0   1   1   2   1   1   0   0   1   0   2   1   0   0   1   1   1   1
 MK-1-13                1   1   2   2   1   1   1   0   1   1   0   1   1   1   1   1   1   1   2   2   0   1   0   1   2   0   1   0   1   0   0   0   1   1   2   2   1   0   1   1   1   2   1   0   1   1   0   2   2   2   1   1   2   1   1   1   1   2   1   0   1   1   2   2   0   2   1   1   1   0   1   1   1   1   2   2   1   1   1   2   0   0   2   2   1   2   2   2   1   1   0   2   1   0   1   1   1   2   0   0   0   0   2   1   0   0   0   2   1   1   2   1   2   1   1   1   0   2   0   1   1   1   1   2   1   2   1   2   0   2   1   0   0   1   1   1   1   0   2   0   1   1   1   1   1   0   1   2   2   1   1   0   1   1   1   2   1   0   1   0   1   1   0   2   1   1   0   2   1   1   1   2   1   1   0   1   2   1   0   2   1   1   0   0   1   2   1   1   1   0   1   0   2   1   0   0   1   1   1   1
 MK-1-14                1   1   1   2   1   0   0   0   1   0   0   1   1   1   1   0   1   1   2   2   1   0   1   1   2   0   1   0   1   0   1   0   1   1   2   2   1   0   1   1   1   2   1   0   1   1   0   1   2   2   1   1   2   1   1   1   1   1   1   1   1   1   1   2   0   2   2   2   1   1   1   1   1   2   2   1   1   1   1   2   0   0   2   2   1   2   2   2   1   1   1   2   1   0   1   1   1   2   0   0   1   0   2   1   0   0   0   2   2   1   2   1   2   1   1   1   0   2   0   1   1   2   1   2   1   2   1   2   0   2   1   0   0   1   1   1   1   1   2   1   1   1   1   1   1   0   1   2   2   1   1   0   1   1   1   1   1   0   1   0   1   1   0   2   1   1   1   2   2   1   1   2   1   1   0   2   2   1   0   2   1   1   1   0   1   2   1   1   1   0   1   0   1   1   0   0   2   1   1   1
 MK-1-15                1   1   2   2   0   0   0   0   1   0   1   1   1   1   2   0   1   1   2   2   1   0   2   1   2   0   2   0   1   1   1   0   1   1   2   2   1   0   1   0   1   2   1   0   1   0   0   1   2   2   1   2   2   1   1   1   1   1   1   1   1   1   2   2   1   2   2   2   1   1   1   1   1   2   2   1   1   1   0   2   0   1   2   2   1   1   2   1   1   1   0   2   1   0   1   1   2   2   0   0   1   0   2   1   0   0   0   2   1   1   2   1   2   1   1   1   0   2   0   1   1   1   1   2   1   2   1   2   0   2   2   1   0   1   1   1   2   1   2   1   1   0   1   1   1   1   2   2   2   1   2   0   1   1   1   1   1   0   1   0   1   0   1   2   1   0   1   2   2   0   2   2   1   1   0   2   2   1   0   2   1   1   1   0   1   1   1   1   1   0   1   0   1   1   0   1   2   1   1   1
 MK-1-16                0   1   1   0   1   0   0   0   2   0   1   1   1   1   1   1   1   1   1   2   1   0   2   1   1   0   1   0   1   1   1   0   1   1   2   2   1   0   1   0   1   2   1   1   0   0   0   1   2   2   1   1   2   1   1   1   1   1   1   2   1   1   1   2   2   2   2   2   1   1   1   0   1   1   2   1   1   1   0   1   0   2   1   2   0   1   2   1   2   1   0   2   1   0   2   1   2   1   0   1   1   0   2   1   0   0   0   1   1   1   2   1   2   1   1   1   1   2   0   1   1   1   1   2   1   2   1   2   0   2   2   1   0   1   1   1   2   1   2   2   1   0   1   0   1   1   1   2   2   1   2   0   1   2   1   1   1   0   1   1   1   0   1   2   1   0   1   2   2   0   1   2   1   1   0   2   1   1   0   2   1   0   1   1   1   0   1   1   2   0   1   0   0   0   1   1   2   1   1   2
 MK-2-1                 1   1   0   1   0   1   2   1   1   2   1   2   1   2   1   2   0   1   2   2   2   2   1   2   0   0   0   1   2   2   1   1   2   2   1   1   2   1   1   1   1   2   2   1   0   1   0   1   1   0   1   1   2   2   1   1   0   1   1   1   1   1   1   1   1   1   1   1   1   1   1   1   2   1   1   0   2   1   1   1   2   1   2   0   1   2   1   1   2   1   2   1   0   1   1   0   2   0   0   0   1   1   2   1   2   0   1   1   1   1   1   0   0   0   1   1   1   0   1   1   1   2   1   0   0   2   2   2   1   2   1   0   0   1   1   1   2   1   2   1   0   2   2   0   2   0   1   1   2   1   2   0   1   1   1   1   1   1   1   1   0   2   2   0   1   2   0   0   0   1   1   2   1   1   0   0   0   1   1   0   1   1   0   1   1   2   1   1   1   2   2   1   1   1   2   0   0   1   0   0
 MK-2-2                 2   1   1   1   0   1   1   1   1   2   0   2   2   2   1   2   0   1   2   2   1   2   1   1   0   0   0   1   2   2   1   1   2   2   1   0   2   0   1   1   1   2   2   1   1   1   2   1   1   0   1   1   1   2   2   1   0   1   1   1   1   1   1   1   1   1   1   1   1   1   2   1   2   2   0   0   2   1   0   1   2   2   1   0   1   2   1   1   2   1   2   1   0   2   0   0   2   0   0   0   2   2   2   1   2   0   1   1   1   1   1   0   0   0   1   1   1   0   1   1   1   2   1   0   1   2   2   1   1   2   1   0   0   1   1   1   1   1   2   1   1   2   1   0   2   0   0   0   0   0   2   0   1   1   1   0   1   1   1   1   0   2   0   0   1   2   0   1   0   1   1   2   1   1   0   0   0   0   1   0   1   1   0   1   1   2   1   1   1   2   2   1   1   2   2   0   0   1   2   0
 MK-2-3                 2   0   1   1   1   1   1   1   2   2   0   2   2   1   0   2   0   1   2   2   1   2   1   1   1   0   0   1   2   2   1   1   2   2   1   0   2   0   2   1   1   2   2   1   1   1   2   1   1   0   0   1   0   2   1   1   1   1   0   1   1   1   1   0   1   1   1   1   0   1   2   2   2   2   1   0   2   1   0   1   2   2   1   0   1   2   1   2   1   1   1   1   0   1   0   0   2   1   0   0   2   2   1   0   2   0   1   1   1   1   1   0   0   0   1   1   1   0   1   0   1   2   0   0   2   2   2   1   0   2   1   0   1   1   1   1   1   1   2   1   1   2   1   0   2   0   0   0   0   1   2   0   1   1   1   0   1   0   1   1   0   2   0   0   1   2   0   1   1   1   1   1   1   1   0   1   0   0   1   0   1   1   0   1   1   2   0   1   0   2   2   1   1   2   2   1   0   1   2   0
 MK-2-4                 2   0   1   1   1   1   1   0   2   2   0   1   1   2   1   2   0   1   1   2   1   2   1   1   1   0   0   1   1   2   1   0   2   0   1   0   1   0   2   1   1   2   2   1   1   1   2   1   1   0   1   1   1   0   1   1   1   1   0   1   1   1   1   0   0   1   1   1   0   0   2   2   2   2   1   0   2   1   1   1   2   1   1   0   1   2   1   2   1   1   1   1   0   1   0   1   2   1   1   0   1   2   0   0   2   0   1   1   1   1   2   0   0   0   1   1   1   0   1   1   1   2   1   0   2   1   2   2   1   2   2   0   1   2   1   1   1   1   2   1   2   2   2   0   2   0   1   0   0   1   2   0   1   1   1   0   1   0   2   1   0   2   0   1   1   1   1   1   1   1   1   1   1   2   0   1   0   0   2   0   1   1   0   1   1   2   0   1   0   2   2   1   0   2   2   1   0   0   2   0
 MK-2-5                 2   1   1   1   1   1   0   0   2   2   0   1   2   1   1   2   1   1   1   2   1   2   1   1   1   0   0   1   1   2   1   0   2   0   1   0   1   0   2   1   1   2   2   1   1   1   2   1   1   0   1   0   0   0   1   1   1   1   0   1   1   1   1   0   0   1   1   1   0   0   2   1   1   2   1   0   2   1   1   1   1   1   1   1   1   1   1   2   1   1   1   1   0   0   0   1   2   2   1   1   1   1   1   1   2   0   1   1   1   1   2   0   1   0   1   1   1   0   1   1   1   2   1   0   2   1   2   2   1   2   2   0   1   2   0   1   2   1   2   1   1   2   2   0   2   0   1   1   1   1   1   0   1   2   1   0   1   0   0   1   0   2   0   1   1   1   1   0   1   1   1   1   0   2   0   1   0   0   2   0   1   1   0   1   0   2   0   1   1   2   2   1   0   2   2   1   0   0   2   0
 MK-2-6                 2   1   1   1   1   1   0   0   2   2   0   1   2   1   1   2   1   1   1   2   1   2   1   1   1   0   0   1   0   2   2   1   2   0   1   0   1   0   2   1   1   2   2   1   1   0   2   1   1   0   1   0   0   0   1   2   1   1   0   1   1   1   1   0   0   2   1   1   0   1   2   1   1   2   1   1   2   1   1   1   1   1   2   1   1   2   1   2   1   1   1   1   0   0   0   1   2   2   2   1   1   1   1   2   1   1   1   2   1   1   2   0   2   1   1   1   1   1   2   0   1   1   1   0   1   0   2   2   0   2   1   0   1   1   1   1   2   1   2   0   1   1   2   0   2   0   1   1   1   1   1   0   1   2   1   0   1   0   2   1   0   2   0   1   1   0   1   1   1   1   1   2   0   2   0   1   0   0   2   0   1   1   1   2   0   2   0   1   1   2   1   1   2   2   2   0   0   0   2   0
 MK-2-7                 1   1   1   1   1   1   0   0   2   2   0   1   2   1   1   2   1   1   1   2   1   2   1   1   0   0   0   1   0   1   1   1   2   0   0   1   0   0   2   1   2   2   2   1   1   0   2   1   1   1   1   0   0   0   1   2   1   1   0   1   1   1   1   0   0   1   1   1   0   1   2   1   1   2   1   1   2   1   1   1   1   1   1   1   0   2   1   1   1   1   1   1   0   1   0   1   2   2   1   1   1   1   1   2   1   1   1   2   1   1   2   0   2   0   0   1   1   1   2   0   1   1   1   0   1   1   2   2   2   2   0   0   1   1   1   1   1   1   2   0   1   1   2   0   2   0   1   1   1   1   1   0   1   2   1   0   1   0   2   1   1   2   0   1   1   0   1   1   1   1   1   1   1   2   0   1   0   1   2   0   1   1   1   2   0   2   0   1   2   1   1   1   2   1   2   1   0   0   2   0
 MK-2-8                 0   1   1   1   2   1   0   0   2   2   0   1   2   1   1   2   1   1   1   2   0   2   1   1   0   0   0   1   0   1   1   1   2   0   1   1   0   0   2   1   2   2   2   1   1   0   2   1   1   1   1   0   0   0   1   2   0   1   0   1   2   2   1   0   0   1   1   1   0   1   2   1   1   1   1   1   2   1   1   1   0   1   1   2   0   2   1   2   1   1   1   0   1   1   0   0   2   2   1   1   1   1   1   2   1   0   1   2   1   1   2   0   1   0   0   1   1   1   2   0   1   1   1   0   1   1   2   2   1   2   1   0   1   1   1   1   1   0   2   0   1   1   1   0   2   0   1   1   1   1   1   1   1   2   2   0   1   0   1   2   1   1   0   2   1   0   1   1   1   0   1   1   1   2   0   1   0   2   2   0   2   2   2   2   0   2   0   1   2   1   1   0   2   1   2   1   0   0   2   0
 MK-2-9                 0   1   1   1   2   1   0   0   2   2   0   1   2   1   1   2   1   1   1   1   0   2   1   1   0   0   1   1   0   1   1   1   2   0   1   1   0   0   1   2   1   2   2   1   1   0   2   1   1   1   2   0   1   0   1   2   0   2   0   2   1   2   1   0   0   1   1   1   1   0   2   1   1   1   1   1   2   1   1   1   0   1   1   2   0   2   1   2   1   1   1   0   2   1   0   0   2   1   1   1   1   1   0   2   1   0   1   2   1   1   2   0   1   0   0   1   1   0   1   0   1   2   1   1   0   1   2   2   1   1   1   0   1   1   1   1   1   0   1   0   0   2   1   0   2   0   1   1   1   2   1   1   1   2   2   0   1   1   1   2   1   1   0   2   1   0   1   1   1   0   1   1   1   2   1   1   0   2   2   0   2   2   2   2   0   2   0   2   2   2   1   0   2   1   2   1   0   0   2   0
 MK-2-10                0   2   1   0   2   0   0   1   2   2   0   1   2   1   1   2   1   1   1   1   0   2   2   1   0   0   1   1   0   1   0   1   1   0   1   1   1   1   1   2   0   2   2   0   1   0   2   1   1   1   2   0   1   0   1   2   0   2   0   2   1   2   1   0   1   1   1   1   1   0   2   1   1   1   2   1   2   1   1   1   0   2   1   2   0   2   1   1   1   2   1   0   2   0   0   0   2   1   0   1   1   1   0   2   1   0   1   2   1   1   2   0   1   0   0   1   2   0   1   0   1   2   1   1   0   1   1   2   1   2   2   0   1   1   1   1   2   0   1   0   0   1   1   0   1   0   1   1   1   2   2   1   1   2   2   0   1   1   1   1   1   1   1   2   1   1   1   1   1   1   1   1   1   2   0   1   0   2   1   0   2   2   2   2   1   2   0   1   2   2   0   1   2   0   2   1   1   0   2   0
 MK-2-11                0   2   1   0   2   0   0   1   2   2   1   1   2   1   1   2   0   1   1   1   0   2   2   1   0   0   0   2   0   1   0   1   1   0   1   1   1   1   1   2   0   2   0   0   1   0   2   1   1   1   2   0   1   0   1   2   0   2   0   1   1   2   0   0   1   1   1   2   1   0   1   1   0   1   2   1   2   1   2   1   0   2   2   2   0   2   1   1   1   1   2   0   2   0   0   0   2   1   0   1   1   1   0   2   1   1   1   1   1   1   2   0   1   1   0   1   2   1   2   0   1   2   1   1   0   1   1   2   1   2   2   0   0   1   2   1   2   0   1   0   0   1   1   0   0   0   1   1   2   2   1   1   1   2   2   0   1   1   1   1   1   1   1   1   1   1   1   1   1   1   1   1   2   2   0   1   0   2   1   0   2   2   2   2   1   2   0   1   2   2   0   1   2   0   2   1   1   1   2   0
 MK-2-12                0   2   1   0   2   0   0   1   2   2   1   1   2   1   1   2   0   1   1   1   0   2   1   1   0   0   0   2   0   1   0   1   1   0   0   1   1   1   1   2   2   2   0   1   2   0   2   1   1   1   2   0   0   1   0   2   0   2   0   2   1   2   0   0   1   1   1   2   1   0   1   1   0   1   2   0   1   2   2   1   1   2   2   1   0   2   0   1   1   1   2   0   2   0   0   0   2   1   0   1   1   1   0   2   1   0   1   1   1   1   1   0   0   1   1   2   2   1   2   1   2   2   1   1   1   1   1   2   1   2   2   0   1   1   2   1   1   0   1   0   0   1   1   0   0   0   0   1   2   2   2   1   1   1   2   0   1   1   1   1   1   1   1   1   1   1   1   1   1   1   1   1   2   2   0   1   0   2   0   0   2   2   2   2   0   2   0   1   2   2   0   1   2   0   1   1   0   1   1   0
 MK-2-13                0   2   1   0   2   0   0   1   2   2   1   1   2   1   0   2   0   1   1   1   0   2   1   1   0   0   0   2   1   1   0   1   2   1   0   1   1   1   1   2   2   2   0   1   2   0   1   0   1   1   1   0   1   1   0   2   0   2   1   2   2   2   0   0   1   1   1   2   1   0   1   1   0   0   2   0   2   2   2   1   1   2   2   1   1   2   0   1   1   1   2   0   2   0   0   0   1   1   0   1   1   1   0   2   2   0   1   1   1   2   0   1   1   2   1   2   2   1   2   1   2   1   1   1   1   1   1   2   1   2   1   0   1   1   2   1   1   0   1   0   0   1   1   0   1   0   0   0   2   2   1   1   1   1   1   0   1   1   1   0   1   0   1   1   1   1   1   1   1   1   1   1   2   1   0   1   1   2   0   0   2   2   2   2   0   2   0   1   2   1   0   1   2   0   1   1   0   1   1   0
 MK-2-14                0   2   1   0   2   0   0   2   2   2   1   1   2   1   1   2   0   1   1   1   0   2   1   1   1   0   0   2   1   1   1   1   2   0   1   1   1   1   1   2   2   2   0   1   2   0   0   0   1   1   1   0   1   2   0   1   0   2   1   2   2   2   0   0   1   1   2   2   1   0   1   1   0   0   2   0   2   2   2   0   1   2   2   1   1   1   0   1   0   1   2   0   1   0   0   0   0   1   0   1   1   1   0   2   2   0   1   1   1   1   0   1   1   2   1   2   2   1   2   0   2   1   2   1   1   1   1   2   1   2   0   0   2   1   2   1   1   1   1   0   0   1   1   0   1   0   0   1   2   2   0   1   1   1   1   0   1   1   1   0   0   0   1   2   1   1   1   1   0   1   1   1   1   1   0   1   1   2   0   0   2   1   2   2   1   1   1   1   2   1   0   1   1   0   1   0   0   1   1   0
 MK-2-15                0   2   1   0   1   1   0   2   2   2   1   1   2   1   1   2   0   1   1   0   0   2   2   1   1   0   1   1   1   2   1   1   1   2   1   1   1   1   2   2   1   2   0   1   1   0   0   0   2   1   1   1   1   0   0   2   1   2   1   2   2   2   0   0   1   1   2   2   1   0   1   1   0   0   2   0   2   2   1   0   1   2   2   1   1   2   0   1   1   1   2   1   1   0   0   1   1   2   0   1   1   1   1   2   1   0   1   1   1   1   0   1   1   2   1   2   2   1   2   0   1   1   2   1   1   1   1   2   1   2   0   1   2   1   2   1   1   1   1   0   0   1   1   0   1   0   0   1   2   2   0   1   1   1   1   0   1   0   1   0   0   0   2   2   0   1   1   1   0   1   1   1   1   1   0   1   1   2   0   0   2   0   2   2   1   1   1   1   2   1   1   1   1   1   0   0   0   1   0   0
 MK-2-16                0   2   1   0   2   1   0   2   2   2   1   1   2   1   1   2   0   1   1   0   0   2   2   2   1   0   1   0   1   2   1   2   1   2   1   1   1   1   2   2   1   2   0   1   1   1   0   0   2   1   1   2   1   0   1   2   1   2   1   2   1   2   0   0   1   1   2   2   1   0   1   1   0   1   2   1   2   1   1   0   1   2   2   1   2   2   1   1   1   1   2   1   1   1   0   1   1   2   0   1   2   1   1   2   0   0   1   1   2   1   0   1   1   1   1   2   2   1   2   0   0   1   2   1   1   1   1   2   1   2   1   1   2   1   1   1   1   1   1   0   0   1   1   0   1   1   0   1   2   2   0   2   1   2   1   1   2   0   1   0   0   0   2   2   1   1   2   1   1   1   1   1   1   1   0   1   1   2   1   0   1   0   2   2   2   1   1   1   2   1   1   1   2   1   0   0   0   1   0   0
 MK-3-1                 0   1   2   1   1   0   0   0   2   1   2   1   1   2   1   1   2   1   0   1   0   2   2   1   1   2   1   2   1   2   1   2   2   2   2   1   0   1   2   2   1   0   2   0   2   1   1   0   1   1   0   1   2   0   1   1   0   1   2   1   1   1   2   1   1   0   2   1   0   1   0   1   1   1   2   0   2   2   1   0   1   0   2   1   1   1   1   0   2   2   1   1   0   1   1   1   1   1   2   2   1   0   0   2   1   1   1   0   2   0   0   1   2   1   1   2   0   0   1   1   1   1   1   2   0   2   2   1   1   0   2   1   2   1   0   2   1   1   1   1   2   1   1   1   0   0   1   1   0   1   1   0   1   0   0   0   2   0   1   2   0   2   0   2   1   2   0   0   1   2   1   0   2   1   1   0   1   0   0   1   0   1   0   1   1   2   1   0   1   2   2   2   1   0   0   2   1   2   1   0
 MK-3-2                 0   0   1   1   1   0   0   0   2   1   2   1   1   2   2   0   2   2   1   1   0   2   2   2   1   2   0   2   1   2   1   2   2   2   2   1   0   1   1   2   1   0   2   0   1   0   1   0   1   1   1   1   2   0   1   1   0   1   2   1   0   1   2   1   1   0   2   2   0   1   0   1   0   2   2   1   2   2   1   0   1   0   2   1   0   1   1   0   2   2   1   1   0   1   1   1   1   1   2   2   1   0   0   2   0   1   1   0   2   0   0   0   2   1   1   2   0   0   1   1   0   1   1   2   0   2   1   1   1   0   2   1   2   2   0   2   1   2   0   1   2   1   1   1   0   0   2   1   1   1   1   0   1   0   0   0   2   0   1   2   0   2   1   2   1   2   0   0   1   2   1   1   2   1   1   0   1   0   0   1   0   2   0   1   1   2   1   0   1   2   2   2   1   0   0   2   1   2   1   0
 MK-3-3                 0   0   0   1   2   0   0   0   2   1   2   1   1   2   2   0   2   2   2   0   0   2   2   2   2   1   1   2   1   2   1   2   1   2   2   1   1   2   1   2   1   0   2   0   1   0   1   0   1   1   1   1   2   1   2   1   0   1   2   1   1   1   1   2   1   1   2   2   0   1   1   1   1   1   2   1   2   2   1   0   1   0   1   2   0   1   1   0   2   2   1   0   0   1   1   1   1   1   2   2   1   0   0   2   0   2   1   0   2   1   0   2   2   1   1   1   0   1   1   2   0   1   1   2   1   2   1   1   0   2   2   1   2   1   0   2   1   2   0   1   2   1   1   1   0   0   2   1   1   1   1   0   1   0   0   0   2   0   1   2   0   2   1   2   1   2   0   0   1   2   1   1   2   1   1   0   2   1   0   0   0   2   0   1   1   2   1   0   1   1   2   2   1   1   0   2   1   2   1   0
 MK-3-4                 0   0   1   2   2   0   0   0   2   1   2   1   1   2   2   1   1   1   2   0   0   2   2   1   1   1   1   2   1   2   1   2   2   2   2   1   1   2   1   1   1   1   1   1   1   0   1   1   1   1   0   1   2   1   2   1   0   1   2   1   1   1   1   2   1   1   2   1   0   1   1   1   1   1   2   1   2   2   1   0   1   0   1   2   0   1   1   0   1   2   1   0   0   1   1   2   0   1   2   2   1   0   0   1   0   2   1   0   1   0   1   2   2   1   1   1   0   0   1   2   0   1   2   2   1   2   1   1   0   2   2   0   2   1   0   2   1   2   0   1   2   1   1   1   0   0   2   1   1   1   1   0   1   0   0   0   1   0   1   2   0   2   1   2   1   2   0   0   1   2   1   1   2   1   1   0   2   0   0   0   1   2   0   1   1   2   1   0   1   0   2   2   1   1   0   2   1   2   1   0
 MK-3-5                 0   0   1   2   1   0   0   0   2   1   2   1   2   2   2   1   1   0   2   0   0   2   2   1   1   2   2   1   1   2   1   2   2   2   2   1   1   2   2   0   1   1   1   1   1   1   1   1   1   1   0   1   2   0   2   1   0   1   2   1   1   1   1   2   0   1   2   1   0   0   1   1   1   0   2   1   2   2   0   0   1   0   1   2   0   1   1   1   1   1   1   1   0   1   1   2   0   2   2   2   1   0   1   1   0   1   2   1   1   1   1   2   1   1   1   1   0   1   2   2   0   1   2   2   1   2   0   0   0   2   2   1   2   1   0   2   1   2   0   1   2   1   1   1   0   0   2   1   1   1   1   1   1   0   1   0   1   1   1   2   0   2   1   2   1   2   0   0   1   2   1   2   2   1   1   0   2   0   0   1   2   2   0   0   1   2   1   0   1   0   2   2   1   1   0   2   2   2   1   1
 MK-3-6                 0   0   1   1   1   0   0   0   2   1   2   1   1   2   1   2   1   0   1   0   0   2   2   1   1   2   2   1   2   2   2   2   2   1   2   1   1   2   2   1   1   1   1   1   1   1   2   1   1   1   0   1   2   0   2   1   0   2   0   1   1   1   1   1   1   1   2   1   0   0   1   1   1   0   2   1   2   2   0   0   1   0   1   2   0   1   1   1   1   1   1   1   0   1   1   2   0   2   2   2   1   0   1   1   0   2   2   2   1   1   2   2   1   1   1   1   0   2   2   2   0   1   2   2   1   1   1   0   0   1   1   1   2   1   0   2   1   2   0   1   2   1   1   1   0   0   2   1   1   1   1   1   1   0   1   0   0   1   1   2   0   2   1   2   1   2   1   0   1   2   1   2   2   2   1   0   2   0   0   1   2   2   0   0   1   2   1   1   1   1   2   2   1   2   0   1   2   2   1   0
 MK-3-7                 0   0   1   2   1   0   0   0   2   1   2   1   0   2   1   2   1   0   1   0   0   2   2   1   1   2   2   1   2   1   2   1   1   1   2   1   1   1   2   1   2   0   1   2   1   1   1   1   1   2   0   0   1   0   2   1   0   2   0   0   1   2   1   1   0   2   2   1   0   1   1   1   1   0   2   0   1   2   0   0   1   0   0   2   0   1   1   1   1   1   1   2   1   1   1   2   0   1   2   2   1   1   0   1   0   2   2   1   1   1   1   2   1   1   1   1   0   2   2   2   0   1   2   2   1   1   1   0   1   1   1   1   2   1   0   2   0   2   1   1   2   1   1   1   0   0   2   1   1   1   1   1   1   0   1   1   0   2   1   1   1   1   1   2   1   2   1   0   1   2   1   2   2   1   1   0   1   0   0   1   2   2   0   0   1   2   1   1   1   1   1   2   0   2   1   1   2   2   1   0
 MK-3-8                 0   1   1   2   1   0   0   0   2   1   1   0   0   2   2   2   1   0   1   1   0   2   1   0   0   2   2   1   2   1   2   1   1   1   2   1   1   1   2   1   2   0   1   2   0   1   1   1   0   2   0   0   1   0   2   1   0   2   0   0   1   1   0   1   1   2   2   1   1   1   0   1   1   0   2   0   1   2   0   0   1   0   1   2   0   1   1   1   0   1   1   2   2   1   0   2   0   1   2   2   1   1   0   1   0   2   2   1   1   1   1   2   0   1   1   1   0   1   2   2   0   1   2   2   1   1   1   0   1   2   1   0   2   1   0   2   0   1   1   1   2   1   1   1   0   0   2   1   2   1   1   1   1   0   1   1   0   2   1   1   1   1   1   2   1   1   0   2   1   2   1   1   2   1   1   0   1   0   0   1   1   2   0   0   0   2   1   1   1   1   1   2   0   2   0   1   2   2   1   1
 MK-3-9                 0   1   1   2   2   0   0   0   2   1   0   0   0   2   2   2   1   1   1   1   0   1   1   0   1   1   2   1   2   0   2   1   1   2   2   1   1   1   1   1   2   0   1   2   0   1   1   1   0   2   0   0   1   0   2   1   0   1   0   0   1   0   0   0   1   2   2   1   1   2   0   1   0   1   2   0   1   2   0   0   1   1   1   2   0   2   1   1   0   1   1   2   2   1   0   2   0   1   2   2   1   1   0   1   0   2   2   1   1   1   1   2   0   1   1   1   1   1   2   2   0   1   2   2   1   1   1   0   1   2   1   0   2   1   0   2   0   1   1   0   1   1   1   1   0   0   2   1   2   1   1   1   1   0   1   1   0   2   1   2   1   1   1   2   0   1   0   1   2   1   1   1   2   1   1   0   1   0   0   1   1   2   0   0   1   2   1   0   1   1   0   2   1   2   0   1   2   2   1   2
 MK-3-10                0   1   1   2   2   0   0   1   1   0   1   1   0   2   2   2   1   1   1   1   0   1   1   1   1   1   2   2   2   0   2   1   1   2   2   1   1   1   2   1   2   0   1   2   0   1   1   1   0   2   0   0   1   0   2   1   2   1   0   0   1   0   0   0   1   2   2   1   1   2   0   1   0   1   2   0   1   2   0   0   1   1   2   2   0   2   1   1   0   0   1   1   1   1   0   2   0   1   2   2   1   1   1   1   0   2   1   1   1   2   0   2   0   1   0   1   1   1   2   2   0   1   1   2   1   1   1   0   1   1   1   1   1   2   0   2   0   0   1   0   1   0   1   1   0   0   2   2   2   1   1   1   1   0   0   1   0   2   1   2   1   1   1   2   0   0   0   1   2   1   1   1   2   1   2   0   1   1   0   1   1   2   0   0   1   2   1   0   1   0   0   2   1   2   0   1   2   2   1   2
 MK-3-11                0   1   1   2   2   0   0   2   1   0   2   1   0   2   2   2   0   1   1   1   0   1   1   1   1   1   2   2   2   1   0   1   1   2   2   1   1   1   2   1   2   0   1   1   0   1   1   1   0   1   1   0   1   0   2   1   2   1   1   0   1   0   0   0   1   2   2   1   1   1   1   1   0   1   2   0   1   2   1   0   1   1   1   2   0   2   1   1   1   0   1   1   1   1   0   2   0   1   2   2   1   0   1   1   0   2   1   1   2   2   0   2   0   1   0   1   1   1   2   2   0   1   1   2   1   1   1   0   0   1   2   1   1   2   0   2   0   0   1   0   1   1   1   1   0   0   2   2   2   1   1   1   1   0   0   1   0   2   1   2   1   1   1   1   0   0   1   0   2   1   1   1   2   1   2   0   1   2   0   0   1   2   1   0   1   2   1   0   1   0   0   2   1   2   0   2   2   2   1   2
 MK-3-12                0   1   1   2   2   0   0   2   1   0   2   1   0   2   2   2   2   1   1   1   1   1   1   1   0   1   2   2   2   1   0   1   1   2   2   1   1   1   2   2   2   1   1   1   0   0   1   1   0   1   0   0   1   0   2   0   2   1   1   0   1   0   0   1   1   2   2   2   1   0   1   1   0   2   1   0   1   2   1   0   1   1   1   2   0   1   1   1   1   1   1   0   1   1   0   0   1   2   2   2   1   1   2   1   0   2   0   1   1   2   0   2   0   1   0   1   1   1   1   2   1   2   1   1   1   1   1   0   0   1   2   2   1   2   1   2   0   1   1   0   1   1   1   0   0   0   2   2   1   1   1   1   1   1   0   1   0   2   1   2   1   1   1   1   2   0   1   0   2   1   1   0   2   1   2   0   1   2   0   0   1   2   1   0   1   2   1   0   1   0   0   1   1   2   0   2   1   1   1   2
 MK-3-13                0   1   0   1   2   0   0   2   1   1   2   1   0   1   1   2   2   1   1   1   1   1   1   1   0   1   2   2   2   1   0   1   2   2   2   0   1   1   2   2   2   1   1   2   0   1   1   1   0   1   0   0   1   0   2   0   2   1   1   0   1   1   0   1   0   2   2   1   1   0   1   1   0   2   1   1   1   2   1   0   2   1   1   2   1   1   0   1   1   1   1   1   1   2   1   0   0   2   2   2   1   1   2   0   1   2   0   1   1   1   0   2   0   0   0   1   0   1   1   2   1   2   0   1   1   1   2   0   0   2   2   2   1   2   1   2   0   1   1   0   1   1   1   0   0   0   2   2   1   1   1   1   2   1   0   2   0   2   1   1   1   1   1   1   2   0   1   0   2   1   1   0   1   1   2   0   1   2   0   0   1   2   1   0   1   2   1   0   1   0   0   1   1   2   0   2   0   1   1   2
 MK-3-14                0   1   1   2   1   0   0   2   1   0   2   1   0   1   0   2   2   1   0   0   1   1   1   1   0   1   2   2   2   1   1   0   2   2   2   1   1   1   1   2   1   1   1   2   0   2   1   1   0   1   0   0   1   0   2   0   2   0   1   1   1   0   0   1   0   2   2   1   2   0   1   1   0   2   1   1   1   2   1   0   2   1   1   2   1   1   0   0   1   1   1   0   1   1   1   0   1   2   2   2   0   1   2   0   1   2   1   1   1   1   0   2   0   1   0   1   0   1   1   2   1   2   0   1   0   1   2   1   0   2   2   2   1   2   1   2   0   1   1   0   1   1   1   0   1   0   1   2   1   1   1   1   2   1   1   1   0   2   1   1   1   2   1   1   2   1   1   0   2   1   2   1   1   1   2   0   1   2   0   0   1   2   1   1   1   2   1   0   1   0   0   2   1   1   0   1   0   1   1   2
 MK-3-15                0   1   2   1   1   0   0   2   1   1   2   1   0   1   0   2   2   1   0   0   1   1   1   1   0   1   2   2   2   1   1   0   1   2   2   1   1   1   1   2   1   1   1   2   0   2   1   0   0   0   0   0   1   0   2   0   2   0   1   1   2   0   0   1   0   2   1   1   2   0   1   1   0   1   1   1   1   1   0   0   2   1   1   2   1   0   0   0   1   1   1   0   1   1   1   0   1   2   2   1   0   1   2   0   1   2   1   1   1   1   0   2   1   2   0   1   1   0   1   2   1   2   0   0   0   1   2   1   0   2   2   1   1   2   1   2   0   1   1   0   0   1   1   0   1   0   1   2   2   1   1   2   2   1   1   1   0   2   2   1   1   2   1   1   2   1   1   0   1   1   2   2   2   1   1   0   1   1   0   0   1   2   1   1   1   1   1   0   1   0   0   2   1   1   0   1   0   1   1   2
 MK-3-16                0   1   1   1   0   0   0   2   1   1   2   1   0   1   0   1   1   1   0   1   1   1   1   1   0   1   2   2   1   1   1   0   1   1   1   1   1   1   1   2   1   0   1   2   0   1   1   1   0   1   1   0   1   0   0   1   2   1   1   1   2   0   0   1   0   2   1   1   2   1   2   1   0   1   1   1   1   1   0   1   2   1   1   2   1   0   0   1   0   1   1   0   2   1   1   1   1   2   2   1   1   1   2   0   1   2   1   1   1   1   0   2   1   2   0   1   1   0   1   2   1   2   0   1   1   1   2   1   0   2   2   1   1   2   1   2   0   1   1   0   0   1   0   0   1   1   1   2   2   1   1   2   2   1   1   0   0   2   2   0   1   2   2   1   2   1   1   1   1   1   0   2   2   1   1   0   1   1   0   1   1   2   1   2   1   1   2   0   1   0   0   2   2   2   0   1   0   1   1   2
 MK-4-1                 1   1   1   2   0   0   0   1   1   0   2   1   2   0   1   1   2   2   0   2   0   2   2   2   1   2   1   1   2   2   1   1   1   2   2   1   1   1   1   1   2   0   0   0   2   1   0   1   0   1   1   1   2   0   1   1   1   2   0   2   1   1   2   1   1   2   0   1   1   2   1   0   1   1   1   1   2   1   1   0   1   1   2   1   1   1   0   2   1   1   0   2   2   0   0   1   2   0   1   1   0   1   2   2   1   2   1   1   0   1   1   2   1   2   1   2   1   0   2   2   2   2   1   1   2   1   2   0   0   2   1   2   2   1   2   2   1   2   1   1   1   0   2   1   1   0   1   0   0   1   2   2   1   2   0   1   1   2   0   0   2   1   1   1   1   1   1   0   1   1   2   1   1   1   2   1   2   1   0   1   2   0   1   1   0   1   2   0   0   1   1   0   1   1   0   1   1   1   1   1
 MK-4-2                 1   1   1   2   0   1   0   1   2   1   2   2   2   0   2   1   2   2   0   2   1   1   2   2   1   2   1   1   2   2   1   1   1   2   2   0   0   1   1   1   2   0   0   0   2   1   1   1   0   1   1   1   2   0   1   1   1   2   0   2   1   1   2   1   1   2   1   1   1   2   1   0   1   1   1   1   2   1   2   0   1   1   2   1   1   0   0   2   1   1   0   2   2   0   1   1   2   0   1   1   0   1   2   2   1   1   1   0   0   1   1   2   1   2   1   1   1   0   2   2   1   1   1   1   2   1   1   0   1   2   0   2   2   0   2   2   1   2   1   1   1   1   2   1   0   0   0   0   1   1   2   2   1   2   0   1   1   1   0   1   2   1   1   1   1   1   1   0   1   1   2   1   0   1   2   1   2   1   0   1   2   0   1   2   0   1   1   0   0   1   2   0   0   1   0   1   1   1   1   0
 MK-4-3                 2   1   1   2   0   1   0   2   2   1   1   2   2   0   1   1   2   2   0   2   1   0   2   1   1   1   1   1   2   2   1   1   1   2   2   0   1   1   1   1   2   0   0   0   1   1   1   1   0   1   1   1   2   0   1   1   1   2   0   2   2   0   1   1   1   2   1   1   1   2   1   1   1   1   1   1   2   0   2   0   1   1   2   1   1   0   0   2   1   1   0   2   2   0   1   1   2   1   1   1   0   1   2   2   1   1   1   0   0   2   1   2   1   2   1   2   1   0   2   2   1   1   1   1   2   0   1   0   1   2   0   2   2   0   2   2   1   2   1   1   1   1   2   1   0   1   0   0   1   1   2   2   1   2   0   1   1   1   0   1   2   1   1   1   1   1   1   1   1   1   2   2   0   1   2   1   2   1   0   1   2   0   1   2   1   1   1   0   0   1   2   0   0   1   0   1   1   0   2   0
 MK-4-4                 2   1   1   2   0   1   1   1   2   1   1   1   2   1   1   1   2   2   0   2   1   0   2   1   0   0   1   1   2   1   1   2   1   2   2   1   1   1   1   1   2   0   0   0   2   1   1   1   0   1   2   1   2   0   0   1   0   1   1   2   2   1   1   1   1   2   1   1   1   2   1   1   1   1   1   1   2   1   1   0   1   1   2   1   1   0   0   2   1   1   0   2   2   0   0   1   2   1   1   1   0   1   2   2   1   1   1   0   0   1   1   2   0   2   1   2   1   0   2   2   1   1   1   1   2   0   1   1   1   1   0   1   2   0   2   2   1   2   1   1   1   1   1   1   0   0   0   0   1   1   2   1   1   1   0   1   1   1   0   1   1   1   1   1   1   1   1   1   1   1   2   2   0   1   2   1   2   1   0   1   2   0   2   1   1   1   0   0   1   0   2   1   0   1   0   2   1   0   2   0
 MK-4-5                 1   1   1   2   0   1   1   1   2   1   1   1   2   1   1   1   1   2   0   2   0   0   2   1   0   0   1   1   2   1   1   2   1   1   2   1   0   1   1   1   1   1   0   0   1   1   1   1   0   2   1   1   2   0   0   1   0   1   1   2   2   2   2   0   1   2   1   2   1   2   1   1   1   1   2   1   2   1   1   0   1   1   2   1   1   0   1   2   1   2   0   2   1   0   0   1   2   1   1   1   0   0   2   2   2   1   1   1   0   1   1   2   1   2   2   2   1   0   2   2   2   1   2   1   2   2   1   1   1   1   0   1   2   1   2   2   1   2   1   1   1   1   1   0   0   0   1   0   0   1   2   1   1   1   0   1   1   1   0   0   0   2   1   1   1   1   0   1   1   1   2   2   1   1   2   1   2   1   0   1   2   0   2   1   1   1   0   0   0   0   2   1   1   1   0   2   1   0   2   0
 MK-4-6                 1   1   1   2   0   0   1   1   2   1   1   0   2   1   1   1   1   2   0   2   0   0   1   1   0   0   1   0   2   1   1   2   1   2   1   1   0   1   0   1   1   1   0   1   1   1   1   0   1   2   1   2   2   0   0   0   0   1   1   2   1   2   2   0   1   2   1   1   1   2   1   2   1   1   2   1   2   1   1   0   1   1   2   1   1   0   1   2   1   2   1   1   1   0   1   1   2   1   1   2   0   1   1   2   2   1   1   1   0   1   1   2   1   2   2   2   1   0   2   2   2   1   2   1   1   2   1   1   1   1   0   2   2   1   2   2   1   1   1   2   1   2   2   0   0   0   1   1   0   1   1   1   1   1   0   1   2   1   0   0   2   2   1   1   0   1   0   0   1   1   2   2   1   1   2   1   2   0   1   1   2   1   2   1   1   1   0   0   0   0   2   1   1   1   1   2   1   1   2   0
 MK-4-7                 1   1   1   2   0   0   1   1   2   1   0   0   1   1   0   1   1   2   0   2   0   0   1   1   0   0   1   0   1   1   1   2   1   2   0   1   0   1   0   1   1   1   0   1   1   1   1   0   1   2   1   1   2   1   0   0   1   1   1   2   1   2   2   0   1   2   1   1   1   2   1   2   1   1   2   1   2   1   0   0   1   1   2   0   0   0   2   2   1   2   1   1   1   0   2   1   1   1   0   1   0   1   1   2   2   1   1   1   0   1   1   2   1   2   2   2   1   0   2   2   2   1   2   2   1   2   1   1   1   1   0   2   2   1   2   2   1   1   1   2   1   2   1   0   0   0   1   1   0   1   2   1   1   1   1   2   2   1   0   1   2   2   1   1   1   1   0   0   1   1   2   2   1   1   2   1   2   0   1   1   2   1   2   1   1   1   0   0   1   0   2   0   1   1   1   2   1   0   2   0
 MK-4-8                 1   1   1   2   0   0   1   1   1   2   1   0   1   1   0   1   1   2   0   2   0   0   1   1   0   0   1   0   1   1   0   2   1   2   0   1   1   1   0   1   1   1   0   1   1   1   1   1   1   2   1   1   1   1   0   1   2   1   1   1   1   2   2   0   0   1   1   1   1   2   1   2   1   1   2   0   1   1   0   0   1   1   2   0   0   0   1   1   1   2   1   1   1   0   2   2   0   2   0   1   0   1   1   2   1   1   0   1   0   1   1   1   1   2   2   1   2   0   2   2   2   1   2   2   1   2   1   1   1   1   0   2   2   1   2   2   1   1   1   2   2   2   2   0   0   0   1   1   0   2   2   1   1   1   1   2   2   1   0   1   2   1   1   2   1   1   0   1   1   1   2   2   1   2   2   1   2   1   0   2   2   1   2   1   1   1   0   0   1   1   2   0   1   1   1   2   0   1   1   0
 MK-4-9                 1   2   1   2   0   0   1   1   1   2   1   0   1   1   0   1   1   2   0   1   1   0   1   1   0   0   1   0   1   1   1   2   1   2   0   1   1   2   1   1   1   1   0   1   1   1   1   1   1   2   1   1   1   0   0   1   2   1   1   1   1   2   2   0   0   1   1   1   1   2   1   2   1   1   2   1   1   1   0   0   1   1   2   1   1   1   1   1   1   2   1   2   1   0   2   2   0   2   1   1   0   1   2   2   1   1   0   1   1   1   1   1   1   2   2   1   2   0   2   2   1   1   2   2   1   2   1   1   1   0   0   2   2   0   2   2   1   1   0   2   2   2   2   0   0   0   0   0   0   2   1   1   1   0   1   2   2   1   0   1   2   1   1   2   1   1   0   1   1   1   1   2   1   2   1   1   1   1   1   2   2   0   2   1   1   1   0   0   1   1   2   0   0   2   1   1   0   1   1   0
 MK-4-10                1   1   1   2   0   0   1   1   1   2   1   0   1   1   0   0   1   2   0   1   1   0   1   1   0   0   1   0   1   1   1   1   1   2   0   1   1   2   1   1   1   1   0   1   1   1   1   1   1   2   1   1   1   1   2   1   2   0   1   1   0   1   2   0   0   1   0   1   1   2   1   1   2   1   2   1   1   2   0   0   1   1   2   1   0   1   1   1   1   2   1   1   1   0   2   1   0   2   1   1   0   1   2   1   1   1   1   1   1   1   0   1   1   1   2   1   1   0   2   2   1   1   2   2   1   2   1   1   0   0   0   2   2   0   1   2   2   1   0   2   2   1   1   0   0   0   0   1   0   2   1   1   1   0   1   2   2   1   0   1   2   1   1   2   1   2   0   1   1   1   1   1   1   2   1   1   1   1   1   2   2   0   1   1   1   2   0   0   1   1   2   0   1   1   1   1   1   1   0   0
 MK-4-11                1   2   1   2   0   0   1   1   1   2   1   1   1   1   1   0   1   2   1   1   1   0   1   1   0   0   0   0   1   1   1   1   1   2   0   0   1   2   1   1   1   1   1   1   1   1   1   1   1   1   1   1   1   1   2   1   2   1   1   1   0   1   2   1   0   1   0   1   1   1   1   1   1   1   2   1   1   2   0   1   1   1   2   1   0   0   1   2   1   2   0   1   0   0   1   2   0   2   1   1   0   1   2   2   1   1   1   1   1   1   0   2   1   1   2   1   1   1   2   2   1   1   2   1   1   2   1   1   1   1   0   2   2   0   1   1   2   1   1   2   2   1   1   0   0   0   0   1   0   2   1   1   1   0   1   2   2   1   0   1   2   1   1   2   1   2   0   1   1   1   1   2   1   0   1   1   1   1   1   2   2   0   2   2   1   1   0   1   1   1   2   0   1   1   1   1   1   2   0   1
 MK-4-12                2   2   1   2   0   0   1   1   1   2   0   1   1   2   1   1   1   2   1   1   0   0   1   1   1   0   1   0   1   1   1   1   1   2   0   0   1   2   1   1   1   1   1   0   2   1   1   0   1   1   1   1   1   1   2   1   2   1   1   1   0   1   2   1   0   1   0   1   1   2   1   1   1   0   1   2   1   1   0   1   1   1   2   1   1   1   1   2   1   2   0   1   0   0   1   2   0   2   1   1   0   0   2   2   0   1   1   1   1   0   0   2   1   1   2   1   1   1   2   1   0   0   2   1   2   2   1   0   1   2   0   1   1   1   1   1   2   2   1   2   1   1   1   0   0   1   0   1   0   2   2   1   1   0   1   1   2   2   0   1   2   2   1   1   1   2   0   1   1   1   2   1   1   0   1   1   1   1   1   2   2   0   1   2   1   1   0   1   1   2   2   0   1   1   1   1   1   2   0   2
 MK-4-13                2   2   1   2   0   0   1   1   1   2   0   1   0   1   1   2   1   2   1   1   0   0   1   1   1   0   1   0   1   1   1   1   1   1   1   0   1   1   1   1   1   1   1   0   2   1   1   0   1   1   1   1   1   1   2   1   2   0   1   1   0   1   2   1   0   1   0   1   1   2   1   1   1   1   1   1   1   1   0   2   1   1   2   1   1   1   1   1   1   2   0   1   0   0   1   2   0   2   0   1   1   0   2   2   0   1   1   2   2   0   0   1   1   1   2   1   2   2   2   1   0   0   2   1   2   2   1   0   1   2   0   1   1   1   1   2   2   2   1   2   1   1   1   0   0   1   0   0   0   2   2   1   1   0   1   1   1   2   0   1   2   2   2   1   1   2   0   1   2   1   2   1   1   0   1   1   2   1   1   1   2   1   1   2   1   1   1   1   0   1   2   1   1   1   1   1   1   1   0   2
 MK-4-14                1   2   1   2   0   0   1   2   1   2   0   1   0   1   1   2   1   2   1   1   0   0   1   1   1   0   0   0   1   1   1   1   2   1   1   0   1   0   1   1   1   1   1   0   2   1   1   0   1   1   1   1   1   1   2   1   2   0   2   1   0   1   2   1   0   2   1   2   0   2   1   0   1   2   1   1   1   0   0   2   1   1   2   1   1   1   1   1   2   1   0   2   0   0   1   2   0   2   0   1   1   1   2   2   1   1   1   2   2   0   0   1   1   1   1   1   1   2   2   1   0   0   1   1   2   2   0   0   1   2   1   1   1   1   1   2   2   2   1   1   1   1   2   0   0   0   0   1   0   2   2   2   0   1   1   1   1   2   0   1   2   2   2   1   1   2   0   1   2   1   2   1   1   0   1   1   2   1   1   0   2   1   1   2   1   1   1   1   0   1   2   1   1   1   1   1   1   1   0   2
 MK-4-15                1   2   2   2   1   0   1   2   1   2   1   1   0   2   1   2   1   1   1   1   0   0   1   1   1   0   0   0   1   1   1   1   2   1   1   1   1   2   1   1   1   1   1   0   1   1   1   0   1   1   1   0   1   2   2   1   2   1   2   1   0   1   2   2   0   2   2   1   1   2   1   0   1   2   0   1   1   1   0   2   1   1   1   1   1   1   1   1   2   1   0   2   0   0   1   1   0   2   0   1   1   1   1   2   1   1   1   1   2   0   0   1   1   1   1   2   1   1   2   1   0   0   1   1   2   1   0   1   1   2   0   0   0   1   0   2   2   2   1   1   1   1   2   0   0   1   1   1   0   2   2   2   0   0   2   1   1   2   1   1   2   2   2   1   1   2   0   1   2   1   1   1   1   0   0   1   2   1   1   0   2   1   1   2   1   0   1   1   0   1   2   0   1   1   1   1   1   1   0   2
 MK-4-16                1   2   2   2   1   0   1   2   1   2   1   1   1   2   1   2   2   1   1   1   0   0   1   1   1   0   1   1   1   2   1   2   2   1   1   1   1   2   1   1   1   1   1   1   1   1   1   0   0   1   1   0   1   2   2   1   2   2   1   2   0   1   2   2   0   2   2   1   1   2   1   0   1   1   0   0   1   1   1   2   1   0   1   2   1   1   1   1   1   1   1   2   0   0   1   1   0   2   1   1   1   1   1   2   1   1   1   1   2   0   1   1   1   1   1   1   1   1   2   1   1   0   1   1   2   1   0   0   2   2   0   1   0   1   0   1   2   2   1   1   1   1   2   0   0   1   1   1   0   2   2   2   1   0   2   1   1   2   1   0   2   1   1   1   1   2   0   1   2   2   1   2   1   0   0   1   2   1   1   1   2   1   1   1   1   0   1   1   1   1   2   1   1   2   1   1   2   1   0   2
 MK-5-1                 1   2   2   2   2   0   2   1   1   1   0   1   1   2   1   2   0   1   1   1   0   1   1   1   1   1   2   2   2   1   1   1   1   0   0   1   0   2   2   1   1   1   1   1   0   2   2   2   0   1   0   1   1   0   0   0   0   1   1   2   1   2   0   0   1   1   1   2   1   1   1   1   2   2   1   1   1   1   0   2   1   0   0   0   0   2   0   1   1   1   1   0   0   1   1   0   0   1   1   0   1   1   2   1   1   1   1   0   1   1   2   1   1   1   1   1   1   0   1   1   0   0   1   1   0   1   1   1   2   2   2   1   1   0   2   0   2   1   1   0   1   1   2   1   1   2   2   1   2   1   2   0   0   0   1   2   2   1   1   1   1   1   1   2   2   0   1   0   1   1   1   1   0   2   2   0   1   0   1   0   0   0   1   1   0   1   1   0   1   0   1   0   1   0   1   1   0   1   2   0
 MK-5-2                 1   2   1   1   2   0   2   1   2   1   0   1   1   2   1   2   0   1   1   1   0   1   1   1   1   1   2   2   2   1   1   1   1   0   0   1   1   1   2   1   1   1   1   1   0   2   2   2   0   1   0   1   1   0   0   0   0   1   1   2   1   2   0   0   1   1   1   2   1   1   1   1   2   2   1   1   1   1   0   2   1   0   0   0   0   2   0   0   1   1   0   0   1   1   1   0   0   1   0   0   2   1   1   1   1   1   1   0   2   1   1   1   1   1   1   1   1   0   1   1   0   0   1   1   0   1   1   1   2   2   2   1   1   0   2   0   2   0   1   0   1   1   2   1   1   2   2   1   2   1   2   0   0   0   1   2   1   2   1   1   1   1   1   1   1   0   1   1   1   1   0   1   0   2   2   1   1   0   1   0   1   0   1   1   0   1   1   0   2   0   1   0   1   0   1   1   0   1   1   0
 MK-5-3                 1   2   1   1   1   0   2   1   2   1   0   1   2   2   2   2   0   1   1   1   0   1   1   1   1   1   2   2   2   1   1   1   1   1   0   1   1   1   2   0   1   1   2   2   1   1   0   2   0   1   0   1   1   0   0   2   0   1   2   2   1   2   0   0   1   1   2   2   0   1   1   1   2   2   1   1   1   2   0   2   1   0   0   0   0   2   0   0   1   1   0   0   1   1   1   0   0   1   0   0   1   1   1   2   1   1   1   0   2   1   1   1   1   1   0   1   1   0   1   1   1   0   1   1   0   1   1   1   2   2   2   1   1   0   2   0   2   0   1   0   1   1   2   1   1   2   2   1   2   1   2   0   0   0   1   2   1   2   1   1   1   1   1   1   1   0   1   1   2   1   0   1   0   2   2   1   1   0   1   0   1   0   1   1   0   1   1   0   2   0   1   0   1   0   1   1   0   1   1   0
 MK-5-4                 1   2   1   1   1   0   2   1   2   1   0   0   2   2   2   2   0   1   1   1   0   1   1   1   1   1   2   2   2   1   1   1   1   1   1   1   1   1   2   1   1   1   1   2   1   1   0   2   0   1   0   0   1   0   0   1   0   1   2   2   1   2   0   0   1   1   2   1   0   1   1   1   2   2   0   0   1   2   0   2   1   1   0   0   0   1   0   1   1   1   0   0   1   1   1   0   0   1   0   0   1   1   1   1   1   1   1   1   1   1   1   1   1   1   0   1   1   0   1   1   1   1   2   1   0   2   1   0   2   1   1   2   1   0   1   0   2   0   1   0   0   1   2   1   0   2   2   1   2   1   2   0   0   0   1   2   1   1   1   1   1   1   1   1   1   0   1   1   2   1   0   1   0   2   1   2   1   0   1   0   1   0   1   1   0   1   2   0   2   1   1   0   1   1   1   1   0   1   1   1
 MK-5-5                 1   2   1   1   2   1   2   1   1   1   1   0   2   2   2   2   1   1   1   1   0   1   1   1   1   1   2   1   2   2   1   1   1   1   1   1   1   0   1   1   1   1   1   2   0   1   0   2   1   1   0   0   1   1   0   0   0   1   2   2   1   2   0   0   1   1   2   1   1   1   1   2   2   2   0   0   1   2   0   1   0   1   1   0   0   1   1   1   1   1   0   1   2   1   1   0   0   1   0   1   1   1   2   1   1   1   1   1   1   1   1   1   1   1   1   1   1   0   1   1   1   1   2   1   1   2   1   1   2   1   2   2   0   0   1   0   2   1   2   0   1   2   2   0   0   2   1   1   2   1   2   0   0   0   1   1   1   1   0   1   1   1   1   1   1   0   1   1   2   1   1   1   0   2   1   2   1   0   1   1   1   1   1   1   0   1   1   0   2   1   1   0   1   1   0   1   0   1   2   1
 MK-5-6                 1   2   0   1   2   1   2   1   1   1   1   0   0   2   2   2   1   1   1   2   0   1   1   1   1   1   2   1   2   2   1   1   1   1   1   1   1   0   0   1   1   1   2   2   0   1   0   2   1   1   0   1   1   1   0   0   0   1   2   2   2   1   0   0   1   1   2   1   0   1   1   2   2   2   1   0   1   2   1   1   0   1   1   0   0   2   1   1   1   0   0   1   2   1   1   0   0   1   0   1   1   1   2   1   0   1   1   0   1   1   1   0   0   1   0   1   1   1   1   1   1   2   2   1   0   2   1   2   2   2   2   2   0   0   1   0   2   0   2   1   1   2   2   0   1   2   1   1   2   1   1   0   0   0   0   1   0   2   0   1   1   1   1   1   1   0   0   1   2   1   1   1   0   1   1   2   1   0   1   1   1   1   1   0   0   1   1   0   1   1   1   0   2   1   0   2   0   1   2   1
 MK-5-7                 1   2   0   0   2   1   2   0   1   1   1   0   1   2   2   2   2   1   1   2   0   1   1   1   1   0   2   1   1   2   1   1   1   1   1   1   1   0   0   1   1   1   2   2   0   1   0   2   1   1   1   1   1   1   0   0   0   1   2   2   2   1   1   0   1   0   2   0   0   1   1   1   2   2   0   0   1   2   1   2   0   2   1   1   0   2   1   1   1   0   0   1   2   1   1   0   1   0   0   1   1   1   2   1   1   1   1   0   2   1   2   0   0   1   1   1   1   1   1   2   1   2   2   1   0   2   1   2   2   2   2   2   0   0   1   0   2   0   2   1   1   2   2   0   1   2   1   0   2   1   1   0   0   0   0   1   1   2   1   1   1   1   1   2   1   1   0   1   2   1   0   1   0   1   1   2   1   0   1   0   1   1   1   0   0   1   2   0   1   1   1   0   2   1   0   2   0   2   2   1
 MK-5-8                 1   2   0   1   1   1   2   0   1   0   1   0   2   2   2   2   2   1   1   2   0   1   1   1   1   0   2   1   0   2   1   0   2   1   1   1   2   0   0   2   0   1   2   2   0   2   0   1   1   1   1   1   0   1   0   1   0   1   2   2   2   0   1   0   2   0   2   0   0   1   1   1   2   2   0   0   1   2   1   2   0   2   1   2   0   2   1   1   1   0   0   1   1   1   2   1   1   0   0   0   1   0   2   1   1   1   2   0   2   0   2   0   0   1   1   1   1   1   1   0   1   1   2   1   0   2   1   2   2   2   2   0   0   0   1   0   2   0   2   1   1   2   2   0   2   1   1   0   2   1   1   0   0   0   0   1   1   2   1   1   1   1   1   2   1   1   0   1   2   0   0   1   0   1   2   1   2   1   1   0   1   1   1   0   1   1   2   0   1   1   1   0   2   1   1   2   1   2   2   1
 MK-5-9                 1   2   0   1   1   1   2   1   1   0   1   1   1   2   0   1   2   1   2   2   0   1   1   1   1   0   2   1   0   2   1   0   2   1   1   1   2   0   0   2   0   1   1   2   1   2   0   1   1   1   1   2   0   2   0   1   0   1   2   2   2   0   1   0   2   0   2   1   1   2   1   0   2   2   1   0   1   2   1   2   0   2   1   1   0   2   1   1   1   1   0   1   1   1   2   2   1   0   0   0   1   0   2   0   2   0   2   0   2   0   2   0   0   1   1   1   0   1   1   0   1   2   1   0   0   2   0   2   2   2   2   0   0   1   1   1   2   0   2   0   1   2   2   0   1   1   1   0   2   1   1   0   0   0   0   1   1   2   1   1   2   1   1   2   1   2   0   1   2   0   0   1   0   1   2   0   2   1   1   0   1   1   1   0   1   1   2   0   1   1   1   0   2   0   1   2   0   1   2   1
 MK-5-10                1   2   0   1   1   1   2   1   1   0   1   1   1   2   0   2   2   1   2   2   0   1   1   1   2   0   2   1   0   1   1   0   2   1   1   2   2   0   0   2   0   1   1   2   1   2   0   1   1   1   1   2   0   2   1   1   0   1   2   2   1   0   1   1   2   0   2   1   1   2   1   1   2   2   1   0   2   2   1   2   0   2   0   1   1   2   1   1   1   2   0   1   1   0   2   2   1   1   0   0   1   0   2   1   2   0   2   0   2   0   2   0   0   1   1   1   0   1   1   0   1   2   1   0   0   2   0   2   1   2   2   1   0   1   1   1   2   0   2   0   1   2   1   0   1   1   1   1   2   1   1   1   0   0   0   1   1   2   1   0   2   1   1   2   1   2   0   1   2   0   0   1   0   1   2   0   2   0   1   0   1   1   1   1   1   1   2   1   1   2   2   0   2   0   0   1   1   0   2   2
 MK-5-11                1   1   0   1   1   0   2   1   1   1   0   1   1   2   1   2   2   1   2   2   0   2   1   1   2   0   2   1   1   1   1   0   2   1   1   1   2   0   0   2   1   1   1   2   1   2   0   1   1   1   1   2   0   2   1   1   1   0   2   2   0   0   1   1   2   0   2   0   1   2   1   1   2   2   2   0   2   2   1   2   0   2   0   2   1   1   0   1   1   2   0   1   1   0   2   2   1   1   0   0   1   0   2   1   2   0   2   0   1   0   1   0   0   1   1   1   0   1   2   0   1   1   1   0   0   2   0   2   1   2   2   0   0   1   1   1   2   1   2   0   1   2   1   0   0   1   2   1   1   1   0   1   0   1   1   1   1   2   1   0   2   1   1   2   1   2   0   1   2   0   0   1   0   2   1   0   2   0   1   1   1   0   1   1   1   1   2   1   1   2   2   0   2   0   0   2   1   0   2   2
 MK-5-12                1   0   0   1   1   0   2   2   1   1   1   1   2   1   1   2   2   1   2   2   0   2   1   1   2   0   2   1   1   1   1   0   2   1   0   1   1   1   0   2   1   2   1   2   1   2   0   1   1   0   1   2   1   2   1   1   1   0   2   2   0   0   1   1   2   0   2   0   1   2   1   1   2   2   1   0   2   2   1   2   0   2   0   2   1   1   0   1   2   2   0   1   1   0   1   2   1   1   0   0   1   1   2   2   1   0   2   0   1   0   1   1   0   1   2   1   0   1   2   0   1   1   1   0   0   2   0   2   1   2   2   0   0   1   1   1   2   1   2   0   1   2   1   0   1   1   2   1   2   2   0   1   0   1   1   1   1   2   1   0   1   1   2   1   1   2   0   1   2   0   0   2   0   2   2   0   2   0   1   1   1   0   1   1   0   1   2   1   1   2   2   0   1   0   0   2   1   1   2   2
 MK-5-13                1   0   0   1   1   0   2   1   1   1   1   1   2   0   1   2   2   1   2   2   0   2   1   1   2   0   2   2   1   1   1   0   2   2   0   1   2   1   0   2   1   2   1   2   1   2   0   1   1   0   1   2   1   2   2   1   0   0   2   2   0   0   1   1   2   0   2   0   1   2   2   1   2   2   1   1   2   2   1   2   0   2   0   2   0   2   0   1   2   1   0   1   1   0   1   2   1   1   0   0   1   0   1   2   1   0   1   0   1   0   1   1   1   1   2   2   0   1   2   0   1   2   1   0   0   0   1   1   1   2   2   1   0   1   1   1   2   1   2   1   2   2   1   0   1   0   2   1   2   1   0   1   0   2   1   1   1   2   1   0   1   1   2   1   1   2   0   1   2   1   0   2   1   2   2   0   2   0   1   1   0   0   1   0   0   1   2   1   1   2   2   0   1   0   0   2   1   2   2   2
 MK-5-14                1   0   0   1   1   0   2   0   1   1   1   1   2   0   1   2   1   1   2   2   0   2   1   1   2   1   2   2   1   1   2   0   2   2   0   1   2   1   0   2   0   2   1   2   1   2   1   1   0   0   1   2   1   1   2   1   1   1   2   2   0   0   1   1   2   0   2   0   1   2   2   1   2   2   1   2   2   2   1   2   0   2   0   2   0   2   0   1   2   1   0   1   1   0   1   1   1   1   1   0   2   0   1   2   1   0   1   0   1   0   1   1   1   1   2   2   0   1   2   1   1   2   1   0   0   0   1   1   2   2   2   0   0   1   1   1   2   1   2   1   2   2   2   0   0   0   2   1   2   1   0   1   0   2   0   1   1   2   1   1   2   1   1   1   0   2   0   1   2   0   1   2   1   1   2   0   2   1   0   1   0   0   1   1   0   1   2   1   1   2   1   1   2   0   1   1   1   2   2   2
 MK-5-15                1   0   0   2   1   0   2   0   1   1   1   2   2   0   1   2   1   1   2   2   0   2   1   1   2   1   2   2   0   0   2   1   2   2   0   1   2   1   0   2   0   2   1   1   1   2   1   1   0   2   1   1   1   1   2   1   2   1   2   2   0   0   1   1   2   0   1   0   1   2   2   1   0   2   1   2   2   2   2   2   0   2   0   2   0   2   0   1   2   1   0   1   1   0   1   1   0   1   1   0   2   1   2   2   1   0   1   0   1   0   1   2   1   1   1   2   0   1   1   1   0   2   1   0   0   0   1   1   2   2   2   0   1   1   1   1   2   1   2   0   2   2   1   0   0   0   2   1   2   1   0   1   0   2   0   0   1   2   1   1   2   1   1   1   1   2   0   1   1   0   1   2   1   1   1   0   1   2   0   1   0   0   1   1   0   1   2   1   1   2   2   1   2   0   1   1   1   2   2   1
 MK-5-16                1   0   0   2   0   0   2   0   1   1   1   2   2   0   1   2   2   2   2   2   0   1   1   1   1   0   2   2   0   1   2   1   2   2   0   0   1   1   1   2   0   2   1   1   1   2   1   1   0   2   1   1   1   1   2   1   2   1   2   2   0   0   1   0   2   0   1   0   0   2   2   1   0   1   2   1   2   2   2   2   0   2   0   2   0   2   0   1   1   1   0   2   1   0   1   1   0   2   1   0   2   1   2   1   1   0   0   0   1   1   1   2   1   1   1   2   1   1   1   1   0   2   1   0   0   0   1   1   1   2   2   1   1   1   1   1   2   1   2   0   2   2   1   0   0   0   2   0   2   1   0   1   0   2   0   0   1   2   1   1   1   1   1   0   1   1   0   0   1   0   1   2   1   1   1   0   1   2   0   1   0   0   1   1   1   1   2   1   0   2   2   1   1   0   1   1   1   2   2   1
 MK-6-1                 0   2   1   1   0   0   2   1   1   2   0   2   1   0   1   1   2   1   1   1   0   1   1   1   1   2   1   2   1   2   2   2   1   1   1   1   0   1   1   2   0   2   2   1   1   0   1   2   2   2   0   1   0   2   0   2   0   1   0   2   0   1   1   1   1   2   0   2   1   2   1   2   2   1   2   0   0   2   0   2   0   0   1   2   1   1   0   2   1   2   1   2   1   1   2   0   2   1   1   0   1   2   0   2   2   1   1   1   1   1   1   1   1   1   1   1   0   1   1   2   2   2   1   1   1   2   0   1   1   1   1   1   1   1   0   1   0   0   2   1   0   0   2   2   2   0   1   0   2   0   0   2   2   0   1   2   1   0   2   1   1   1   2   0   2   1   1   0   1   1   1   2   1   2   2   0   1   1   1   1   0   1   0   1   1   1   2   0   0   1   2   1   1   1   2   1   1   0   0   2
 MK-6-2                 0   2   1   1   1   0   2   1   1   2   0   2   1   0   1   1   1   1   0   2   0   1   1   1   1   1   0   2   1   2   2   2   1   1   1   1   0   1   1   2   0   2   2   1   2   0   1   1   2   1   0   1   1   2   0   2   0   1   0   2   0   1   1   1   1   2   1   2   0   2   0   1   2   1   2   0   0   2   0   2   0   0   1   1   1   1   0   2   1   2   0   2   1   1   1   0   1   0   1   0   2   2   0   2   2   1   1   1   1   1   1   1   2   1   1   1   1   1   1   2   2   2   1   1   1   2   0   1   1   1   1   1   0   1   1   1   0   0   2   1   1   0   2   2   1   0   1   0   2   1   0   2   2   0   1   2   1   1   2   1   1   0   2   0   2   0   1   0   1   1   1   2   1   1   2   1   1   1   1   1   0   1   1   1   1   1   2   0   0   2   2   1   1   2   2   1   1   1   1   2
 MK-6-3                 0   2   1   1   2   0   1   1   1   2   0   2   1   0   1   1   1   2   1   1   0   1   1   1   1   1   0   2   1   2   2   2   1   1   1   1   1   1   1   1   1   2   2   0   1   1   0   1   2   1   0   1   1   2   0   2   0   1   0   2   1   1   2   1   1   2   2   2   0   1   0   1   1   2   1   0   1   2   0   2   0   0   1   1   1   1   0   1   2   2   0   2   1   2   0   0   1   0   1   0   2   2   1   2   2   2   1   0   1   1   1   1   1   1   1   1   0   1   1   2   2   2   1   1   1   2   0   1   1   1   2   1   0   1   1   1   0   0   2   1   1   0   2   2   1   1   1   0   2   1   0   2   2   0   1   0   1   1   2   1   1   0   2   2   1   0   1   0   1   1   1   2   0   1   2   2   1   1   1   1   0   1   1   1   1   0   1   0   0   2   1   1   1   2   2   0   1   1   1   2
 MK-6-4                 0   2   1   1   2   0   1   1   2   2   0   2   1   0   1   1   1   2   1   1   0   1   1   1   1   1   0   2   0   2   2   2   0   1   1   1   1   1   0   0   2   2   2   0   1   1   1   1   1   1   0   1   1   1   0   2   0   0   0   2   1   0   2   1   1   2   2   2   0   1   0   1   1   2   1   1   1   2   0   2   0   0   1   1   1   1   0   0   2   2   2   2   1   2   0   1   1   0   1   0   2   1   1   2   1   2   1   0   1   1   1   1   1   1   1   1   0   2   0   2   2   2   1   1   1   2   1   1   1   1   2   1   0   1   1   1   0   1   2   1   1   0   2   2   1   1   1   1   2   1   0   1   2   0   0   0   2   0   2   0   1   0   1   2   1   1   1   0   1   0   1   2   0   1   1   2   1   1   1   1   0   1   1   1   1   0   1   0   0   2   1   1   1   2   2   0   1   1   1   2
 MK-6-5                 0   2   1   1   1   1   1   1   1   2   0   2   1   0   1   1   2   2   2   1   0   1   1   1   2   1   1   1   0   2   2   2   0   1   1   1   0   1   0   0   2   2   2   0   1   1   1   1   1   1   0   1   1   1   0   1   0   0   0   2   1   0   2   1   1   2   2   1   0   1   0   1   1   1   1   1   1   2   0   2   0   0   1   1   1   1   0   0   2   2   2   1   1   2   1   1   1   0   1   1   2   1   1   1   1   2   1   0   0   1   1   1   1   1   1   1   0   2   0   2   2   2   2   1   2   2   1   2   1   1   2   2   0   1   1   1   0   1   2   1   1   0   2   2   0   1   1   1   2   1   1   1   1   0   0   0   2   0   2   0   1   0   1   2   0   1   1   1   1   1   1   2   0   1   1   2   0   1   1   1   1   1   1   1   1   1   1   0   0   2   1   1   1   2   2   1   1   1   0   2
 MK-6-6                 0   2   1   1   1   1   1   1   1   2   0   2   1   0   2   1   2   2   2   0   0   1   2   1   2   1   1   1   1   2   2   2   0   1   1   1   0   1   1   0   2   2   2   0   1   1   1   1   1   2   0   1   1   1   0   1   0   0   0   2   1   0   2   2   0   1   2   2   0   1   1   1   1   1   1   1   1   2   0   2   0   1   1   1   1   2   0   1   2   2   2   1   1   2   2   1   1   0   1   1   2   1   1   1   1   2   1   1   0   2   1   1   1   1   1   1   0   2   0   2   1   2   2   2   2   1   1   2   1   1   2   2   0   1   0   1   0   1   2   1   1   0   2   2   0   1   1   1   2   1   1   1   1   0   1   0   2   0   2   0   1   0   1   2   0   1   1   2   1   1   1   2   0   1   1   2   0   2   1   1   1   1   1   1   1   1   1   0   0   2   0   1   1   2   2   1   1   1   0   2
 MK-6-7                 0   1   0   1   1   1   1   1   0   2   0   2   1   0   2   1   2   2   2   0   0   1   2   1   2   2   1   1   1   0   2   1   0   0   1   1   0   1   1   0   2   2   2   0   1   1   1   0   1   2   0   1   1   1   0   1   0   0   0   2   1   1   0   2   1   1   2   2   0   1   1   1   1   0   1   1   1   2   0   2   0   1   1   1   1   2   0   1   2   2   2   1   1   2   2   2   1   0   1   0   2   1   1   1   1   1   1   1   0   2   1   0   1   1   1   1   1   1   0   2   1   1   2   2   2   1   1   1   1   1   2   2   0   1   0   1   1   1   2   1   2   1   2   2   0   1   1   1   2   1   2   1   2   0   1   0   2   0   2   0   1   0   2   2   0   1   1   2   1   1   1   2   0   1   1   2   0   2   1   1   1   0   1   1   1   1   1   1   0   2   0   1   1   2   2   1   1   1   1   1
 MK-6-8                 0   1   0   1   1   1   1   2   1   1   0   2   0   0   2   1   2   2   2   1   0   1   2   1   2   2   1   1   1   0   2   1   1   1   1   1   1   1   2   0   2   2   2   1   1   2   1   0   1   2   0   1   1   1   0   1   0   0   0   2   2   1   0   2   1   2   1   2   1   1   1   1   1   0   0   1   1   2   0   2   0   1   1   1   1   1   0   1   2   2   2   1   1   2   2   1   1   0   1   0   2   1   1   1   1   1   0   1   1   2   1   0   1   1   1   1   1   1   1   2   1   1   2   2   2   1   1   0   1   1   1   2   0   1   0   0   0   1   2   0   2   1   2   2   0   1   1   1   2   0   2   2   2   0   1   0   2   1   1   0   1   0   2   2   0   1   1   2   1   1   1   2   0   1   0   2   0   2   1   1   1   0   1   0   1   1   1   1   0   2   1   1   1   2   1   1   0   0   1   1
 MK-6-9                 1   1   1   2   1   1   1   1   1   1   0   2   0   0   2   1   2   2   2   1   1   1   2   1   2   2   1   1   2   0   2   1   1   1   1   1   1   1   1   0   2   2   2   1   1   2   2   0   1   2   0   1   1   1   0   1   0   0   0   2   1   1   0   2   1   1   1   2   1   0   1   1   1   0   0   1   1   2   0   1   0   1   1   1   1   1   1   1   2   1   2   1   0   2   1   1   1   0   1   0   1   1   1   1   0   1   0   1   1   2   1   1   1   2   1   1   1   1   1   2   1   0   2   2   2   1   1   0   1   1   1   2   1   0   0   0   0   0   2   0   2   1   2   2   0   1   1   1   2   0   2   1   2   0   0   0   2   1   1   0   1   0   2   2   0   0   1   2   1   1   1   2   1   1   0   2   0   2   1   1   1   0   1   0   2   1   1   1   0   2   1   1   1   1   1   1   0   2   1   1
 MK-6-10                1   1   1   2   1   1   1   1   2   0   1   2   1   0   2   1   2   2   2   1   0   1   2   1   1   2   1   0   2   0   2   1   1   1   1   1   1   2   1   0   1   2   1   2   1   1   2   0   1   2   1   1   1   1   0   1   0   0   0   2   1   1   1   2   1   1   1   2   2   0   1   1   1   0   0   1   1   2   0   0   1   1   1   1   0   2   1   1   2   1   1   1   0   2   1   0   2   1   1   0   1   1   1   1   1   0   0   0   0   2   1   1   0   2   1   0   1   1   1   2   0   0   2   2   2   1   1   0   1   1   1   2   1   0   0   0   1   0   2   0   1   1   1   2   1   1   2   1   2   0   2   1   2   0   1   0   2   1   0   0   0   0   2   1   0   0   1   1   1   1   0   2   2   1   0   1   0   2   1   1   2   1   1   0   2   1   1   0   0   2   1   0   1   1   1   1   0   2   1   1
 MK-6-11                1   1   1   2   1   1   2   1   2   1   1   2   1   0   2   1   2   2   1   1   0   1   1   1   1   2   1   0   2   1   2   1   2   1   1   2   1   2   1   0   1   2   0   2   1   1   2   0   1   2   1   1   1   1   0   1   1   1   0   1   1   1   1   2   1   2   1   2   2   1   1   1   1   0   0   1   1   2   0   0   1   1   2   1   0   2   1   1   2   1   1   2   0   2   1   0   2   1   0   0   1   1   1   1   1   0   0   0   1   2   2   2   0   2   1   0   1   1   1   2   0   0   2   2   2   1   1   0   1   1   1   1   1   1   0   0   1   0   2   0   1   0   1   2   1   1   2   0   2   0   2   1   2   1   1   0   2   1   0   1   1   1   2   1   0   0   1   1   1   1   0   2   1   1   0   1   1   2   1   1   2   2   2   0   2   1   1   0   0   2   1   0   1   1   1   1   0   2   1   2
 MK-6-12                1   2   1   2   1   1   2   1   2   2   1   2   1   0   2   1   2   2   1   1   0   1   2   0   1   2   1   0   2   1   1   1   2   1   1   2   1   2   1   0   0   2   1   2   0   1   1   1   1   2   1   1   1   1   1   1   1   1   0   1   1   1   1   2   1   2   1   2   1   2   1   1   1   0   0   1   1   2   1   0   1   1   2   1   0   2   1   1   1   1   1   2   0   1   1   1   2   1   0   0   1   1   1   1   1   0   0   0   0   2   2   1   1   2   1   0   0   1   1   2   0   0   2   2   2   1   1   0   1   1   1   1   1   1   0   0   1   0   2   1   1   0   1   2   1   1   0   0   2   0   2   1   2   1   1   0   1   1   0   0   2   1   2   1   0   1   1   1   1   1   1   2   1   1   0   1   1   2   1   1   2   2   2   0   2   1   1   0   0   2   2   0   1   1   1   1   0   1   1   2
 MK-6-13                1   2   1   1   1   1   2   0   1   2   1   2   1   0   1   1   2   2   1   1   0   1   2   0   1   1   1   0   2   1   1   1   2   1   1   2   1   2   0   0   0   2   1   2   1   1   1   1   1   2   2   1   2   1   1   1   2   1   0   1   1   1   1   2   1   1   1   2   1   2   1   0   0   0   0   1   1   2   1   0   1   1   2   1   1   2   1   1   1   1   1   2   0   1   1   1   2   0   0   0   0   1   1   0   1   0   0   0   0   2   2   2   1   2   1   0   0   1   1   2   0   0   2   2   1   1   1   0   1   1   1   1   1   1   0   0   1   0   2   0   1   0   1   2   1   1   0   0   1   0   2   1   2   1   2   0   1   2   0   0   2   1   2   1   0   0   1   1   1   1   1   1   2   1   0   1   1   2   1   1   2   2   2   0   2   1   1   0   0   1   2   0   1   1   1   1   0   1   1   1
 MK-6-14                2   2   1   0   1   1   1   2   2   2   1   2   2   0   1   1   2   2   1   1   0   1   2   0   2   1   1   0   2   1   1   1   1   1   1   2   1   1   0   0   0   2   1   2   1   2   1   1   2   2   2   1   1   1   1   1   1   1   0   0   1   1   1   2   2   1   1   2   1   2   1   0   0   0   1   1   1   2   1   0   1   1   2   1   1   2   1   1   1   1   1   2   0   1   1   1   1   0   1   0   1   1   0   0   1   0   0   0   0   2   2   2   1   2   1   0   0   1   1   2   1   0   2   2   1   1   0   1   2   1   0   1   0   2   0   0   0   0   2   0   1   0   1   2   0   0   0   0   1   0   2   1   2   1   2   0   1   2   0   0   2   2   1   1   1   1   2   0   1   1   1   1   2   1   0   0   1   2   1   1   2   2   2   0   2   1   1   0   0   1   2   0   1   1   1   1   0   2   1   1
 MK-6-15                2   2   1   0   1   1   1   2   2   1   1   2   2   1   1   1   2   1   1   1   0   0   2   0   2   1   1   0   1   1   1   2   1   1   1   2   1   1   0   0   0   2   1   2   1   2   1   2   2   2   1   1   1   1   1   1   1   1   0   0   1   1   1   2   2   1   1   2   1   2   1   1   0   0   2   2   1   2   1   0   1   1   2   1   1   2   1   1   1   1   1   2   0   0   1   1   0   0   1   1   1   1   0   0   1   2   0   0   0   2   2   2   1   2   1   0   0   0   1   1   1   0   2   2   1   1   0   1   2   1   0   0   0   2   0   0   0   0   2   0   1   0   1   2   0   0   0   0   1   0   2   1   2   2   2   0   1   1   1   0   2   1   1   1   1   1   2   0   1   1   1   1   2   1   0   0   1   2   1   1   1   1   2   1   2   1   1   0   0   1   2   0   1   2   0   1   0   2   1   1
 MK-6-16                2   2   1   0   1   1   1   1   2   1   1   2   2   0   1   1   2   1   1   1   0   0   1   0   1   1   0   0   1   1   1   2   2   1   1   2   1   2   0   0   0   2   1   2   1   2   1   2   2   2   1   1   1   0   1   1   0   1   0   0   1   1   1   2   2   1   1   2   1   2   1   0   0   0   2   2   1   2   1   0   1   1   2   1   1   1   1   1   2   1   2   1   0   0   0   1   0   2   1   1   1   1   0   0   2   2   0   0   0   1   2   2   1   2   1   0   0   0   1   1   1   0   2   2   1   1   0   1   2   0   1   0   0   2   0   0   0   0   1   0   1   0   1   2   0   0   0   0   1   0   1   1   2   2   2   0   1   1   1   0   2   1   2   1   0   1   2   0   1   1   1   1   2   1   0   0   1   2   2   1   2   1   2   1   2   0   1   0   0   1   2   0   1   2   0   1   0   2   1   1
 
!****************************************** Phenotypic Data **********************************************************
!-100.0 is resevred for missing phenotype
SimulatedTrait1         9.4234    9.0012   11.8136   10.1373   10.8528   10.2330   10.1556   10.1386   11.2520    8.8258   10.3687    9.5461    9.9230    9.9566    9.6584   11.1803    9.2689    9.3842   10.3710    9.4960    9.0856    8.1837    8.3070    8.9985   10.7907   10.1384   11.3570    8.4231    9.5433   10.6184    9.3481    9.9071   10.1004    9.0813   11.9424   11.1454    9.0686   10.0971   10.5908    8.5826    8.4770   10.2592    9.0641    9.6011    8.9187   10.2164    9.1630   10.4208    9.9801   10.1008    8.8269   12.4513   10.8694    9.9212    8.9986   10.7781    9.6612    9.8833    9.4375   10.2688   12.4239    8.1810    9.1075   11.9557    8.5430    9.3526   10.4371    9.5122    8.7174   10.8542    9.7673   11.1367    9.1895    9.2773    9.9068   11.3475   10.0549    9.7327    9.1256   10.2982   11.4350    9.5395   11.0141    9.4380    8.6125   10.1637   11.3104    8.8559    9.7578   10.1222    9.3457    9.5157   10.0971    9.0124   10.7945   10.1865   10.8468    8.5694    9.1219   10.5221   11.1935   10.4630    9.7603   10.6863    8.1364    8.0866    9.2056    8.2208    9.4883    9.8895    8.5926   10.7716   10.8667   10.3536    9.3306    9.6360   10.7811   11.2473   10.0297    9.1807    8.2750   10.2145   10.4878   11.5146   11.1608   11.0250   10.5830   11.0775   10.7483   11.8309    9.1877   12.1359   10.2334   11.6483   10.1178    9.7003   11.2975    9.3994    9.8875    6.8332   10.2213   10.5736   10.5321    9.1408    9.0952    9.9753   10.6046    9.1597    9.9380    9.0478    9.4367   10.9670    9.4581    9.2736   10.1366    9.2595   11.7817    7.9386   10.2978   10.3922   10.5269    8.8171   12.2935    9.1459    9.9387    9.5340    8.6443   11.5353   10.0121    9.2122   11.2257   11.2121    9.2993    9.3750    8.4312   10.2789   11.8312    9.9686    8.1662   11.5794   10.9996    9.1656   11.1155   10.3542   10.1556    9.7322   11.5583   10.6357   10.4746   10.1989   10.2815   12.4965    9.2335    9.9294    9.8691   11.0166    8.0991   10.1148    9.3297   10.5267
 
