# Supplementary material for: Inclusive Composite Interval Mapping of QTL by Environment Interactions in Biparental Populations
Source: PLoS One. 2015 Jul 10;10(7):e0132414. doi: 10.1371/journal.pone.0132414 (PMC4498613; doi:10.1371/journal.pone.0132414)
Supplement: S2 File — (ZIP) [file pone.0132414.s002.zip › F2 population/e=1/run_00194.met]

!**********************Note: lines staring with "!" are remarks and will be ignored in the program********************
!*********************************General Information**********************************
!Assuming F1 = P1 x P2, populations available in QTL IciMapping are: 
!  1, P1BC1F1 = P1 x F1, the first backcrossing where P1 is used as the recurrent parent;
!  2, P2BC1F1 = P2 x F1, the first backcrossing where P2 is used as the recurrent parent;
!  3, F1DH, F1-derived doubled haploids; 
!  4, RIL or F1RIL, recombination inbred lines through the repeated selfing of F1;
!  5, P1BC1RIL, recombination inbred lines through the repeated selfing of P1BC1F1;
!  6, P2BC1RIL, recombination inbred lines through the repeated selfing of P2BC1F1;
!  7, F2, the selfing generation of F1;
!  8, F3, the selfing generation of F2;
!  9, P1BC2F1, the second backcrossing where P1 is used as the recurrent parent; 
! 10, P2BC2F1, the second backcrossing where P2 is used as the recurrent parent;
! 11, P1BC2RIL, recombination inred lines through the repeated selfing of P1BC2F1; 
! 12, P2BC2RIL, recombination inred lines through the repeated selfing of P2BC2F1; 
! 13, P1BC1F2, the selfing generation of P1BC1F1; 
! 14, P2BC1F2, the selfing generation of P2BC1F1; 
! 15, P1BC2F2, the selfing generation of P1BC2F1; 
! 16, P2BC2F2, the selfing generation of P2BC2F1; 
! 17, P1BC1DH, P1BC1F1-derived doubled haploids; 
! 18, P2BC1DH, P2BC1F1-derived doubled haploids; 
! 19, P1BC2DH, P1BC2F1-derived doubled haploids; 
! 20, P2BC2DH, P2BC2F1-derived doubled haploids; 
   7      !Mapping Population (see remarks above)
   2      !Mapping Function (1 for Kosambi; 2 for Haldane; 3 for Morgan)
   2      !Marker Space Type (1 for intervals; 2 for positions)
   1      !Marker Space Unit(1 for centiMorgans; 2 for Morgan)
   6      !Number of Chromosomes (or Linkage Groups)
 200      !Size of the mapping population
   1      !Number of environments
 
!***************************************** Chromosomes and Linkage Maps **********************************************
!Chromosome                 NumMarkers
-CH1                        16
-CH2                        16
-CH3                        16
-CH4                        16
-CH5                        16
-CH6                        16
!Linkage map (Marker name followed by position or the interval length)
 MK-1-1                1     0.000
 MK-1-2                1    10.000
 MK-1-3                1    20.000
 MK-1-4                1    30.000
 MK-1-5                1    40.000
 MK-1-6                1    50.000
 MK-1-7                1    60.000
 MK-1-8                1    70.000
 MK-1-9                1    80.000
 MK-1-10               1    90.000
 MK-1-11               1   100.000
 MK-1-12               1   110.000
 MK-1-13               1   120.000
 MK-1-14               1   130.000
 MK-1-15               1   140.000
 MK-1-16               1   150.000
 MK-2-1                2     0.000
 MK-2-2                2    10.000
 MK-2-3                2    20.000
 MK-2-4                2    30.000
 MK-2-5                2    40.000
 MK-2-6                2    50.000
 MK-2-7                2    60.000
 MK-2-8                2    70.000
 MK-2-9                2    80.000
 MK-2-10               2    90.000
 MK-2-11               2   100.000
 MK-2-12               2   110.000
 MK-2-13               2   120.000
 MK-2-14               2   130.000
 MK-2-15               2   140.000
 MK-2-16               2   150.000
 MK-3-1                3     0.000
 MK-3-2                3    10.000
 MK-3-3                3    20.000
 MK-3-4                3    30.000
 MK-3-5                3    40.000
 MK-3-6                3    50.000
 MK-3-7                3    60.000
 MK-3-8                3    70.000
 MK-3-9                3    80.000
 MK-3-10               3    90.000
 MK-3-11               3   100.000
 MK-3-12               3   110.000
 MK-3-13               3   120.000
 MK-3-14               3   130.000
 MK-3-15               3   140.000
 MK-3-16               3   150.000
 MK-4-1                4     0.000
 MK-4-2                4    10.000
 MK-4-3                4    20.000
 MK-4-4                4    30.000
 MK-4-5                4    40.000
 MK-4-6                4    50.000
 MK-4-7                4    60.000
 MK-4-8                4    70.000
 MK-4-9                4    80.000
 MK-4-10               4    90.000
 MK-4-11               4   100.000
 MK-4-12               4   110.000
 MK-4-13               4   120.000
 MK-4-14               4   130.000
 MK-4-15               4   140.000
 MK-4-16               4   150.000
 MK-5-1                5     0.000
 MK-5-2                5    10.000
 MK-5-3                5    20.000
 MK-5-4                5    30.000
 MK-5-5                5    40.000
 MK-5-6                5    50.000
 MK-5-7                5    60.000
 MK-5-8                5    70.000
 MK-5-9                5    80.000
 MK-5-10               5    90.000
 MK-5-11               5   100.000
 MK-5-12               5   110.000
 MK-5-13               5   120.000
 MK-5-14               5   130.000
 MK-5-15               5   140.000
 MK-5-16               5   150.000
 MK-6-1                6     0.000
 MK-6-2                6    10.000
 MK-6-3                6    20.000
 MK-6-4                6    30.000
 MK-6-5                6    40.000
 MK-6-6                6    50.000
 MK-6-7                6    60.000
 MK-6-8                6    70.000
 MK-6-9                6    80.000
 MK-6-10               6    90.000
 MK-6-11               6   100.000
 MK-6-12               6   110.000
 MK-6-13               6   120.000
 MK-6-14               6   130.000
 MK-6-15               6   140.000
 MK-6-16               6   150.000
!*********************************** Marker Types ********************************************************************
!Co-dominant marker: When heterozygote F1 is present, P1 is coded as 2, F1 is coded as 1, and P2 is coded as 0; Otherwise, P1 is coded as 2, and P2 is coded as 0. 
!Dominant marker: When heterozygote F1 is present, P1 and F1 are coded as 12, and P2 is coded as 0; Otherwise, P1 is coded as 2, and P2 is coded as 0.  
!Recessive markers: When heterozygote F1 is present, P1 is coded as 2, and F1 and P2 are coded as 10; Otherwise, P1 is coded as 2, and P2 is coded as 0. 
!Missing marker is coded as -1. 
 MK-1-1                 1   2   1   0   2   1   0   2   1   1   0   1   0   0   1   1   1   2   0   1   2   2   1   1   0   0   1   1   1   2   0   1   1   1   1   2   2   1   1   1   1   2   0   2   2   2   1   1   2   0   1   1   0   1   1   1   1   0   2   1   1   1   0   2   1   1   2   2   1   1   1   2   0   2   1   1   0   1   1   1   1   2   2   1   1   2   1   1   0   1   1   2   0   2   1   1   1   0   1   0   1   1   0   2   0   1   0   2   2   1   2   1   0   0   0   0   1   1   1   1   1   1   0   2   1   1   1   1   1   1   2   1   2   1   2   2   2   0   1   1   2   1   1   2   2   1   2   2   1   0   1   1   0   1   0   2   1   1   1   1   2   1   1   2   2   1   1   1   1   1   1   0   0   0   0   2   2   2   2   1   1   2   2   1   2   1   2   1   1   1   0   2   1   1   1   1   0   2   0   1
 MK-1-2                 1   1   1   1   2   1   0   2   1   1   0   1   0   0   1   1   1   2   0   1   2   2   1   1   0   0   1   1   2   2   0   1   1   1   1   1   2   0   1   2   1   2   0   2   2   2   1   1   2   0   1   1   1   1   1   1   1   0   2   1   1   1   0   2   1   1   2   2   1   0   1   2   0   2   2   1   0   1   1   1   2   1   2   1   1   2   0   1   0   1   0   2   0   2   1   1   1   0   2   0   1   1   0   2   1   1   0   2   2   1   2   1   0   0   1   0   1   1   1   1   0   1   1   2   1   1   1   1   1   1   2   1   2   1   1   2   2   0   1   1   1   1   1   2   2   1   2   2   1   0   1   1   0   1   0   2   1   2   1   1   2   1   1   2   2   2   1   1   0   1   1   0   0   0   0   2   1   2   1   1   1   2   1   1   1   1   2   1   1   1   0   2   1   1   0   1   0   2   0   1
 MK-1-3                 1   1   1   1   2   1   1   2   1   1   0   1   0   0   1   1   1   2   0   1   1   2   1   1   0   0   1   1   2   1   0   1   1   1   1   1   1   0   1   2   1   2   0   2   2   2   1   1   2   0   2   1   1   1   1   1   1   0   2   1   1   1   0   1   1   1   2   2   1   0   1   2   0   1   1   1   1   1   1   1   2   0   2   1   1   2   0   1   0   1   0   2   0   0   1   0   1   0   2   0   1   1   0   2   1   1   0   2   2   1   2   2   0   0   1   1   1   1   1   1   0   1   1   2   2   1   1   1   1   1   1   1   2   1   1   2   2   1   1   1   1   1   0   2   2   2   2   2   1   0   0   0   0   1   0   2   1   2   1   1   2   1   1   2   2   2   1   1   1   1   1   0   0   0   1   2   1   2   1   1   1   2   1   0   1   1   2   2   1   1   0   0   1   1   1   1   0   2   0   0
 MK-1-4                 1   2   1   1   2   1   1   1   1   1   0   1   0   0   2   1   1   1   1   1   1   2   1   1   0   1   1   1   2   1   0   1   1   1   1   0   1   0   1   2   1   2   1   1   2   2   1   1   1   1   2   1   1   1   1   2   1   0   2   2   1   1   0   1   1   2   2   2   0   1   0   2   0   1   1   0   1   1   0   1   2   0   2   2   1   2   0   1   0   2   0   2   0   0   1   0   1   0   2   0   1   1   1   2   1   1   1   2   1   0   2   2   0   1   1   1   1   1   1   1   2   1   1   2   2   1   1   1   1   1   1   1   2   1   1   2   1   1   1   1   1   1   0   2   2   2   2   2   1   0   0   0   0   1   0   2   1   2   1   1   2   2   2   2   2   2   1   1   1   1   2   0   0   0   1   2   1   2   1   1   1   2   1   0   1   1   2   2   1   1   0   0   1   2   1   1   1   1   0   0
 MK-1-5                 1   2   1   1   2   1   1   1   0   1   0   1   0   0   2   1   1   0   1   1   1   1   1   2   0   1   1   1   2   1   0   1   1   1   1   0   1   0   2   2   1   1   1   1   2   2   1   1   1   1   2   1   0   1   1   2   1   0   2   2   1   1   0   1   1   2   2   2   0   1   0   2   0   0   1   0   1   1   0   1   2   0   2   2   1   2   0   1   0   1   1   2   0   0   1   0   1   0   2   0   1   1   1   2   1   1   1   2   1   0   2   2   0   1   1   0   1   1   1   1   2   2   1   2   2   1   1   1   1   1   1   1   2   1   0   2   1   0   2   1   1   1   0   1   2   2   2   2   1   0   0   0   0   1   0   2   1   2   1   1   1   2   2   2   2   2   1   1   1   1   2   0   0   0   1   2   0   2   1   1   1   2   1   0   0   1   1   2   1   0   1   1   1   1   1   1   0   1   0   0
 MK-1-6                 1   2   0   1   2   1   0   1   0   1   0   1   0   0   1   1   2   0   1   1   1   1   1   2   0   1   2   1   2   1   0   1   1   1   0   0   1   0   2   2   1   1   0   2   2   2   1   1   1   1   2   1   0   2   1   2   1   0   1   1   1   1   0   1   2   2   1   2   0   1   2   1   1   0   1   0   0   1   0   1   2   0   2   2   1   2   0   1   0   1   0   2   0   0   1   0   1   0   2   0   1   1   0   1   1   1   1   2   1   1   2   2   0   1   1   0   1   1   0   1   2   2   1   2   2   1   1   1   1   1   1   1   2   2   0   2   1   1   2   1   1   1   0   1   2   2   2   2   2   0   0   0   0   0   0   2   1   2   1   1   1   2   2   0   2   2   1   1   1   1   2   0   0   0   0   2   0   2   1   2   1   2   1   0   0   1   1   2   1   1   1   1   1   1   1   1   0   1   0   0
 MK-1-7                 1   2   1   1   2   1   0   1   0   1   0   1   0   0   1   1   2   0   1   2   1   1   1   2   1   1   2   1   2   1   0   1   1   1   1   0   0   0   1   1   1   1   0   2   2   2   1   1   0   1   2   1   0   2   1   2   1   0   1   1   0   1   0   1   2   2   1   2   0   1   1   0   0   0   1   0   0   1   1   1   2   1   2   2   2   2   0   1   1   1   0   2   0   0   1   0   1   1   2   0   1   2   1   1   1   1   2   1   1   1   2   2   0   1   0   0   1   1   0   1   2   2   1   1   2   1   1   2   2   1   1   1   1   2   0   2   1   1   1   1   1   1   1   0   2   2   2   2   1   0   0   1   0   1   1   2   2   2   1   1   1   2   2   0   2   1   1   1   1   0   2   0   0   1   0   1   0   2   1   1   1   2   1   0   0   1   1   1   0   1   1   1   2   1   1   1   0   1   0   0
 MK-1-8                 1   2   1   1   2   1   1   1   0   0   1   1   0   0   0   1   2   0   1   2   1   1   1   2   1   0   1   2   1   1   0   1   1   1   1   0   0   0   1   1   1   1   0   2   2   2   1   1   0   1   2   1   0   1   1   1   2   0   1   1   0   1   0   1   1   2   1   1   0   1   1   2   1   0   1   0   1   1   2   1   2   1   2   2   2   2   0   1   0   1   0   2   0   0   1   0   1   1   2   0   1   2   1   1   1   0   2   0   1   1   2   1   0   1   0   0   1   1   1   1   1   1   1   1   2   1   1   2   2   1   1   2   1   1   1   2   1   1   1   2   1   1   1   0   2   1   2   2   1   0   0   1   1   1   1   2   2   2   2   1   1   2   2   0   1   1   1   2   2   1   2   1   0   1   1   1   0   2   1   1   1   2   1   0   0   1   1   1   1   1   1   1   2   1   0   1   0   1   0   0
 MK-1-9                 1   2   1   1   2   1   1   1   0   0   1   1   0   0   0   1   1   0   1   2   0   1   1   1   2   0   1   2   1   1   0   1   1   2   1   0   0   0   1   1   1   1   0   2   1   2   1   1   1   1   2   1   0   1   1   1   2   0   1   1   1   1   0   1   1   2   2   1   0   0   1   2   1   0   1   1   1   1   1   1   2   1   2   2   2   2   1   1   0   0   0   1   0   1   1   1   1   1   2   0   1   2   1   1   1   0   1   0   1   1   2   1   2   0   0   1   1   1   1   1   1   2   1   1   2   1   1   1   2   1   2   1   1   1   1   2   1   0   1   2   1   1   1   0   2   1   2   1   1   0   0   1   1   1   1   2   2   1   2   1   1   2   2   1   1   1   1   2   2   1   2   1   0   1   1   1   1   2   1   1   1   2   2   0   0   2   0   1   1   1   2   1   2   1   0   1   0   1   0   0
 MK-1-10                1   2   2   1   2   1   1   1   0   0   1   1   0   0   1   2   1   1   1   2   0   1   1   0   2   2   1   1   1   1   0   2   1   2   1   0   1   0   1   1   2   2   0   2   1   2   1   1   1   2   2   1   0   1   1   1   2   0   1   1   1   1   0   1   1   2   2   1   1   0   1   1   1   0   1   1   1   1   0   1   2   1   2   2   2   2   1   1   0   0   0   1   1   2   1   1   1   1   2   0   1   1   1   1   1   1   0   0   1   1   2   0   2   0   0   1   0   1   1   1   1   1   2   1   2   1   2   1   2   1   2   1   1   1   1   2   1   0   0   2   1   1   1   0   2   1   2   1   1   1   0   1   1   1   1   2   2   1   2   1   1   1   1   1   1   0   1   2   2   1   2   0   0   1   1   0   1   2   1   1   1   2   2   0   0   2   0   1   1   1   2   1   2   1   0   1   0   1   0   0
 MK-1-11                2   2   2   1   2   1   1   1   0   0   1   1   0   0   1   2   1   1   1   2   1   1   1   0   2   2   1   1   1   2   0   1   1   2   1   0   1   0   1   1   2   2   0   1   1   2   1   1   1   2   2   1   0   1   1   1   2   0   1   1   0   1   0   1   1   2   2   1   1   0   1   1   2   0   1   1   2   1   0   1   2   1   2   2   2   2   1   1   1   0   0   1   1   2   1   1   1   2   2   1   1   1   1   1   2   1   0   0   1   1   2   0   2   0   0   1   0   1   1   1   1   1   2   1   1   1   2   1   2   1   2   2   1   1   1   2   1   0   0   2   1   0   2   0   2   1   2   1   1   1   0   1   1   1   1   2   2   1   2   1   1   1   1   2   1   1   1   2   2   1   2   0   0   1   1   0   1   2   2   1   1   2   2   0   1   2   0   2   1   1   2   1   2   1   0   1   0   0   0   2
 MK-1-12                2   2   2   1   2   1   1   1   0   0   1   1   0   0   1   2   1   1   1   2   2   1   1   0   1   2   1   2   1   2   0   1   1   2   1   1   1   0   1   1   2   2   0   1   1   2   1   1   1   2   2   1   0   1   1   1   2   1   1   1   0   1   0   1   1   1   2   1   1   0   1   2   2   0   1   1   2   1   0   1   1   2   1   2   2   1   1   0   1   0   0   1   1   1   1   1   1   2   2   1   1   1   1   1   2   1   0   2   1   1   2   0   2   1   0   1   0   1   1   1   1   1   1   1   1   1   1   1   2   1   2   1   1   1   1   2   1   0   1   2   1   0   1   0   2   0   2   1   1   1   0   1   0   1   1   2   2   1   2   1   1   0   2   2   1   1   1   2   2   1   2   0   0   1   1   0   1   1   2   2   1   2   2   0   1   1   0   2   1   1   2   2   1   1   0   1   1   0   1   2
 MK-1-13                2   2   2   1   2   1   0   0   0   1   1   2   0   0   1   2   1   1   1   1   2   1   1   0   1   1   1   1   1   2   0   1   1   2   1   0   1   0   1   1   2   2   0   1   1   2   1   1   1   2   2   0   1   1   1   1   2   1   1   1   0   1   1   1   1   1   2   1   0   0   1   2   2   0   1   1   2   1   0   1   1   2   1   1   2   1   0   0   1   1   1   2   2   1   1   1   1   2   2   1   1   2   0   1   2   1   0   1   1   1   2   0   2   1   0   1   0   0   1   1   1   1   1   1   1   1   1   1   2   1   2   1   1   1   1   1   1   0   1   2   2   0   0   0   2   0   2   0   1   1   0   1   0   0   1   2   2   1   2   2   1   0   2   2   2   1   1   1   2   1   2   0   0   2   1   0   1   1   2   2   1   2   2   0   1   1   0   1   1   1   2   2   1   1   0   1   1   0   2   2
 MK-1-14                1   2   2   1   2   1   0   0   0   1   1   2   1   0   1   1   1   1   1   1   2   2   1   0   1   1   1   1   1   2   0   1   1   1   1   0   1   0   2   1   2   2   0   2   1   2   1   0   1   2   2   0   1   1   1   1   2   1   1   1   0   1   1   1   1   2   1   1   0   0   1   2   2   0   1   0   2   2   0   1   1   2   0   1   2   1   0   0   1   1   1   1   2   1   1   1   1   2   2   0   0   1   0   1   2   1   0   0   1   1   1   0   2   1   0   1   0   0   1   1   1   2   1   1   1   1   2   1   2   1   2   1   1   1   1   1   1   1   1   2   2   0   0   0   2   0   2   0   1   0   0   1   1   0   1   2   1   1   2   1   1   0   2   2   2   1   1   1   2   0   2   0   1   2   1   0   1   2   2   2   1   2   2   0   0   1   0   1   0   1   2   2   1   1   0   1   1   0   1   2
 MK-1-15                1   2   2   0   0   1   0   0   0   1   1   2   1   1   1   1   0   1   1   1   2   2   1   1   1   1   1   1   1   2   0   0   1   1   1   0   1   0   2   1   2   2   0   2   0   2   1   0   1   2   2   0   1   1   1   1   1   1   1   1   1   0   1   1   1   2   1   0   0   0   1   1   2   0   2   0   2   2   0   1   1   2   1   1   2   1   0   0   1   1   1   1   2   2   1   1   1   2   2   0   0   1   0   1   2   1   0   0   1   1   1   0   2   1   0   1   1   0   1   2   1   2   1   1   1   1   2   1   2   1   2   1   1   1   1   1   1   1   1   2   2   0   1   0   1   0   2   0   1   0   1   1   1   0   1   2   1   2   2   1   0   0   2   1   2   1   1   0   2   0   1   1   1   2   1   0   1   2   2   1   1   2   1   0   0   1   0   1   0   2   1   2   2   1   1   1   1   0   2   2
 MK-1-16                1   2   2   0   0   1   0   1   0   1   1   1   1   1   1   1   1   1   1   1   2   2   1   0   0   2   1   1   1   2   0   0   2   1   1   0   1   0   2   0   2   2   0   2   0   2   1   0   1   2   2   0   2   1   1   1   2   1   1   2   1   1   1   2   1   2   1   0   0   1   1   1   2   0   1   0   2   2   0   1   1   2   1   0   2   1   1   0   1   1   1   1   2   1   1   1   1   2   2   1   0   2   0   1   1   1   0   0   1   1   1   0   2   1   0   1   1   0   1   2   1   2   1   1   1   2   2   0   2   1   2   1   1   1   1   1   1   2   1   2   2   0   1   0   1   0   2   0   1   0   1   1   1   0   1   2   1   1   2   1   0   0   2   1   2   1   1   0   2   0   1   1   1   1   1   0   2   2   2   1   2   2   0   0   0   1   0   1   0   2   1   1   2   1   1   1   1   0   1   2
 MK-2-1                 1   1   1   0   1   0   0   1   1   1   0   0   0   0   1   1   1   0   2   0   1   1   2   1   1   1   1   1   1   2   1   2   1   1   1   0   0   1   1   1   1   1   1   0   2   1   0   2   2   2   0   0   2   0   1   2   2   2   2   1   1   2   2   1   1   0   1   1   1   1   0   2   1   2   1   1   1   2   1   1   1   0   0   1   1   1   1   0   0   2   1   0   1   1   1   1   2   1   2   0   0   2   1   2   0   2   1   1   0   0   1   2   2   0   2   2   1   0   1   0   2   2   1   1   0   0   1   1   1   2   1   0   1   1   1   0   1   0   0   2   2   1   0   1   1   0   1   0   0   1   0   2   2   1   1   1   1   1   2   0   0   1   1   1   0   2   0   2   1   0   0   1   1   2   1   2   0   2   1   1   1   2   1   1   0   1   1   1   2   2   1   0   2   0   1   1   0   2   2   2
 MK-2-2                 1   1   1   0   1   0   0   1   1   1   0   1   0   0   0   2   1   0   2   0   1   1   2   0   2   1   1   1   1   2   1   2   1   1   0   1   1   1   1   1   1   1   1   0   2   1   0   2   2   2   0   1   2   0   1   1   2   1   2   1   1   2   1   2   0   0   1   1   1   1   2   1   1   2   1   1   1   2   1   1   1   1   0   2   1   1   0   1   0   2   1   0   1   1   1   1   2   1   2   1   0   2   1   2   0   2   1   1   0   0   1   2   2   0   2   2   1   1   1   0   2   2   2   2   0   0   2   1   1   2   1   0   1   1   1   0   1   0   0   2   2   1   0   1   1   0   1   0   0   2   0   2   2   1   1   1   1   1   2   0   0   1   1   1   0   2   0   1   1   0   0   1   1   2   1   2   0   2   1   0   1   2   1   0   1   1   1   1   2   2   1   1   2   0   1   1   0   2   2   2
 MK-2-3                 1   1   1   0   0   0   1   1   1   0   0   1   0   1   0   2   1   1   2   0   1   1   1   0   2   1   1   1   1   2   1   2   1   1   0   1   1   1   1   1   1   1   1   1   2   1   0   2   2   2   0   1   2   0   1   1   1   1   2   2   1   2   0   2   0   0   0   2   1   1   1   1   1   2   1   1   0   2   1   1   1   1   0   2   2   1   0   2   0   2   1   0   1   2   1   1   2   2   2   1   0   2   1   2   0   1   2   0   0   0   1   2   2   0   1   2   1   1   1   0   2   1   2   2   0   0   2   1   1   2   1   0   1   1   0   0   1   0   0   2   2   0   0   1   1   0   2   1   0   2   0   2   2   1   1   1   1   1   2   0   0   1   1   1   1   2   0   0   1   0   0   1   2   1   1   2   0   2   1   1   1   2   1   0   1   1   2   2   2   2   1   2   2   0   1   1   2   2   1   2
 MK-2-4                 1   1   1   0   0   0   1   0   1   0   0   1   0   1   0   1   1   2   2   1   1   1   1   0   1   1   2   1   2   2   1   2   1   1   0   0   1   1   1   1   0   1   0   1   2   1   0   1   2   2   0   1   2   0   1   2   1   1   2   1   1   2   0   2   0   0   0   2   1   1   1   2   1   2   1   1   0   1   1   1   1   1   0   2   2   1   0   2   1   2   1   0   1   2   1   1   1   2   2   1   0   2   1   1   0   1   2   0   1   0   1   2   2   0   1   1   1   1   1   1   2   1   2   1   1   0   1   1   1   2   1   1   1   1   0   0   2   1   0   2   2   1   0   0   1   0   2   1   0   2   0   2   2   1   1   1   2   1   2   0   0   1   1   1   1   2   0   0   1   0   0   1   2   1   1   2   1   2   1   1   1   2   1   0   1   1   2   2   2   1   1   2   2   0   1   0   2   2   1   1
 MK-2-5                 1   1   1   0   0   0   1   0   1   0   0   1   0   1   0   2   1   2   2   1   0   1   1   0   1   1   1   1   2   2   1   2   1   1   0   0   1   1   1   1   0   1   0   1   2   1   2   1   2   2   0   1   1   0   1   2   1   1   1   1   1   2   0   2   0   0   0   1   2   1   2   2   1   2   1   1   0   1   1   1   1   1   0   2   2   1   0   2   1   2   2   0   1   1   1   1   1   1   2   1   1   2   2   1   0   1   2   0   1   0   1   2   1   0   1   0   2   1   1   1   2   1   2   0   1   1   1   0   1   2   1   1   1   1   0   0   2   1   0   2   2   1   0   0   1   0   2   1   0   2   1   2   2   0   0   1   2   1   2   0   0   1   1   1   1   2   0   0   1   0   0   1   2   1   2   2   1   2   1   0   1   2   1   0   1   1   2   2   2   1   0   2   2   0   1   2   1   2   1   1
 MK-2-6                 1   1   1   1   0   0   1   0   0   0   0   1   0   1   0   2   0   2   2   1   0   2   1   1   1   1   1   1   1   2   1   2   1   1   0   0   1   1   1   1   0   1   1   1   2   1   2   1   2   2   0   1   1   0   1   1   1   1   1   2   1   2   0   1   1   0   0   2   2   1   1   2   1   2   2   1   1   2   0   1   1   1   1   2   2   1   0   1   1   2   2   0   1   1   1   2   1   1   1   1   1   2   2   1   0   1   2   0   1   0   1   2   0   0   1   0   2   1   1   1   2   1   2   0   1   1   1   0   1   2   1   0   0   2   0   0   2   1   0   2   2   1   0   0   1   0   2   1   0   2   1   2   2   0   0   1   1   1   2   0   0   1   1   1   2   2   0   1   0   0   0   1   2   1   2   2   1   2   1   0   1   2   2   0   1   1   1   2   2   1   0   2   2   0   1   2   0   1   1   1
 MK-2-7                 2   1   1   1   1   0   1   0   1   0   0   1   0   1   0   2   0   1   2   1   0   2   1   1   1   1   1   1   1   2   1   2   1   1   1   1   1   1   1   1   1   1   1   1   1   1   2   1   1   2   0   1   1   0   1   1   1   1   1   2   1   2   0   1   1   0   0   2   2   2   2   0   1   2   2   1   2   1   0   1   2   2   1   2   2   1   1   2   1   2   2   0   1   1   1   2   0   0   1   1   1   2   2   0   0   1   2   0   1   0   1   2   0   0   1   0   2   1   1   1   2   2   2   0   1   0   1   0   1   2   1   0   0   2   0   0   2   1   0   2   2   1   1   1   1   0   1   1   0   1   1   2   2   0   0   1   1   2   1   0   0   1   1   1   2   2   0   2   0   0   0   1   2   1   2   2   1   1   1   1   1   2   2   0   0   1   1   2   2   1   1   1   2   0   1   2   0   1   1   1
 MK-2-8                 2   0   1   1   1   0   1   0   1   0   0   1   0   1   0   2   0   1   2   1   1   2   1   2   0   1   1   0   0   2   1   2   0   1   0   1   1   2   1   1   1   1   1   2   0   1   1   1   1   2   0   0   1   0   0   1   2   1   1   2   2   1   0   1   1   0   0   2   2   2   2   0   1   2   2   2   2   1   0   1   1   2   1   2   2   1   1   2   1   2   1   0   1   0   0   2   0   0   1   2   1   2   2   0   0   1   2   0   1   1   1   2   0   0   1   1   1   1   1   1   2   2   2   0   1   0   1   0   1   1   2   0   0   2   1   0   2   1   0   2   2   0   1   1   1   0   1   1   1   1   0   2   2   0   0   1   0   2   0   0   1   1   1   1   2   2   1   2   1   0   1   1   2   1   2   2   1   1   1   1   1   2   0   0   0   1   1   1   2   1   1   1   2   1   1   2   0   1   1   1
 MK-2-9                 2   0   1   1   1   0   1   0   1   1   0   1   0   1   1   2   0   1   2   1   0   2   1   2   1   0   1   0   0   2   1   2   0   1   0   1   1   2   2   1   1   1   1   2   0   1   1   2   1   1   0   1   1   0   0   1   2   1   1   2   2   2   0   1   1   0   0   2   1   2   2   0   1   2   2   2   2   1   1   1   1   2   1   1   2   1   1   2   1   2   1   1   1   0   0   2   1   0   1   2   1   1   1   1   0   1   2   0   1   1   1   1   0   0   1   1   2   1   1   1   1   2   2   0   1   0   1   0   1   1   1   0   0   2   0   0   2   1   0   2   2   0   1   0   1   1   1   1   1   1   0   2   2   0   0   1   0   2   0   0   1   2   1   1   2   2   1   2   1   0   1   1   2   1   2   2   1   1   1   1   1   2   0   0   0   1   0   1   2   1   1   2   2   2   1   2   0   1   1   1
 MK-2-10                2   0   2   1   1   1   1   0   1   1   0   0   0   1   0   1   0   1   2   1   0   2   1   2   1   0   1   0   0   2   1   1   0   1   0   1   1   2   1   2   1   1   1   2   0   1   1   2   1   1   0   1   1   0   0   1   1   1   1   1   2   2   0   1   1   0   0   1   1   2   2   0   1   2   1   1   2   2   1   1   1   1   1   1   2   1   1   2   0   2   1   1   0   0   2   2   1   0   1   1   1   1   1   0   0   1   2   0   1   1   1   1   0   0   1   1   1   1   1   2   1   1   2   0   1   0   0   0   0   1   1   0   0   2   0   0   2   1   0   2   2   0   1   0   1   1   1   1   1   1   0   2   2   0   0   1   0   2   0   0   1   1   1   1   2   2   1   1   1   0   1   2   2   1   1   2   1   1   1   1   1   1   0   0   1   1   0   1   2   1   2   2   1   2   1   2   0   1   1   1
 MK-2-11                2   0   2   1   1   1   2   0   2   1   0   0   1   1   0   1   0   2   2   1   1   2   1   2   1   0   1   0   0   2   1   1   0   1   0   1   0   2   1   2   1   1   1   2   0   2   1   2   1   1   1   1   1   0   0   2   1   1   2   1   2   2   0   1   1   0   0   1   1   2   2   1   1   2   1   1   2   2   2   1   1   1   1   1   2   1   1   2   0   2   1   1   0   0   2   2   1   0   1   2   0   1   1   0   1   1   2   0   1   2   1   1   1   0   1   1   1   1   1   2   1   1   1   0   1   0   0   0   1   1   1   0   1   2   0   0   2   1   0   2   1   1   1   1   1   1   2   1   1   1   0   2   2   0   0   1   0   2   0   0   2   1   2   1   2   2   1   1   1   0   1   1   2   0   1   2   0   1   1   1   0   1   0   1   1   1   0   1   2   1   2   2   2   2   1   2   0   1   1   1
 MK-2-12                2   0   2   1   1   1   2   0   2   1   0   0   1   1   0   1   0   2   2   1   0   2   1   2   2   0   1   0   0   2   1   1   1   1   0   1   0   2   1   2   0   1   1   2   0   2   0   2   1   1   1   1   1   0   0   2   1   0   2   1   2   1   0   1   1   1   0   0   0   2   1   1   1   2   2   1   2   2   1   1   2   1   1   2   2   1   1   1   0   1   1   1   0   0   2   2   1   0   2   2   0   1   2   0   1   2   2   0   1   2   2   1   1   0   1   1   1   0   1   2   1   2   1   0   1   0   0   1   1   1   0   1   0   1   0   0   2   1   0   2   1   1   1   1   1   2   1   1   2   1   0   2   2   0   0   1   0   2   1   0   2   1   2   1   2   2   1   1   1   0   1   2   2   0   0   2   0   1   1   1   1   2   0   1   1   0   0   1   2   1   2   2   2   2   1   2   0   1   1   2
 MK-2-13                2   0   1   1   1   1   2   0   2   1   0   0   1   1   0   1   0   2   2   1   0   1   1   2   2   0   1   0   1   2   1   0   1   0   0   1   2   2   1   2   0   1   1   1   0   2   0   2   1   1   1   1   1   0   0   2   1   0   2   1   2   0   0   0   1   0   0   0   0   2   1   1   1   1   2   1   2   2   1   0   2   1   1   2   2   1   1   1   0   1   1   1   0   0   1   2   1   0   2   2   0   1   2   0   1   1   2   0   1   1   2   1   1   0   1   1   1   0   1   2   1   2   1   0   1   1   0   1   1   0   1   0   0   1   0   0   2   1   0   2   1   1   0   1   1   2   1   1   2   1   0   2   2   0   0   2   0   2   1   0   2   1   2   1   2   2   0   1   1   0   1   2   2   0   0   2   0   1   1   1   1   2   0   2   1   0   0   1   2   1   1   1   2   2   1   1   0   1   1   2
 MK-2-14                2   0   1   1   0   1   2   0   2   1   0   0   2   2   0   1   0   2   2   1   0   1   1   2   2   0   1   0   1   2   2   0   1   0   0   1   2   2   0   1   0   1   1   2   1   2   0   2   1   0   1   1   1   0   1   1   1   0   2   1   2   0   0   0   1   1   0   0   0   2   1   1   1   1   1   2   2   2   1   1   2   1   1   2   2   1   0   1   0   1   0   0   0   0   1   2   1   0   2   2   0   1   2   0   1   1   2   0   1   1   2   0   1   0   1   1   1   0   1   2   2   2   1   0   1   0   0   1   1   0   2   0   0   1   0   0   2   1   0   2   1   1   0   1   1   1   1   1   2   1   0   2   1   0   0   2   0   2   0   0   2   1   2   1   1   2   0   1   1   0   1   2   2   1   0   2   0   1   0   1   1   2   1   1   1   0   0   1   2   1   1   1   1   1   0   1   0   2   1   2
 MK-2-15                2   0   1   1   0   2   2   0   2   1   0   0   2   2   0   1   0   2   1   1   0   0   1   2   2   0   1   0   0   2   1   0   1   0   0   1   2   2   0   1   0   0   1   2   1   2   0   2   1   0   0   1   2   1   1   1   1   0   0   0   2   0   1   1   1   1   0   0   0   2   1   1   1   1   0   1   2   2   0   1   2   1   1   2   1   1   0   1   0   1   0   1   0   0   1   2   1   0   2   2   0   1   2   0   1   1   2   1   1   1   2   0   2   0   1   1   1   1   1   2   1   2   1   0   2   0   0   1   0   0   2   0   0   1   0   1   2   1   0   2   1   1   0   1   1   1   1   1   2   1   0   2   1   0   0   2   0   2   1   0   2   1   2   1   1   2   0   0   1   0   1   2   2   1   0   2   0   1   0   1   1   1   1   1   1   0   0   1   2   1   1   1   1   1   0   1   0   1   0   2
 MK-2-16                2   0   1   1   0   2   2   1   2   2   0   1   2   2   0   1   1   2   0   1   0   1   0   2   2   0   0   0   0   1   1   0   1   1   0   1   2   1   0   1   0   0   1   2   1   2   0   0   1   0   0   1   1   1   1   1   1   1   0   0   2   0   1   1   0   0   0   0   0   1   1   1   1   2   1   1   2   2   0   2   2   0   1   2   1   1   1   0   1   1   1   1   0   0   1   2   1   0   2   2   0   1   1   0   1   1   2   0   1   1   2   0   2   1   1   0   1   1   1   1   1   2   1   0   1   0   0   1   0   0   2   0   0   1   0   1   2   1   0   2   1   1   0   1   1   1   2   1   2   1   0   2   1   0   0   2   0   2   1   0   2   1   1   1   1   2   0   0   1   1   1   1   1   0   1   2   0   1   0   1   1   1   1   1   1   0   0   1   2   1   1   2   1   1   0   1   0   1   0   2
 MK-3-1                 0   1   0   1   0   0   1   1   1   2   0   1   1   2   1   2   1   1   1   1   1   1   1   0   2   1   1   1   1   1   0   2   0   0   1   1   1   1   2   1   0   2   1   2   0   2   0   0   0   0   2   1   0   1   2   1   0   0   1   1   2   2   2   0   1   1   1   2   0   1   2   1   0   1   0   1   1   2   2   2   1   1   1   2   0   1   0   1   2   1   0   0   1   1   1   2   1   0   1   0   1   2   0   1   1   2   1   0   1   1   1   1   0   2   1   0   1   1   1   0   1   1   1   2   2   2   1   0   1   1   1   1   0   0   2   0   0   1   1   1   0   0   0   2   2   0   1   2   1   1   1   1   1   1   0   1   1   2   0   2   1   0   1   1   1   2   1   1   1   1   0   0   1   1   1   0   0   0   1   1   2   1   0   1   1   0   0   2   1   1   0   0   1   1   0   2   2   1   1   2
 MK-3-2                 0   1   0   1   0   0   1   1   1   2   1   2   1   2   1   2   1   1   1   1   1   1   1   0   2   1   1   1   1   1   1   2   0   0   1   1   0   1   2   1   0   1   1   2   0   2   0   1   0   0   2   1   0   1   1   1   0   0   1   1   2   2   1   0   1   1   1   2   0   1   2   1   0   1   0   1   1   2   2   2   1   1   1   2   0   1   0   1   2   1   0   0   1   1   0   2   0   0   1   0   1   1   0   1   2   2   1   1   1   1   1   1   0   1   1   0   1   1   1   0   2   1   1   1   2   2   1   0   1   1   2   1   0   0   2   0   1   1   1   2   0   0   0   2   2   0   1   2   1   1   1   1   1   0   0   1   1   2   0   2   1   0   1   1   1   2   1   1   0   1   0   0   1   1   1   0   1   0   1   1   2   1   1   1   1   0   0   1   1   1   0   0   1   2   1   2   2   1   1   2
 MK-3-3                 1   1   0   1   0   0   2   1   1   2   1   2   1   1   2   2   1   1   1   1   1   1   0   0   2   1   1   0   1   1   2   2   0   0   1   1   0   1   2   0   1   1   0   2   0   1   1   1   0   0   1   1   0   1   1   2   0   0   1   1   2   2   1   0   2   1   1   2   0   1   2   1   0   1   0   1   1   2   1   2   2   1   1   2   0   1   1   1   2   1   0   0   1   1   2   2   1   0   2   0   0   2   0   2   2   2   2   0   1   1   1   1   0   1   1   0   1   1   0   0   2   1   1   1   2   2   1   0   1   1   2   1   0   0   1   0   1   1   1   2   0   1   0   2   2   0   1   2   1   0   1   1   1   0   0   2   1   2   0   2   1   0   1   1   1   2   0   0   0   1   1   0   1   1   1   0   1   0   1   1   2   1   1   1   1   0   0   1   1   1   0   1   1   2   1   2   2   1   1   1
 MK-3-4                 1   1   0   1   0   0   2   1   2   2   2   2   1   1   2   2   1   1   1   1   1   0   0   1   2   1   1   0   1   1   2   2   0   0   1   1   1   1   2   0   1   1   1   2   0   1   2   1   0   0   1   1   0   1   1   1   0   0   1   1   1   1   1   0   1   1   1   2   0   1   2   1   0   1   0   1   1   2   1   2   2   1   0   1   0   1   1   2   2   1   0   1   1   1   2   1   1   0   2   0   0   2   0   2   2   2   2   0   1   1   1   1   0   1   1   0   2   1   0   0   2   1   1   1   2   2   1   0   1   1   2   1   1   0   1   0   1   0   1   2   0   1   0   2   2   0   1   2   1   0   1   1   1   0   0   2   1   2   0   2   1   0   1   1   1   1   0   0   0   1   2   1   0   1   1   0   1   0   1   1   2   1   1   1   1   0   0   1   1   0   0   1   1   2   1   2   2   1   1   2
 MK-3-5                 1   1   0   1   0   0   2   1   2   2   2   2   2   1   1   2   1   1   0   1   1   0   0   1   2   1   1   1   1   1   1   2   0   0   1   1   2   1   2   0   1   1   1   2   0   1   2   1   1   0   1   1   1   1   1   2   0   0   1   1   1   1   1   0   0   1   1   2   1   2   1   1   0   1   0   1   1   2   1   2   2   2   1   1   1   1   1   2   1   1   0   1   1   1   2   0   1   0   2   0   0   2   0   2   2   0   2   0   1   1   2   1   0   1   1   0   2   1   0   0   2   2   2   1   1   2   1   0   1   0   2   1   1   0   1   0   0   0   1   2   0   1   0   1   2   0   0   2   1   0   1   1   1   1   0   2   2   2   0   1   1   0   1   0   1   1   0   0   0   1   2   1   1   1   1   1   0   0   1   1   2   0   1   1   1   0   0   1   1   0   0   1   0   2   0   2   2   1   1   2
 MK-3-6                 1   1   1   1   0   0   2   1   2   2   2   2   2   1   1   2   1   1   0   0   1   0   0   0   2   1   2   1   1   1   0   1   1   0   1   1   2   1   2   0   1   1   1   2   0   1   2   1   1   0   1   1   0   1   1   2   0   0   1   1   2   1   1   0   0   1   1   2   1   2   1   1   0   1   0   1   1   2   1   2   0   1   1   1   1   1   1   2   1   1   0   1   1   0   1   0   2   2   2   0   0   1   1   2   2   0   2   0   1   2   2   1   0   1   0   0   2   1   0   1   1   2   2   0   1   1   1   0   2   0   2   1   1   0   1   0   0   0   1   2   0   1   0   1   2   0   0   2   2   0   1   1   1   1   0   0   2   2   0   1   1   0   0   0   1   1   0   1   0   1   1   1   1   1   1   1   0   0   0   1   2   0   1   1   1   0   0   0   1   0   0   0   1   2   0   2   2   1   1   2
 MK-3-7                 1   2   1   1   0   0   1   1   2   1   2   2   1   1   1   2   1   0   0   1   1   0   2   0   2   1   2   2   1   1   0   1   1   0   1   0   2   1   2   0   1   1   2   2   0   1   2   1   1   0   1   1   0   1   1   2   0   0   1   1   2   1   1   0   1   2   0   2   1   2   1   1   1   0   1   1   1   2   2   2   1   1   1   1   1   1   1   2   1   1   0   1   1   1   1   0   2   2   1   0   0   1   1   2   2   0   1   0   1   2   2   2   1   1   1   0   1   1   0   1   1   2   1   0   1   1   1   0   2   0   2   0   1   1   1   0   0   0   2   2   1   1   0   1   2   0   0   1   2   1   1   0   1   1   0   0   2   1   0   1   1   0   0   0   1   1   0   1   0   1   1   1   0   1   1   2   1   0   1   2   2   0   1   1   1   0   0   0   1   0   0   0   1   1   0   2   1   1   0   2
 MK-3-8                 1   2   1   2   1   0   2   1   2   1   2   1   1   0   2   2   1   0   0   1   1   0   1   0   2   1   2   2   1   1   1   1   2   0   1   0   2   1   2   0   1   1   1   1   0   1   2   0   1   0   1   1   0   1   1   2   0   0   1   2   2   1   1   0   1   2   0   2   1   2   1   1   1   0   1   1   1   2   2   1   1   1   1   1   1   1   1   2   1   1   0   1   1   1   1   0   2   2   1   0   0   1   1   1   2   1   0   0   1   2   2   2   1   0   1   0   1   1   0   1   1   2   1   0   1   1   1   0   2   0   1   0   1   1   1   0   1   0   2   2   1   1   0   1   2   1   0   2   2   1   1   0   1   1   0   0   1   1   0   1   1   0   0   0   1   2   0   1   0   1   1   1   0   1   1   2   1   0   0   2   2   1   1   1   0   1   0   1   1   0   1   0   1   1   0   2   1   1   1   2
 MK-3-9                 1   0   1   2   1   0   0   1   2   1   2   2   1   0   2   2   1   0   0   0   1   0   1   0   2   1   2   2   1   1   1   1   2   0   1   0   2   1   1   1   1   1   1   1   0   1   2   1   1   0   1   0   0   1   1   1   0   0   1   2   0   1   2   0   1   2   0   2   1   2   1   1   1   1   0   1   1   2   2   1   1   1   1   1   1   1   0   2   1   1   1   1   2   0   1   0   1   2   2   0   0   1   1   2   2   1   1   1   1   2   1   2   1   1   2   0   1   1   0   1   1   2   1   0   1   1   1   0   0   0   2   0   0   1   1   0   1   0   2   2   2   1   0   1   1   1   0   2   2   1   0   0   1   1   0   0   1   1   0   1   1   0   0   0   1   2   0   1   0   1   1   1   0   1   1   2   1   0   0   2   2   1   1   1   0   2   0   1   1   0   1   0   1   0   0   2   1   1   1   2
 MK-3-10                1   1   1   2   1   1   0   1   2   1   1   2   1   0   2   1   1   2   0   1   1   1   1   0   2   1   2   2   1   1   1   1   2   0   1   0   1   1   2   1   1   1   1   1   0   2   2   1   2   1   1   0   0   1   1   1   0   1   1   2   0   1   2   0   0   2   0   1   1   2   2   1   1   1   0   2   2   2   2   1   2   1   1   1   1   1   0   2   1   1   1   1   2   0   0   0   0   2   2   1   0   2   0   2   1   1   1   1   1   2   0   2   1   1   2   0   1   2   0   1   0   2   1   0   1   1   1   0   0   0   2   0   0   1   1   0   1   0   2   1   2   1   0   1   1   1   0   2   2   1   0   0   1   1   0   0   1   1   0   1   0   1   0   1   1   2   0   1   1   1   1   1   0   1   1   1   1   0   1   2   2   0   1   2   1   2   1   1   1   0   1   0   1   0   0   2   1   1   1   2
 MK-3-11                0   1   1   2   1   1   0   2   2   1   2   1   1   0   2   1   0   2   0   1   1   1   1   0   1   1   2   2   1   1   1   1   1   0   1   0   1   1   2   1   1   1   0   1   0   2   2   1   2   1   1   1   1   1   1   1   0   2   1   2   0   0   0   0   0   2   0   1   0   2   2   1   1   1   0   2   1   2   1   1   2   1   1   0   1   1   0   2   1   1   1   1   2   1   0   0   1   2   2   1   1   2   0   2   1   1   2   1   1   2   0   2   1   1   2   0   1   2   0   1   0   2   1   0   1   1   1   1   0   0   2   0   1   1   1   0   0   0   2   1   2   2   0   1   1   1   0   2   2   1   1   0   1   1   0   0   1   2   0   1   0   1   0   1   1   1   0   1   1   1   1   1   0   0   1   1   1   0   1   2   1   0   1   2   1   1   0   2   1   0   1   0   1   1   0   2   1   1   2   2
 MK-3-12                1   1   1   2   1   1   0   2   2   1   2   0   1   0   1   1   0   2   1   1   2   1   1   0   1   1   2   2   1   0   1   1   0   0   1   0   2   1   2   1   0   1   0   1   0   2   2   1   2   1   1   1   1   1   1   1   0   2   1   2   1   0   0   0   0   2   0   1   0   1   2   1   2   1   0   2   1   2   1   1   1   1   1   0   1   1   1   1   1   1   1   1   2   1   1   1   1   2   2   1   1   2   0   2   1   0   2   1   1   2   0   2   1   1   2   0   1   2   0   1   1   1   1   0   1   1   1   1   0   0   2   0   1   1   2   0   0   1   2   1   1   2   0   1   1   1   0   2   1   1   1   0   1   1   0   1   1   1   0   1   0   0   0   1   1   0   0   1   1   2   2   1   0   0   1   1   1   0   1   2   1   0   1   0   1   1   0   2   0   0   1   0   1   1   1   2   1   1   2   2
 MK-3-13                1   1   1   1   1   1   1   2   2   1   2   0   1   0   1   1   0   2   0   1   2   1   1   0   1   1   2   2   1   0   1   1   0   0   2   0   1   1   2   1   0   1   0   1   0   2   2   0   2   1   1   1   1   1   1   1   0   2   1   2   2   0   0   0   0   2   0   1   1   1   2   1   2   1   0   2   1   2   1   1   1   1   1   2   0   1   1   1   2   1   1   1   2   1   0   0   1   2   1   1   1   2   1   2   1   0   2   1   2   2   0   2   1   1   2   0   1   2   0   1   0   1   2   0   1   1   1   1   0   0   2   0   1   1   2   1   0   1   2   1   1   2   0   1   1   1   0   2   1   1   1   0   1   1   0   1   1   1   0   1   0   1   1   1   1   0   0   1   2   2   1   2   0   0   0   1   0   1   1   1   2   0   1   0   1   1   1   1   2   0   1   0   2   1   1   2   2   1   2   2
 MK-3-14                1   1   0   1   1   1   1   2   2   1   2   0   0   0   1   1   0   1   0   1   2   1   1   0   2   1   1   1   1   0   1   1   0   0   2   1   1   1   1   0   1   1   0   1   0   2   2   0   2   1   1   1   1   2   2   1   0   2   1   2   1   0   0   0   0   2   0   2   1   1   2   1   2   1   0   2   2   2   1   1   1   1   1   2   0   0   1   1   2   1   1   1   2   1   0   0   2   2   1   1   1   2   1   2   1   0   2   1   2   1   1   1   2   2   1   0   1   2   0   1   0   1   2   0   0   1   1   1   1   0   2   1   0   1   2   1   0   0   2   1   1   1   0   1   1   0   0   2   1   1   2   0   1   1   0   1   1   1   0   1   0   0   0   0   1   0   0   1   2   2   1   2   0   0   0   1   1   1   1   1   2   1   0   0   2   1   1   1   2   0   1   0   2   1   1   1   2   1   2   1
 MK-3-15                1   0   1   1   1   1   1   2   2   1   2   0   0   0   1   1   0   1   0   0   2   1   1   1   2   1   1   1   1   0   1   0   0   0   2   1   1   1   1   0   1   1   0   1   1   2   2   0   2   1   1   1   1   2   2   1   0   2   1   2   1   0   0   0   0   2   0   2   1   1   2   1   2   1   0   2   1   2   1   1   1   1   1   2   0   0   1   1   2   1   2   1   2   1   0   0   2   2   1   1   1   2   1   2   1   0   2   1   2   1   2   1   2   2   0   0   1   2   1   2   0   1   2   0   0   1   1   1   1   0   2   2   0   2   2   0   0   0   2   1   1   0   0   1   1   0   0   2   1   1   2   1   1   1   0   1   1   1   1   1   0   1   0   0   1   0   0   1   2   2   1   2   0   0   0   1   2   1   0   1   1   1   1   0   2   0   1   1   2   0   1   0   2   0   1   1   2   0   2   1
 MK-3-16                1   0   1   2   1   1   1   2   2   1   2   0   0   0   1   2   0   1   0   0   2   1   1   1   2   1   1   1   1   0   1   0   0   0   2   1   1   1   1   0   1   1   0   2   1   2   2   1   2   1   1   1   0   1   2   1   0   2   1   1   1   0   0   0   0   2   0   0   1   1   2   0   2   1   0   2   1   2   1   1   1   1   1   2   0   0   1   1   2   1   2   1   2   1   0   1   1   2   1   1   2   2   1   2   2   0   2   1   2   1   2   1   2   2   0   0   1   2   1   2   0   0   2   1   0   1   1   1   0   0   1   2   0   1   2   0   0   2   2   1   1   0   0   1   1   0   1   2   1   0   2   2   0   1   0   1   0   1   1   1   0   1   0   0   1   0   0   2   2   2   1   2   0   0   0   1   2   1   0   2   1   1   0   0   2   0   1   1   2   1   1   0   1   0   2   1   2   0   2   1
 MK-4-1                 1   1   2   2   0   1   0   1   1   2   1   1   1   1   1   2   1   0   1   2   2   1   1   2   1   1   1   0   1   1   0   0   2   1   0   0   1   0   0   0   2   0   2   1   0   2   1   1   1   1   1   0   2   2   2   2   0   2   0   1   0   1   1   2   1   1   0   1   1   1   1   1   1   0   2   1   1   1   2   2   2   1   2   2   1   1   1   0   0   1   0   0   0   0   0   1   2   1   2   1   2   0   1   1   2   1   0   0   1   1   0   1   1   1   1   1   1   1   2   2   2   1   1   2   2   1   0   0   1   2   0   1   0   2   1   1   1   0   1   2   2   1   0   1   1   2   0   1   1   1   2   2   0   2   1   1   0   1   1   1   0   1   1   0   0   1   2   1   2   1   1   1   1   1   1   1   2   1   1   1   1   1   0   2   1   2   1   2   2   2   2   0   1   1   0   1   1   2   0   1
 MK-4-2                 1   1   2   1   0   1   0   1   1   2   1   1   1   1   1   2   1   0   1   1   2   1   1   2   1   0   0   0   0   1   1   0   2   1   0   0   1   0   1   1   2   0   2   1   0   2   1   1   1   1   1   0   0   2   2   2   0   2   0   0   0   1   1   2   1   1   0   1   0   1   1   1   1   0   2   2   1   1   1   2   1   1   2   2   1   0   0   0   0   1   0   0   0   0   0   1   2   1   2   0   2   0   1   0   2   1   0   1   1   1   1   1   1   1   1   1   1   1   2   2   2   1   2   2   2   1   0   1   1   2   0   1   0   2   2   1   1   0   1   2   2   0   0   1   1   2   0   1   1   0   2   1   0   2   1   0   0   1   1   1   0   0   1   0   0   1   1   1   2   1   1   1   1   1   1   2   2   1   1   1   1   1   0   1   1   1   1   2   2   2   2   0   1   1   0   1   1   2   0   1
 MK-4-3                 1   1   2   1   0   1   0   1   1   2   2   0   1   2   1   2   1   0   1   1   2   1   1   2   1   1   0   0   0   1   1   0   2   1   0   1   1   0   1   1   2   0   2   1   1   2   1   1   1   2   1   0   0   1   1   2   0   2   0   0   0   1   1   2   1   1   0   0   0   1   1   1   2   0   2   2   1   1   1   2   1   1   2   2   1   0   0   0   1   1   0   0   0   0   0   1   1   0   1   0   1   0   2   0   2   1   0   1   1   1   1   0   1   1   1   1   1   1   2   2   2   1   2   2   2   1   0   1   1   2   1   1   0   2   2   1   1   0   1   2   2   0   0   1   1   2   0   0   1   1   2   1   0   2   1   0   0   1   0   0   0   1   2   0   0   1   1   1   2   1   1   1   1   1   1   2   2   1   1   1   1   1   0   1   1   0   1   2   1   2   2   0   0   2   0   1   1   1   0   1
 MK-4-4                 2   2   2   1   0   1   1   1   1   2   1   0   1   2   1   2   1   0   1   1   2   1   1   2   0   1   0   0   0   0   0   0   2   1   0   2   1   0   1   1   1   0   2   1   1   1   1   2   0   1   1   0   1   1   1   2   0   2   0   0   0   1   1   1   1   1   1   0   0   2   1   1   1   0   2   2   1   1   1   2   1   0   2   2   1   0   0   0   1   0   0   0   0   0   0   1   2   0   1   0   1   0   2   0   2   1   0   1   1   1   1   0   1   1   1   1   2   1   2   2   1   1   2   1   1   1   0   1   1   2   1   1   0   2   1   0   2   0   1   2   2   0   2   1   1   2   0   0   1   1   2   1   0   2   1   0   0   1   0   0   0   1   2   0   0   1   2   1   1   1   1   1   2   1   1   1   2   1   2   1   1   1   1   1   1   0   1   2   1   2   2   0   0   1   0   1   1   1   0   1
 MK-4-5                 2   2   2   1   0   1   1   1   1   2   1   0   1   2   0   1   1   0   0   1   2   1   1   2   0   1   0   0   0   0   0   0   2   1   1   2   1   0   1   1   1   0   2   1   1   0   1   2   0   0   0   0   1   0   1   2   0   2   0   1   0   1   1   1   1   1   1   1   0   2   1   1   1   0   1   2   1   2   0   2   1   0   2   2   0   0   0   1   1   0   0   0   1   0   2   1   2   1   1   0   1   0   2   0   2   2   0   1   1   1   2   0   2   1   1   1   2   1   1   2   1   1   2   0   1   1   0   1   0   2   0   1   0   2   1   0   2   0   1   1   2   0   1   1   2   2   0   0   1   1   2   0   0   1   0   0   1   1   0   0   0   2   2   0   0   1   2   1   1   1   1   1   2   1   1   1   2   1   2   1   1   1   1   1   1   1   1   1   1   2   1   0   1   1   0   1   1   1   0   1
 MK-4-6                 2   2   2   1   0   1   1   1   0   2   1   1   1   2   0   1   1   0   0   1   2   1   1   2   0   1   0   0   0   0   1   1   2   0   1   1   1   0   1   1   1   0   2   1   1   0   0   1   0   0   0   0   2   0   0   2   0   2   0   1   0   1   1   1   1   1   1   1   0   2   1   1   1   0   1   2   1   2   0   2   1   0   2   2   0   0   0   1   1   0   0   0   2   0   2   1   2   1   1   1   1   0   2   0   2   1   0   1   1   1   1   0   2   2   1   1   2   1   1   2   1   1   1   0   1   2   0   1   0   2   0   1   0   1   0   0   2   0   1   1   2   0   1   1   2   2   1   0   0   1   2   0   1   1   0   0   1   1   0   1   0   1   1   1   1   1   2   1   2   1   1   0   2   1   2   1   2   1   1   1   2   1   1   1   1   1   1   1   1   2   1   0   1   2   0   1   1   1   0   1
 MK-4-7                 2   2   2   1   1   1   1   1   1   2   1   1   1   1   0   1   1   1   0   1   2   1   1   2   0   0   0   0   1   0   1   1   2   0   0   1   1   0   1   1   1   0   2   1   0   1   1   1   0   1   0   0   1   0   1   1   0   2   1   1   0   1   1   1   0   1   1   1   0   1   1   1   1   1   1   2   1   2   0   2   1   0   2   2   0   1   0   1   1   0   1   0   2   0   2   1   2   0   1   1   1   0   1   0   2   1   0   1   2   1   1   1   1   2   1   1   2   1   1   2   1   1   1   0   1   2   1   1   0   1   0   0   0   1   0   0   1   0   1   1   0   0   1   1   2   2   1   0   0   1   2   0   1   1   0   0   1   1   0   1   1   1   1   1   0   1   2   2   2   1   1   0   1   1   2   0   2   1   1   2   1   1   1   1   1   1   1   2   1   2   1   1   0   2   1   1   1   1   0   1
 MK-4-8                 2   2   2   1   1   1   1   1   1   2   1   1   1   1   0   0   1   1   0   0   2   1   1   2   0   0   1   1   1   0   1   1   1   0   0   1   1   0   1   1   1   0   2   1   1   1   1   1   0   0   0   0   1   0   0   1   0   2   1   1   0   1   1   0   0   1   1   1   0   1   1   1   1   2   0   1   1   1   0   2   1   0   2   2   0   1   1   1   2   0   1   0   0   0   2   1   2   1   1   1   1   1   1   0   1   1   0   0   2   1   0   1   1   2   1   1   2   1   1   2   1   1   1   1   1   2   1   1   0   0   0   0   0   1   2   0   1   0   1   1   0   0   1   1   2   1   1   0   0   1   2   1   1   1   0   0   1   1   0   1   1   1   1   1   0   1   2   2   1   0   1   0   1   2   2   0   2   1   1   2   1   1   1   0   1   2   0   1   1   2   2   1   0   2   1   1   1   1   0   1
 MK-4-9                 2   2   2   1   1   2   1   1   1   2   1   1   1   1   0   0   1   1   0   1   1   1   1   2   0   0   1   1   1   0   1   1   1   1   0   0   1   0   1   2   1   1   2   1   1   1   1   1   0   0   1   0   1   0   0   2   0   2   1   1   0   1   1   1   0   2   1   0   0   1   1   1   1   2   0   1   2   1   1   2   1   1   2   2   0   2   1   1   2   0   1   0   0   1   2   1   2   1   1   0   1   1   1   0   1   2   0   0   2   1   0   1   2   2   1   1   2   1   1   2   1   2   1   2   0   2   1   1   1   0   0   0   0   1   2   0   1   0   1   1   0   0   1   1   2   1   1   0   0   1   2   1   1   1   0   1   1   1   0   1   1   2   1   1   0   1   2   2   1   0   1   0   1   2   1   0   2   1   1   2   1   1   1   0   1   2   0   1   2   1   1   1   0   2   1   0   0   2   0   1
 MK-4-10                2   1   2   1   1   2   1   1   1   1   2   1   1   1   0   0   1   1   0   1   1   2   1   2   0   1   1   1   1   0   1   1   1   1   1   0   0   1   1   1   1   0   2   1   1   1   1   1   0   0   1   0   1   0   1   2   0   2   1   1   0   1   1   0   0   2   1   0   0   0   1   1   1   2   0   1   1   1   1   2   1   0   2   2   0   2   1   1   2   0   1   0   0   1   2   1   2   1   1   0   1   1   1   0   1   1   0   1   2   1   0   1   2   1   1   0   2   1   2   2   2   2   1   2   0   2   1   2   2   0   0   0   0   1   1   0   1   0   2   1   0   0   1   2   2   0   1   0   0   1   1   2   1   1   0   1   1   1   0   1   1   2   1   1   0   1   2   2   1   0   1   0   1   2   1   0   2   1   1   1   1   1   1   0   2   2   1   1   2   1   1   1   0   2   1   1   0   2   0   0
 MK-4-11                2   1   1   1   1   2   1   1   1   1   2   1   1   0   0   0   1   1   0   1   1   2   2   2   1   1   1   1   1   0   1   2   0   1   1   0   0   1   1   1   1   0   2   2   1   1   1   1   0   0   1   0   1   1   1   2   0   2   1   1   0   1   1   1   1   2   1   0   0   0   1   1   1   2   0   1   1   1   1   2   1   1   1   2   1   2   1   1   2   0   1   0   0   1   2   0   2   1   1   1   2   1   1   0   1   0   0   1   1   1   0   1   2   1   0   1   2   1   1   2   2   2   1   2   0   2   1   2   2   0   0   1   0   1   1   0   1   1   1   1   0   0   1   2   2   0   1   0   0   1   1   2   1   1   0   1   1   1   0   1   1   2   1   1   1   1   2   2   1   1   1   0   1   2   1   0   2   1   1   1   1   1   1   0   2   2   2   1   2   1   1   1   0   2   1   1   0   0   0   0
 MK-4-12                2   1   1   1   2   2   1   1   2   1   2   1   1   0   0   1   1   1   1   1   1   2   2   2   1   2   1   1   1   1   1   2   0   1   0   0   0   0   1   0   1   0   2   2   1   1   1   1   0   0   1   0   1   1   0   2   0   2   2   1   0   1   1   2   2   2   1   1   0   0   1   1   1   2   0   1   1   1   1   2   1   1   1   2   1   2   1   1   1   0   0   0   0   1   2   0   2   1   0   1   2   1   1   0   1   0   0   1   1   2   0   0   2   1   0   2   2   2   1   1   2   2   1   2   0   2   1   1   1   0   0   1   0   1   1   0   1   1   1   1   1   0   1   2   2   1   0   0   0   1   1   2   1   1   0   1   1   1   0   0   1   1   1   1   1   0   2   2   1   1   1   0   1   2   1   0   2   1   1   1   1   1   1   0   2   2   2   1   2   0   1   2   0   2   1   1   0   0   1   0
 MK-4-13                2   1   2   1   2   2   1   1   2   1   2   1   1   0   0   1   1   1   1   2   1   1   2   2   2   1   1   1   1   1   1   2   0   1   0   0   0   0   0   0   2   0   2   2   0   1   1   1   1   0   1   0   1   1   0   2   0   2   2   1   0   1   1   1   2   2   2   1   0   0   0   0   1   1   0   1   1   1   1   2   1   1   1   1   1   2   1   1   1   0   0   0   0   1   2   0   2   1   0   1   1   1   1   0   1   1   0   1   1   2   0   0   2   1   0   2   2   2   1   1   2   1   1   2   0   2   0   2   1   1   0   1   0   1   1   1   1   1   2   1   1   0   1   1   2   1   1   0   0   1   1   1   1   1   0   1   1   0   0   0   1   1   1   1   1   0   2   1   2   1   1   0   1   1   1   0   2   1   1   2   1   1   1   0   2   1   2   1   2   1   0   2   0   2   1   2   0   0   1   0
 MK-4-14                2   2   2   0   2   1   1   2   2   1   2   0   1   0   0   1   1   1   2   1   1   1   2   2   1   1   1   1   2   2   0   1   0   1   0   0   0   1   0   0   2   0   1   2   0   1   1   1   1   2   1   0   1   1   0   2   0   2   1   1   0   1   1   1   2   1   2   1   0   0   0   0   2   0   0   1   1   1   1   2   2   1   1   0   1   2   1   1   1   0   0   0   0   2   2   1   1   2   0   1   1   1   1   0   1   1   0   1   1   2   0   0   2   1   0   2   2   2   1   1   2   0   1   2   0   2   0   1   1   1   0   1   0   1   1   1   1   1   2   2   1   1   1   1   1   1   1   0   1   1   1   1   1   1   0   1   1   1   0   0   1   1   1   1   1   0   2   1   2   1   1   0   1   1   2   0   2   1   1   2   1   2   1   0   2   1   2   2   2   1   0   2   0   2   1   2   0   0   1   1
 MK-4-15                2   2   2   1   2   1   1   2   2   1   2   0   1   0   0   1   1   0   2   1   1   1   1   2   1   1   1   1   2   2   0   1   0   1   1   0   0   1   0   0   2   1   1   2   0   1   1   1   1   1   0   0   0   1   0   2   0   2   1   2   0   1   1   2   0   1   2   1   0   0   0   0   1   0   1   1   1   1   1   2   2   1   1   0   1   2   1   1   1   0   0   0   0   2   2   1   1   2   0   1   0   1   1   0   1   1   1   1   1   2   0   0   2   1   0   2   2   2   1   0   2   0   1   1   0   2   0   1   1   1   0   1   0   2   0   1   1   1   2   2   1   1   1   1   1   1   0   0   1   1   1   1   1   2   2   1   1   1   1   0   1   1   1   1   1   0   1   0   1   1   1   0   1   1   2   0   2   1   1   2   1   2   1   0   2   0   1   2   1   1   0   2   0   2   1   2   0   0   1   2
 MK-4-16                2   1   2   2   2   1   1   2   2   1   1   0   1   0   0   1   1   0   1   1   1   1   1   1   2   1   1   1   1   2   0   1   0   1   1   0   1   1   0   0   2   1   1   2   1   1   1   1   1   1   0   0   1   1   0   2   0   2   2   2   0   1   1   2   1   1   2   1   0   0   0   1   1   0   1   1   1   1   1   1   2   1   1   0   0   2   1   1   2   0   0   0   0   2   2   2   1   1   1   1   0   1   2   1   1   1   2   1   0   2   1   0   2   1   1   2   2   2   1   1   2   0   0   1   0   2   0   2   0   1   1   1   1   2   0   2   2   1   2   2   0   1   1   1   0   1   0   0   1   1   0   2   0   2   2   2   2   2   1   0   1   1   1   1   1   1   0   0   1   0   1   0   1   1   1   1   2   1   1   2   1   2   1   0   2   0   1   2   1   1   0   2   0   2   1   2   0   0   1   2
 MK-5-1                 0   2   1   2   1   1   1   2   1   1   1   2   1   1   2   2   1   1   2   2   0   0   0   1   1   1   0   2   1   2   2   1   1   1   0   1   1   0   0   1   1   2   1   1   1   1   1   1   1   2   0   1   2   0   1   2   0   1   1   1   1   2   2   1   1   1   1   1   2   2   1   0   1   0   2   0   1   1   0   2   0   1   1   2   2   1   0   0   2   2   0   1   1   1   2   0   1   0   0   1   1   2   0   1   2   0   1   1   2   0   0   0   2   2   1   2   1   0   1   0   2   0   1   2   1   2   1   1   2   2   0   1   1   1   1   2   0   1   2   1   2   1   2   0   2   1   2   1   2   2   1   1   1   2   0   0   0   1   1   1   1   2   1   1   0   1   1   1   1   0   0   0   2   1   0   0   1   0   1   1   1   1   0   0   2   0   2   0   2   1   1   0   2   0   0   1   1   1   1   0
 MK-5-2                 0   2   1   2   1   0   1   1   1   1   1   1   1   1   2   2   1   0   2   2   0   0   0   1   1   1   0   2   1   2   2   1   1   1   1   1   1   0   0   1   1   1   1   1   2   1   1   0   1   1   0   1   2   0   1   2   0   0   1   1   1   2   2   1   1   1   0   1   2   2   1   0   1   0   2   0   1   0   0   2   0   1   1   2   1   1   0   0   2   2   0   1   1   1   2   0   1   0   0   1   1   2   1   1   2   1   1   1   2   0   1   0   2   2   1   2   1   0   0   0   2   0   1   2   1   2   0   0   1   1   1   1   1   1   1   2   0   2   2   1   2   1   2   0   2   1   2   2   2   2   1   1   1   2   1   1   1   1   1   1   1   2   1   1   0   1   1   1   1   0   0   0   2   1   0   0   1   0   1   1   1   1   0   0   1   0   2   0   1   1   1   0   2   1   0   1   1   1   1   0
 MK-5-3                 0   2   1   2   1   0   1   1   1   1   1   1   1   1   2   1   2   0   2   2   1   0   1   1   1   1   0   2   1   1   2   1   1   2   2   1   1   0   0   1   1   1   1   1   2   1   1   0   1   2   0   1   2   0   0   1   0   0   1   1   1   2   2   1   1   1   0   1   2   1   0   1   1   0   1   0   1   0   1   2   0   2   1   2   1   1   0   0   1   2   0   1   1   1   2   0   2   1   0   1   1   2   1   1   2   1   2   1   2   0   1   0   2   2   1   2   1   0   0   0   1   0   1   2   0   2   0   0   1   1   1   1   1   1   1   2   0   2   2   0   2   1   2   0   2   1   2   2   2   1   1   1   1   2   2   0   1   1   1   1   1   2   1   1   0   1   1   1   1   0   0   0   2   1   0   0   1   0   1   2   1   1   0   1   1   1   2   1   1   2   1   0   2   1   0   1   1   1   1   0
 MK-5-4                 0   2   1   2   1   0   1   0   0   1   1   1   1   1   1   1   2   0   1   2   1   0   1   2   1   1   1   2   1   1   2   1   1   2   2   1   1   1   0   1   1   2   2   1   2   1   0   0   2   2   0   0   2   0   0   1   1   0   1   0   0   2   2   1   1   1   1   2   2   1   0   1   1   0   1   0   0   0   1   1   0   2   2   2   0   1   0   0   1   2   0   1   2   1   1   0   2   1   0   1   1   1   1   1   2   1   2   1   2   0   1   0   1   2   1   1   2   0   0   0   0   0   1   2   1   2   0   1   1   1   1   1   1   1   1   2   1   2   2   0   2   1   2   0   2   1   2   2   2   1   1   1   1   2   2   0   1   1   1   2   1   1   1   1   0   1   1   1   1   0   0   0   2   2   0   0   1   0   2   1   1   1   0   1   1   1   2   1   1   2   1   0   2   0   0   1   1   1   1   0
 MK-5-5                 0   2   1   2   1   0   1   0   0   1   1   1   1   2   1   1   1   1   1   2   1   0   1   2   2   1   1   2   2   1   2   1   1   1   2   1   1   1   0   1   1   2   1   1   2   1   0   1   2   2   0   0   2   1   1   1   0   0   1   0   0   2   2   2   1   1   1   2   2   1   0   1   1   0   2   1   1   0   1   1   0   1   2   1   0   1   0   0   1   2   0   1   2   1   1   0   2   1   0   1   2   2   1   1   2   1   2   1   2   0   1   0   1   2   1   1   2   0   0   0   0   0   1   1   1   2   0   1   1   1   1   0   1   1   2   1   1   2   1   0   2   1   2   0   1   1   2   2   2   1   1   1   1   1   2   0   1   1   1   2   2   1   1   1   0   1   1   1   1   0   0   0   1   2   0   0   0   0   2   0   1   2   0   1   1   1   1   1   1   2   1   0   2   1   0   1   1   1   1   0
 MK-5-6                 0   2   1   1   1   0   1   0   0   1   1   1   1   2   1   1   1   1   1   2   1   0   1   2   2   1   1   2   2   0   2   1   1   1   2   1   1   0   0   0   1   2   1   1   1   1   0   1   2   2   0   0   2   1   1   1   0   0   1   0   0   1   2   2   1   1   1   1   2   1   0   1   1   0   2   2   1   0   1   1   0   0   2   2   0   1   0   1   1   1   0   1   2   1   1   0   2   1   0   1   2   2   1   1   2   1   2   1   2   0   1   0   1   2   1   1   2   0   0   0   1   0   1   1   1   2   0   1   1   1   1   0   1   1   2   1   1   2   1   0   2   1   1   0   1   2   2   2   2   1   0   1   1   1   2   0   1   1   1   1   2   1   0   1   0   1   1   1   1   0   0   0   1   2   1   0   0   1   2   0   1   1   0   1   1   1   1   1   1   2   1   0   2   1   0   2   1   1   1   0
 MK-5-7                 0   2   1   1   1   0   1   1   0   1   1   1   1   2   1   1   2   1   0   1   1   0   1   2   2   1   1   2   2   1   2   1   1   1   2   1   1   0   1   0   1   2   1   1   1   0   0   1   2   2   0   0   2   1   1   2   0   0   2   0   0   1   2   2   1   0   1   2   2   1   1   1   1   0   2   2   1   0   2   1   2   0   2   2   0   0   1   1   1   1   0   2   2   1   1   0   1   1   0   2   2   2   1   0   2   1   2   1   2   0   1   0   1   2   1   1   2   0   1   0   1   1   1   1   1   2   0   1   1   1   0   0   1   1   2   1   2   2   1   0   1   1   1   0   1   1   2   2   2   0   0   1   1   1   2   1   1   1   1   1   2   0   0   1   0   1   1   1   1   1   0   0   1   1   1   0   0   0   2   2   0   1   0   1   1   1   1   1   1   2   1   1   2   1   1   2   1   1   0   1
 MK-5-8                 0   2   1   2   1   0   1   1   0   1   1   1   1   2   2   1   2   1   0   1   1   0   1   2   2   1   1   2   2   1   2   0   1   1   1   0   0   0   1   0   1   2   0   1   1   0   0   1   2   2   2   0   2   1   1   1   0   0   2   0   0   1   2   1   1   0   1   2   1   1   1   1   1   0   1   2   2   0   1   1   2   0   2   2   0   0   2   1   1   1   0   1   1   1   1   0   0   1   1   2   2   2   1   0   2   2   1   1   2   0   1   0   1   2   1   1   2   0   1   0   1   1   1   0   1   2   0   1   0   1   0   0   2   1   2   0   2   2   1   0   1   1   1   1   1   0   2   2   2   0   1   1   1   0   2   0   1   1   1   1   2   0   0   1   0   1   1   1   1   0   0   0   1   1   1   0   0   0   2   1   0   1   0   1   1   2   1   2   1   2   1   1   2   1   1   2   1   2   0   1
 MK-5-9                 0   2   1   2   1   0   0   1   0   1   1   1   1   2   2   2   2   2   0   1   0   0   1   2   2   1   1   2   1   1   2   0   1   1   1   1   0   0   1   1   1   2   0   2   1   1   0   1   2   2   2   0   0   1   1   0   0   0   2   0   0   1   2   1   1   0   1   2   1   1   0   1   1   0   1   2   2   1   1   1   2   0   2   2   0   0   2   1   1   1   0   1   1   1   1   1   0   1   1   2   2   2   1   0   2   2   2   0   1   1   1   0   1   2   1   1   2   0   1   0   2   1   1   0   1   1   0   1   0   1   0   0   2   1   2   0   2   2   1   0   1   1   1   1   2   0   1   2   2   0   1   1   1   0   2   1   1   1   2   2   2   1   0   1   0   1   1   1   1   0   0   0   2   1   1   0   0   0   2   1   1   1   0   1   1   0   1   2   1   1   1   0   2   1   2   2   1   2   0   1
 MK-5-10                1   2   2   1   1   1   0   1   1   1   1   1   2   2   2   2   2   1   0   1   1   0   1   2   1   1   1   2   1   1   2   0   1   2   1   1   0   0   1   2   1   2   0   2   1   1   0   0   1   2   2   1   0   1   1   0   1   0   2   0   0   2   2   1   1   0   1   2   1   1   1   0   1   0   1   2   2   0   1   1   1   0   2   1   0   0   2   1   1   1   0   1   1   1   0   1   1   0   1   2   2   2   1   0   1   2   2   0   0   1   1   0   1   2   1   1   2   1   1   0   2   1   1   0   1   1   1   1   0   1   0   0   1   1   2   0   1   2   2   0   1   1   1   2   1   0   1   2   2   0   1   2   1   0   2   1   1   1   2   2   2   2   1   1   0   1   1   1   1   0   0   0   2   1   1   0   0   0   2   1   1   1   0   1   1   1   1   2   0   1   1   0   1   1   2   2   1   2   0   1
 MK-5-11                1   2   2   1   1   1   0   0   1   1   1   1   2   1   2   2   2   0   0   1   1   0   1   2   1   2   1   2   0   1   1   0   1   2   1   1   0   0   1   1   1   2   1   2   2   1   0   0   1   2   1   0   0   1   0   0   1   0   2   0   0   2   1   1   1   0   1   2   1   1   1   0   1   0   1   2   2   0   1   1   1   0   1   1   1   0   1   1   1   1   1   1   1   1   0   1   1   1   1   2   2   2   1   1   1   2   2   0   0   1   1   0   1   2   1   1   2   1   1   2   2   1   1   1   1   1   1   1   0   2   0   0   1   0   1   0   1   2   2   1   1   1   1   2   0   0   1   2   2   0   1   2   1   1   2   1   1   0   1   2   2   2   1   1   0   1   1   1   1   0   0   0   1   1   1   0   0   0   2   1   1   1   0   1   1   1   1   2   0   1   1   1   1   1   2   2   1   2   0   1
 MK-5-12                1   1   1   1   1   2   0   0   1   1   2   1   2   1   2   2   2   0   0   1   1   0   0   2   1   2   2   2   0   1   1   2   2   2   1   1   0   0   1   1   1   2   1   1   2   1   0   1   2   2   0   0   0   1   0   0   2   0   2   0   1   2   1   1   2   0   1   2   1   0   1   0   1   0   2   2   2   0   1   1   1   0   1   1   1   0   1   1   1   2   1   1   1   1   0   0   1   0   2   2   2   2   1   1   1   2   2   1   0   1   1   0   1   2   1   1   2   1   1   2   1   1   1   0   1   1   1   1   0   1   0   0   0   0   1   0   1   2   2   1   1   1   1   2   0   0   1   2   2   0   1   2   1   1   2   1   1   1   1   2   2   2   1   1   1   1   1   1   1   0   1   1   1   1   2   0   0   0   2   1   1   1   0   1   1   0   1   2   0   1   1   0   1   1   2   2   1   2   0   1
 MK-5-13                2   1   1   1   1   2   0   0   1   1   1   2   2   1   2   1   1   0   1   1   1   0   0   2   1   2   2   2   0   1   1   2   2   2   1   1   0   0   1   1   1   2   1   1   1   1   1   1   2   1   0   0   0   1   1   0   2   0   2   0   2   2   1   1   2   0   1   2   0   0   2   0   1   2   2   2   2   0   1   1   1   0   2   1   2   0   2   1   1   2   1   1   1   1   0   0   1   0   2   2   2   1   1   1   1   2   2   1   0   0   2   0   1   2   0   1   2   1   2   2   1   2   1   0   0   1   1   2   1   1   0   0   1   0   1   0   1   2   2   1   1   1   1   2   0   0   2   2   2   0   1   2   0   2   2   1   1   1   1   1   2   2   1   1   1   1   1   1   1   0   1   1   1   1   2   0   0   0   2   1   1   1   0   2   2   0   1   2   0   1   1   1   1   1   2   2   1   2   0   1
 MK-5-14                1   1   1   1   1   2   0   0   1   1   2   2   2   1   2   0   1   1   1   1   1   0   0   1   1   2   2   2   0   1   1   2   1   2   1   1   0   0   1   1   1   1   1   1   1   0   0   1   2   1   0   0   1   1   1   0   1   0   2   0   1   2   1   1   2   0   1   2   0   0   2   0   1   2   1   2   2   1   1   1   1   1   2   1   2   0   2   1   1   2   1   1   2   1   0   0   1   0   2   2   2   1   1   1   2   2   2   1   0   0   1   0   1   2   0   1   2   1   2   1   1   1   0   0   0   1   1   1   1   1   0   0   1   1   1   0   1   2   1   1   1   1   1   2   0   0   1   2   2   0   1   2   0   2   2   2   1   1   1   1   2   1   1   1   1   1   1   1   1   0   1   1   1   1   2   1   0   0   2   1   1   1   0   2   2   0   1   2   1   1   2   1   1   1   2   2   1   2   0   1
 MK-5-15                0   0   1   1   1   2   1   0   1   1   2   2   2   1   2   0   1   1   2   1   1   0   1   1   1   2   2   1   0   1   1   2   1   2   1   2   1   0   2   2   1   1   2   1   1   0   0   1   2   1   0   0   1   1   1   1   0   0   2   0   1   2   1   1   2   1   1   2   0   0   2   0   1   1   0   2   2   1   1   2   1   1   2   1   2   0   1   1   1   1   1   1   2   1   1   0   1   0   2   2   2   1   1   1   2   2   1   1   2   0   1   0   1   2   0   1   1   1   1   1   1   1   0   0   0   1   1   1   1   1   0   0   1   1   1   0   1   1   2   0   1   0   1   2   0   0   1   1   1   0   1   2   1   2   1   2   1   1   1   1   2   1   1   0   1   1   1   1   1   0   1   1   1   1   2   0   0   1   0   1   2   2   0   2   1   0   1   2   1   0   2   1   1   1   2   2   1   2   0   1
 MK-5-16                0   1   1   0   0   2   1   0   1   1   2   2   2   0   2   0   1   1   2   1   1   0   1   1   1   2   2   2   0   1   1   2   1   2   1   2   1   0   2   2   1   1   1   1   1   0   0   1   2   0   0   0   1   1   1   1   0   1   2   0   2   2   1   1   2   1   1   2   1   0   2   0   1   1   0   2   2   1   1   1   2   1   2   1   1   0   0   1   1   1   2   1   2   0   1   1   1   0   2   2   1   1   1   1   1   2   1   1   2   0   1   0   1   1   0   1   2   1   1   1   1   1   0   0   1   1   1   1   1   1   0   0   1   1   1   0   1   1   1   1   1   0   2   2   0   0   1   1   0   1   1   2   1   2   1   2   1   1   1   1   2   1   1   0   1   1   1   1   1   0   1   1   1   1   1   0   0   1   0   1   1   2   0   2   1   0   2   2   1   0   2   1   1   1   2   2   1   2   0   1
 MK-6-1                 1   1   2   1   1   1   0   2   2   1   1   1   1   1   1   1   1   0   0   1   2   2   0   1   1   1   2   2   2   1   1   2   0   1   1   2   2   1   0   2   2   2   2   1   0   0   0   1   1   1   0   1   2   2   0   1   1   1   0   2   0   2   1   1   1   2   0   1   1   2   2   0   1   1   1   1   1   1   2   0   0   1   0   2   0   2   1   1   1   1   2   2   1   0   2   1   1   2   2   1   2   1   1   1   2   1   2   2   2   1   1   2   2   2   1   0   2   1   2   1   0   0   1   2   2   1   0   2   1   1   0   1   2   0   1   0   1   1   1   1   1   1   1   0   2   1   1   0   2   0   1   1   2   0   1   2   1   0   1   1   2   1   1   1   1   1   2   2   1   2   0   2   1   1   0   1   1   2   0   1   1   1   1   0   1   0   0   2   2   2   1   0   2   2   1   1   0   1   2   1
 MK-6-2                 1   1   2   1   1   1   0   2   2   1   1   1   1   1   1   1   1   0   0   1   2   1   1   2   1   1   2   2   2   1   1   1   0   1   1   2   2   1   0   2   1   2   1   1   2   0   1   0   1   1   0   1   2   1   0   1   1   1   1   1   0   1   2   1   1   2   0   2   1   2   2   0   1   1   1   1   1   1   2   0   0   1   0   2   0   2   1   1   1   1   2   2   1   0   2   1   0   2   2   1   2   1   2   1   2   1   1   1   2   1   1   2   2   2   1   0   2   2   2   1   0   0   1   1   2   1   0   2   1   1   0   2   2   0   0   0   1   1   1   1   1   1   0   0   2   1   1   0   1   0   2   1   2   0   1   2   1   0   1   0   2   1   1   1   1   1   1   1   1   2   1   2   1   1   0   1   2   2   0   1   1   1   1   0   1   0   0   2   2   2   1   0   2   2   0   1   0   1   2   1
 MK-6-3                 1   1   2   1   1   1   0   1   2   1   1   1   1   1   2   1   1   0   0   1   2   1   0   1   1   1   1   2   2   1   1   1   0   1   2   2   2   2   0   2   1   2   1   1   2   0   1   0   1   1   0   1   1   1   0   1   1   1   1   1   0   1   1   1   1   2   0   2   1   2   2   0   1   1   1   1   1   1   2   0   0   1   0   2   0   2   1   1   1   1   2   2   1   0   1   0   0   2   2   1   1   1   1   2   2   1   1   1   2   1   1   2   2   1   1   0   2   2   2   1   0   0   1   1   1   1   0   1   1   2   1   2   2   0   1   0   1   0   1   1   1   1   1   0   2   1   0   0   1   0   2   1   2   0   1   2   1   0   1   0   2   1   0   1   1   1   1   1   1   2   1   2   1   1   0   1   2   1   0   1   1   1   1   0   2   0   0   2   2   2   1   0   2   2   0   1   0   0   2   1
 MK-6-4                 1   1   2   1   1   1   0   1   2   1   1   1   1   0   2   1   1   1   0   1   1   1   0   1   1   1   1   1   2   2   1   2   0   1   2   2   2   2   0   2   1   1   1   1   2   1   1   0   1   1   0   1   1   1   0   1   1   0   1   0   0   2   1   1   0   2   0   2   1   1   2   1   1   1   0   1   2   0   2   0   0   1   0   2   1   2   1   1   1   1   2   2   1   1   1   1   1   1   2   0   1   1   1   2   2   1   0   1   2   0   1   1   2   1   1   1   2   1   2   0   0   0   1   2   1   1   0   1   1   2   1   2   2   0   1   0   1   0   1   1   1   1   1   1   2   1   1   1   2   0   2   1   2   0   1   1   2   0   1   0   2   1   0   2   1   1   2   1   1   2   1   2   1   1   0   1   2   1   0   1   1   1   1   0   2   0   0   2   1   2   1   0   2   1   0   1   0   0   2   2
 MK-6-5                 1   2   2   1   0   1   0   1   1   1   1   1   1   0   2   2   1   1   0   1   1   1   1   1   1   1   1   1   2   1   1   2   0   1   2   1   1   2   1   1   1   1   1   1   2   1   0   0   2   1   1   2   1   1   0   1   1   0   1   0   1   2   1   1   0   2   0   2   1   2   2   1   1   1   0   2   2   0   2   0   0   1   0   2   1   2   1   1   1   1   1   2   1   1   1   1   2   1   2   0   1   1   0   2   2   1   0   1   1   1   1   1   2   1   1   1   2   1   2   0   0   0   1   2   1   2   0   0   1   2   1   1   2   0   0   1   1   1   1   1   1   1   1   1   2   1   1   1   2   0   2   1   2   0   1   1   0   0   2   0   2   1   0   1   1   1   2   2   1   2   1   2   1   1   1   1   2   0   0   1   0   1   1   0   1   0   0   1   1   2   1   1   2   1   0   1   0   0   2   2
 MK-6-6                 2   2   2   1   0   0   1   1   1   1   1   1   1   0   2   2   0   2   1   1   1   1   1   1   1   1   1   1   2   1   1   2   0   2   2   1   1   2   1   1   1   1   1   1   2   1   0   0   2   2   0   2   1   1   0   1   1   0   1   0   1   2   0   1   0   1   0   1   1   2   2   1   1   0   0   2   2   0   2   0   0   1   1   2   1   2   1   1   1   1   1   2   1   2   1   1   2   1   1   0   1   1   0   2   2   1   0   1   1   1   1   1   2   1   1   0   2   1   2   0   0   0   1   2   2   1   0   0   1   2   1   1   2   1   0   2   1   1   1   1   1   2   1   1   2   1   1   1   2   0   2   1   2   0   1   1   1   0   1   0   2   1   0   1   1   1   2   2   1   2   0   2   1   1   1   1   1   0   2   1   0   1   1   0   1   1   1   1   1   1   1   1   2   1   0   1   0   0   2   2
 MK-6-7                 1   2   2   2   0   0   2   1   1   1   0   1   2   0   2   2   0   1   1   1   1   0   1   1   1   1   2   1   1   1   1   2   0   2   2   1   1   2   1   1   1   1   0   1   2   1   0   0   2   2   0   2   1   1   0   1   1   0   1   0   1   2   0   1   0   1   0   1   0   2   2   1   1   0   0   2   1   0   2   0   0   1   1   2   1   2   1   1   1   1   1   2   1   2   1   1   2   1   2   0   1   1   0   2   2   0   0   1   1   2   1   1   2   1   1   0   2   1   2   1   0   0   1   2   1   1   0   1   1   2   1   1   2   1   0   2   1   1   1   0   1   1   1   1   2   1   1   1   2   1   2   1   2   0   1   1   1   0   1   0   2   1   0   1   1   1   2   2   1   2   0   2   1   1   1   1   1   0   1   0   0   1   1   1   1   1   2   2   1   1   1   1   2   1   0   1   0   0   1   2
 MK-6-8                 1   2   2   2   0   0   2   2   1   1   1   1   1   0   2   2   2   1   1   1   1   0   1   0   1   1   2   0   1   1   1   2   0   2   1   1   1   2   1   1   1   1   0   1   2   1   0   0   2   2   1   2   1   1   0   0   1   0   1   0   1   2   0   1   0   1   0   1   0   2   2   1   1   0   1   2   1   0   2   0   0   2   1   2   1   2   1   1   1   1   1   2   1   2   1   1   2   1   1   0   1   1   1   2   2   1   0   1   1   2   1   1   2   1   1   1   2   0   2   1   0   0   1   2   1   1   0   1   0   2   0   1   2   1   1   2   1   1   2   0   1   0   1   1   2   1   0   1   2   1   2   1   2   0   1   1   1   0   1   0   1   1   0   1   0   1   2   2   1   2   0   2   1   1   1   1   1   0   1   0   0   1   1   0   1   1   2   2   0   1   1   1   2   1   0   2   0   0   1   2
 MK-6-9                 1   1   2   1   1   0   2   2   1   1   1   1   2   0   2   2   2   1   1   1   1   0   1   0   1   1   2   0   2   1   1   2   0   2   1   1   1   2   1   1   1   1   0   1   2   1   0   0   2   1   1   2   1   1   0   0   1   0   1   0   1   2   0   1   0   0   0   1   0   1   2   1   2   0   1   2   2   0   2   0   1   1   0   2   1   2   1   1   1   1   1   2   1   2   1   0   2   1   1   1   2   2   1   2   2   1   0   1   1   2   1   1   2   1   1   1   2   0   2   1   0   0   1   2   1   1   0   2   0   1   0   1   1   1   1   2   1   1   2   0   1   1   2   0   2   1   0   1   2   1   2   1   1   0   1   1   1   0   1   0   1   1   0   0   1   1   2   2   1   2   0   2   2   1   0   1   1   1   1   0   1   1   0   0   1   2   2   2   0   1   1   1   2   1   0   2   0   0   2   2
 MK-6-10                1   0   2   1   1   0   1   2   1   1   1   1   2   0   2   2   2   1   1   1   1   0   1   0   1   2   2   0   1   0   0   2   1   2   1   1   0   2   1   1   1   0   0   2   2   1   0   0   2   1   1   2   0   1   0   0   1   0   1   0   1   1   1   1   1   0   0   1   0   1   2   1   2   0   1   2   2   0   1   0   1   1   1   2   1   2   1   1   2   0   0   0   0   2   1   0   1   1   1   1   0   1   1   2   2   0   0   1   1   2   1   1   2   1   0   1   0   0   2   1   0   0   1   2   1   1   1   1   0   0   1   1   1   1   1   2   1   0   2   0   1   1   2   0   2   1   0   1   1   0   1   1   1   0   1   1   2   0   0   1   1   1   0   0   1   1   2   2   2   2   0   2   2   1   1   2   1   1   1   1   1   1   0   0   1   2   2   2   0   1   0   1   1   1   0   2   0   1   2   1
 MK-6-11                1   0   2   1   1   0   1   2   1   1   1   1   2   0   2   2   2   1   1   2   1   1   1   0   1   2   2   0   1   0   0   2   1   2   1   1   0   2   1   0   1   0   0   2   2   1   0   0   1   1   1   2   0   2   0   0   1   0   1   0   1   1   1   1   1   0   0   1   0   1   1   1   2   1   1   2   1   0   1   0   2   1   1   2   1   2   0   1   2   0   1   0   2   2   1   0   1   1   1   1   0   2   1   2   2   1   0   1   1   2   1   1   1   1   0   1   0   1   2   1   0   0   1   2   1   0   1   1   0   2   1   1   1   1   1   1   1   0   2   0   1   1   2   0   2   1   1   1   1   0   1   1   1   0   1   1   1   0   0   1   1   1   0   1   1   1   2   2   2   2   1   2   2   1   1   2   1   1   1   1   1   1   1   0   1   2   2   2   0   1   0   1   1   1   0   2   1   1   2   1
 MK-6-12                1   1   2   1   1   0   1   1   1   1   1   2   2   1   2   2   2   1   1   2   0   1   1   0   1   2   2   0   1   0   0   2   1   2   0   1   0   2   1   0   1   0   0   2   2   1   0   0   1   1   1   2   0   2   1   0   1   1   1   0   1   1   0   1   1   1   1   1   0   2   1   1   2   1   1   2   1   0   1   0   2   1   1   1   1   1   1   1   1   0   1   0   2   2   1   0   0   1   1   1   0   2   0   2   2   0   0   1   1   2   1   1   1   0   0   1   0   2   2   1   0   1   1   2   1   0   0   1   1   2   1   1   1   0   1   1   1   0   2   0   1   1   2   0   2   1   1   1   1   0   1   1   1   1   1   1   1   0   0   1   1   0   0   1   0   1   2   2   2   2   1   2   1   1   1   1   1   2   1   1   1   1   1   0   1   1   2   1   0   1   0   1   1   1   0   2   1   2   2   0
 MK-6-13                1   1   2   1   1   0   1   2   1   1   1   2   2   1   2   2   2   1   1   2   0   1   1   0   1   2   2   0   1   0   0   2   1   2   0   1   0   2   1   0   1   0   1   2   2   1   0   0   1   0   0   2   0   2   1   0   1   2   1   0   1   1   0   1   1   1   1   0   0   2   1   1   2   1   1   2   1   0   1   0   1   1   1   1   0   1   1   2   1   1   1   0   1   2   2   0   0   1   1   1   1   2   0   2   2   0   1   0   1   2   1   1   1   0   0   1   0   2   2   1   0   0   1   1   1   0   1   1   1   2   1   2   1   0   1   0   1   0   2   0   1   0   2   0   2   1   1   1   1   0   1   1   1   0   1   1   1   0   0   1   1   1   0   1   1   1   2   2   2   2   0   2   1   1   1   1   1   2   1   1   1   1   1   0   1   1   2   1   0   1   0   1   1   1   0   2   1   1   2   0
 MK-6-14                1   1   2   1   1   0   1   1   1   1   1   2   2   1   2   2   2   1   1   2   0   1   1   0   1   1   1   0   1   0   0   2   1   2   0   1   0   2   1   0   1   0   2   2   2   1   0   0   1   0   0   2   0   1   2   0   0   2   1   0   1   1   0   2   2   1   1   0   0   2   1   1   1   2   2   2   1   0   1   0   2   1   2   1   0   1   1   2   1   1   1   0   1   2   2   0   0   1   1   1   1   2   0   2   2   0   1   0   1   2   1   1   1   0   0   0   0   2   2   1   1   0   1   1   1   0   1   1   1   1   1   1   1   0   1   0   0   0   2   0   0   1   2   0   2   1   1   1   0   0   1   0   0   0   1   1   0   0   0   1   1   1   0   0   1   1   2   2   2   2   0   1   1   1   1   1   1   2   1   2   1   1   1   2   1   1   2   1   0   1   0   1   1   1   1   2   1   1   1   0
 MK-6-15                1   1   1   2   0   0   2   1   1   0   1   1   2   1   1   2   1   1   1   2   0   1   1   0   1   1   1   0   1   0   0   2   1   2   1   1   1   2   1   1   1   1   1   2   2   1   0   0   1   1   0   1   0   1   2   0   0   2   0   0   1   1   0   2   2   1   1   0   0   2   0   1   1   1   1   2   1   0   1   0   2   1   2   0   0   1   1   2   0   1   1   0   1   1   1   0   0   1   1   1   1   2   0   2   2   0   1   1   2   2   1   2   1   0   1   0   0   2   2   1   1   0   1   1   1   0   1   1   1   1   1   1   1   1   1   0   0   0   2   0   0   1   2   0   2   1   1   1   0   1   0   0   0   0   1   1   1   1   0   1   1   0   0   0   1   1   2   2   2   2   0   1   2   1   0   1   1   2   1   1   2   1   1   1   1   1   2   1   1   2   0   1   1   1   0   2   1   1   2   0
 MK-6-16                1   1   1   2   1   0   2   1   1   0   1   1   1   1   1   2   1   1   1   2   1   1   1   0   0   1   1   0   1   1   0   2   1   1   1   1   1   2   1   1   1   1   0   2   2   1   0   0   0   0   1   1   0   2   2   0   0   2   0   0   0   1   0   2   2   1   1   0   0   2   0   1   1   1   1   2   1   0   1   1   2   1   2   0   0   1   1   2   1   1   1   0   0   0   1   0   0   1   1   2   1   2   0   2   2   0   1   0   2   1   1   2   1   0   1   0   1   2   2   1   1   1   1   1   1   0   1   1   1   1   1   0   1   1   1   0   0   0   2   0   1   1   2   0   1   1   1   1   0   1   0   0   0   0   1   1   1   0   0   1   1   0   0   0   0   1   2   2   2   2   0   1   2   1   0   1   1   1   1   1   2   1   1   1   1   1   2   1   1   1   0   1   1   1   0   1   1   1   2   0
 
!****************************************** Phenotypic Data **********************************************************
!-100.0 is resevred for missing phenotype
SimulatedTrait1        12.2797    9.8467   10.5568   10.4497   11.6062    8.6699   10.3427    9.0237   11.1499    9.6677   10.1153    9.0862   11.3475   10.2835   11.3980    9.5962   11.0018    9.6359   10.0477    8.7263   11.0815    9.7563   10.2278    8.8415   10.8676   10.8485    9.8962    9.5402   10.9203   10.6917    8.8342   10.3996    8.1191   10.8465    9.1217    8.7881   10.0023    8.9871   12.0969   10.1015   11.1979   12.1830   11.8090    8.6442   10.3858   10.4112    8.9339   10.1029    9.9090   10.3471   10.6064    9.5700    9.0888    9.2271    9.6569   10.3070   10.6167    7.8197   11.8958   10.2780    9.2738   11.3314    9.5790   10.1955    9.3796    8.8433    9.5672   10.0374    8.5052    8.9158    9.5619    8.3646    9.9566    9.2126   10.0432    9.4104   12.8655   10.9545    8.8469    9.9873   10.7034   10.9681    8.2265   10.8912    9.3892    8.6991    8.7912   10.3079   11.4771    8.0554    9.3863    8.8726   11.4250   10.2266    9.9451   10.3534   11.0688    9.8600   10.0222   10.9405   11.5433    9.4564   11.8689   10.4250   10.7671   11.4263   11.1385   10.5922    8.5836   10.2189   11.3599   11.2643    9.7768   10.9094    9.8098    7.7482    9.3482    8.7362    9.0154    9.2151    8.7173    8.4389    9.3061   10.6241   10.2426    9.4279   11.5489   11.0759   10.2196    8.7558   10.6630    8.9993   11.0900    9.0373    8.8242    8.4967    9.4969   11.4944   10.8695    9.4026   10.0081    8.4241   10.1191   11.3534   10.1014    9.4596   10.8843    9.4399    9.0133   10.4452    6.7949   10.3018   11.6341    9.6252   11.0344    8.8159    9.7634   10.5112   10.9986   10.7741    9.2867    9.8961    9.6617   11.1595    9.2144   10.2193   10.5649   10.0471    8.3045   10.2934    8.2626    9.9980   10.2722    9.4041   10.6839    8.6266   10.7615    9.8023   11.2898    9.7159    9.8008   11.8923    8.7808   10.9448   10.0818   11.1100   11.2645    9.3264   10.5404    7.5034    9.9973    9.4365   10.1008   11.1713   10.0996    8.8718   10.1590    9.6122   10.9175    8.6702
 
