# Supplementary material for: Inclusive Composite Interval Mapping of QTL by Environment Interactions in Biparental Populations
Source: PLoS One. 2015 Jul 10;10(7):e0132414. doi: 10.1371/journal.pone.0132414 (PMC4498613; doi:10.1371/journal.pone.0132414)
Supplement: S2 File — (ZIP) [file pone.0132414.s002.zip › F2 population/e=1/run_00195.met]

!**********************Note: lines staring with "!" are remarks and will be ignored in the program********************
!*********************************General Information**********************************
!Assuming F1 = P1 x P2, populations available in QTL IciMapping are: 
!  1, P1BC1F1 = P1 x F1, the first backcrossing where P1 is used as the recurrent parent;
!  2, P2BC1F1 = P2 x F1, the first backcrossing where P2 is used as the recurrent parent;
!  3, F1DH, F1-derived doubled haploids; 
!  4, RIL or F1RIL, recombination inbred lines through the repeated selfing of F1;
!  5, P1BC1RIL, recombination inbred lines through the repeated selfing of P1BC1F1;
!  6, P2BC1RIL, recombination inbred lines through the repeated selfing of P2BC1F1;
!  7, F2, the selfing generation of F1;
!  8, F3, the selfing generation of F2;
!  9, P1BC2F1, the second backcrossing where P1 is used as the recurrent parent; 
! 10, P2BC2F1, the second backcrossing where P2 is used as the recurrent parent;
! 11, P1BC2RIL, recombination inred lines through the repeated selfing of P1BC2F1; 
! 12, P2BC2RIL, recombination inred lines through the repeated selfing of P2BC2F1; 
! 13, P1BC1F2, the selfing generation of P1BC1F1; 
! 14, P2BC1F2, the selfing generation of P2BC1F1; 
! 15, P1BC2F2, the selfing generation of P1BC2F1; 
! 16, P2BC2F2, the selfing generation of P2BC2F1; 
! 17, P1BC1DH, P1BC1F1-derived doubled haploids; 
! 18, P2BC1DH, P2BC1F1-derived doubled haploids; 
! 19, P1BC2DH, P1BC2F1-derived doubled haploids; 
! 20, P2BC2DH, P2BC2F1-derived doubled haploids; 
   7      !Mapping Population (see remarks above)
   2      !Mapping Function (1 for Kosambi; 2 for Haldane; 3 for Morgan)
   2      !Marker Space Type (1 for intervals; 2 for positions)
   1      !Marker Space Unit(1 for centiMorgans; 2 for Morgan)
   6      !Number of Chromosomes (or Linkage Groups)
 200      !Size of the mapping population
   1      !Number of environments
 
!***************************************** Chromosomes and Linkage Maps **********************************************
!Chromosome                 NumMarkers
-CH1                        16
-CH2                        16
-CH3                        16
-CH4                        16
-CH5                        16
-CH6                        16
!Linkage map (Marker name followed by position or the interval length)
 MK-1-1                1     0.000
 MK-1-2                1    10.000
 MK-1-3                1    20.000
 MK-1-4                1    30.000
 MK-1-5                1    40.000
 MK-1-6                1    50.000
 MK-1-7                1    60.000
 MK-1-8                1    70.000
 MK-1-9                1    80.000
 MK-1-10               1    90.000
 MK-1-11               1   100.000
 MK-1-12               1   110.000
 MK-1-13               1   120.000
 MK-1-14               1   130.000
 MK-1-15               1   140.000
 MK-1-16               1   150.000
 MK-2-1                2     0.000
 MK-2-2                2    10.000
 MK-2-3                2    20.000
 MK-2-4                2    30.000
 MK-2-5                2    40.000
 MK-2-6                2    50.000
 MK-2-7                2    60.000
 MK-2-8                2    70.000
 MK-2-9                2    80.000
 MK-2-10               2    90.000
 MK-2-11               2   100.000
 MK-2-12               2   110.000
 MK-2-13               2   120.000
 MK-2-14               2   130.000
 MK-2-15               2   140.000
 MK-2-16               2   150.000
 MK-3-1                3     0.000
 MK-3-2                3    10.000
 MK-3-3                3    20.000
 MK-3-4                3    30.000
 MK-3-5                3    40.000
 MK-3-6                3    50.000
 MK-3-7                3    60.000
 MK-3-8                3    70.000
 MK-3-9                3    80.000
 MK-3-10               3    90.000
 MK-3-11               3   100.000
 MK-3-12               3   110.000
 MK-3-13               3   120.000
 MK-3-14               3   130.000
 MK-3-15               3   140.000
 MK-3-16               3   150.000
 MK-4-1                4     0.000
 MK-4-2                4    10.000
 MK-4-3                4    20.000
 MK-4-4                4    30.000
 MK-4-5                4    40.000
 MK-4-6                4    50.000
 MK-4-7                4    60.000
 MK-4-8                4    70.000
 MK-4-9                4    80.000
 MK-4-10               4    90.000
 MK-4-11               4   100.000
 MK-4-12               4   110.000
 MK-4-13               4   120.000
 MK-4-14               4   130.000
 MK-4-15               4   140.000
 MK-4-16               4   150.000
 MK-5-1                5     0.000
 MK-5-2                5    10.000
 MK-5-3                5    20.000
 MK-5-4                5    30.000
 MK-5-5                5    40.000
 MK-5-6                5    50.000
 MK-5-7                5    60.000
 MK-5-8                5    70.000
 MK-5-9                5    80.000
 MK-5-10               5    90.000
 MK-5-11               5   100.000
 MK-5-12               5   110.000
 MK-5-13               5   120.000
 MK-5-14               5   130.000
 MK-5-15               5   140.000
 MK-5-16               5   150.000
 MK-6-1                6     0.000
 MK-6-2                6    10.000
 MK-6-3                6    20.000
 MK-6-4                6    30.000
 MK-6-5                6    40.000
 MK-6-6                6    50.000
 MK-6-7                6    60.000
 MK-6-8                6    70.000
 MK-6-9                6    80.000
 MK-6-10               6    90.000
 MK-6-11               6   100.000
 MK-6-12               6   110.000
 MK-6-13               6   120.000
 MK-6-14               6   130.000
 MK-6-15               6   140.000
 MK-6-16               6   150.000
!*********************************** Marker Types ********************************************************************
!Co-dominant marker: When heterozygote F1 is present, P1 is coded as 2, F1 is coded as 1, and P2 is coded as 0; Otherwise, P1 is coded as 2, and P2 is coded as 0. 
!Dominant marker: When heterozygote F1 is present, P1 and F1 are coded as 12, and P2 is coded as 0; Otherwise, P1 is coded as 2, and P2 is coded as 0.  
!Recessive markers: When heterozygote F1 is present, P1 is coded as 2, and F1 and P2 are coded as 10; Otherwise, P1 is coded as 2, and P2 is coded as 0. 
!Missing marker is coded as -1. 
 MK-1-1                 0   1   0   2   0   2   1   2   2   1   0   1   1   0   0   1   1   1   2   1   0   2   1   1   1   2   2   2   2   1   0   1   2   1   0   1   1   2   1   1   1   1   1   1   1   1   1   1   1   0   0   0   0   1   2   1   1   0   1   1   0   0   1   1   1   2   1   1   2   1   1   1   1   2   1   0   2   1   1   1   1   1   0   0   1   1   0   0   1   1   0   2   2   2   2   1   1   0   1   1   1   2   2   1   2   2   0   0   1   1   0   1   0   2   1   1   1   1   1   1   0   1   2   1   2   0   1   1   1   2   1   0   1   1   0   2   0   2   1   2   0   0   0   1   1   2   1   0   0   0   1   1   1   1   2   0   1   1   0   1   2   0   2   0   1   0   1   2   1   1   1   1   2   1   1   1   1   1   1   2   1   0   0   0   2   2   2   1   1   2   1   2   2   1   0   0   1   1   2   1
 MK-1-2                 0   1   0   2   1   2   1   2   2   1   0   1   1   0   0   1   0   2   2   1   0   2   1   1   2   2   2   2   2   0   1   1   1   1   0   1   1   1   1   1   1   1   1   0   0   1   1   1   1   0   1   0   1   1   2   0   1   0   1   1   0   1   1   1   1   2   1   1   1   1   1   1   1   2   0   0   2   1   0   1   1   1   0   1   1   1   0   0   1   1   0   2   2   2   2   1   1   0   1   1   1   2   0   1   2   2   0   0   1   1   0   1   0   2   1   0   1   1   1   1   0   1   2   1   2   0   2   0   2   2   1   0   1   0   0   2   0   2   1   1   0   0   0   1   1   2   1   1   1   0   0   2   1   1   2   0   1   1   0   1   1   0   2   1   1   0   0   2   1   1   1   1   2   1   1   0   1   1   1   2   1   0   0   0   2   2   1   1   1   2   0   2   2   1   0   0   1   1   2   1
 MK-1-3                 0   1   1   1   1   2   1   2   2   0   1   1   1   0   1   1   0   2   2   1   0   2   1   1   2   2   2   2   2   0   1   1   1   1   0   1   1   1   1   1   1   1   1   0   1   1   1   1   2   0   1   1   1   1   2   0   1   0   1   1   0   1   0   1   1   2   2   1   1   1   1   1   2   2   0   0   1   1   0   1   1   1   0   2   1   1   0   0   1   0   0   2   2   2   2   2   1   0   1   1   0   2   0   1   2   2   1   0   2   1   0   1   1   1   1   0   1   0   0   2   0   0   2   1   2   0   2   0   2   1   1   0   1   0   1   2   0   2   1   1   0   0   0   1   1   2   1   1   1   1   0   1   1   1   2   0   1   1   1   1   1   1   1   1   1   0   1   2   1   1   0   1   2   0   1   0   1   1   1   2   1   0   0   0   2   2   1   1   1   2   1   2   2   1   0   0   1   2   1   1
 MK-1-4                 0   1   2   1   1   2   1   2   2   0   1   2   1   0   1   1   0   2   2   1   1   2   1   1   2   1   2   2   2   0   1   1   1   1   0   1   1   1   2   1   1   1   1   1   1   1   1   1   2   1   1   1   1   1   2   0   1   0   1   1   0   1   0   1   1   2   2   1   1   1   1   1   2   2   0   1   1   0   0   0   1   1   0   1   1   2   0   0   1   0   0   2   2   2   2   2   0   1   1   1   1   2   0   1   2   2   0   0   2   2   0   0   1   2   1   1   2   0   0   1   0   0   2   1   2   0   2   0   2   0   1   1   1   0   1   2   0   2   1   0   1   0   0   1   1   1   1   2   1   0   0   1   1   1   1   0   1   1   1   1   1   1   1   1   1   0   1   2   1   1   0   1   2   0   1   0   1   1   0   2   1   0   0   0   2   2   1   1   1   2   1   1   2   1   0   1   1   2   1   1
 MK-1-5                 0   0   1   1   1   2   0   2   2   0   1   2   0   0   1   1   1   2   2   0   1   2   1   1   2   0   2   2   2   0   1   1   1   1   0   1   1   1   2   1   0   1   1   1   1   0   1   1   2   1   1   1   1   1   2   0   1   1   1   1   0   1   0   1   0   2   2   1   1   0   1   2   2   1   0   1   1   1   0   0   1   1   1   1   1   2   0   1   1   1   0   2   2   1   1   2   0   1   1   2   1   1   1   2   2   2   0   0   1   1   0   0   1   0   1   1   2   0   0   1   0   0   2   0   2   0   2   0   2   0   1   2   2   0   1   2   0   2   1   0   2   0   0   1   2   1   1   1   2   0   0   0   1   2   0   0   1   1   1   1   1   2   1   0   1   0   2   2   1   1   0   0   2   0   0   0   1   1   1   2   1   0   1   1   1   2   1   1   1   2   1   2   2   1   1   1   1   2   1   1
 MK-1-6                 0   1   1   1   1   2   0   2   2   0   1   2   0   0   1   1   1   2   2   0   1   2   1   2   2   0   1   2   2   0   1   1   1   1   0   1   1   1   2   1   2   1   1   1   1   0   1   1   2   1   1   1   1   0   2   0   1   0   1   1   0   1   0   1   0   2   1   2   0   0   1   2   2   1   0   1   1   0   0   0   1   1   1   1   1   1   0   1   1   2   0   2   2   1   1   1   0   1   1   2   1   1   1   2   2   2   0   0   1   1   0   0   1   0   1   1   2   0   0   1   0   0   2   0   2   0   2   1   2   0   1   2   2   0   1   2   0   2   1   0   2   0   0   1   1   1   1   1   2   0   0   1   1   2   1   1   1   1   1   0   1   1   1   0   0   1   2   2   1   1   0   1   1   0   0   0   1   1   1   2   1   1   1   0   1   2   0   0   2   2   1   2   2   1   1   1   1   2   2   1
 MK-1-7                 0   1   0   1   1   2   0   2   2   0   1   2   0   0   0   1   1   2   2   0   1   2   1   2   2   0   1   2   2   0   1   1   1   1   0   2   1   2   2   1   2   1   0   0   0   0   1   1   2   1   2   1   1   0   2   0   2   0   1   1   0   1   0   1   0   2   1   1   0   0   1   2   2   1   1   1   1   0   0   0   1   1   1   1   1   1   0   1   1   2   0   2   1   1   1   1   0   1   1   2   1   1   0   2   2   2   0   0   1   1   1   0   1   1   1   1   2   0   0   1   1   0   2   0   2   0   2   0   2   0   1   1   2   1   2   2   0   1   1   0   2   0   0   1   1   1   1   1   2   0   0   0   1   2   2   1   1   1   2   0   1   1   1   0   1   1   2   2   1   2   0   1   1   0   0   1   1   1   1   2   1   1   1   0   1   2   0   1   2   2   2   2   2   1   1   1   1   2   2   1
 MK-1-8                 0   2   0   1   1   2   0   2   2   0   1   1   0   0   1   2   1   2   2   0   1   1   1   2   2   0   1   2   1   1   1   1   1   1   0   2   1   2   2   1   2   1   0   0   0   0   1   1   2   1   2   1   1   0   2   0   1   0   2   1   0   1   0   1   1   2   1   1   0   0   2   2   2   1   1   2   1   0   0   0   1   1   1   0   1   1   1   1   2   2   0   2   2   1   1   1   0   2   0   1   1   1   0   2   2   2   0   0   1   1   1   0   1   2   1   1   2   0   0   1   1   0   2   0   2   0   2   0   2   0   1   0   2   1   2   2   0   1   1   0   1   0   2   1   1   1   1   1   2   0   0   0   1   1   1   0   0   1   2   0   1   0   1   0   1   1   1   2   1   2   1   0   1   0   0   1   1   1   1   2   1   1   1   0   2   2   0   1   2   2   2   2   2   1   1   1   1   1   2   1
 MK-1-9                 1   2   0   1   1   0   0   2   1   0   1   1   1   0   2   2   1   2   1   0   1   1   0   2   2   1   1   2   1   0   1   1   1   1   0   2   1   2   1   1   2   1   0   1   0   0   2   1   2   2   1   1   1   0   2   1   1   0   2   2   0   1   0   2   1   2   1   1   0   1   2   2   2   1   0   2   1   0   0   0   1   1   1   0   1   1   1   1   2   1   0   2   2   1   1   2   0   2   0   1   1   1   0   2   2   2   1   0   1   1   1   0   1   2   1   1   2   0   0   1   1   0   2   0   2   1   2   0   2   0   1   0   2   1   2   2   0   0   2   1   1   0   2   1   1   1   1   1   2   0   0   1   1   1   1   0   0   1   2   0   1   0   1   0   1   1   1   2   1   2   1   0   2   0   0   1   1   1   1   2   1   1   1   0   2   1   0   2   2   2   2   2   2   2   1   1   1   1   2   1
 MK-1-10                1   2   0   1   1   0   1   1   1   0   1   1   1   0   2   2   1   2   2   0   0   0   1   1   0   1   1   2   1   0   1   2   1   1   0   2   1   2   1   2   2   1   1   1   0   0   2   1   1   0   1   1   0   0   2   1   2   0   1   2   0   1   0   2   1   2   2   1   0   1   2   1   2   1   0   2   1   1   0   0   1   1   1   0   2   1   1   1   2   1   0   1   2   2   1   2   0   2   0   1   0   1   0   2   2   2   1   0   1   2   1   1   1   1   1   0   1   0   0   1   2   1   2   0   2   0   2   0   2   1   1   0   1   2   2   2   0   0   2   1   1   1   1   1   1   1   1   2   2   1   0   1   1   1   2   0   0   0   2   0   2   0   1   0   1   1   1   2   1   2   1   0   2   0   0   1   1   1   1   2   1   1   1   0   2   1   0   2   2   2   2   2   2   1   1   1   1   1   2   1
 MK-1-11                1   2   0   1   1   0   1   1   1   0   1   1   1   0   1   2   1   2   2   1   1   0   1   1   0   1   1   2   0   0   1   1   1   1   0   2   1   1   1   2   2   1   2   0   0   1   2   1   1   0   1   2   0   0   2   1   2   1   1   2   0   1   0   1   1   2   2   1   1   1   2   1   2   1   0   2   1   2   0   1   1   1   1   0   2   1   1   1   1   1   0   1   2   2   1   2   0   2   0   1   0   1   0   2   2   2   1   1   2   1   1   1   1   1   1   1   1   1   0   0   2   1   1   0   2   0   2   1   2   1   1   0   1   2   2   1   0   0   1   1   1   2   1   2   1   1   1   2   1   1   1   1   1   1   2   0   0   0   1   0   2   1   2   0   1   2   1   2   1   2   0   1   2   0   0   0   1   1   1   2   1   1   1   0   1   1   0   2   1   1   2   1   2   1   1   1   1   1   2   1
 MK-1-12                1   2   0   1   1   1   1   1   1   0   1   1   1   0   1   2   0   2   2   1   2   1   1   1   0   1   1   2   0   2   0   1   1   1   0   2   1   1   1   2   2   1   1   0   0   0   2   1   1   0   1   2   0   0   1   2   2   1   1   2   0   1   0   1   1   2   2   1   1   1   2   0   2   1   0   2   0   1   0   0   2   0   1   0   2   1   0   1   0   1   0   1   2   2   1   2   0   2   0   1   0   2   0   1   2   2   1   1   2   1   1   1   1   1   1   2   1   1   0   0   2   1   1   1   2   1   2   1   1   1   1   1   1   1   2   1   0   0   1   1   1   1   1   2   1   1   2   2   2   1   1   1   0   1   2   1   0   0   0   0   1   1   2   0   1   2   1   2   1   2   0   1   2   0   1   0   2   1   1   2   1   1   1   0   1   1   0   2   2   1   2   1   2   0   1   0   1   1   2   2
 MK-1-13                1   2   0   1   2   1   1   1   1   0   1   1   1   0   1   2   0   2   2   1   2   1   1   1   0   1   1   1   1   1   1   1   1   1   1   2   1   1   1   2   1   1   1   0   0   0   1   1   1   0   1   1   0   0   1   2   1   1   1   2   0   1   0   1   1   2   2   1   1   1   2   0   2   2   0   2   0   2   0   1   2   0   1   1   2   1   0   0   0   0   0   1   2   2   1   2   1   2   0   1   0   2   0   1   2   1   1   1   1   1   1   1   1   1   1   2   1   1   0   0   2   1   1   1   2   1   2   1   1   1   1   1   1   1   2   1   0   1   1   1   1   1   1   2   1   0   1   2   2   1   1   1   0   0   2   1   0   0   0   0   1   1   2   0   1   2   1   2   0   2   1   0   2   0   1   0   0   0   1   2   1   1   1   0   0   1   1   0   1   2   2   1   2   0   1   0   2   1   2   1
 MK-1-14                1   2   0   1   2   1   1   2   1   0   2   1   1   0   1   2   0   2   1   1   2   1   2   1   0   1   1   1   1   2   1   1   1   1   1   1   1   1   1   2   1   1   1   0   0   0   1   1   1   0   0   1   0   0   1   2   0   1   1   1   0   1   0   1   1   2   2   0   1   1   1   0   2   2   0   2   0   2   2   1   2   0   1   1   2   1   0   0   0   0   0   1   2   2   1   2   1   2   0   1   0   2   0   1   2   1   1   1   1   1   1   1   1   0   1   2   2   1   0   0   2   1   1   1   2   1   1   1   1   1   1   1   1   1   1   1   0   2   1   1   1   1   1   1   1   0   1   2   2   1   1   2   0   0   2   2   0   1   0   0   1   1   2   1   1   2   2   1   0   1   1   0   1   0   1   0   0   0   1   1   1   1   1   0   1   2   1   0   1   2   2   1   2   0   1   0   2   1   1   2
 MK-1-15                1   2   0   0   2   1   1   2   1   0   2   1   0   0   1   1   0   2   1   1   1   1   2   1   0   1   0   1   1   2   1   1   1   1   1   1   1   1   1   2   1   1   1   0   0   0   1   1   1   0   0   1   0   0   1   2   0   1   1   1   0   1   0   1   1   2   2   1   0   0   1   0   1   2   0   2   1   2   2   1   1   0   1   1   2   1   0   1   1   0   1   2   2   2   1   2   1   2   0   1   1   1   0   1   2   1   1   1   1   1   1   2   1   0   1   2   2   2   0   0   2   1   2   1   2   1   1   0   1   1   1   1   2   1   1   1   1   2   1   1   1   1   1   1   0   1   1   2   2   1   2   2   0   0   2   2   0   1   0   0   1   1   2   1   1   2   2   1   0   1   1   0   1   0   1   1   0   0   1   1   1   1   1   0   1   2   1   0   1   1   1   1   2   0   1   0   2   1   1   2
 MK-1-16                1   2   0   0   2   0   1   2   0   0   2   1   0   0   2   1   0   2   1   1   1   1   1   1   0   1   0   1   1   2   1   1   1   1   1   1   1   1   2   2   1   1   1   0   0   0   1   1   1   0   0   1   0   0   1   2   0   1   1   1   1   1   0   0   1   2   1   1   0   1   1   0   1   2   0   2   1   2   2   1   1   1   0   1   1   1   0   1   1   0   1   2   2   2   1   1   1   2   0   1   1   1   0   1   2   1   1   1   1   1   1   1   2   0   1   2   2   2   0   0   2   1   2   2   1   1   1   2   1   1   1   1   2   1   1   1   1   1   1   1   1   1   1   1   1   1   1   2   2   1   2   2   0   0   2   2   0   1   0   0   1   1   2   1   1   2   2   1   0   1   1   0   1   0   1   1   0   0   1   1   1   1   1   0   1   2   1   1   1   1   1   1   2   1   1   0   2   1   1   2
 MK-2-1                 0   2   0   1   1   1   2   1   1   0   0   0   1   0   1   2   1   0   1   0   0   1   2   0   0   1   1   1   1   2   1   2   2   1   0   2   0   2   1   0   1   2   0   2   0   2   2   2   0   1   0   0   0   0   2   2   1   0   2   0   1   1   0   1   1   1   1   0   1   1   2   1   1   0   0   2   1   2   1   1   2   0   2   1   1   1   1   0   1   0   0   0   1   0   0   0   2   1   1   2   1   1   2   0   2   1   2   0   0   2   0   0   0   2   1   0   0   0   1   1   1   2   0   2   0   0   1   2   1   1   0   1   0   0   1   1   1   2   1   1   1   0   1   1   1   2   0   0   0   2   0   1   1   2   1   0   2   0   1   1   1   1   1   1   0   1   0   1   0   2   2   0   2   0   0   0   1   1   1   1   1   1   2   1   0   1   1   1   2   1   2   1   1   1   2   0   0   1   2   1
 MK-2-2                 0   2   0   1   0   1   2   1   1   0   1   0   1   0   2   2   1   0   1   0   0   1   2   0   0   1   1   1   1   2   1   1   2   1   0   2   0   2   1   0   1   2   0   2   0   2   2   2   0   2   0   0   0   1   2   2   1   1   2   1   1   1   1   1   2   1   0   0   1   1   2   1   1   0   0   2   1   2   1   1   1   0   2   1   1   1   1   0   1   2   0   0   1   0   0   0   1   1   2   1   1   1   2   0   2   1   2   0   1   2   0   0   0   2   2   0   0   1   2   1   1   2   0   2   0   0   1   2   1   1   0   1   0   1   1   1   1   2   0   1   1   0   1   1   1   2   0   0   0   2   0   2   1   2   2   0   2   1   1   1   2   1   1   1   0   1   1   1   0   2   2   0   2   0   0   0   1   1   1   1   1   1   2   1   0   0   1   1   1   1   2   1   1   1   2   0   0   0   2   1
 MK-2-3                 1   2   0   1   0   1   2   1   1   0   0   1   1   0   2   2   0   0   1   0   0   1   2   0   0   1   2   1   1   1   1   1   2   1   1   2   0   2   1   0   1   2   0   2   0   2   2   2   0   2   2   0   0   1   2   2   1   1   2   1   1   1   1   1   2   0   0   0   1   1   2   1   1   0   0   2   1   2   1   1   1   0   2   1   1   1   1   1   1   1   0   0   2   0   0   0   2   2   1   1   1   1   2   1   2   1   1   0   1   2   0   0   0   2   2   0   0   1   2   2   1   2   1   2   0   0   0   2   1   1   0   1   0   1   1   0   1   2   0   0   1   0   1   1   1   1   1   0   0   2   0   2   1   2   2   0   2   1   1   1   2   1   1   1   0   1   1   1   0   2   2   1   2   1   0   0   0   1   0   1   1   1   1   2   0   0   1   1   1   1   2   1   1   2   2   0   0   0   2   1
 MK-2-4                 1   1   0   1   0   1   1   2   1   0   0   1   0   0   1   0   0   0   1   0   0   1   1   0   0   1   2   1   1   1   0   1   2   1   1   1   0   2   1   0   1   2   0   2   0   2   1   2   0   2   2   0   0   1   2   2   1   1   2   2   1   0   1   1   1   0   0   0   1   1   2   0   1   1   0   2   1   2   1   1   1   0   2   1   1   1   1   0   1   1   1   0   1   0   0   0   2   2   1   0   1   1   2   1   2   1   1   0   1   2   0   0   0   2   2   1   2   1   2   2   1   2   0   2   0   0   0   1   1   1   0   1   0   1   1   1   1   2   0   0   1   0   1   2   1   1   2   0   0   2   0   2   1   1   2   0   2   1   1   1   2   1   1   1   0   1   1   1   1   1   2   2   1   1   0   0   0   1   0   1   1   1   1   2   0   0   1   1   1   1   2   2   2   2   1   0   0   0   2   1
 MK-2-5                 1   1   0   1   0   1   1   1   1   0   0   1   0   0   1   1   0   0   1   0   0   1   1   0   0   1   2   1   1   1   0   1   2   1   1   1   0   2   0   0   1   2   1   2   0   2   2   2   0   2   2   0   0   1   2   2   1   1   1   2   2   0   1   1   1   1   0   0   1   1   2   0   1   2   0   2   0   2   1   1   1   0   1   1   1   1   1   0   1   1   1   0   1   0   0   0   2   2   1   0   1   1   1   1   2   1   1   0   1   2   0   0   0   2   2   1   2   1   2   2   1   2   0   2   0   0   0   1   1   1   0   1   1   1   1   1   1   1   2   0   1   0   1   1   1   1   1   0   0   1   0   2   1   1   2   0   2   1   1   1   2   1   1   1   0   1   1   1   1   2   2   2   2   0   0   1   1   1   0   1   1   1   1   1   0   0   1   1   0   2   2   2   2   1   1   0   0   0   2   1
 MK-2-6                 2   1   0   1   0   0   0   0   1   1   0   1   0   0   1   1   0   0   1   1   0   1   1   1   0   1   1   1   1   1   0   0   2   1   1   1   1   1   0   0   1   2   1   2   0   2   2   1   0   2   2   0   0   1   2   2   1   1   1   2   2   0   2   1   1   1   0   0   1   1   1   1   1   2   0   2   0   2   1   1   1   0   1   0   1   1   1   1   1   0   1   0   1   0   1   0   2   2   1   0   1   1   1   2   2   1   0   0   1   2   0   0   0   2   2   1   1   1   2   2   1   2   0   2   0   1   0   2   1   1   0   1   1   1   1   1   1   1   2   0   0   1   0   1   1   1   1   0   0   1   0   2   1   0   2   0   2   1   1   2   2   1   1   0   0   1   0   1   1   2   2   2   2   0   0   1   1   1   0   1   1   1   1   1   0   0   1   1   1   2   2   2   1   1   0   0   0   0   2   1
 MK-2-7                 2   1   0   2   0   0   0   0   1   0   0   1   0   0   1   1   0   0   1   1   0   1   0   1   0   1   1   1   1   1   0   0   2   1   1   1   1   1   0   1   1   2   1   1   1   2   2   1   1   2   2   1   1   1   2   2   1   1   1   2   2   0   2   1   0   1   1   0   1   1   1   1   1   2   1   2   0   2   1   1   1   0   1   0   1   1   1   1   2   0   0   0   1   0   1   1   2   2   1   1   1   1   1   1   2   1   0   0   1   2   0   1   1   1   2   1   1   1   2   2   1   1   0   2   0   2   0   2   1   1   0   1   1   1   1   1   1   1   2   0   0   1   0   1   1   0   1   0   1   1   0   2   0   1   2   0   1   1   1   2   2   1   1   1   0   1   0   2   1   2   2   2   2   0   0   1   1   1   0   1   1   1   0   1   0   0   1   2   1   2   2   2   1   0   0   0   0   1   1   0
 MK-2-8                 2   1   0   2   1   0   0   1   1   0   0   1   0   0   1   1   0   1   1   1   0   1   0   1   0   1   0   1   1   1   0   0   2   1   1   1   0   1   0   1   1   2   1   0   1   2   1   2   2   2   2   1   1   1   2   2   1   1   1   2   2   0   1   1   0   1   1   0   0   1   1   1   1   2   1   1   1   2   1   1   1   0   1   1   1   1   1   1   2   0   0   0   1   1   1   1   2   2   2   1   1   1   1   1   2   1   0   0   1   2   0   1   0   1   2   1   1   1   2   2   1   1   0   2   0   1   0   2   1   1   0   1   1   1   2   1   1   1   1   0   0   1   0   1   0   0   1   0   1   1   1   2   0   1   2   0   1   0   1   2   2   1   1   0   0   2   1   2   1   2   2   2   1   0   0   1   1   1   1   1   1   1   0   0   0   1   1   2   1   1   1   2   1   0   0   0   0   1   1   0
 MK-2-9                 2   1   0   2   1   1   0   1   1   0   0   2   0   0   1   2   1   1   1   1   0   1   1   1   0   1   1   1   1   1   0   0   2   1   1   1   0   1   0   1   1   2   1   0   1   2   1   1   2   2   2   1   1   0   2   2   1   1   1   2   2   0   1   1   0   1   1   1   0   1   0   1   1   2   1   1   1   2   0   1   1   0   1   1   1   1   1   0   2   0   1   0   1   1   1   2   2   2   2   1   1   1   1   1   2   0   0   0   1   2   0   1   0   1   2   1   0   1   2   2   1   1   1   2   0   1   0   2   1   1   0   1   1   0   1   1   0   1   1   0   0   1   0   1   0   0   1   1   1   2   1   1   0   1   2   0   1   0   1   2   2   1   1   0   0   2   1   1   1   2   2   2   1   1   0   1   1   1   1   1   1   2   0   0   0   0   1   2   0   1   1   2   1   1   1   0   0   0   1   0
 MK-2-10                2   1   0   1   1   1   0   2   1   1   0   1   0   0   1   2   1   1   1   1   0   1   1   1   1   1   0   0   0   1   1   0   2   1   1   1   0   1   1   2   1   1   1   0   1   2   0   1   2   2   2   1   1   0   2   2   1   0   1   1   2   0   1   1   0   1   1   1   0   1   0   1   0   2   1   1   1   2   0   1   1   0   1   2   1   1   1   0   2   0   1   0   1   1   2   2   2   2   2   1   1   1   1   1   2   0   0   0   1   2   0   1   0   1   2   1   0   1   2   2   1   1   1   2   1   0   0   2   1   1   0   1   1   0   1   1   0   1   1   1   0   1   0   1   0   0   1   1   0   2   1   2   0   1   2   0   0   0   1   2   2   1   1   1   0   2   2   1   1   2   1   2   0   0   0   1   1   1   1   0   1   2   0   0   0   0   0   2   1   0   1   2   1   1   1   0   1   0   1   0
 MK-2-11                2   1   1   1   2   1   0   2   1   1   0   1   0   1   1   2   1   1   1   0   0   1   2   2   1   1   0   0   0   1   1   0   2   2   1   1   0   2   1   2   1   1   1   0   2   2   0   0   2   2   2   1   1   1   2   2   1   1   1   1   2   0   1   0   0   1   1   1   0   0   0   1   1   2   1   1   0   1   0   1   1   0   1   2   1   1   1   0   2   0   1   2   1   1   2   2   2   2   1   1   1   1   1   1   1   0   0   0   1   2   0   1   0   1   2   1   0   1   2   2   1   1   1   2   1   0   0   2   1   1   0   2   1   1   1   2   0   1   1   1   1   0   0   1   0   0   1   1   0   2   1   2   0   1   2   0   0   0   1   2   2   1   1   1   1   2   2   1   0   2   1   2   0   0   0   1   2   1   1   0   2   2   0   0   0   0   0   2   1   1   1   2   1   0   1   0   1   0   1   1
 MK-2-12                2   0   2   1   1   1   0   2   2   1   0   1   0   1   1   2   0   2   1   0   0   1   2   2   0   0   0   0   0   1   1   1   2   0   0   1   0   2   1   2   1   1   1   0   2   2   0   0   2   2   2   1   1   1   2   2   1   1   1   1   2   0   1   0   0   1   1   1   0   0   0   1   0   2   1   1   0   1   0   1   1   0   0   2   1   2   1   0   2   1   2   2   1   1   2   2   2   2   1   0   1   1   1   0   1   0   0   0   1   2   1   1   0   2   2   1   0   1   2   2   1   1   1   2   2   0   0   2   1   1   0   2   1   1   1   2   0   0   1   1   2   0   0   0   0   0   0   1   0   1   1   2   1   2   1   0   0   0   1   2   2   1   1   1   1   1   2   2   2   2   0   2   0   0   0   1   2   1   1   0   2   2   0   0   0   0   0   2   1   1   0   2   1   0   2   0   1   0   0   1
 MK-2-13                2   0   1   1   1   1   0   2   2   1   0   1   1   2   2   2   0   2   1   0   0   1   2   2   0   0   0   0   0   1   1   2   2   1   0   1   0   2   1   2   1   1   1   0   2   1   0   0   2   2   1   1   1   1   1   2   1   1   1   1   2   0   1   0   1   1   1   1   0   0   0   1   0   2   1   1   0   1   0   1   1   0   0   2   0   2   1   1   2   1   1   2   1   1   2   2   2   2   1   0   1   1   1   0   1   0   1   0   1   2   1   1   0   2   2   1   0   1   1   1   1   1   1   2   2   0   1   2   1   1   1   2   1   2   1   1   0   0   2   1   2   0   0   0   0   0   0   1   0   1   1   2   1   2   1   0   0   0   1   2   2   2   0   1   1   1   1   2   2   1   0   2   0   0   0   1   2   1   1   0   2   2   0   0   1   0   0   2   1   1   0   2   1   0   2   0   1   0   0   1
 MK-2-14                2   1   2   1   1   1   0   1   2   1   0   0   1   2   2   2   0   1   1   0   0   2   2   2   1   1   0   0   0   1   1   2   2   1   0   1   0   2   1   2   0   1   1   0   2   1   0   0   2   1   1   1   1   1   1   1   1   1   1   1   2   0   1   0   1   1   1   0   1   0   0   1   0   2   1   1   0   1   1   0   1   0   0   2   0   2   1   1   2   1   2   2   1   1   2   2   1   2   1   0   1   0   1   0   1   0   2   0   0   2   1   1   0   2   2   1   1   1   1   0   1   0   0   2   1   0   1   2   1   2   1   2   1   1   1   1   0   0   2   2   2   0   0   0   0   0   0   1   2   1   1   2   1   2   0   0   0   0   2   2   1   2   0   1   2   0   1   2   2   1   0   2   0   0   0   1   1   1   2   0   2   2   0   0   1   0   0   2   1   1   0   2   1   0   2   0   2   0   0   1
 MK-2-15                2   1   1   1   1   1   1   1   2   0   0   0   1   2   2   2   0   1   1   0   0   2   2   2   0   1   0   0   0   1   1   2   2   1   0   1   0   2   2   2   0   0   1   0   2   1   0   0   1   1   2   0   1   1   1   1   2   2   1   1   1   0   1   0   1   0   1   0   1   0   0   1   1   2   2   1   0   1   1   0   2   0   0   2   0   2   1   1   2   1   1   2   1   1   2   2   1   2   1   0   1   0   1   1   1   0   2   0   0   2   1   1   0   2   2   1   2   1   2   1   1   0   0   2   1   0   1   2   1   2   1   2   1   1   1   1   0   0   2   1   1   0   0   0   0   0   0   1   1   1   1   1   2   2   0   0   1   0   2   2   2   2   0   2   2   0   0   2   2   1   0   2   2   0   0   1   1   1   1   0   2   2   1   1   1   0   0   2   2   1   0   2   1   1   2   0   1   0   0   1
 MK-2-16                2   2   1   1   1   0   1   1   1   0   1   0   1   2   2   2   0   1   1   1   0   2   2   2   0   1   0   0   1   1   1   1   1   1   0   1   0   2   2   2   0   1   1   1   2   1   0   1   1   0   1   1   0   1   1   1   2   2   1   1   1   0   1   0   1   0   1   0   0   0   0   1   1   2   1   1   0   1   1   0   1   0   0   2   1   2   1   1   2   1   1   2   1   1   2   2   1   2   1   0   1   1   1   1   1   0   1   0   1   2   1   1   0   2   2   1   2   1   2   1   1   1   0   2   0   0   1   1   1   2   1   1   1   1   1   1   0   0   2   1   1   0   0   0   0   0   0   2   2   1   1   1   2   2   0   0   1   0   2   2   2   2   0   1   2   0   0   2   2   1   0   1   1   0   0   1   2   1   1   0   1   2   1   2   1   0   0   2   2   1   0   2   1   1   1   1   1   0   0   1
 MK-3-1                 0   2   0   1   1   2   0   2   1   1   1   2   0   0   0   1   0   0   1   1   1   2   2   1   1   1   2   1   1   2   2   2   0   0   1   0   2   0   0   0   2   0   2   2   2   2   2   1   1   1   1   0   0   0   0   2   1   2   1   1   2   1   0   1   1   2   1   0   0   1   0   1   1   1   1   0   2   1   1   0   1   0   1   1   2   2   1   1   0   1   1   1   1   1   1   1   1   2   1   2   0   0   0   1   2   1   1   1   0   1   0   2   1   2   1   1   1   1   1   0   1   1   1   1   2   1   1   1   1   1   2   0   1   1   1   2   1   1   1   2   1   1   1   0   1   1   0   1   2   1   1   2   1   1   1   1   1   1   2   2   1   2   1   1   2   1   2   1   2   1   0   1   1   1   2   0   2   1   0   1   2   0   1   1   2   2   2   2   2   2   1   2   1   0   1   0   2   1   0   1
 MK-3-2                 0   2   1   1   1   1   0   2   1   1   1   2   0   0   0   1   0   0   1   2   1   2   2   1   1   0   2   1   1   1   2   1   0   0   1   0   2   0   1   1   2   0   2   2   2   1   2   1   2   1   1   0   0   0   0   2   1   2   0   2   1   0   1   1   0   2   1   0   1   1   0   1   1   1   1   0   2   1   1   0   1   0   1   1   1   0   1   1   0   1   1   2   1   1   1   1   1   1   1   2   0   0   0   1   2   1   1   1   0   1   0   2   1   1   1   1   1   1   1   0   2   0   1   2   2   1   1   0   1   1   2   0   1   1   1   2   1   0   1   1   0   1   1   0   1   1   0   0   1   1   1   2   1   1   1   1   1   2   2   2   1   2   1   0   2   0   2   1   2   1   0   1   1   1   1   1   2   1   0   1   2   0   1   1   2   2   2   2   2   2   1   2   2   0   2   0   2   1   0   1
 MK-3-3                 0   2   1   1   1   1   0   0   1   2   0   2   0   0   0   1   0   0   1   1   1   2   2   1   1   0   1   1   1   2   2   1   0   0   1   0   2   1   1   1   2   0   0   2   2   1   2   1   2   0   1   0   1   1   0   1   1   2   0   2   1   0   0   1   0   2   1   1   1   1   0   1   1   1   1   1   2   1   1   0   2   0   1   1   1   0   1   1   1   0   1   2   1   2   1   1   0   1   1   2   0   1   1   1   2   1   1   1   1   1   0   2   2   1   1   1   1   1   1   0   2   0   1   2   2   1   1   0   1   1   2   0   1   1   1   2   1   1   1   1   2   1   1   1   1   2   0   0   1   1   1   2   1   1   1   1   1   2   2   2   1   1   1   0   2   0   2   1   2   1   0   2   1   1   1   1   2   2   0   1   2   0   1   1   2   2   2   1   2   2   1   0   2   0   2   0   2   1   0   1
 MK-3-4                 1   1   1   1   1   1   1   0   1   2   0   2   0   0   0   1   0   1   2   1   1   1   2   2   1   0   1   1   1   2   2   1   0   0   1   0   2   1   0   1   2   0   0   2   2   1   2   2   2   0   2   0   1   1   1   1   2   2   0   2   1   0   1   1   0   1   1   1   1   1   2   1   1   1   1   1   2   1   1   0   2   0   2   1   2   1   1   1   1   0   1   2   1   2   1   1   0   1   1   1   0   1   1   1   2   2   1   1   0   1   1   1   2   1   1   1   1   1   1   0   2   0   1   2   2   1   0   1   2   1   1   0   0   1   1   2   1   1   1   1   2   1   1   1   2   2   0   0   1   1   1   2   1   1   1   1   1   2   2   2   1   1   0   0   2   0   2   1   2   1   0   1   0   2   1   1   2   2   0   1   2   1   1   1   2   1   2   1   2   2   1   0   2   0   2   0   2   1   0   1
 MK-3-5                 1   1   2   0   2   1   0   0   1   1   1   2   0   0   0   1   0   1   2   0   1   1   1   2   1   0   1   1   1   2   2   1   0   0   1   0   2   2   0   1   2   0   0   2   2   1   2   2   1   0   2   0   0   1   1   1   2   2   0   2   1   0   1   1   0   1   1   0   0   1   2   1   1   1   1   1   2   1   1   0   2   0   1   0   2   1   2   1   1   0   2   2   0   2   1   1   0   1   1   1   0   1   1   1   2   2   1   1   0   1   1   1   2   1   1   1   1   1   1   1   2   0   0   2   2   1   0   1   2   1   1   0   0   1   1   2   1   1   1   1   2   1   1   1   1   2   0   0   2   1   2   2   1   1   2   1   1   1   2   2   1   0   1   0   2   0   2   1   2   1   0   1   0   2   1   0   2   2   0   1   2   1   0   1   2   1   2   1   2   2   1   0   2   0   2   0   1   1   0   2
 MK-3-6                 1   1   2   0   2   1   0   1   1   1   1   2   0   0   0   1   0   1   2   0   1   0   0   2   1   0   1   1   1   2   2   1   0   0   1   0   2   2   0   1   2   0   0   2   2   1   1   1   0   1   2   0   0   1   1   1   2   2   0   2   2   0   1   1   0   1   1   1   0   1   2   1   1   1   2   1   1   1   1   0   2   0   0   0   1   1   2   1   2   1   2   1   0   2   1   1   0   1   1   1   0   1   1   1   2   2   1   1   0   2   1   1   2   1   1   1   1   0   1   1   2   0   0   2   2   1   0   1   2   1   2   1   0   1   1   2   1   1   0   2   1   1   0   1   1   1   0   1   1   1   2   2   2   1   2   1   1   1   2   2   1   0   0   0   2   0   2   1   2   2   0   1   1   2   1   0   2   2   1   1   2   1   0   1   2   0   2   1   2   2   0   0   2   1   2   0   1   1   0   1
 MK-3-7                 2   1   2   0   2   2   0   1   1   0   1   2   1   0   0   1   0   1   2   0   1   0   0   2   2   0   1   0   2   2   2   1   0   0   1   0   2   2   1   1   2   1   0   2   2   2   1   1   1   1   2   0   0   1   1   1   2   2   0   2   2   0   1   0   0   1   1   1   0   1   2   1   1   1   2   1   1   1   1   0   2   0   0   0   1   1   2   1   2   1   2   1   0   2   2   1   0   1   1   1   0   0   1   0   1   2   1   1   0   1   1   1   2   2   1   1   1   0   1   1   2   0   0   2   2   0   0   1   2   1   2   1   0   0   1   2   0   1   0   2   1   2   0   1   1   1   0   1   1   1   2   2   2   1   2   1   1   1   2   2   1   0   0   1   2   0   2   1   2   1   0   1   1   2   1   0   1   2   1   1   2   1   0   1   2   0   2   1   2   1   0   0   2   0   1   0   2   2   1   1
 MK-3-8                 2   0   2   0   2   2   0   0   1   0   1   2   0   0   0   0   0   1   2   0   2   0   0   2   2   0   1   0   2   2   2   1   0   1   1   0   1   2   1   1   2   1   0   2   2   2   1   1   2   1   2   0   0   1   0   1   2   2   0   2   2   0   1   0   0   1   1   1   0   0   2   1   1   1   2   1   0   1   1   0   2   0   0   0   1   1   1   1   2   1   2   0   1   1   1   1   1   2   2   1   0   0   1   1   0   2   1   1   0   1   1   1   1   2   1   2   1   0   1   1   2   0   0   2   2   0   0   1   0   1   1   1   0   0   1   2   0   1   0   2   1   2   1   1   1   1   1   1   1   1   2   2   1   1   2   1   1   0   2   2   1   1   1   1   2   0   2   1   2   1   0   1   0   2   1   0   1   2   1   1   2   1   0   1   2   1   2   1   2   1   0   0   2   1   1   0   2   2   1   0
 MK-3-9                 1   0   2   0   2   2   1   0   1   0   0   2   0   0   0   0   0   1   2   0   1   1   0   2   2   1   1   0   2   2   2   1   0   1   1   0   1   1   1   1   1   1   0   2   2   2   1   1   2   1   2   0   0   1   1   1   2   2   0   2   2   0   1   0   0   1   1   1   0   0   2   1   1   1   2   2   0   1   1   0   1   0   1   0   0   1   1   1   2   1   2   0   1   1   1   1   0   2   1   1   1   0   1   1   1   1   0   1   0   1   0   1   1   1   1   2   1   1   1   1   1   0   0   2   1   0   0   1   0   1   1   1   0   0   1   2   0   1   1   2   1   2   1   1   1   1   1   1   1   1   1   2   1   1   0   1   1   0   2   2   1   1   1   1   2   0   2   1   2   1   0   1   0   2   1   0   1   2   0   1   2   2   1   0   1   2   2   1   2   1   2   0   1   2   1   0   2   2   1   0
 MK-3-10                1   0   2   0   1   2   1   0   1   0   0   2   0   0   0   0   1   1   2   0   1   1   0   1   2   1   1   0   2   2   2   1   0   1   1   0   1   1   1   1   1   1   0   1   2   1   1   1   2   1   1   0   0   1   1   1   2   2   1   2   2   0   1   0   1   1   2   1   0   0   2   1   2   2   2   2   1   0   1   0   1   0   1   0   0   1   1   0   2   1   2   1   1   1   1   0   0   2   1   1   1   1   1   1   2   1   0   1   0   2   1   1   0   1   1   2   1   1   1   1   0   0   0   1   1   0   0   1   0   1   1   1   0   0   1   2   0   1   1   2   2   0   1   1   0   0   1   0   1   1   1   2   1   1   0   1   1   0   2   2   1   1   2   0   2   0   2   1   2   1   0   1   0   2   1   0   2   2   0   0   2   2   1   0   1   2   2   1   2   1   2   0   1   2   1   0   1   2   1   0
 MK-3-11                1   0   2   0   1   2   1   1   2   0   0   2   0   0   1   0   1   1   1   0   1   1   0   1   2   1   1   1   2   2   2   1   2   0   1   0   0   1   1   1   1   1   1   1   2   1   0   1   2   1   1   0   0   1   1   1   2   2   1   2   2   0   1   1   1   1   2   1   0   0   2   1   2   2   2   1   1   0   1   0   1   0   1   0   0   1   1   0   2   1   2   1   1   1   1   0   0   2   1   1   1   1   1   1   1   1   0   1   1   1   0   1   0   1   1   2   1   1   1   1   1   0   0   1   1   0   0   1   0   1   1   1   0   0   1   2   1   1   1   1   2   0   2   1   0   0   1   0   2   1   1   2   1   1   0   0   1   0   2   2   1   1   2   0   2   0   2   1   2   1   0   1   0   2   1   1   2   2   0   0   2   2   1   0   1   2   2   1   2   1   2   0   1   2   1   1   1   2   1   0
 MK-3-12                1   0   2   1   1   2   1   1   2   0   0   2   0   0   1   0   1   1   1   0   1   1   0   1   2   1   1   1   2   2   2   1   2   0   2   0   1   1   1   1   1   2   0   1   2   1   0   1   2   1   0   0   0   1   1   1   2   2   2   2   2   0   1   1   1   1   2   2   0   1   0   1   2   2   1   1   1   0   1   0   1   0   1   0   0   0   2   0   2   2   2   1   1   1   1   0   0   2   1   1   1   0   1   1   1   1   0   1   1   2   0   1   0   1   1   2   0   0   1   1   1   1   1   1   2   0   0   1   0   0   1   1   0   0   2   2   1   1   1   1   2   1   2   1   0   0   0   0   1   1   1   2   1   1   1   0   1   0   2   2   1   1   2   0   2   0   1   1   2   1   1   1   0   2   1   1   2   1   1   0   2   2   1   0   1   2   1   2   2   1   2   0   1   2   1   1   1   2   1   0
 MK-3-13                1   0   2   1   1   2   1   1   2   1   1   2   0   1   2   0   0   1   1   0   2   0   0   1   2   1   1   1   2   2   2   1   2   0   2   0   2   1   1   2   1   2   0   1   2   1   0   1   2   1   1   0   0   1   1   1   1   2   2   1   2   1   1   1   1   1   1   1   0   1   0   1   2   1   1   1   1   0   1   0   0   0   2   0   1   0   0   0   2   2   2   1   1   0   1   0   1   2   1   2   1   0   1   1   1   1   0   1   1   2   1   1   0   1   1   2   1   0   1   0   1   1   1   1   2   0   0   2   0   0   1   1   0   0   2   1   1   1   1   1   1   1   2   1   0   1   0   1   1   1   1   2   0   1   1   1   1   0   2   2   1   1   2   0   2   0   1   1   2   1   1   1   0   1   1   1   1   1   1   0   1   2   0   0   1   1   1   2   2   0   1   0   1   2   1   0   2   2   1   0
 MK-3-14                1   0   2   1   1   2   1   1   2   0   1   2   0   1   2   0   0   1   1   1   2   1   0   1   2   1   1   1   2   2   2   1   1   1   1   0   1   1   1   2   1   2   0   1   1   1   0   1   2   1   1   1   1   1   1   0   1   2   2   1   2   1   1   1   1   1   1   2   0   1   0   1   2   2   1   1   1   0   1   1   0   0   2   0   1   0   1   0   2   2   2   1   1   0   1   1   1   2   1   2   1   0   2   1   1   1   0   1   0   2   1   1   0   1   1   2   1   0   1   0   1   1   2   1   2   1   0   2   0   0   1   1   1   0   2   1   2   1   2   1   1   1   2   1   0   1   1   2   1   1   1   2   0   1   1   1   1   0   1   1   1   1   2   0   2   0   1   1   2   1   1   1   1   1   1   1   1   1   1   1   2   2   0   0   2   1   1   1   2   0   1   1   1   2   1   0   2   2   1   0
 MK-3-15                1   1   2   1   1   2   1   1   2   0   1   2   0   1   2   0   0   1   1   1   2   1   1   1   2   1   1   1   2   2   2   1   1   0   1   0   1   1   0   2   1   2   0   1   1   1   0   1   2   1   1   1   1   1   1   0   1   2   2   1   1   1   1   1   1   1   1   1   0   1   0   1   2   2   1   1   1   1   1   1   0   0   1   0   1   0   1   0   2   2   2   1   1   0   1   1   1   2   1   2   2   0   1   1   1   1   0   1   0   2   1   1   0   1   0   2   0   0   1   0   1   1   2   1   2   1   0   2   1   0   1   1   0   0   2   1   2   1   2   1   1   1   2   2   1   1   1   1   1   1   1   2   0   1   1   2   0   0   2   1   1   0   2   0   2   0   1   1   2   1   1   1   1   1   0   1   1   1   1   1   2   2   0   1   2   1   0   1   1   0   1   1   1   2   1   0   2   2   1   0
 MK-3-16                1   1   2   1   1   0   1   2   2   0   1   2   0   1   2   0   0   1   1   1   2   1   1   1   2   1   1   1   2   2   2   1   2   0   1   1   1   1   0   2   1   2   0   1   1   1   0   1   2   1   1   1   1   1   1   0   1   2   2   1   1   1   1   1   0   1   1   1   0   1   0   1   2   0   0   1   1   1   1   1   0   0   1   0   1   0   1   0   2   2   2   2   2   0   1   0   1   2   1   1   1   0   1   1   1   2   0   1   0   1   1   1   1   1   0   2   0   0   1   0   1   0   2   1   2   0   0   1   0   0   1   1   0   0   2   1   2   1   2   1   2   1   1   0   1   1   1   1   1   1   2   2   1   1   1   2   0   0   2   1   1   0   1   0   2   0   0   1   2   1   1   1   1   1   0   1   1   1   1   1   2   2   0   1   2   1   0   2   1   0   1   1   1   2   1   0   1   2   1   0
 MK-4-1                 0   0   1   1   1   1   2   1   1   1   1   1   0   2   1   1   0   2   0   0   1   1   2   1   1   1   1   1   2   0   0   2   0   2   1   1   0   1   0   1   0   0   2   1   1   0   1   1   1   1   2   0   1   0   1   0   1   1   2   2   1   2   0   2   0   0   1   1   1   1   1   0   1   1   2   1   1   1   2   1   1   1   1   2   1   1   1   0   1   1   2   1   1   1   0   0   2   1   1   1   1   0   1   1   0   1   1   1   2   2   1   1   1   2   1   0   1   1   2   1   2   2   1   1   2   1   2   2   0   1   0   0   0   2   2   1   1   0   1   1   1   0   0   0   1   2   1   2   2   1   1   1   1   1   1   0   1   2   2   0   1   1   0   1   1   2   1   2   2   1   0   1   2   2   1   1   2   1   2   1   1   2   1   1   1   0   2   2   0   1   2   2   0   0   0   1   1   1   0   0
 MK-4-2                 0   0   1   1   0   1   2   1   1   1   1   1   1   0   1   2   1   2   1   1   1   1   1   1   1   1   1   1   2   0   0   2   1   2   1   1   0   1   0   1   0   0   2   1   1   0   1   1   1   1   2   0   1   0   1   0   2   0   2   2   1   1   0   1   0   0   1   1   1   0   1   0   0   1   2   1   1   1   2   1   1   1   1   2   1   0   1   0   1   1   2   1   0   1   1   0   2   2   0   1   1   1   1   1   0   1   1   1   2   2   1   1   0   2   1   0   1   1   2   1   2   2   1   1   1   1   2   2   0   1   0   0   1   2   2   1   1   1   1   1   1   0   0   0   1   1   1   2   2   1   1   1   1   0   2   0   1   2   1   0   1   1   1   1   1   2   1   2   2   1   2   1   2   2   1   1   2   1   2   1   1   2   2   1   1   1   2   2   0   1   2   1   0   0   0   1   1   1   0   0
 MK-4-3                 0   0   1   1   0   1   2   2   1   1   1   1   1   0   1   2   1   1   1   1   1   0   1   1   1   1   0   0   2   0   0   2   1   2   1   1   0   1   1   1   0   0   2   1   1   0   1   1   1   0   2   0   1   0   0   0   2   1   2   2   0   1   0   1   0   1   1   1   0   1   1   0   1   1   2   0   1   1   2   1   1   1   1   2   0   0   2   0   1   1   2   1   0   0   1   1   2   2   0   1   1   2   1   1   0   1   0   1   1   2   1   1   0   2   1   0   1   1   2   1   2   2   1   1   0   1   2   2   0   1   2   0   2   1   2   1   1   1   2   2   1   0   0   0   1   1   2   2   1   0   1   1   1   1   1   1   1   2   1   0   1   1   1   1   1   2   1   2   2   1   2   2   1   2   1   1   2   2   1   2   1   2   2   1   1   1   1   2   0   1   2   1   0   0   0   1   1   1   0   1
 MK-4-4                 1   0   1   1   1   1   1   2   1   1   1   1   1   0   0   1   1   0   1   1   1   0   2   1   1   1   1   0   2   0   0   2   2   2   1   1   0   1   1   0   0   0   2   1   1   0   1   1   1   0   1   0   1   1   1   1   1   1   2   2   0   1   0   1   0   1   1   1   0   0   1   0   2   1   1   0   1   1   2   2   1   1   1   2   0   0   2   0   1   1   2   1   0   0   1   1   2   2   0   1   1   2   1   1   0   1   0   1   1   1   0   1   0   2   1   0   1   1   2   1   2   2   1   1   0   1   2   1   1   1   2   0   1   1   2   1   1   1   2   2   2   1   0   0   1   1   2   2   1   1   1   1   1   1   1   1   1   2   1   0   1   1   1   1   1   2   1   2   2   1   2   2   1   2   1   0   2   2   1   2   1   2   2   1   1   1   1   2   0   1   2   1   0   0   1   0   1   1   0   1
 MK-4-5                 1   0   1   1   2   1   1   2   1   0   1   1   1   0   1   1   1   0   2   1   1   0   1   1   1   1   1   0   1   0   0   2   2   2   1   0   0   1   1   0   0   0   2   1   1   0   1   1   1   0   1   0   1   1   1   1   1   1   2   1   0   2   0   1   1   1   1   1   0   0   1   0   2   1   1   1   1   1   2   2   1   1   1   2   0   0   1   0   1   1   2   1   0   0   1   1   1   1   1   1   1   2   1   1   1   1   0   1   0   1   0   1   1   2   1   0   1   1   2   1   2   1   2   1   0   1   2   2   1   1   2   0   1   1   2   1   1   1   1   2   2   2   0   0   1   1   2   2   1   2   1   1   1   2   0   0   2   2   1   0   1   1   1   1   1   2   2   2   2   1   2   2   1   2   1   0   2   2   1   2   1   2   2   1   1   1   1   2   0   1   2   1   0   0   1   0   2   1   0   1
 MK-4-6                 1   0   1   1   2   1   1   2   1   0   1   0   1   0   1   1   1   0   2   1   1   0   1   1   1   0   1   0   1   0   0   2   2   2   1   1   0   1   0   0   0   0   2   1   1   1   1   1   1   0   1   0   1   2   1   1   1   1   2   1   0   2   1   1   1   1   1   1   0   0   1   1   2   1   1   1   1   1   1   2   0   1   1   2   0   0   1   0   2   1   2   2   1   0   1   1   1   1   1   1   2   2   1   1   1   1   0   1   0   1   0   1   1   2   1   0   1   1   2   1   1   1   2   1   0   1   2   1   1   0   2   0   1   1   2   1   1   2   2   2   2   2   0   0   1   1   1   2   0   2   1   1   1   2   0   0   2   2   2   1   1   2   1   1   0   1   2   2   2   1   2   2   1   2   1   0   2   2   1   2   1   2   2   1   1   1   2   2   0   1   2   0   0   0   0   0   2   2   1   0
 MK-4-7                 1   1   1   1   2   1   1   2   1   1   1   0   2   0   0   1   1   0   2   2   1   0   1   1   1   0   1   0   1   1   0   2   2   2   2   0   0   0   0   0   0   0   2   1   2   1   1   1   2   0   1   0   2   2   1   1   0   1   2   1   0   1   1   1   1   1   1   1   0   0   1   1   2   2   1   1   1   1   1   2   0   2   1   2   0   0   1   1   2   1   2   2   1   0   2   1   1   1   1   1   2   2   2   1   1   1   0   1   0   1   0   2   1   2   1   0   1   1   2   1   1   1   1   1   0   1   1   1   1   0   2   0   1   1   2   2   1   2   2   1   2   1   0   0   1   1   1   0   0   1   1   0   1   2   0   0   2   2   2   1   1   2   1   2   0   1   2   2   1   1   2   2   1   2   1   1   2   2   1   1   1   2   1   1   2   1   2   2   0   1   2   0   0   1   1   0   2   2   1   0
 MK-4-8                 2   1   1   1   2   1   1   1   1   1   1   0   2   0   0   1   1   0   2   2   1   0   2   1   2   1   1   0   1   1   0   2   2   1   2   0   0   0   0   0   0   0   2   1   1   1   1   1   2   0   1   0   2   2   1   1   0   1   2   1   0   1   1   1   1   1   2   1   1   0   1   1   2   2   1   1   2   1   1   2   0   2   0   2   0   1   0   1   2   0   2   2   1   0   2   1   1   1   1   2   2   2   2   1   1   1   0   0   0   1   0   2   1   2   1   0   1   1   2   1   1   1   1   2   0   1   1   1   0   0   2   1   1   1   1   2   1   2   1   1   1   1   0   0   0   0   1   0   0   1   1   0   1   2   0   0   2   2   2   1   1   1   1   2   0   1   2   2   0   1   2   2   1   2   2   1   2   2   1   1   1   2   1   1   2   1   2   2   1   1   1   0   0   1   1   0   2   2   1   0
 MK-4-9                 1   1   2   1   2   1   1   2   1   1   1   0   2   1   0   2   1   0   2   2   0   2   2   1   2   1   1   0   2   1   1   2   2   0   2   0   0   0   0   0   0   0   2   1   2   0   1   1   1   0   0   0   2   2   1   1   0   1   2   2   0   1   1   1   1   1   2   1   1   0   2   1   2   2   1   0   2   1   1   1   0   1   1   2   0   0   0   2   2   0   1   2   1   0   2   1   2   1   1   1   2   2   2   1   1   1   0   1   0   1   1   2   1   2   1   0   2   1   2   1   0   1   1   2   1   0   1   1   1   0   2   1   1   2   1   2   2   2   1   1   1   2   0   0   0   0   1   0   0   1   1   0   1   2   0   0   2   2   2   0   0   0   1   2   0   1   2   2   0   1   2   1   1   2   2   1   2   2   1   1   1   2   0   1   2   1   2   2   2   1   1   0   0   1   1   0   1   2   1   0
 MK-4-10                1   1   2   1   2   1   1   1   2   1   0   0   2   0   1   2   1   0   2   2   0   2   2   1   2   1   1   0   2   1   1   2   2   0   2   0   0   0   0   0   0   0   2   1   2   1   0   1   0   0   0   0   1   2   1   1   0   0   2   2   0   1   0   2   1   1   2   1   1   0   2   1   0   1   1   0   2   1   1   1   0   0   1   2   0   0   0   2   1   0   1   1   0   0   2   2   2   1   1   0   2   1   2   1   1   1   0   1   1   1   1   2   1   1   1   0   2   1   2   1   1   1   1   2   1   1   1   1   0   0   2   1   1   1   1   2   2   2   1   1   1   2   0   0   0   1   1   1   0   1   2   0   1   2   1   0   2   1   2   0   0   0   1   2   0   2   2   2   0   1   2   1   1   2   2   1   2   1   1   1   1   2   0   1   1   1   2   2   2   0   1   0   0   1   1   1   1   2   0   0
 MK-4-11                1   1   2   1   2   1   1   1   2   1   1   0   2   0   1   2   1   0   2   2   0   2   2   1   2   1   2   0   2   0   1   2   1   0   2   1   0   0   0   0   0   0   2   1   2   1   0   1   0   0   0   0   1   2   1   2   0   0   2   2   0   1   1   2   1   1   1   1   2   0   2   1   1   1   1   0   2   2   1   1   0   0   1   2   1   1   0   2   1   0   2   1   0   1   2   2   2   1   0   0   2   1   2   2   1   1   0   1   1   1   1   2   1   1   1   0   2   1   2   0   1   1   1   2   1   0   1   1   1   0   2   1   0   1   1   2   2   2   1   1   1   2   1   0   0   1   1   1   0   2   2   1   1   2   1   0   2   1   2   0   0   0   2   2   1   2   2   2   0   1   2   1   1   2   2   1   2   1   1   1   1   0   0   1   1   1   2   1   2   1   1   0   0   1   1   1   1   1   0   0
 MK-4-12                1   2   1   0   1   1   1   1   2   1   1   0   2   0   1   2   1   0   2   1   0   2   2   1   1   2   2   0   1   0   1   1   1   0   2   1   0   0   0   0   0   0   1   1   2   1   0   1   1   0   0   1   1   2   1   1   0   1   2   2   0   1   1   2   2   1   1   1   2   0   2   1   1   1   1   0   2   2   1   1   0   0   1   2   1   2   0   2   1   0   2   1   0   2   2   2   2   1   0   0   2   1   2   2   0   1   0   1   1   1   1   2   2   1   1   0   1   2   2   0   1   1   1   2   1   0   1   1   1   0   2   1   0   0   1   2   2   2   1   1   1   2   1   0   1   1   2   2   0   2   1   1   1   2   1   0   2   2   2   0   0   0   2   2   1   2   2   2   1   1   2   1   1   2   2   1   2   1   1   1   0   0   0   0   1   2   2   2   1   1   1   0   0   1   1   1   1   1   0   0
 MK-4-13                1   2   2   0   1   1   1   1   2   1   1   0   2   0   1   2   1   0   2   1   0   2   2   1   1   2   2   0   1   1   1   1   2   0   1   1   0   0   1   0   1   0   1   1   2   1   0   0   1   0   0   1   1   2   1   1   0   1   2   1   0   1   1   1   1   2   1   1   2   0   1   1   1   1   1   0   2   2   1   1   0   0   1   2   1   2   0   2   2   0   1   1   0   2   1   2   2   1   0   1   2   1   2   1   0   1   0   0   1   1   1   2   2   1   1   0   2   2   2   0   1   1   1   2   1   0   1   1   1   0   1   1   0   0   1   1   1   2   1   1   0   2   0   1   1   2   2   2   0   2   1   0   1   2   0   0   0   2   2   0   1   0   2   2   1   1   2   2   1   1   2   1   1   1   2   1   2   0   1   1   0   0   0   0   1   2   2   2   1   1   1   0   0   1   1   1   1   1   1   0
 MK-4-14                1   2   2   0   1   1   0   1   2   1   1   0   2   0   1   2   1   0   2   1   0   2   2   2   1   2   2   0   1   1   1   1   2   0   2   2   0   0   1   1   1   1   1   1   2   0   0   0   1   0   1   1   1   2   1   2   0   1   2   1   0   1   2   1   1   2   1   1   1   1   1   1   1   1   1   0   2   2   1   1   0   0   1   1   1   2   0   2   2   0   2   1   0   2   1   1   2   1   1   2   2   0   2   1   1   1   0   0   1   0   1   2   1   1   1   0   2   2   1   0   1   1   1   2   1   0   1   1   1   0   1   0   0   0   0   1   1   1   1   1   0   1   0   1   1   2   2   2   0   2   1   0   1   2   1   1   0   2   2   0   1   0   2   2   2   1   2   2   1   1   2   1   1   2   2   1   2   0   1   1   0   0   1   0   1   2   2   2   1   0   1   0   0   0   1   1   1   1   1   0
 MK-4-15                1   2   2   0   1   2   0   1   1   1   1   0   2   0   1   2   1   0   2   1   1   2   2   1   0   2   2   0   1   1   1   1   2   0   2   2   0   0   1   1   1   0   1   1   2   0   0   0   1   0   1   1   1   2   1   2   0   1   2   1   0   0   2   1   1   2   1   1   1   1   1   2   1   1   1   0   2   2   1   1   0   0   1   1   1   2   0   2   1   1   1   1   0   2   1   1   2   1   1   2   2   1   1   0   1   0   0   0   1   0   1   2   1   1   1   1   2   1   2   0   1   1   1   2   0   0   1   1   1   0   1   0   1   0   0   1   1   1   1   1   0   1   0   1   1   1   2   2   0   2   1   0   1   2   2   1   0   2   2   0   1   0   1   2   2   1   1   2   1   1   1   0   1   2   2   2   1   0   2   1   1   1   1   0   1   2   2   2   1   0   1   1   0   0   1   0   1   0   1   0
 MK-4-16                1   1   2   0   2   2   0   1   1   1   1   1   2   0   1   2   1   0   2   1   1   2   2   1   0   2   2   0   1   1   1   1   2   0   2   2   1   0   1   1   1   1   1   1   2   0   1   1   1   0   1   1   1   2   1   2   0   1   2   1   0   0   2   0   1   1   2   1   1   1   1   2   2   0   1   0   2   2   1   1   0   0   1   1   1   1   0   2   1   1   1   1   1   1   0   1   2   1   1   2   2   1   1   1   0   0   0   0   1   0   1   2   1   1   1   0   2   1   2   0   1   2   1   2   0   1   1   1   1   0   1   0   0   1   1   1   1   1   1   1   0   1   0   1   1   0   1   2   0   2   1   0   1   2   2   1   0   2   2   0   1   0   0   2   2   2   1   2   1   1   1   1   1   2   2   2   2   0   1   1   1   1   2   0   2   2   2   2   1   0   1   1   0   0   2   0   2   0   1   0
 MK-5-1                 1   0   1   1   1   1   0   2   0   1   2   0   1   1   1   1   0   0   1   1   2   1   2   1   1   2   2   1   2   1   1   1   0   2   2   1   1   1   1   0   0   0   0   2   1   1   2   1   1   2   1   2   2   0   2   2   0   1   0   1   1   0   2   1   2   2   1   2   1   1   1   1   1   1   1   0   2   2   0   1   2   2   1   0   1   2   1   0   1   2   0   0   1   1   1   1   1   2   0   0   2   2   1   1   1   1   0   1   2   2   0   0   1   2   1   2   0   2   1   2   0   1   0   1   0   2   1   2   0   1   0   1   0   1   1   2   1   2   1   1   2   1   1   0   2   1   2   1   1   1   1   2   1   1   2   0   1   2   2   1   2   1   2   1   1   1   2   1   2   2   1   1   2   1   1   0   1   2   1   0   0   2   1   1   2   2   1   1   1   0   1   1   1   2   1   2   0   0   1   0
 MK-5-2                 2   0   1   1   1   1   0   2   1   1   2   0   0   1   1   0   1   0   1   1   2   1   2   1   1   2   2   1   2   1   1   1   0   2   2   1   1   1   1   0   0   0   0   2   1   1   2   1   1   1   1   2   2   0   1   2   0   1   0   1   1   0   2   1   1   2   2   2   1   1   1   0   1   1   1   0   2   2   0   1   2   2   1   0   1   2   1   0   1   2   0   0   1   1   2   0   0   2   0   1   2   2   1   1   1   2   0   1   2   1   0   0   2   2   1   2   0   2   1   2   0   1   0   2   0   2   1   2   0   1   0   1   0   1   2   2   1   1   1   1   1   1   1   0   2   0   2   1   2   1   1   2   1   1   2   0   1   2   2   1   1   1   2   0   1   1   2   2   2   2   1   1   1   1   1   0   2   2   1   0   1   1   2   1   2   2   1   1   1   1   1   1   1   2   2   2   0   0   1   0
 MK-5-3                 2   0   1   1   0   1   0   2   1   1   2   0   0   1   1   0   1   0   1   0   2   1   2   1   1   2   1   1   2   2   1   1   0   2   1   1   1   1   1   0   0   0   0   2   1   1   2   1   1   2   1   2   1   0   1   2   2   1   1   1   1   0   2   1   0   2   1   2   1   1   1   0   1   1   1   0   1   2   0   1   1   2   1   0   1   2   1   0   1   2   1   0   1   1   2   0   0   2   0   2   2   2   1   1   1   1   0   1   2   0   0   1   2   2   1   2   0   2   1   2   1   1   0   2   1   2   1   2   0   1   1   2   0   1   2   2   1   0   1   1   0   0   1   0   2   0   2   1   2   1   1   2   1   1   2   0   1   2   2   1   1   1   2   0   1   1   2   2   2   2   1   2   1   1   0   0   2   2   1   0   1   1   1   1   2   2   1   1   1   0   1   1   2   2   2   1   0   0   1   1
 MK-5-4                 2   0   1   1   1   1   2   2   1   1   1   0   1   1   1   0   1   1   1   0   2   0   2   1   1   1   2   1   2   2   1   1   0   2   1   1   0   1   1   0   0   1   1   2   1   2   2   1   1   2   1   2   1   0   1   2   2   1   1   1   1   0   2   1   0   1   1   2   1   1   1   0   0   1   1   1   1   1   0   1   1   1   2   0   1   2   1   0   1   2   1   0   0   1   2   0   1   2   0   2   2   2   1   1   1   1   0   1   2   0   0   1   2   1   1   2   0   2   1   2   1   1   0   2   1   2   1   1   0   1   0   2   0   1   2   2   1   0   1   1   0   0   1   0   2   1   2   1   2   1   1   1   1   1   2   0   2   2   2   1   1   1   0   0   1   1   2   2   2   2   1   2   1   1   0   0   1   1   1   0   1   1   1   1   1   2   1   1   1   1   1   1   2   2   2   1   0   0   1   1
 MK-5-5                 2   1   1   2   1   1   2   2   1   1   0   1   1   1   1   0   1   1   1   1   1   1   1   1   1   1   2   1   2   2   1   0   0   2   1   1   0   1   1   1   0   0   1   2   1   2   2   1   1   2   0   2   1   0   1   2   2   1   0   1   2   0   1   1   0   1   1   1   1   1   1   0   1   0   1   1   1   1   0   1   1   1   2   0   2   2   1   0   1   2   2   0   0   1   2   0   1   2   1   2   2   2   1   1   1   1   0   0   2   0   0   1   2   1   1   1   1   2   1   2   1   1   0   2   1   2   1   1   0   0   0   2   0   0   2   2   1   0   1   1   1   0   1   0   2   1   1   1   2   1   1   1   1   1   2   0   2   2   2   1   1   1   1   0   1   1   2   2   2   2   1   2   1   1   0   0   1   1   1   0   1   1   1   1   1   2   1   1   1   1   1   0   2   2   2   0   0   0   1   1
 MK-5-6                 2   1   0   2   1   1   2   2   0   1   0   1   1   1   1   0   1   1   1   0   1   1   1   1   1   1   2   1   2   1   1   0   0   2   0   1   0   1   1   1   1   1   1   2   1   2   2   1   1   2   1   2   2   0   1   2   2   1   0   2   2   0   1   1   0   0   1   0   1   1   1   0   1   0   1   1   1   1   0   1   1   0   2   0   2   2   0   0   1   2   2   0   0   0   2   0   1   1   1   2   2   2   0   2   1   1   0   0   2   0   2   1   2   1   1   1   1   2   1   2   0   1   0   2   1   2   1   2   0   0   0   2   0   0   2   2   1   1   1   1   1   0   0   1   1   1   1   2   2   1   1   0   1   0   2   0   1   2   2   1   1   2   1   0   1   0   2   1   1   2   1   2   1   1   0   0   1   0   1   1   1   1   1   0   1   2   2   1   1   1   1   0   2   2   2   0   0   1   1   1
 MK-5-7                 1   1   1   2   0   1   2   2   0   1   0   1   1   1   1   0   1   1   1   1   2   1   0   1   1   1   2   1   2   0   1   1   0   2   0   1   0   1   1   1   2   0   1   2   1   2   2   1   1   2   2   2   1   0   1   2   2   1   0   2   2   0   1   2   0   0   1   0   1   1   1   1   1   0   1   1   2   1   0   1   0   0   2   0   2   1   1   0   0   2   2   1   0   0   2   0   1   1   2   1   2   2   0   2   1   1   0   0   2   0   2   1   2   0   1   1   1   2   1   2   0   1   0   2   2   2   1   2   0   1   0   2   0   0   2   2   1   1   1   2   1   0   0   1   1   1   1   2   1   1   1   0   1   0   2   0   1   2   2   1   1   2   1   0   1   0   1   2   1   2   1   2   1   1   0   1   1   0   0   1   1   1   1   2   1   2   2   1   1   0   1   1   1   2   2   0   0   1   1   2
 MK-5-8                 1   1   1   2   0   1   2   2   0   1   0   1   2   0   1   0   1   1   1   1   2   2   0   0   1   1   1   1   2   0   1   1   0   2   0   1   0   1   1   1   2   0   1   2   1   2   2   1   1   2   2   2   1   0   1   2   2   1   1   2   2   0   1   2   0   0   2   0   1   1   1   1   1   0   1   2   2   2   0   1   0   0   2   0   1   1   1   0   0   2   2   1   1   0   1   0   1   1   2   1   2   1   0   2   0   1   1   0   2   1   1   1   2   1   1   1   1   2   2   2   0   1   0   1   2   2   1   2   0   1   0   1   0   1   2   2   1   1   1   2   1   0   1   1   2   1   1   2   1   1   1   0   1   0   1   0   1   2   2   0   1   2   1   1   1   0   1   2   1   1   1   2   0   1   0   1   1   1   2   1   1   1   1   2   1   2   2   1   2   0   1   2   1   1   2   0   0   1   1   2
 MK-5-9                 1   1   2   2   0   1   2   2   0   1   0   1   2   0   1   0   1   1   1   1   2   2   0   0   1   1   2   1   2   0   2   1   0   2   0   2   0   1   1   1   2   0   1   2   0   1   2   1   1   2   2   1   1   0   2   2   2   1   1   2   2   0   1   1   0   0   2   0   1   1   1   1   1   0   1   2   2   2   1   0   0   0   2   0   1   1   1   0   0   2   1   1   1   0   1   0   1   1   2   1   2   1   0   2   1   1   2   1   2   1   1   1   2   1   1   1   1   2   2   2   1   1   0   1   2   2   0   2   0   1   0   1   0   0   2   2   0   1   2   2   1   1   1   1   2   1   1   2   1   1   1   0   1   0   2   0   0   2   2   0   1   2   1   1   1   0   1   2   1   1   1   1   0   1   1   1   0   1   1   1   1   1   1   2   1   2   1   1   2   0   1   2   2   1   2   0   0   2   1   2
 MK-5-10                1   1   2   2   0   0   1   2   1   1   0   1   2   0   1   0   1   1   1   1   2   2   0   0   1   1   2   1   2   0   2   1   0   2   0   1   0   1   1   1   2   0   0   2   0   1   2   1   1   2   2   2   1   0   2   1   2   1   1   2   2   0   1   1   0   1   2   0   1   1   2   1   1   0   1   0   1   2   1   0   0   1   2   0   1   1   2   0   0   2   1   1   2   0   1   0   2   1   2   1   2   0   1   1   1   1   2   0   2   1   1   1   2   1   1   1   1   1   2   2   1   1   0   1   2   2   1   2   0   1   1   1   0   0   2   2   0   1   2   1   1   1   1   1   1   1   1   2   1   2   1   0   1   2   2   1   0   2   2   0   0   2   1   2   1   0   0   2   1   1   1   1   0   1   1   1   0   1   2   1   1   1   1   2   1   2   1   1   2   0   1   1   2   0   1   0   0   2   1   2
 MK-5-11                1   2   2   1   0   0   1   2   1   1   1   1   2   0   1   0   1   0   1   1   2   2   0   0   1   1   2   0   2   0   2   1   0   2   0   1   1   1   1   1   2   0   0   2   0   1   2   1   1   2   2   2   1   0   1   2   2   1   1   2   2   0   1   1   0   1   1   0   1   1   2   1   1   0   2   0   1   2   1   0   0   1   2   0   1   1   1   1   1   1   1   0   2   2   0   0   1   1   2   1   2   0   0   1   1   1   2   0   2   0   1   1   1   0   1   1   0   2   2   2   1   1   0   1   2   2   1   2   1   1   2   1   0   1   2   1   1   1   2   1   1   1   1   1   1   2   1   1   1   2   1   0   1   2   2   0   0   1   1   0   0   2   1   2   1   0   0   2   1   0   1   1   0   1   1   1   0   1   2   1   1   1   1   1   1   1   1   1   2   0   1   1   1   0   1   0   0   2   1   2
 MK-5-12                2   1   2   1   0   0   1   2   1   1   1   1   2   0   1   0   1   0   0   1   2   2   0   0   1   1   2   0   2   0   2   0   1   2   0   1   1   1   1   1   2   0   2   2   0   0   1   1   1   2   1   2   1   0   1   2   1   1   1   1   2   0   1   1   0   0   1   0   1   1   2   1   1   0   2   0   1   1   1   0   0   1   2   0   1   1   1   1   1   1   1   0   2   2   0   0   1   1   2   1   2   0   0   1   1   1   2   1   2   0   1   1   1   0   1   1   0   2   2   2   1   1   0   1   2   2   1   2   1   2   2   1   0   1   2   1   1   1   1   1   1   1   1   2   1   1   1   1   1   2   1   0   1   2   2   0   1   1   1   0   1   2   1   2   1   0   0   1   1   0   1   1   0   1   1   1   0   2   2   2   1   1   1   0   1   1   1   1   2   0   1   1   2   0   1   0   0   2   1   2
 MK-5-13                2   1   2   1   1   0   1   2   1   1   2   1   2   0   1   0   1   0   0   1   2   2   1   0   1   1   2   0   2   1   2   0   1   2   1   0   0   1   1   1   2   2   2   2   1   0   1   1   0   2   1   2   1   1   1   2   1   1   1   2   0   0   1   1   0   0   1   0   1   1   2   1   1   1   2   0   2   1   1   0   0   1   2   1   1   1   1   1   0   1   1   0   2   2   0   0   1   1   2   1   1   0   0   1   1   1   1   2   2   0   1   1   1   0   1   1   0   2   2   2   1   1   0   1   2   2   1   2   0   2   2   0   0   2   2   1   1   0   1   1   1   1   1   2   1   1   1   0   2   2   1   0   1   2   2   1   1   1   1   0   1   2   1   2   1   0   1   1   1   0   1   1   0   1   1   2   0   2   2   2   1   1   0   0   2   1   0   1   2   0   1   1   2   0   1   1   2   2   0   2
 MK-5-14                2   1   2   1   1   0   1   2   1   1   2   1   2   0   0   0   1   0   0   1   1   2   1   0   1   1   2   0   1   1   2   1   1   2   1   0   0   1   1   1   1   2   2   2   0   0   0   1   1   2   1   1   1   1   1   2   1   1   0   2   0   0   0   1   0   0   0   0   1   1   2   2   1   1   2   0   1   1   0   0   0   1   2   1   1   1   2   1   1   1   0   1   2   2   0   1   1   1   1   1   1   1   0   1   1   1   1   2   2   1   1   2   2   1   1   1   1   2   2   2   1   1   0   2   2   2   1   2   0   2   2   0   0   2   2   1   1   0   1   1   1   1   0   2   1   2   0   0   2   2   1   0   1   2   2   1   1   1   1   0   1   2   1   2   1   1   1   1   1   0   1   1   0   1   1   2   0   2   2   2   1   1   0   0   1   1   0   0   2   0   1   1   2   2   1   0   2   2   0   2
 MK-5-15                0   1   0   1   1   0   1   2   1   1   1   2   2   0   0   0   1   0   0   1   1   2   1   0   1   0   2   0   1   0   1   1   1   2   1   0   0   1   2   1   1   2   2   2   0   1   0   1   0   2   1   1   1   1   1   2   1   0   0   2   1   0   0   1   0   0   0   0   1   1   2   2   1   2   1   0   1   1   0   0   0   1   2   2   1   1   2   1   1   1   0   0   2   2   0   1   2   0   1   1   2   0   0   1   1   1   1   1   2   1   0   2   2   1   1   1   1   1   2   2   2   1   0   2   2   1   1   1   0   2   2   1   1   2   2   1   1   0   1   0   1   1   0   2   1   1   0   0   1   2   1   0   1   2   2   0   0   1   1   1   1   1   1   2   1   1   1   1   1   0   1   1   0   1   1   2   0   2   1   2   1   0   0   0   1   1   0   0   2   0   1   1   1   1   1   0   1   1   0   2
 MK-5-16                0   0   0   1   1   0   1   2   1   1   1   2   2   0   1   1   1   0   0   1   1   2   1   1   1   1   2   1   1   0   1   1   1   2   1   0   0   1   2   1   1   2   2   2   0   1   0   1   1   2   1   1   1   1   0   2   1   0   0   1   1   1   1   1   0   0   0   0   1   1   2   2   1   1   1   1   1   2   0   0   0   1   2   2   1   1   1   1   2   1   0   0   2   2   1   1   2   1   2   1   1   2   0   2   1   1   1   1   2   1   0   2   2   1   0   1   1   1   2   2   2   1   0   2   2   1   1   1   2   2   2   1   1   2   2   2   1   0   1   0   1   1   0   2   1   1   0   0   0   2   1   0   1   2   2   0   0   0   0   1   1   1   1   2   1   1   1   1   2   0   1   1   0   1   1   2   0   2   1   2   1   0   0   0   0   1   1   1   2   0   0   2   1   1   1   0   1   1   0   2
 MK-6-1                 0   0   0   2   1   1   0   1   0   0   2   1   1   0   0   0   1   1   0   1   1   1   1   1   0   2   2   1   1   1   1   1   1   0   0   0   0   1   1   1   0   1   0   1   1   1   2   0   0   0   1   2   1   2   1   2   2   1   0   1   1   1   2   0   2   2   2   1   2   1   2   1   1   1   1   1   1   1   0   0   1   1   0   1   2   2   2   1   1   2   0   1   2   1   1   1   1   1   2   2   2   2   2   1   1   0   1   1   1   0   1   1   1   1   0   0   1   1   0   1   1   2   2   0   1   2   1   0   1   1   2   2   2   1   0   1   1   1   2   0   1   1   1   2   1   1   1   1   1   1   1   0   1   0   2   2   1   1   1   2   2   2   2   2   1   2   1   0   2   0   0   1   2   0   2   1   0   0   1   0   1   0   2   0   0   1   2   0   1   2   0   0   0   1   2   2   1   1   0   1
 MK-6-2                 1   1   0   2   1   1   0   2   0   0   0   1   1   0   0   0   1   1   0   1   1   1   1   1   0   2   2   1   1   0   1   0   1   0   0   0   0   0   1   1   1   1   0   1   2   1   2   0   0   0   1   2   1   1   2   2   1   1   1   1   1   1   2   0   2   2   2   1   2   1   2   1   1   1   1   1   0   1   0   0   1   1   0   1   2   2   1   1   0   2   0   1   2   1   1   1   1   1   2   1   2   2   2   1   2   0   1   1   1   0   1   1   1   1   0   0   1   1   1   2   1   2   2   1   2   2   1   0   1   0   2   2   2   1   0   1   1   1   2   1   1   1   2   2   1   2   1   1   2   1   1   0   1   0   2   2   1   1   1   2   2   2   2   0   1   1   1   1   2   0   0   1   2   0   2   1   0   0   1   0   0   0   1   0   0   2   2   0   0   1   0   0   0   1   2   2   1   1   0   1
 MK-6-3                 1   1   0   2   1   1   0   2   0   0   0   1   2   0   0   0   1   1   0   1   1   0   1   1   0   2   2   1   1   0   1   0   1   0   1   0   0   0   1   1   1   1   0   1   1   1   1   0   1   0   1   1   1   2   2   2   2   1   1   1   1   1   1   0   2   2   2   2   2   1   1   1   1   2   1   1   0   1   0   0   1   1   0   2   2   2   1   1   0   2   0   0   2   1   1   1   1   0   2   1   1   1   1   1   2   0   1   1   1   1   1   1   0   2   0   1   0   1   2   1   1   2   2   1   2   2   0   0   1   0   2   1   2   0   1   0   1   1   1   0   0   1   2   2   1   2   1   2   1   1   1   0   1   0   2   2   0   1   1   2   1   1   2   0   2   1   1   1   2   0   0   1   2   0   2   1   0   0   1   0   0   0   1   0   0   2   0   0   1   1   0   1   0   1   2   2   1   1   0   0
 MK-6-4                 0   1   0   2   1   1   0   2   0   0   0   1   1   0   0   0   1   1   1   1   0   0   1   1   0   1   2   1   0   0   2   0   1   0   1   0   1   0   0   1   1   1   0   0   2   1   1   0   1   1   1   1   2   2   2   2   2   1   0   1   1   1   1   1   2   2   2   2   1   1   1   0   1   2   1   1   0   1   0   0   1   0   0   2   1   2   1   1   0   2   0   1   2   1   1   1   1   0   2   1   1   1   1   1   2   0   1   1   1   1   1   2   0   2   0   1   0   1   2   1   1   2   2   2   1   1   0   0   1   1   2   1   2   1   1   0   1   1   0   0   0   0   2   2   1   1   1   2   1   1   1   1   2   0   1   2   1   0   1   2   1   1   2   0   2   1   1   1   2   0   1   1   2   0   2   1   0   0   1   0   0   1   1   0   0   2   0   1   1   2   0   2   0   1   2   2   1   1   0   0
 MK-6-5                 0   1   1   2   1   2   0   2   1   0   0   1   1   0   0   1   1   1   1   1   0   0   1   1   0   1   2   0   0   1   2   0   1   0   1   2   1   0   0   1   1   0   0   0   2   1   1   0   0   1   1   1   2   2   2   2   2   1   0   2   0   1   1   1   2   1   2   2   1   1   1   1   1   2   0   1   0   1   1   0   1   0   2   2   1   2   1   1   0   2   0   1   2   1   1   1   0   0   2   1   1   1   1   1   2   0   1   1   1   1   1   2   0   2   0   1   0   1   2   1   1   1   2   2   1   1   0   1   1   1   1   1   2   1   1   0   1   1   0   0   0   1   2   2   1   1   1   2   1   1   1   1   2   0   1   2   1   0   1   2   1   1   2   0   2   1   1   2   2   0   2   1   1   0   2   2   0   0   1   0   0   1   1   0   0   1   0   1   1   2   0   2   0   1   1   2   1   1   0   0
 MK-6-6                 0   1   0   2   1   2   0   2   1   0   0   1   2   0   0   1   1   1   1   1   0   0   1   1   0   1   2   0   0   1   2   1   1   1   1   2   1   0   0   1   2   0   0   0   2   1   0   1   1   1   1   2   2   1   2   2   2   0   0   2   0   1   0   1   1   1   2   2   1   1   1   1   0   2   0   1   0   1   2   0   1   0   2   2   1   2   1   1   0   2   0   1   2   1   1   1   0   0   2   1   1   0   1   1   2   1   1   1   1   1   1   2   0   2   0   1   0   1   2   1   1   1   1   2   2   1   1   1   1   1   1   1   2   1   0   0   1   0   0   0   0   1   2   2   1   1   1   2   1   1   1   0   2   1   0   2   1   1   1   1   1   1   2   0   2   1   2   2   2   1   2   1   0   0   1   2   1   0   1   0   0   1   1   0   0   2   0   1   1   2   0   2   0   1   1   1   1   2   1   0
 MK-6-7                 0   1   0   2   1   2   0   1   1   0   0   1   2   0   0   0   1   1   1   0   0   0   1   1   1   1   2   0   0   1   2   1   1   1   1   2   2   0   0   1   2   1   0   1   1   1   0   1   1   1   1   2   2   2   2   0   2   0   0   2   0   1   0   1   2   1   2   2   1   1   1   1   1   1   0   1   0   1   2   0   1   0   2   2   1   1   1   1   0   2   0   1   2   1   1   1   0   0   1   0   1   1   2   1   2   1   1   0   1   1   1   2   0   2   0   1   0   1   2   1   1   1   0   2   2   1   1   1   1   1   1   1   1   1   0   0   2   0   0   0   0   2   2   2   1   1   1   2   1   1   1   0   2   1   0   1   1   1   1   1   1   1   2   0   2   1   1   2   2   1   2   1   0   0   1   2   1   0   1   0   0   1   1   0   1   1   0   1   1   2   1   2   0   1   1   1   1   1   1   0
 MK-6-8                 1   1   0   2   1   1   0   2   1   1   0   0   2   0   0   0   1   1   2   0   1   0   1   2   1   1   1   0   0   2   2   1   1   2   0   2   2   2   1   1   2   2   0   0   1   2   0   1   1   1   1   2   1   1   1   0   2   0   0   2   0   1   0   1   2   1   2   2   1   1   1   1   1   1   0   1   1   2   2   0   1   0   2   2   1   1   1   1   1   2   0   0   2   1   1   2   0   0   1   1   1   1   2   1   1   1   1   1   1   1   0   2   1   1   0   1   0   2   2   1   1   1   0   2   2   2   1   1   1   1   1   1   0   2   0   0   2   0   1   0   0   2   2   2   1   1   1   2   1   1   1   0   2   1   1   1   1   1   1   1   1   1   2   1   1   1   1   2   1   1   2   1   0   0   1   2   1   0   1   0   1   1   1   0   1   1   0   1   2   2   1   2   0   1   1   0   0   1   1   1
 MK-6-9                 0   1   0   2   1   1   2   2   1   1   0   0   2   0   0   0   0   1   2   0   1   0   1   2   1   1   1   0   0   2   1   2   1   2   0   2   2   2   1   1   2   2   0   0   1   2   1   1   1   1   1   2   1   1   1   0   2   0   0   2   0   1   1   1   2   1   1   2   1   1   1   2   1   0   0   1   1   2   1   1   1   1   2   2   1   1   1   1   1   2   0   1   2   2   2   2   0   2   1   1   2   1   2   1   1   0   1   1   1   1   1   2   1   1   1   1   1   2   2   1   1   1   0   2   1   2   1   1   1   0   0   2   0   2   0   0   2   1   1   1   0   1   2   1   1   2   1   2   0   1   1   0   2   1   0   1   1   1   1   2   1   1   2   1   1   1   1   2   1   1   2   1   0   0   1   1   1   0   1   0   1   1   1   0   2   1   0   1   1   2   1   2   0   1   0   0   0   1   0   2
 MK-6-10                0   1   0   2   1   1   1   2   1   1   0   0   2   0   1   0   0   2   2   0   1   0   1   2   1   1   1   1   0   2   1   2   1   2   0   2   2   2   1   2   2   2   0   0   1   2   0   1   1   0   1   2   1   1   1   0   2   1   0   2   0   1   2   1   2   0   1   2   1   1   1   2   1   0   0   1   1   1   1   1   1   1   2   2   1   1   0   1   1   2   0   1   1   2   2   2   0   1   2   1   2   1   2   1   0   0   1   1   1   1   1   2   1   1   2   2   1   2   2   1   1   1   1   2   1   1   1   2   1   0   0   2   0   2   0   0   2   2   1   1   0   0   2   1   1   2   1   2   0   1   1   1   1   1   0   0   1   0   1   2   1   1   2   1   1   2   1   1   0   2   1   1   1   0   1   1   2   1   1   0   1   1   1   0   2   1   0   1   1   2   2   1   0   0   1   0   0   1   0   2
 MK-6-11                0   1   0   1   1   0   1   2   1   1   0   0   2   1   1   1   0   2   2   0   1   1   1   2   1   1   1   1   0   1   1   2   1   1   0   2   1   1   1   2   2   2   0   0   1   2   1   1   1   0   0   2   1   1   1   0   1   1   0   2   0   1   2   1   1   0   1   2   1   1   1   1   1   0   0   1   1   1   1   1   1   1   2   2   0   1   0   1   1   2   0   0   1   2   2   1   1   1   2   1   2   1   1   1   0   1   1   1   2   1   1   2   1   1   2   1   1   2   2   1   1   1   1   2   2   1   1   2   2   0   0   2   1   2   0   0   1   2   1   1   0   0   2   1   1   2   0   2   0   1   2   1   0   1   0   0   1   0   0   2   1   1   2   1   1   2   1   1   0   2   1   1   1   2   1   2   1   0   1   0   1   1   1   0   2   1   0   0   1   1   1   1   0   1   1   0   0   1   0   2
 MK-6-12                0   1   0   1   1   0   1   2   1   1   0   0   2   1   1   1   0   2   2   1   1   1   1   2   0   1   1   1   0   1   1   1   1   1   0   2   1   1   1   2   2   2   1   0   1   1   1   1   1   0   0   2   1   1   1   0   1   1   0   2   1   0   2   1   2   0   1   2   1   1   1   1   0   1   0   1   1   1   1   1   1   1   2   2   0   2   0   1   2   2   0   0   1   2   1   1   1   1   2   1   2   1   1   1   0   1   2   1   2   1   1   2   1   1   2   0   1   2   2   0   1   1   1   1   2   1   1   2   2   1   0   2   1   2   0   0   1   2   1   1   0   0   2   1   2   1   0   2   0   1   1   1   0   1   0   0   1   0   0   1   1   2   2   2   1   2   1   1   0   2   1   1   1   2   1   2   1   0   1   0   1   1   1   0   2   1   0   0   1   1   1   1   0   1   1   0   1   1   0   2
 MK-6-13                0   0   0   2   1   0   1   2   1   1   0   1   2   1   1   1   1   1   2   1   0   1   0   2   0   1   1   1   0   1   1   2   1   0   0   2   1   0   1   2   2   2   0   0   1   1   1   1   1   0   0   2   2   1   1   0   1   1   1   1   1   0   2   2   2   0   1   2   1   1   1   1   0   1   0   1   0   1   1   1   2   1   2   2   0   2   1   1   1   2   0   0   1   1   1   1   1   1   2   1   2   1   1   1   1   1   2   1   2   2   1   2   1   1   2   0   2   2   1   0   1   1   1   1   2   1   0   2   2   1   0   2   1   2   0   0   0   1   0   1   0   1   2   1   2   1   0   2   0   1   1   1   0   1   1   0   1   0   1   0   1   2   1   2   1   2   1   1   0   2   1   1   1   2   1   2   0   0   1   0   1   1   1   0   2   0   1   0   1   1   1   0   0   1   2   1   0   1   0   2
 MK-6-14                0   0   0   1   1   0   1   1   1   0   0   1   2   1   1   1   1   1   2   1   0   2   0   2   0   1   1   1   0   1   1   1   2   0   0   2   1   1   1   2   2   2   0   0   1   1   1   1   1   0   0   2   2   0   1   0   1   1   1   1   1   0   2   2   1   1   2   2   1   1   1   1   0   0   0   0   1   0   0   1   2   1   1   1   0   2   1   1   1   2   0   0   1   1   1   1   1   1   2   1   1   0   1   1   2   1   2   1   2   1   1   2   1   1   2   1   2   2   1   0   1   1   1   1   2   1   0   2   2   2   0   2   1   2   0   0   0   1   0   1   0   1   2   1   1   1   1   1   0   1   1   1   0   1   1   0   1   0   1   0   1   2   2   2   1   2   1   1   0   2   1   1   1   2   1   2   0   0   1   0   1   2   1   0   1   0   1   0   0   1   1   0   0   1   2   1   0   1   0   2
 MK-6-15                1   0   0   1   1   1   1   0   1   0   1   1   2   1   1   1   1   1   2   1   0   2   0   2   0   1   1   0   0   1   1   2   2   0   0   2   1   1   2   2   2   1   0   0   1   2   1   1   1   0   0   2   2   0   1   0   1   1   1   1   1   0   2   2   1   1   2   2   1   1   1   2   0   0   1   0   1   0   0   1   2   0   1   1   0   2   0   1   1   2   1   0   1   1   2   1   1   0   2   1   1   0   1   1   2   1   2   1   2   1   0   2   1   1   1   2   2   1   1   0   1   1   1   1   2   1   0   2   2   1   0   2   1   2   0   1   0   2   0   1   1   1   2   1   0   1   1   1   1   1   2   1   0   1   1   0   2   0   1   0   1   2   2   2   2   2   1   1   0   2   1   0   1   2   1   2   1   1   2   0   1   2   1   1   1   0   1   0   0   1   1   0   0   0   2   2   0   1   0   2
 MK-6-16                1   0   0   0   1   1   0   1   1   0   0   1   2   1   1   1   1   1   2   1   0   1   2   2   0   1   1   0   0   1   1   2   2   1   0   1   1   1   2   2   2   2   0   0   1   2   1   1   1   0   0   1   2   0   1   0   1   1   1   1   1   1   1   2   1   1   2   2   0   1   0   2   0   0   1   0   1   1   0   2   2   0   1   2   0   2   0   1   0   2   1   0   1   2   2   1   1   1   1   1   1   1   1   1   2   1   2   1   2   1   0   2   1   1   1   2   2   1   1   0   1   2   1   2   2   1   0   1   2   1   1   2   2   2   0   1   0   2   0   1   1   1   1   1   1   0   1   1   1   1   1   1   0   1   0   0   2   0   1   0   0   2   2   1   2   1   0   1   0   2   1   0   1   2   1   2   1   1   2   0   0   1   1   1   1   0   2   0   1   1   0   0   0   0   2   2   0   1   0   2
 
!****************************************** Phenotypic Data **********************************************************
!-100.0 is resevred for missing phenotype
SimulatedTrait1         9.9277    8.7610   10.3069   10.5338    9.9166   10.4287   10.8587   11.0160    7.7725   10.2672   10.3170    8.3747    9.1696   10.3959   10.5093   10.3698   10.0800    8.8500    8.6370   11.6824    9.7805    8.5065   10.3574    9.1808   10.0410    9.7146   11.6914    9.0048   10.8117   10.8074   10.6163   10.7291    9.7175    9.0444   10.5011   11.9860    9.8847   10.2201    8.6490    8.8755   11.0636    9.1838   10.4902   11.3223    8.4382   11.0797    9.8466    9.1001    9.1304    9.6802   11.8090   10.3409    9.3250    9.5420    9.0616   10.6748    9.1489    8.9396    7.9419    8.9275   12.1994   10.2549    9.8584   10.0711    8.5712   11.7315   10.3853   11.0637   11.4206   10.0571   10.2434   10.1950   10.3303    9.1493    8.9787   10.4436    9.2903    9.7595   10.2091    9.5362    9.5630    9.6125   11.8688   10.2562   12.1313   10.9355    9.8608    9.9226    9.6988    8.1691    8.6669    8.7244   10.4792   10.4348   10.8145   10.0299   10.5816    9.9087    9.9154    9.1759    9.5302    9.5927   10.8968    7.6956   10.0729    8.1655   11.4407    9.5784    9.5813    9.7834    9.6012   11.0461   11.1530    9.5212   10.9332   10.1595   10.2895   10.1957    8.8909    9.3725    9.0764    9.6612   10.8437   10.1227   10.3923    9.7910    8.1634   11.4591    8.2211   10.7325   10.9825    9.7653   10.3228   10.7227   10.5150   11.2646   10.0079   10.1520   11.1993   11.0311    9.6403    9.6215    8.3885    9.8599   10.7055   10.8576   11.3740    8.9151    9.3433    9.6635   11.4039    9.8368    8.5854    9.4348   10.3871   10.9804    9.1139    9.7324    8.7625   10.1524    9.8372   10.0330   10.5774    9.4280   10.8315    9.4899    9.2462    9.4452    9.8117    9.0091    8.5699    9.8753   11.2169    9.9583   10.2295    9.7602   11.2513    8.6143    9.5501    7.6017   10.1095    9.1131   11.1213    9.9290    8.6591    9.8242    9.9537    9.9544   11.9645    8.9736   10.7391   10.0391   11.4026   10.0626   10.7423   10.6105    9.3227   11.4545    8.5487    9.7413
 
