# Supplementary material for: Inclusive Composite Interval Mapping of QTL by Environment Interactions in Biparental Populations
Source: PLoS One. 2015 Jul 10;10(7):e0132414. doi: 10.1371/journal.pone.0132414 (PMC4498613; doi:10.1371/journal.pone.0132414)
Supplement: S2 File — (ZIP) [file pone.0132414.s002.zip › F2 population/e=1/run_00196.met]

!**********************Note: lines staring with "!" are remarks and will be ignored in the program********************
!*********************************General Information**********************************
!Assuming F1 = P1 x P2, populations available in QTL IciMapping are: 
!  1, P1BC1F1 = P1 x F1, the first backcrossing where P1 is used as the recurrent parent;
!  2, P2BC1F1 = P2 x F1, the first backcrossing where P2 is used as the recurrent parent;
!  3, F1DH, F1-derived doubled haploids; 
!  4, RIL or F1RIL, recombination inbred lines through the repeated selfing of F1;
!  5, P1BC1RIL, recombination inbred lines through the repeated selfing of P1BC1F1;
!  6, P2BC1RIL, recombination inbred lines through the repeated selfing of P2BC1F1;
!  7, F2, the selfing generation of F1;
!  8, F3, the selfing generation of F2;
!  9, P1BC2F1, the second backcrossing where P1 is used as the recurrent parent; 
! 10, P2BC2F1, the second backcrossing where P2 is used as the recurrent parent;
! 11, P1BC2RIL, recombination inred lines through the repeated selfing of P1BC2F1; 
! 12, P2BC2RIL, recombination inred lines through the repeated selfing of P2BC2F1; 
! 13, P1BC1F2, the selfing generation of P1BC1F1; 
! 14, P2BC1F2, the selfing generation of P2BC1F1; 
! 15, P1BC2F2, the selfing generation of P1BC2F1; 
! 16, P2BC2F2, the selfing generation of P2BC2F1; 
! 17, P1BC1DH, P1BC1F1-derived doubled haploids; 
! 18, P2BC1DH, P2BC1F1-derived doubled haploids; 
! 19, P1BC2DH, P1BC2F1-derived doubled haploids; 
! 20, P2BC2DH, P2BC2F1-derived doubled haploids; 
   7      !Mapping Population (see remarks above)
   2      !Mapping Function (1 for Kosambi; 2 for Haldane; 3 for Morgan)
   2      !Marker Space Type (1 for intervals; 2 for positions)
   1      !Marker Space Unit(1 for centiMorgans; 2 for Morgan)
   6      !Number of Chromosomes (or Linkage Groups)
 200      !Size of the mapping population
   1      !Number of environments
 
!***************************************** Chromosomes and Linkage Maps **********************************************
!Chromosome                 NumMarkers
-CH1                        16
-CH2                        16
-CH3                        16
-CH4                        16
-CH5                        16
-CH6                        16
!Linkage map (Marker name followed by position or the interval length)
 MK-1-1                1     0.000
 MK-1-2                1    10.000
 MK-1-3                1    20.000
 MK-1-4                1    30.000
 MK-1-5                1    40.000
 MK-1-6                1    50.000
 MK-1-7                1    60.000
 MK-1-8                1    70.000
 MK-1-9                1    80.000
 MK-1-10               1    90.000
 MK-1-11               1   100.000
 MK-1-12               1   110.000
 MK-1-13               1   120.000
 MK-1-14               1   130.000
 MK-1-15               1   140.000
 MK-1-16               1   150.000
 MK-2-1                2     0.000
 MK-2-2                2    10.000
 MK-2-3                2    20.000
 MK-2-4                2    30.000
 MK-2-5                2    40.000
 MK-2-6                2    50.000
 MK-2-7                2    60.000
 MK-2-8                2    70.000
 MK-2-9                2    80.000
 MK-2-10               2    90.000
 MK-2-11               2   100.000
 MK-2-12               2   110.000
 MK-2-13               2   120.000
 MK-2-14               2   130.000
 MK-2-15               2   140.000
 MK-2-16               2   150.000
 MK-3-1                3     0.000
 MK-3-2                3    10.000
 MK-3-3                3    20.000
 MK-3-4                3    30.000
 MK-3-5                3    40.000
 MK-3-6                3    50.000
 MK-3-7                3    60.000
 MK-3-8                3    70.000
 MK-3-9                3    80.000
 MK-3-10               3    90.000
 MK-3-11               3   100.000
 MK-3-12               3   110.000
 MK-3-13               3   120.000
 MK-3-14               3   130.000
 MK-3-15               3   140.000
 MK-3-16               3   150.000
 MK-4-1                4     0.000
 MK-4-2                4    10.000
 MK-4-3                4    20.000
 MK-4-4                4    30.000
 MK-4-5                4    40.000
 MK-4-6                4    50.000
 MK-4-7                4    60.000
 MK-4-8                4    70.000
 MK-4-9                4    80.000
 MK-4-10               4    90.000
 MK-4-11               4   100.000
 MK-4-12               4   110.000
 MK-4-13               4   120.000
 MK-4-14               4   130.000
 MK-4-15               4   140.000
 MK-4-16               4   150.000
 MK-5-1                5     0.000
 MK-5-2                5    10.000
 MK-5-3                5    20.000
 MK-5-4                5    30.000
 MK-5-5                5    40.000
 MK-5-6                5    50.000
 MK-5-7                5    60.000
 MK-5-8                5    70.000
 MK-5-9                5    80.000
 MK-5-10               5    90.000
 MK-5-11               5   100.000
 MK-5-12               5   110.000
 MK-5-13               5   120.000
 MK-5-14               5   130.000
 MK-5-15               5   140.000
 MK-5-16               5   150.000
 MK-6-1                6     0.000
 MK-6-2                6    10.000
 MK-6-3                6    20.000
 MK-6-4                6    30.000
 MK-6-5                6    40.000
 MK-6-6                6    50.000
 MK-6-7                6    60.000
 MK-6-8                6    70.000
 MK-6-9                6    80.000
 MK-6-10               6    90.000
 MK-6-11               6   100.000
 MK-6-12               6   110.000
 MK-6-13               6   120.000
 MK-6-14               6   130.000
 MK-6-15               6   140.000
 MK-6-16               6   150.000
!*********************************** Marker Types ********************************************************************
!Co-dominant marker: When heterozygote F1 is present, P1 is coded as 2, F1 is coded as 1, and P2 is coded as 0; Otherwise, P1 is coded as 2, and P2 is coded as 0. 
!Dominant marker: When heterozygote F1 is present, P1 and F1 are coded as 12, and P2 is coded as 0; Otherwise, P1 is coded as 2, and P2 is coded as 0.  
!Recessive markers: When heterozygote F1 is present, P1 is coded as 2, and F1 and P2 are coded as 10; Otherwise, P1 is coded as 2, and P2 is coded as 0. 
!Missing marker is coded as -1. 
 MK-1-1                 1   2   1   0   0   2   1   1   0   2   0   2   1   1   0   2   1   0   2   2   0   1   0   1   0   1   1   1   0   1   1   1   0   0   0   1   1   0   2   2   0   2   1   2   2   2   1   2   1   2   2   1   0   0   1   1   1   0   0   0   1   0   1   0   1   1   0   1   1   2   2   1   1   1   1   1   0   2   2   1   0   2   2   1   2   1   0   1   2   1   0   1   1   1   1   1   0   1   2   0   0   1   1   1   2   1   1   2   1   1   0   0   1   2   2   0   1   2   0   0   1   0   1   1   2   1   1   0   1   2   1   1   0   1   0   2   1   0   1   1   0   1   0   2   0   1   0   0   1   2   0   2   2   0   1   0   2   0   1   1   1   1   0   1   1   1   2   2   1   2   2   1   0   0   1   2   1   1   1   1   0   0   1   0   1   0   1   1   0   0   0   1   2   2   0   0   1   2   2   1
 MK-1-2                 1   2   1   0   0   1   1   2   0   2   0   2   0   1   1   2   2   0   2   2   0   1   0   1   0   1   1   1   0   1   1   2   0   1   0   1   1   0   2   2   0   1   1   2   2   2   1   2   0   2   1   1   0   0   1   1   1   1   0   0   1   0   0   1   1   1   0   0   1   2   2   1   0   1   1   1   0   2   2   1   0   2   2   1   2   1   0   1   2   1   1   1   1   1   1   1   1   1   2   0   0   1   1   0   2   1   1   2   1   0   0   0   2   2   2   0   1   1   0   0   1   0   0   1   1   1   1   0   1   2   1   1   0   1   0   2   2   1   1   1   0   1   0   2   0   1   0   0   1   2   1   2   2   0   1   1   2   0   1   1   1   1   1   1   1   1   2   2   2   2   2   0   0   0   1   2   1   1   1   1   1   0   1   0   1   0   2   1   0   0   0   1   2   2   1   0   1   2   1   1
 MK-1-3                 1   2   1   0   0   1   1   2   0   2   0   2   0   1   1   2   2   1   1   1   0   1   0   2   0   1   1   2   0   1   1   2   0   1   0   1   1   0   2   2   0   0   1   1   2   2   1   2   0   2   1   1   0   0   1   1   1   1   0   0   1   0   0   1   1   1   0   0   1   2   2   2   0   1   1   0   1   2   2   1   0   1   2   1   2   2   0   1   2   1   1   2   1   0   2   1   1   0   2   0   0   1   1   0   2   2   1   2   2   0   1   1   2   2   2   0   1   1   0   0   1   0   0   1   1   1   1   1   0   1   1   1   0   1   0   2   2   1   1   1   1   1   0   2   0   1   0   0   1   2   2   2   1   1   1   1   2   0   1   1   1   1   2   2   1   1   2   2   2   2   2   0   0   0   1   2   0   1   1   0   2   1   1   1   1   0   2   1   0   0   0   1   2   2   1   0   1   2   1   1
 MK-1-4                 1   2   1   1   1   2   1   2   0   2   0   2   0   1   1   2   2   1   1   1   0   1   0   2   1   1   1   2   0   0   1   2   0   1   0   1   1   0   2   2   1   0   1   1   2   2   2   2   0   2   1   1   0   0   1   1   1   1   0   1   1   0   1   1   1   0   0   0   1   1   2   2   0   0   1   0   1   2   2   1   0   1   2   1   2   2   0   1   2   1   1   2   1   0   1   1   1   1   2   0   0   1   1   0   2   2   1   2   2   1   1   1   2   2   2   0   1   2   0   0   0   0   0   1   1   1   1   1   0   1   1   1   0   1   0   1   2   1   1   1   1   1   1   1   1   1   0   1   1   2   2   2   1   2   1   1   2   0   1   1   2   2   2   1   1   1   2   2   2   1   1   0   0   1   1   2   0   1   1   0   2   1   1   1   1   0   2   1   0   0   0   1   2   2   1   0   1   2   1   1
 MK-1-5                 1   2   1   1   1   2   1   2   0   2   0   2   1   1   0   2   2   1   1   1   0   1   0   2   2   1   1   0   0   0   1   0   0   1   0   1   1   0   2   1   2   0   1   0   1   2   2   2   0   2   2   1   0   0   0   1   1   1   0   1   1   0   1   1   1   1   1   0   1   1   2   2   0   0   1   0   0   2   1   1   0   1   2   1   2   2   0   1   2   1   1   2   1   0   1   1   1   1   2   0   0   1   1   0   2   2   1   2   2   1   0   1   2   1   1   0   1   2   0   0   0   0   0   1   1   1   0   1   0   1   1   1   0   1   0   1   2   1   1   1   1   1   1   0   1   1   0   2   1   2   2   2   1   2   2   1   2   1   1   0   2   2   2   1   1   1   2   2   2   2   1   1   0   1   1   1   0   1   1   0   2   1   1   2   1   0   2   1   0   1   0   0   2   1   1   0   1   2   0   1
 MK-1-6                 0   2   1   1   1   2   1   1   0   2   0   2   1   2   0   2   2   1   1   2   0   1   0   2   2   1   1   0   0   1   1   1   1   1   1   1   1   0   2   2   2   0   1   0   1   2   2   1   0   2   2   1   0   1   0   1   1   1   0   1   2   0   1   0   1   1   1   0   1   1   2   2   0   0   1   0   0   2   1   1   1   1   2   0   2   2   0   1   2   2   1   2   1   0   1   1   2   1   1   1   2   1   1   0   2   2   1   2   2   1   0   1   2   1   1   0   2   1   1   0   0   1   0   1   1   1   0   1   0   1   1   1   1   2   0   2   1   1   1   1   1   2   1   0   2   1   0   2   1   2   2   2   1   2   2   2   2   1   1   1   2   2   1   1   1   1   2   1   2   1   2   1   0   1   1   1   1   1   1   1   2   1   1   2   1   1   2   1   0   1   0   0   2   1   1   0   1   2   0   1
 MK-1-7                 0   2   2   1   1   2   1   1   1   2   0   2   1   2   0   2   0   1   1   2   0   1   1   2   1   1   1   0   0   1   1   1   1   1   1   1   1   0   2   2   2   0   1   0   1   2   2   0   0   1   1   1   0   1   0   0   1   1   1   1   2   1   1   0   1   2   1   0   0   1   2   2   0   0   1   0   0   2   1   1   2   1   2   0   2   2   0   1   2   1   1   2   1   0   1   1   2   1   1   1   2   1   1   0   2   1   1   1   2   1   1   1   2   1   1   0   2   1   1   0   0   1   0   1   0   1   1   1   0   1   2   0   1   1   0   1   1   1   1   1   1   1   1   0   2   1   0   2   1   2   2   2   1   2   2   2   2   1   1   1   2   2   1   1   1   1   2   1   2   1   1   1   0   1   1   0   1   1   1   1   2   1   1   1   1   1   1   1   1   1   1   0   1   1   1   0   1   2   1   2
 MK-1-8                 1   1   2   1   2   2   2   1   1   1   1   2   1   2   0   2   1   1   1   1   0   1   1   2   0   1   1   0   1   1   1   1   1   1   1   0   0   1   2   2   2   0   1   0   1   2   1   0   0   1   1   0   0   0   0   1   1   1   1   1   2   1   1   0   0   2   0   0   0   2   2   2   1   0   1   1   0   2   1   1   2   1   2   0   2   2   0   2   2   0   1   1   1   0   1   1   2   1   1   1   1   1   2   0   2   2   1   0   2   1   0   1   2   2   1   0   2   1   1   0   0   1   0   1   0   1   1   1   0   0   2   0   1   1   1   1   1   0   1   1   1   1   1   0   1   1   0   2   1   2   2   2   1   2   2   1   2   1   2   0   2   2   1   1   1   0   2   0   2   1   1   1   1   1   0   1   1   1   1   1   2   1   1   1   1   1   1   1   1   1   1   1   0   1   1   0   1   2   1   2
 MK-1-9                 1   1   2   0   2   2   1   2   0   1   1   2   1   1   2   1   1   1   1   1   0   1   1   2   1   0   1   1   1   1   1   0   0   1   1   0   1   1   2   2   2   0   1   0   1   2   1   0   0   2   1   1   0   0   0   1   1   1   0   1   1   1   1   0   0   2   0   0   1   2   1   2   1   0   1   1   0   2   1   2   2   1   2   0   2   2   0   2   2   0   1   2   1   0   1   1   1   1   1   1   1   1   2   0   2   2   1   1   2   1   0   1   2   2   1   1   2   1   1   0   0   1   0   1   0   1   2   1   0   1   2   0   1   1   1   1   1   0   1   1   0   1   1   0   1   1   0   2   1   2   2   2   1   2   2   0   2   1   1   1   2   2   1   1   2   0   2   1   2   2   1   1   1   1   1   1   1   1   1   1   2   1   1   1   1   1   1   1   1   1   1   1   1   1   1   0   1   2   1   2
 MK-1-10                1   1   2   0   2   2   2   2   0   0   1   2   1   1   2   1   1   1   0   1   0   1   0   2   1   1   1   1   1   1   1   0   2   1   2   0   1   1   2   2   2   0   1   0   1   2   0   0   0   2   1   1   0   0   0   1   1   0   1   1   1   0   0   1   0   2   0   0   1   2   1   2   1   1   1   1   0   2   1   2   2   2   2   0   2   2   0   2   2   0   1   2   1   0   1   1   1   0   1   1   1   1   2   0   2   2   1   0   2   1   0   1   2   2   1   1   2   2   1   0   0   1   0   0   0   1   2   1   0   1   2   1   1   1   2   1   1   0   1   1   0   1   1   0   1   1   0   2   1   2   2   2   1   2   1   1   2   1   1   1   1   2   1   2   2   0   2   1   2   1   1   2   1   1   1   1   1   1   1   1   2   1   1   1   1   1   1   1   1   1   1   1   1   1   1   0   1   2   1   2
 MK-1-11                0   1   2   0   2   1   1   2   0   0   1   2   1   1   2   1   1   1   0   1   0   1   1   2   1   1   1   1   1   2   1   1   2   2   2   0   1   1   1   2   2   0   1   0   1   2   0   0   0   2   1   1   1   0   1   1   1   1   1   1   1   0   0   1   1   2   0   0   1   2   1   2   1   2   1   1   0   0   1   1   1   2   1   0   2   2   0   1   1   0   1   2   1   0   1   1   1   0   1   1   1   1   2   0   2   2   2   0   2   1   0   1   2   2   1   1   2   2   1   0   0   1   0   0   0   1   1   1   0   0   1   0   1   1   2   2   1   0   2   1   1   0   1   1   1   1   0   2   2   1   2   2   1   2   1   1   2   1   1   1   1   2   0   2   2   0   1   1   2   0   1   2   1   1   1   1   2   1   1   1   2   1   1   1   1   1   1   1   1   1   1   2   1   1   1   0   0   2   1   2
 MK-1-12                0   0   2   0   2   1   1   2   0   0   1   2   1   1   2   1   1   1   0   1   0   1   1   1   0   2   1   1   1   2   0   1   2   2   2   0   1   1   1   2   2   0   1   0   1   1   0   0   0   2   1   1   1   0   1   0   1   1   1   1   1   0   0   1   1   2   0   0   1   2   1   2   1   2   1   1   0   0   2   1   1   2   1   1   2   2   0   1   2   2   1   2   1   1   1   1   1   1   1   1   1   1   2   0   2   2   2   0   2   0   0   1   1   1   1   1   2   2   1   0   0   1   0   0   0   1   1   1   1   0   1   0   1   0   2   2   1   0   2   2   1   0   1   1   1   1   1   2   1   1   2   1   1   2   1   1   1   1   0   1   1   2   0   2   2   0   1   1   2   0   1   2   1   1   1   0   2   1   1   0   2   0   1   1   1   1   1   1   1   2   1   2   1   1   1   1   0   2   1   2
 MK-1-13                0   0   2   0   2   0   1   2   0   0   1   2   1   0   2   1   1   1   0   1   0   1   1   1   0   2   1   1   1   2   0   0   2   2   2   1   2   1   1   2   2   0   1   0   1   1   0   0   1   2   1   1   2   0   1   1   1   1   1   1   1   1   0   1   1   2   0   0   1   2   1   1   1   2   0   1   0   1   2   1   1   2   1   1   1   2   1   1   2   2   1   1   1   2   1   1   2   2   1   1   1   1   2   0   2   2   2   0   2   0   0   1   2   1   1   1   2   2   1   0   1   0   0   0   0   2   1   1   1   0   1   1   0   1   2   2   1   0   2   2   1   0   2   1   1   1   1   2   1   1   1   2   0   2   1   1   1   2   0   1   1   2   0   2   2   0   1   1   2   0   1   1   1   1   1   0   2   1   1   0   2   0   1   1   1   0   1   0   1   2   1   2   1   1   1   1   0   1   1   2
 MK-1-14                0   0   2   0   1   0   1   2   1   0   1   2   1   1   1   2   1   1   0   1   1   1   1   1   0   2   0   1   2   1   0   0   2   2   2   1   2   1   1   2   2   1   0   0   1   1   1   0   1   2   1   1   2   0   1   1   1   1   1   1   1   1   0   1   1   2   0   0   0   2   2   0   1   2   0   1   0   1   2   1   1   2   1   1   1   2   1   1   2   2   1   1   1   1   1   1   1   2   1   1   1   0   2   1   2   2   2   0   2   0   0   1   1   0   1   1   2   1   1   0   1   1   0   0   0   2   2   2   2   0   1   1   0   1   1   2   2   0   2   2   1   0   2   1   2   1   1   2   1   1   1   2   0   2   1   1   1   1   0   1   0   2   0   2   1   1   1   1   2   0   1   1   1   1   1   0   2   0   1   0   2   0   1   1   1   0   1   1   1   2   1   2   0   0   1   1   0   1   1   2
 MK-1-15                0   0   2   0   1   1   1   2   1   0   1   2   1   1   1   2   0   1   0   1   1   1   1   1   0   2   0   2   2   1   0   0   2   2   1   1   2   1   1   2   2   1   0   0   1   1   1   0   1   1   1   2   1   0   2   1   1   1   1   1   1   2   1   1   0   2   0   0   0   2   2   0   1   2   0   1   0   1   2   1   1   2   1   1   1   2   2   1   2   2   0   1   1   1   1   1   1   2   1   1   2   0   2   1   2   2   2   0   2   0   0   1   1   0   1   1   1   1   1   0   1   1   0   0   0   2   2   2   1   0   1   1   0   1   1   2   2   1   2   2   1   0   2   1   2   2   1   2   1   1   1   2   0   2   1   2   1   2   0   1   0   2   0   2   1   2   1   1   2   0   1   1   1   0   1   0   2   0   1   1   2   1   1   1   1   1   1   1   1   2   1   2   0   0   1   0   0   1   1   2
 MK-1-16                0   0   2   0   1   1   1   1   1   1   1   2   1   1   1   2   0   0   0   1   0   2   1   1   0   2   0   2   2   0   0   0   2   2   1   1   2   1   1   2   2   1   0   0   0   1   0   0   1   1   1   2   1   1   2   1   1   2   1   0   1   2   1   2   0   2   0   0   0   2   2   0   1   1   1   1   0   1   2   1   2   2   1   2   1   2   2   1   1   1   0   1   1   1   1   2   1   2   1   1   1   1   2   0   2   2   2   0   2   1   0   1   1   0   1   1   1   1   1   0   1   1   0   0   0   2   1   2   1   0   0   1   0   1   2   2   0   1   2   2   1   0   2   1   2   2   0   2   1   1   1   2   0   2   0   2   2   2   0   1   0   2   0   2   1   2   2   1   2   0   2   1   0   0   1   0   2   0   1   1   2   0   1   1   1   0   1   1   0   2   2   2   0   0   0   0   0   1   1   2
 MK-2-1                 1   1   2   2   1   1   2   1   0   2   2   0   1   1   2   1   1   2   1   1   0   0   0   1   1   0   0   0   1   0   2   1   0   1   1   1   0   1   1   2   1   2   0   1   1   1   1   0   0   0   1   1   2   2   1   1   2   1   0   0   1   1   2   2   0   2   1   2   1   1   1   2   1   1   1   0   2   1   0   1   2   1   1   0   2   2   1   2   1   2   1   2   2   1   2   0   1   1   0   1   1   1   1   1   2   0   1   1   0   1   1   0   1   1   2   0   1   1   0   1   2   0   2   0   2   1   2   2   1   0   1   1   1   1   0   1   0   1   0   0   2   1   1   2   1   1   1   1   2   2   0   2   0   1   0   1   2   1   0   2   1   0   0   1   1   2   1   0   0   1   2   2   2   1   1   0   2   2   1   0   1   1   1   2   0   1   0   0   1   1   0   1   1   1   0   0   0   1   2   1
 MK-2-2                 1   1   2   2   1   1   2   1   0   2   2   0   1   1   2   1   1   2   1   1   0   0   0   1   1   0   0   0   1   1   2   1   1   1   1   1   0   0   1   2   1   2   0   1   1   1   1   0   0   0   1   2   2   2   1   1   2   1   0   0   1   1   2   1   1   2   1   2   1   0   1   2   1   1   1   0   2   1   0   1   2   1   1   0   2   2   0   2   1   1   1   2   2   1   2   1   0   1   0   1   1   1   1   1   2   0   1   1   0   1   1   0   1   1   2   0   1   1   0   1   2   0   2   0   2   1   2   2   1   1   0   1   1   1   1   1   0   2   0   0   2   1   1   2   1   2   1   1   2   2   0   2   0   1   0   1   1   1   0   2   1   0   0   1   1   2   1   0   0   1   2   2   2   1   1   1   2   2   1   0   0   1   0   2   0   1   0   0   1   1   0   1   1   0   0   0   1   2   2   1
 MK-2-3                 1   0   1   2   1   1   2   1   2   2   2   0   1   1   1   1   1   2   1   0   0   0   0   1   1   0   0   0   0   1   2   1   1   1   1   1   0   0   1   2   1   2   0   1   1   1   1   0   0   0   1   2   2   2   2   1   2   0   0   0   1   1   1   1   1   2   1   2   1   0   1   2   2   1   0   1   2   0   0   1   1   1   1   1   2   2   0   2   1   1   1   1   2   2   2   1   0   0   0   1   1   1   1   2   2   0   2   1   0   1   1   0   1   1   2   0   1   2   1   1   2   1   2   0   1   1   2   2   2   1   0   1   0   0   1   1   1   1   0   0   2   1   0   2   1   2   1   1   2   2   1   2   0   1   1   2   1   1   0   2   1   0   0   1   1   2   1   0   0   1   2   2   2   1   1   1   2   2   1   0   1   1   1   2   0   1   0   0   1   1   0   0   0   0   0   0   1   1   1   1
 MK-2-4                 1   0   1   2   1   1   1   2   2   2   2   0   0   1   1   2   1   2   1   0   0   0   1   1   1   0   0   0   0   1   2   0   1   1   1   1   0   0   1   2   1   2   1   1   1   1   1   1   0   0   1   2   1   2   2   1   2   0   0   0   1   1   1   1   1   2   1   1   1   0   1   2   2   1   0   1   2   0   0   1   1   1   1   1   2   2   0   2   1   1   1   1   2   1   2   1   0   0   0   1   1   1   2   2   2   0   2   1   0   1   1   1   1   1   2   0   1   1   1   1   2   0   1   0   1   2   2   2   1   1   0   1   0   0   1   1   1   0   0   0   2   0   0   1   1   2   1   1   2   2   1   2   1   0   1   2   0   1   0   2   2   0   0   1   1   2   1   0   0   1   2   2   2   1   1   0   2   2   1   1   1   1   1   2   0   1   0   0   1   1   0   1   0   0   0   0   1   1   1   1
 MK-2-5                 1   0   1   2   2   1   1   1   2   2   2   1   0   1   1   2   1   2   1   0   0   0   1   1   1   0   1   0   0   1   2   1   1   1   1   1   1   1   1   2   0   2   1   1   1   0   1   1   1   0   1   2   1   2   2   1   2   0   0   0   1   1   1   1   1   1   1   2   1   1   1   2   2   1   0   0   1   0   0   1   1   1   1   1   2   1   0   2   1   1   1   0   2   1   2   1   0   1   0   0   1   1   2   2   2   0   2   1   0   1   2   1   1   1   2   0   1   1   2   1   2   0   2   1   1   2   2   2   1   1   0   1   0   0   1   1   1   0   0   0   2   0   0   1   1   2   1   1   2   2   1   2   1   1   2   2   0   2   0   1   2   0   0   1   1   2   1   1   0   1   2   2   2   1   2   0   2   1   2   1   2   1   1   2   1   1   1   0   1   1   0   1   0   0   0   0   1   1   1   2
 MK-2-6                 1   0   2   2   2   0   1   1   2   2   2   1   0   1   1   2   1   2   2   0   0   0   2   1   1   0   1   0   0   1   1   1   2   1   1   1   1   1   0   2   1   2   1   0   1   0   1   0   1   1   1   1   1   2   2   1   2   0   0   0   1   1   1   0   1   0   1   1   0   1   2   2   2   1   0   0   1   1   0   1   1   1   1   1   2   1   0   2   1   1   1   0   2   1   2   1   0   1   0   0   2   2   2   2   2   1   2   1   0   1   2   1   1   2   2   0   1   2   2   1   2   2   2   1   0   2   2   2   0   1   0   1   0   0   1   2   1   0   0   0   2   0   0   1   1   2   1   1   2   2   1   1   1   1   2   2   0   2   0   2   2   0   0   1   1   2   1   0   0   0   1   2   2   1   2   0   2   1   2   1   2   1   1   2   1   1   2   0   1   1   2   1   0   1   0   1   1   1   1   2
 MK-2-7                 1   0   2   2   2   1   1   1   2   2   2   1   0   1   1   2   1   2   2   1   0   1   2   1   1   0   1   0   0   1   1   1   2   2   1   1   1   0   0   2   1   2   2   0   1   1   1   0   1   2   1   1   1   2   1   1   2   0   0   0   1   1   1   0   1   0   2   1   1   1   2   2   2   1   1   0   1   0   0   0   1   1   1   1   1   0   0   2   1   1   1   0   2   1   2   1   1   1   0   0   2   2   1   1   2   1   2   1   0   1   2   1   1   2   2   1   1   2   2   1   2   2   2   1   1   1   2   2   0   1   0   1   0   0   2   1   2   0   0   0   2   0   0   1   1   1   1   1   1   2   1   1   1   1   2   2   0   2   0   2   2   0   1   1   0   2   1   0   0   0   1   2   2   1   2   0   1   1   2   1   2   1   0   2   1   2   2   1   1   2   2   1   0   1   1   1   1   1   0   1
 MK-2-8                 1   0   2   2   2   1   1   0   1   2   2   1   1   1   1   2   1   2   2   1   0   1   2   1   0   0   1   0   0   1   1   0   2   2   2   1   1   1   0   1   1   2   2   0   1   1   1   0   1   2   1   1   1   2   1   1   2   0   0   0   1   1   0   0   1   0   2   2   0   1   2   1   1   2   1   0   1   0   0   0   1   2   1   0   1   0   0   2   2   1   1   0   2   1   1   0   2   1   0   0   1   2   1   1   2   1   2   0   0   1   2   1   1   2   2   1   1   2   2   1   2   2   2   1   1   1   2   2   0   1   0   1   0   0   2   1   2   1   1   0   2   1   0   1   2   0   1   1   1   2   1   1   1   0   2   2   0   2   1   2   2   0   1   1   0   1   1   0   1   0   1   2   2   1   2   0   2   1   2   1   2   1   0   2   1   2   2   1   1   2   2   1   1   1   1   1   0   1   0   1
 MK-2-9                 2   0   2   2   1   1   0   0   1   2   2   1   0   1   1   2   1   2   2   0   0   1   2   1   0   0   0   0   0   1   1   0   2   2   1   1   1   1   1   2   1   1   2   0   1   1   1   0   1   2   2   1   1   2   1   1   2   0   0   1   2   1   0   0   1   1   2   2   0   1   1   1   1   2   1   1   1   0   0   0   1   1   1   0   1   1   0   2   2   2   1   0   2   0   1   1   2   1   0   1   1   2   1   1   2   1   2   0   0   1   2   1   1   2   2   2   1   1   2   1   2   2   2   1   1   1   1   2   0   1   0   1   0   0   2   1   2   1   0   0   1   1   0   1   2   0   1   1   0   2   1   2   1   1   2   2   0   2   2   0   2   0   1   1   0   1   1   0   0   2   1   2   2   0   2   0   2   1   2   0   2   1   0   2   1   1   2   1   1   2   2   1   2   1   1   1   0   1   0   2
 MK-2-10                2   0   2   2   1   1   0   0   1   2   2   1   0   1   0   2   0   2   2   1   1   1   2   1   0   1   0   0   1   1   1   0   2   1   1   1   1   1   1   2   0   1   2   0   1   1   1   0   1   2   2   1   1   2   1   1   1   1   0   1   2   1   0   0   1   1   1   2   0   0   1   1   1   2   1   1   1   1   0   0   1   1   1   0   0   1   0   2   2   2   1   0   2   0   1   1   2   1   0   1   1   2   1   1   2   0   2   0   0   1   2   1   1   2   1   2   1   1   2   1   2   2   2   1   1   0   1   2   0   1   0   1   0   0   2   1   1   1   0   0   0   1   1   1   1   0   1   1   0   2   1   1   1   1   2   2   0   2   2   0   1   1   1   1   0   1   1   0   0   2   1   2   2   0   2   0   1   1   2   0   1   0   0   2   0   1   2   1   1   2   2   1   2   1   1   1   0   1   0   2
 MK-2-11                2   0   2   1   1   1   0   0   1   2   2   1   0   0   1   2   0   2   2   1   2   1   2   2   0   1   0   0   1   1   1   0   2   1   2   1   1   1   1   2   0   1   2   0   2   1   1   0   1   2   2   2   0   2   1   1   2   1   0   1   1   1   0   0   1   1   1   2   1   1   1   1   1   2   1   1   1   1   0   1   1   1   2   0   0   1   0   2   2   2   1   0   2   0   1   1   2   1   0   1   1   2   2   1   2   0   2   0   0   1   2   1   0   2   1   2   1   1   2   0   2   2   2   1   1   0   1   2   0   1   1   1   0   0   2   1   1   1   0   1   0   1   0   1   1   0   1   1   0   2   1   1   1   1   2   2   0   2   2   0   1   1   1   2   0   1   1   0   0   2   1   2   2   0   2   0   1   1   2   0   1   0   0   1   0   2   2   1   1   2   2   1   2   1   0   1   0   1   0   2
 MK-2-12                2   0   2   1   1   1   0   0   1   2   1   1   0   0   1   2   0   2   2   1   1   0   2   2   0   1   0   0   1   1   1   0   2   1   2   1   1   1   1   2   0   1   2   0   2   1   1   0   1   2   2   2   1   1   1   2   2   0   0   1   1   2   0   0   1   1   1   1   1   1   1   1   1   2   1   1   2   1   1   1   0   1   2   0   0   1   0   2   2   2   0   0   2   0   1   1   2   1   0   1   1   2   2   1   2   0   2   0   0   1   2   1   0   2   1   2   1   0   2   0   2   1   2   1   2   0   0   2   0   1   1   1   0   0   2   1   2   1   0   1   0   1   0   1   1   0   0   1   0   1   1   1   1   1   2   2   0   2   2   0   1   1   1   2   0   1   1   0   0   2   1   1   1   0   2   1   1   1   2   0   1   0   0   2   1   2   2   1   1   2   1   1   2   1   0   1   0   1   0   2
 MK-2-13                1   0   2   1   0   1   0   0   1   2   1   1   0   0   1   2   0   2   2   1   1   0   2   2   0   1   0   0   1   1   2   0   1   1   2   1   1   1   1   2   1   1   2   0   2   1   1   0   1   2   2   2   0   1   1   2   1   0   0   1   1   1   0   0   1   1   1   1   1   1   1   1   1   2   1   1   2   0   1   1   0   1   2   0   0   1   0   2   1   2   0   0   2   0   1   1   2   1   0   1   1   2   2   0   2   0   2   0   1   1   2   1   0   2   1   2   1   0   2   0   2   2   2   1   1   0   0   2   1   1   1   0   0   1   2   1   2   1   0   2   0   1   0   1   1   0   1   1   0   1   0   1   1   1   2   2   0   2   2   1   1   1   1   1   1   1   2   0   0   2   1   1   1   0   2   2   1   1   2   0   1   0   0   2   1   2   2   1   1   2   1   1   2   1   0   2   0   0   0   2
 MK-2-14                1   0   2   1   0   2   1   0   1   2   1   1   0   1   1   2   0   2   2   1   0   0   2   2   1   1   0   1   1   1   2   0   1   1   2   2   0   1   1   2   1   2   2   0   2   1   1   0   1   2   2   2   0   1   1   2   2   0   0   1   1   1   1   0   1   1   1   1   1   1   2   1   1   1   1   1   1   0   1   1   0   1   2   0   0   1   0   2   1   2   1   1   1   0   1   1   2   1   0   1   1   2   2   0   1   0   2   0   1   1   2   1   0   2   1   2   2   0   2   0   2   2   2   1   2   0   0   1   1   1   2   1   0   1   2   1   2   1   0   2   0   1   0   1   1   0   1   1   0   1   0   1   1   1   2   2   0   1   1   1   1   1   1   1   1   1   2   0   0   1   1   1   1   0   2   2   1   1   2   1   1   0   0   2   1   2   2   1   1   2   1   1   2   1   0   2   0   0   0   2
 MK-2-15                1   0   1   1   0   2   2   0   1   2   1   1   0   1   1   2   0   2   1   1   0   0   1   2   1   1   0   0   1   1   1   0   1   1   2   2   0   1   1   2   1   1   2   0   2   1   1   0   1   1   1   2   0   1   1   1   2   0   0   1   1   1   1   0   1   1   1   1   1   2   2   1   2   1   1   1   1   1   1   1   0   1   2   1   0   1   0   2   1   2   1   0   1   0   1   1   2   1   0   1   0   2   2   0   1   0   2   0   2   1   1   1   0   2   2   2   2   0   2   0   2   2   2   1   2   0   1   1   1   1   2   1   0   1   2   2   2   1   1   2   0   1   1   1   1   0   1   1   0   1   0   1   1   1   2   1   1   1   1   1   1   1   1   2   1   1   1   0   0   1   1   1   1   1   2   1   1   0   2   1   1   0   0   2   1   2   2   1   1   2   1   1   2   1   0   2   1   0   0   2
 MK-2-16                1   0   1   1   1   2   2   1   0   2   2   1   1   1   1   2   0   2   1   1   1   0   0   2   1   1   1   0   1   1   1   1   1   1   2   2   0   1   1   1   1   1   2   0   1   1   1   0   1   1   1   2   1   1   1   1   2   0   0   1   1   1   1   0   1   1   1   1   2   2   2   1   2   1   1   2   1   1   1   1   0   1   2   1   0   1   1   2   1   1   1   0   2   0   1   1   2   1   0   1   0   2   2   0   1   0   2   0   2   1   1   1   0   2   2   2   2   0   1   0   2   2   2   0   2   0   1   1   1   1   2   1   0   1   2   1   1   1   2   1   0   1   1   1   1   0   1   1   0   1   0   1   1   0   2   0   1   1   1   1   1   1   1   2   1   1   1   0   0   1   1   1   1   1   2   1   1   1   2   1   1   0   0   2   1   2   2   1   1   2   1   1   2   1   0   2   0   0   0   2
 MK-3-1                 2   1   0   1   0   1   2   2   0   1   0   1   2   1   1   2   0   2   1   2   0   0   2   1   2   0   1   1   1   0   1   1   1   0   0   1   0   2   1   2   1   2   1   0   1   0   2   1   2   1   0   0   1   2   1   2   1   1   1   2   0   0   0   0   0   1   0   0   0   0   1   0   0   0   1   1   2   0   2   0   1   0   1   0   1   1   1   1   1   1   1   2   1   0   0   1   0   0   2   1   2   2   0   1   1   1   1   0   1   1   1   2   1   0   2   0   1   1   2   0   1   1   1   0   1   1   2   0   2   1   0   1   2   1   1   0   1   1   0   2   2   1   1   1   0   1   0   0   1   1   2   0   2   1   1   1   1   1   2   1   1   1   2   1   1   0   1   0   0   2   0   0   1   2   2   0   0   1   1   2   1   1   1   1   2   1   0   0   1   0   0   0   0   1   1   1   0   2   2   0
 MK-3-2                 2   1   0   1   0   1   2   1   0   0   0   0   2   1   1   2   0   1   0   2   0   0   2   2   2   0   1   1   1   0   1   1   1   1   0   2   0   1   1   2   1   2   1   1   1   1   2   1   2   1   0   0   1   2   1   2   1   2   1   2   0   0   0   0   1   1   0   1   0   1   1   0   0   0   1   1   2   0   2   0   1   1   1   1   1   1   1   1   1   1   1   2   1   0   1   1   0   0   1   1   2   2   0   1   1   1   1   0   1   1   1   2   1   0   2   0   1   1   2   1   1   0   1   0   0   1   2   0   2   1   1   1   1   2   1   0   1   1   0   2   2   1   1   2   0   1   0   0   1   1   2   0   2   1   1   1   1   0   2   1   1   0   1   1   1   0   0   0   0   2   0   0   1   2   2   0   0   1   1   2   1   1   1   1   2   1   0   0   1   0   0   0   1   1   1   2   0   2   1   0
 MK-3-3                 2   1   1   1   0   1   2   1   0   1   0   0   2   1   0   1   0   1   0   1   0   0   2   2   2   0   1   0   1   0   1   1   1   0   0   2   0   1   1   2   1   2   1   1   0   1   2   1   2   1   0   0   1   2   1   1   1   2   0   1   0   1   0   0   1   1   0   1   0   1   1   0   0   0   1   1   2   1   2   0   0   1   1   1   2   1   1   0   1   1   1   2   1   0   0   1   0   0   1   2   2   2   0   1   1   1   2   0   1   1   1   2   1   0   2   1   1   0   2   1   1   0   1   0   0   0   1   0   2   0   1   1   1   2   1   0   1   1   0   2   2   1   1   2   0   0   0   0   0   1   2   0   2   1   1   2   1   0   2   1   1   0   1   1   2   0   0   0   0   1   0   0   1   2   2   0   0   1   1   2   0   1   1   1   2   1   0   0   0   0   1   0   1   1   1   1   0   2   1   0
 MK-3-4                 1   1   1   1   1   1   2   1   0   1   0   1   2   1   0   1   1   1   0   1   0   0   2   2   2   0   1   0   1   0   1   1   1   0   0   1   0   2   0   2   1   1   1   0   0   1   2   1   2   1   0   0   1   2   1   1   1   2   0   1   1   1   0   1   0   1   0   1   0   0   1   0   0   0   1   1   1   0   2   0   0   1   1   2   1   1   1   0   1   1   1   2   1   1   0   1   0   0   0   2   2   2   0   1   1   1   2   0   1   1   1   2   1   0   2   1   1   0   2   1   1   0   0   0   0   0   1   1   2   1   1   1   1   2   1   0   0   1   0   2   2   1   1   2   0   0   0   1   0   1   2   0   2   1   0   1   1   0   1   2   2   0   0   1   2   0   0   0   1   0   0   0   1   2   1   0   0   0   1   2   0   1   0   1   2   1   0   0   0   0   1   0   1   1   1   0   0   2   2   0
 MK-3-5                 1   1   1   2   1   1   2   1   0   1   1   1   2   1   0   2   0   1   0   1   0   0   2   1   2   0   1   0   1   0   1   0   0   1   0   1   1   2   0   2   0   1   1   0   0   1   2   1   2   1   0   0   1   2   1   1   1   1   0   1   1   1   0   1   1   1   0   1   0   0   1   0   0   0   1   1   1   2   2   0   0   0   0   1   1   1   1   1   1   1   1   0   1   1   0   1   0   0   0   2   2   1   0   1   1   1   2   0   1   1   1   2   1   0   2   1   1   0   2   1   1   0   0   0   1   0   1   2   1   1   1   1   1   2   1   0   0   1   1   2   2   1   1   1   0   0   0   1   0   2   2   0   2   1   0   1   1   0   1   2   2   1   1   1   1   0   1   0   1   0   0   0   1   2   2   0   0   0   1   2   0   1   1   1   2   0   0   0   0   0   2   0   1   0   1   0   0   2   2   0
 MK-3-6                 0   1   0   2   1   1   2   1   0   1   1   1   1   1   0   1   0   1   0   1   0   0   1   1   2   0   1   1   1   0   1   0   0   1   0   1   2   2   0   2   1   1   1   0   0   1   1   1   2   1   0   0   1   2   0   1   1   1   0   1   2   1   0   1   1   2   0   1   0   0   1   0   0   1   1   1   1   1   2   0   0   1   1   1   1   1   1   1   1   2   1   0   0   1   0   1   0   0   0   2   2   1   0   1   1   1   1   0   1   1   1   2   1   0   2   2   1   0   2   1   1   0   0   0   1   0   1   2   1   1   1   1   1   1   1   1   0   1   1   2   2   1   1   1   0   0   0   1   1   2   2   0   2   1   0   1   1   0   1   2   2   1   1   1   1   0   2   0   1   0   0   0   1   2   2   0   1   0   1   2   0   1   1   1   2   0   0   1   0   0   1   1   1   0   1   0   0   2   2   0
 MK-3-7                 0   1   1   2   1   1   2   1   0   1   1   0   1   1   0   1   1   1   0   0   0   0   2   0   2   1   1   2   1   0   0   1   0   2   0   1   2   2   0   2   2   1   1   0   1   1   1   1   2   1   0   0   1   2   0   1   1   1   0   2   2   1   0   1   1   2   0   1   0   1   1   0   0   1   0   1   1   1   2   0   0   1   1   1   1   1   1   1   1   1   1   1   0   1   0   1   0   0   0   2   1   0   0   1   2   1   1   0   1   1   1   2   1   1   1   2   1   1   1   1   1   0   0   0   1   0   1   1   1   1   2   1   1   1   1   1   1   1   2   2   2   1   1   1   0   0   0   1   1   2   2   0   2   1   0   1   1   1   1   2   2   0   1   2   1   0   0   0   1   0   0   0   1   2   2   1   1   0   1   1   0   1   1   1   2   0   1   2   0   1   2   1   1   0   2   1   0   2   2   0
 MK-3-8                 0   1   1   2   1   1   2   1   0   1   1   0   1   1   0   1   1   2   0   0   0   0   2   0   2   1   1   2   0   0   1   1   0   2   0   1   1   2   0   2   2   1   1   0   1   1   1   1   2   1   0   0   1   1   0   0   1   1   0   1   2   0   0   1   1   2   0   0   0   1   1   0   0   1   0   1   1   1   2   0   0   1   1   1   1   1   1   1   1   0   1   1   0   1   1   1   0   1   0   2   1   0   0   1   1   1   1   0   1   1   2   2   1   1   1   2   1   0   1   1   1   0   0   1   1   0   1   1   0   1   2   1   1   1   1   2   1   1   1   2   2   1   1   1   0   0   0   2   1   1   2   0   2   1   0   1   1   1   1   1   2   0   1   2   1   0   0   0   2   0   1   0   1   2   2   0   1   0   1   1   1   2   1   1   2   0   1   2   0   1   2   1   1   0   2   0   0   2   2   0
 MK-3-9                 0   1   1   2   1   1   2   1   0   0   1   0   1   1   0   1   2   1   0   0   0   0   2   0   2   1   1   2   0   0   1   1   0   1   0   1   2   2   0   2   2   1   1   0   1   1   1   1   2   1   0   0   1   1   0   0   1   1   0   1   2   0   0   0   1   2   0   0   0   1   1   0   0   1   0   1   2   1   2   0   0   1   1   1   1   1   0   1   1   0   1   1   0   1   1   0   0   1   0   2   0   0   0   1   1   1   1   0   1   1   2   2   1   1   1   1   1   0   1   1   1   0   0   1   0   1   1   1   0   1   1   1   1   1   1   2   2   1   1   2   2   1   1   1   0   0   0   2   1   1   2   0   1   1   0   2   0   1   1   1   2   1   1   1   0   0   0   0   2   0   1   0   1   2   2   0   1   0   1   1   2   2   1   1   2   0   1   2   0   2   2   1   1   0   2   0   1   1   2   0
 MK-3-10                0   1   1   2   1   1   2   1   0   0   1   0   1   1   0   1   2   1   0   0   1   0   2   0   2   1   1   2   0   0   1   1   1   2   0   1   2   1   0   2   1   1   1   0   1   1   1   1   2   2   1   0   0   1   0   0   1   1   0   0   2   0   0   0   1   2   0   0   0   1   1   0   0   1   0   1   2   1   2   1   1   1   1   1   0   1   0   0   2   0   1   0   0   1   2   0   0   1   0   2   0   0   0   1   1   1   1   0   1   1   2   2   1   1   1   0   1   1   1   1   1   0   0   1   0   1   1   1   0   1   1   1   1   1   1   2   2   1   1   2   2   1   1   2   0   0   0   1   1   1   2   0   1   1   1   1   0   2   1   1   2   1   1   2   0   0   0   0   2   0   1   0   1   2   1   1   1   0   0   1   2   2   1   1   2   0   1   2   1   2   2   1   0   1   2   0   1   1   2   0
 MK-3-11                0   1   0   2   1   1   2   1   0   0   0   0   1   1   0   1   2   1   0   1   1   0   2   0   2   1   1   2   0   0   1   2   2   2   0   1   2   0   0   0   1   1   1   0   2   1   1   1   2   2   2   0   0   1   0   0   1   1   1   0   2   0   0   0   2   2   0   0   1   1   2   2   1   1   0   1   1   1   1   1   1   1   1   1   1   1   0   0   1   0   1   0   0   1   2   0   0   1   0   2   0   0   0   1   1   1   1   0   1   1   2   2   1   1   1   1   1   1   1   1   1   0   1   1   0   1   1   1   0   1   1   1   1   1   2   1   2   1   1   2   2   2   1   2   0   0   0   1   1   1   2   0   1   1   1   1   0   2   1   1   2   1   1   2   1   0   0   0   2   0   2   0   1   2   1   1   1   0   0   1   2   2   1   1   2   0   1   2   1   2   2   1   0   1   2   0   1   1   2   0
 MK-3-12                0   1   0   2   1   1   1   1   0   0   0   1   2   1   1   1   2   1   0   0   1   0   1   1   2   1   1   2   0   0   1   2   1   2   0   1   2   0   0   1   1   1   1   0   2   1   1   1   2   2   2   0   0   1   0   1   1   1   1   0   2   0   0   0   1   2   0   0   1   1   2   2   1   1   0   1   2   0   1   0   1   1   1   1   1   1   0   0   1   1   1   1   0   1   2   2   0   1   0   2   0   0   0   2   1   1   1   0   1   1   2   2   2   2   1   1   1   1   1   1   1   0   1   1   0   1   1   1   0   1   1   1   1   1   2   1   2   1   1   2   2   2   1   2   0   1   0   1   2   1   2   0   1   1   1   1   0   2   1   0   1   1   1   2   1   0   0   1   2   0   2   0   1   2   2   1   2   0   0   2   1   2   1   1   2   1   1   2   1   2   1   1   1   1   2   0   1   2   2   1
 MK-3-13                0   1   0   2   1   0   1   1   0   0   0   1   2   1   1   0   1   1   0   0   1   0   1   1   2   1   1   2   0   0   1   2   1   2   0   1   2   1   0   1   1   1   1   0   2   1   2   1   2   2   2   1   0   1   0   1   1   1   1   0   2   0   0   1   1   2   0   0   1   1   2   1   1   1   0   1   2   0   1   1   1   1   1   1   0   0   0   0   0   1   1   1   0   1   2   2   0   0   0   2   0   0   0   2   1   0   1   0   1   1   2   2   1   2   1   1   1   1   1   1   1   1   0   1   0   1   2   0   0   1   1   1   2   1   2   1   2   1   1   2   2   1   1   2   0   1   1   1   2   2   1   0   0   1   0   2   0   1   1   0   1   1   1   1   1   0   1   2   2   1   1   0   1   2   2   1   2   0   0   2   1   2   1   1   1   1   1   2   1   1   1   2   1   1   1   0   2   2   2   1
 MK-3-14                0   1   0   2   1   0   1   1   0   0   0   1   2   1   1   0   1   1   1   0   1   0   1   1   1   0   1   2   0   1   1   2   1   2   1   1   2   2   0   1   2   0   1   1   2   1   2   1   1   1   2   1   0   1   0   1   1   1   1   0   2   0   0   1   1   2   0   1   0   1   2   1   1   0   0   1   2   0   2   1   1   1   2   1   0   0   1   0   0   1   2   1   1   1   0   1   0   0   0   2   0   0   0   2   1   0   1   0   1   1   1   2   1   1   1   1   1   1   1   2   1   1   1   1   0   1   1   1   1   1   1   1   2   1   1   0   2   1   0   2   2   1   1   2   1   1   1   1   2   2   1   0   1   2   1   2   0   2   1   0   1   1   1   2   1   1   1   2   1   1   1   0   0   2   2   0   2   0   0   2   1   2   1   1   1   1   1   1   1   1   1   2   1   1   1   0   2   2   2   0
 MK-3-15                0   1   0   1   1   1   1   1   0   0   0   1   2   1   1   0   1   2   1   1   1   0   1   1   1   0   1   2   0   1   1   2   1   2   1   1   2   2   0   1   2   0   1   1   2   1   2   1   1   1   2   1   0   1   0   1   1   1   2   0   2   0   0   1   1   2   0   1   0   1   2   1   1   0   0   1   2   0   2   1   1   1   1   1   0   0   1   0   0   1   1   1   1   1   0   1   1   0   0   2   0   0   1   1   1   1   0   0   0   1   1   1   1   1   1   1   1   1   1   2   1   2   1   1   0   1   1   1   1   0   1   1   2   1   1   0   2   1   1   1   2   1   1   1   1   1   2   2   1   2   1   0   1   2   0   2   0   2   1   1   1   1   1   2   1   2   1   2   1   0   1   0   0   2   1   2   2   0   0   2   1   2   1   1   0   1   1   1   1   1   1   1   1   1   1   0   2   2   1   0
 MK-3-16                0   1   1   1   0   1   2   1   0   0   0   1   2   1   1   0   1   2   2   1   1   0   1   1   1   0   1   2   0   1   0   2   1   2   1   1   2   2   0   1   2   0   1   1   2   1   2   2   1   1   2   0   1   1   0   1   1   1   2   0   2   0   0   1   1   1   1   1   0   2   2   1   1   0   1   1   2   0   2   1   1   1   1   0   0   0   0   1   0   2   2   1   2   1   0   0   1   0   0   2   0   0   1   1   1   1   0   1   0   2   1   1   0   1   1   1   1   1   1   2   1   2   1   1   0   0   1   1   2   0   1   1   2   2   1   0   1   1   1   1   2   1   1   1   1   1   2   2   1   2   1   0   1   2   0   1   0   2   1   1   1   1   1   2   1   1   1   2   1   1   1   0   0   2   0   2   2   0   0   2   1   2   1   0   0   1   2   1   1   1   1   1   1   1   1   0   2   1   1   0
 MK-4-1                 1   1   1   0   0   2   1   0   1   1   2   2   1   2   1   2   1   0   2   1   1   1   2   0   1   1   0   1   2   1   1   2   0   2   2   0   1   1   2   1   1   2   2   1   1   1   1   1   1   2   1   2   1   1   1   2   2   0   1   2   2   2   2   2   1   1   1   2   2   2   2   0   1   0   2   0   0   1   1   0   2   1   1   2   1   1   1   1   2   0   0   2   1   1   0   0   2   2   1   1   1   2   0   1   0   0   1   0   0   1   2   1   1   2   1   1   1   0   0   0   2   2   1   2   2   1   1   0   2   1   1   2   2   1   2   0   0   2   2   0   2   0   2   1   2   1   0   2   1   1   2   1   1   1   2   2   2   1   1   1   1   1   0   1   0   1   1   0   1   1   1   1   1   1   1   1   2   2   1   1   0   2   2   0   0   0   2   1   1   0   1   1   1   1   0   1   0   0   2   1
 MK-4-2                 1   1   1   1   0   1   1   0   1   0   2   2   1   2   1   2   1   1   1   1   1   1   2   0   1   1   1   1   2   1   1   2   0   2   1   0   1   1   2   1   1   2   2   1   1   0   1   1   2   2   1   2   1   1   1   2   1   0   1   2   2   2   2   1   0   1   1   2   2   2   1   0   0   0   2   0   1   1   1   0   2   1   1   1   1   1   1   1   2   0   1   1   2   1   0   0   2   2   1   1   1   2   0   1   1   0   1   1   0   0   1   1   1   2   1   1   1   0   0   0   2   2   1   2   2   2   1   0   2   1   1   2   2   1   2   0   0   2   2   0   2   0   2   1   2   0   1   1   1   1   2   1   1   1   2   2   1   2   1   0   2   1   1   1   0   1   1   0   2   0   1   1   1   1   1   1   2   2   2   1   0   2   2   0   0   0   1   1   1   0   1   1   1   0   0   1   1   0   2   1
 MK-4-3                 1   1   1   1   1   1   0   0   1   0   2   2   1   2   1   2   1   1   1   1   1   1   2   1   1   0   1   1   1   1   1   2   0   2   1   0   1   1   2   1   1   2   2   1   1   0   1   1   1   2   1   2   1   1   2   1   1   0   0   0   2   2   1   1   0   1   1   2   1   2   1   0   0   0   2   0   1   1   1   0   2   1   0   1   1   1   1   0   0   1   1   1   2   1   1   0   2   2   1   1   1   2   0   1   1   0   1   1   0   0   1   2   1   0   1   1   1   0   0   0   2   2   1   2   2   1   1   0   0   1   1   2   1   1   2   1   0   1   2   0   1   0   2   2   2   0   1   1   1   2   2   1   1   0   2   1   1   2   0   0   1   1   1   1   0   1   1   0   2   0   1   1   1   1   1   1   2   2   2   1   0   2   2   1   0   0   1   1   0   0   0   1   0   0   0   1   0   0   1   1
 MK-4-4                 1   1   1   1   0   1   1   0   1   1   2   2   1   1   1   2   1   0   0   1   0   1   1   1   1   0   0   1   0   1   1   2   1   2   1   1   1   1   2   1   1   2   2   1   1   0   1   1   1   1   1   1   1   0   2   1   0   0   0   0   2   2   2   1   0   0   1   1   1   2   2   0   0   0   1   0   1   1   1   0   2   1   0   2   0   1   1   0   0   1   1   1   2   1   2   0   2   1   1   1   1   2   0   1   1   0   1   1   0   0   1   2   1   0   1   1   1   0   0   0   1   2   2   2   2   1   1   0   0   1   0   2   1   1   2   1   1   1   2   0   1   1   2   2   1   0   1   1   1   2   2   1   1   0   2   1   1   2   2   1   0   2   1   1   0   1   2   1   2   0   1   2   1   1   1   1   2   1   2   0   0   2   2   1   0   1   2   1   0   0   0   2   0   0   1   1   0   0   1   2
 MK-4-5                 2   1   1   1   0   1   1   0   1   1   2   2   1   2   1   2   1   0   0   1   0   0   1   1   1   0   0   2   0   1   2   2   1   2   1   1   1   2   2   1   1   1   2   1   1   1   1   2   1   0   1   2   2   1   2   2   0   0   0   0   1   2   2   2   0   0   1   1   1   2   2   0   0   1   1   0   1   1   1   0   2   1   0   2   0   1   1   0   1   1   1   1   2   0   2   0   2   1   1   2   0   2   0   1   1   0   1   0   2   1   1   1   1   1   0   1   1   0   0   0   1   2   2   2   2   0   1   0   0   0   0   2   1   0   2   1   1   2   2   0   1   1   2   2   1   0   1   1   2   2   2   1   1   1   2   1   1   2   1   0   0   2   1   1   0   1   2   1   1   0   0   0   1   1   1   1   0   1   2   0   1   1   2   1   0   1   2   0   0   0   0   2   0   0   0   1   0   0   1   2
 MK-4-6                 2   1   1   0   0   1   2   0   1   1   2   2   1   1   1   2   1   0   0   1   0   0   1   1   1   0   0   2   0   1   2   2   0   2   1   0   1   2   2   2   0   1   2   1   0   1   1   2   1   0   1   2   1   1   2   2   0   0   1   0   2   1   2   2   0   0   1   1   1   2   2   0   0   1   1   0   1   1   1   0   2   1   0   2   0   1   1   1   2   1   0   1   2   0   2   1   2   1   1   1   0   2   0   2   1   1   1   0   2   1   1   1   1   1   1   1   1   0   0   0   1   2   2   2   2   0   1   1   0   0   0   2   1   1   1   1   1   2   2   0   1   1   2   2   1   0   1   1   1   2   2   1   1   2   2   1   1   2   1   1   0   2   2   1   0   1   2   1   1   0   0   0   1   1   1   1   0   1   2   0   0   1   2   1   0   2   2   0   0   0   0   2   0   0   0   1   0   0   1   2
 MK-4-7                 2   1   0   1   0   1   2   0   1   1   2   1   1   1   1   1   1   0   0   1   0   1   1   1   1   0   0   2   0   1   2   1   1   2   1   0   1   2   2   2   0   1   2   1   1   1   1   2   1   0   2   2   1   1   2   2   0   0   1   0   2   1   1   2   0   0   1   1   1   2   2   0   0   1   1   0   1   1   1   0   2   1   0   2   0   2   1   1   2   1   0   1   2   0   2   1   1   1   0   1   0   1   0   2   1   2   0   0   2   1   0   1   1   1   1   1   1   0   0   0   2   1   2   2   2   0   1   1   0   0   0   1   1   2   1   2   1   1   2   0   1   1   2   2   1   0   1   1   1   2   2   1   0   2   2   1   1   2   1   1   1   2   2   1   0   1   2   1   1   0   0   0   2   1   1   1   0   2   2   1   0   1   2   1   1   2   2   0   0   0   0   2   0   0   0   1   0   1   1   1
 MK-4-8                 2   0   0   1   0   1   2   0   0   1   2   1   1   1   1   2   1   0   0   1   0   1   1   0   1   0   0   1   0   0   2   1   1   1   1   0   2   2   2   2   1   2   1   1   1   1   1   1   0   0   2   2   1   1   2   2   0   0   1   1   2   1   0   2   0   0   1   1   1   2   2   0   0   1   1   0   1   1   1   0   2   1   0   2   1   2   1   1   2   1   0   0   2   0   1   1   1   2   1   1   0   1   0   2   1   2   0   0   2   1   0   1   1   1   0   1   1   0   0   0   2   1   1   1   2   0   1   1   0   0   0   2   1   2   0   2   1   1   2   0   1   1   2   2   1   1   1   1   1   2   2   1   0   2   2   1   1   1   1   1   1   2   2   1   0   1   2   1   1   0   0   1   2   2   1   2   0   2   1   1   0   1   1   1   0   1   1   0   0   0   0   2   0   0   0   1   0   1   1   1
 MK-4-9                 2   0   0   1   1   1   2   0   1   1   2   1   2   1   1   2   2   0   0   1   0   2   1   0   1   0   0   1   0   0   1   1   1   1   1   1   2   1   2   2   1   2   1   2   1   1   1   1   0   0   1   1   1   1   2   2   1   0   1   1   2   1   0   1   1   0   1   1   1   2   2   0   0   1   1   0   1   1   2   0   1   0   0   1   1   2   1   1   2   1   1   0   2   0   1   1   1   2   1   1   0   1   0   1   1   2   2   0   2   1   1   1   1   2   1   1   1   0   0   0   2   2   1   1   2   0   1   1   0   0   0   2   1   2   0   2   1   1   2   0   1   1   2   2   1   2   1   1   2   2   2   1   0   2   2   1   0   1   1   1   1   2   2   1   0   1   2   2   1   0   0   1   2   2   1   1   0   2   1   1   0   1   1   1   0   1   0   0   0   0   0   2   0   0   0   0   0   2   1   2
 MK-4-10                1   0   0   1   1   1   1   0   1   1   2   1   1   1   1   2   1   0   0   1   0   2   1   0   1   1   0   1   0   1   1   1   1   1   1   1   2   1   2   1   1   2   2   2   1   1   1   1   0   1   1   1   1   1   1   1   1   0   1   1   2   1   0   1   1   0   1   2   1   2   2   0   0   1   1   0   1   1   1   0   1   0   0   1   1   2   1   1   1   1   1   0   2   0   1   1   1   2   1   1   0   1   1   1   1   2   2   0   2   2   1   1   1   1   1   1   1   0   0   1   2   2   0   1   2   0   1   1   1   0   0   2   1   2   0   1   1   2   1   0   1   0   1   2   1   2   1   1   2   2   2   1   0   2   2   1   0   1   2   1   0   2   2   1   0   0   2   2   1   0   0   1   2   2   1   1   1   2   0   1   0   1   1   0   0   1   0   0   0   0   0   2   0   0   0   1   0   2   1   2
 MK-4-11                1   0   0   1   1   0   1   0   1   1   2   1   1   1   1   2   1   0   0   1   0   2   2   0   0   1   0   1   0   1   1   1   1   1   1   1   2   1   2   1   1   1   2   2   1   1   1   1   0   1   1   1   1   1   1   1   1   0   1   1   2   1   0   0   1   0   1   2   2   2   1   0   0   1   1   0   1   1   1   0   1   0   1   1   2   2   1   1   1   1   1   0   2   1   1   2   1   2   1   2   0   1   1   2   1   2   2   0   2   2   1   1   1   1   1   1   1   0   0   1   2   2   1   0   2   0   2   2   1   1   2   2   1   2   1   1   1   1   1   1   1   0   1   2   1   2   1   1   2   2   2   1   0   2   1   1   1   1   2   1   0   2   2   1   0   0   2   2   1   0   0   1   2   2   1   1   1   2   0   1   0   1   1   0   0   1   0   0   0   1   0   2   0   0   1   1   0   2   1   2
 MK-4-12                0   0   1   0   2   0   2   0   1   1   2   1   1   1   1   2   1   0   0   1   1   1   2   0   0   1   1   0   0   1   1   0   1   1   1   1   2   2   2   1   0   1   2   2   1   2   1   1   1   1   1   0   1   0   1   1   1   0   1   1   2   1   0   1   0   0   2   2   0   1   0   0   0   1   1   0   0   1   1   0   2   0   1   1   2   2   1   1   1   1   1   1   2   1   1   2   2   2   1   1   0   1   1   2   1   2   2   0   2   2   1   1   1   1   1   0   1   0   0   2   2   2   1   0   2   1   2   2   1   1   2   2   1   2   1   1   1   1   0   1   1   0   1   1   1   2   1   1   2   2   1   1   0   1   1   1   1   1   2   0   0   2   1   1   1   0   2   2   1   0   0   1   1   2   1   1   1   2   0   1   0   1   1   1   1   1   0   0   0   1   1   2   0   0   1   1   0   2   0   2
 MK-4-13                0   0   1   0   1   0   2   0   1   1   1   1   1   1   1   2   1   0   0   1   1   1   2   1   0   1   1   0   0   1   1   0   1   1   2   1   2   2   1   1   0   1   2   2   0   2   1   1   1   0   1   0   1   0   1   1   0   0   1   0   2   1   0   1   0   0   1   2   0   1   0   0   1   1   2   0   1   1   1   1   2   1   1   1   1   2   0   1   1   0   1   1   2   2   1   2   2   2   1   1   0   0   2   1   1   1   2   0   2   2   1   1   1   1   1   0   1   0   0   2   2   2   1   0   2   1   2   2   0   1   1   2   1   2   1   2   2   1   0   1   0   0   2   1   2   2   1   1   2   2   1   1   0   1   1   1   1   1   2   0   0   2   1   1   1   0   2   2   1   0   1   1   1   2   2   1   1   2   0   1   0   1   2   0   0   1   0   0   1   0   1   2   0   0   1   1   0   2   1   2
 MK-4-14                1   0   1   0   1   0   2   0   0   1   1   2   1   1   1   2   1   0   0   1   1   1   2   1   0   1   1   0   0   1   1   0   1   1   2   1   2   2   1   1   0   1   2   2   1   2   1   0   1   0   1   0   1   0   1   1   0   0   1   0   2   1   0   1   0   1   1   2   0   1   0   1   1   1   2   0   1   1   1   0   1   1   1   0   1   2   1   0   2   0   1   0   2   2   1   2   2   2   2   1   1   0   2   0   1   1   2   0   1   2   1   1   1   1   1   0   1   0   0   1   2   1   1   0   2   1   2   1   0   0   1   2   1   2   1   2   2   1   0   1   0   1   2   1   2   2   2   1   2   2   1   1   0   1   1   1   1   1   2   0   0   2   1   1   1   0   2   1   1   0   2   2   2   2   2   0   2   2   0   1   0   1   2   0   0   1   0   0   2   0   2   2   0   0   1   1   0   2   1   2
 MK-4-15                1   0   1   1   1   1   2   0   0   1   2   2   1   1   1   2   1   0   0   1   0   0   2   1   0   1   1   0   0   1   1   0   1   1   2   1   2   1   1   1   1   1   2   2   1   2   1   0   1   0   0   0   1   0   0   1   0   0   1   0   2   1   1   1   0   1   1   2   0   1   0   1   1   1   2   0   1   1   1   0   1   1   0   0   1   2   1   0   2   0   1   0   2   2   1   2   2   2   2   1   1   0   1   0   1   1   2   0   0   2   0   1   1   0   1   1   1   0   0   1   2   1   1   0   2   1   2   0   0   0   1   2   1   2   1   2   2   1   2   1   0   1   2   1   2   2   2   1   2   2   1   2   0   1   1   0   0   0   1   0   0   2   1   1   1   0   2   1   1   0   2   2   2   2   2   0   2   2   0   1   0   1   2   0   0   1   0   0   2   0   1   1   0   0   1   1   0   2   1   2
 MK-4-16                1   0   1   1   1   0   2   0   0   1   2   2   1   1   1   2   2   0   0   1   0   0   2   1   0   1   1   0   0   0   1   0   1   1   2   1   2   1   1   1   1   1   1   2   1   2   1   0   1   0   0   1   1   0   0   0   0   0   1   0   2   2   1   1   0   1   1   2   1   1   0   1   1   1   2   0   2   1   1   1   1   1   0   0   1   2   1   1   2   0   1   0   2   2   2   2   1   2   2   1   1   0   1   1   0   1   2   0   0   2   1   1   1   0   1   1   1   0   0   1   2   1   1   0   2   1   2   0   0   0   1   2   1   2   1   2   2   1   2   1   0   1   2   2   2   2   2   1   1   2   1   2   0   1   1   0   0   0   2   0   0   2   2   2   1   0   2   1   1   0   2   2   2   2   1   1   2   2   0   1   0   0   2   1   0   0   0   0   2   0   1   1   1   1   1   1   0   2   2   1
 MK-5-1                 1   0   1   2   1   1   2   2   0   1   2   2   1   1   1   0   1   1   2   1   1   2   0   0   1   1   1   1   2   0   1   1   1   2   1   0   1   1   1   0   1   0   1   2   1   2   2   2   2   0   0   1   1   2   1   1   0   1   1   1   2   2   2   2   0   1   1   0   1   2   2   1   0   2   2   0   2   2   2   1   1   1   0   0   1   2   1   1   1   1   0   1   2   2   1   1   0   0   1   0   1   2   2   1   1   2   1   1   1   2   0   0   0   0   2   2   0   1   1   1   1   1   0   0   0   1   1   0   0   2   1   1   0   1   2   2   1   1   1   1   0   1   2   1   1   1   2   1   2   0   0   0   0   1   2   2   1   0   1   2   1   1   1   0   1   1   1   1   1   1   2   1   1   1   0   2   1   0   1   1   1   1   0   1   1   1   1   2   2   0   1   2   1   0   1   1   0   2   0   1
 MK-5-2                 1   0   1   2   1   1   2   2   0   1   2   2   1   1   2   0   1   1   2   1   2   2   0   1   1   1   0   1   2   1   2   1   2   2   1   0   1   1   0   0   2   0   1   2   1   2   2   2   2   0   1   1   1   2   1   1   0   1   2   1   0   2   1   2   1   1   1   0   1   2   2   1   1   2   1   0   2   2   2   0   1   1   0   0   1   2   1   1   1   1   0   1   1   2   1   1   0   1   1   1   1   2   2   1   1   2   1   1   1   2   1   0   0   1   1   2   0   2   1   1   1   1   0   1   1   1   1   0   1   2   2   1   0   1   2   2   1   1   1   1   0   1   2   2   1   2   2   1   2   1   0   0   0   1   2   2   1   0   1   1   1   1   1   1   1   1   1   1   1   1   2   0   1   0   0   2   1   0   1   1   1   1   0   1   1   1   1   2   2   0   1   1   1   0   1   2   0   1   0   1
 MK-5-3                 1   0   1   2   1   1   2   2   1   1   2   2   2   1   2   0   1   1   2   1   2   2   0   1   1   1   0   1   1   1   2   1   2   1   0   0   1   1   2   0   2   0   1   2   2   2   2   2   2   0   1   1   1   2   1   1   0   1   2   1   0   2   1   2   1   1   1   1   1   2   2   1   1   1   1   0   2   2   2   0   2   1   1   0   0   2   1   1   1   1   0   1   0   2   1   1   1   1   1   1   1   2   2   1   1   2   1   1   1   2   1   0   0   1   1   2   0   1   1   1   2   1   0   1   1   1   1   1   0   2   2   1   0   1   1   2   1   1   1   1   0   1   2   2   1   1   2   1   2   1   0   0   0   1   2   2   1   0   0   1   1   1   1   0   0   1   1   0   1   1   1   0   1   0   0   1   1   0   1   1   1   0   0   1   1   1   2   2   2   0   0   1   2   0   1   2   1   1   1   1
 MK-5-4                 1   0   1   2   1   1   2   1   1   1   2   2   1   0   2   0   1   1   2   1   2   2   0   1   0   1   0   1   1   2   2   1   2   1   1   1   1   0   1   0   1   0   0   1   2   2   2   1   2   1   1   0   1   2   1   1   0   1   2   1   0   2   1   2   1   1   1   1   1   2   2   1   1   1   2   0   2   2   2   0   2   0   1   0   1   1   1   1   1   1   0   1   0   2   0   1   1   1   1   1   1   2   2   1   1   2   1   1   2   2   1   0   0   1   1   1   1   1   1   1   2   1   1   1   1   1   1   1   0   2   2   1   0   1   1   2   1   1   1   1   0   1   2   2   0   1   2   2   2   1   0   0   0   1   2   2   1   0   1   1   2   1   1   2   0   1   0   1   1   1   0   0   1   1   0   1   1   0   1   1   1   0   1   1   1   1   2   2   2   0   0   1   2   0   1   2   1   1   1   2
 MK-5-5                 1   0   2   2   1   1   1   1   1   1   2   2   2   0   2   0   1   1   2   1   2   2   0   1   0   1   0   1   1   2   2   1   2   1   1   1   1   1   1   0   1   0   0   1   2   2   1   1   2   1   0   1   1   2   0   1   0   0   2   0   0   2   1   2   1   1   0   1   1   2   1   1   1   1   2   0   2   2   2   1   2   0   1   1   1   1   1   1   1   1   0   1   0   1   0   1   1   1   1   1   1   2   1   1   1   1   2   1   2   2   1   1   1   1   1   1   0   1   1   1   2   2   1   1   0   1   1   2   1   2   2   1   0   1   0   2   1   1   1   1   0   1   2   2   0   1   2   1   2   1   0   0   1   1   2   2   1   0   1   1   2   1   2   2   0   1   1   0   1   1   0   0   1   1   0   1   1   0   1   1   1   0   1   1   1   1   2   2   2   0   0   1   2   1   0   2   1   1   1   1
 MK-5-6                 1   1   2   2   1   1   1   1   1   1   2   2   1   0   2   0   1   1   2   1   2   2   0   1   0   1   0   0   0   2   1   1   2   1   1   1   1   2   1   0   1   0   0   1   2   2   2   1   2   1   1   1   0   1   0   1   0   0   2   0   0   2   1   2   1   1   0   1   1   2   1   1   1   1   1   0   2   1   2   1   2   0   1   1   1   1   1   1   1   0   0   1   1   1   0   1   1   1   1   1   1   2   1   1   1   1   1   1   2   1   0   1   1   1   1   1   0   1   0   1   1   2   1   1   0   1   1   2   1   2   2   1   0   1   0   2   2   1   1   1   1   1   1   2   1   1   1   1   2   1   0   0   1   2   2   2   1   0   1   1   2   1   2   2   0   0   1   0   1   1   0   0   2   1   0   0   1   0   0   1   1   0   1   1   2   1   2   2   2   1   0   0   2   1   0   1   1   1   1   1
 MK-5-7                 1   1   2   2   1   1   1   1   1   1   2   2   1   0   2   1   2   2   2   1   2   2   0   1   0   1   1   0   0   2   1   1   2   0   1   1   1   1   1   0   1   0   0   1   2   2   1   1   1   1   1   1   0   1   0   1   1   1   2   0   0   2   1   2   1   1   0   1   2   1   1   1   1   1   1   0   2   1   2   1   2   0   1   1   1   1   1   1   1   0   0   1   0   1   0   1   0   1   2   1   1   2   2   1   1   1   1   1   2   1   0   1   1   2   1   1   0   1   0   2   1   2   1   1   0   2   1   1   1   2   2   1   0   1   0   1   2   1   1   1   1   0   0   1   1   1   1   1   2   1   0   0   1   2   2   2   1   1   1   1   2   1   2   2   0   0   1   0   1   1   1   0   2   2   0   0   1   0   0   1   1   1   1   1   1   2   2   2   2   1   1   0   2   1   0   1   1   1   1   1
 MK-5-8                 1   1   1   2   1   2   0   1   1   2   2   2   1   1   2   1   1   2   2   1   2   2   0   1   1   1   1   0   0   2   1   1   0   0   1   1   2   1   1   0   2   0   0   1   1   2   1   1   1   1   1   1   0   1   0   1   1   1   2   0   0   1   1   2   1   1   0   1   2   1   1   1   1   1   1   0   2   1   2   1   1   0   1   1   1   1   1   1   1   1   0   2   0   2   0   1   1   1   2   2   1   2   2   0   1   1   1   1   2   2   0   1   1   2   1   1   0   1   0   2   1   2   1   1   0   2   1   1   1   2   2   1   1   1   0   1   1   1   1   1   1   0   0   1   1   2   1   1   2   1   0   0   1   2   2   2   2   1   1   1   2   0   1   1   0   0   1   0   1   1   1   0   1   1   0   0   1   0   0   1   1   1   1   0   1   2   2   2   2   2   1   0   2   1   1   1   1   1   1   2
 MK-5-9                 1   1   1   2   1   2   0   0   2   2   2   2   1   1   2   1   1   1   2   1   2   2   0   1   1   1   1   0   0   2   1   1   0   0   2   1   2   1   1   0   1   0   0   2   1   2   1   2   0   1   1   1   0   1   0   1   1   0   1   0   0   0   1   2   1   2   1   1   2   1   1   1   1   1   1   0   2   1   2   1   0   0   0   2   1   1   1   1   1   1   0   2   0   2   0   1   1   1   1   2   1   2   2   0   0   1   1   0   2   2   0   1   1   2   1   1   0   1   0   2   1   1   1   1   0   2   1   1   1   2   2   1   0   1   0   1   1   2   1   0   0   0   0   2   1   1   1   1   2   1   0   0   0   2   2   2   2   1   1   1   2   0   1   1   0   0   1   0   1   1   1   0   1   1   0   0   1   1   0   1   0   1   1   0   1   2   1   2   2   2   1   1   2   2   1   1   1   1   1   2
 MK-5-10                1   1   1   2   1   2   0   0   1   2   2   1   1   1   2   1   1   2   2   1   2   2   0   1   1   1   2   0   0   1   1   1   1   0   1   1   2   1   1   0   1   1   0   2   1   2   1   2   0   1   1   1   0   1   0   1   1   0   1   1   0   1   1   2   2   2   1   1   2   1   1   0   1   1   1   0   2   1   1   1   0   0   1   2   2   1   1   0   1   1   0   2   0   2   0   1   1   1   1   2   0   2   2   0   0   1   1   0   2   2   0   1   1   2   1   1   0   1   0   2   1   1   1   1   0   2   1   2   1   2   1   1   0   1   0   1   1   2   1   0   1   0   0   2   2   1   1   1   2   1   0   0   0   2   2   2   2   1   1   1   2   0   2   0   0   0   1   0   1   1   1   1   1   1   1   0   1   1   0   1   1   1   0   0   1   2   1   1   2   2   1   1   2   2   1   0   1   1   1   1
 MK-5-11                1   1   1   2   1   2   0   0   1   2   2   1   1   0   2   0   2   2   2   1   2   2   0   1   1   1   2   0   1   1   0   1   1   0   1   1   1   1   1   0   1   1   0   2   1   2   1   1   0   1   1   1   1   1   0   0   1   0   1   1   0   1   1   2   1   2   0   1   2   0   1   0   2   1   1   0   2   2   2   1   0   0   1   2   2   1   1   0   1   1   0   2   0   2   0   1   1   1   1   2   0   1   1   0   0   1   0   0   2   2   2   1   1   1   1   1   0   1   0   2   1   1   1   1   0   2   1   2   1   2   1   1   0   1   1   1   1   2   1   0   2   0   0   2   2   1   1   1   2   1   0   0   0   2   2   2   2   1   1   1   2   1   2   0   0   1   0   0   0   0   2   0   1   1   1   0   1   0   0   1   2   1   1   0   1   2   1   1   1   2   1   1   2   2   1   0   1   1   1   1
 MK-5-12                1   2   1   2   1   1   0   0   0   2   2   1   1   0   2   0   2   1   2   1   2   1   0   1   1   1   2   1   1   1   0   1   1   0   1   1   1   1   0   0   1   0   0   2   1   2   1   1   0   1   1   2   1   1   0   0   1   0   1   1   0   1   1   2   1   2   0   1   1   0   2   0   2   1   1   0   2   2   2   1   1   0   1   2   1   1   1   1   0   1   0   2   1   2   0   1   1   1   1   2   0   1   1   0   1   1   0   0   2   1   2   1   1   1   1   1   0   1   0   2   2   1   1   1   0   2   1   2   1   2   1   2   0   1   1   1   1   2   1   0   2   0   0   1   2   1   1   0   2   1   0   1   0   2   1   2   2   1   1   1   2   1   2   0   0   1   0   0   0   0   2   0   2   0   0   0   1   0   2   1   2   0   1   0   1   2   2   1   1   2   1   1   1   2   0   0   1   2   1   1
 MK-5-13                0   2   1   2   2   0   0   0   0   2   1   1   0   1   2   0   2   1   2   1   1   1   0   1   1   1   2   1   2   1   0   1   1   0   0   1   2   1   0   0   1   0   0   1   0   2   2   0   0   1   1   2   1   1   0   0   1   0   1   1   0   1   1   2   2   2   1   2   1   0   2   0   2   1   1   0   2   2   1   1   1   0   1   2   1   1   1   1   0   1   0   1   1   2   0   1   1   1   1   2   0   0   1   0   1   1   1   1   1   1   2   1   2   1   0   0   0   1   0   2   2   1   1   1   0   2   1   2   1   2   1   2   0   1   1   1   2   2   1   0   2   0   0   1   1   0   0   0   2   1   0   1   0   2   0   2   2   1   1   1   2   1   1   1   0   1   0   1   0   0   2   1   2   0   0   0   1   0   0   1   1   1   1   0   1   2   1   1   0   2   1   1   1   2   1   1   2   2   1   1
 MK-5-14                0   2   1   0   2   0   0   0   0   1   1   1   0   1   1   1   2   1   2   1   1   1   1   1   1   1   1   2   2   1   0   1   2   0   0   0   1   1   0   0   1   0   0   1   0   1   2   0   1   1   1   2   1   1   1   0   1   1   1   1   0   2   2   2   2   2   1   2   1   0   2   1   2   1   1   1   2   2   1   2   1   0   2   2   1   1   1   0   1   1   0   1   1   2   0   1   1   1   1   2   1   0   1   0   0   1   1   2   1   1   2   1   2   1   0   0   0   1   1   2   2   1   1   1   0   2   1   2   2   2   0   1   0   1   1   1   2   2   1   0   1   0   0   1   2   1   0   0   2   1   0   0   0   2   0   2   2   1   1   1   2   1   1   1   1   1   0   1   0   1   2   2   2   0   0   1   1   0   0   1   1   1   2   0   1   1   1   1   0   2   1   1   1   1   0   0   2   2   2   1
 MK-5-15                0   2   1   0   1   0   0   0   0   1   1   1   0   1   1   1   1   1   2   1   1   1   1   1   1   1   1   1   2   1   1   1   2   0   0   0   1   1   0   0   1   0   0   1   0   0   1   1   1   1   2   2   2   1   1   0   1   2   1   1   1   2   2   2   2   2   1   2   0   0   2   0   2   1   1   1   2   2   2   2   1   0   2   2   1   1   1   0   1   1   0   1   1   2   0   1   1   1   1   2   1   1   0   0   1   1   1   1   1   1   2   1   2   1   2   0   1   1   1   2   1   1   1   1   1   2   1   1   1   2   0   1   0   1   1   1   2   2   0   0   1   0   0   0   2   1   0   0   2   1   0   1   0   2   0   2   2   1   1   1   2   1   2   1   2   1   0   1   0   1   2   2   2   0   0   0   1   0   0   0   1   1   2   0   1   1   1   1   2   2   1   0   1   1   0   0   2   2   2   1
 MK-5-16                0   2   1   0   1   0   0   1   1   1   1   1   0   2   1   1   1   1   2   1   1   1   1   2   1   1   0   1   2   1   1   1   1   0   0   0   2   0   1   0   1   0   1   0   0   0   1   1   1   1   2   2   1   1   1   0   1   2   1   1   1   2   2   2   2   2   1   1   0   0   1   0   2   1   2   1   2   2   1   1   1   0   1   2   2   1   1   0   1   1   0   1   1   2   1   1   1   1   1   2   1   1   0   2   2   1   1   1   1   1   1   1   2   1   2   1   2   1   0   2   1   2   1   1   1   2   1   1   1   2   0   1   0   1   1   1   1   2   0   0   1   0   0   0   2   1   0   0   2   1   0   1   0   2   0   1   1   1   1   2   2   1   2   1   2   1   0   1   0   1   1   1   2   0   0   0   2   0   1   0   1   1   2   0   1   1   1   1   2   0   1   0   0   1   0   0   1   1   2   1
 MK-6-1                 1   2   1   0   2   0   1   1   0   0   1   0   0   1   1   1   1   2   2   0   1   2   0   1   2   1   0   0   2   1   0   2   0   0   2   0   0   1   1   2   1   2   0   2   1   1   2   1   0   1   0   0   1   2   0   1   0   1   1   0   2   1   2   1   2   2   1   1   0   1   0   1   2   1   2   0   2   2   0   0   2   0   1   0   1   1   1   1   2   1   1   1   2   1   1   2   0   1   1   1   1   0   2   1   1   2   0   2   0   2   0   2   2   1   0   1   0   0   0   2   1   1   1   2   2   1   0   2   1   0   1   1   2   1   2   0   2   0   2   1   0   0   1   1   0   0   1   1   1   2   0   0   0   1   1   0   2   1   0   2   1   0   0   1   0   1   1   2   1   0   1   1   2   0   1   1   1   0   1   1   2   0   1   2   1   2   0   0   1   1   1   1   1   0   0   0   1   0   0   0
 MK-6-2                 1   1   1   0   2   0   0   1   0   1   1   0   1   1   1   1   1   2   1   0   2   2   0   1   2   1   0   0   2   1   0   2   0   0   2   1   0   1   1   2   1   2   1   2   1   1   2   1   0   1   0   0   0   2   0   1   0   2   1   0   2   2   2   1   1   2   1   0   0   1   0   1   2   1   2   1   2   2   0   1   2   0   1   0   2   1   2   1   2   1   1   1   2   1   1   2   0   1   1   1   1   0   2   1   1   1   0   2   1   2   0   2   2   1   0   2   0   0   0   2   1   1   1   2   1   1   0   2   1   1   1   1   1   0   2   0   2   0   2   1   0   1   1   1   1   0   1   1   2   2   0   0   0   1   1   0   2   1   0   2   1   1   0   1   0   1   0   1   1   0   1   1   1   0   1   0   0   0   1   1   2   0   1   1   1   2   0   0   1   1   2   1   1   1   0   0   1   0   0   1
 MK-6-3                 1   1   1   0   2   0   0   1   0   1   1   0   2   1   1   1   1   2   1   0   2   2   1   1   1   1   0   1   2   1   0   2   0   0   1   1   0   1   1   2   0   2   2   1   1   1   1   1   0   1   0   0   0   2   0   1   0   2   1   1   2   2   2   2   1   2   1   1   0   1   0   1   2   1   2   1   2   1   0   1   2   1   1   0   2   0   2   1   2   1   1   1   1   2   0   2   1   1   1   1   1   0   2   1   1   1   0   2   1   2   0   2   2   1   0   2   1   0   0   1   1   1   1   2   1   1   1   2   1   1   1   1   2   0   2   1   1   0   2   1   0   1   1   1   2   0   1   1   2   2   0   0   0   1   1   0   2   2   0   2   1   1   1   1   0   1   1   1   1   0   1   1   1   0   1   0   0   0   1   1   2   1   2   1   1   1   1   0   1   1   2   1   0   1   0   1   1   0   0   1
 MK-6-4                 1   1   2   0   1   0   0   1   0   1   2   0   2   0   1   1   1   2   2   1   2   2   1   1   1   1   0   1   2   1   1   1   0   1   0   1   0   1   1   2   0   2   1   1   1   1   1   1   0   0   0   0   0   2   0   0   0   2   1   1   2   2   1   2   1   2   1   1   1   1   1   1   2   1   2   1   2   1   0   1   2   1   1   0   2   1   2   1   2   1   1   2   1   2   0   1   1   1   1   1   1   1   2   2   1   1   0   2   1   2   1   1   1   1   0   1   1   0   0   1   1   1   1   2   1   1   1   2   1   1   1   1   2   1   1   1   1   0   1   1   1   1   1   1   1   0   2   1   2   2   0   0   0   1   1   0   2   2   0   2   1   1   1   1   0   1   1   1   0   0   1   1   2   0   0   1   0   0   1   0   2   1   2   0   1   1   1   0   2   1   2   1   0   1   0   2   1   0   2   1
 MK-6-5                 1   1   2   0   1   0   0   0   1   1   2   0   2   0   1   2   1   2   2   1   2   1   1   1   2   1   0   1   2   1   1   1   0   1   0   1   0   1   1   2   1   2   1   1   1   1   1   2   1   0   0   0   0   2   0   0   0   2   2   0   1   2   1   2   1   1   1   1   1   1   1   1   2   2   2   1   2   0   0   1   2   1   2   0   2   1   2   1   2   1   1   2   1   2   0   2   1   1   1   1   1   1   2   2   1   1   0   1   1   1   1   1   1   1   0   1   2   0   0   1   1   0   2   1   1   2   1   2   1   1   0   1   2   0   1   1   1   0   1   1   1   1   1   2   1   0   2   1   2   2   0   0   2   1   1   0   2   2   0   1   1   1   1   2   1   1   1   2   0   0   1   1   2   0   0   1   0   0   1   0   2   1   2   0   1   1   1   0   2   1   2   1   0   1   1   2   1   0   2   1
 MK-6-6                 1   1   2   0   1   0   0   0   2   1   2   0   1   0   0   1   1   2   2   1   2   1   1   1   2   1   0   0   2   1   1   0   0   1   0   1   1   1   0   2   1   2   2   1   1   1   1   1   1   1   0   0   0   2   0   1   0   2   2   0   2   1   1   1   2   0   0   1   1   1   1   1   2   2   2   1   2   0   0   1   2   1   2   0   2   1   2   2   2   1   1   2   1   1   0   2   1   1   1   1   2   1   2   1   0   1   0   1   1   1   1   1   1   1   1   1   2   0   1   1   1   1   2   1   1   2   2   2   1   1   0   1   2   1   1   1   1   0   1   1   0   1   1   2   1   1   2   1   1   2   1   0   2   1   1   0   1   2   0   1   1   2   1   2   1   1   1   2   1   0   1   1   2   1   0   1   0   0   1   0   2   1   1   0   1   1   1   0   2   2   2   1   0   1   1   2   0   1   2   1
 MK-6-7                 1   1   2   0   1   0   1   0   2   1   2   0   1   0   0   1   1   1   2   1   1   2   1   1   2   1   0   0   2   1   1   0   0   1   0   1   1   1   0   1   1   2   2   1   1   1   1   1   2   1   0   0   0   2   1   1   0   2   2   0   2   2   1   0   2   0   0   1   1   1   1   2   2   2   2   1   2   0   0   1   2   1   2   0   2   1   1   2   2   1   1   2   1   1   0   2   1   1   2   1   1   1   2   1   0   1   1   1   1   1   1   1   0   1   1   1   2   0   0   1   0   0   2   1   0   2   2   2   1   1   1   1   2   1   2   1   1   0   1   0   0   1   1   1   1   1   2   1   1   2   1   0   2   1   1   0   1   1   0   2   1   2   1   2   1   1   1   2   1   0   1   1   2   1   0   1   1   0   1   0   2   1   1   0   1   1   0   0   2   2   2   1   0   1   1   2   0   1   2   2
 MK-6-8                 1   1   2   0   1   0   1   0   2   2   2   0   1   0   0   1   1   1   1   1   1   1   1   1   2   0   0   1   2   1   2   0   1   1   1   1   1   1   0   0   1   1   2   1   1   1   1   1   2   1   1   0   0   2   1   1   0   2   1   1   1   2   2   0   2   0   0   1   1   1   1   2   2   2   2   1   2   0   0   1   2   1   2   0   2   2   0   1   2   1   1   1   1   1   0   2   1   1   2   1   1   1   2   1   0   1   1   1   2   1   1   1   0   1   1   1   2   0   0   0   0   0   1   1   0   2   2   2   1   1   1   1   2   1   2   1   1   0   1   0   0   1   0   2   2   2   2   1   1   1   1   0   2   1   1   0   1   1   0   2   1   2   1   2   1   1   1   1   1   0   1   1   2   1   0   1   1   0   1   0   2   1   1   0   1   1   0   0   2   2   2   0   1   1   0   2   1   1   2   2
 MK-6-9                 1   1   2   0   1   0   1   0   2   2   2   0   1   0   0   1   0   1   1   1   1   0   1   1   2   1   0   1   2   1   2   0   0   1   1   1   0   2   0   0   1   1   0   1   1   1   1   1   2   1   1   0   0   2   1   1   0   2   1   1   1   2   2   0   2   1   0   1   1   1   2   2   2   2   2   0   2   1   0   1   2   1   2   0   1   2   1   1   2   1   1   2   1   1   0   2   1   1   2   1   1   2   2   1   0   0   1   1   2   1   0   1   0   1   1   1   2   0   0   1   0   0   1   1   1   2   2   2   1   1   1   2   2   1   1   1   1   0   1   0   0   1   0   2   2   2   2   1   1   1   1   0   2   1   1   0   0   1   0   2   1   2   1   2   1   1   1   1   1   0   1   2   2   2   0   1   1   0   1   1   2   0   1   0   1   1   1   0   2   1   2   0   1   1   0   2   1   1   2   1
 MK-6-10                1   1   2   0   1   0   1   1   2   2   2   0   1   0   0   1   0   0   1   1   1   0   2   1   2   1   0   1   2   1   1   0   0   1   1   1   2   1   0   0   1   1   0   1   1   1   2   1   2   1   1   0   0   2   1   1   0   2   1   1   1   1   2   0   2   1   0   1   1   1   2   2   2   2   1   0   2   2   0   1   2   1   2   0   1   2   1   1   2   1   1   2   1   0   1   2   2   1   2   1   1   2   2   1   0   0   1   1   2   1   1   1   0   1   1   1   2   0   0   1   0   0   1   1   1   2   2   2   1   1   1   2   1   1   1   2   1   1   1   0   0   1   0   2   2   1   2   1   1   1   1   0   2   1   1   0   1   1   0   2   1   2   1   2   1   1   1   1   1   1   1   2   2   2   0   1   1   1   1   1   1   0   1   0   1   1   0   0   2   2   2   0   1   1   0   2   1   1   2   1
 MK-6-11                1   1   1   1   1   0   1   1   2   2   2   0   1   0   0   1   0   0   1   1   1   1   1   1   2   1   0   1   1   1   1   0   1   1   1   1   2   1   0   0   1   1   0   1   1   1   2   1   2   1   1   0   0   2   1   0   1   2   1   0   0   1   2   1   2   2   0   1   1   0   2   2   2   2   0   0   1   2   1   1   1   1   1   0   1   2   1   1   2   1   1   2   1   0   1   2   2   1   2   1   1   2   2   1   0   0   2   1   2   1   2   1   0   1   1   1   2   0   0   1   0   0   2   1   0   2   2   2   1   1   1   2   1   1   1   2   1   1   1   0   0   1   0   2   2   1   1   1   1   1   1   1   2   1   1   0   1   2   0   2   2   2   0   2   1   1   1   1   0   1   1   2   2   2   0   1   1   1   1   1   1   0   1   1   1   1   0   1   2   1   2   1   1   1   0   2   1   1   1   1
 MK-6-12                1   1   1   2   1   0   1   1   2   2   2   0   0   0   0   1   0   0   1   0   2   1   1   1   2   0   1   1   1   2   1   0   1   1   1   1   2   2   1   1   1   1   0   1   1   1   2   1   1   1   2   0   0   2   1   1   1   2   1   0   1   1   2   1   2   2   0   1   1   0   2   2   1   2   1   0   1   2   1   1   1   1   1   0   1   2   1   1   2   0   1   2   0   0   1   2   1   1   2   1   1   2   2   1   0   0   2   1   2   1   2   1   0   1   1   1   1   0   0   1   0   0   1   1   0   2   2   2   1   1   1   2   1   1   0   2   1   0   1   0   0   1   0   2   2   1   2   1   1   2   1   0   2   1   1   0   1   2   0   2   2   2   1   2   1   1   1   0   0   0   2   2   2   2   1   1   1   1   1   1   1   1   1   1   1   0   0   1   2   1   0   1   1   1   0   2   1   1   1   2
 MK-6-13                1   0   1   2   1   0   1   1   2   2   2   0   0   0   0   2   1   0   1   0   1   1   1   1   2   1   0   1   1   2   1   1   1   2   1   1   2   2   2   1   1   1   0   1   1   1   2   2   1   1   2   0   0   2   1   1   1   2   0   0   1   1   2   1   2   1   0   1   1   0   2   2   1   2   1   0   1   2   1   2   1   1   0   0   1   2   1   1   2   0   1   2   1   1   1   2   1   1   2   1   1   2   2   1   0   0   2   1   1   1   1   0   0   1   1   1   1   0   0   1   0   0   1   1   0   2   2   2   1   1   0   2   2   1   1   2   1   1   1   0   0   1   0   1   2   1   2   1   1   2   2   0   2   2   1   0   1   1   0   2   2   2   1   2   2   2   1   0   0   0   2   2   2   2   1   1   1   2   1   1   1   1   1   1   1   0   0   1   1   1   0   1   1   0   0   2   1   1   1   2
 MK-6-14                1   1   1   1   1   0   1   1   1   2   2   0   0   0   0   2   1   0   1   0   1   2   1   1   2   1   1   1   1   2   1   1   2   2   1   1   2   2   2   1   1   1   0   2   1   1   2   2   1   1   2   0   0   1   0   1   1   2   0   1   1   1   0   1   2   1   0   1   1   1   2   2   1   1   1   0   0   1   1   2   1   1   0   1   1   2   0   0   2   0   1   2   1   1   1   2   1   1   2   2   1   2   1   1   0   1   2   1   2   1   1   0   0   1   1   1   1   0   0   1   0   0   1   1   0   1   2   2   1   1   0   2   2   1   2   2   1   1   1   0   0   1   0   2   1   1   2   1   1   2   2   0   2   2   1   0   0   1   0   2   2   2   1   2   2   2   1   0   0   0   2   2   2   0   1   1   1   1   2   1   1   0   1   1   1   0   1   2   1   2   0   1   1   0   1   2   1   1   1   1
 MK-6-15                0   1   0   1   1   0   0   1   1   2   2   0   0   0   0   2   1   0   1   0   1   1   1   2   2   1   1   2   1   2   1   1   2   2   1   2   2   2   2   1   1   1   0   2   1   2   2   2   1   1   2   0   0   1   0   1   1   2   0   1   1   1   0   1   2   1   0   0   1   1   2   2   1   2   1   0   0   1   1   2   1   1   0   2   1   2   0   1   2   0   0   2   1   1   1   1   1   0   2   1   1   2   2   2   0   1   2   0   2   1   1   0   0   1   0   1   2   0   0   1   0   0   1   1   0   1   2   2   1   1   0   1   1   2   2   1   1   1   2   0   0   1   0   2   1   1   2   1   1   2   2   0   2   2   1   0   1   1   0   2   2   1   1   0   2   2   0   1   1   0   1   1   2   1   2   0   1   1   2   1   1   1   1   1   0   0   1   2   1   2   1   0   1   0   1   1   1   1   1   1
 MK-6-16                1   1   0   1   1   0   0   1   1   2   1   0   0   1   0   2   1   0   1   1   1   1   1   2   2   1   1   2   1   2   1   2   2   2   1   2   2   2   1   1   1   1   0   2   1   2   1   2   1   1   2   1   1   1   0   0   1   2   0   1   1   1   0   1   2   1   0   0   1   1   1   2   1   2   1   0   0   1   1   2   1   2   0   2   0   2   0   1   2   0   0   2   1   1   1   1   1   0   2   1   2   2   2   2   0   1   1   0   1   1   2   1   0   1   1   1   1   0   0   1   0   1   1   1   0   1   2   2   2   0   0   1   1   2   2   1   1   0   2   0   0   2   0   2   2   2   2   1   1   1   2   0   2   1   1   1   1   1   0   2   1   1   1   0   2   2   0   1   1   0   1   1   2   1   1   0   1   1   2   1   2   1   1   2   0   0   1   2   0   1   2   0   0   0   1   1   1   1   1   1
 
!****************************************** Phenotypic Data **********************************************************
!-100.0 is resevred for missing phenotype
SimulatedTrait1        11.6840    9.6081   11.2011   10.4858    8.6800   10.1621   10.4674   11.2166   10.2004   10.7297    9.4640   11.2010   10.0298    9.0176   10.8718    9.0395    9.4909    8.7787    8.1804   10.0136    9.0469    9.7964    9.2321   11.0461    9.0421    9.5170    9.9231   10.6303   10.0364    9.8734    8.4103   10.5720   11.7193    8.5407   10.3389   10.1413    9.0044    9.3637   10.9912    9.0478   10.9762   11.1878    9.2616    8.6899   10.1756   10.4111   10.2395   11.0337   10.0756   10.5199    9.4926   10.5541   10.4011    9.6252    9.8841   11.0234   10.8527    9.9322    9.5683    8.8147   10.4116    8.9861    9.9754   10.9810    8.5789   10.7931    8.0761    9.4968   11.6454   10.4830   11.6990   11.1622    9.3549   11.0072    9.4748    9.0188    9.2675   11.6063    9.4584    9.6555   10.5733    8.8804    9.3087   12.9284    9.7058    8.6711    9.8874   10.6520   10.0125    9.8034    7.6758   11.6011    8.7167    9.9130   10.0619   10.7805   10.7594   10.8460    9.3921    8.2226   10.8374   10.0770    9.4815    9.3667   11.7636    7.4572    9.3223    8.9712   12.0044   10.2705   10.7088   10.6915   10.9874    9.8782   10.8674    9.1874    9.1129    9.0207   10.1235    9.8667    9.3952    9.6822    8.4517   10.0621    9.0609    9.8172    9.6701    9.9933    9.3703    8.8086   10.2176    9.2508   10.9371    8.5291   10.4662   11.7463    7.6898    9.6160   11.5665   10.5413    9.6080    9.9217   10.6497   10.9073   10.5351    9.9295    7.5722   10.3894   10.9293    9.6912   12.1029    9.7175    9.1515   12.5041   10.9838   10.8794   10.5775    9.9263    8.9662   10.4727   10.0153    6.7740    9.8540    9.5603    9.9884   10.2283    9.5127    9.8817   10.0721    9.0115   10.4449    8.9459    9.5336   10.0261    9.7254   10.6564   10.2977    9.2162   10.9321    9.7607    9.8833    9.2769    9.0644   10.4738    9.6653    8.7410    9.4126   10.1042    9.6624    9.4148    9.7009   10.2273   10.3876    9.2931    8.9350    9.3454    9.7970    9.4795    9.5611    9.5767
 
