# Supplementary material for: Inclusive Composite Interval Mapping of QTL by Environment Interactions in Biparental Populations
Source: PLoS One. 2015 Jul 10;10(7):e0132414. doi: 10.1371/journal.pone.0132414 (PMC4498613; doi:10.1371/journal.pone.0132414)
Supplement: S2 File — (ZIP) [file pone.0132414.s002.zip › F2 population/e=1/run_00197.met]

!**********************Note: lines staring with "!" are remarks and will be ignored in the program********************
!*********************************General Information**********************************
!Assuming F1 = P1 x P2, populations available in QTL IciMapping are: 
!  1, P1BC1F1 = P1 x F1, the first backcrossing where P1 is used as the recurrent parent;
!  2, P2BC1F1 = P2 x F1, the first backcrossing where P2 is used as the recurrent parent;
!  3, F1DH, F1-derived doubled haploids; 
!  4, RIL or F1RIL, recombination inbred lines through the repeated selfing of F1;
!  5, P1BC1RIL, recombination inbred lines through the repeated selfing of P1BC1F1;
!  6, P2BC1RIL, recombination inbred lines through the repeated selfing of P2BC1F1;
!  7, F2, the selfing generation of F1;
!  8, F3, the selfing generation of F2;
!  9, P1BC2F1, the second backcrossing where P1 is used as the recurrent parent; 
! 10, P2BC2F1, the second backcrossing where P2 is used as the recurrent parent;
! 11, P1BC2RIL, recombination inred lines through the repeated selfing of P1BC2F1; 
! 12, P2BC2RIL, recombination inred lines through the repeated selfing of P2BC2F1; 
! 13, P1BC1F2, the selfing generation of P1BC1F1; 
! 14, P2BC1F2, the selfing generation of P2BC1F1; 
! 15, P1BC2F2, the selfing generation of P1BC2F1; 
! 16, P2BC2F2, the selfing generation of P2BC2F1; 
! 17, P1BC1DH, P1BC1F1-derived doubled haploids; 
! 18, P2BC1DH, P2BC1F1-derived doubled haploids; 
! 19, P1BC2DH, P1BC2F1-derived doubled haploids; 
! 20, P2BC2DH, P2BC2F1-derived doubled haploids; 
   7      !Mapping Population (see remarks above)
   2      !Mapping Function (1 for Kosambi; 2 for Haldane; 3 for Morgan)
   2      !Marker Space Type (1 for intervals; 2 for positions)
   1      !Marker Space Unit(1 for centiMorgans; 2 for Morgan)
   6      !Number of Chromosomes (or Linkage Groups)
 200      !Size of the mapping population
   1      !Number of environments
 
!***************************************** Chromosomes and Linkage Maps **********************************************
!Chromosome                 NumMarkers
-CH1                        16
-CH2                        16
-CH3                        16
-CH4                        16
-CH5                        16
-CH6                        16
!Linkage map (Marker name followed by position or the interval length)
 MK-1-1                1     0.000
 MK-1-2                1    10.000
 MK-1-3                1    20.000
 MK-1-4                1    30.000
 MK-1-5                1    40.000
 MK-1-6                1    50.000
 MK-1-7                1    60.000
 MK-1-8                1    70.000
 MK-1-9                1    80.000
 MK-1-10               1    90.000
 MK-1-11               1   100.000
 MK-1-12               1   110.000
 MK-1-13               1   120.000
 MK-1-14               1   130.000
 MK-1-15               1   140.000
 MK-1-16               1   150.000
 MK-2-1                2     0.000
 MK-2-2                2    10.000
 MK-2-3                2    20.000
 MK-2-4                2    30.000
 MK-2-5                2    40.000
 MK-2-6                2    50.000
 MK-2-7                2    60.000
 MK-2-8                2    70.000
 MK-2-9                2    80.000
 MK-2-10               2    90.000
 MK-2-11               2   100.000
 MK-2-12               2   110.000
 MK-2-13               2   120.000
 MK-2-14               2   130.000
 MK-2-15               2   140.000
 MK-2-16               2   150.000
 MK-3-1                3     0.000
 MK-3-2                3    10.000
 MK-3-3                3    20.000
 MK-3-4                3    30.000
 MK-3-5                3    40.000
 MK-3-6                3    50.000
 MK-3-7                3    60.000
 MK-3-8                3    70.000
 MK-3-9                3    80.000
 MK-3-10               3    90.000
 MK-3-11               3   100.000
 MK-3-12               3   110.000
 MK-3-13               3   120.000
 MK-3-14               3   130.000
 MK-3-15               3   140.000
 MK-3-16               3   150.000
 MK-4-1                4     0.000
 MK-4-2                4    10.000
 MK-4-3                4    20.000
 MK-4-4                4    30.000
 MK-4-5                4    40.000
 MK-4-6                4    50.000
 MK-4-7                4    60.000
 MK-4-8                4    70.000
 MK-4-9                4    80.000
 MK-4-10               4    90.000
 MK-4-11               4   100.000
 MK-4-12               4   110.000
 MK-4-13               4   120.000
 MK-4-14               4   130.000
 MK-4-15               4   140.000
 MK-4-16               4   150.000
 MK-5-1                5     0.000
 MK-5-2                5    10.000
 MK-5-3                5    20.000
 MK-5-4                5    30.000
 MK-5-5                5    40.000
 MK-5-6                5    50.000
 MK-5-7                5    60.000
 MK-5-8                5    70.000
 MK-5-9                5    80.000
 MK-5-10               5    90.000
 MK-5-11               5   100.000
 MK-5-12               5   110.000
 MK-5-13               5   120.000
 MK-5-14               5   130.000
 MK-5-15               5   140.000
 MK-5-16               5   150.000
 MK-6-1                6     0.000
 MK-6-2                6    10.000
 MK-6-3                6    20.000
 MK-6-4                6    30.000
 MK-6-5                6    40.000
 MK-6-6                6    50.000
 MK-6-7                6    60.000
 MK-6-8                6    70.000
 MK-6-9                6    80.000
 MK-6-10               6    90.000
 MK-6-11               6   100.000
 MK-6-12               6   110.000
 MK-6-13               6   120.000
 MK-6-14               6   130.000
 MK-6-15               6   140.000
 MK-6-16               6   150.000
!*********************************** Marker Types ********************************************************************
!Co-dominant marker: When heterozygote F1 is present, P1 is coded as 2, F1 is coded as 1, and P2 is coded as 0; Otherwise, P1 is coded as 2, and P2 is coded as 0. 
!Dominant marker: When heterozygote F1 is present, P1 and F1 are coded as 12, and P2 is coded as 0; Otherwise, P1 is coded as 2, and P2 is coded as 0.  
!Recessive markers: When heterozygote F1 is present, P1 is coded as 2, and F1 and P2 are coded as 10; Otherwise, P1 is coded as 2, and P2 is coded as 0. 
!Missing marker is coded as -1. 
 MK-1-1                 1   0   1   2   2   0   1   0   1   0   1   0   2   1   2   0   1   1   1   0   0   0   0   1   1   2   2   2   2   2   0   1   1   1   1   2   1   2   1   1   1   1   1   2   1   0   2   2   1   1   1   2   1   2   2   1   1   1   0   1   1   1   1   1   1   0   0   0   0   1   2   2   1   2   1   0   0   1   2   0   1   1   1   1   1   1   0   1   0   1   1   1   1   2   0   0   0   1   1   1   1   2   1   1   2   2   2   2   0   1   1   0   2   2   2   2   1   2   1   1   0   1   1   1   1   2   1   2   2   1   1   1   2   1   1   0   1   0   1   2   1   0   0   1   1   1   0   1   0   2   1   1   1   1   1   1   1   0   1   1   1   1   1   0   2   1   1   1   0   1   1   1   1   2   1   1   1   1   1   1   1   2   2   0   0   0   0   2   0   1   0   1   2   1   0   1   1   1   1   0
 MK-1-2                 1   0   1   2   1   0   1   0   1   0   1   1   2   0   2   0   1   1   1   0   1   1   0   1   1   2   2   1   2   1   0   1   1   1   1   2   1   2   1   1   1   1   1   2   1   0   2   2   0   1   1   2   1   2   2   1   1   1   0   2   0   1   1   2   1   1   0   0   0   1   2   2   1   2   1   0   0   1   2   0   2   1   1   1   1   1   0   1   0   1   1   2   1   2   0   0   0   1   1   1   0   2   1   1   1   2   1   2   0   1   1   0   2   2   2   1   1   2   1   1   0   1   1   2   1   1   1   2   2   1   1   1   2   1   1   0   1   0   1   2   1   0   0   1   0   1   0   1   1   2   1   1   0   1   1   1   1   0   1   0   1   1   1   0   2   1   1   1   0   1   1   1   1   2   1   0   1   1   1   1   1   2   1   0   0   0   0   0   0   2   0   1   2   1   0   2   1   1   1   1
 MK-1-3                 1   0   1   1   1   0   1   0   1   0   1   1   2   0   2   1   1   1   1   0   1   1   1   1   1   2   2   1   2   1   0   1   1   1   1   2   1   2   2   1   1   1   1   2   1   1   2   2   0   1   1   2   1   2   2   1   1   1   0   2   0   1   1   2   1   1   0   0   0   0   2   2   0   2   1   0   0   1   2   0   2   2   0   1   1   1   0   1   0   1   1   1   1   2   0   0   0   1   2   1   1   2   1   1   1   2   0   2   0   1   1   0   2   1   2   1   1   2   1   1   0   1   0   2   2   1   1   2   2   1   1   1   1   1   1   1   2   0   1   2   1   0   0   1   1   2   0   0   1   2   0   1   1   1   1   1   1   0   1   0   1   1   1   1   2   0   1   1   0   1   1   1   2   2   1   0   2   2   2   1   1   2   1   0   1   0   0   0   1   2   0   1   2   1   0   2   0   1   1   1
 MK-1-4                 1   0   1   1   1   0   1   0   1   1   2   1   2   0   2   2   1   1   1   0   0   2   1   1   2   1   2   1   2   2   0   1   1   2   2   2   1   2   2   1   1   1   2   2   1   1   2   2   1   1   1   2   1   2   2   0   1   1   0   2   2   1   1   0   0   1   0   0   1   0   2   2   0   2   1   1   0   1   1   0   2   1   0   2   1   1   0   0   0   1   1   1   1   2   0   0   1   1   2   1   1   2   1   1   1   2   0   2   0   1   1   0   2   1   2   1   1   2   1   1   0   1   0   2   2   1   1   1   2   1   1   0   1   1   2   1   2   0   1   1   0   0   0   1   1   2   0   0   2   2   0   1   2   1   1   2   1   0   1   0   1   1   1   1   2   0   2   1   0   1   1   1   2   2   1   0   2   2   1   0   1   2   1   1   1   0   0   0   1   2   0   2   2   1   0   2   0   1   1   1
 MK-1-5                 1   0   0   1   0   0   2   0   1   1   2   1   2   0   2   2   1   1   1   0   0   2   1   1   1   1   1   1   2   2   0   1   1   2   2   1   1   2   2   1   2   1   1   2   1   0   2   2   1   1   1   2   1   2   1   1   1   1   0   2   1   1   1   0   0   1   0   0   1   0   2   2   0   2   1   1   1   1   1   1   1   1   0   1   1   1   0   0   0   1   1   2   1   2   0   0   0   0   1   1   1   1   1   1   1   2   0   1   0   1   1   0   2   0   2   1   1   2   1   0   0   1   0   2   1   2   1   1   2   0   1   0   2   1   2   1   2   1   1   1   2   0   0   0   1   2   1   0   2   1   0   1   2   1   1   2   0   0   1   0   1   1   2   1   2   0   2   1   0   1   1   1   2   2   1   0   2   1   1   0   1   2   1   1   1   1   0   1   1   2   0   2   2   1   1   2   0   1   1   1
 MK-1-6                 1   0   0   2   0   0   1   0   1   1   2   1   2   0   2   0   1   1   1   0   0   2   1   1   1   1   1   1   2   1   0   1   1   2   2   1   2   2   2   1   2   1   1   2   1   0   2   2   1   1   2   1   1   2   1   1   0   1   0   2   1   2   1   0   0   1   0   0   1   0   2   2   0   1   1   1   1   1   1   1   1   1   0   1   1   1   0   0   0   0   1   2   0   2   0   0   0   1   0   1   1   0   1   1   0   2   0   2   1   1   1   0   2   1   2   0   1   2   1   0   0   1   0   1   1   2   1   1   2   0   2   0   2   1   2   1   2   1   1   1   2   0   0   0   1   1   1   0   2   0   1   0   2   0   1   2   0   0   1   0   1   1   2   1   2   0   2   1   0   1   1   0   2   2   2   0   2   1   1   0   1   1   1   1   1   0   0   1   1   1   1   2   2   1   1   2   0   0   1   1
 MK-1-7                 1   0   0   2   1   1   0   0   1   1   1   1   2   0   2   0   1   1   1   0   0   2   1   1   1   1   1   1   2   1   0   1   1   1   2   1   2   2   2   2   2   1   1   1   0   0   2   1   2   1   2   1   1   2   1   1   0   1   0   2   1   0   2   0   0   1   1   0   1   0   2   2   1   1   1   1   1   1   0   1   1   1   0   1   0   1   1   1   0   0   1   2   0   2   0   0   0   1   0   1   1   0   1   1   0   2   0   2   1   1   2   0   2   1   2   0   2   2   1   0   0   1   0   1   1   2   1   1   2   0   1   0   2   1   2   1   2   2   1   1   2   0   0   0   1   1   1   1   2   0   1   0   2   1   0   2   0   0   1   0   1   1   2   1   2   0   2   1   1   1   1   0   1   0   1   0   2   1   1   0   1   1   0   1   1   1   0   1   1   2   1   2   2   1   1   2   0   0   1   2
 MK-1-8                 2   0   0   2   1   1   0   0   1   1   0   1   1   1   2   0   1   1   1   0   0   2   1   0   1   1   1   1   2   1   0   2   1   1   2   1   2   2   2   2   2   1   1   1   0   0   2   1   2   1   2   1   1   2   1   1   2   1   0   1   1   0   2   0   1   1   1   0   1   0   1   2   0   1   1   1   1   1   0   1   1   2   1   1   0   1   1   1   1   1   1   2   0   2   0   0   1   1   0   1   1   1   1   2   0   2   0   2   1   1   2   0   2   0   2   0   2   2   1   1   0   1   0   1   1   2   1   1   2   0   0   0   2   1   2   1   2   2   1   1   1   0   0   0   1   1   1   2   2   0   1   0   1   1   1   2   0   0   0   1   1   1   2   0   2   0   2   1   1   1   1   1   1   0   1   0   1   1   1   0   1   1   0   1   1   1   0   1   1   2   1   0   1   2   2   2   0   0   2   2
 MK-1-9                 2   1   0   2   1   1   0   0   1   1   0   2   1   0   2   0   1   1   1   0   0   2   1   0   2   1   1   1   2   1   1   1   1   2   1   1   2   1   2   2   0   1   1   1   0   0   2   1   2   1   2   1   1   2   1   2   2   1   0   1   1   0   2   1   1   1   2   0   2   0   1   2   0   1   1   1   2   1   0   2   1   2   1   1   1   1   2   1   1   2   1   2   0   2   0   0   1   0   0   1   1   1   1   2   0   2   0   2   2   1   2   1   2   0   2   0   2   2   0   1   0   1   1   1   1   1   1   1   2   0   0   0   2   1   2   1   1   2   1   0   2   0   0   0   1   0   1   2   2   0   1   0   1   2   1   2   0   1   0   1   1   1   2   0   2   1   2   2   0   1   1   1   1   0   1   0   1   0   1   0   1   1   1   1   1   1   0   1   2   2   1   0   1   1   2   2   0   0   1   2
 MK-1-10                2   1   0   2   1   1   0   0   1   1   0   2   1   0   2   0   0   1   1   0   0   2   1   0   2   1   1   2   2   1   1   1   2   2   1   2   2   0   2   2   0   1   1   1   0   0   2   1   2   1   1   0   1   2   1   2   1   1   0   1   1   0   1   1   1   1   2   0   1   1   1   2   0   1   1   1   2   2   0   2   1   1   1   2   0   1   2   0   0   2   1   2   0   2   0   0   1   0   0   1   1   1   1   2   0   2   1   2   2   1   1   1   2   0   2   0   1   2   0   2   0   0   1   0   1   1   1   1   2   0   0   0   2   1   2   1   2   2   1   1   2   0   0   0   1   0   1   2   2   0   1   0   1   2   0   2   0   1   1   1   1   1   2   0   2   1   2   2   0   1   1   1   2   0   1   0   1   0   1   1   1   1   1   1   1   1   0   1   0   2   1   1   1   0   2   2   0   0   2   2
 MK-1-11                2   1   0   2   1   1   0   1   1   1   0   2   1   0   2   1   0   1   1   1   0   2   1   0   2   0   1   2   1   1   0   1   2   2   1   2   1   1   1   1   1   1   1   1   0   0   2   1   2   1   1   0   2   2   0   2   1   1   0   1   1   0   1   1   1   1   1   0   1   1   1   1   0   1   1   1   2   1   1   2   1   1   0   2   0   1   1   0   1   2   1   2   0   2   0   0   2   1   1   0   1   1   1   2   1   2   2   2   2   1   1   1   2   0   2   0   2   1   1   2   1   0   1   0   1   1   1   1   1   0   0   0   2   1   2   2   1   2   1   1   2   0   1   0   1   0   2   2   1   0   1   1   1   2   1   2   0   1   1   1   1   1   2   0   1   0   2   2   0   1   1   1   1   1   1   0   1   0   1   2   1   1   1   1   1   1   0   1   0   2   0   1   1   0   2   2   1   0   2   2
 MK-1-12                2   1   0   2   1   1   0   1   1   0   1   2   1   0   2   1   0   1   1   1   0   2   1   1   2   0   1   2   1   1   0   1   2   2   1   2   1   1   0   1   1   1   1   1   0   0   2   1   1   2   1   0   2   2   0   1   1   1   0   1   1   0   0   1   1   1   1   0   1   0   1   1   0   1   2   1   1   1   1   1   1   1   0   2   0   2   2   0   1   2   1   2   0   2   0   0   1   1   1   0   1   1   1   2   1   2   2   2   2   1   1   1   2   1   2   1   2   1   0   2   1   0   1   0   1   0   2   1   1   0   0   0   2   1   2   2   1   1   0   1   2   0   1   0   0   0   1   2   2   0   1   2   1   2   2   2   0   1   1   1   1   1   2   0   1   1   2   2   0   1   1   1   1   1   2   0   1   0   1   2   2   1   1   1   1   1   0   1   0   2   0   1   0   0   2   2   1   0   2   2
 MK-1-13                2   1   1   2   1   1   0   1   1   0   1   2   1   0   2   1   0   1   1   1   0   2   1   1   2   0   1   1   0   1   0   1   2   2   1   2   1   1   0   0   1   1   1   1   1   0   2   1   1   2   1   0   2   2   0   1   1   1   0   1   1   1   0   1   1   1   1   0   1   0   2   1   1   1   2   1   1   1   1   1   1   1   0   2   0   2   2   1   1   0   1   2   0   2   0   0   1   1   1   0   1   1   1   2   1   2   2   2   2   1   1   1   1   1   2   1   2   1   0   2   0   0   1   0   1   0   2   2   1   0   1   1   1   1   2   2   0   1   0   1   2   0   1   1   1   1   1   1   2   0   2   1   1   2   2   2   0   1   1   2   1   1   2   0   1   0   2   1   1   2   1   1   1   1   2   0   2   0   1   1   2   1   2   0   1   1   0   0   0   2   0   1   0   0   2   2   2   1   2   2
 MK-1-14                1   1   1   2   1   0   1   1   1   1   1   2   1   1   2   1   0   0   1   1   0   2   2   0   1   0   1   1   0   1   0   1   2   1   1   2   1   0   0   1   1   1   1   1   1   0   2   1   2   2   1   0   1   2   0   1   1   1   1   1   1   2   0   1   1   1   1   0   1   0   2   2   1   1   2   1   1   1   1   1   1   1   0   2   0   2   2   1   0   1   1   1   0   2   0   0   1   2   1   1   1   1   1   2   1   2   2   2   1   1   1   1   1   1   1   1   0   1   0   2   1   1   2   0   2   0   2   1   1   0   1   1   1   1   2   2   1   1   0   1   2   0   2   1   0   1   1   1   2   1   2   1   1   2   2   2   0   1   1   2   1   1   2   0   1   0   2   1   1   1   1   0   2   2   1   0   2   0   1   1   2   1   1   0   2   1   0   0   0   2   0   1   1   0   2   1   2   1   2   2
 MK-1-15                0   1   1   2   1   1   1   1   1   1   1   2   1   1   2   1   0   0   1   2   1   2   2   1   1   0   1   1   0   1   1   1   1   2   1   2   1   0   0   1   1   1   1   1   1   0   2   2   2   1   1   0   1   2   1   1   1   1   1   1   1   1   0   1   1   1   1   0   1   1   2   2   1   2   1   1   1   1   1   1   1   1   0   2   0   2   2   1   0   1   1   1   0   2   0   1   1   2   0   1   1   1   0   2   1   2   2   2   1   1   1   1   1   1   1   1   0   1   0   2   1   1   1   0   2   0   2   1   1   0   1   2   0   1   2   2   1   0   1   1   2   1   2   1   0   1   1   2   2   1   2   1   1   2   1   2   0   1   1   2   1   1   2   0   1   1   1   1   0   2   1   0   2   2   1   0   2   0   1   1   2   1   1   0   2   1   1   0   1   2   0   1   1   0   2   2   2   1   1   1
 MK-1-16                0   1   1   2   1   1   1   1   1   1   1   2   1   1   2   1   0   1   1   2   1   1   2   1   1   0   1   1   0   2   2   1   1   0   1   2   1   1   0   1   1   1   0   1   1   0   2   2   2   1   1   0   1   2   1   2   1   1   0   1   1   1   0   1   1   1   1   0   1   1   2   2   2   2   1   1   2   1   1   2   1   1   0   2   0   2   2   0   0   1   2   1   0   2   0   1   0   1   1   1   1   1   0   1   2   2   2   2   1   1   1   2   1   2   1   1   1   1   0   2   1   1   1   0   1   0   2   1   2   1   1   2   1   1   2   2   1   0   1   1   1   1   2   1   0   2   1   2   2   1   2   1   1   2   1   1   0   1   1   2   1   1   2   1   1   1   0   1   0   2   1   0   2   2   0   0   2   0   1   1   2   1   1   1   2   1   1   0   1   2   0   1   1   0   2   2   2   1   1   1
 MK-2-1                 1   0   0   0   1   1   2   1   0   1   2   0   0   2   2   1   1   1   1   2   1   1   0   2   0   0   1   1   1   0   1   1   0   0   0   1   0   0   1   0   0   1   0   1   2   1   1   1   0   0   2   1   1   0   1   1   1   1   0   0   1   0   0   0   1   2   1   2   1   2   1   1   1   2   2   0   1   1   0   0   2   1   0   0   0   1   2   2   0   2   2   1   1   1   0   2   1   2   0   1   1   2   0   2   1   2   1   1   1   1   2   2   2   1   1   0   2   0   2   1   0   0   1   1   1   2   1   1   1   2   0   2   0   0   0   2   0   2   2   0   0   1   1   1   1   2   1   0   0   2   1   1   1   1   1   1   1   0   2   1   1   1   2   2   0   1   1   2   2   1   0   1   0   0   1   1   0   1   1   2   1   1   1   0   0   1   1   1   1   1   1   1   2   2   1   2   1   0   1   0
 MK-2-2                 1   0   0   0   1   1   2   1   0   2   2   0   0   2   2   2   1   1   2   2   1   0   2   1   0   0   1   1   1   0   1   1   1   0   1   1   1   0   1   0   0   1   0   1   2   1   1   1   0   1   2   1   1   0   1   1   1   0   1   0   0   0   0   1   1   1   1   2   0   2   1   2   1   2   2   0   0   1   0   0   2   1   0   0   0   1   2   2   2   2   2   1   1   1   0   2   1   2   0   1   1   2   0   2   1   2   1   1   1   1   1   1   2   2   1   0   2   0   2   1   1   0   1   2   1   2   1   1   2   2   0   1   0   0   0   2   0   2   2   2   0   1   1   1   0   2   1   0   0   1   1   0   1   1   1   1   1   0   1   1   1   1   2   2   0   1   1   2   2   1   0   0   0   0   1   1   0   1   1   2   1   1   1   1   1   1   1   2   1   1   0   1   2   1   1   1   1   0   2   0
 MK-2-3                 1   0   1   0   1   1   2   1   0   2   2   0   0   2   1   2   1   2   1   2   1   0   2   1   0   1   1   1   1   0   1   1   0   1   2   1   1   0   1   0   0   1   0   1   2   1   0   0   1   1   2   1   1   0   0   1   1   1   1   0   0   1   0   1   1   0   1   2   0   2   1   2   0   2   2   0   0   1   1   0   2   1   0   1   0   0   1   2   1   2   2   1   1   1   0   2   0   2   1   1   1   2   0   2   1   2   1   1   1   1   1   1   2   2   1   0   2   0   2   1   1   0   1   2   2   2   1   1   2   2   1   2   0   0   0   2   1   2   2   2   0   1   1   1   1   1   1   0   0   1   1   0   1   1   1   1   1   0   1   2   1   1   2   2   0   0   1   2   2   0   0   0   0   0   1   2   0   2   2   2   1   1   1   1   1   1   1   2   1   1   0   1   2   2   1   1   1   2   1   0
 MK-2-4                 1   0   2   0   1   1   2   1   0   2   2   0   0   2   1   2   1   2   0   1   1   0   2   1   0   1   1   1   0   0   1   1   0   1   2   1   1   0   1   0   0   1   1   1   2   0   0   0   1   1   2   1   1   0   0   2   2   1   1   1   0   1   0   2   1   0   0   1   0   2   1   2   0   2   2   1   0   1   1   0   2   2   0   1   0   0   1   2   1   2   2   1   1   0   0   2   0   1   1   1   1   2   0   2   1   2   1   0   2   1   1   1   2   1   1   0   1   0   2   1   2   0   1   2   1   2   1   1   2   2   1   1   0   0   0   2   1   2   2   2   0   1   1   1   1   1   1   0   0   1   1   0   1   1   1   1   0   0   1   2   1   1   2   2   0   0   1   2   2   0   0   0   1   0   1   2   0   1   2   2   2   1   1   1   1   1   1   2   1   1   0   1   2   2   1   1   1   1   0   2
 MK-2-5                 1   0   2   0   1   1   2   0   0   2   2   0   0   2   1   1   1   2   0   1   1   1   2   1   0   1   1   1   0   0   1   1   1   1   2   1   1   0   1   0   0   1   1   1   2   0   0   0   1   1   2   0   2   0   0   2   2   1   1   1   0   1   0   2   1   2   1   1   0   1   1   1   0   2   2   1   0   1   1   0   2   2   0   1   1   1   0   2   1   1   2   1   1   0   0   2   0   2   1   2   1   2   0   2   1   2   1   0   2   1   1   1   2   1   2   0   1   0   0   1   2   0   2   2   1   1   2   1   1   2   2   2   0   1   0   2   2   1   1   2   0   0   1   0   1   2   1   0   1   1   1   0   1   1   1   1   0   0   0   2   1   1   1   2   0   1   1   2   2   0   0   0   1   1   1   1   0   1   2   2   2   1   1   0   0   2   1   2   1   1   0   1   1   2   1   1   1   1   0   2
 MK-2-6                 2   0   2   0   1   0   2   1   0   2   2   0   1   2   1   0   1   2   0   1   2   2   2   1   0   0   1   1   1   0   1   1   1   1   2   1   1   1   0   0   0   1   1   1   2   1   1   0   1   1   2   0   2   0   0   2   2   0   1   1   0   1   0   2   1   2   1   1   0   1   1   1   0   2   2   1   0   1   1   0   2   2   0   1   1   1   1   2   2   1   2   1   1   0   1   2   0   2   1   2   1   0   0   2   2   2   0   0   2   1   2   0   2   1   2   1   1   0   0   1   2   0   2   2   1   1   2   1   1   2   2   2   0   1   1   2   2   1   1   2   1   0   0   0   1   2   1   0   1   2   1   0   1   1   1   1   0   0   1   1   1   1   1   2   1   1   1   2   2   1   1   0   1   1   1   1   0   1   2   2   2   1   1   0   0   2   1   2   1   0   0   1   1   2   1   1   0   1   0   2
 MK-2-7                 2   0   1   0   1   1   2   1   0   2   2   0   2   2   1   1   1   2   0   1   2   2   2   2   0   1   1   1   1   0   1   1   2   1   2   1   1   1   0   0   1   1   1   1   1   1   2   0   1   1   2   0   2   0   1   2   2   1   0   1   0   1   2   2   1   2   1   1   0   1   1   1   0   2   1   1   0   1   1   0   2   2   0   1   1   1   1   2   2   1   1   1   1   0   1   2   1   2   1   2   1   0   1   2   2   2   0   0   2   1   2   0   2   1   2   1   1   0   0   1   2   0   2   2   0   0   2   2   1   1   2   2   0   1   1   1   1   1   1   2   1   1   0   0   1   2   1   0   1   2   1   1   1   1   1   1   0   0   2   2   1   1   1   2   1   1   1   2   2   1   1   0   1   1   1   1   0   1   2   2   2   1   0   0   0   2   1   2   1   0   0   1   1   1   1   1   0   1   0   2
 MK-2-8                 2   1   1   0   1   1   2   1   0   2   2   0   2   2   0   1   2   2   0   1   2   2   2   1   0   1   1   1   1   0   1   0   2   1   2   1   1   1   1   0   1   1   1   1   1   1   2   0   1   1   1   0   2   0   1   2   2   1   0   2   0   1   2   2   1   2   2   1   0   1   2   1   0   2   1   1   0   2   1   0   2   2   0   1   1   0   1   2   1   1   1   1   1   0   1   2   1   2   1   2   1   0   1   1   2   2   0   1   2   1   1   1   2   1   2   1   1   0   0   1   2   0   1   2   1   0   2   2   1   1   1   2   0   1   1   1   1   1   2   2   1   1   0   0   1   2   1   0   0   2   1   1   1   1   1   2   0   0   1   2   0   1   0   2   1   2   1   2   2   1   1   0   0   2   1   1   0   2   2   2   2   1   0   0   1   2   1   2   1   0   0   1   1   1   1   1   0   1   0   2
 MK-2-9                 1   1   0   0   1   1   2   1   0   2   2   0   2   2   0   1   2   2   0   1   2   2   2   1   0   1   1   1   1   0   1   0   2   1   2   1   2   1   0   0   1   1   1   1   1   1   2   0   0   0   2   0   2   1   1   2   1   0   0   2   0   1   2   2   1   2   1   1   0   1   2   1   0   2   1   1   0   2   1   1   2   2   1   1   1   0   1   1   1   1   1   1   1   0   1   2   1   1   1   2   1   0   1   2   2   1   0   1   2   1   1   1   2   1   2   0   1   0   0   1   2   0   1   2   1   0   2   2   1   2   1   2   0   1   1   1   1   1   2   2   1   1   0   0   2   1   1   0   0   2   1   2   1   1   1   2   0   0   1   2   0   0   0   2   1   2   1   2   2   1   0   1   0   2   1   1   0   1   2   2   2   1   0   0   1   2   1   2   1   0   0   2   1   1   2   1   0   1   0   2
 MK-2-10                1   1   0   0   1   1   2   2   0   2   2   0   2   2   0   1   2   2   0   1   2   2   2   1   0   1   1   1   1   0   1   0   1   1   2   1   2   1   0   1   1   1   1   1   0   1   2   1   0   0   2   0   0   1   1   2   1   0   1   2   0   1   2   2   1   2   1   1   0   0   2   1   1   2   1   1   0   1   1   1   2   2   1   1   1   1   1   1   1   1   1   1   1   0   1   2   1   1   1   2   1   1   0   1   2   1   0   1   2   1   1   1   2   1   2   1   1   0   0   1   2   0   1   2   1   0   2   2   2   2   1   2   1   1   1   1   1   1   2   1   2   1   0   0   2   2   1   0   0   2   1   2   1   2   1   2   0   0   1   2   0   0   0   2   1   2   1   2   2   1   0   0   0   2   0   1   1   2   1   2   2   0   1   0   0   2   1   2   1   0   1   2   1   1   2   0   0   1   0   2
 MK-2-11                1   1   0   0   1   1   1   2   0   2   2   1   2   2   2   1   2   1   0   1   2   1   2   1   0   1   0   1   1   0   1   0   1   1   2   1   1   1   0   1   0   1   1   1   0   1   2   1   0   0   2   0   0   1   2   1   1   0   2   2   0   1   2   2   1   2   1   1   0   0   1   1   1   2   1   2   0   1   1   1   2   2   1   1   1   1   1   1   1   0   1   2   1   1   1   2   1   1   0   2   1   1   0   1   1   1   0   1   2   2   1   1   2   2   1   0   0   0   0   1   2   0   1   1   0   0   2   2   2   2   1   2   2   1   1   1   1   1   2   1   2   1   0   0   2   1   1   1   0   2   1   2   2   2   2   2   0   0   2   2   0   0   0   2   2   2   1   2   2   1   0   0   1   1   1   1   1   2   1   2   2   0   1   0   0   2   1   1   1   1   1   2   1   1   2   0   0   1   0   2
 MK-2-12                1   0   0   1   1   2   1   2   0   1   2   1   1   2   2   1   2   1   1   1   1   1   1   1   0   1   0   1   1   1   1   0   1   1   1   0   1   1   0   1   0   1   1   2   0   1   2   1   0   0   2   1   0   1   1   1   1   0   2   2   0   0   2   1   1   2   1   1   0   0   1   1   1   2   1   1   0   1   1   1   1   2   1   1   1   1   1   1   2   0   1   2   1   1   1   2   1   1   0   2   1   1   1   1   0   0   0   1   1   2   1   2   2   2   1   0   1   0   0   1   2   1   1   1   0   0   2   2   2   2   1   2   2   1   0   1   1   1   2   1   2   1   0   0   2   1   1   1   0   2   1   2   2   2   2   2   0   0   2   2   0   0   0   2   2   2   1   2   2   1   0   1   1   0   1   1   1   1   1   2   2   1   1   0   0   2   1   1   2   1   1   1   1   1   2   0   0   1   1   2
 MK-2-13                1   1   0   1   1   2   2   2   1   0   2   2   1   2   2   1   2   0   2   1   2   1   1   1   0   1   0   1   1   1   1   0   1   1   1   1   0   1   0   1   1   1   1   1   0   0   2   1   0   0   2   1   0   1   1   1   1   1   2   2   1   0   2   1   0   2   1   1   1   0   1   1   1   2   0   1   0   1   1   1   1   2   1   1   1   1   1   2   2   1   1   2   1   1   1   2   1   1   0   1   1   1   1   1   1   0   0   1   1   2   1   2   2   2   1   0   1   0   1   1   2   1   1   1   0   0   2   1   2   2   1   2   2   1   0   1   1   1   1   1   2   2   0   0   2   1   1   1   0   2   1   2   2   2   2   2   0   0   2   2   1   1   0   1   2   2   1   2   2   1   1   1   1   0   1   1   1   1   1   2   2   1   1   0   0   2   1   1   2   1   0   0   1   1   2   0   0   0   1   2
 MK-2-14                1   1   1   1   1   1   2   2   1   0   2   2   1   2   2   1   2   0   1   1   2   1   1   2   0   1   0   1   0   1   1   1   1   1   1   1   1   1   0   1   1   1   1   1   1   0   1   1   0   0   2   1   0   0   1   1   1   1   2   2   2   0   2   1   0   1   1   1   1   0   2   1   1   2   0   0   0   1   0   1   1   2   1   1   0   1   1   1   2   1   1   1   1   1   0   2   1   1   0   1   1   1   1   1   1   0   1   1   1   2   1   1   2   2   1   0   1   0   1   1   1   1   1   1   0   1   2   0   2   1   0   2   1   1   1   1   1   1   1   1   2   1   0   1   2   2   1   1   0   2   2   1   2   2   2   2   0   0   2   2   1   1   1   1   2   2   0   2   2   1   1   1   1   0   1   1   1   1   2   2   2   1   1   1   0   2   1   1   2   1   0   0   1   1   2   0   0   1   1   1
 MK-2-15                0   0   0   1   1   1   2   2   1   0   2   2   1   2   1   1   2   0   1   1   2   1   1   1   0   1   0   1   0   2   0   1   2   1   1   1   1   1   0   0   1   1   2   1   1   0   2   1   0   1   1   1   0   0   1   1   1   1   2   2   2   0   2   1   0   1   1   1   1   0   2   1   2   2   0   0   0   1   0   2   1   2   2   1   1   1   1   1   2   0   2   1   1   1   0   2   1   1   0   0   1   1   1   1   0   0   2   2   1   2   1   1   2   2   1   1   1   0   1   1   1   1   1   1   0   1   2   0   2   2   0   2   1   1   1   1   1   1   1   2   1   1   1   1   2   2   1   0   1   2   2   1   2   2   2   2   0   0   2   2   0   0   1   1   1   2   0   2   2   1   1   1   0   0   0   1   1   2   2   2   2   1   1   1   0   2   1   1   2   2   0   0   2   1   1   0   0   1   1   1
 MK-2-16                1   1   0   1   0   1   1   2   1   0   2   2   1   2   1   1   2   0   1   1   1   2   1   1   0   1   0   1   1   2   0   1   2   0   1   1   1   2   0   1   1   1   2   1   1   0   2   1   0   1   1   1   0   1   1   1   1   1   2   2   2   0   1   1   0   1   1   1   1   0   2   0   2   2   0   1   0   1   0   2   1   2   2   2   1   1   0   2   2   0   2   1   1   1   0   2   1   1   1   1   1   1   1   1   0   0   2   1   1   1   1   1   2   1   1   1   0   0   0   1   1   1   2   1   0   1   1   1   2   2   0   2   1   1   1   1   1   1   1   0   1   1   1   1   2   2   1   0   1   2   2   0   2   2   2   2   0   0   0   2   0   0   1   1   1   1   0   2   0   2   1   1   0   1   0   1   1   2   2   2   2   1   1   1   0   0   1   1   2   2   0   0   2   1   1   0   0   1   1   1
 MK-3-1                 1   2   1   1   1   1   2   0   1   1   2   2   2   1   1   2   1   1   2   1   0   1   0   1   0   0   2   2   2   2   1   1   1   1   1   1   1   0   1   2   2   1   1   1   0   2   1   0   1   1   1   2   2   0   1   0   0   1   1   2   1   1   1   1   0   1   1   2   1   2   2   2   1   0   0   1   1   1   1   1   0   1   1   0   0   1   1   2   0   0   1   1   2   1   1   1   0   1   1   1   0   0   0   1   1   1   0   1   1   1   1   2   2   1   1   1   1   0   2   1   1   2   1   1   0   2   2   2   1   2   1   2   1   1   1   2   1   2   1   1   1   2   1   1   0   1   0   1   1   1   1   0   1   1   1   1   0   1   0   2   1   2   1   2   0   1   0   2   1   2   1   0   1   1   2   1   2   0   1   1   0   1   2   1   0   0   1   1   0   1   1   1   1   1   2   1   0   1   1   2
 MK-3-2                 1   2   1   1   1   1   2   0   1   1   1   2   1   1   1   2   1   1   2   1   1   1   0   1   0   0   1   2   2   2   1   1   1   1   1   1   1   0   1   2   2   1   1   1   1   1   1   0   2   1   1   2   2   0   1   1   0   1   1   2   1   1   1   0   0   1   1   1   1   2   1   2   1   1   0   1   1   1   1   1   0   1   1   0   1   1   1   2   0   0   1   1   2   1   0   1   0   1   1   1   0   0   0   1   1   1   0   1   1   1   1   2   2   1   1   1   1   0   1   1   1   2   1   1   0   2   1   2   1   2   1   2   1   1   0   2   1   2   2   1   1   2   2   1   0   1   0   1   1   1   2   0   1   1   2   1   0   2   0   2   1   2   1   2   0   1   0   2   1   2   1   0   0   1   2   1   2   1   1   1   0   1   1   2   0   1   1   1   1   1   1   1   0   2   1   1   1   1   1   2
 MK-3-3                 1   1   1   1   1   1   2   1   1   1   1   2   1   1   1   2   1   1   2   2   1   1   0   1   0   0   0   2   2   2   2   1   1   1   1   1   1   0   1   2   2   1   1   1   1   0   1   1   2   1   2   1   2   1   0   1   1   1   0   2   0   2   1   0   0   0   2   1   1   2   1   2   1   2   0   2   1   1   0   0   0   1   2   0   1   1   1   2   0   0   1   1   2   1   0   1   0   1   1   1   0   0   0   1   1   1   0   1   1   1   1   2   2   1   0   0   1   1   1   1   1   2   1   1   0   2   1   2   1   2   1   2   1   1   0   1   1   2   2   1   2   2   1   1   0   2   0   1   1   1   2   0   1   1   1   1   0   2   0   1   1   2   1   2   0   2   0   2   2   1   1   0   1   2   1   1   2   1   1   1   1   1   2   2   0   1   1   1   1   1   1   1   0   2   1   1   1   1   1   2
 MK-3-4                 1   1   1   1   1   0   2   1   1   1   1   2   1   1   1   2   1   1   1   2   1   1   0   1   0   0   0   1   1   2   2   1   1   1   1   1   1   1   1   2   2   2   1   1   1   1   1   1   2   1   2   1   1   2   0   1   1   1   0   2   0   2   1   1   0   0   2   0   1   2   2   2   0   2   0   2   1   2   0   0   0   1   1   0   1   0   1   2   0   0   1   1   2   1   1   1   0   1   2   1   0   0   0   1   1   1   1   1   1   1   2   2   2   1   0   1   1   0   0   1   1   2   1   1   0   2   1   2   1   2   2   1   1   1   0   1   0   2   2   0   2   2   1   1   0   2   1   1   1   1   2   0   2   1   1   1   0   2   0   1   1   1   1   2   0   2   0   2   2   1   1   0   1   2   0   1   2   2   0   1   1   1   2   2   0   0   1   2   1   1   1   1   0   2   1   1   0   1   2   2
 MK-3-5                 1   2   1   0   1   0   2   1   0   1   1   1   1   1   1   2   1   1   1   2   1   1   0   1   0   0   0   1   1   2   2   1   1   1   1   1   1   2   1   2   2   2   1   1   1   1   1   2   2   1   1   0   1   2   0   1   1   1   0   1   0   2   1   1   0   0   2   1   1   2   2   2   0   1   0   2   1   2   0   0   0   1   1   0   1   1   1   2   0   1   1   1   2   1   1   2   0   1   2   2   1   0   1   1   1   0   0   1   1   0   2   2   1   1   0   1   1   0   0   1   1   2   1   1   0   2   1   1   0   2   2   1   1   1   2   1   0   2   2   0   2   2   1   1   1   2   1   1   1   1   2   0   2   1   1   1   1   2   0   1   1   2   1   2   1   2   0   2   2   0   1   0   1   2   0   2   2   2   0   1   2   1   2   2   0   0   1   2   1   0   1   1   0   2   1   1   0   0   0   2
 MK-3-6                 1   2   1   0   1   0   1   1   0   1   1   1   1   1   1   2   1   1   1   2   0   0   0   1   0   0   0   1   1   2   2   1   1   2   1   2   1   1   0   2   2   2   0   1   1   1   1   2   1   0   1   0   1   2   0   1   1   1   0   1   0   2   0   1   0   0   2   1   1   2   2   2   0   1   1   2   1   2   0   0   0   1   1   0   0   1   1   2   0   1   1   1   0   1   1   2   0   1   2   2   1   0   1   1   0   0   0   1   1   1   2   2   1   1   1   1   1   0   1   0   1   2   1   1   0   2   1   1   1   2   2   1   1   1   2   1   1   2   2   0   2   2   2   1   2   2   1   1   1   1   2   0   2   1   1   1   1   2   1   1   1   2   2   2   1   2   0   2   2   0   0   0   1   2   0   1   2   2   1   1   2   1   2   2   0   1   1   2   1   1   1   1   0   2   1   0   0   0   0   1
 MK-3-7                 0   2   1   0   1   0   1   1   0   1   1   1   2   1   2   2   1   1   1   2   1   0   0   1   0   0   0   1   1   1   1   1   1   2   1   2   1   2   0   2   2   2   0   1   1   1   1   1   1   0   1   0   1   1   0   1   1   1   0   1   0   2   0   1   0   1   2   0   1   2   0   2   0   1   2   2   2   2   0   0   1   2   1   0   0   1   1   2   0   1   1   1   0   1   1   2   0   1   1   2   1   0   1   1   1   0   0   0   1   1   2   2   1   1   0   1   1   0   1   0   1   2   1   2   0   1   1   2   1   2   2   1   2   0   2   0   1   0   2   1   1   2   2   2   2   2   1   1   2   1   2   0   2   1   1   1   1   2   1   1   1   2   2   1   1   2   0   2   2   0   0   0   1   2   0   1   2   2   1   1   2   1   2   2   0   1   1   1   2   2   1   1   0   2   1   0   0   0   0   1
 MK-3-8                 0   2   1   1   1   0   2   0   1   1   1   1   2   1   2   1   1   1   1   2   1   0   0   1   0   0   0   1   1   1   1   1   1   2   2   1   1   2   0   2   2   2   0   1   1   1   1   2   1   0   1   0   1   0   0   1   1   2   0   1   0   2   1   1   0   1   2   1   1   2   1   1   0   1   2   2   2   2   0   0   1   2   1   0   0   1   1   2   0   1   1   0   0   2   1   2   0   1   1   1   1   1   2   1   1   0   0   0   2   1   2   1   1   1   0   1   2   0   1   2   1   2   1   2   0   0   0   1   1   2   2   1   2   0   2   0   0   0   2   1   1   2   2   2   2   1   1   1   1   1   1   0   1   1   1   0   1   2   1   1   1   2   2   0   1   2   0   2   1   0   1   0   2   2   0   1   2   2   1   1   2   1   1   0   0   1   1   1   2   2   1   1   1   2   0   1   0   0   0   1
 MK-3-9                 0   2   1   1   1   0   2   0   1   1   2   1   2   1   2   1   0   1   1   2   0   0   0   1   0   0   0   1   1   0   1   1   0   1   2   0   1   2   0   2   2   2   0   1   1   1   1   2   1   0   2   0   1   0   1   1   1   2   0   1   0   2   1   1   0   1   2   1   1   1   1   0   0   1   2   2   1   2   0   0   1   2   1   0   0   1   1   2   0   2   1   0   1   2   1   2   1   1   1   1   1   1   2   1   1   1   0   0   2   1   2   1   1   1   0   1   2   0   1   2   1   2   1   2   0   0   0   1   1   1   2   1   2   0   1   0   0   0   2   1   1   2   2   2   2   1   1   1   0   2   1   0   2   1   2   0   1   2   1   1   1   2   1   0   1   2   0   2   1   0   1   0   2   1   1   1   2   1   1   1   1   1   1   0   0   1   1   1   2   2   1   1   0   2   1   1   1   0   0   1
 MK-3-10                1   2   2   1   1   1   2   1   2   1   2   1   2   1   2   1   0   1   0   2   0   0   1   1   0   0   0   2   1   2   1   1   1   1   2   0   1   2   0   2   2   2   0   0   1   1   2   2   1   0   2   0   1   1   0   1   1   2   0   1   0   1   1   1   0   2   1   1   1   1   1   0   1   2   2   1   1   2   0   0   1   2   1   0   0   1   1   2   0   2   1   0   1   1   1   2   1   1   1   1   1   1   2   1   1   1   0   0   2   1   2   1   1   0   0   1   2   1   1   2   1   2   1   2   0   1   0   1   1   1   2   1   2   0   1   0   0   0   2   1   1   2   2   2   2   1   2   1   0   2   1   1   2   1   2   0   2   2   1   1   1   2   1   0   1   2   0   2   1   0   2   0   2   1   1   1   2   1   0   1   2   1   1   0   1   1   1   1   2   2   1   1   0   2   1   1   1   0   0   1
 MK-3-11                0   2   2   1   0   1   1   1   2   1   1   1   2   1   2   2   0   1   0   2   0   0   1   1   0   0   0   2   1   2   1   1   1   1   2   0   1   2   0   2   2   2   0   1   1   1   2   2   1   1   2   0   0   0   0   1   1   2   0   0   0   1   1   0   1   2   1   2   1   0   1   2   1   2   2   1   0   2   2   0   1   2   1   0   0   0   0   2   0   2   1   0   1   1   1   2   1   1   1   0   1   1   2   1   1   1   0   0   2   1   2   1   1   0   0   1   1   1   1   2   1   2   1   2   1   0   1   1   1   0   2   2   2   0   1   0   1   0   2   1   1   2   2   1   1   1   1   1   0   1   1   1   1   1   2   0   2   2   0   1   1   2   1   1   1   2   1   2   1   0   1   1   2   1   2   1   2   1   0   1   2   1   1   0   0   1   1   1   2   2   1   1   0   2   1   1   1   0   0   1
 MK-3-12                0   2   2   1   0   1   1   1   2   1   2   1   2   1   2   2   1   1   0   2   0   0   1   1   0   0   0   2   2   2   1   1   1   1   2   1   1   2   0   2   2   1   1   1   1   2   2   2   1   1   2   0   0   1   0   1   2   2   0   0   0   1   2   1   1   2   2   2   1   0   1   2   1   2   2   1   0   2   2   0   2   2   0   0   0   1   0   2   0   2   1   0   2   1   1   2   0   1   1   0   1   1   1   1   1   1   0   2   2   1   1   2   2   0   1   1   2   1   1   2   0   2   0   2   1   0   1   1   1   0   2   2   2   0   1   0   2   1   2   1   1   2   2   1   1   1   1   1   0   1   1   1   2   1   2   0   2   2   0   2   1   1   1   1   1   2   1   2   1   1   1   1   1   1   2   1   1   1   0   1   2   1   0   0   0   1   1   0   2   2   1   1   0   2   1   2   1   0   0   1
 MK-3-13                0   2   1   1   2   1   1   1   2   1   2   1   2   1   1   2   1   1   0   0   0   0   1   1   0   1   0   2   2   2   1   1   1   1   2   2   1   2   0   2   2   1   1   1   1   1   2   2   1   1   0   0   1   1   0   1   2   2   0   1   0   1   2   1   1   2   2   2   1   1   1   2   1   2   1   1   0   2   2   0   2   2   0   0   0   1   0   2   0   2   2   0   2   0   1   2   0   1   1   0   1   0   1   1   1   1   0   2   2   1   1   2   2   0   1   2   1   2   1   2   0   2   0   2   1   2   1   1   1   0   1   1   2   0   1   0   2   1   2   2   1   0   2   1   1   1   1   1   0   1   1   1   2   1   2   0   2   1   0   2   1   1   1   1   0   1   1   2   2   1   1   0   1   1   1   1   1   1   0   1   1   1   0   0   0   1   1   0   2   2   2   1   0   2   1   2   1   0   1   2
 MK-3-14                1   2   1   2   1   1   1   1   2   1   2   1   2   1   1   2   1   1   0   1   0   0   1   2   0   0   0   2   2   2   1   1   0   0   2   1   1   2   0   2   2   0   1   0   1   1   2   2   1   1   0   0   0   1   0   1   2   2   0   0   0   1   2   2   1   2   2   2   1   1   0   2   1   2   1   1   0   1   2   1   2   2   0   0   0   1   0   2   0   2   2   1   1   0   1   2   0   2   1   0   1   0   1   1   1   0   1   2   2   0   1   0   2   0   1   2   1   2   1   1   0   1   0   2   0   2   0   2   1   1   1   1   2   1   1   0   2   1   2   1   1   0   2   1   2   1   1   2   0   1   1   1   1   2   2   1   2   1   0   1   2   1   1   2   0   1   1   2   2   1   2   0   1   0   1   1   1   0   0   0   1   1   0   1   0   2   0   1   2   2   2   1   0   2   1   1   1   0   1   1
 MK-3-15                1   1   1   2   0   1   2   1   2   1   2   1   1   1   2   2   1   2   0   0   0   0   1   2   0   0   0   2   2   2   0   1   0   0   2   1   1   2   1   2   2   0   1   0   1   1   2   2   1   0   0   0   0   1   0   2   2   2   0   0   1   1   2   2   1   2   2   2   1   1   0   2   1   2   1   1   0   1   2   1   2   2   0   1   0   2   0   2   0   2   2   1   1   0   1   2   1   1   1   0   1   0   0   1   1   0   0   1   2   0   1   1   2   0   1   2   1   1   1   1   0   0   1   2   0   2   0   1   1   1   1   1   2   1   1   1   2   1   2   1   1   1   2   1   2   1   0   2   0   1   1   1   1   2   1   1   1   1   0   1   2   0   1   2   0   1   1   0   2   1   1   1   1   0   1   1   1   1   0   0   1   1   0   1   1   2   0   1   1   2   2   1   1   2   1   2   1   0   1   1
 MK-3-16                1   1   1   2   0   1   2   1   2   2   2   1   2   1   2   2   1   2   0   0   0   0   0   2   0   0   0   1   2   2   0   1   0   0   2   1   1   2   1   2   2   0   0   0   1   1   2   2   1   1   0   0   0   1   0   2   2   2   0   0   0   0   2   2   1   2   2   2   1   1   0   2   1   2   1   0   0   1   2   1   2   0   0   1   0   2   0   2   0   2   2   1   1   0   1   2   1   1   1   0   1   0   0   1   1   1   0   1   2   0   0   1   2   0   2   2   1   1   1   1   0   1   1   2   0   1   0   1   1   1   1   1   2   1   1   1   2   1   2   1   1   1   2   1   2   1   0   2   1   1   0   1   1   2   1   1   1   1   0   1   1   0   2   2   0   1   1   0   2   1   1   1   1   0   1   1   1   1   0   0   1   1   0   1   1   2   0   1   1   2   2   1   1   2   1   1   1   0   1   1
 MK-4-1                 1   1   1   0   0   2   1   1   1   1   1   2   1   1   1   1   1   0   0   1   0   1   1   1   0   1   0   1   1   1   1   1   2   1   0   0   1   2   1   0   1   1   1   1   1   1   1   1   2   1   0   0   1   1   0   1   0   1   1   0   2   1   2   2   0   1   2   2   1   0   0   1   2   1   2   0   1   2   2   1   1   0   0   0   0   1   1   2   1   2   0   0   1   1   1   0   1   1   1   1   1   1   1   1   2   0   1   1   2   2   2   0   1   2   1   1   1   1   1   1   1   1   1   0   2   0   1   0   0   2   1   1   2   1   1   1   1   1   2   2   2   0   1   0   1   0   1   2   0   1   1   1   2   1   1   0   0   1   2   1   0   1   1   1   1   1   1   0   2   0   2   1   1   1   0   1   1   1   2   0   1   1   2   1   1   1   0   1   2   1   0   0   2   1   2   2   2   1   0   0
 MK-4-2                 1   1   1   0   0   2   1   1   0   1   0   2   1   1   1   1   1   0   0   1   0   1   1   1   1   1   0   2   1   1   1   2   2   1   0   0   0   1   1   0   1   2   1   2   1   1   1   1   2   1   0   0   1   1   0   1   0   1   1   0   2   0   1   1   1   1   2   2   1   0   0   0   2   1   2   1   1   2   2   1   1   0   0   0   0   1   1   2   1   2   1   0   1   1   1   0   1   1   2   1   1   1   1   1   2   0   1   1   2   2   2   0   0   1   1   1   1   1   1   1   0   1   1   0   2   0   1   0   0   2   1   0   2   1   2   1   1   1   2   2   2   0   1   0   1   0   1   2   0   1   1   2   2   1   0   0   0   1   1   0   0   0   1   1   1   0   1   0   2   0   2   1   1   1   0   2   2   0   2   0   1   1   2   1   1   1   0   1   2   1   1   1   2   1   2   2   2   1   0   1
 MK-4-3                 1   1   1   1   0   2   2   1   0   0   0   2   0   1   2   1   1   0   0   0   1   0   0   1   1   1   0   2   2   1   1   2   2   1   0   0   0   1   1   0   1   1   1   2   1   0   2   1   2   1   0   0   1   1   0   1   1   1   1   0   1   1   1   1   1   0   2   1   2   0   0   0   2   1   1   1   1   1   2   1   1   0   0   0   0   1   1   2   1   2   1   2   1   1   1   0   1   1   2   1   1   1   1   1   1   0   1   1   2   2   2   0   0   1   1   1   1   1   1   0   0   1   1   0   2   0   1   0   0   2   1   0   2   0   1   1   1   1   1   2   2   0   2   0   1   0   2   2   0   1   1   2   2   1   0   0   0   1   2   0   0   0   1   1   1   1   0   0   2   1   2   1   1   1   0   2   2   0   2   0   1   1   2   1   0   1   0   1   1   2   1   2   2   1   2   2   2   1   0   1
 MK-4-4                 1   0   1   1   0   1   2   1   0   0   0   2   0   1   2   1   1   0   0   0   0   0   0   1   1   1   0   2   2   1   1   2   2   0   0   0   0   1   1   0   0   1   1   2   1   0   2   1   2   1   1   0   1   0   0   1   1   1   1   1   2   1   1   1   1   0   2   1   2   0   0   0   1   1   1   1   2   1   2   1   1   0   1   0   0   1   1   2   1   2   1   2   1   1   1   0   1   1   2   1   1   1   2   1   1   0   1   0   1   2   1   0   0   1   1   1   1   1   2   0   0   1   0   0   2   0   1   0   0   2   1   0   2   0   1   1   1   1   1   1   2   1   2   0   0   1   2   1   0   1   1   1   2   2   0   0   0   1   2   0   0   0   1   1   1   1   0   0   2   2   2   0   1   1   0   2   2   0   2   0   1   1   2   1   0   2   0   2   1   2   1   1   2   1   2   2   2   2   0   0
 MK-4-5                 1   0   2   0   0   1   2   1   0   0   0   2   0   1   2   1   0   1   0   1   0   0   0   1   1   1   1   2   2   1   1   2   0   0   0   0   1   1   1   0   0   1   1   2   1   0   2   1   2   1   1   0   1   0   0   1   2   1   1   2   2   1   1   1   1   0   2   1   1   0   0   0   2   1   1   1   2   2   2   1   1   1   1   0   0   1   1   2   2   2   1   1   0   1   1   0   2   1   1   1   1   1   2   1   1   0   1   0   0   2   1   0   0   1   1   1   1   1   2   0   0   1   1   0   2   0   1   0   0   2   2   0   1   2   1   1   2   1   1   1   2   1   2   0   0   1   2   1   0   1   1   0   2   2   0   0   0   0   2   1   0   0   1   1   2   1   0   1   2   2   2   0   1   0   0   1   2   0   1   0   1   0   2   1   0   2   0   2   1   2   1   1   2   2   2   2   2   2   1   0
 MK-4-6                 1   1   2   0   0   0   2   1   0   0   0   2   0   1   2   2   0   1   0   1   0   0   0   1   0   1   2   2   1   1   1   2   1   0   0   0   1   1   1   1   0   1   1   2   1   0   2   1   2   1   1   1   0   0   1   1   2   1   1   2   1   1   1   1   1   0   2   1   1   0   1   0   2   1   1   1   2   2   2   1   1   1   1   0   0   1   1   2   2   2   2   1   2   1   1   0   2   1   2   1   1   0   1   1   1   0   1   0   0   2   1   0   0   1   1   1   1   1   2   0   0   1   1   0   1   0   0   0   0   2   2   0   1   2   1   1   2   1   0   1   2   2   2   0   1   1   2   1   0   1   0   0   2   2   1   0   0   1   2   1   0   0   1   1   2   1   0   1   2   2   2   1   2   0   0   1   2   0   1   0   1   1   0   1   0   1   0   2   1   2   1   1   2   2   1   2   1   2   1   0
 MK-4-7                 1   1   1   0   0   0   2   1   0   1   0   2   0   1   2   1   1   1   0   1   0   0   1   1   1   1   2   1   1   1   1   1   1   0   0   0   1   1   1   1   0   1   2   2   2   1   2   1   1   1   1   1   0   0   1   1   2   1   1   2   2   1   1   1   1   0   1   1   1   0   1   0   2   1   1   1   2   2   2   1   1   1   0   1   0   1   1   1   2   2   1   1   1   1   2   0   1   2   2   2   1   0   1   1   1   1   1   1   0   1   1   0   0   1   1   1   1   0   1   1   0   1   1   1   1   1   0   0   0   1   2   1   1   1   1   1   1   1   0   1   2   2   2   0   1   1   1   1   0   1   0   1   2   2   0   0   1   1   1   2   1   0   0   1   2   1   0   1   2   2   2   2   1   0   0   1   2   0   2   1   1   1   0   1   0   1   0   2   1   2   1   1   2   2   1   0   1   2   1   1
 MK-4-8                 0   1   2   0   0   1   2   0   0   1   0   2   0   1   2   1   1   1   0   1   0   1   1   1   1   0   2   1   1   1   1   1   1   0   0   0   1   1   1   1   0   1   2   2   2   1   1   2   1   1   1   1   1   0   1   1   2   1   1   2   2   1   2   1   1   0   2   1   1   0   1   0   2   1   1   1   2   2   2   1   1   1   0   1   0   1   1   1   2   2   1   2   1   1   1   0   1   2   2   2   1   0   1   1   0   1   1   1   0   1   1   0   1   1   1   1   1   1   1   1   0   2   1   1   1   2   0   0   0   1   2   1   1   1   1   1   1   1   1   1   2   2   2   1   2   1   0   1   1   1   0   2   2   2   1   0   1   1   1   2   1   0   1   0   2   1   0   1   1   2   2   2   1   0   0   1   2   0   2   1   1   1   0   1   0   1   0   2   1   2   1   1   2   2   1   0   0   1   1   1
 MK-4-9                 0   1   2   0   0   0   2   0   0   1   1   2   0   1   2   1   1   1   0   1   0   1   1   1   1   0   2   1   2   0   1   1   1   0   0   0   1   1   1   0   0   1   2   2   1   1   1   2   1   1   1   1   1   1   2   1   2   1   1   2   2   1   2   1   1   0   2   1   1   1   1   0   2   1   1   0   2   2   0   2   1   2   0   1   0   1   1   1   1   2   1   2   1   1   1   0   0   2   2   2   1   0   1   1   0   1   1   1   0   1   1   0   1   1   1   1   1   1   1   2   0   2   1   1   1   2   0   1   0   1   2   1   1   1   1   1   1   1   1   1   1   2   1   0   2   1   0   1   1   1   0   2   2   2   1   0   1   1   1   1   0   1   1   0   2   1   0   1   1   2   2   2   1   0   1   1   2   0   2   2   2   1   0   1   0   1   0   2   1   1   1   1   2   1   1   1   0   1   1   1
 MK-4-10                0   1   2   0   0   0   2   0   1   1   1   2   0   1   2   1   1   1   0   1   0   2   1   1   1   0   2   1   2   0   1   1   1   0   1   1   0   0   1   0   0   1   2   2   0   1   1   2   1   1   1   0   1   1   2   1   1   1   1   2   1   1   2   1   1   0   2   1   0   1   1   0   2   1   1   0   2   2   0   2   1   1   0   1   0   1   1   0   1   2   1   2   1   1   1   0   0   1   2   1   2   0   1   1   0   1   0   2   0   0   1   1   1   1   1   1   1   1   1   2   1   2   2   1   1   2   0   0   0   2   2   1   1   1   1   1   1   1   0   1   1   2   1   0   2   0   0   1   1   0   0   2   2   2   0   0   1   1   1   1   0   1   0   0   2   1   0   0   1   2   1   2   0   0   1   1   1   0   1   2   1   1   0   0   0   1   0   2   1   1   1   1   2   1   1   1   1   1   1   1
 MK-4-11                0   1   1   0   0   0   2   0   1   1   2   2   0   1   2   1   1   0   0   1   0   2   2   1   1   0   2   1   1   0   1   1   2   0   1   1   0   0   1   0   1   1   2   2   1   1   1   2   1   1   1   1   1   1   2   2   1   1   1   1   1   1   2   1   1   0   2   1   0   1   1   0   2   1   1   0   2   1   1   2   1   1   0   1   0   1   0   0   1   2   1   2   0   1   1   0   0   1   2   1   2   0   1   1   0   1   1   2   0   0   1   0   1   1   1   1   1   1   1   2   1   2   2   1   1   2   0   1   0   2   2   1   1   1   0   1   1   1   0   1   1   2   1   1   2   0   0   1   1   1   0   0   2   2   0   0   1   1   1   1   0   1   0   0   2   1   0   0   1   2   1   1   0   0   1   1   1   0   1   2   1   1   0   0   0   0   0   2   1   1   0   1   2   1   1   1   1   1   1   1
 MK-4-12                0   1   1   0   0   0   2   0   1   1   2   1   1   1   1   1   1   0   0   1   0   2   2   1   1   1   2   2   1   0   1   2   2   1   1   1   0   1   1   0   1   1   1   2   0   1   1   1   1   1   1   1   1   1   2   2   2   0   0   1   1   1   2   1   1   0   2   1   0   1   1   0   2   1   1   1   1   1   2   2   1   1   0   1   0   1   1   0   0   2   1   2   0   1   1   0   0   1   1   1   2   0   1   1   0   1   1   2   0   0   1   0   0   1   1   1   1   0   1   2   1   2   1   1   1   2   0   1   0   2   2   1   0   1   0   1   0   1   1   1   1   2   1   1   2   0   0   1   1   2   0   0   2   2   0   0   1   1   1   1   0   1   0   0   2   1   0   0   1   2   1   0   0   0   1   1   0   0   2   1   1   1   0   0   0   0   0   2   1   0   0   1   2   1   1   1   1   1   1   2
 MK-4-13                0   0   1   1   0   0   1   0   1   1   1   1   1   2   1   1   1   1   0   1   0   2   2   1   1   0   1   2   1   0   1   2   2   1   1   1   0   1   1   1   2   1   1   2   0   0   1   1   0   1   0   1   1   1   2   1   2   0   0   1   1   2   2   1   1   0   2   1   0   1   1   1   2   1   1   0   1   1   1   2   1   1   0   1   0   1   2   0   0   2   2   2   0   1   1   0   0   0   0   1   2   0   1   1   0   1   1   2   0   0   2   0   0   1   1   1   1   0   1   2   1   2   0   1   1   2   0   1   0   1   2   1   0   0   0   1   0   1   1   1   1   2   1   2   2   0   0   1   1   0   0   0   2   2   0   0   1   1   2   1   0   0   0   0   2   1   0   0   0   1   1   1   0   0   1   2   0   0   1   1   0   1   0   0   0   0   1   1   1   1   0   1   2   1   1   1   1   1   1   2
 MK-4-14                0   0   1   1   0   0   1   0   2   0   1   2   1   2   1   1   1   0   0   1   0   2   2   1   2   0   1   2   2   0   2   2   1   1   1   1   0   1   1   1   2   1   1   2   0   0   1   0   0   1   0   2   1   0   2   1   2   0   0   0   2   2   2   2   1   0   2   1   0   1   2   2   2   1   1   0   1   1   1   2   1   1   0   1   0   1   2   1   0   2   2   2   0   1   1   2   0   0   0   1   2   1   1   1   0   1   1   1   0   1   2   1   0   1   1   2   1   1   1   2   1   2   1   1   1   2   0   1   0   1   2   1   1   1   0   1   1   2   1   1   1   2   1   1   1   1   0   1   1   0   0   1   1   2   0   0   2   1   2   1   1   0   0   0   1   1   0   0   0   1   0   1   0   0   2   2   0   0   2   1   0   1   0   0   0   0   1   1   2   1   0   1   2   1   1   1   1   0   1   2
 MK-4-15                0   0   1   1   0   1   1   0   2   0   1   2   1   2   1   1   1   0   0   1   0   2   2   1   2   0   1   1   2   0   2   2   1   1   1   1   1   1   1   1   2   0   1   2   0   0   1   0   1   1   0   2   2   0   2   0   2   0   1   0   2   2   2   2   2   0   2   1   0   1   1   1   2   1   0   0   2   1   1   1   1   1   0   1   0   1   2   1   0   1   2   2   0   1   1   2   1   0   0   0   2   1   1   0   0   2   1   1   2   1   2   1   0   1   1   1   1   1   1   2   1   2   1   1   2   2   0   1   0   1   2   1   1   2   0   1   1   2   1   1   1   2   2   1   1   2   0   1   2   0   1   1   1   2   0   0   2   1   2   1   1   0   0   0   1   1   0   0   0   1   0   1   0   0   2   2   0   0   2   1   0   2   0   0   0   0   1   1   2   1   0   1   2   1   2   1   1   0   1   2
 MK-4-16                0   0   1   1   1   1   2   0   2   0   1   2   1   2   1   1   2   0   0   1   0   2   2   1   2   0   0   1   2   0   1   2   1   2   1   1   2   1   1   1   1   0   2   1   0   0   1   1   0   1   0   2   1   1   2   0   1   0   1   0   2   2   1   1   2   0   1   1   0   2   0   0   2   1   0   1   2   1   1   2   1   1   0   1   0   1   2   1   0   1   2   2   0   1   0   1   1   0   0   0   2   0   1   0   0   2   1   1   2   0   2   1   1   0   1   1   1   1   1   2   1   1   0   1   1   2   0   1   0   1   1   1   0   2   0   1   1   2   1   1   1   1   1   1   1   2   0   0   2   0   1   1   1   2   1   0   2   1   2   1   1   0   0   0   1   1   0   1   1   1   0   1   0   1   2   2   0   0   2   1   0   2   0   0   0   0   1   1   2   1   0   1   2   1   1   1   1   0   1   2
 MK-5-1                 0   1   1   1   0   2   1   1   2   1   0   2   1   1   1   0   2   1   1   1   0   1   0   0   0   1   0   1   1   0   0   0   2   1   1   1   2   1   0   1   2   0   1   1   0   2   1   1   1   0   1   1   2   1   1   1   2   0   0   2   1   1   0   0   0   2   1   0   1   1   2   1   0   2   1   1   1   2   1   0   0   2   1   1   1   1   1   0   1   1   0   2   1   1   2   2   1   0   1   2   2   2   0   1   1   1   1   0   1   2   1   1   2   0   2   1   0   1   1   2   2   0   0   0   1   1   1   0   1   0   1   0   1   0   1   0   1   0   1   0   1   1   1   2   1   1   1   0   1   1   1   0   0   1   1   2   1   1   0   1   2   2   2   0   2   1   1   0   0   1   2   0   0   0   0   2   1   0   1   0   1   1   1   2   2   0   1   1   0   0   1   0   0   1   2   1   1   1   2   0
 MK-5-2                 0   1   0   0   0   1   1   1   1   1   0   2   0   0   1   1   2   1   1   1   0   1   1   0   0   1   0   1   1   1   0   0   2   1   1   1   2   1   0   0   2   0   1   1   0   2   2   0   1   0   1   0   2   1   1   1   2   0   0   2   1   1   0   0   0   2   1   0   1   1   2   0   1   2   1   0   1   2   1   0   0   2   1   2   2   1   1   0   1   1   0   2   1   1   2   2   1   0   1   2   1   2   0   1   1   1   1   0   1   2   0   1   2   0   2   0   1   1   1   2   1   0   1   0   1   0   2   1   2   0   1   1   1   0   1   1   1   0   1   0   1   1   1   2   0   1   1   1   1   1   1   0   1   1   1   2   1   2   0   1   2   2   2   1   2   1   1   0   0   1   1   0   0   0   1   0   1   0   2   0   1   1   1   2   1   1   1   1   1   0   1   1   0   1   2   1   1   1   1   0
 MK-5-3                 0   1   0   0   0   1   1   1   1   1   0   1   0   1   1   1   2   1   1   1   0   2   1   0   0   1   0   1   0   1   0   0   1   1   1   1   2   1   0   0   2   0   1   1   0   2   2   0   1   1   1   0   2   1   1   1   2   1   1   2   1   1   0   0   0   1   1   0   1   1   2   0   2   2   0   0   1   2   1   1   0   2   1   2   1   0   1   0   1   2   0   2   1   1   2   1   0   0   1   2   1   2   0   1   1   1   1   1   1   2   0   1   2   1   2   0   2   1   1   2   1   0   1   0   1   0   2   1   2   1   0   0   1   0   1   1   1   0   1   0   1   0   1   2   0   1   1   1   1   1   1   0   1   1   1   2   1   2   0   1   2   1   1   0   2   1   1   1   0   1   1   2   0   0   1   0   1   0   2   0   1   0   1   2   1   1   1   0   2   0   1   1   1   1   2   1   1   1   1   0
 MK-5-4                 0   1   0   0   0   1   2   1   1   0   0   1   1   1   1   1   2   1   2   0   0   2   1   0   1   1   1   1   0   1   0   0   1   1   2   1   2   1   0   0   2   0   2   1   0   2   2   0   1   1   1   0   1   1   1   1   2   1   1   2   1   1   0   0   1   1   1   1   0   1   2   0   2   2   1   1   1   2   1   1   0   2   1   2   1   0   1   0   1   2   0   2   1   1   2   1   0   1   1   2   1   2   0   1   1   2   1   1   1   1   0   2   1   1   2   0   2   1   1   2   1   1   1   0   0   0   2   1   2   1   0   0   1   0   1   1   1   0   1   0   1   0   1   2   1   1   1   1   1   2   0   1   1   1   1   2   1   2   1   2   2   1   1   0   2   1   1   1   0   1   1   2   0   0   1   0   1   0   2   0   1   0   2   2   1   1   1   1   2   0   1   1   1   1   2   1   1   1   1   0
 MK-5-5                 0   1   1   0   1   1   1   1   1   1   0   1   1   1   1   2   2   1   1   0   0   1   1   0   1   2   1   2   0   1   0   0   1   1   2   1   2   1   1   1   2   0   2   1   0   2   2   0   1   2   1   0   1   1   1   1   2   1   1   2   1   1   1   0   1   1   1   1   0   1   1   0   2   1   1   1   1   2   1   1   1   2   1   2   1   0   1   0   1   2   0   2   1   1   1   1   0   1   1   2   1   2   0   1   1   2   1   1   1   1   1   1   1   1   1   0   1   1   1   1   1   1   1   0   1   0   2   1   2   1   0   1   0   0   1   1   1   0   1   0   1   0   1   2   0   1   1   1   1   2   0   1   0   2   1   2   1   2   2   2   2   1   1   0   2   1   1   1   2   2   1   2   0   0   1   1   0   0   2   0   1   0   1   2   0   1   1   1   2   0   1   0   1   1   2   1   1   1   0   0
 MK-5-6                 0   1   1   0   1   1   2   2   1   1   0   2   1   1   1   1   2   1   1   0   1   1   1   0   1   2   1   2   0   2   0   0   1   2   2   1   2   2   1   1   2   0   2   1   0   2   1   0   1   1   1   0   1   1   1   1   2   1   1   2   1   1   1   1   1   1   1   1   0   1   1   0   1   1   1   1   1   2   1   1   1   1   1   2   1   1   1   0   1   2   0   1   1   1   0   1   0   1   1   2   1   2   0   1   2   2   0   1   2   1   1   1   2   1   1   0   1   1   2   1   1   0   1   0   0   0   1   1   2   0   0   1   1   0   0   1   1   0   1   0   1   1   1   2   0   1   2   1   1   2   1   1   0   2   1   2   1   2   1   2   2   1   1   0   2   0   1   2   2   2   1   1   0   0   1   1   0   1   2   0   2   0   1   2   0   2   1   2   2   0   1   0   1   1   2   1   1   2   0   0
 MK-5-7                 0   1   2   0   2   2   1   2   1   1   0   2   1   1   1   1   2   1   1   0   1   1   0   0   1   2   1   1   0   2   0   0   1   1   2   1   2   2   1   1   2   0   2   1   1   2   1   0   1   0   1   1   1   1   1   1   2   1   1   2   1   0   1   1   1   1   1   1   0   1   1   0   0   1   1   1   1   2   1   0   1   1   1   2   2   1   1   1   1   1   0   1   1   1   0   1   1   1   1   2   1   2   1   2   1   2   0   1   2   1   1   2   2   1   1   0   1   0   2   1   1   0   1   1   1   0   1   1   2   1   1   1   1   0   0   0   1   0   2   0   0   1   1   2   0   1   2   1   1   2   1   1   0   2   1   2   1   2   1   1   2   1   1   0   2   0   0   2   2   2   1   1   0   0   1   1   0   1   2   0   2   0   1   2   1   2   1   2   2   0   1   0   1   1   2   0   1   2   0   0
 MK-5-8                 0   1   1   0   2   2   1   2   1   0   0   2   1   0   1   1   2   1   1   0   1   1   0   0   1   2   1   1   0   1   0   1   1   2   2   1   2   2   1   1   2   0   2   1   1   1   1   0   1   0   1   1   1   1   1   1   1   1   1   2   0   0   1   1   1   1   1   1   0   1   1   1   0   1   1   1   2   2   1   1   1   2   1   2   2   1   1   1   1   1   0   1   1   1   1   1   1   1   1   2   1   2   1   2   1   0   0   1   2   2   2   2   2   1   0   0   1   0   2   1   0   0   1   1   1   1   1   1   1   1   1   1   1   0   0   0   0   0   2   0   1   2   1   2   0   1   1   1   1   2   1   1   0   2   1   2   1   2   1   1   2   1   2   0   2   0   0   2   2   2   1   1   0   1   1   1   0   2   2   0   1   0   1   2   1   2   1   2   2   0   1   1   1   1   1   0   1   1   1   0
 MK-5-9                 0   1   1   0   2   1   0   2   1   0   0   2   1   0   1   1   2   1   0   0   1   1   0   0   1   2   0   1   1   0   0   1   1   2   2   1   2   2   1   1   2   0   2   1   1   1   2   0   1   0   1   1   1   1   1   1   1   1   1   2   0   0   1   1   1   1   1   1   0   0   1   1   1   1   2   1   2   2   1   1   1   2   1   1   2   1   1   1   1   1   0   1   1   1   1   1   1   1   1   2   2   1   1   2   1   0   1   1   2   2   2   2   2   1   0   0   1   0   2   1   0   1   0   1   1   1   0   1   1   1   1   2   2   0   0   0   0   0   2   0   2   2   2   2   1   1   1   2   1   2   1   1   0   2   0   2   1   1   1   1   2   1   2   0   2   0   0   2   2   2   1   1   0   2   1   1   1   2   2   0   1   0   1   2   1   0   1   1   1   0   0   1   1   1   1   0   1   1   1   0
 MK-5-10                0   1   2   0   2   1   0   2   2   1   0   2   0   2   1   1   2   1   0   0   1   1   0   0   1   2   0   1   1   1   1   1   1   2   2   2   2   1   1   1   2   0   2   1   0   1   2   1   1   1   1   1   1   1   1   1   0   1   1   2   0   0   1   1   1   1   0   1   0   0   1   1   1   1   2   1   2   2   2   1   2   2   1   1   1   1   1   1   0   1   0   1   1   1   1   1   1   1   1   2   2   1   1   2   1   0   1   1   2   2   2   2   2   1   0   1   2   0   1   1   0   1   0   1   1   1   0   0   2   1   0   2   1   0   0   0   1   0   2   0   2   1   2   2   1   2   1   1   1   2   1   2   0   2   0   2   1   1   1   1   2   1   2   0   2   0   0   2   2   2   0   1   0   1   1   1   1   2   2   0   1   0   1   2   1   0   0   1   2   0   0   1   1   0   1   0   1   1   1   0
 MK-5-11                0   1   1   0   2   1   1   2   2   1   0   2   0   2   1   1   2   1   1   0   0   1   0   0   1   2   1   1   2   1   1   1   1   2   2   1   2   1   1   1   2   0   2   1   0   1   2   1   1   1   1   1   1   1   1   1   0   1   1   1   0   0   1   0   1   1   0   1   0   0   1   1   1   2   1   2   2   2   2   1   2   2   0   1   2   1   1   1   0   1   0   1   1   1   2   1   1   1   0   2   2   1   1   2   1   0   1   1   2   2   1   2   2   1   1   1   2   1   1   1   0   1   1   1   1   1   0   0   2   1   0   2   1   0   0   0   1   0   2   0   2   1   2   2   1   2   1   1   0   1   1   2   0   2   0   1   1   1   1   1   2   1   1   0   2   1   0   2   1   1   0   1   0   1   1   1   1   2   2   0   1   1   2   2   2   1   0   1   1   0   0   1   1   0   1   1   1   1   1   1
 MK-5-12                0   1   1   0   1   1   1   2   1   2   0   2   0   2   1   1   2   1   1   0   0   0   0   0   0   1   1   1   2   1   1   1   1   1   2   1   2   1   1   0   2   0   1   0   0   1   2   1   1   2   1   1   1   1   1   1   0   1   1   1   0   0   1   1   1   1   0   1   1   0   1   1   1   1   0   2   2   1   2   1   2   1   0   1   2   1   1   1   1   0   1   1   1   1   2   1   2   1   0   2   2   1   1   2   1   0   0   1   2   2   1   2   2   1   1   1   2   1   1   1   0   1   1   1   2   1   0   0   1   1   0   2   1   0   0   0   1   0   2   1   2   1   1   2   1   2   1   1   0   1   1   2   0   2   0   1   1   1   2   1   2   1   2   0   2   1   0   2   1   1   1   1   0   1   1   1   1   2   2   0   1   1   2   1   2   1   0   1   2   0   0   1   1   0   1   1   1   1   1   1
 MK-5-13                0   1   1   0   0   1   1   2   1   2   0   1   0   2   0   1   2   1   1   0   1   0   0   0   0   1   1   1   1   1   1   0   1   1   2   1   2   1   1   0   2   0   1   0   0   1   2   1   2   1   2   1   1   1   1   1   1   1   1   1   0   0   1   1   1   1   1   1   1   0   2   1   1   1   0   2   2   2   2   1   2   1   1   1   2   1   1   1   1   0   2   1   1   0   2   1   2   2   0   2   2   1   1   2   1   0   0   1   1   2   1   2   1   0   1   1   2   0   2   1   0   1   1   1   2   1   0   0   1   1   0   2   1   0   1   0   0   1   2   0   2   1   1   2   0   1   1   1   1   1   1   2   0   2   0   1   1   1   2   1   2   1   2   0   2   1   1   2   1   1   1   1   1   1   1   1   1   2   2   0   1   1   1   0   2   0   0   0   2   0   0   1   1   1   0   1   1   1   1   1
 MK-5-14                0   1   2   1   0   0   1   2   1   2   0   2   1   2   0   1   2   1   0   0   0   0   0   0   0   1   1   1   1   1   1   0   1   1   2   1   1   0   1   0   2   0   1   0   0   1   1   1   1   1   2   1   1   0   1   1   1   1   1   1   0   0   2   1   0   1   1   1   1   0   2   1   1   1   0   2   2   2   2   1   2   1   0   1   2   1   2   1   2   0   2   1   1   0   2   1   2   2   0   2   1   1   1   2   2   0   0   1   1   2   1   2   1   0   1   2   2   0   2   1   0   1   1   1   2   1   0   0   1   1   1   2   1   1   1   0   0   0   2   1   1   1   1   2   1   1   1   1   1   1   1   2   0   2   0   1   1   1   2   0   2   2   2   0   2   1   1   2   1   2   2   1   1   1   1   1   0   2   2   0   1   2   1   0   2   0   0   0   2   0   0   2   1   1   0   1   1   1   1   1
 MK-5-15                0   1   1   1   0   0   1   2   2   2   0   2   1   1   0   2   2   1   0   0   0   1   0   0   0   0   1   1   1   1   1   0   1   1   2   1   1   0   1   1   2   0   1   0   0   1   1   1   1   1   2   1   1   0   2   1   2   1   1   1   0   0   2   1   0   1   1   1   1   1   2   1   1   1   0   2   2   2   2   1   2   1   1   1   0   1   2   1   2   0   2   1   1   0   2   1   1   2   0   2   1   1   1   2   2   0   0   1   1   1   1   2   1   0   1   1   2   0   2   1   0   1   1   1   2   1   0   0   1   0   2   2   1   1   1   0   0   0   2   2   1   1   1   2   1   1   1   1   1   1   1   2   0   2   1   1   1   1   2   1   2   2   2   0   1   1   2   2   1   1   1   1   1   0   0   1   0   2   2   0   0   2   1   0   2   0   0   0   1   0   0   2   1   2   0   1   1   1   1   1
 MK-5-16                0   1   1   1   0   0   1   2   2   1   1   2   1   1   0   2   2   1   0   0   0   2   0   0   0   1   1   1   1   1   1   0   1   1   2   0   1   0   1   1   2   0   1   0   0   1   1   1   1   1   2   1   1   0   2   1   2   1   1   1   0   0   2   1   0   1   1   1   0   1   2   1   1   1   0   2   2   2   2   1   2   0   2   1   0   1   2   1   2   0   2   1   1   1   2   2   1   2   0   2   1   1   1   2   2   0   0   0   1   1   1   1   1   1   1   1   2   0   2   2   1   1   1   1   1   1   0   0   1   0   2   2   2   1   1   0   0   0   2   2   1   0   1   2   1   1   0   1   1   2   1   2   0   1   1   1   1   2   1   1   2   2   2   0   1   0   2   2   1   1   1   0   2   0   0   1   0   2   2   0   0   2   1   0   2   1   0   0   1   0   0   2   1   2   0   0   1   1   1   1
 MK-6-1                 1   1   2   1   1   0   0   2   2   1   0   1   0   2   0   1   1   1   2   2   2   2   0   2   0   1   0   0   0   2   1   1   1   2   0   2   1   0   1   1   0   1   2   0   1   0   0   1   1   1   0   1   1   1   0   2   2   0   1   1   1   1   1   0   0   2   2   2   1   1   2   2   1   1   2   1   1   1   1   1   0   1   1   1   0   1   1   1   0   1   1   0   1   2   2   2   0   1   2   0   1   2   0   2   1   1   1   0   2   0   0   1   1   1   1   0   0   1   2   2   1   1   0   1   2   1   2   1   1   0   0   1   2   2   0   1   0   1   0   1   1   2   1   2   0   1   2   1   0   1   1   2   2   1   0   0   2   2   1   0   1   1   1   2   1   0   1   1   1   2   1   0   1   2   1   1   1   1   0   1   1   1   2   1   1   1   0   1   2   1   0   2   0   1   1   0   0   0   1   0
 MK-6-2                 1   1   2   1   1   0   0   1   2   1   0   1   0   2   0   1   1   1   2   1   2   2   0   2   0   2   0   0   0   2   1   0   1   2   1   2   1   0   1   0   0   1   2   0   2   0   0   1   1   1   0   1   1   1   0   1   2   0   1   1   1   1   1   0   0   2   2   2   1   1   1   1   1   1   2   1   1   1   1   1   0   0   1   1   0   2   1   1   0   1   0   1   1   2   2   2   0   0   2   0   1   2   0   2   1   1   1   2   2   0   1   1   1   1   1   0   0   1   2   2   1   1   1   1   2   1   1   1   1   1   0   1   2   2   1   1   0   1   0   1   1   2   1   2   0   1   1   1   0   1   1   2   2   1   1   0   2   2   1   0   2   1   1   2   1   0   1   1   1   2   1   0   2   2   1   0   1   1   0   0   1   1   2   1   1   1   0   1   2   1   0   2   0   2   1   0   0   0   1   1
 MK-6-3                 1   1   2   2   1   0   1   1   1   1   1   1   0   1   0   1   0   1   2   2   2   2   0   2   1   2   0   0   0   1   1   0   1   2   0   2   1   0   0   0   0   1   2   0   1   0   1   1   1   0   0   1   1   1   1   1   2   0   1   1   1   1   0   0   0   2   2   2   1   1   1   1   0   1   2   1   0   1   1   1   0   0   1   1   0   2   1   1   0   1   0   1   1   2   2   2   0   0   2   0   1   2   0   1   1   1   1   2   2   0   1   1   1   2   1   0   0   1   1   2   1   0   1   1   2   1   1   0   1   0   0   2   2   1   1   1   0   1   0   1   1   2   1   2   0   1   1   1   0   1   1   2   2   2   1   0   2   2   1   0   2   1   1   2   1   0   1   2   1   1   1   0   2   2   2   0   1   1   0   0   1   1   2   1   1   1   0   1   1   1   0   1   0   1   1   0   0   0   1   1
 MK-6-4                 1   1   2   2   1   0   2   1   1   1   0   1   0   1   0   1   0   1   2   2   2   1   0   2   1   2   0   0   0   0   1   0   1   2   0   1   1   0   0   0   2   1   2   0   1   0   1   1   1   0   0   1   1   1   1   2   2   0   0   1   1   1   0   0   0   2   1   2   1   1   1   1   0   1   1   1   0   1   0   1   0   0   2   1   0   2   1   1   0   2   0   1   1   2   2   1   1   0   2   0   0   2   0   1   1   1   2   2   2   0   1   1   1   2   1   0   1   2   1   2   1   0   2   1   2   1   1   0   1   1   0   2   2   1   1   1   0   1   1   1   1   2   1   2   0   2   1   1   0   0   0   2   2   2   1   0   2   2   1   1   2   1   0   2   1   0   2   2   0   1   1   0   2   2   2   0   1   1   1   0   1   1   2   2   1   2   0   1   1   1   0   1   0   2   1   1   0   0   1   1
 MK-6-5                 1   1   1   2   1   0   2   1   1   1   0   0   0   1   0   2   0   1   2   2   2   0   0   2   1   2   0   0   0   1   1   0   2   2   0   2   1   0   0   0   2   1   2   0   1   0   1   0   1   0   0   1   2   1   1   2   2   1   0   1   1   1   0   0   0   2   1   2   1   2   1   1   0   1   1   0   0   1   0   1   0   0   2   2   0   2   1   1   0   2   0   1   1   1   2   1   1   0   2   0   1   2   1   1   1   1   1   2   2   0   1   1   1   2   2   0   2   1   0   2   1   0   2   1   2   1   1   0   1   1   0   1   2   1   1   1   1   1   1   1   1   2   1   1   0   2   1   1   0   0   0   2   2   2   1   0   2   1   1   1   2   1   0   2   1   0   2   2   0   1   1   0   2   2   1   0   1   1   0   0   1   1   2   1   2   2   0   1   1   1   0   1   0   2   1   1   1   0   1   1
 MK-6-6                 1   1   1   2   2   0   2   1   1   1   0   1   0   2   0   2   1   1   2   1   2   1   0   2   1   2   0   0   0   1   1   1   2   2   0   1   1   0   1   0   2   1   2   0   1   0   1   1   1   0   0   1   2   1   1   2   2   1   0   1   2   1   0   0   0   2   2   2   1   2   1   1   0   1   0   0   0   2   0   1   0   0   2   2   0   2   2   0   1   1   0   1   1   1   2   1   2   0   2   1   1   2   1   1   1   1   1   1   2   0   1   2   0   2   2   0   2   1   0   2   1   1   1   1   2   1   1   0   1   1   0   1   2   1   1   1   1   1   1   1   1   2   1   1   1   2   2   1   1   0   0   2   2   2   1   0   2   0   0   1   2   1   1   2   1   1   2   2   0   1   1   1   2   2   1   0   1   1   0   2   1   2   2   1   2   2   0   1   1   2   1   1   0   2   1   1   1   0   0   1
 MK-6-7                 1   1   1   2   2   0   2   0   1   1   0   1   0   2   0   2   1   1   2   1   2   1   0   1   1   2   0   0   0   1   1   0   2   2   0   1   1   0   1   0   2   1   2   0   2   0   1   1   1   0   0   2   2   1   1   2   1   1   0   1   2   1   0   1   0   2   2   2   2   2   1   2   0   1   0   0   0   2   0   0   1   0   1   2   0   2   2   0   1   1   0   1   2   1   2   1   2   0   2   0   1   2   2   1   1   1   2   1   2   2   1   2   0   2   2   0   2   2   0   2   1   1   1   2   2   1   0   0   1   1   0   1   2   1   1   1   1   1   1   2   1   2   1   1   1   1   2   1   1   0   0   2   2   2   1   0   2   0   0   1   2   1   1   2   1   1   0   2   0   1   1   1   2   2   1   0   1   0   0   2   1   1   1   1   2   2   0   1   0   1   1   1   0   2   1   2   1   0   1   1
 MK-6-8                 1   1   0   2   2   0   2   0   1   1   0   1   0   2   0   2   1   1   2   1   1   1   1   1   2   2   1   0   0   1   1   0   2   1   0   0   1   0   1   0   2   1   2   0   2   0   1   1   1   0   0   2   2   1   1   1   1   1   0   1   2   1   1   1   0   2   2   2   2   0   2   2   0   1   0   0   1   2   0   0   1   0   1   2   0   2   2   0   1   1   0   1   2   1   2   1   1   0   1   0   1   2   2   1   1   1   2   1   2   2   0   2   0   2   2   0   2   2   0   2   2   2   1   1   2   1   0   1   1   1   0   1   2   1   1   1   1   1   0   2   1   2   0   1   1   1   2   1   1   0   0   2   1   2   2   0   2   0   1   1   2   1   1   1   2   1   0   1   0   1   1   1   1   2   1   1   0   0   0   1   0   1   1   1   2   0   0   1   1   1   1   1   0   1   1   1   1   0   1   1
 MK-6-9                 1   1   0   2   2   1   2   0   1   1   0   1   0   2   0   1   1   1   2   1   1   1   1   1   2   2   1   0   0   2   2   1   2   1   0   0   1   0   2   0   2   1   2   0   2   0   1   1   0   0   0   1   2   1   1   1   1   1   0   1   2   1   0   1   1   2   2   1   2   0   2   2   0   1   0   0   2   2   0   0   1   1   1   2   1   2   2   1   1   1   0   1   2   1   1   1   0   0   1   0   2   2   2   1   1   0   2   1   2   2   0   1   0   2   2   0   2   2   0   2   2   1   1   1   1   0   1   1   1   1   0   1   2   1   1   1   1   1   0   2   1   2   0   1   1   2   2   0   1   0   0   2   1   2   1   0   2   0   1   1   1   1   2   1   1   1   0   1   0   1   1   0   1   2   1   2   0   1   0   2   0   0   1   1   2   0   0   1   1   1   1   1   0   1   1   1   1   0   1   1
 MK-6-10                1   1   0   2   1   2   2   0   1   1   0   1   1   2   0   1   1   1   2   1   1   1   1   1   2   2   1   1   0   2   1   1   2   1   0   0   1   0   2   0   2   1   2   0   1   1   1   1   0   0   0   1   2   1   1   1   0   1   0   1   2   1   0   1   1   2   2   1   2   2   1   1   0   1   1   0   2   2   0   0   1   1   1   2   1   2   2   1   1   1   1   1   2   1   1   1   0   0   1   0   2   2   2   1   1   0   2   1   2   2   0   1   0   2   2   0   2   2   0   2   1   1   1   0   1   0   1   1   1   2   1   1   2   1   1   1   1   1   0   2   1   2   0   1   1   2   1   0   1   0   0   2   1   2   1   0   2   1   1   1   1   1   2   1   1   1   0   1   0   1   1   0   1   1   1   1   0   1   1   2   1   0   1   2   2   0   0   1   2   1   1   1   0   1   1   1   1   0   1   1
 MK-6-11                1   1   0   1   1   2   2   0   1   1   0   0   1   1   0   1   0   1   2   2   1   1   0   1   2   2   1   1   0   2   0   0   2   1   0   1   1   0   2   0   2   1   2   1   2   2   1   1   0   0   0   1   2   1   0   1   0   1   0   1   1   1   1   1   0   1   2   1   1   2   1   1   0   1   1   0   2   2   1   0   0   1   1   2   2   2   2   1   1   1   1   1   2   1   2   1   0   0   1   0   2   2   2   1   1   0   2   1   2   2   0   1   0   2   2   0   2   2   1   2   1   1   1   0   1   0   1   1   1   2   1   1   2   1   1   1   1   1   1   2   1   2   0   1   1   2   2   0   1   0   0   2   1   1   1   0   2   1   1   1   1   1   2   1   1   1   0   2   0   1   1   0   1   1   1   1   0   1   1   2   1   1   1   2   1   0   0   1   2   1   1   1   2   1   1   1   1   0   2   0
 MK-6-12                2   2   0   1   1   2   2   0   1   1   0   0   2   1   0   1   0   1   2   2   1   1   1   1   2   2   1   1   0   2   0   0   2   1   1   1   2   0   2   0   2   1   2   1   2   2   1   1   0   0   0   0   0   1   0   1   0   1   0   1   1   1   1   1   0   1   2   1   1   1   2   1   1   1   1   0   2   2   1   0   0   1   1   2   0   2   2   1   0   1   1   1   2   1   2   1   0   0   0   0   2   2   2   1   1   0   2   1   2   1   0   1   0   2   1   0   2   2   1   1   1   1   1   0   0   0   1   1   1   2   0   1   2   1   1   1   1   1   1   2   0   2   1   2   1   2   2   0   1   0   0   2   1   1   1   0   2   1   2   1   0   1   2   1   1   1   0   2   1   1   1   0   1   1   1   1   1   1   0   2   1   1   1   2   0   0   0   1   2   2   1   1   2   1   2   1   1   0   2   0
 MK-6-13                2   2   0   1   1   2   2   0   1   1   0   0   2   0   1   1   0   0   2   2   0   1   1   1   2   2   1   1   0   2   0   0   2   2   1   1   2   0   2   1   2   1   2   1   1   2   1   0   0   0   0   0   0   1   0   1   1   1   1   1   1   1   1   2   1   1   2   1   1   1   2   1   1   1   1   0   2   2   2   0   2   2   0   2   0   1   2   1   0   1   0   1   2   1   1   1   0   0   1   0   2   2   2   1   1   0   1   1   1   1   0   1   1   2   1   0   2   1   1   1   2   1   1   0   0   0   1   1   1   2   0   1   2   1   1   1   1   1   1   2   0   2   1   2   1   1   2   0   1   0   1   2   1   1   1   0   2   1   2   0   0   1   2   1   1   1   0   1   1   1   1   0   1   2   1   1   1   1   0   2   2   1   1   2   0   0   0   1   2   2   1   1   2   1   2   1   1   1   2   0
 MK-6-14                2   2   0   1   1   2   2   0   1   2   0   0   2   0   1   1   0   0   2   2   0   1   1   1   2   2   1   0   0   2   1   0   2   2   1   1   2   0   2   0   1   0   2   1   2   2   1   0   1   0   0   0   0   1   0   1   1   1   1   1   1   1   1   2   1   1   2   2   1   1   2   0   1   1   1   0   2   2   2   0   2   2   0   2   0   1   2   1   0   1   0   0   2   1   1   1   0   0   2   1   2   2   2   0   1   0   1   1   1   0   1   1   1   1   1   0   2   1   1   1   2   1   1   0   0   1   1   1   1   2   0   1   1   2   1   1   1   1   1   2   0   2   1   2   1   1   2   1   1   0   1   2   1   1   1   0   2   1   2   0   0   1   1   1   1   1   0   1   1   1   0   0   2   2   1   1   1   1   0   2   2   1   1   2   0   0   1   2   2   1   1   1   2   1   2   1   1   0   2   0
 MK-6-15                1   2   0   1   1   2   2   0   1   2   0   0   2   0   2   1   1   0   2   2   0   1   2   1   2   2   1   0   1   2   1   0   1   2   1   1   2   0   2   0   0   0   2   0   2   2   1   0   1   0   1   0   0   1   0   2   1   1   1   1   0   1   1   1   1   1   2   2   1   0   1   0   1   1   1   0   2   2   2   0   2   2   0   0   0   1   2   1   0   1   0   0   0   1   1   1   0   0   2   2   2   2   2   0   1   0   1   1   1   0   1   1   1   1   1   0   2   1   1   1   2   1   1   0   0   1   1   1   1   2   0   1   1   1   1   1   1   1   0   2   0   2   1   2   1   1   2   1   1   0   1   2   1   1   1   0   1   0   1   1   1   0   1   0   1   1   0   1   2   1   0   0   2   2   1   1   1   1   0   2   2   1   1   2   0   0   1   2   2   2   1   1   2   1   2   1   1   0   2   0
 MK-6-16                1   2   0   1   1   2   2   0   1   1   0   0   2   0   2   1   1   0   2   2   0   2   2   1   1   2   1   0   1   2   0   0   1   1   1   1   2   0   1   0   0   0   2   1   2   2   0   0   1   0   1   0   0   1   0   2   1   1   1   1   0   1   1   1   2   1   2   2   1   0   1   2   1   1   1   0   2   2   2   0   2   2   0   0   0   1   2   1   0   1   0   0   0   1   1   1   0   0   2   2   2   2   2   0   1   0   1   1   1   0   1   1   1   1   1   0   2   0   1   1   2   1   1   0   0   1   2   1   1   1   1   1   1   1   1   1   1   1   0   2   0   1   0   2   1   1   2   1   1   0   1   2   0   1   1   0   1   0   0   1   1   0   1   0   2   1   0   1   2   1   0   0   2   2   1   1   1   1   1   2   2   1   1   2   0   0   0   2   2   2   1   1   2   1   2   1   1   0   2   0
 
!****************************************** Phenotypic Data **********************************************************
!-100.0 is resevred for missing phenotype
SimulatedTrait1         9.8646   10.1149   11.5171    9.5328   10.4195    8.4871   10.6187    9.2454   10.6117    9.3598   10.1727   12.2714   10.4071   10.7450   11.2853   11.1787    9.4099   11.0889    9.8806   10.8073    9.4599    8.8976    9.4090   10.2653    7.9689    8.2305   10.0536    8.0696   10.0804    9.5721   10.4941   11.7693    9.6014    9.6375    7.7664   10.6705    8.4752   10.9012    9.4017   10.0395   10.3084    9.3230    9.0495   10.6386   11.4223    8.3957    9.7612    9.3909   11.3855    9.6703    9.9369    9.8702    9.8840   11.7331    9.8759    9.5744    6.9871   10.4625   10.9106   12.5024    8.8012   10.0234    8.1893    9.9224    9.9216   11.3321   10.6158   10.5781   10.3579    8.2541   11.6211   11.1230   11.6165   10.1778    9.5860   10.4944   10.6414   10.4512    8.8437   10.7920    9.6951    9.1072   10.7672    9.7122   10.9290    9.3612   10.4333   10.3556    9.9753   10.6390   11.0126    8.8958   10.7563    9.8288   11.8621   10.5805    9.1792   11.2308   11.1894   11.0751   10.8396    9.7589    8.9888    9.4200    9.3573   10.0584   10.0032    8.9043    8.4153   10.2552    9.4619    8.4045   12.1471    8.5549    9.9081   10.8942    8.8468    9.5961   10.3389   10.1819    9.6330    8.4784   10.7682    8.5221    8.7661    9.7015    9.6020    9.4098    9.6698   10.9561    9.2585   10.6866    8.5574   10.0227   10.2172   10.7911   11.7902   10.3454    9.5132    9.9864   10.1793    8.9047   10.4212   11.3685   10.4311    9.9143    9.4182    9.4812    9.7951    8.2551    8.6694    9.6140    8.8268   10.7560   10.2073   10.3490    9.2998    9.2470   10.2695   10.7360   10.9398   11.8973   10.1616    8.9109   10.0195    9.0132   11.8902   10.3408   10.7494   11.2168    8.3607    9.2756   12.2744   10.9797   10.7802   10.6753   11.5276   10.6019   10.5769   10.8434    8.9212    9.4993    9.6872   11.1583    7.2267    7.4643    8.1270   11.5414   11.0675   11.2323    9.7494   10.5503    9.6827   10.2568   10.6590    9.3344    8.7014    9.3674   10.0298    7.8953
 
