# Supplementary material for: Inclusive Composite Interval Mapping of QTL by Environment Interactions in Biparental Populations
Source: PLoS One. 2015 Jul 10;10(7):e0132414. doi: 10.1371/journal.pone.0132414 (PMC4498613; doi:10.1371/journal.pone.0132414)
Supplement: S2 File — (ZIP) [file pone.0132414.s002.zip › F2 population/e=1/run_00198.met]

!**********************Note: lines staring with "!" are remarks and will be ignored in the program********************
!*********************************General Information**********************************
!Assuming F1 = P1 x P2, populations available in QTL IciMapping are: 
!  1, P1BC1F1 = P1 x F1, the first backcrossing where P1 is used as the recurrent parent;
!  2, P2BC1F1 = P2 x F1, the first backcrossing where P2 is used as the recurrent parent;
!  3, F1DH, F1-derived doubled haploids; 
!  4, RIL or F1RIL, recombination inbred lines through the repeated selfing of F1;
!  5, P1BC1RIL, recombination inbred lines through the repeated selfing of P1BC1F1;
!  6, P2BC1RIL, recombination inbred lines through the repeated selfing of P2BC1F1;
!  7, F2, the selfing generation of F1;
!  8, F3, the selfing generation of F2;
!  9, P1BC2F1, the second backcrossing where P1 is used as the recurrent parent; 
! 10, P2BC2F1, the second backcrossing where P2 is used as the recurrent parent;
! 11, P1BC2RIL, recombination inred lines through the repeated selfing of P1BC2F1; 
! 12, P2BC2RIL, recombination inred lines through the repeated selfing of P2BC2F1; 
! 13, P1BC1F2, the selfing generation of P1BC1F1; 
! 14, P2BC1F2, the selfing generation of P2BC1F1; 
! 15, P1BC2F2, the selfing generation of P1BC2F1; 
! 16, P2BC2F2, the selfing generation of P2BC2F1; 
! 17, P1BC1DH, P1BC1F1-derived doubled haploids; 
! 18, P2BC1DH, P2BC1F1-derived doubled haploids; 
! 19, P1BC2DH, P1BC2F1-derived doubled haploids; 
! 20, P2BC2DH, P2BC2F1-derived doubled haploids; 
   7      !Mapping Population (see remarks above)
   2      !Mapping Function (1 for Kosambi; 2 for Haldane; 3 for Morgan)
   2      !Marker Space Type (1 for intervals; 2 for positions)
   1      !Marker Space Unit(1 for centiMorgans; 2 for Morgan)
   6      !Number of Chromosomes (or Linkage Groups)
 200      !Size of the mapping population
   1      !Number of environments
 
!***************************************** Chromosomes and Linkage Maps **********************************************
!Chromosome                 NumMarkers
-CH1                        16
-CH2                        16
-CH3                        16
-CH4                        16
-CH5                        16
-CH6                        16
!Linkage map (Marker name followed by position or the interval length)
 MK-1-1                1     0.000
 MK-1-2                1    10.000
 MK-1-3                1    20.000
 MK-1-4                1    30.000
 MK-1-5                1    40.000
 MK-1-6                1    50.000
 MK-1-7                1    60.000
 MK-1-8                1    70.000
 MK-1-9                1    80.000
 MK-1-10               1    90.000
 MK-1-11               1   100.000
 MK-1-12               1   110.000
 MK-1-13               1   120.000
 MK-1-14               1   130.000
 MK-1-15               1   140.000
 MK-1-16               1   150.000
 MK-2-1                2     0.000
 MK-2-2                2    10.000
 MK-2-3                2    20.000
 MK-2-4                2    30.000
 MK-2-5                2    40.000
 MK-2-6                2    50.000
 MK-2-7                2    60.000
 MK-2-8                2    70.000
 MK-2-9                2    80.000
 MK-2-10               2    90.000
 MK-2-11               2   100.000
 MK-2-12               2   110.000
 MK-2-13               2   120.000
 MK-2-14               2   130.000
 MK-2-15               2   140.000
 MK-2-16               2   150.000
 MK-3-1                3     0.000
 MK-3-2                3    10.000
 MK-3-3                3    20.000
 MK-3-4                3    30.000
 MK-3-5                3    40.000
 MK-3-6                3    50.000
 MK-3-7                3    60.000
 MK-3-8                3    70.000
 MK-3-9                3    80.000
 MK-3-10               3    90.000
 MK-3-11               3   100.000
 MK-3-12               3   110.000
 MK-3-13               3   120.000
 MK-3-14               3   130.000
 MK-3-15               3   140.000
 MK-3-16               3   150.000
 MK-4-1                4     0.000
 MK-4-2                4    10.000
 MK-4-3                4    20.000
 MK-4-4                4    30.000
 MK-4-5                4    40.000
 MK-4-6                4    50.000
 MK-4-7                4    60.000
 MK-4-8                4    70.000
 MK-4-9                4    80.000
 MK-4-10               4    90.000
 MK-4-11               4   100.000
 MK-4-12               4   110.000
 MK-4-13               4   120.000
 MK-4-14               4   130.000
 MK-4-15               4   140.000
 MK-4-16               4   150.000
 MK-5-1                5     0.000
 MK-5-2                5    10.000
 MK-5-3                5    20.000
 MK-5-4                5    30.000
 MK-5-5                5    40.000
 MK-5-6                5    50.000
 MK-5-7                5    60.000
 MK-5-8                5    70.000
 MK-5-9                5    80.000
 MK-5-10               5    90.000
 MK-5-11               5   100.000
 MK-5-12               5   110.000
 MK-5-13               5   120.000
 MK-5-14               5   130.000
 MK-5-15               5   140.000
 MK-5-16               5   150.000
 MK-6-1                6     0.000
 MK-6-2                6    10.000
 MK-6-3                6    20.000
 MK-6-4                6    30.000
 MK-6-5                6    40.000
 MK-6-6                6    50.000
 MK-6-7                6    60.000
 MK-6-8                6    70.000
 MK-6-9                6    80.000
 MK-6-10               6    90.000
 MK-6-11               6   100.000
 MK-6-12               6   110.000
 MK-6-13               6   120.000
 MK-6-14               6   130.000
 MK-6-15               6   140.000
 MK-6-16               6   150.000
!*********************************** Marker Types ********************************************************************
!Co-dominant marker: When heterozygote F1 is present, P1 is coded as 2, F1 is coded as 1, and P2 is coded as 0; Otherwise, P1 is coded as 2, and P2 is coded as 0. 
!Dominant marker: When heterozygote F1 is present, P1 and F1 are coded as 12, and P2 is coded as 0; Otherwise, P1 is coded as 2, and P2 is coded as 0.  
!Recessive markers: When heterozygote F1 is present, P1 is coded as 2, and F1 and P2 are coded as 10; Otherwise, P1 is coded as 2, and P2 is coded as 0. 
!Missing marker is coded as -1. 
 MK-1-1                 2   0   0   1   0   1   1   2   1   1   0   0   1   1   1   1   0   2   2   1   1   2   1   0   0   1   1   0   2   1   0   0   2   1   2   1   0   0   2   1   1   1   1   1   1   0   2   2   1   1   0   1   0   0   1   2   0   2   1   0   1   1   0   1   1   1   1   2   1   0   0   2   1   0   0   2   1   0   0   1   1   2   1   2   1   0   0   2   2   0   1   0   1   2   0   1   0   0   2   1   0   1   1   1   1   1   1   1   1   1   1   2   1   1   1   1   0   1   2   2   2   0   1   2   0   1   1   2   1   2   1   2   0   1   1   1   0   1   1   1   2   2   1   1   0   2   2   2   1   1   0   1   0   1   2   2   1   1   2   1   1   1   1   1   0   1   1   2   1   1   1   1   0   1   1   1   1   1   1   1   0   1   2   0   2   2   1   2   1   0   2   2   1   2   1   1   1   1   2   1
 MK-1-2                 2   0   0   1   0   1   1   1   1   1   1   0   1   1   1   1   1   1   1   1   2   2   1   0   0   1   1   0   2   1   0   0   2   1   2   1   0   0   2   1   1   1   1   1   1   0   2   2   1   1   0   1   1   0   1   2   0   1   0   0   1   1   0   1   1   1   1   2   1   0   0   2   1   1   0   2   1   0   0   1   0   2   1   2   1   0   1   2   2   0   1   0   0   2   0   1   0   0   2   1   0   1   1   1   2   1   1   1   1   1   1   1   1   1   1   1   2   1   2   2   2   1   2   2   0   1   2   2   1   2   1   2   0   2   1   1   0   1   1   1   2   2   1   1   0   2   2   2   1   2   0   1   0   1   2   2   1   1   2   0   1   1   1   0   0   0   1   2   1   1   0   1   0   1   1   0   0   1   2   1   0   1   2   1   2   2   1   2   0   0   2   2   1   2   1   1   1   1   2   1
 MK-1-3                 2   0   0   1   0   1   1   1   1   1   1   0   1   1   1   1   1   1   1   1   1   1   1   0   0   1   1   0   2   1   0   0   2   1   2   1   0   0   2   1   1   2   0   1   1   1   2   2   1   1   0   1   1   0   1   2   0   1   0   0   1   1   0   1   1   1   1   2   2   0   1   2   0   1   0   2   1   0   1   1   0   2   1   2   0   0   1   2   2   0   1   1   0   2   0   1   0   0   2   1   0   2   1   2   1   1   0   2   1   1   1   1   1   1   1   1   2   1   2   2   2   0   2   1   0   1   2   2   1   2   1   2   0   2   0   1   0   1   1   1   1   2   1   1   0   2   2   1   1   2   0   1   0   1   1   2   1   1   2   0   1   1   1   0   0   0   1   2   1   1   0   1   0   1   1   1   0   1   2   1   0   1   2   0   2   2   1   2   0   0   2   2   1   2   1   0   1   0   2   1
 MK-1-4                 2   0   0   2   0   0   1   1   2   2   1   0   2   1   1   1   1   1   1   1   1   1   1   0   0   1   1   1   2   1   0   1   2   1   2   1   0   0   2   1   1   2   0   1   0   1   2   2   1   1   0   1   1   0   1   2   0   1   1   0   0   1   0   1   1   1   2   2   2   1   1   2   0   1   0   2   1   0   1   1   0   2   2   1   0   0   1   2   2   0   1   1   0   1   1   1   0   2   1   1   0   2   1   2   1   1   0   1   1   0   1   1   1   1   1   1   2   1   2   1   1   1   2   1   0   1   2   0   1   2   2   2   0   2   0   1   0   1   1   1   1   2   1   1   0   2   2   0   1   2   1   1   0   1   1   2   1   1   2   0   1   1   1   1   1   0   1   2   1   1   0   1   0   2   1   1   0   1   2   1   0   0   2   0   1   2   1   2   0   0   2   1   2   2   1   0   1   0   2   1
 MK-1-5                 2   0   1   2   0   0   1   1   2   2   1   0   2   1   1   1   2   1   1   1   0   1   1   1   0   0   1   1   2   1   0   0   2   1   2   1   0   0   2   1   1   2   0   2   0   1   2   1   2   1   1   1   1   0   1   2   0   1   1   0   1   0   0   1   1   1   2   2   2   1   1   2   0   1   0   2   1   1   1   1   0   1   2   1   0   1   1   2   1   0   2   1   1   1   1   1   0   2   1   1   0   2   1   2   1   1   0   1   1   1   0   1   1   1   0   1   2   0   2   1   1   1   2   1   0   1   2   2   1   1   2   2   0   2   0   1   0   1   1   1   1   2   0   0   0   2   2   0   1   2   1   1   0   1   1   2   1   1   2   0   1   0   1   1   1   2   1   2   1   1   0   1   0   2   1   1   1   1   2   1   0   0   2   0   1   2   1   1   0   1   2   1   2   2   1   1   1   0   1   1
 MK-1-6                 2   0   1   2   0   1   1   1   2   2   1   1   2   1   1   2   1   1   1   1   0   1   0   1   0   0   1   1   1   1   2   0   2   1   2   1   0   0   2   1   1   2   0   2   0   1   2   1   2   1   1   1   1   1   0   1   0   1   1   0   1   0   0   1   0   1   1   2   2   1   0   2   0   1   0   2   1   1   1   1   0   1   1   1   0   1   1   2   1   0   2   1   1   1   1   1   0   2   1   1   0   2   1   1   0   1   0   1   1   1   2   1   1   1   0   1   2   0   2   1   0   1   2   2   0   1   1   2   1   1   2   2   0   2   0   2   0   2   1   1   1   1   0   1   0   2   2   0   1   1   1   1   0   1   1   2   1   2   2   0   1   0   1   1   1   2   1   2   1   2   0   1   0   1   1   1   2   1   2   1   0   0   2   0   1   2   1   1   0   1   2   1   1   2   1   1   1   1   1   1
 MK-1-7                 2   0   1   2   0   1   1   1   2   2   1   1   1   1   1   2   1   1   1   1   0   1   0   1   0   0   1   0   1   1   1   0   1   1   2   1   0   0   2   1   0   2   0   2   0   1   2   0   2   1   1   1   1   1   0   1   0   1   1   1   1   0   0   1   0   1   1   2   2   1   1   2   0   1   1   2   1   1   1   1   0   1   1   0   0   1   0   2   1   1   1   1   1   1   1   1   0   2   1   1   0   2   1   1   0   1   0   0   1   1   2   1   1   1   0   1   2   0   2   1   0   1   2   2   0   1   1   2   2   1   2   2   0   1   1   2   0   2   1   2   1   1   0   1   0   2   2   0   1   2   1   1   0   2   1   2   1   2   1   0   1   0   1   1   0   2   1   0   1   2   0   2   0   0   1   1   2   0   2   2   0   0   2   0   1   2   1   1   0   1   2   2   1   2   1   1   1   1   1   1
 MK-1-8                 1   0   1   2   0   1   1   1   1   2   1   1   0   1   1   2   2   1   1   0   0   1   1   1   0   0   1   0   1   1   1   1   1   1   2   1   0   0   2   1   0   2   0   2   0   1   2   0   2   1   1   0   1   1   0   1   0   1   1   1   1   0   0   1   0   1   1   2   1   0   1   1   0   2   1   2   1   1   1   1   0   1   1   1   0   1   0   2   2   1   1   1   1   1   2   1   0   2   1   1   0   2   1   1   0   1   0   0   1   1   2   0   1   2   0   1   2   0   2   1   0   1   2   2   0   1   1   2   1   1   2   2   2   1   2   2   0   2   1   2   1   2   0   2   0   2   2   0   1   2   1   1   0   2   1   2   1   2   0   0   1   0   0   1   0   1   1   0   1   1   0   2   0   0   1   1   2   0   1   2   0   0   2   0   1   1   1   1   0   1   2   2   1   2   1   0   1   1   1   2
 MK-1-9                 1   0   1   1   0   1   1   1   2   1   1   1   0   1   1   1   2   1   1   0   1   1   1   1   0   0   1   0   1   1   1   1   1   1   2   1   0   1   1   0   0   2   1   2   0   0   2   0   2   1   0   0   1   1   0   1   0   1   2   1   1   0   0   1   1   2   1   2   1   0   1   1   0   2   1   2   2   1   2   1   0   1   1   1   0   1   0   2   2   1   1   1   1   1   2   1   0   1   1   1   1   2   1   1   0   1   0   0   1   1   2   1   1   2   0   2   1   0   1   1   0   0   1   1   0   1   1   2   1   1   1   2   1   1   1   2   0   2   1   2   1   2   0   2   0   2   2   1   1   2   1   1   0   2   1   2   1   2   0   0   1   0   0   1   0   2   1   0   1   0   0   1   0   1   1   2   2   0   1   2   0   0   2   0   1   1   0   0   0   1   2   2   1   2   1   0   1   1   1   2
 MK-1-10                1   0   1   1   1   1   1   1   2   1   1   1   0   1   1   1   1   0   1   1   1   1   1   1   0   1   1   0   1   1   2   1   2   1   2   1   0   1   1   0   0   2   1   1   0   0   2   1   2   1   0   0   1   1   0   1   1   1   2   1   1   0   0   1   1   2   1   1   1   0   1   1   0   2   1   0   2   1   1   0   0   1   1   1   0   2   0   2   1   1   1   0   1   1   2   1   0   1   1   1   2   2   1   1   0   1   0   1   1   0   2   1   1   2   0   2   1   1   1   1   1   0   1   1   0   1   1   2   1   1   1   2   1   1   1   2   0   2   1   2   1   2   0   1   1   2   2   1   1   2   1   1   0   2   1   2   1   2   1   0   1   0   0   1   0   2   1   0   1   0   0   1   0   2   2   2   2   0   1   2   0   1   1   0   1   2   0   0   0   1   2   2   1   2   1   0   1   1   1   2
 MK-1-11                2   0   1   1   1   0   1   1   2   1   0   1   0   1   1   1   1   0   1   1   1   1   1   0   0   1   0   0   1   1   2   1   2   1   2   1   1   1   2   0   1   2   1   1   0   0   2   1   1   1   0   0   1   1   0   0   1   1   2   1   1   1   0   1   1   2   1   1   1   0   1   1   0   2   1   0   2   1   1   1   0   1   1   1   0   1   0   2   1   1   1   0   1   1   2   1   0   1   1   1   2   2   1   1   0   1   0   1   1   0   2   1   1   2   0   2   1   1   2   0   1   1   2   0   0   1   1   2   1   1   1   1   1   1   1   0   0   2   2   1   1   2   0   1   1   1   2   1   1   2   1   0   0   2   2   2   2   2   1   0   1   0   0   1   0   2   1   0   1   0   0   1   0   2   1   2   2   1   1   2   0   1   0   0   1   2   1   0   1   2   2   2   1   2   1   0   1   1   1   2
 MK-1-12                2   0   1   1   1   0   1   1   2   1   0   0   0   1   1   1   0   0   1   1   2   1   1   0   1   1   0   0   1   2   2   1   2   1   2   0   1   1   2   0   1   2   0   1   0   1   2   0   1   1   0   0   1   1   0   0   2   0   2   1   1   1   0   1   1   2   0   0   1   0   1   1   0   2   2   0   1   0   1   1   1   1   2   0   0   1   1   2   1   1   1   0   1   1   2   1   0   1   2   2   2   2   1   1   0   1   0   1   1   0   1   1   1   2   1   2   2   1   2   0   2   1   2   0   0   1   0   2   1   2   1   1   1   0   1   0   0   2   2   1   1   2   0   1   1   1   2   1   1   2   1   0   0   2   2   2   1   2   1   0   1   0   0   1   1   1   2   1   1   1   0   1   0   2   1   2   2   2   1   2   1   0   1   1   1   2   1   0   1   2   2   2   2   2   0   0   1   1   1   2
 MK-1-13                2   0   1   1   1   0   1   1   2   1   0   0   0   2   1   2   1   0   0   2   2   1   1   0   1   1   0   0   1   1   1   1   2   1   2   0   2   1   2   0   1   2   0   1   1   1   2   0   1   1   0   1   2   1   0   0   2   0   2   1   1   0   0   1   1   1   0   0   1   0   1   1   0   2   2   1   1   0   1   1   1   1   2   0   0   1   1   1   0   1   1   0   1   1   1   1   0   2   2   2   2   2   1   0   0   1   0   1   1   0   1   1   1   2   1   2   2   1   2   0   2   1   1   0   0   1   1   2   1   2   2   1   1   0   1   1   0   2   2   1   1   2   0   1   1   1   2   0   1   2   1   0   0   2   2   2   1   2   1   1   1   0   0   2   1   1   2   1   1   2   0   1   1   2   1   1   2   2   0   2   1   0   1   1   1   2   1   0   1   2   2   2   2   2   0   1   1   1   1   2
 MK-1-14                2   0   2   1   1   0   1   0   1   2   0   0   0   2   1   2   1   0   0   2   2   1   1   1   1   2   0   0   1   1   1   1   1   2   2   0   2   1   2   0   2   2   0   1   0   1   2   0   1   1   0   1   2   1   0   0   2   0   2   1   1   1   0   1   1   1   0   0   1   0   1   1   0   2   1   1   1   1   1   1   1   1   1   0   1   1   1   1   0   1   1   1   1   1   1   1   0   2   2   2   2   2   1   0   0   1   0   1   1   0   1   1   1   2   1   2   2   1   1   0   2   1   0   1   0   1   1   2   1   2   2   1   1   0   1   1   0   2   1   1   1   1   0   1   0   2   1   1   1   2   1   0   0   2   2   2   1   2   1   1   1   0   0   2   0   1   2   1   1   2   0   1   1   2   1   1   2   2   0   2   1   0   1   1   1   2   1   0   1   2   2   1   1   2   0   1   1   1   1   2
 MK-1-15                2   0   2   1   1   0   1   0   1   2   0   0   0   2   1   2   1   0   0   1   2   1   1   1   1   2   1   0   1   1   1   0   1   2   2   1   2   1   2   0   2   2   0   1   1   1   0   0   1   1   0   1   1   1   0   0   1   1   2   1   1   1   1   1   2   1   0   1   1   1   1   1   0   2   1   1   2   1   1   1   2   1   1   0   1   2   1   1   0   1   1   1   1   2   2   2   0   1   2   2   2   2   1   1   0   1   0   1   1   0   0   1   0   2   1   2   2   0   1   0   1   1   0   1   0   1   1   2   1   2   2   1   1   0   1   0   0   1   1   1   1   1   0   1   0   1   1   1   2   1   1   0   1   2   2   2   1   1   1   2   1   0   0   2   0   1   1   0   1   1   0   0   1   2   1   1   2   2   0   2   1   0   1   1   1   2   1   1   1   2   2   1   2   2   0   1   2   1   2   2
 MK-1-16                2   1   1   1   1   1   1   0   1   2   0   0   0   1   1   2   1   0   0   2   1   1   1   0   1   2   0   0   1   1   1   0   1   1   2   1   2   1   0   0   2   2   0   1   1   1   1   0   1   0   1   2   0   1   0   0   1   2   2   1   1   1   0   1   1   1   0   1   1   1   0   0   0   2   1   1   2   2   1   1   2   0   1   0   1   2   1   1   0   1   1   1   0   2   1   2   0   1   1   1   2   2   1   2   0   1   1   2   0   0   0   1   0   1   1   2   2   0   1   0   1   1   0   2   1   1   1   2   2   2   2   1   1   0   1   0   0   1   1   2   1   1   0   1   0   1   1   1   2   0   1   0   1   2   2   2   1   1   2   0   0   0   0   1   0   1   1   0   1   1   0   0   0   2   1   1   2   1   0   2   1   0   1   1   2   2   1   1   1   2   2   0   2   2   0   0   1   2   2   2
 MK-2-1                 2   1   1   0   1   1   2   0   1   1   1   2   0   1   1   2   1   2   2   2   1   1   1   1   0   0   1   0   1   0   1   2   1   0   0   2   1   1   1   0   2   0   1   1   1   1   1   0   2   1   1   1   1   0   1   0   1   1   0   1   0   0   0   1   1   0   0   2   1   1   1   2   1   2   1   1   1   1   1   0   1   0   2   1   1   2   1   1   1   2   0   2   1   1   1   2   1   1   2   2   1   0   1   1   0   1   0   1   2   0   2   1   2   0   1   0   1   1   1   1   0   0   0   2   1   1   1   0   2   0   1   1   2   1   0   1   1   1   1   1   1   0   1   2   0   1   1   1   1   1   1   2   0   1   2   1   2   2   0   1   1   1   1   1   1   1   2   1   0   2   0   0   1   0   0   1   0   1   1   0   0   2   1   0   1   1   0   0   1   0   0   2   2   2   1   1   1   2   1   1
 MK-2-2                 2   1   1   0   2   1   1   1   1   2   1   2   1   1   1   2   0   1   2   2   1   1   0   0   0   0   1   0   1   0   1   2   1   0   0   2   1   1   1   0   2   0   1   2   2   1   1   1   2   1   1   2   1   0   1   1   1   0   0   1   0   0   0   1   1   0   0   2   2   1   1   1   1   2   1   0   1   1   1   0   1   0   2   1   1   2   2   0   1   2   1   2   1   0   1   1   1   1   2   2   1   0   1   1   0   1   0   1   2   0   2   2   2   0   1   0   1   1   0   1   0   0   0   1   1   1   2   0   2   1   1   2   2   1   0   1   1   0   2   1   2   0   1   1   0   1   1   0   1   1   2   2   0   2   2   0   2   2   0   1   2   1   1   1   1   1   1   1   0   2   1   1   1   0   0   2   0   1   2   0   0   2   1   1   1   1   1   0   1   0   0   2   2   2   1   1   1   2   1   1
 MK-2-3                 2   1   1   1   2   1   1   1   1   2   1   2   1   1   1   2   1   1   2   2   1   2   0   1   0   0   1   0   1   0   1   2   1   0   0   2   1   2   1   0   2   0   1   2   2   1   1   1   2   1   1   1   1   1   1   2   1   1   0   1   0   1   0   1   2   0   1   1   2   0   1   1   1   1   1   1   1   1   1   0   1   0   2   1   1   2   2   0   1   2   1   1   1   0   1   1   0   2   2   2   0   0   1   1   0   1   0   1   2   0   2   2   1   0   1   0   1   1   1   1   0   0   1   1   1   1   2   0   2   1   1   2   0   1   0   2   1   0   0   1   2   1   1   1   0   1   1   0   0   1   2   1   0   2   2   0   2   2   1   1   2   1   1   1   1   1   2   1   0   2   0   1   0   0   1   2   0   1   2   0   0   2   1   1   1   1   1   0   1   0   0   1   2   1   2   1   0   2   1   1
 MK-2-4                 2   1   1   1   2   1   1   1   1   2   1   1   1   2   1   2   1   1   2   2   1   2   0   1   0   0   1   0   1   0   1   2   1   0   0   2   1   2   2   1   1   0   1   1   1   2   1   1   2   1   1   1   1   1   1   1   1   1   0   1   0   1   1   1   2   0   1   0   1   0   1   1   1   1   1   1   1   1   1   0   1   0   2   1   1   2   2   0   0   1   1   1   1   0   1   1   1   2   1   2   1   1   1   1   1   1   0   1   2   0   1   2   1   0   1   0   1   1   0   1   0   0   1   1   1   1   2   0   2   1   1   2   0   0   0   2   0   0   0   1   2   1   1   1   1   1   1   0   0   1   2   2   0   1   2   1   2   1   0   1   2   1   1   1   1   1   2   1   0   2   1   2   0   0   1   2   0   1   2   1   0   2   1   1   1   1   1   0   2   0   0   1   2   1   1   2   0   2   1   0
 MK-2-5                 2   1   0   1   2   1   1   1   1   1   0   2   1   2   1   2   1   0   2   1   1   2   0   1   0   0   0   0   2   0   1   2   1   0   0   2   1   2   2   1   2   1   1   0   0   2   1   1   2   0   1   1   1   1   2   1   0   1   0   0   0   1   1   1   2   0   1   0   1   1   0   1   1   1   1   1   1   1   1   0   1   0   1   1   2   2   2   1   0   1   0   0   2   0   1   1   1   1   1   2   1   1   1   1   1   2   0   1   2   1   1   2   1   0   1   0   1   1   0   1   0   0   1   1   1   2   2   0   2   1   1   2   0   0   0   2   0   0   0   1   1   1   1   1   1   1   1   0   1   1   2   2   0   1   2   1   2   1   0   1   2   1   1   1   1   1   2   1   0   2   1   1   0   0   1   2   0   2   1   1   0   2   1   1   1   1   1   0   2   0   0   1   2   1   1   2   0   2   1   1
 MK-2-6                 2   1   0   1   2   1   1   1   1   1   0   2   1   2   1   2   2   0   2   2   1   1   0   1   0   0   0   0   2   0   1   2   1   0   0   2   1   2   2   1   2   1   1   0   0   2   1   1   2   0   1   1   1   1   2   1   0   1   0   0   0   1   1   2   2   0   1   0   2   0   0   1   1   1   1   2   1   1   1   0   1   0   1   1   2   2   2   1   0   1   0   0   2   0   1   1   1   1   1   2   2   1   2   1   1   2   0   1   2   1   1   2   1   0   1   1   1   1   0   1   0   0   1   1   1   1   1   0   2   1   1   2   0   0   0   2   0   0   1   1   2   1   1   1   1   1   2   0   1   1   2   2   0   2   2   1   2   1   0   2   2   1   1   1   0   2   2   1   0   2   1   1   0   0   1   2   1   2   1   1   0   2   1   1   1   1   1   1   2   0   0   1   1   1   1   2   0   2   1   1
 MK-2-7                 2   1   2   1   2   1   1   1   1   1   0   2   1   2   1   2   2   0   2   2   1   0   0   1   0   0   0   0   2   0   1   2   1   0   0   2   2   2   2   1   2   1   1   0   0   2   1   1   2   0   1   0   1   1   2   1   0   1   0   1   1   1   1   2   1   1   1   0   2   0   1   1   1   1   1   2   1   1   1   1   1   1   1   1   2   2   2   1   0   1   0   0   2   0   1   0   1   1   1   2   2   1   2   1   1   2   0   1   2   2   1   2   1   0   1   1   1   1   0   1   0   0   1   1   1   0   1   0   2   1   1   1   0   0   1   2   0   0   1   2   2   2   1   1   1   2   2   0   1   1   1   1   2   2   2   1   2   1   0   2   2   1   1   1   0   1   2   1   0   2   1   1   0   1   1   1   1   2   0   1   0   2   2   1   1   1   0   1   1   0   0   0   1   1   1   1   0   1   1   2
 MK-2-8                 2   1   1   1   2   1   1   1   1   1   0   2   2   2   1   1   2   0   2   2   0   0   0   2   1   0   0   0   2   0   1   2   1   0   0   2   2   2   2   2   2   1   1   0   0   2   1   1   2   0   1   0   1   1   2   1   0   1   0   1   1   1   1   2   1   1   1   0   2   0   1   1   0   1   2   2   1   1   1   1   1   0   1   1   1   2   1   1   0   0   0   0   2   0   1   1   1   1   1   2   2   1   2   1   0   2   1   1   2   2   1   2   1   0   1   1   1   1   0   1   0   0   1   2   1   0   1   0   2   2   1   1   0   0   1   2   0   0   1   1   2   2   0   1   1   2   2   0   2   1   1   1   1   2   2   1   2   1   0   2   2   1   1   1   0   2   2   0   0   2   2   2   1   1   1   1   0   1   0   0   0   2   2   1   2   1   0   1   1   0   0   0   1   1   2   1   0   1   0   2
 MK-2-9                 2   1   1   0   2   1   0   1   1   1   0   1   1   2   1   1   1   0   2   2   1   0   0   2   2   0   0   0   2   0   1   2   1   0   0   2   2   2   2   2   2   1   1   0   0   2   1   1   2   1   1   1   1   1   2   1   0   1   0   1   1   1   1   1   0   1   1   0   2   0   1   1   0   1   2   2   0   0   1   1   1   0   1   1   1   2   1   2   0   0   0   0   2   0   1   1   1   1   1   1   1   1   2   1   0   2   1   1   2   2   1   2   1   0   1   1   1   1   0   1   0   1   1   2   1   0   1   1   2   2   1   1   0   1   1   1   0   1   1   1   2   2   0   1   1   2   2   0   2   0   1   1   2   1   2   1   2   1   0   1   1   1   1   2   0   2   2   0   0   1   2   2   1   1   1   1   0   1   1   0   1   2   2   1   2   1   0   1   1   0   0   1   1   1   2   1   0   2   1   1
 MK-2-10                1   1   1   0   2   1   0   1   1   1   0   1   1   1   0   1   1   0   2   2   1   0   0   2   2   0   0   1   1   0   1   2   1   0   1   2   1   2   2   2   2   1   1   0   0   2   0   2   2   1   1   1   1   2   2   1   1   1   0   1   1   1   1   1   0   0   1   0   2   0   1   1   0   0   2   2   0   0   1   1   1   0   1   1   1   2   0   1   0   0   0   0   2   1   1   2   1   1   0   1   1   1   1   1   0   2   1   1   2   2   1   2   1   0   1   1   1   1   0   1   0   1   1   2   1   0   2   1   2   2   1   1   0   1   1   1   0   1   1   1   2   1   0   1   2   2   2   0   2   0   0   1   2   1   2   1   2   1   0   2   1   1   2   1   0   1   1   0   0   1   2   2   1   1   1   1   0   1   1   1   1   2   1   1   2   1   1   1   1   0   1   0   1   1   2   1   0   2   1   1
 MK-2-11                2   1   1   0   1   0   0   1   1   1   1   1   1   1   0   1   2   0   2   2   1   0   0   2   2   0   0   1   1   0   1   2   1   0   1   2   1   2   2   2   2   1   1   1   0   2   0   1   1   1   1   1   1   1   2   1   0   1   1   1   1   1   0   1   1   0   1   0   2   0   1   1   0   0   2   2   0   0   1   1   1   0   1   1   1   2   0   2   0   0   0   0   1   1   1   2   1   0   0   1   1   1   1   1   1   2   1   1   2   2   1   2   1   0   2   1   2   1   0   1   0   1   1   1   1   0   2   1   2   2   1   1   0   0   1   1   0   1   1   1   2   0   1   1   2   1   2   0   2   0   0   1   2   2   2   0   2   1   0   1   1   1   2   0   0   1   1   1   0   1   2   1   1   1   1   1   0   0   1   1   1   2   1   1   2   1   1   0   1   0   1   0   0   0   1   1   0   2   1   1
 MK-2-12                2   1   1   0   1   0   0   0   1   1   1   1   1   1   0   1   2   0   2   2   1   0   0   2   1   0   0   2   1   0   2   2   2   1   1   2   1   2   1   2   2   1   1   1   2   2   1   1   2   1   1   1   1   0   2   1   1   1   1   1   1   1   1   1   1   0   1   0   1   0   1   1   0   0   1   2   1   0   1   1   1   0   1   1   1   2   0   2   0   0   0   0   0   1   1   1   1   0   0   1   0   1   1   1   1   2   1   2   2   2   1   2   1   0   2   1   2   1   0   1   0   1   1   0   2   0   2   1   1   2   1   1   0   1   1   1   0   1   1   1   1   0   1   0   2   1   2   0   2   0   1   1   2   2   2   0   1   1   0   1   1   1   2   0   0   1   1   1   0   1   1   1   2   1   1   1   0   0   1   1   1   2   1   1   2   1   1   0   1   0   1   0   0   0   1   1   0   2   1   1
 MK-2-13                2   1   1   0   1   1   0   0   1   1   1   1   2   1   0   1   1   0   2   2   0   0   0   2   1   1   0   2   1   1   1   2   2   1   1   2   1   2   1   2   2   1   1   1   2   2   1   1   2   1   1   1   0   0   2   1   1   1   1   1   1   1   1   1   1   0   1   0   1   0   1   1   0   0   1   1   1   0   1   1   1   0   1   1   1   2   0   2   0   0   0   0   1   1   1   0   1   1   0   0   0   1   1   1   1   2   1   2   2   2   1   2   1   1   2   1   1   1   0   1   0   1   1   0   2   0   2   1   1   2   1   1   0   1   2   1   0   1   1   1   1   0   1   0   2   0   1   0   2   0   1   1   2   2   2   0   1   2   0   2   1   1   2   1   0   1   1   1   0   1   1   1   2   1   0   1   1   0   1   1   1   1   1   1   2   1   1   0   1   0   1   1   0   1   1   1   0   2   1   1
 MK-2-14                2   2   1   0   1   1   0   0   1   1   2   1   2   2   0   1   1   0   2   2   0   0   0   2   0   1   0   2   1   1   1   2   2   1   1   2   1   1   1   2   2   0   1   1   2   1   1   1   1   0   1   2   0   1   2   1   0   2   1   1   0   1   1   2   1   0   0   0   0   0   1   1   0   0   1   1   1   0   1   1   1   0   1   0   1   2   0   2   0   0   1   0   1   1   1   0   0   1   0   0   0   1   1   1   1   2   1   2   2   2   1   2   2   1   2   1   1   1   1   1   0   1   1   0   2   0   2   2   1   2   1   2   0   1   2   1   0   1   1   1   0   0   1   0   1   0   1   0   1   0   2   1   1   2   2   1   1   2   1   2   0   1   2   1   0   1   1   2   0   1   1   1   2   1   0   1   1   0   1   1   1   1   1   1   2   1   2   0   1   0   1   1   0   1   1   1   0   2   1   1
 MK-2-15                2   2   1   0   1   1   0   0   1   1   2   0   2   2   0   1   1   0   2   2   0   0   0   2   2   1   1   2   1   1   1   2   2   1   1   2   1   2   1   2   2   1   1   1   1   1   1   1   1   0   1   2   0   1   2   1   0   2   1   1   0   0   1   2   1   1   0   0   0   0   1   1   0   0   1   1   1   0   1   1   0   0   1   0   1   2   0   2   0   0   1   0   1   1   0   0   0   1   0   0   0   1   0   1   1   2   1   2   2   2   1   2   2   0   2   1   1   1   1   1   0   1   1   1   1   0   2   2   0   2   1   2   0   1   2   1   0   1   1   0   1   0   1   0   1   0   1   0   2   0   1   1   1   2   2   1   1   1   1   2   1   1   2   1   0   1   1   1   0   1   1   0   2   1   0   1   1   1   1   2   2   1   2   1   2   1   2   0   1   0   1   1   0   1   1   1   0   2   1   1
 MK-2-16                1   2   1   0   1   1   1   1   1   2   2   0   2   2   1   1   2   0   1   2   0   0   0   2   2   1   1   2   2   1   1   2   2   1   1   2   2   2   1   2   2   1   1   1   0   1   1   1   1   0   0   2   0   1   2   1   1   2   2   1   0   0   1   2   1   1   0   0   0   0   1   1   0   0   1   1   1   0   1   1   0   1   1   0   1   2   0   2   0   0   2   0   0   1   1   1   0   1   0   0   0   1   1   1   1   2   1   2   2   2   1   2   2   0   1   1   1   1   1   2   0   1   1   2   1   0   2   2   0   2   1   2   0   1   2   1   0   1   1   0   2   0   1   0   1   0   2   0   2   0   1   1   1   1   2   0   2   2   1   2   1   1   2   1   0   0   1   1   0   1   1   0   1   1   0   1   1   1   1   2   2   1   2   1   2   2   2   1   2   1   1   0   0   0   1   1   0   0   1   1
 MK-3-1                 0   0   2   0   1   1   2   2   0   2   1   2   2   1   1   2   2   2   1   1   1   1   0   2   1   1   0   1   1   0   1   1   1   1   2   0   1   2   1   2   1   1   2   0   2   2   0   2   1   2   1   0   1   2   2   1   1   2   1   2   2   0   2   1   1   2   0   0   1   0   1   2   0   1   1   0   0   1   1   1   1   1   0   1   1   1   0   1   1   0   0   0   2   2   2   1   2   1   2   1   1   1   2   2   1   1   1   1   0   2   2   0   0   1   0   0   2   1   1   2   2   1   1   1   1   2   1   0   1   1   1   1   1   1   2   2   0   2   2   1   1   0   0   1   1   2   2   0   1   2   2   0   2   0   1   1   1   0   0   1   2   1   0   2   1   0   2   0   1   1   1   2   2   0   2   0   1   0   0   2   1   0   0   1   0   1   0   0   2   1   1   1   1   0   1   0   2   0   2   2
 MK-3-2                 0   1   1   1   1   1   2   2   0   2   0   2   2   1   1   2   2   1   1   0   1   1   0   2   1   2   1   1   1   0   1   1   1   1   2   0   1   2   0   2   1   1   2   0   2   2   0   2   1   1   1   0   1   2   2   1   1   2   1   2   2   0   2   1   1   1   0   0   1   0   1   2   0   2   1   0   0   1   1   1   1   1   0   1   1   1   0   1   1   0   0   1   2   2   2   1   2   1   2   1   1   2   1   2   1   1   1   1   0   2   1   1   0   0   1   0   1   0   1   2   2   1   1   1   1   2   1   0   1   1   1   1   1   1   2   2   0   2   1   1   1   0   0   1   1   2   2   0   1   2   1   0   2   0   1   1   1   0   1   1   2   1   0   2   1   0   1   0   0   1   1   2   2   0   2   0   1   0   0   2   1   0   0   2   1   1   0   0   2   1   1   1   0   0   1   0   2   0   2   2
 MK-3-3                 0   1   1   2   1   1   1   2   0   2   1   2   2   1   1   2   1   1   1   0   1   1   0   2   1   2   1   1   1   0   1   1   0   1   2   0   1   2   0   2   1   2   2   0   2   1   0   1   1   1   1   0   1   1   2   1   1   2   1   1   2   0   2   1   1   1   1   0   2   0   1   2   0   1   1   0   0   1   1   1   1   1   0   1   1   1   0   1   1   0   0   1   2   2   2   1   2   1   2   1   2   2   1   2   1   1   1   1   0   2   1   1   0   0   1   1   0   1   2   1   1   1   0   1   1   2   1   0   2   1   1   1   1   1   2   2   0   2   2   1   1   0   1   1   1   2   2   0   1   2   2   1   2   0   1   1   2   0   1   2   2   1   0   2   2   0   1   0   0   1   1   2   1   0   2   2   1   0   0   2   1   0   0   2   1   1   0   0   2   1   1   1   0   0   1   0   2   0   2   2
 MK-3-4                 0   2   1   2   1   1   0   2   0   2   2   2   2   1   1   1   1   1   1   0   1   2   0   2   1   2   1   1   1   0   1   1   0   1   2   0   1   2   0   2   1   2   2   0   2   1   0   1   1   0   1   1   1   1   2   1   1   2   1   1   2   0   1   1   1   0   1   0   2   0   1   2   0   1   1   1   0   1   1   1   1   1   0   1   1   1   1   1   1   0   1   1   2   2   1   1   2   1   1   1   2   2   1   2   1   1   1   1   0   2   2   1   0   1   0   1   0   0   2   1   1   1   0   1   1   2   1   0   2   1   2   1   1   1   2   2   0   2   2   1   1   0   1   1   1   2   0   0   1   2   2   1   2   0   1   1   2   1   2   2   2   1   0   2   1   0   1   0   0   1   1   2   1   0   2   2   1   0   0   2   1   0   0   2   0   1   1   0   2   2   1   1   0   0   2   0   1   0   2   2
 MK-3-5                 2   1   1   2   1   1   0   2   0   2   2   2   2   1   1   1   1   1   0   0   1   0   0   2   1   2   1   1   1   0   2   1   0   1   2   0   1   2   0   2   1   1   2   0   2   1   0   1   2   0   1   0   1   1   2   0   1   2   1   1   2   0   1   1   1   0   0   0   2   0   1   2   0   1   1   1   0   2   1   1   1   1   0   1   1   1   1   1   1   1   2   1   2   1   1   1   2   1   1   1   2   1   1   1   1   1   1   1   1   2   2   1   0   0   0   1   0   1   1   1   1   1   0   1   2   2   1   1   2   1   2   1   1   1   2   2   0   2   2   1   1   0   1   1   1   2   0   0   1   2   2   1   2   0   0   1   2   1   2   1   2   1   0   2   1   0   1   0   1   1   1   2   1   0   2   2   1   0   0   2   1   0   0   2   0   1   0   0   2   2   1   1   0   1   1   0   1   0   2   2
 MK-3-6                 1   0   1   0   1   1   0   1   0   2   2   2   2   2   1   2   1   0   0   0   1   0   0   2   1   2   1   1   1   1   2   1   0   1   2   1   1   1   0   2   1   1   2   0   2   1   0   1   2   0   1   0   1   1   2   1   1   2   1   1   2   1   1   1   1   0   0   0   2   1   0   2   0   1   1   1   1   2   1   1   1   1   0   2   1   1   2   1   1   1   2   1   2   1   2   1   2   1   2   1   2   1   2   1   2   1   1   1   2   2   2   2   0   0   0   1   0   1   2   1   1   2   0   1   2   2   1   1   2   1   2   1   1   1   2   1   0   2   2   1   1   0   1   1   1   2   1   0   2   1   2   1   2   0   0   1   2   1   2   1   2   2   0   2   0   0   1   0   1   1   1   2   1   0   2   2   0   0   0   2   1   0   0   2   0   1   1   0   2   2   1   1   0   1   1   1   1   0   1   2
 MK-3-7                 1   0   1   0   1   1   1   1   0   2   2   1   2   2   0   2   2   1   0   0   1   0   1   2   2   2   1   0   0   1   2   1   0   1   2   1   1   2   0   2   1   1   2   1   2   1   0   1   2   0   0   0   1   2   2   1   0   2   1   1   2   1   1   2   1   0   0   0   2   1   1   2   0   1   0   0   1   2   1   2   1   1   0   1   1   1   1   1   1   1   2   1   2   1   2   1   2   1   2   1   2   1   2   1   2   1   2   1   2   2   2   2   0   0   0   1   0   1   2   1   1   2   0   1   2   2   1   1   2   1   2   1   1   1   2   0   0   2   2   1   2   1   1   1   1   2   1   0   2   1   2   0   2   0   0   1   2   1   1   1   2   2   0   2   0   0   1   0   1   1   1   2   0   0   2   1   0   0   0   2   2   0   0   2   0   2   1   0   1   2   0   1   0   1   2   1   1   0   1   2
 MK-3-8                 0   0   0   0   1   1   1   1   0   2   1   1   2   2   0   2   2   1   0   0   0   0   1   2   2   2   1   0   0   1   2   1   0   1   2   1   1   1   0   2   1   1   2   1   1   1   0   1   2   0   0   1   1   2   2   1   0   2   1   1   2   1   0   2   0   0   0   0   2   1   1   2   1   1   0   0   0   2   1   2   1   0   0   1   0   1   2   2   1   1   2   2   2   1   2   1   2   1   2   1   2   1   2   1   2   1   2   0   2   2   2   2   0   0   0   1   0   1   1   1   1   0   0   1   2   2   1   1   2   1   2   1   1   1   2   0   0   2   2   1   2   1   1   1   2   2   1   0   2   1   2   0   2   0   0   1   1   1   1   1   1   2   0   2   0   0   1   0   1   1   2   2   1   0   2   2   0   0   0   2   2   0   1   2   0   1   1   0   1   2   0   1   0   0   2   1   2   0   1   2
 MK-3-9                 1   0   0   0   1   1   1   1   0   2   1   1   1   2   0   2   2   1   0   0   0   0   1   2   2   2   1   0   0   1   2   1   0   0   2   1   1   1   0   2   1   1   2   1   1   1   0   1   2   0   0   1   1   2   2   1   1   2   1   1   2   1   0   2   0   0   1   0   2   1   1   2   1   1   0   0   0   1   1   1   1   0   0   1   0   1   2   2   1   1   2   2   1   1   2   1   1   1   2   1   2   1   2   1   2   1   2   0   2   2   2   2   1   0   0   1   0   1   1   1   1   0   1   1   2   2   1   1   2   1   2   1   1   1   2   0   0   2   2   1   2   1   1   1   2   2   1   1   2   1   1   1   2   0   0   1   1   1   1   1   1   2   0   2   1   0   1   0   2   1   2   2   1   0   2   2   1   1   0   2   2   0   1   2   0   2   1   0   1   2   0   1   0   0   2   1   2   0   1   2
 MK-3-10                1   0   0   0   1   1   1   1   1   2   1   0   1   2   1   2   2   1   0   1   0   0   1   2   2   2   2   0   0   1   2   1   1   0   2   1   1   2   1   1   1   1   1   1   1   1   0   1   2   0   0   1   1   2   1   1   1   2   2   1   1   1   0   1   0   0   1   0   2   1   1   2   1   1   0   1   0   1   1   0   1   0   0   1   1   0   1   2   1   1   2   2   1   1   2   2   1   1   2   2   2   1   2   2   2   0   2   0   2   2   2   1   1   0   0   1   0   1   0   1   1   0   1   1   2   2   1   1   1   1   2   1   1   1   2   1   1   2   2   1   2   1   1   1   2   2   1   2   1   1   1   1   1   0   1   1   2   1   1   1   0   2   0   1   1   0   2   0   2   2   2   1   0   0   2   2   0   1   0   2   2   0   1   2   1   2   1   0   1   2   0   1   0   0   2   1   2   0   1   2
 MK-3-11                0   0   0   0   1   1   2   1   1   2   1   0   1   2   1   2   2   0   0   1   1   0   1   2   2   2   2   0   0   1   2   1   1   0   2   1   1   1   1   1   1   0   2   1   0   1   0   1   2   0   0   1   2   1   1   1   1   2   2   1   1   1   0   1   1   0   1   0   2   1   1   2   2   1   1   1   0   1   1   0   1   0   0   1   1   1   1   2   0   1   2   1   1   2   1   2   1   1   2   1   2   1   1   2   2   0   2   0   2   2   2   1   1   0   0   2   0   0   0   2   1   0   1   1   2   1   1   1   1   1   2   1   1   1   2   0   1   2   2   2   2   1   0   2   2   2   0   1   1   1   1   0   1   0   1   1   2   1   1   1   1   2   0   1   1   0   2   1   2   2   2   1   0   0   2   2   1   1   1   2   2   0   1   2   1   2   1   0   1   1   0   1   0   1   2   1   2   0   1   2
 MK-3-12                1   0   0   0   2   1   2   1   1   2   1   0   0   2   2   2   2   1   0   0   1   0   1   1   2   2   2   1   0   1   2   1   1   0   2   1   1   1   1   1   1   0   2   1   0   1   0   1   2   0   0   2   2   2   1   2   1   2   2   2   1   2   0   2   1   0   2   0   2   1   1   2   2   1   1   2   0   1   0   0   1   0   0   1   1   1   1   2   0   1   1   0   1   2   1   2   1   1   2   0   2   1   1   2   2   0   2   0   1   2   2   1   1   0   0   1   0   0   1   2   1   0   0   0   2   1   1   1   1   1   2   0   1   1   2   0   0   2   2   2   2   1   1   2   2   2   0   1   2   1   1   0   1   1   1   1   2   1   1   0   1   2   1   1   1   0   2   1   2   2   1   1   0   0   2   2   1   0   1   1   2   0   1   2   1   2   1   1   1   1   1   1   0   0   2   1   2   0   1   1
 MK-3-13                1   0   0   1   1   1   2   1   0   2   1   0   1   1   1   2   2   1   0   1   1   0   2   1   2   2   2   1   0   1   2   1   1   0   2   1   0   1   1   1   1   0   2   0   0   1   0   1   2   0   0   2   2   2   1   2   1   2   2   2   0   1   0   2   1   0   2   1   2   0   0   2   2   1   1   2   1   1   0   0   1   0   0   1   1   1   1   2   0   1   1   1   1   2   1   2   1   1   2   0   2   1   1   2   1   1   1   0   1   2   2   1   1   1   0   1   1   0   1   2   1   0   0   1   2   1   1   1   1   1   2   0   1   1   2   1   0   2   2   2   2   1   1   2   2   2   0   1   2   1   2   0   1   2   0   1   1   1   1   0   1   2   1   1   2   0   1   1   2   2   1   1   0   0   2   2   1   0   1   1   2   0   1   2   2   2   1   1   1   1   1   1   0   0   2   1   1   0   0   1
 MK-3-14                1   0   0   1   1   1   2   0   0   2   1   0   1   1   1   2   1   1   0   1   1   0   2   1   2   2   2   1   0   1   2   1   1   0   2   1   0   1   1   2   1   0   2   0   0   1   0   1   1   0   0   2   2   2   1   2   1   2   2   2   0   1   1   1   1   0   2   1   2   0   0   2   2   1   1   2   1   1   0   0   1   0   0   1   0   1   0   2   1   1   1   1   1   2   1   1   0   2   2   0   1   1   1   2   1   1   0   1   1   2   2   1   1   1   1   1   1   0   1   2   1   0   0   1   2   1   1   1   2   1   2   1   1   1   2   1   1   1   2   1   2   1   1   2   2   2   0   1   2   1   2   0   1   2   0   1   1   1   1   1   1   1   1   1   2   0   1   1   2   0   1   1   0   0   2   2   1   0   1   1   2   0   1   2   1   2   1   1   1   1   1   2   0   0   2   1   1   0   0   1
 MK-3-15                0   0   1   1   1   1   1   0   1   2   2   0   1   0   1   2   1   1   0   1   1   0   2   1   2   2   2   1   0   2   1   1   0   0   2   1   0   1   1   2   1   0   2   0   0   0   1   1   1   1   0   2   2   2   1   2   1   2   2   2   0   1   0   1   1   0   2   1   1   0   0   2   1   1   1   2   1   1   0   1   2   0   0   0   0   2   0   2   1   1   1   0   0   2   1   1   0   2   2   0   1   1   1   2   1   0   0   1   1   2   2   1   1   1   1   1   1   1   1   2   1   0   0   1   1   2   1   1   2   1   2   1   1   2   2   1   0   1   2   1   1   1   1   2   2   1   0   1   2   1   2   0   1   2   0   0   1   1   1   1   1   1   1   1   2   0   2   1   1   0   1   1   0   0   2   2   1   1   1   1   2   0   1   2   1   1   1   1   1   1   1   1   0   0   2   0   1   0   0   1
 MK-3-16                0   0   1   2   1   2   0   0   1   2   2   0   0   0   1   2   1   1   0   1   1   1   2   1   2   2   2   1   0   1   1   1   0   0   2   2   1   1   1   2   1   0   2   1   0   1   1   1   1   1   1   2   2   2   2   1   1   2   2   1   0   1   0   1   1   0   2   1   1   0   0   2   1   2   1   2   1   1   0   1   2   0   0   0   1   2   0   1   1   1   1   1   0   2   1   1   0   2   2   0   1   1   1   2   1   0   0   1   1   2   2   1   1   1   2   1   1   2   1   2   1   0   0   1   1   2   1   1   2   1   1   2   1   2   2   1   0   1   2   1   1   1   1   2   2   2   0   1   2   1   2   2   1   1   1   0   1   2   1   1   1   1   2   1   2   0   2   1   0   0   1   1   1   0   2   1   1   0   1   2   2   0   1   2   1   1   1   1   1   2   1   1   1   0   2   0   1   0   0   1
 MK-4-1                 0   1   1   0   0   2   1   2   1   0   0   0   1   1   2   1   0   0   2   0   1   2   2   1   1   1   1   1   0   1   1   1   1   0   1   2   1   1   1   2   0   0   1   2   1   1   1   1   1   1   1   2   2   2   0   1   0   1   1   1   1   1   1   1   0   1   0   1   1   0   0   0   0   1   1   1   0   2   2   1   1   2   1   1   0   1   2   0   1   1   1   1   0   1   0   1   1   2   0   1   0   1   1   2   2   1   1   1   2   2   0   1   1   1   2   2   1   0   0   1   0   1   1   1   0   0   2   2   1   0   1   2   0   2   1   2   1   0   0   0   2   1   1   2   1   0   0   0   0   1   1   2   1   1   1   1   2   1   2   0   2   1   1   0   1   2   0   1   1   2   1   0   0   2   2   1   1   1   0   2   1   2   0   1   2   1   1   1   0   0   2   1   1   2   1   1   2   1   2   1
 MK-4-2                 0   1   1   0   0   1   1   1   1   0   0   0   1   1   2   1   0   0   2   0   1   2   2   1   1   1   1   1   0   1   1   0   2   0   0   1   1   1   1   2   1   0   1   2   1   0   2   1   1   1   0   1   1   2   0   1   0   1   1   1   1   0   1   1   0   1   1   0   1   0   0   1   0   1   1   1   0   2   2   1   1   2   1   1   1   1   2   0   1   1   1   1   0   1   0   0   1   1   0   1   0   1   2   1   2   2   1   0   1   2   0   1   1   1   2   1   1   0   0   1   0   2   1   1   1   0   1   1   1   0   1   2   0   2   1   1   1   0   1   0   1   1   1   2   1   1   0   0   0   1   1   2   1   1   1   1   1   1   2   0   2   1   1   0   1   2   0   1   1   2   0   1   0   2   2   1   1   1   0   1   1   2   0   1   1   1   0   1   0   0   2   1   2   2   0   1   2   1   2   1
 MK-4-3                 1   2   1   0   0   1   1   1   1   0   1   0   1   1   2   1   1   0   1   1   1   2   1   2   1   1   1   1   0   1   1   0   2   0   0   1   0   1   1   2   1   0   1   1   1   0   2   1   2   0   0   1   2   2   0   2   0   1   1   1   1   0   1   1   0   1   0   0   1   0   0   2   0   2   1   1   0   2   2   1   1   2   1   1   1   1   2   0   1   1   1   1   0   1   0   0   1   1   0   1   0   1   1   1   2   2   1   0   1   2   0   1   1   1   2   1   1   0   1   1   0   2   1   1   1   0   1   1   1   0   1   2   0   2   1   1   1   0   1   0   0   1   1   2   1   1   1   0   1   1   1   1   1   1   1   1   0   1   2   0   2   1   1   0   1   2   0   0   1   2   0   1   0   2   2   1   1   1   1   1   1   2   1   1   1   1   0   1   0   1   1   1   2   2   0   1   2   0   2   1
 MK-4-4                 1   2   1   0   0   0   1   1   1   1   1   0   1   1   1   0   2   0   1   2   1   2   0   1   1   1   1   1   1   1   1   0   2   0   0   0   0   2   1   2   1   0   0   1   1   0   2   1   2   0   0   1   2   2   0   2   0   1   1   1   1   0   1   1   0   1   1   1   1   1   0   2   0   2   1   1   1   2   2   2   1   1   1   1   1   1   1   0   0   1   1   1   0   1   0   0   0   1   0   1   0   2   1   1   2   2   1   0   1   2   0   1   2   2   1   1   1   1   1   1   0   2   1   1   0   0   1   1   1   0   1   2   0   1   2   1   1   0   1   0   0   2   1   2   1   1   1   0   1   1   1   0   1   1   1   1   1   0   2   0   2   1   1   0   1   2   0   0   1   2   0   2   1   2   2   1   1   1   1   1   1   2   1   1   1   0   0   0   1   1   1   0   2   1   0   1   2   0   2   1
 MK-4-5                 0   2   1   0   0   0   1   2   1   1   1   0   1   0   1   0   2   1   2   2   1   2   0   1   1   1   1   1   1   1   1   1   2   0   0   0   0   2   1   2   1   0   0   1   1   0   2   1   2   1   0   1   2   2   0   2   0   1   1   1   1   0   1   1   0   2   1   0   1   1   0   2   0   2   1   1   1   2   2   2   1   0   1   1   1   1   1   0   0   1   1   1   1   1   0   0   1   1   0   1   0   2   1   1   2   2   0   0   1   2   0   1   2   2   1   1   1   0   1   1   1   2   1   1   0   0   2   1   1   0   1   2   0   1   2   1   1   0   1   2   0   2   1   2   1   1   1   0   1   1   1   0   0   1   1   1   2   1   2   0   2   1   1   0   1   1   0   0   1   1   0   2   1   1   2   1   1   1   1   1   1   2   0   1   1   0   1   0   1   1   1   0   2   2   0   1   2   0   2   1
 MK-4-6                 0   2   1   0   0   1   1   2   1   1   1   0   1   0   1   0   2   0   2   2   1   1   0   1   1   1   1   0   1   1   1   1   2   1   0   0   0   1   1   2   1   0   0   1   1   0   2   1   1   1   1   1   0   2   0   2   0   1   1   1   1   1   1   1   0   1   1   1   1   1   1   1   0   2   1   1   1   2   2   2   0   1   2   1   0   0   1   0   0   1   1   1   1   0   0   0   0   1   1   1   0   1   1   1   2   2   0   1   1   2   0   1   2   1   1   1   1   0   1   1   1   2   1   0   0   0   2   1   1   0   1   2   0   1   2   1   2   0   1   2   0   2   1   1   1   1   1   0   1   1   1   1   1   1   2   1   2   1   2   1   2   1   1   0   1   1   0   0   1   1   0   2   1   1   2   1   1   1   1   1   1   2   0   1   0   1   1   0   1   1   1   0   2   1   0   1   2   0   2   0
 MK-4-7                 0   1   1   0   0   1   1   2   1   1   1   0   1   0   1   2   2   0   2   2   1   1   0   1   1   1   1   0   1   1   2   1   2   1   0   0   1   1   1   2   1   0   1   1   1   0   2   1   1   1   1   2   0   2   1   2   0   1   1   1   1   1   1   1   0   2   1   1   1   1   1   1   0   2   1   1   1   2   2   2   0   1   2   0   0   0   0   1   0   0   1   1   1   0   0   1   0   0   1   1   0   1   0   1   2   2   0   0   1   1   0   1   2   1   1   1   1   0   1   1   2   2   1   0   0   0   2   0   1   0   1   2   0   1   2   1   2   0   1   2   0   2   1   1   2   1   1   0   1   1   0   1   2   1   2   1   2   1   2   1   2   1   1   0   1   1   0   0   1   1   0   2   1   1   2   1   1   1   1   1   1   2   0   2   0   1   1   0   1   1   1   0   2   0   0   1   2   0   1   0
 MK-4-8                 2   1   1   0   0   1   1   1   2   1   1   1   1   0   1   2   2   0   1   1   0   1   0   1   1   1   1   0   1   1   2   2   2   1   0   0   1   1   1   2   1   0   1   1   1   0   2   1   1   0   1   2   1   2   1   1   0   1   1   2   1   1   1   1   0   2   1   1   2   2   1   0   0   2   1   2   1   2   2   2   1   1   1   0   0   0   0   1   0   0   1   1   1   1   0   1   1   1   1   1   0   1   0   1   2   2   0   0   1   1   0   1   2   1   1   2   1   0   1   1   2   2   1   0   1   0   1   1   1   1   1   2   0   1   2   1   2   0   1   2   0   2   0   1   2   1   1   0   2   1   0   1   2   2   0   1   1   1   1   0   2   1   1   0   1   1   0   0   1   1   0   2   1   1   2   1   1   1   1   2   1   2   0   2   0   1   0   0   1   1   2   0   2   1   0   1   1   0   1   0
 MK-4-9                 1   1   0   0   0   1   2   1   1   1   0   1   1   1   2   2   2   0   1   0   0   1   0   0   1   1   1   1   1   1   2   2   2   1   1   0   1   1   1   2   1   0   1   0   1   0   2   1   1   0   0   2   1   1   1   1   0   1   1   1   1   0   1   1   0   2   1   1   2   2   1   0   0   2   0   2   1   2   0   2   1   0   1   0   0   0   0   1   0   0   2   0   1   1   0   0   1   0   1   1   0   1   0   1   2   2   0   0   1   1   1   1   2   1   1   2   1   1   1   1   0   2   2   0   1   1   1   1   1   2   1   2   1   2   2   1   2   0   1   2   0   2   0   1   2   1   1   0   2   1   1   1   2   2   0   1   1   1   1   0   2   1   1   0   1   1   1   0   1   1   0   2   1   1   2   1   1   1   0   2   2   2   0   2   0   1   0   0   1   2   1   0   2   1   0   1   1   0   1   0
 MK-4-10                1   1   0   2   0   1   2   1   1   1   0   1   1   0   2   2   2   0   1   0   0   1   0   0   1   1   1   1   1   1   2   2   2   1   1   0   0   1   1   2   2   1   2   0   2   0   2   1   1   0   0   2   1   1   1   1   0   0   0   1   1   0   1   1   0   2   1   1   1   1   1   0   0   2   0   1   1   2   0   2   1   0   1   0   0   0   0   1   0   0   2   0   1   2   0   0   2   0   1   1   0   1   0   2   2   2   1   1   1   1   1   1   1   2   1   1   1   1   1   2   0   2   2   0   1   1   1   1   1   2   1   2   1   2   1   1   2   0   0   2   0   2   0   1   1   1   1   0   2   1   0   1   2   2   0   1   1   1   1   1   0   1   2   0   1   1   1   0   1   2   0   2   1   1   1   1   1   1   0   2   2   2   1   2   0   1   0   1   1   2   1   2   2   2   0   1   1   1   2   0
 MK-4-11                1   1   0   2   0   0   2   1   1   1   0   2   1   0   1   2   2   0   1   0   0   1   0   0   0   1   1   1   1   1   2   2   2   1   1   0   0   2   1   2   2   2   1   0   2   0   2   0   2   0   0   2   1   1   1   1   1   0   0   1   2   0   1   1   0   2   1   1   1   1   1   0   0   2   0   1   2   2   0   2   1   0   2   0   0   0   0   0   0   0   2   0   1   2   0   1   2   1   1   1   1   1   0   1   1   2   1   1   1   0   1   1   1   2   1   1   1   1   1   2   0   2   2   0   1   1   1   1   1   2   1   2   2   2   1   2   2   1   0   1   0   2   1   1   1   1   1   0   2   1   0   2   1   2   0   1   1   1   1   1   0   2   2   0   1   1   1   1   1   1   1   2   1   1   1   1   1   1   0   2   2   2   1   2   0   1   0   2   2   2   0   2   2   2   0   1   1   1   2   0
 MK-4-12                1   1   0   2   1   0   1   1   1   1   0   2   2   0   0   2   2   0   1   0   0   1   0   0   0   1   1   1   1   1   2   2   1   1   2   0   1   2   1   2   2   1   1   0   2   0   1   0   2   0   0   1   1   0   1   1   1   0   0   0   2   0   1   1   0   2   1   1   1   1   1   0   0   2   0   1   2   2   0   2   1   0   2   0   0   1   1   0   0   0   2   0   1   1   0   1   2   1   2   1   0   1   0   1   1   1   1   1   1   0   1   1   0   2   1   1   0   1   1   1   1   1   2   0   1   1   1   1   0   1   1   2   2   2   1   2   1   1   0   1   0   2   2   1   1   1   1   0   2   1   0   1   1   2   0   1   1   1   1   1   1   2   2   0   1   2   1   1   1   1   1   2   0   1   1   0   1   1   0   2   2   2   1   2   0   0   0   2   2   1   0   2   2   2   1   1   1   1   2   0
 MK-4-13                1   1   0   1   1   0   1   1   1   1   0   2   2   0   0   2   2   0   1   0   1   2   0   0   0   1   1   1   1   1   2   2   1   0   2   0   0   1   1   2   2   1   1   0   2   0   1   0   2   0   0   2   1   0   1   1   1   0   0   0   2   1   1   1   0   1   1   2   1   1   2   0   0   2   0   1   2   2   1   2   1   0   2   0   0   1   1   0   0   0   2   0   1   2   0   1   2   1   2   2   0   1   0   1   1   0   1   1   1   0   0   1   0   2   1   1   1   2   0   1   1   1   2   0   1   0   1   1   0   1   1   2   1   2   1   2   1   2   0   1   1   2   2   1   1   1   1   0   2   1   0   1   1   2   0   0   1   1   1   1   1   1   2   0   1   1   1   1   1   1   0   2   0   1   1   0   2   1   0   2   2   2   1   2   0   0   0   2   2   1   0   1   2   2   1   1   0   1   2   0
 MK-4-14                1   1   0   1   2   0   1   1   1   1   0   2   2   0   1   1   2   0   1   0   1   2   0   1   0   1   1   1   0   1   2   2   1   0   2   0   0   1   1   2   1   1   1   0   2   0   1   0   2   0   0   2   1   0   1   1   1   0   0   0   2   2   1   1   0   1   1   2   1   2   2   0   1   1   1   1   1   1   1   1   1   0   2   0   0   1   0   0   0   0   1   0   1   2   0   1   0   1   2   2   2   1   0   1   1   0   1   1   1   1   0   1   0   2   2   1   1   2   0   1   1   1   2   0   1   0   1   1   0   1   1   2   1   2   1   2   1   2   2   1   1   2   2   1   1   1   1   0   2   1   1   1   1   2   0   0   1   1   1   1   0   1   1   0   1   1   1   1   1   1   0   2   0   1   1   0   2   1   0   2   2   2   1   2   0   0   0   2   2   1   0   1   2   1   1   1   0   1   2   0
 MK-4-15                1   1   0   1   1   0   2   1   2   1   0   2   2   1   1   1   2   0   2   0   2   1   0   1   0   1   1   1   0   1   2   2   0   1   2   0   0   1   2   1   1   1   1   0   2   0   1   0   2   0   0   1   1   1   1   1   2   0   1   0   2   2   1   1   0   1   1   1   1   2   2   0   1   0   1   1   1   1   1   1   2   0   1   0   1   1   0   0   0   0   1   0   1   2   0   1   0   0   1   2   2   1   0   1   1   1   1   1   1   1   0   1   0   2   2   1   1   2   0   1   1   1   2   0   1   0   1   1   0   1   1   2   1   2   2   2   2   2   1   1   1   1   2   1   1   1   1   0   2   1   1   1   1   2   0   0   1   1   1   0   1   1   1   0   1   1   1   1   0   0   1   2   0   1   0   1   2   1   0   2   2   1   1   2   0   0   0   2   2   1   1   1   1   1   1   1   0   1   1   0
 MK-4-16                1   1   0   1   1   0   2   1   2   1   0   2   2   1   2   1   2   0   2   0   2   1   0   2   0   1   2   1   0   1   2   2   0   1   2   1   0   1   2   1   1   1   1   1   2   0   0   0   2   0   0   1   1   1   2   1   2   0   1   0   2   2   1   1   0   1   2   1   2   2   2   1   1   0   1   0   2   1   1   2   2   0   1   0   1   0   0   0   1   1   1   0   1   2   1   1   0   0   1   2   2   1   0   2   1   1   1   2   1   0   0   1   0   2   1   1   2   1   0   2   1   1   2   0   1   0   2   1   1   1   1   2   1   1   2   2   2   2   1   1   2   1   2   1   1   1   0   0   2   2   1   1   0   1   1   0   1   1   1   0   1   1   1   0   1   2   1   0   0   0   1   2   0   1   0   0   0   2   0   2   2   0   1   2   0   0   1   2   0   2   1   0   1   2   1   1   0   1   2   0
 MK-5-1                 0   0   0   0   1   2   1   1   1   2   1   1   0   2   0   1   0   1   2   0   0   2   1   1   1   1   2   1   0   0   1   1   1   2   1   1   0   0   1   1   1   2   1   1   1   0   2   2   2   2   1   2   2   0   1   2   1   1   2   1   2   1   2   1   2   1   0   2   1   2   1   0   1   1   1   1   2   0   2   2   2   2   1   2   1   2   1   1   2   2   1   2   0   0   1   0   2   1   1   2   1   1   0   1   0   2   1   1   2   1   1   1   0   1   1   2   1   0   1   1   0   1   2   0   0   2   1   2   0   1   1   1   1   1   0   1   0   1   2   0   1   0   0   0   0   1   1   0   0   1   1   1   0   1   2   1   2   0   1   0   1   1   1   2   0   1   1   1   0   2   1   2   1   1   1   1   1   2   2   0   1   1   1   0   2   2   1   2   2   1   2   1   2   1   0   1   1   2   1   1
 MK-5-2                 0   1   0   0   1   1   1   1   1   2   1   1   0   1   0   1   2   1   1   1   0   2   1   1   1   0   2   1   0   0   1   0   1   2   1   1   0   1   1   1   2   2   1   1   1   1   2   1   1   2   1   2   2   0   1   2   1   1   2   1   2   1   2   1   2   1   0   2   2   2   0   0   1   1   1   1   0   0   2   1   2   2   1   2   0   2   1   1   2   1   1   2   0   0   1   0   2   1   1   2   1   0   0   1   0   2   1   1   2   1   1   1   0   1   1   2   1   0   1   1   0   1   2   0   0   1   1   2   0   1   1   1   1   2   0   1   1   1   1   0   0   0   0   0   0   1   1   0   0   1   1   1   0   1   2   1   2   0   0   0   1   1   1   2   0   1   1   1   0   2   1   2   0   1   1   2   2   2   2   0   1   0   1   0   1   2   1   1   2   1   2   1   2   1   0   1   1   2   1   1
 MK-5-3                 1   1   0   0   1   1   1   2   1   2   1   0   0   0   1   1   1   1   1   1   0   2   1   1   1   0   1   1   0   0   1   0   1   2   1   1   1   1   1   0   2   1   1   1   1   1   2   1   1   2   1   2   2   0   0   2   1   1   1   1   2   1   2   0   2   1   1   2   2   2   1   0   1   1   1   1   0   0   2   1   2   1   2   2   0   2   1   1   2   1   1   2   0   0   1   0   2   1   1   2   1   1   0   0   0   2   1   1   2   1   1   1   0   1   1   2   1   0   2   2   1   2   2   1   0   1   1   2   0   1   1   1   1   2   0   1   1   1   1   0   1   0   0   0   0   1   1   1   1   1   1   2   0   1   2   0   2   0   0   0   1   1   1   2   1   1   1   2   0   2   1   2   0   1   1   2   2   2   2   0   1   1   2   0   2   2   1   1   2   1   1   1   2   1   0   1   1   2   1   1
 MK-5-4                 1   0   0   0   0   1   1   2   2   2   0   0   0   0   1   1   1   1   1   1   0   2   1   1   1   0   1   1   0   0   1   0   1   1   1   1   1   1   1   1   2   1   1   1   1   0   2   0   1   1   1   2   1   0   1   2   1   0   1   2   2   1   1   0   1   1   1   2   0   2   1   1   1   0   1   1   0   0   2   1   2   1   2   2   1   2   1   0   1   0   1   2   0   1   0   0   2   1   1   2   1   1   0   0   0   2   1   1   2   1   1   1   0   0   1   2   1   1   1   2   2   2   2   1   0   1   1   1   0   2   1   1   1   1   0   1   1   1   1   0   1   0   0   0   0   1   1   1   1   1   1   1   0   1   2   0   1   0   0   0   1   1   0   1   0   1   2   2   0   2   1   2   1   1   1   2   2   2   2   0   1   1   2   0   2   2   1   1   2   1   1   0   2   1   0   1   1   1   1   1
 MK-5-5                 2   0   1   0   0   1   1   2   2   1   0   0   0   0   1   0   1   1   1   1   0   2   1   1   1   0   1   1   0   0   1   0   1   2   1   1   1   1   1   1   2   1   1   1   1   0   1   0   1   0   1   1   1   0   1   2   1   0   1   2   2   2   1   0   1   1   1   2   0   2   1   1   1   0   1   1   0   0   2   2   2   1   1   2   1   2   1   0   1   0   1   2   0   1   1   1   2   1   1   2   2   1   0   0   1   2   2   1   2   1   1   2   0   0   1   0   1   1   1   2   2   2   2   1   0   1   0   0   0   1   1   1   1   1   0   1   1   1   1   0   1   1   0   1   0   1   1   1   1   1   1   0   0   1   2   0   1   0   0   0   1   1   0   1   0   1   2   2   0   2   1   2   1   1   1   2   2   2   2   0   1   0   2   0   2   2   1   1   2   1   1   0   1   1   0   1   1   2   1   1
 MK-5-6                 1   0   1   0   0   1   1   2   2   1   1   0   0   0   0   0   1   1   1   1   0   2   1   1   2   0   1   1   0   1   1   0   0   2   1   1   1   1   1   2   2   1   1   1   1   0   0   0   1   0   1   0   1   1   1   1   1   0   1   1   2   2   1   0   1   1   1   2   0   1   0   2   1   1   1   1   0   0   2   2   2   1   0   2   1   2   1   0   1   1   1   1   0   2   2   1   2   1   1   2   2   0   0   0   1   2   2   2   1   1   2   2   1   0   1   0   1   0   1   2   2   2   1   1   0   2   0   0   0   2   1   1   1   0   1   0   1   1   2   0   1   1   0   1   0   1   1   1   1   1   1   0   0   1   1   0   0   1   0   0   1   1   1   1   0   1   2   2   0   2   1   2   1   1   1   2   1   2   2   0   2   0   1   0   2   2   1   1   2   1   1   0   1   2   0   2   1   2   1   1
 MK-5-7                 1   0   1   0   0   1   1   2   2   1   1   0   2   0   0   0   2   1   1   1   0   2   1   1   2   0   1   1   0   1   1   0   0   2   1   1   1   1   0   2   2   1   1   1   1   1   1   0   1   0   1   0   1   1   2   1   1   0   1   1   2   2   1   0   1   1   1   2   2   1   1   2   1   1   0   2   0   0   2   2   2   1   0   2   1   2   1   0   1   1   1   1   0   2   2   1   2   1   1   2   2   0   0   0   1   2   1   2   1   1   2   2   1   0   1   0   1   0   1   1   1   2   1   1   0   2   0   0   1   2   0   1   1   0   1   0   1   1   2   0   1   1   0   1   0   1   1   1   1   2   1   0   0   1   1   0   0   2   0   0   1   1   1   1   0   2   2   1   1   2   1   2   0   1   1   2   1   2   2   1   2   0   1   0   1   2   1   0   2   1   1   0   1   2   0   2   1   2   1   1
 MK-5-8                 1   0   1   0   0   1   1   2   1   1   1   0   2   0   0   0   2   1   2   1   0   2   1   1   1   1   1   1   0   1   2   0   1   2   1   1   0   1   1   2   1   1   1   2   1   1   1   0   1   0   1   0   1   1   2   2   1   0   1   1   2   2   1   0   1   1   1   2   2   1   1   2   2   1   0   2   0   0   2   2   2   1   0   2   1   2   1   0   1   1   1   0   0   2   2   1   2   1   1   2   2   0   1   0   2   2   1   2   1   1   2   2   2   0   0   1   2   0   0   1   1   2   1   1   0   2   1   0   1   2   0   1   0   0   1   0   1   2   2   0   0   1   1   1   0   1   0   1   1   2   1   0   1   1   1   0   1   2   0   0   1   1   1   1   0   2   2   0   1   2   1   2   1   1   1   2   1   2   2   1   2   1   1   0   1   2   0   0   1   1   1   0   2   2   1   2   1   2   1   1
 MK-5-9                 1   0   1   0   0   1   1   2   1   1   1   2   2   1   0   0   2   1   2   1   0   2   1   1   1   1   1   1   0   1   1   0   1   2   1   1   0   1   1   2   1   1   1   2   1   1   1   1   1   1   2   0   2   1   2   2   1   1   1   1   2   2   1   0   1   1   2   2   1   1   1   2   2   1   0   2   0   0   2   2   2   1   1   2   1   2   1   0   1   1   1   0   0   2   2   2   1   0   1   2   2   0   1   0   2   2   1   2   1   1   2   2   2   0   0   1   1   0   0   1   1   2   1   0   0   2   1   1   2   2   1   1   0   0   1   0   1   2   2   0   1   1   1   1   0   1   0   1   1   2   0   0   1   1   1   1   1   2   0   0   1   1   1   1   0   2   1   0   1   2   1   2   1   1   1   2   1   2   2   1   1   2   1   1   1   2   0   0   1   1   1   0   2   2   0   2   1   2   1   1
 MK-5-10                1   0   1   0   0   1   1   2   1   1   1   2   2   1   0   0   2   1   2   1   1   2   1   1   2   0   0   0   0   2   1   0   1   2   0   2   1   1   1   2   1   1   1   2   1   1   1   1   1   1   2   0   2   1   2   2   1   1   1   2   2   2   1   0   1   1   2   2   1   1   1   2   2   1   0   1   0   0   2   1   2   0   1   2   1   2   1   0   1   1   1   0   1   2   2   1   1   0   1   2   2   0   1   0   2   2   1   2   1   2   1   2   2   0   0   1   1   0   0   0   0   2   1   0   1   2   0   1   2   2   1   1   0   0   1   0   1   2   2   0   1   1   1   2   0   1   0   1   1   2   0   1   1   1   2   1   1   1   0   0   1   1   1   1   0   1   1   1   0   2   1   2   1   1   1   2   1   1   2   1   1   2   1   2   0   2   0   0   0   1   1   1   1   2   0   2   1   1   1   1
 MK-5-11                1   0   1   0   1   1   1   2   1   0   2   2   1   1   0   0   1   1   2   1   1   2   1   1   2   0   0   0   0   2   1   1   1   2   0   1   1   1   1   2   1   1   1   2   1   1   1   1   1   1   2   0   2   1   1   2   1   1   1   2   2   2   1   0   1   1   2   1   2   1   1   2   2   0   0   0   0   0   2   1   1   0   1   2   1   2   1   0   1   1   1   0   1   2   2   1   1   0   2   2   2   0   1   1   2   2   1   2   1   2   1   0   2   0   0   1   1   0   1   0   0   2   1   1   1   2   0   1   2   2   1   1   1   0   0   0   0   2   1   0   1   1   1   1   0   1   0   1   0   2   0   1   1   1   2   1   1   1   2   0   1   2   2   1   0   2   1   1   0   2   2   2   2   1   1   2   2   1   2   1   0   2   1   2   0   2   0   0   0   1   1   0   2   2   0   1   1   2   1   0
 MK-5-12                2   0   1   0   1   1   1   1   1   0   2   2   1   1   0   1   2   1   2   2   1   2   1   1   2   0   2   1   0   1   1   0   1   1   0   1   2   0   1   2   1   1   1   1   1   1   1   1   1   2   2   1   2   1   2   2   1   1   1   2   1   2   1   0   1   1   2   1   1   1   1   2   2   0   0   1   1   0   2   1   1   0   1   2   1   2   1   0   1   1   1   0   1   2   2   0   1   1   2   2   2   1   1   1   2   2   1   2   1   1   1   0   2   0   0   1   1   0   1   1   0   2   1   1   1   2   0   1   2   2   1   0   2   0   0   0   0   2   1   0   1   1   2   1   0   1   0   1   0   2   0   1   1   1   1   1   1   1   2   0   1   2   2   1   1   1   1   1   1   2   2   2   2   1   1   2   2   1   2   0   0   1   1   2   0   2   1   0   0   1   1   0   2   2   0   1   1   2   0   0
 MK-5-13                2   0   1   0   1   1   1   1   1   0   2   2   0   1   1   0   2   1   2   2   1   2   1   1   2   1   1   1   0   0   1   0   1   1   0   1   1   0   1   2   1   1   2   1   1   1   1   1   0   1   2   1   1   1   2   2   1   1   1   2   1   2   1   0   1   1   2   1   1   1   1   2   1   0   0   1   1   1   1   1   1   0   1   2   1   2   1   0   1   2   1   0   2   2   1   1   1   1   2   2   1   1   1   1   1   2   0   2   0   1   1   0   1   0   0   1   1   0   1   1   0   2   1   1   1   2   0   1   1   2   2   0   2   0   0   1   1   2   1   1   1   1   2   1   0   1   0   2   0   2   0   1   1   1   1   0   1   0   1   0   1   2   2   2   1   1   1   1   1   2   2   1   2   1   1   1   2   1   1   0   1   0   1   2   1   2   1   0   1   0   0   0   2   2   0   1   1   2   0   0
 MK-5-14                2   0   1   0   1   1   1   1   1   0   1   2   0   1   2   0   2   1   2   2   1   2   0   1   2   0   1   1   0   0   1   1   1   1   0   1   1   0   1   2   1   1   2   1   1   1   1   1   0   1   2   1   1   1   1   2   1   1   2   2   2   2   1   0   1   1   2   1   1   1   1   1   1   0   0   0   0   1   1   1   1   0   1   2   1   2   1   0   1   1   0   0   2   2   1   1   2   1   2   2   1   1   1   1   1   2   1   2   0   1   0   0   1   0   1   2   1   1   2   1   0   2   1   2   1   2   0   1   0   1   2   0   1   0   0   1   1   1   1   1   2   1   2   1   0   0   0   2   0   2   0   1   1   1   1   0   2   0   0   0   0   2   1   2   1   1   1   0   1   1   2   1   2   2   1   1   1   1   0   0   1   1   1   2   1   2   1   0   1   2   0   0   2   2   0   1   2   2   1   0
 MK-5-15                2   1   1   0   1   1   1   1   1   1   1   2   0   1   2   0   2   1   2   2   1   2   0   1   2   0   0   1   0   0   1   0   0   1   0   1   0   0   1   2   1   1   2   1   1   0   1   1   0   1   2   1   1   1   2   2   1   1   2   1   2   2   1   0   1   2   2   1   1   1   1   1   1   0   0   0   0   1   1   1   1   0   2   2   1   2   2   0   1   1   0   0   2   2   1   1   2   1   2   2   1   1   1   1   1   2   1   1   0   1   0   0   1   0   1   2   1   1   1   1   0   2   1   2   1   2   0   1   0   1   2   0   1   0   0   1   1   1   1   0   2   1   2   1   0   1   0   2   2   1   0   1   1   1   1   0   2   0   0   0   1   2   0   2   1   0   1   0   2   1   2   1   2   1   1   1   1   1   1   0   2   1   1   2   0   2   1   0   1   2   0   0   2   2   0   1   2   2   1   0
 MK-5-16                2   1   1   1   1   1   1   1   0   2   1   2   0   1   2   0   2   1   2   2   1   2   0   1   2   0   0   1   0   0   0   0   0   1   1   1   0   0   1   1   1   1   2   1   1   0   1   1   0   1   2   1   1   1   2   2   1   1   2   1   2   2   0   1   2   2   2   1   1   1   1   1   1   1   0   0   0   1   1   1   1   0   2   2   1   2   2   0   1   2   0   1   2   2   1   1   2   1   2   2   1   1   1   2   1   2   1   1   0   1   0   0   1   0   1   2   1   1   1   1   0   2   1   2   1   2   1   1   0   1   2   0   2   0   0   1   1   1   1   0   2   1   2   2   0   1   0   2   2   1   1   1   1   1   1   0   1   0   0   0   1   2   0   2   1   0   1   0   2   1   2   1   1   1   1   1   1   1   1   0   2   1   1   2   0   2   1   0   1   2   0   1   1   2   1   0   2   2   1   0
 MK-6-1                 0   0   0   1   1   1   1   1   1   2   1   1   0   1   1   1   1   1   1   1   0   0   1   0   1   2   2   0   1   1   1   1   1   1   1   1   1   1   1   1   1   1   1   1   2   1   1   0   0   1   1   0   0   2   1   0   1   1   1   1   2   1   1   2   0   0   0   0   1   2   0   0   1   2   1   1   2   0   1   0   1   1   1   2   0   1   1   0   1   1   0   0   1   1   1   0   1   2   1   1   2   1   2   1   0   1   1   2   2   2   2   2   1   1   1   1   0   1   2   2   1   0   0   0   2   2   1   0   1   2   1   1   1   1   2   2   2   1   2   1   1   1   1   2   1   1   0   0   1   2   0   0   1   0   1   1   1   1   1   2   2   0   0   1   1   2   1   0   2   0   1   1   1   1   2   2   0   0   1   2   0   2   0   1   2   2   2   2   1   1   0   1   1   1   1   1   1   1   1   2
 MK-6-2                 1   0   0   1   1   1   1   1   1   2   1   1   0   1   1   1   1   1   1   1   0   0   1   0   1   2   2   0   1   1   1   1   1   1   2   1   0   1   1   1   2   1   1   1   2   1   1   0   0   1   1   0   0   2   1   0   1   1   1   1   2   1   1   2   1   0   0   0   1   2   0   0   1   2   1   1   2   0   1   0   1   1   1   2   0   1   1   0   1   1   0   0   1   1   1   0   1   2   1   2   2   1   1   1   1   1   0   2   2   2   2   2   1   1   1   1   0   1   2   2   1   0   0   0   0   2   1   0   0   2   1   1   2   1   2   1   0   1   1   1   0   1   1   2   1   1   0   0   2   2   0   0   1   0   1   1   1   1   1   2   2   0   0   1   1   2   1   0   2   0   1   1   1   1   2   2   0   0   2   2   0   2   0   1   2   2   2   2   1   1   1   1   2   1   1   1   1   1   1   2
 MK-6-3                 1   0   0   2   1   0   1   0   1   2   1   0   0   1   1   1   2   1   1   1   0   0   1   0   1   2   1   1   1   0   1   1   0   1   0   1   0   1   1   1   2   1   1   1   2   1   2   0   0   1   0   0   0   2   1   0   1   1   1   1   1   1   0   2   2   0   0   0   1   2   0   0   0   2   1   1   2   1   1   0   1   0   1   2   0   1   1   1   0   1   0   0   0   1   1   1   1   2   1   1   2   1   1   1   1   0   0   2   2   2   2   1   1   1   1   2   0   0   2   2   0   0   1   0   0   2   1   0   0   2   1   1   2   1   1   1   0   1   2   1   0   1   1   2   1   2   0   0   2   2   0   1   1   0   1   1   0   1   1   1   1   0   1   1   1   2   1   0   2   0   1   1   1   1   2   2   0   0   2   2   0   2   0   1   1   2   2   2   1   1   1   0   1   1   1   1   1   1   2   2
 MK-6-4                 1   0   1   2   1   0   0   0   1   2   1   0   0   1   1   1   1   1   1   1   0   0   1   1   1   2   1   1   1   0   1   1   1   1   0   1   0   1   1   1   1   1   1   1   2   1   2   1   1   1   0   0   0   2   1   0   0   1   1   1   0   1   0   0   1   0   0   0   2   1   0   0   0   2   1   1   2   0   1   0   1   0   0   2   0   1   0   1   0   1   0   0   0   1   1   1   1   0   1   1   1   1   1   1   1   0   1   2   2   2   2   1   1   1   1   2   0   0   2   1   0   1   1   0   0   1   1   0   0   1   0   1   2   1   1   1   0   0   1   1   1   1   1   2   1   1   0   0   1   2   0   1   1   0   1   1   0   1   1   0   1   0   2   0   1   2   1   0   2   0   1   1   0   1   2   2   0   0   2   2   0   2   0   1   1   2   2   2   1   1   1   0   1   2   0   1   1   1   1   2
 MK-6-5                 0   0   1   2   1   0   0   0   1   2   1   1   0   1   1   1   1   1   0   1   0   0   1   1   0   2   1   1   1   0   1   1   1   1   0   1   0   2   1   1   0   0   1   1   2   2   1   1   0   1   0   0   0   2   1   0   0   1   1   1   1   1   0   0   0   0   1   1   2   1   0   0   0   2   1   1   2   1   2   0   1   1   0   2   1   1   0   1   0   1   0   0   0   1   2   2   1   0   1   1   1   1   1   2   1   2   1   2   2   1   2   1   0   1   1   2   0   0   2   1   0   2   1   0   0   1   1   1   1   1   0   1   1   1   1   1   0   0   1   1   1   1   1   1   1   1   0   0   1   2   0   1   1   0   1   1   0   1   0   0   1   1   2   0   1   2   1   0   2   1   1   1   0   1   2   1   1   0   2   2   0   2   0   1   1   1   2   2   1   1   1   0   1   2   1   0   2   1   1   2
 MK-6-6                 0   0   1   2   1   0   0   1   1   1   1   1   0   0   1   0   1   1   0   0   0   0   1   0   0   2   1   1   1   0   1   1   1   1   0   1   0   2   0   1   0   0   1   1   2   2   1   1   1   1   0   1   1   2   2   2   0   1   1   1   2   2   0   0   0   0   1   1   2   1   1   1   1   2   1   2   2   1   2   0   0   1   0   2   1   1   0   1   0   2   0   0   0   2   2   2   1   1   1   1   2   1   1   2   1   2   1   2   2   1   2   1   0   1   2   2   0   1   2   1   0   2   1   0   0   1   1   1   1   1   0   1   1   1   0   1   0   0   1   2   1   1   1   1   2   2   1   1   1   2   0   1   1   0   1   1   0   1   0   1   1   1   2   0   1   2   1   0   2   1   1   1   1   1   2   1   1   1   2   2   0   1   0   1   0   1   2   2   1   1   0   0   1   2   1   1   2   1   1   2
 MK-6-7                 0   0   1   1   1   1   0   1   1   1   1   1   0   0   1   0   1   1   1   1   0   0   1   0   1   2   1   1   1   0   1   1   1   1   0   1   0   2   0   1   1   0   1   1   1   1   1   1   0   1   0   1   1   2   2   2   0   1   1   1   2   2   0   0   1   0   2   1   2   1   1   1   1   2   1   2   2   1   2   0   1   1   0   2   1   1   0   1   0   2   0   1   1   2   2   1   1   1   1   1   2   1   0   2   1   2   1   2   2   1   2   0   0   1   0   2   1   1   2   1   1   2   1   0   0   1   1   1   1   1   1   1   1   2   0   1   1   0   2   2   1   1   1   2   1   2   1   1   1   0   0   0   1   0   1   1   0   1   0   1   1   1   2   0   1   2   1   0   2   1   1   1   1   1   2   1   1   1   2   1   0   1   0   1   0   1   2   2   1   1   0   0   1   2   1   1   2   1   1   2
 MK-6-8                 0   0   1   1   2   1   0   1   1   1   1   1   1   0   1   1   1   1   0   1   0   0   1   0   1   2   2   1   1   0   1   1   1   1   0   1   0   2   0   2   1   0   1   1   1   1   1   1   1   1   0   1   0   2   2   1   0   1   1   1   1   2   0   0   1   0   2   1   2   1   1   1   1   2   1   2   2   1   2   0   1   2   1   2   2   2   0   1   0   2   0   0   1   2   2   2   1   1   1   1   2   1   0   1   1   2   1   1   2   1   2   0   0   1   0   2   1   1   1   1   0   0   0   0   0   1   1   0   2   1   1   1   1   1   0   1   1   0   2   2   1   1   1   2   1   2   1   1   1   0   0   0   1   1   1   1   0   1   1   1   1   1   2   1   1   2   1   0   2   1   1   1   1   1   1   0   1   1   2   1   0   1   0   1   0   1   2   2   1   1   1   0   1   2   1   1   1   1   0   2
 MK-6-9                 0   0   1   1   2   1   0   1   1   1   1   1   1   1   0   1   1   0   0   0   0   0   1   0   1   2   1   1   1   0   0   2   1   1   0   1   0   2   2   2   1   0   2   1   1   1   1   1   1   1   1   1   0   2   2   1   0   1   1   1   0   2   0   0   1   0   2   2   1   1   1   1   1   2   1   2   2   1   2   0   1   2   1   2   1   1   0   0   0   2   0   0   1   1   1   2   1   0   1   1   2   2   0   1   1   2   1   1   2   1   2   1   0   1   0   2   0   1   1   0   0   0   0   0   0   1   1   0   2   1   1   1   1   0   1   1   1   0   1   2   1   1   0   2   1   1   1   1   1   0   0   0   1   1   1   1   0   1   1   1   1   1   1   1   1   2   1   0   2   1   1   1   1   2   1   0   1   1   2   1   0   0   1   1   0   1   2   2   1   1   1   0   1   2   1   1   1   1   0   2
 MK-6-10                1   0   1   1   2   1   0   2   1   1   1   1   1   1   0   1   1   0   0   0   0   0   1   0   0   2   0   0   1   0   1   2   1   1   0   1   0   2   2   1   0   0   2   1   1   1   1   2   1   1   1   0   0   1   2   1   0   1   1   1   0   2   0   0   1   0   2   1   1   0   1   1   1   1   0   2   2   1   2   0   1   2   1   2   1   2   0   0   0   2   0   0   1   1   1   2   1   0   0   1   2   2   1   1   1   2   2   1   2   1   2   1   0   0   0   2   0   1   1   0   0   0   0   0   1   1   1   1   2   1   1   1   1   0   1   1   1   0   1   1   2   1   0   2   1   1   1   1   1   0   0   0   1   1   1   1   1   1   1   1   0   1   1   1   1   2   0   0   2   1   1   1   1   2   1   0   1   0   2   2   0   0   2   2   0   0   2   2   1   1   1   0   1   2   1   0   1   1   0   2
 MK-6-11                1   0   1   1   2   1   0   2   1   1   1   1   2   0   0   1   1   1   0   0   0   0   1   0   0   2   0   0   1   0   1   2   1   1   0   1   0   2   2   1   1   0   1   1   1   1   1   2   1   1   1   0   0   1   2   1   0   1   1   2   1   2   0   0   1   1   2   1   1   0   1   1   1   2   0   2   1   1   2   0   1   2   1   2   1   2   1   1   0   2   0   0   1   1   2   1   1   0   0   2   2   2   1   1   1   2   2   1   2   1   1   1   0   0   0   2   1   1   1   0   2   0   0   0   1   1   1   1   2   1   1   1   1   0   1   1   1   0   1   2   2   0   0   2   1   1   1   1   2   0   1   0   1   1   1   1   2   0   1   1   0   1   1   1   1   2   0   1   2   1   2   2   1   2   1   1   1   0   1   2   0   0   2   2   2   2   2   2   1   2   2   0   1   2   0   0   1   1   0   1
 MK-6-12                1   0   1   1   2   1   0   2   1   1   0   1   2   0   0   1   1   1   0   0   0   1   1   0   1   2   1   0   2   1   1   2   2   1   0   0   0   2   2   1   1   0   1   1   1   1   1   2   1   1   1   1   1   1   0   1   0   0   1   2   1   2   1   0   0   1   2   1   2   0   1   1   1   2   0   2   1   1   2   0   1   1   1   2   1   2   1   0   0   2   0   0   1   1   2   1   1   0   0   2   2   2   1   1   1   2   2   1   1   1   1   0   0   0   0   2   2   1   1   0   2   0   0   0   1   2   1   0   2   1   1   0   1   1   1   1   1   1   1   2   0   0   0   2   1   1   2   1   2   0   0   0   1   2   1   1   2   0   1   2   0   0   1   1   1   1   1   1   1   1   2   1   1   2   0   1   1   0   1   2   0   1   2   2   2   2   2   2   1   2   2   1   1   2   1   0   1   2   0   1
 MK-6-13                2   1   1   1   2   2   0   2   1   1   0   1   0   1   0   2   1   1   0   0   1   1   1   0   1   2   1   0   2   1   1   2   2   1   0   1   0   2   2   1   0   0   0   1   1   1   1   1   1   1   1   1   2   1   0   1   1   0   0   2   1   1   1   0   0   1   2   1   1   0   1   1   1   2   0   1   1   1   2   0   1   1   1   2   0   2   1   0   0   2   0   0   1   1   2   1   1   0   0   1   2   2   1   1   0   2   2   1   2   1   1   0   0   0   0   2   2   1   1   0   2   0   0   1   2   2   1   0   2   1   1   0   0   1   1   1   1   1   1   2   1   0   1   2   2   1   2   1   2   0   0   0   1   1   1   1   1   1   1   2   0   1   1   1   1   2   2   1   1   1   2   1   2   2   0   1   1   0   1   1   0   0   2   2   2   2   1   1   2   2   2   1   1   1   2   1   1   2   0   1
 MK-6-14                2   1   1   1   2   2   0   1   1   1   0   1   0   2   0   2   1   1   0   0   1   1   1   1   1   2   1   0   2   0   1   2   2   1   0   1   0   2   1   1   0   0   0   1   1   1   1   1   1   1   1   1   2   1   0   1   1   0   0   2   1   0   1   0   1   1   2   2   2   0   1   1   1   2   0   1   2   1   2   1   1   1   1   2   0   2   1   1   0   2   0   1   2   2   2   1   1   0   1   0   2   1   1   1   0   2   2   0   2   1   0   0   0   0   0   2   1   1   1   1   2   0   0   1   2   2   1   1   1   1   1   1   1   1   2   1   2   0   1   2   1   1   1   2   2   2   2   1   2   0   0   0   0   1   0   1   1   1   0   2   0   1   1   1   1   2   2   1   1   1   1   1   1   2   0   2   1   0   2   1   0   0   2   2   2   2   0   0   2   2   1   1   1   1   1   1   1   2   0   1
 MK-6-15                2   1   1   1   2   2   0   1   1   1   1   1   1   2   0   2   1   1   1   0   1   1   1   0   1   2   0   0   2   0   1   1   1   1   0   1   1   1   1   1   0   0   0   1   1   1   1   1   1   1   1   1   2   1   0   1   2   0   1   2   1   0   1   1   2   1   2   1   2   0   1   1   1   1   0   1   2   0   2   1   1   0   1   2   0   1   1   1   0   2   0   1   2   2   2   1   1   0   1   0   1   1   1   1   0   2   2   0   2   1   0   0   0   0   0   2   1   1   1   1   1   0   0   2   2   2   1   1   1   1   1   1   1   1   2   1   2   0   1   2   1   1   2   2   1   2   2   1   2   0   0   0   0   1   0   1   1   1   0   2   0   1   2   1   1   2   2   0   2   1   1   2   1   2   0   2   1   0   1   2   0   0   2   2   1   2   0   0   2   2   1   1   1   1   1   1   1   1   0   1
 MK-6-16                2   1   1   2   2   2   0   1   1   1   1   1   1   2   0   1   1   1   1   1   1   1   1   0   1   1   0   1   2   0   2   1   2   0   0   1   1   1   0   0   0   2   0   1   2   1   1   1   1   1   1   1   2   1   0   1   1   0   1   1   1   1   1   1   2   1   2   0   2   0   1   1   1   0   0   1   2   0   2   1   1   0   1   2   0   0   2   1   0   2   0   2   2   2   1   1   1   1   1   0   1   1   1   1   0   2   2   0   2   1   0   0   1   0   0   2   1   1   0   1   1   0   0   2   2   2   1   0   1   1   1   2   0   2   2   1   2   1   0   2   2   1   1   2   1   2   2   1   1   1   0   0   0   1   1   2   1   1   0   1   0   1   2   1   1   2   2   0   1   1   1   2   1   2   1   1   2   0   1   2   1   0   2   2   1   2   0   0   2   1   2   1   1   1   0   0   1   1   0   1
 
!****************************************** Phenotypic Data **********************************************************
!-100.0 is resevred for missing phenotype
SimulatedTrait1         8.6233   11.0753   11.9251   11.5279   10.2627    9.0602    8.8619    9.4133   11.2952   10.3008    9.4844   10.6499   10.5716   10.0779   10.0423    8.9776    9.5695    9.8210    8.9253   11.2760   10.9197    9.2853   10.0066   10.2508    7.8185   10.2771   11.1931   10.7675    9.9141   10.6832   10.2052   12.2517    9.6157    8.5583   10.0287   10.0241    9.8547    8.6999    8.2189    9.8716   10.8302   10.2452   10.3248    9.4219    9.4935   10.6168    9.5577    8.8354    9.4701    9.2344    8.0110   11.3998   10.1763   10.5949    9.8130    9.3488   10.9397    9.9526   10.2256   11.1863   10.2103    8.0106    9.6851    7.7730   10.6062   10.6931   11.2695    8.8524    9.0544    8.9742    8.7964   10.8462    9.8184   10.9363    9.1448   10.4079   11.6314    9.7075    9.4503   10.0380    9.4381   11.9633    9.2677    8.9436   11.2197   10.0824    9.2391    8.8301   10.4822   10.6077    9.7061    9.2684    9.2427    9.0960   10.2491    8.9046   10.7906    9.2038   10.3506    9.4430    9.7217    9.9055   10.6543    9.5427   10.4291   11.3387    9.4646   10.5919    9.1494    9.2544    6.5776    9.6716   10.5547    9.1330    8.7902   10.2704   10.9993   11.8002    9.7405    9.5669   11.0005   10.3828    9.4832    9.6516    9.2613    9.3542    9.9758   10.1755   10.5035    8.7117   11.6338    9.6812    9.4708    9.9816    8.3927   11.1524   11.5473    9.1560   10.6753   10.0535    9.0134    9.5705   10.5367   10.8507   10.1882   10.8585   10.9486   10.9884    9.7513    9.5834   10.3100   10.7711   12.5687   10.7959    9.9984    9.9811    9.6133    9.8630    9.4472    8.6573    8.4933    7.5209   10.3810   10.8073    8.9572   11.4057   10.7655    9.7040    8.1663    9.6971    9.5317   10.6000   11.4531    9.8820    9.1863    9.7191   10.7368    9.5901   11.0670    9.8982    8.2032    9.1752    8.4081    8.5277    7.8713   10.5345   11.7266   11.4791    9.0359   10.3361    8.7595   10.7527   10.6075    9.2155   10.1559   12.2774    8.2003    9.6060   10.0505    9.5378
 
