# Supplementary material for: Inclusive Composite Interval Mapping of QTL by Environment Interactions in Biparental Populations
Source: PLoS One. 2015 Jul 10;10(7):e0132414. doi: 10.1371/journal.pone.0132414 (PMC4498613; doi:10.1371/journal.pone.0132414)
Supplement: S2 File — (ZIP) [file pone.0132414.s002.zip › F2 population/e=1/run_00199.met]

!**********************Note: lines staring with "!" are remarks and will be ignored in the program********************
!*********************************General Information**********************************
!Assuming F1 = P1 x P2, populations available in QTL IciMapping are: 
!  1, P1BC1F1 = P1 x F1, the first backcrossing where P1 is used as the recurrent parent;
!  2, P2BC1F1 = P2 x F1, the first backcrossing where P2 is used as the recurrent parent;
!  3, F1DH, F1-derived doubled haploids; 
!  4, RIL or F1RIL, recombination inbred lines through the repeated selfing of F1;
!  5, P1BC1RIL, recombination inbred lines through the repeated selfing of P1BC1F1;
!  6, P2BC1RIL, recombination inbred lines through the repeated selfing of P2BC1F1;
!  7, F2, the selfing generation of F1;
!  8, F3, the selfing generation of F2;
!  9, P1BC2F1, the second backcrossing where P1 is used as the recurrent parent; 
! 10, P2BC2F1, the second backcrossing where P2 is used as the recurrent parent;
! 11, P1BC2RIL, recombination inred lines through the repeated selfing of P1BC2F1; 
! 12, P2BC2RIL, recombination inred lines through the repeated selfing of P2BC2F1; 
! 13, P1BC1F2, the selfing generation of P1BC1F1; 
! 14, P2BC1F2, the selfing generation of P2BC1F1; 
! 15, P1BC2F2, the selfing generation of P1BC2F1; 
! 16, P2BC2F2, the selfing generation of P2BC2F1; 
! 17, P1BC1DH, P1BC1F1-derived doubled haploids; 
! 18, P2BC1DH, P2BC1F1-derived doubled haploids; 
! 19, P1BC2DH, P1BC2F1-derived doubled haploids; 
! 20, P2BC2DH, P2BC2F1-derived doubled haploids; 
   7      !Mapping Population (see remarks above)
   2      !Mapping Function (1 for Kosambi; 2 for Haldane; 3 for Morgan)
   2      !Marker Space Type (1 for intervals; 2 for positions)
   1      !Marker Space Unit(1 for centiMorgans; 2 for Morgan)
   6      !Number of Chromosomes (or Linkage Groups)
 200      !Size of the mapping population
   1      !Number of environments
 
!***************************************** Chromosomes and Linkage Maps **********************************************
!Chromosome                 NumMarkers
-CH1                        16
-CH2                        16
-CH3                        16
-CH4                        16
-CH5                        16
-CH6                        16
!Linkage map (Marker name followed by position or the interval length)
 MK-1-1                1     0.000
 MK-1-2                1    10.000
 MK-1-3                1    20.000
 MK-1-4                1    30.000
 MK-1-5                1    40.000
 MK-1-6                1    50.000
 MK-1-7                1    60.000
 MK-1-8                1    70.000
 MK-1-9                1    80.000
 MK-1-10               1    90.000
 MK-1-11               1   100.000
 MK-1-12               1   110.000
 MK-1-13               1   120.000
 MK-1-14               1   130.000
 MK-1-15               1   140.000
 MK-1-16               1   150.000
 MK-2-1                2     0.000
 MK-2-2                2    10.000
 MK-2-3                2    20.000
 MK-2-4                2    30.000
 MK-2-5                2    40.000
 MK-2-6                2    50.000
 MK-2-7                2    60.000
 MK-2-8                2    70.000
 MK-2-9                2    80.000
 MK-2-10               2    90.000
 MK-2-11               2   100.000
 MK-2-12               2   110.000
 MK-2-13               2   120.000
 MK-2-14               2   130.000
 MK-2-15               2   140.000
 MK-2-16               2   150.000
 MK-3-1                3     0.000
 MK-3-2                3    10.000
 MK-3-3                3    20.000
 MK-3-4                3    30.000
 MK-3-5                3    40.000
 MK-3-6                3    50.000
 MK-3-7                3    60.000
 MK-3-8                3    70.000
 MK-3-9                3    80.000
 MK-3-10               3    90.000
 MK-3-11               3   100.000
 MK-3-12               3   110.000
 MK-3-13               3   120.000
 MK-3-14               3   130.000
 MK-3-15               3   140.000
 MK-3-16               3   150.000
 MK-4-1                4     0.000
 MK-4-2                4    10.000
 MK-4-3                4    20.000
 MK-4-4                4    30.000
 MK-4-5                4    40.000
 MK-4-6                4    50.000
 MK-4-7                4    60.000
 MK-4-8                4    70.000
 MK-4-9                4    80.000
 MK-4-10               4    90.000
 MK-4-11               4   100.000
 MK-4-12               4   110.000
 MK-4-13               4   120.000
 MK-4-14               4   130.000
 MK-4-15               4   140.000
 MK-4-16               4   150.000
 MK-5-1                5     0.000
 MK-5-2                5    10.000
 MK-5-3                5    20.000
 MK-5-4                5    30.000
 MK-5-5                5    40.000
 MK-5-6                5    50.000
 MK-5-7                5    60.000
 MK-5-8                5    70.000
 MK-5-9                5    80.000
 MK-5-10               5    90.000
 MK-5-11               5   100.000
 MK-5-12               5   110.000
 MK-5-13               5   120.000
 MK-5-14               5   130.000
 MK-5-15               5   140.000
 MK-5-16               5   150.000
 MK-6-1                6     0.000
 MK-6-2                6    10.000
 MK-6-3                6    20.000
 MK-6-4                6    30.000
 MK-6-5                6    40.000
 MK-6-6                6    50.000
 MK-6-7                6    60.000
 MK-6-8                6    70.000
 MK-6-9                6    80.000
 MK-6-10               6    90.000
 MK-6-11               6   100.000
 MK-6-12               6   110.000
 MK-6-13               6   120.000
 MK-6-14               6   130.000
 MK-6-15               6   140.000
 MK-6-16               6   150.000
!*********************************** Marker Types ********************************************************************
!Co-dominant marker: When heterozygote F1 is present, P1 is coded as 2, F1 is coded as 1, and P2 is coded as 0; Otherwise, P1 is coded as 2, and P2 is coded as 0. 
!Dominant marker: When heterozygote F1 is present, P1 and F1 are coded as 12, and P2 is coded as 0; Otherwise, P1 is coded as 2, and P2 is coded as 0.  
!Recessive markers: When heterozygote F1 is present, P1 is coded as 2, and F1 and P2 are coded as 10; Otherwise, P1 is coded as 2, and P2 is coded as 0. 
!Missing marker is coded as -1. 
 MK-1-1                 0   2   1   1   1   0   1   1   1   0   1   1   0   0   1   2   2   1   1   1   1   2   1   1   1   0   1   0   1   0   2   1   0   0   0   2   1   1   0   1   0   2   2   0   1   0   1   0   1   2   1   0   2   2   1   2   0   2   1   0   0   0   0   1   2   1   1   1   1   1   2   1   1   0   0   2   1   2   0   2   0   1   0   1   2   1   2   1   2   1   1   1   2   1   2   1   2   2   1   1   1   1   0   1   0   1   2   1   1   2   0   1   1   1   1   0   2   2   1   2   0   1   1   2   1   2   0   0   2   1   1   1   1   1   1   2   1   1   1   1   2   2   2   1   1   1   1   1   2   1   2   1   0   2   1   0   2   1   1   1   1   0   2   0   0   2   1   1   1   1   2   1   2   0   1   1   0   2   2   0   1   1   1   1   1   1   0   1   0   0   2   0   0   1   0   1   1   1   1   0
 MK-1-2                 0   2   1   1   1   0   1   1   1   1   1   1   0   0   2   2   1   1   1   1   1   2   2   1   1   0   1   0   2   0   2   1   0   0   0   1   0   1   0   1   0   2   1   0   1   0   1   0   1   2   1   0   2   2   1   2   0   2   1   1   0   0   1   1   2   1   1   1   1   1   2   0   1   0   0   1   0   1   0   2   0   1   0   1   2   1   2   1   2   1   1   1   2   1   2   1   2   2   2   0   1   1   0   1   0   1   2   1   1   2   0   1   1   2   1   0   2   2   1   1   0   1   1   2   1   2   1   0   2   1   1   1   0   1   1   1   1   1   0   1   2   2   2   1   1   1   1   0   2   1   1   1   0   2   1   0   2   1   1   1   1   1   2   0   0   2   1   1   1   1   2   2   1   0   2   1   0   0   1   0   2   1   1   1   1   1   1   1   0   1   1   0   0   2   0   1   1   0   1   0
 MK-1-3                 0   2   1   1   1   0   0   1   1   0   1   1   0   0   2   2   1   1   1   1   0   0   2   2   1   0   1   0   2   0   1   1   1   0   0   2   0   1   0   1   0   2   1   0   1   0   1   0   1   2   1   0   2   2   1   2   0   2   1   1   0   0   0   2   2   1   1   1   1   2   1   0   0   0   0   1   0   1   0   1   0   2   0   1   2   1   1   1   1   1   1   1   2   1   1   1   2   2   2   0   0   1   0   1   1   1   2   1   1   2   0   1   1   2   1   1   2   2   1   1   0   1   1   2   1   2   1   0   1   1   1   1   0   0   2   1   1   1   0   1   1   2   2   0   1   1   1   0   2   1   0   1   0   1   1   0   2   1   2   2   1   2   2   1   0   2   1   1   1   2   2   2   1   0   2   1   0   0   1   0   2   1   1   1   1   2   1   1   0   1   1   1   0   2   0   1   1   0   1   0
 MK-1-4                 0   2   1   1   1   1   0   1   1   0   1   1   0   0   2   2   1   1   1   1   0   0   2   1   1   0   1   0   2   0   1   1   1   0   0   2   1   1   0   1   0   2   1   0   1   0   0   0   1   1   1   0   2   1   1   2   0   1   2   1   1   0   0   2   2   1   1   1   1   2   1   1   0   0   0   1   0   1   0   1   0   2   0   1   2   1   1   0   1   1   1   1   2   1   1   1   2   2   2   0   0   1   0   2   1   1   2   1   1   2   0   1   1   1   1   1   2   2   1   1   0   1   1   2   1   2   0   0   1   1   1   2   1   0   2   1   1   1   0   1   1   2   2   0   1   1   1   0   0   1   0   1   0   1   0   0   2   1   2   2   0   2   2   1   0   2   2   1   1   2   2   2   0   0   2   1   0   0   0   0   2   2   1   1   1   1   1   1   1   1   1   1   0   1   1   1   0   0   1   0
 MK-1-5                 0   1   1   1   1   1   0   1   1   0   2   1   0   0   2   2   1   1   2   1   1   0   2   1   2   0   1   0   2   0   1   1   1   0   0   2   1   0   0   1   0   2   1   0   1   0   0   0   1   1   1   0   2   2   1   2   0   1   2   1   1   0   0   2   2   1   2   1   1   1   1   1   0   0   0   1   1   2   0   0   1   2   0   1   2   1   1   0   1   1   1   1   2   1   1   2   2   2   2   0   0   0   0   2   1   1   2   1   1   2   0   1   1   1   1   1   1   2   1   1   0   0   2   2   1   2   0   0   1   1   1   1   1   0   1   1   1   2   0   1   1   1   2   0   1   1   1   0   0   1   0   1   0   1   1   0   2   1   2   2   0   2   2   1   1   2   1   1   1   2   2   2   0   0   2   0   1   1   1   1   1   2   1   1   1   1   1   1   0   1   1   1   1   1   1   1   0   0   1   0
 MK-1-6                 0   1   1   1   1   0   0   0   1   0   2   1   0   1   2   2   1   1   2   1   1   1   2   1   2   0   1   1   2   0   1   1   2   0   0   1   1   0   0   1   0   2   1   0   0   0   0   0   1   1   1   0   2   2   1   2   0   1   2   1   1   0   0   1   2   1   2   1   1   1   1   1   0   1   0   2   1   2   0   0   1   2   0   1   1   1   1   1   1   1   0   1   2   1   1   2   2   2   2   0   0   0   0   2   1   1   1   1   1   2   0   1   1   1   1   1   1   2   1   1   0   1   2   2   1   1   0   0   1   1   1   1   1   0   1   1   1   1   0   1   1   0   2   0   1   2   1   0   1   1   0   1   1   1   1   0   2   1   2   2   0   2   2   2   1   2   1   1   1   1   2   2   0   0   2   1   0   1   1   1   1   2   0   1   1   1   1   2   0   1   1   1   1   1   1   1   0   0   1   0
 MK-1-7                 0   1   1   1   1   0   0   1   1   0   2   1   0   1   2   2   1   1   2   1   1   1   2   1   1   0   1   2   2   0   1   1   1   0   0   1   1   1   1   1   1   2   1   0   1   1   0   0   0   1   0   0   2   2   1   2   0   2   2   2   1   0   0   1   2   1   2   2   1   1   1   1   0   1   0   0   1   1   0   0   1   1   1   1   2   1   1   1   1   0   0   2   2   1   0   1   1   2   1   0   1   0   0   2   0   1   1   1   1   2   0   2   1   1   1   2   1   2   2   1   0   1   2   2   1   0   0   0   1   1   1   1   1   1   1   1   2   1   0   1   1   0   2   0   1   2   1   0   1   1   0   1   1   2   1   0   2   1   1   2   0   2   2   1   2   2   1   1   1   1   2   2   1   0   2   0   1   1   1   1   0   2   0   1   1   1   1   2   0   1   1   2   1   2   1   2   0   0   1   0
 MK-1-8                 0   1   1   1   1   0   1   1   1   0   2   1   0   1   2   2   1   1   1   1   1   1   2   1   2   0   1   2   2   0   2   1   1   0   0   1   1   1   1   0   1   2   1   0   1   1   0   0   0   1   1   0   1   2   1   1   0   1   2   1   0   0   0   1   1   2   2   2   1   1   1   1   0   1   0   0   2   1   0   0   2   1   2   1   2   1   1   1   2   0   1   2   2   1   0   1   2   2   1   1   1   0   0   2   0   1   1   1   1   2   0   2   2   1   1   2   1   1   2   1   0   2   2   1   1   0   1   1   1   1   1   1   1   1   1   1   1   1   0   1   1   1   2   1   1   2   1   0   1   1   0   0   1   2   1   0   2   1   2   2   1   2   1   1   2   2   0   1   1   2   2   2   1   0   2   0   1   1   1   1   0   2   0   1   1   1   1   1   0   1   0   2   1   1   1   1   0   1   1   0
 MK-1-9                 0   1   1   1   1   0   1   1   1   1   2   1   1   1   2   2   2   1   1   1   1   1   2   1   2   0   1   2   2   0   2   1   1   0   0   1   1   1   1   0   1   1   1   0   1   1   0   0   0   1   1   0   1   2   1   1   0   1   1   1   0   1   0   1   1   1   2   2   1   1   1   1   0   1   0   0   2   1   0   0   0   1   2   1   2   1   1   1   1   0   1   2   2   1   0   1   2   1   1   1   1   0   0   2   0   1   1   1   1   2   0   2   2   2   1   2   1   1   2   1   0   2   2   1   1   0   1   1   1   1   1   1   1   1   1   2   1   1   0   1   1   1   2   1   1   2   1   1   2   1   0   1   2   2   1   1   2   1   1   2   1   2   1   1   1   2   0   1   2   2   2   1   1   0   2   0   1   1   1   1   1   2   1   1   2   1   1   1   0   1   0   2   1   1   1   1   0   1   2   0
 MK-1-10                1   1   1   1   1   0   1   1   1   1   2   1   1   1   2   2   2   0   1   1   1   1   2   1   1   0   1   2   2   1   2   2   1   1   0   1   1   1   1   0   1   1   1   0   1   1   0   0   0   1   1   1   0   1   1   1   0   0   1   1   0   1   1   1   1   0   1   2   1   0   1   1   0   1   0   0   2   1   0   0   0   1   2   0   1   1   0   1   2   0   2   1   2   1   0   1   2   1   0   0   1   0   1   2   0   1   1   1   1   2   1   2   2   2   1   2   1   1   2   1   0   2   2   1   1   0   1   1   1   1   1   1   2   1   1   2   1   1   0   1   0   1   2   2   1   2   1   1   1   1   0   1   2   2   1   1   2   1   2   2   1   1   1   0   1   2   1   1   2   2   2   1   1   0   2   0   0   0   0   1   1   2   1   1   2   1   1   1   0   1   0   1   1   1   2   0   0   1   2   0
 MK-1-11                1   2   2   0   1   0   1   1   1   1   2   0   1   1   2   2   2   0   1   0   1   1   2   1   1   0   1   2   1   1   2   2   2   1   0   1   1   1   1   0   1   0   1   0   1   1   0   0   0   1   1   1   0   1   2   1   0   0   1   0   1   1   1   1   1   1   1   2   1   0   1   1   0   0   0   0   2   1   0   0   0   1   2   0   1   1   0   1   2   0   2   0   2   1   0   1   2   2   1   0   1   0   0   2   0   0   1   1   2   2   2   2   2   2   1   2   1   1   2   1   0   2   1   1   2   0   1   1   1   1   1   2   2   2   0   2   1   1   0   1   0   1   2   2   1   2   1   1   1   1   0   1   2   2   1   1   2   1   2   1   1   1   1   0   1   2   1   1   2   2   2   1   1   0   2   0   0   0   2   1   1   2   1   1   2   0   1   1   0   1   0   1   2   2   2   0   0   1   2   0
 MK-1-12                1   2   2   0   1   0   1   1   2   1   2   0   1   1   1   2   2   1   1   0   1   0   2   1   1   0   0   2   1   1   2   2   2   0   0   0   1   1   2   0   1   1   0   0   1   1   0   0   0   0   1   1   0   1   2   1   0   0   1   0   1   1   1   1   1   0   1   1   1   0   1   1   0   0   0   0   2   2   0   0   0   1   2   0   1   1   0   1   2   0   2   1   1   1   1   1   2   2   1   0   1   0   1   2   0   0   1   1   2   2   2   2   2   2   2   2   1   1   2   1   0   2   1   1   2   0   2   2   1   1   1   2   2   2   0   2   1   1   1   1   0   1   2   2   1   2   1   1   1   1   1   1   2   2   1   2   2   1   2   1   1   1   1   0   0   2   2   1   2   2   2   1   2   1   2   0   0   0   1   1   1   2   1   1   2   0   1   0   0   1   1   1   2   1   2   0   0   1   2   0
 MK-1-13                2   2   2   1   2   1   1   1   2   1   2   1   1   1   1   2   1   1   1   0   1   0   2   1   1   1   0   2   1   0   2   2   2   1   0   0   0   1   2   1   1   1   0   1   1   2   0   0   1   0   1   1   0   1   2   1   0   1   1   0   1   1   1   1   1   0   1   1   1   0   1   1   0   0   0   0   1   2   0   0   0   1   2   0   1   1   0   1   2   0   2   1   1   1   0   1   2   2   1   0   1   0   1   2   0   1   1   1   2   2   1   2   2   2   2   2   1   0   1   1   0   1   1   0   1   0   2   2   1   0   1   2   2   2   0   2   1   1   1   2   2   2   2   2   1   2   0   1   1   1   1   1   2   1   1   2   2   1   2   2   1   1   1   1   0   2   2   1   1   2   2   1   1   1   1   1   0   0   0   1   1   2   1   2   1   0   2   0   0   1   1   1   2   1   2   0   0   1   2   1
 MK-1-14                2   2   1   1   2   0   1   1   2   1   2   1   1   1   1   2   1   1   1   0   1   0   2   1   1   1   0   1   1   0   1   2   1   1   0   0   0   1   2   1   2   2   0   1   1   2   0   0   1   1   1   1   0   1   2   1   0   1   1   0   1   1   1   1   1   0   1   1   0   0   1   2   0   0   0   0   1   2   0   0   0   1   2   0   1   1   0   1   2   0   1   2   2   1   1   0   2   2   1   0   1   0   1   2   0   0   1   1   2   2   1   2   2   2   2   1   1   0   0   1   0   0   1   0   2   0   2   2   1   1   1   2   1   2   0   2   2   1   1   2   2   2   2   2   1   1   0   0   1   1   2   1   2   1   1   2   2   1   1   2   2   0   1   1   0   2   2   2   1   1   2   0   0   1   2   1   1   0   1   1   1   0   1   2   1   0   2   0   0   1   1   2   2   1   2   0   0   2   2   1
 MK-1-15                2   2   2   1   1   0   2   1   2   1   2   1   1   1   1   2   1   1   1   1   1   0   2   1   1   1   0   1   1   0   1   2   1   1   0   0   0   0   2   1   2   1   0   2   1   1   0   0   1   1   1   1   0   2   2   1   0   0   1   0   1   1   1   1   1   0   0   1   0   0   0   1   0   0   0   1   1   1   0   0   1   0   2   0   1   1   0   1   2   0   1   2   1   0   1   0   2   2   1   0   2   1   1   1   0   0   1   1   2   2   1   2   2   2   2   1   1   0   0   1   0   0   2   0   2   0   2   2   0   1   1   2   1   2   1   2   2   1   1   2   2   2   1   1   1   1   0   0   1   1   2   1   2   0   1   2   1   1   1   2   2   0   1   1   0   2   2   1   2   1   2   2   0   1   2   1   1   0   1   1   1   1   0   1   1   0   2   0   0   1   0   2   2   1   2   2   0   2   2   0
 MK-1-16                2   2   2   0   1   0   2   1   2   1   2   1   1   0   1   1   1   2   0   1   1   0   2   1   1   1   0   0   0   1   1   2   1   2   0   0   0   0   2   1   2   1   0   2   1   1   0   0   2   1   0   2   0   1   2   1   1   1   1   0   1   1   1   1   1   0   0   1   0   0   0   2   0   0   0   1   1   1   0   0   1   0   2   0   1   1   0   1   2   1   1   2   1   0   1   0   2   1   1   0   2   1   1   2   0   0   1   1   1   2   0   2   2   1   1   1   1   0   1   1   0   0   2   0   1   0   2   1   0   1   1   2   1   2   0   2   2   1   1   2   2   1   1   1   2   1   0   0   1   1   2   1   1   0   1   2   2   1   1   2   2   0   1   1   0   1   2   0   2   0   2   2   0   1   2   1   1   0   1   1   1   1   0   1   1   0   2   0   0   2   1   2   2   1   2   2   0   2   2   0
 MK-2-1                 1   0   2   1   1   1   1   2   0   1   1   0   0   1   1   2   1   1   2   1   0   0   0   1   0   2   2   0   1   1   1   1   2   1   1   0   1   1   1   1   2   0   1   0   2   0   2   1   1   1   1   1   1   1   1   1   1   2   1   2   1   1   0   2   1   1   1   0   0   2   0   0   1   1   2   1   1   1   2   2   1   0   1   1   1   2   1   2   0   1   2   2   1   0   1   1   1   1   2   1   1   1   1   1   1   2   1   1   2   2   2   2   0   2   1   1   1   2   1   2   1   2   0   2   2   0   2   1   2   1   2   2   0   0   2   1   2   1   0   1   1   0   0   1   1   1   1   1   2   1   2   2   1   1   1   2   0   1   0   0   2   0   1   1   0   1   0   2   1   1   2   2   0   0   2   1   2   1   2   1   0   1   1   2   1   0   2   2   1   2   2   0   2   1   2   1   0   0   0   1
 MK-2-2                 1   1   2   1   1   2   1   2   1   0   1   1   0   1   1   2   1   1   2   1   0   0   1   1   0   2   2   1   2   1   1   1   2   1   1   1   1   1   1   1   2   0   2   0   2   0   2   1   1   0   1   1   1   1   1   2   1   1   1   2   1   1   0   1   1   1   1   0   0   2   0   0   1   1   2   1   1   1   2   2   1   0   1   1   2   2   1   2   0   1   2   2   2   0   1   0   1   1   2   1   1   1   1   1   1   1   2   1   2   2   2   2   0   1   1   1   1   2   1   2   1   2   1   2   1   0   1   2   2   1   1   1   0   0   2   1   2   1   0   0   1   0   0   1   2   2   1   1   1   0   2   1   1   1   0   2   0   1   0   1   2   1   1   0   0   2   0   2   1   1   2   1   1   0   1   1   2   1   2   1   0   2   1   2   1   0   1   2   1   2   2   0   1   1   2   1   0   0   0   1
 MK-2-3                 1   0   2   1   1   2   1   2   1   0   1   1   0   1   2   2   1   2   1   0   0   0   1   1   0   0   2   2   1   2   1   1   2   1   1   1   1   0   1   1   2   0   2   0   2   0   2   1   1   0   1   1   1   2   1   1   1   1   1   1   1   1   0   1   0   1   1   0   0   2   0   0   1   1   2   1   1   1   2   2   1   0   1   1   2   2   1   2   1   1   2   2   2   0   1   0   1   0   2   2   1   1   1   1   2   0   2   1   2   1   1   2   0   1   1   1   1   2   1   2   1   2   1   2   1   1   1   2   2   1   1   1   0   0   1   1   1   1   0   0   1   1   0   1   2   2   1   1   1   1   2   1   0   1   0   1   0   1   0   1   2   2   1   0   0   0   0   2   1   1   2   1   1   0   1   2   2   1   0   1   0   2   1   2   1   0   1   2   2   1   1   0   1   0   2   1   0   1   0   1
 MK-2-4                 1   0   2   1   1   2   1   2   1   0   1   1   0   1   2   2   1   2   1   0   0   0   1   1   1   0   2   2   1   2   2   1   2   1   2   1   1   0   1   1   2   0   2   0   2   0   1   1   1   0   1   0   1   2   1   0   2   1   1   1   1   1   1   1   0   1   2   0   0   2   0   0   0   1   2   1   1   2   1   2   1   0   1   1   2   2   1   1   1   2   2   2   2   0   1   0   0   1   1   2   0   1   1   1   2   0   2   1   2   1   1   2   1   2   1   1   0   1   1   2   1   2   0   2   1   1   1   1   2   1   1   1   0   0   1   2   1   1   0   0   1   1   0   1   1   1   1   1   1   1   2   1   0   1   0   0   0   1   1   1   2   2   0   0   0   0   0   2   1   1   2   1   1   1   0   2   2   1   1   1   0   2   0   2   0   1   1   2   2   1   1   0   1   0   2   1   0   1   0   1
 MK-2-5                 2   0   2   1   1   2   1   2   1   0   1   1   0   1   2   2   1   2   1   0   0   1   0   1   1   0   2   2   1   2   2   1   2   1   2   1   1   0   1   1   2   0   2   0   2   0   1   1   1   1   1   0   1   2   0   0   2   0   1   1   1   1   1   0   0   1   1   0   0   2   0   1   0   0   2   1   1   2   1   2   1   0   1   1   2   2   1   0   1   2   2   0   2   0   0   0   1   1   0   2   0   1   1   1   2   0   2   1   1   1   1   2   1   2   1   1   0   1   1   2   1   0   0   2   1   0   1   1   2   1   1   1   0   0   1   1   1   0   1   0   1   1   0   1   1   1   1   1   1   1   2   1   0   1   0   0   0   1   1   1   2   2   0   0   0   0   0   1   2   1   2   1   1   1   0   2   2   2   1   2   1   1   0   1   0   1   0   1   2   1   1   0   1   0   2   1   0   1   0   2
 MK-2-6                 2   0   2   1   1   2   1   2   1   0   1   1   0   2   2   1   1   2   1   0   0   1   0   1   1   0   1   2   1   2   2   0   2   1   2   1   1   0   1   1   1   0   2   1   2   0   1   1   1   1   1   0   1   2   0   0   1   0   0   1   1   1   1   0   0   1   0   0   0   2   0   1   0   1   2   1   2   2   1   2   2   0   1   1   2   1   1   0   0   2   2   0   2   0   0   1   1   1   0   2   0   1   0   1   2   0   2   1   1   1   2   1   1   2   1   1   0   1   1   1   1   0   0   1   1   0   1   1   2   2   0   1   0   0   1   1   1   0   1   0   1   1   0   1   1   1   1   1   1   1   1   1   0   1   0   0   0   1   1   1   1   2   0   0   0   0   0   1   2   1   2   1   1   1   0   2   1   1   2   1   1   0   0   2   0   1   0   2   2   1   1   0   1   1   2   1   0   1   0   2
 MK-2-7                 2   0   2   1   1   2   1   1   1   0   1   0   1   2   1   0   1   2   1   0   1   1   1   1   1   0   1   2   1   2   2   0   2   1   2   1   1   0   1   2   1   0   1   0   2   0   1   1   1   1   1   0   2   2   0   0   1   0   1   1   1   1   1   0   0   1   2   0   0   2   0   1   1   1   2   2   2   2   1   2   1   0   1   1   2   1   1   0   0   2   2   0   2   0   0   1   1   1   0   1   1   1   1   0   2   2   1   1   1   1   2   1   1   2   1   1   0   1   1   1   1   0   0   1   0   0   1   1   2   2   1   1   1   0   1   1   0   0   1   0   1   1   1   1   1   1   1   0   2   1   2   0   1   0   0   0   0   0   1   1   1   1   0   0   0   0   0   1   2   1   2   1   1   1   0   2   1   1   2   2   1   0   0   2   0   1   0   2   2   1   1   0   0   1   2   1   0   1   0   2
 MK-2-8                 2   0   2   1   1   2   1   1   2   0   1   0   1   2   1   0   1   2   2   0   1   1   1   1   1   0   1   2   1   2   2   0   2   1   2   1   1   0   1   2   1   0   2   1   2   0   1   1   1   1   2   0   2   2   0   0   1   0   1   1   1   1   0   0   0   0   2   0   0   2   0   1   1   1   2   2   2   2   1   2   1   0   1   1   1   1   1   0   0   2   2   0   2   0   0   1   2   1   0   1   0   2   0   0   2   2   1   1   1   1   2   2   1   2   1   1   0   0   1   1   1   1   1   2   1   1   2   1   2   2   1   1   1   0   1   1   0   0   1   1   1   2   1   2   1   2   1   0   2   1   2   1   1   0   0   0   0   0   1   1   2   1   1   1   0   0   0   2   2   1   1   1   0   1   1   2   0   1   1   2   1   0   0   2   0   1   0   2   2   1   1   1   0   1   2   1   0   0   0   2
 MK-2-9                 1   0   2   1   1   2   1   1   2   1   1   1   1   1   1   0   1   2   1   0   1   1   1   1   1   0   1   2   1   2   1   0   1   1   2   1   1   1   1   2   1   0   0   1   2   0   1   1   1   1   2   0   2   2   0   0   1   0   1   2   0   1   0   0   0   0   2   0   0   2   0   1   1   1   2   2   1   2   1   2   1   0   2   1   1   1   2   1   0   1   2   0   2   0   0   2   2   0   0   0   0   2   0   1   2   2   1   1   1   1   2   2   1   2   2   1   1   0   0   1   1   1   1   2   1   1   2   1   2   2   2   1   1   0   1   1   0   1   0   1   1   2   1   2   1   2   1   0   2   1   2   1   1   0   0   0   0   0   0   1   2   1   1   1   0   1   0   2   2   1   1   0   1   1   2   1   0   0   1   2   1   0   0   2   0   1   0   2   2   1   1   1   1   0   2   1   0   0   1   2
 MK-2-10                1   0   2   1   1   2   2   1   2   1   1   2   1   1   2   0   1   2   2   0   1   1   2   1   1   0   1   1   1   2   1   0   1   1   1   0   1   1   1   2   1   1   0   1   2   0   1   1   1   1   2   0   2   2   0   0   1   0   1   2   0   1   0   0   0   0   2   1   1   2   1   1   1   0   2   1   1   2   1   2   1   0   2   2   1   1   2   1   0   1   2   0   2   1   1   2   2   0   0   0   0   2   0   1   2   2   1   1   1   1   1   2   1   2   2   1   1   0   1   1   1   1   1   1   1   1   1   1   2   2   2   1   1   1   1   1   0   1   0   1   1   2   1   2   0   2   0   0   1   1   2   1   1   0   1   0   0   0   0   1   2   1   1   1   0   1   0   2   2   1   1   1   1   1   1   1   2   0   1   2   1   0   0   2   0   1   0   2   2   1   1   1   1   0   2   1   0   0   1   2
 MK-2-11                0   0   2   1   1   2   2   1   2   0   1   2   1   1   2   0   1   2   1   0   1   1   2   1   1   1   2   1   1   1   1   1   1   2   1   0   1   1   1   2   1   1   0   1   2   0   1   1   0   1   2   1   2   1   0   0   1   1   1   2   0   1   0   0   0   1   2   1   2   2   1   1   1   0   2   0   2   2   1   2   2   0   2   2   0   1   2   1   0   1   2   0   2   1   1   2   2   0   0   0   1   2   0   1   2   2   1   0   1   1   1   2   1   2   2   1   1   0   0   1   1   1   1   0   1   1   1   1   2   2   2   1   2   1   1   0   0   2   0   2   1   2   1   2   0   2   0   0   2   1   2   1   1   1   1   0   0   0   1   2   2   1   1   1   0   1   0   2   2   1   1   1   1   1   1   1   2   0   1   1   1   0   0   2   0   1   1   2   2   1   1   1   1   0   2   1   0   1   1   1
 MK-2-12                0   0   1   1   1   2   1   1   2   0   1   2   1   1   2   0   1   2   1   0   1   2   2   1   1   1   1   1   1   2   1   1   1   1   1   0   1   1   1   2   1   1   0   1   2   0   1   1   0   1   1   1   2   1   1   0   1   1   1   2   0   2   0   0   0   1   2   1   2   2   1   1   1   0   2   0   2   2   1   2   2   0   2   2   0   1   2   1   0   1   1   0   2   1   0   1   2   1   0   0   1   1   0   1   2   2   1   1   1   1   1   2   0   2   2   1   1   0   0   1   1   1   1   2   1   1   1   2   2   1   2   1   2   1   1   0   0   2   2   2   1   1   1   2   0   2   0   0   1   1   2   1   1   1   1   0   0   1   1   2   2   1   1   2   0   1   0   2   2   1   1   1   1   1   2   1   2   0   1   1   1   1   0   2   0   0   1   2   2   1   1   2   1   0   2   1   0   1   1   2
 MK-2-13                0   0   1   1   1   1   1   0   2   1   1   2   1   1   2   0   1   1   1   0   2   2   2   1   1   2   1   1   1   2   1   2   1   1   1   0   1   1   2   2   1   1   0   1   1   0   1   1   0   0   1   2   2   0   0   0   1   1   1   2   0   2   0   0   0   2   2   1   2   2   1   1   1   0   0   0   2   2   1   2   1   0   2   2   0   1   2   1   0   1   1   1   2   1   0   1   2   2   0   0   2   1   0   1   2   2   1   1   1   0   0   2   0   2   1   1   1   1   1   1   2   1   1   1   1   2   1   2   2   1   1   1   2   1   2   0   1   1   2   2   1   0   1   2   0   2   1   0   1   1   1   1   1   1   1   0   0   2   1   2   2   1   1   1   0   1   0   2   2   1   1   2   1   1   2   1   2   0   1   1   1   1   0   2   1   0   1   1   2   2   1   2   1   0   2   1   0   1   1   2
 MK-2-14                0   0   1   1   1   1   1   0   2   1   0   2   1   2   2   0   1   1   2   0   2   1   1   1   1   2   1   1   1   1   1   2   2   2   2   0   0   1   2   1   1   1   1   1   1   0   1   2   0   1   1   1   1   0   0   0   1   0   1   1   0   2   1   0   0   2   2   1   2   2   1   1   1   1   0   0   2   2   1   2   1   1   2   1   0   1   2   1   0   1   1   1   2   1   0   2   2   2   0   0   2   0   0   1   1   1   0   0   1   1   0   2   0   2   1   1   2   0   1   1   2   1   1   1   1   2   1   2   2   1   1   1   1   2   2   0   1   1   2   2   1   0   1   2   0   2   1   0   1   1   1   1   1   1   1   0   0   2   1   2   2   2   1   1   0   2   0   2   2   1   0   0   1   1   2   1   1   0   1   2   1   1   1   2   1   0   1   1   2   2   1   2   1   0   2   1   0   1   1   2
 MK-2-15                0   2   1   1   1   1   1   0   2   1   0   1   1   2   2   0   2   1   2   0   2   1   1   1   1   2   2   1   1   1   1   1   2   2   2   0   0   1   2   2   1   1   1   1   2   1   1   1   0   1   1   1   1   0   0   0   1   0   1   1   0   2   1   0   0   2   2   1   2   2   0   1   1   1   0   0   2   2   1   2   1   2   2   1   0   1   2   1   0   1   1   1   2   1   0   2   2   2   0   0   2   0   1   1   1   1   0   0   1   1   0   0   0   2   1   1   2   0   1   1   2   1   1   1   1   2   2   2   1   2   1   1   1   2   2   0   1   1   2   2   1   0   1   2   0   2   1   1   1   1   0   1   1   1   1   0   0   2   1   2   2   1   1   1   0   2   0   2   2   1   0   0   1   1   2   1   1   0   2   2   1   1   0   2   2   0   1   1   2   1   1   1   1   0   2   1   0   2   1   2
 MK-2-16                0   2   1   1   1   1   1   0   2   0   0   1   1   2   2   0   2   1   2   1   1   1   1   2   1   1   2   1   1   2   1   0   2   2   2   0   0   1   2   2   1   1   1   1   1   2   0   1   0   1   1   1   0   0   0   0   1   0   1   1   0   2   1   0   0   2   2   1   2   2   0   1   1   1   0   0   2   2   1   2   1   1   2   2   1   1   2   1   0   1   1   1   2   1   0   1   2   2   0   1   2   0   1   1   0   2   0   0   1   2   0   0   0   2   1   1   2   0   1   1   1   2   1   2   1   2   2   2   1   2   1   1   1   2   2   0   1   1   2   2   2   0   1   1   0   2   1   0   1   1   0   1   1   0   1   1   0   2   1   2   2   1   1   1   0   1   1   2   2   0   0   0   1   1   1   1   1   1   2   2   1   1   0   1   2   0   1   2   1   1   1   1   1   0   2   1   0   2   1   1
 MK-3-1                 0   1   1   1   2   1   1   0   2   2   2   1   2   0   0   0   1   1   1   0   1   2   0   2   2   1   1   0   0   2   2   1   1   1   1   2   0   0   1   0   2   2   2   0   0   1   1   1   2   0   2   2   0   1   2   0   0   0   2   1   2   2   1   0   2   0   2   1   0   1   0   1   2   2   1   0   1   1   1   1   0   1   0   2   2   2   1   1   1   2   0   1   1   1   0   1   0   2   1   1   1   1   1   1   1   0   2   1   1   1   0   0   1   1   1   0   2   2   2   1   2   1   2   2   2   1   1   1   2   2   2   0   1   0   1   2   0   2   1   0   1   1   1   0   2   2   1   0   1   1   2   1   2   1   0   1   1   1   1   1   2   1   1   1   1   1   0   1   1   2   0   0   1   1   2   2   0   1   2   2   0   1   2   0   1   1   2   2   1   2   2   1   2   1   2   2   1   0   2   1
 MK-3-2                 0   0   1   1   1   1   0   0   2   2   2   1   2   0   0   1   1   2   1   1   1   2   0   1   2   1   1   0   0   2   2   1   1   1   1   2   0   0   1   0   2   2   2   0   1   1   1   2   2   0   2   1   0   1   1   0   0   0   2   1   2   2   1   0   2   0   1   1   0   1   0   1   2   2   1   0   1   1   1   1   0   1   0   2   2   2   1   1   1   2   0   2   0   1   0   1   0   1   1   1   1   2   1   1   1   0   2   1   1   0   0   0   1   1   1   1   2   1   2   1   2   1   1   2   2   1   0   1   1   2   2   0   1   0   1   2   1   2   1   1   1   1   1   1   2   1   1   0   1   1   2   2   2   1   0   1   1   1   2   1   2   1   0   1   1   1   0   0   1   1   1   0   1   1   2   1   1   1   2   2   0   1   2   0   1   1   2   2   2   1   2   1   2   1   2   2   1   0   2   1
 MK-3-3                 1   0   1   1   1   1   0   0   2   2   1   1   2   0   0   1   2   1   0   1   2   2   0   1   2   1   1   0   0   2   2   1   1   1   1   2   0   0   1   0   2   2   2   0   1   1   1   2   2   0   2   1   0   1   1   0   0   1   2   0   2   1   1   0   2   1   2   1   0   2   0   1   2   2   1   0   1   1   1   1   0   1   0   2   2   1   1   1   1   2   0   2   0   1   1   1   0   1   1   1   1   2   1   2   2   0   2   0   2   0   0   0   1   1   1   1   2   1   2   1   2   1   1   2   2   1   0   1   1   2   2   0   1   0   0   2   1   1   0   1   1   1   1   1   2   1   1   0   1   1   0   2   0   1   1   1   1   1   2   1   2   1   0   1   1   1   0   0   1   1   1   0   1   1   2   1   1   0   2   2   0   1   2   1   1   1   2   2   2   2   2   1   2   1   2   1   1   0   1   1
 MK-3-4                 1   0   1   1   2   1   0   0   1   2   1   1   2   1   0   1   0   1   0   1   2   2   0   1   2   1   1   0   0   2   2   1   1   1   1   1   0   0   1   0   2   2   2   0   1   1   1   1   2   0   1   1   0   1   1   0   1   1   2   0   2   1   1   0   2   1   1   1   0   2   0   1   1   2   1   1   1   1   1   1   1   1   0   2   2   1   1   1   1   2   0   2   0   0   2   1   0   2   0   1   1   2   1   2   2   0   2   1   2   0   1   0   1   1   0   0   2   1   2   1   2   2   1   1   2   1   0   1   1   1   2   0   1   0   0   2   1   0   0   1   1   1   2   1   2   1   1   0   1   1   0   1   0   1   0   1   1   1   2   2   2   1   0   1   1   1   0   0   2   1   1   0   1   1   2   2   1   0   1   2   0   1   2   1   1   1   2   1   2   2   1   1   2   2   1   1   2   0   1   1
 MK-3-5                 0   0   0   1   2   1   0   0   1   1   1   1   1   0   0   1   0   1   0   1   2   2   0   1   2   0   1   0   0   2   2   1   1   1   1   1   0   0   2   1   2   2   2   1   1   2   1   1   2   1   1   1   0   1   1   0   1   1   0   1   2   1   1   0   0   1   1   1   0   2   0   1   1   2   1   1   2   1   0   2   1   1   0   1   2   1   0   2   1   2   0   2   0   0   2   1   0   2   0   1   1   2   1   0   2   0   2   1   2   0   1   0   1   1   1   1   2   0   1   1   2   2   2   1   2   1   0   1   2   1   2   1   1   1   1   2   1   0   0   2   1   1   2   1   2   1   1   0   1   1   1   0   0   2   0   2   2   1   2   2   2   0   0   1   1   1   0   1   0   1   2   0   1   2   2   2   1   0   1   2   0   1   2   1   1   1   2   1   1   2   1   1   2   1   1   0   2   0   1   2
 MK-3-6                 0   0   1   2   1   1   1   1   1   1   1   1   1   0   0   2   0   1   0   2   2   1   0   1   2   0   1   0   0   2   2   1   1   1   0   1   0   0   1   1   2   2   2   1   1   2   1   1   2   1   2   1   0   1   1   0   1   0   0   1   2   2   1   0   0   1   1   1   1   2   0   1   1   2   1   1   2   1   0   2   1   1   0   1   1   1   0   2   1   1   0   1   0   0   2   1   0   2   0   1   1   1   1   0   2   0   2   1   1   0   1   0   0   1   1   1   2   0   0   1   2   2   2   1   2   1   0   1   2   1   2   1   1   1   0   2   1   1   0   2   0   1   2   0   0   1   1   0   2   1   1   0   0   0   0   2   2   1   2   2   2   1   1   0   1   0   0   1   0   1   2   0   1   2   2   2   1   0   0   2   0   1   2   0   1   1   2   1   1   2   1   1   1   1   1   0   2   0   0   2
 MK-3-7                 0   0   0   2   1   1   1   1   0   1   1   1   0   1   0   2   0   1   0   2   2   0   0   0   2   0   1   0   0   2   2   1   1   1   1   1   0   0   1   1   2   1   2   1   1   2   1   1   2   1   1   1   0   1   2   1   1   1   0   1   1   2   1   1   0   0   1   0   1   2   0   1   1   1   1   0   2   1   0   2   1   1   0   1   0   1   0   2   1   1   0   1   0   0   2   1   0   2   0   1   1   1   1   0   2   0   2   1   2   0   1   0   0   1   1   1   1   0   0   1   2   2   2   1   1   1   0   1   2   1   2   1   1   1   0   2   1   1   0   2   0   1   2   1   0   0   1   0   2   1   1   0   0   0   0   2   2   1   2   2   2   1   0   1   1   1   0   1   0   1   2   0   0   1   2   1   1   0   1   2   0   1   2   0   0   1   2   1   1   2   0   1   1   1   1   0   2   0   0   2
 MK-3-8                 0   0   0   2   1   2   1   1   0   1   1   1   1   1   0   2   0   1   0   1   2   0   0   0   1   0   1   0   0   2   2   1   1   1   1   1   0   1   1   2   2   1   2   1   1   2   0   1   2   1   1   1   0   1   2   1   0   1   0   1   1   2   1   1   0   0   1   0   1   2   0   1   1   2   1   0   2   1   0   2   1   1   0   2   0   1   0   2   1   1   0   1   0   0   2   1   0   2   0   1   1   1   1   0   2   0   2   1   2   0   1   0   0   1   1   1   1   1   0   1   2   2   2   1   1   1   1   1   2   1   2   1   0   1   0   2   2   1   0   2   0   1   2   1   0   0   1   0   2   2   2   0   1   0   0   2   2   1   2   2   2   1   0   1   1   1   0   1   1   1   2   0   0   1   2   1   1   0   2   2   1   1   2   0   0   1   1   1   1   2   0   1   1   1   1   0   1   0   0   2
 MK-3-9                 0   0   0   2   1   2   1   1   0   1   0   1   1   2   0   2   0   1   0   1   2   0   0   0   1   0   1   0   0   2   2   0   1   0   1   1   0   1   1   2   2   1   2   0   1   1   0   1   2   1   1   1   0   1   2   1   0   2   1   1   1   2   2   1   0   0   1   0   2   2   1   2   1   2   1   0   2   1   0   2   2   1   0   2   0   1   0   2   1   1   0   0   0   1   2   1   0   2   0   1   1   1   1   0   2   0   2   1   2   0   2   0   1   1   1   1   1   1   0   1   2   2   2   1   2   1   0   1   2   1   2   1   0   1   0   2   2   1   0   1   0   0   2   1   0   0   1   0   2   1   2   0   1   0   0   2   2   1   2   2   2   1   0   2   2   1   0   0   1   1   2   0   0   1   2   1   1   0   2   2   1   1   2   0   0   1   1   1   2   2   1   1   1   1   1   0   1   0   0   2
 MK-3-10                0   0   0   2   1   1   1   0   0   1   0   1   1   2   0   1   1   1   1   1   2   0   0   0   1   0   1   0   0   2   2   0   1   0   1   1   0   1   1   2   2   0   2   0   1   1   0   1   2   1   2   1   0   2   2   1   0   2   1   1   1   2   2   1   0   0   1   0   2   2   1   2   1   1   1   0   2   0   0   2   2   1   0   2   0   1   0   2   1   2   0   1   0   2   2   1   0   2   0   1   1   1   1   0   2   0   2   1   2   0   2   0   1   1   1   1   0   1   0   1   2   2   2   1   2   1   0   1   2   1   2   2   0   1   0   2   2   2   0   1   0   1   2   1   0   0   1   1   1   1   2   0   1   1   1   1   2   2   2   1   2   1   0   2   2   1   1   0   1   1   1   0   0   1   1   1   1   0   2   2   1   0   2   0   0   1   1   2   2   2   1   2   1   1   1   0   1   0   0   2
 MK-3-11                0   0   0   2   1   1   1   0   0   1   0   1   1   2   0   2   1   1   1   1   1   0   0   0   1   0   1   1   0   2   2   0   1   0   1   1   0   1   1   2   2   0   2   0   1   1   0   1   2   1   2   2   0   2   2   1   0   2   1   1   1   2   2   1   0   1   1   0   2   2   1   2   1   1   1   1   1   0   0   1   2   1   0   2   0   1   0   2   1   2   0   1   0   2   2   1   1   2   0   1   1   1   0   0   2   1   2   1   2   0   1   0   1   1   1   1   0   2   0   1   2   2   1   0   2   1   0   0   2   1   2   2   0   1   0   2   2   1   0   1   0   1   2   0   0   0   1   1   0   1   1   0   1   1   1   1   2   2   1   1   2   1   1   2   2   1   1   0   1   1   0   0   1   1   1   1   1   0   2   1   1   0   1   1   0   1   1   2   2   2   1   2   1   1   1   0   1   0   0   2
 MK-3-12                0   0   0   2   1   2   1   0   1   2   0   1   2   1   0   2   1   1   1   2   1   0   1   1   1   1   2   0   0   2   2   1   1   0   1   1   1   1   1   2   2   0   2   0   1   1   1   1   2   0   2   2   1   1   2   1   0   2   1   1   1   2   2   1   0   1   1   0   2   2   1   2   1   1   1   1   0   0   0   1   2   1   0   2   0   1   1   1   1   1   0   1   0   0   2   1   1   2   0   1   1   1   1   0   2   0   2   0   2   1   1   0   1   1   1   1   0   2   1   2   2   2   1   1   2   1   0   0   2   1   2   2   0   1   0   2   2   1   0   1   0   1   2   0   0   0   1   1   0   1   1   1   1   1   1   2   2   2   1   1   2   0   1   2   2   1   1   0   1   1   0   0   1   1   1   1   1   0   2   1   1   0   1   2   0   1   1   2   2   2   2   2   2   1   1   0   1   0   0   2
 MK-3-13                0   1   0   2   1   2   1   2   1   2   0   1   2   1   0   2   1   1   1   2   0   0   1   1   1   1   2   1   0   2   2   1   1   0   1   1   1   1   1   2   2   1   2   0   1   1   0   1   2   0   2   2   1   0   2   1   1   2   0   1   1   1   1   1   1   1   0   0   2   2   1   2   1   1   1   1   0   0   0   1   2   1   0   2   0   1   1   1   1   1   0   1   0   1   2   0   0   2   0   1   1   1   1   0   2   1   2   0   2   1   1   0   1   1   2   1   0   2   1   2   2   1   1   1   1   1   0   0   2   2   2   1   0   1   0   2   2   1   0   1   0   1   2   0   0   0   1   0   1   1   1   1   1   1   2   1   2   2   1   1   1   0   1   1   2   1   1   0   1   1   0   0   0   2   1   1   1   1   2   1   1   0   0   2   1   0   1   2   2   2   2   2   2   2   1   0   1   0   0   2
 MK-3-14                0   1   0   2   1   2   1   2   1   2   0   1   1   2   0   2   1   2   1   2   1   0   1   1   1   1   2   1   1   2   2   2   1   0   1   1   1   1   1   1   2   1   2   1   1   1   1   1   1   0   2   2   1   0   1   2   1   1   0   1   1   2   1   1   1   1   0   0   2   2   1   2   1   1   1   1   0   0   2   1   2   1   0   2   0   1   2   1   0   0   0   1   0   2   2   0   1   2   0   2   0   2   1   0   2   1   2   0   2   0   1   0   2   1   2   1   0   2   1   2   2   1   1   2   1   1   0   0   2   2   2   1   0   1   1   1   2   1   1   1   1   1   2   0   0   0   1   1   1   1   0   1   2   1   1   1   2   2   1   1   2   0   1   1   2   1   1   0   1   1   0   0   0   1   1   1   1   1   2   1   1   0   0   2   2   0   1   2   2   2   1   2   2   1   1   0   1   0   0   2
 MK-3-15                0   1   1   2   1   2   1   2   1   2   0   1   1   2   0   2   1   2   1   2   1   0   2   1   1   1   2   1   1   2   1   2   1   0   1   1   1   1   0   1   2   1   1   1   0   1   1   1   1   0   1   2   1   0   1   2   1   0   0   2   0   2   1   1   1   1   0   1   2   2   1   2   1   1   1   1   0   0   2   1   2   1   0   2   1   1   2   1   0   0   0   0   1   2   2   0   1   2   0   2   0   2   1   0   1   2   2   1   1   0   0   0   1   1   2   1   0   2   0   1   2   1   0   2   2   1   0   0   2   2   2   0   0   1   1   1   1   1   1   1   1   1   2   1   0   0   1   1   1   1   0   1   2   1   2   1   1   2   1   1   2   0   1   1   2   1   1   0   1   2   0   0   0   1   1   1   1   1   2   1   0   0   1   2   2   0   0   2   1   2   1   2   1   1   1   1   1   1   0   2
 MK-3-16                0   1   1   2   1   2   1   2   1   2   0   1   1   1   0   1   1   2   2   2   1   1   2   1   1   1   2   1   1   1   1   2   1   1   1   1   1   1   0   1   2   1   1   1   0   1   0   1   1   0   1   1   1   0   1   1   1   1   0   2   0   1   1   1   1   0   0   0   2   2   1   1   1   1   1   1   0   0   2   1   2   1   1   2   1   2   2   1   0   1   0   1   1   2   2   0   1   2   0   2   0   2   2   0   1   0   2   1   1   0   0   0   1   2   2   1   0   2   0   1   2   1   0   2   1   0   0   0   2   2   2   0   0   1   1   1   0   1   1   1   1   1   2   1   0   0   2   1   1   1   0   1   2   1   2   1   1   2   2   1   2   0   1   1   2   2   1   0   1   2   1   1   0   1   1   0   1   1   2   1   1   0   1   1   2   0   0   2   2   2   1   0   1   1   0   1   2   1   0   2
 MK-4-1                 1   0   0   1   0   2   1   0   2   2   0   2   0   0   0   1   2   1   0   1   2   0   0   1   1   0   1   1   0   1   1   1   1   1   1   0   1   1   1   1   1   0   1   1   0   2   1   2   1   0   0   2   0   0   0   1   1   1   1   1   1   2   0   1   0   0   0   0   1   1   1   1   1   1   1   2   2   1   2   1   1   2   1   1   0   1   1   2   1   1   1   0   1   0   0   0   2   0   0   1   0   2   2   1   1   1   0   1   1   2   2   1   2   1   0   1   1   2   2   2   1   0   1   1   0   0   0   2   0   1   1   0   0   0   1   0   0   2   2   1   1   0   0   2   0   1   1   1   0   1   1   1   1   2   1   2   2   2   1   1   1   2   1   2   1   2   2   1   1   0   1   2   0   1   1   0   2   0   1   0   1   2   0   1   0   1   0   1   1   1   1   1   1   0   1   0   0   2   0   1
 MK-4-2                 0   0   0   1   0   1   1   0   2   2   0   2   0   0   0   1   2   1   0   0   2   0   0   1   1   0   1   1   0   1   1   1   1   1   1   0   1   1   2   1   2   1   1   1   0   2   1   2   1   0   0   2   1   0   0   1   1   1   1   1   1   2   0   1   0   0   0   0   1   1   2   0   1   1   2   2   2   1   2   1   1   2   0   1   0   1   1   2   1   1   1   0   0   0   1   0   2   1   0   1   1   2   2   0   1   1   0   1   0   1   2   1   1   1   0   1   1   2   2   2   1   0   1   1   0   0   0   1   1   1   1   0   0   1   1   0   0   2   1   1   1   0   0   2   0   2   1   1   0   1   1   1   1   2   2   2   2   1   1   2   1   1   1   2   1   2   2   1   1   1   1   1   0   1   1   0   2   0   2   0   1   2   0   1   0   1   1   1   1   1   1   1   1   0   1   1   0   2   0   1
 MK-4-3                 0   0   0   0   0   1   2   1   1   2   0   2   0   0   0   2   1   1   0   1   2   0   0   1   1   0   1   1   0   1   1   1   1   1   2   1   1   1   2   1   2   1   1   1   0   2   1   2   1   1   0   2   1   0   0   2   1   0   1   1   1   2   0   1   0   0   1   1   2   1   2   0   1   1   1   2   1   1   2   1   1   2   0   0   0   1   1   2   2   1   1   0   0   0   1   0   2   1   0   1   0   2   2   1   2   2   1   1   1   0   2   1   1   1   1   1   0   2   2   2   1   1   1   1   0   0   0   0   1   1   1   0   0   2   1   0   0   2   1   1   1   1   0   2   0   1   1   1   0   0   1   0   1   2   2   2   2   1   1   2   1   0   1   2   1   2   1   1   1   1   1   1   1   1   1   0   2   0   2   0   1   2   0   1   0   2   1   1   1   2   1   1   1   0   1   1   0   2   0   1
 MK-4-4                 0   0   0   0   0   1   2   1   1   2   0   2   0   0   0   2   1   1   0   1   2   0   0   1   1   0   1   1   1   2   1   0   1   1   1   1   1   0   2   1   2   1   1   1   0   2   1   2   1   1   0   2   1   0   1   1   1   0   1   2   1   2   0   1   0   0   1   1   2   1   2   1   1   1   1   2   1   1   1   0   1   2   0   0   0   1   1   2   2   1   1   0   0   0   1   0   2   1   0   1   0   2   1   1   1   2   1   1   1   0   2   1   1   0   1   1   1   2   2   2   1   1   1   1   0   0   1   0   1   1   1   0   0   0   1   0   0   2   2   1   1   0   0   2   0   2   1   1   0   0   1   0   1   1   2   2   2   1   1   2   0   0   1   2   0   2   1   1   1   0   1   1   1   1   1   0   2   0   2   1   1   2   0   0   0   2   1   1   1   2   1   1   1   0   1   1   0   2   0   1
 MK-4-5                 0   0   1   1   0   2   2   1   1   1   0   2   1   0   0   2   1   0   0   2   2   0   0   1   1   0   0   1   2   2   1   0   0   1   1   1   1   0   1   1   2   1   1   1   0   2   1   1   1   1   0   2   1   0   0   1   0   0   1   2   1   2   0   1   0   0   2   0   2   1   1   1   2   1   1   2   1   1   1   0   1   2   1   0   1   1   1   2   2   1   0   1   0   0   1   0   1   1   0   1   0   2   0   1   1   2   0   1   1   0   2   2   1   1   1   1   1   2   2   1   1   1   1   1   0   0   2   0   1   1   1   0   0   0   1   1   0   2   2   1   1   0   0   2   0   2   1   1   1   0   1   1   1   1   1   2   2   1   1   2   1   0   1   2   0   2   1   1   1   0   2   1   0   1   1   1   1   1   2   0   1   2   0   0   0   2   1   1   1   2   1   0   1   0   1   1   0   2   0   2
 MK-4-6                 0   0   1   1   0   2   2   1   1   1   0   2   1   0   1   2   1   1   1   2   2   0   0   1   1   2   0   1   2   2   2   0   0   2   1   1   1   2   1   1   2   1   1   1   0   2   1   1   1   1   1   2   1   0   0   1   0   0   1   2   1   2   0   1   0   0   2   0   2   1   1   1   1   1   1   2   1   1   1   1   1   2   1   0   0   1   1   2   2   1   0   1   0   0   0   0   1   1   1   2   1   2   0   1   1   1   0   1   1   0   2   2   1   1   1   1   1   2   2   1   1   1   2   1   0   0   2   0   2   1   0   0   0   0   1   1   0   2   2   2   1   0   1   2   0   2   1   1   2   0   1   0   1   1   1   2   2   2   1   2   1   0   0   2   0   2   1   1   1   0   2   1   0   1   1   0   2   1   2   0   1   2   0   0   1   2   1   1   0   2   1   0   1   0   1   1   0   2   0   2
 MK-4-7                 0   0   1   2   0   2   2   1   2   1   0   2   1   0   0   2   1   2   1   2   2   0   1   1   1   2   0   1   2   2   2   0   0   2   1   1   1   2   1   1   2   1   1   1   0   2   1   1   1   1   0   1   1   0   0   1   0   1   1   2   1   2   0   0   0   1   2   0   2   1   1   0   0   1   0   2   2   1   1   1   1   2   1   0   2   1   1   2   2   1   0   1   0   0   0   0   1   1   1   2   1   2   1   0   2   1   1   1   0   1   2   2   0   1   1   2   1   1   1   2   0   1   2   1   1   0   1   0   2   1   0   0   0   0   1   1   0   1   2   2   1   0   1   2   0   1   1   0   2   0   1   0   0   1   1   1   2   1   1   2   1   0   0   2   0   1   1   1   0   0   2   1   0   1   0   0   2   2   2   1   1   2   0   0   1   1   1   0   0   2   1   1   2   0   1   1   1   2   0   2
 MK-4-8                 0   0   1   2   0   1   2   1   2   1   0   2   1   1   0   2   1   2   1   2   2   0   1   1   1   2   0   1   2   2   2   0   0   2   1   1   1   2   1   1   2   1   1   1   0   2   1   1   1   1   1   1   1   0   0   0   2   1   1   1   0   1   0   0   0   1   1   0   1   1   1   0   0   1   0   2   2   1   1   1   1   2   1   1   0   1   2   2   2   2   1   0   1   0   0   0   1   1   1   2   0   1   1   1   1   1   1   1   0   2   1   2   0   1   2   0   1   1   1   1   0   1   2   2   1   0   1   0   2   1   1   0   0   0   1   1   0   1   2   1   1   0   1   2   0   1   2   0   1   1   1   0   0   1   1   1   2   1   1   2   1   1   0   2   0   2   1   1   0   0   2   1   0   1   0   1   2   2   2   1   1   1   1   0   1   1   1   1   0   1   1   1   2   0   1   1   1   2   1   2
 MK-4-9                 0   0   1   2   0   1   2   0   2   1   0   2   0   1   0   2   1   2   1   2   2   1   1   1   1   2   0   1   2   2   1   0   0   2   1   1   1   2   1   1   1   2   2   1   0   2   1   1   1   1   1   1   1   0   0   0   2   1   1   1   0   2   0   0   0   1   1   1   1   1   1   1   1   1   0   2   1   1   1   1   1   2   1   1   0   1   2   2   2   2   0   0   2   0   0   0   0   1   1   1   0   1   1   1   2   1   1   1   1   2   1   2   0   1   2   0   1   1   1   0   0   1   2   2   1   0   2   0   2   1   2   0   0   0   1   1   0   1   2   1   1   0   1   1   0   1   2   0   1   0   1   0   1   0   1   1   2   1   1   2   1   0   0   2   0   2   1   1   1   1   1   1   0   1   0   1   2   2   2   2   1   2   1   0   1   1   1   1   0   2   1   0   2   0   1   1   1   2   1   2
 MK-4-10                0   0   1   2   0   1   2   0   2   1   1   2   0   1   0   2   1   2   1   2   2   1   1   0   1   1   0   1   2   2   1   0   0   1   1   1   0   2   1   0   1   2   2   2   0   1   0   1   1   1   1   1   1   0   0   1   2   1   1   1   0   2   0   0   0   1   1   1   1   1   2   1   2   1   0   2   1   1   1   0   1   0   1   1   0   1   2   2   1   2   0   0   2   0   1   0   1   1   2   0   0   1   1   1   2   1   1   1   1   2   1   2   0   1   2   0   0   1   1   0   0   1   2   2   1   0   2   0   2   1   1   0   1   0   1   1   1   1   2   1   1   0   1   2   0   1   2   0   1   1   2   0   1   0   1   1   2   1   1   1   1   0   0   2   0   1   1   1   1   1   1   1   0   1   0   1   2   2   2   2   1   2   1   0   1   1   1   1   1   2   1   1   1   0   1   1   2   2   1   2
 MK-4-11                0   0   1   2   1   0   2   1   2   1   1   2   0   1   0   2   1   2   2   1   2   1   1   0   1   1   1   1   2   2   0   0   1   1   1   1   0   2   1   0   1   2   2   2   0   1   0   1   1   1   1   1   1   0   1   1   2   1   1   1   1   2   0   0   0   1   1   1   1   2   2   1   2   1   0   2   1   1   1   0   0   0   1   1   1   1   2   2   1   1   0   0   2   0   1   0   1   1   2   1   0   1   1   1   2   1   1   0   0   2   1   2   0   1   2   0   1   1   1   0   1   0   2   1   2   0   2   1   2   1   2   0   1   0   1   1   1   0   2   1   1   0   1   2   1   0   2   1   1   1   1   0   1   0   0   1   2   1   1   1   1   0   0   2   1   1   1   1   1   1   1   1   0   1   1   1   2   2   2   2   1   1   1   1   1   0   1   1   1   1   1   2   1   0   1   1   2   2   1   2
 MK-4-12                0   0   1   1   1   1   2   1   1   1   1   2   1   1   0   2   1   2   2   1   2   1   1   0   1   1   1   2   1   2   1   0   1   1   0   1   0   2   1   1   1   2   1   2   0   0   0   1   1   1   1   1   1   0   1   1   2   1   0   1   1   2   0   1   0   0   1   1   1   2   1   1   2   1   1   2   1   1   1   0   0   0   1   1   2   0   2   2   2   1   0   1   1   0   1   1   1   1   2   2   0   1   1   1   1   1   2   0   0   2   1   2   0   0   2   0   1   1   1   0   1   0   2   2   2   1   2   1   2   1   1   0   1   0   1   1   1   0   2   1   2   0   1   2   1   1   2   1   1   1   1   0   1   0   0   1   2   1   1   1   1   0   0   2   1   1   1   1   1   1   1   1   1   0   0   1   2   2   2   2   0   1   1   1   1   0   1   1   1   1   1   1   1   0   1   1   2   1   1   2
 MK-4-13                1   0   1   1   1   1   2   1   1   1   1   2   1   2   0   2   1   1   2   1   1   1   1   0   1   1   1   2   1   2   0   0   1   1   0   1   0   2   1   1   1   2   1   2   0   0   0   1   1   1   1   1   1   0   1   1   2   1   0   1   1   2   1   1   0   0   1   0   1   2   1   1   2   0   1   2   1   1   1   0   0   0   1   0   2   0   2   2   2   1   0   1   1   0   1   1   1   2   2   2   0   1   1   2   1   1   2   0   0   1   0   2   0   0   1   1   1   1   1   0   1   1   2   2   2   0   2   1   2   1   1   1   1   0   1   1   1   0   2   1   2   0   1   2   1   1   1   1   1   1   1   1   1   0   0   1   2   1   1   1   1   0   0   2   2   1   2   1   1   1   1   1   1   0   0   1   1   2   2   1   0   1   1   1   1   1   1   1   2   1   1   1   1   0   0   1   2   1   2   2
 MK-4-14                1   0   1   1   1   1   2   1   1   1   2   2   1   1   0   1   1   1   2   1   1   1   1   0   1   1   1   2   1   2   0   0   1   1   0   1   0   2   1   1   1   2   1   2   0   0   0   1   1   1   1   1   2   0   1   1   2   1   0   1   1   2   1   1   1   0   1   0   1   2   1   1   2   0   1   2   1   2   1   1   0   0   1   0   2   0   2   2   2   1   0   2   0   0   1   1   0   2   1   2   0   0   1   2   1   1   2   0   0   1   0   2   0   1   1   1   1   0   1   0   1   1   1   2   1   0   2   2   2   1   1   1   1   0   1   2   2   0   2   1   2   0   1   1   1   1   1   1   1   1   1   1   1   0   0   2   1   1   1   1   1   0   0   2   2   1   2   1   0   2   1   1   1   0   0   1   1   2   2   1   1   0   1   1   1   1   1   1   2   1   2   1   1   0   0   1   2   0   2   2
 MK-4-15                2   0   1   0   1   1   2   1   1   1   2   1   1   1   0   1   1   1   1   1   0   2   1   1   1   1   1   2   1   1   0   0   1   1   0   0   0   2   1   1   1   2   1   2   1   1   0   1   1   1   1   1   2   0   1   1   2   1   0   1   1   1   1   1   1   0   1   0   1   1   1   1   2   0   0   2   1   1   1   1   1   0   1   0   2   0   2   2   2   1   0   2   0   1   1   0   0   2   1   2   0   0   1   2   1   0   2   0   0   1   0   1   0   1   1   1   1   0   1   0   1   1   1   2   1   0   2   2   2   1   1   1   1   0   2   2   1   0   2   2   2   1   1   1   1   1   1   1   1   1   1   2   1   1   0   2   1   1   1   1   1   0   0   2   1   2   1   1   1   2   1   1   1   0   0   1   1   1   2   1   1   1   1   1   1   1   1   1   1   1   2   1   1   0   0   1   2   0   2   2
 MK-4-16                2   0   1   0   2   1   2   1   1   1   1   1   1   1   0   1   1   1   1   1   1   2   1   1   0   1   1   2   2   1   0   0   0   1   0   1   0   2   1   0   1   2   1   1   1   1   0   1   1   1   1   0   2   0   1   1   2   1   1   1   1   2   1   1   1   0   1   0   1   1   1   1   2   0   0   2   1   1   1   1   1   0   2   0   2   0   2   1   2   1   0   1   0   0   1   0   0   2   1   2   0   0   1   2   1   0   2   0   0   1   0   1   0   1   1   1   1   0   1   0   1   1   1   2   2   0   1   1   2   1   1   0   1   0   1   1   1   0   2   2   2   1   1   0   1   1   1   1   2   1   1   2   0   1   0   2   1   1   0   1   1   0   0   2   1   2   1   2   1   2   1   1   1   0   1   1   1   2   2   1   1   1   2   1   0   1   1   1   1   1   2   1   2   0   0   1   1   0   2   2
 MK-5-1                 2   2   1   2   1   1   1   1   2   0   1   0   1   1   2   0   0   2   1   1   0   1   0   1   2   1   1   2   1   1   1   1   2   1   1   0   1   2   1   1   1   1   0   1   0   1   1   1   1   2   0   1   2   1   2   1   0   0   1   1   1   1   1   1   0   1   0   2   1   2   1   1   0   1   1   2   0   1   0   2   2   1   1   1   1   1   1   2   1   1   1   1   0   1   2   1   1   2   0   0   1   2   2   2   1   0   1   0   1   1   1   1   2   0   0   1   1   0   2   0   1   1   1   1   1   1   1   1   0   0   2   2   2   0   0   1   1   0   0   2   1   1   1   2   1   1   0   1   1   0   1   2   0   1   1   1   1   1   2   2   2   2   2   1   1   1   0   1   1   2   1   1   0   2   0   0   1   1   0   2   1   0   0   1   2   0   1   1   0   1   1   1   1   0   1   2   1   2   2   1
 MK-5-2                 2   2   1   1   2   2   2   1   2   1   1   0   2   1   2   0   1   2   1   1   0   1   0   1   1   1   1   2   1   1   1   1   2   1   1   0   1   1   1   1   1   1   0   2   0   1   2   2   1   2   1   1   2   1   2   1   0   0   1   1   0   1   1   1   0   1   0   2   1   2   1   1   0   1   1   2   0   1   1   2   2   1   1   1   0   0   1   2   2   1   1   1   0   1   2   1   0   2   0   0   1   2   2   2   1   1   1   1   1   1   1   1   2   0   0   0   1   0   2   0   1   1   1   2   1   1   1   0   0   0   1   2   2   0   0   0   1   0   0   2   1   2   1   2   1   1   0   1   1   1   1   2   0   1   1   2   1   1   2   1   2   1   2   0   1   1   0   1   1   1   1   1   0   2   1   1   2   1   0   2   1   1   0   1   2   0   1   1   0   1   1   1   1   1   1   2   1   2   2   1
 MK-5-3                 2   2   1   1   2   2   2   1   2   1   1   0   2   1   2   0   1   2   2   1   0   1   0   1   1   1   1   2   1   1   1   1   2   1   2   0   1   1   1   1   1   0   0   2   0   1   1   2   1   2   1   1   2   1   2   1   0   0   2   1   0   1   1   1   0   1   2   2   1   2   2   1   0   0   1   1   0   1   1   2   2   1   1   1   0   0   1   2   2   1   1   1   0   2   2   0   0   2   0   1   1   1   1   1   1   1   1   2   1   1   1   1   2   0   1   0   1   0   2   0   1   1   1   2   1   1   0   0   0   0   1   1   2   1   2   0   1   0   0   1   1   2   1   2   1   1   0   1   1   1   1   2   0   1   1   2   2   1   2   1   2   2   2   1   1   1   0   1   1   1   1   1   0   1   1   1   2   0   0   2   1   1   0   1   2   1   1   1   0   1   0   0   1   1   2   1   1   2   2   1
 MK-5-4                 2   2   1   1   2   2   0   1   1   1   2   0   1   1   2   0   1   2   2   1   0   1   1   1   0   0   1   1   1   1   1   1   2   1   2   0   1   1   1   1   1   0   0   2   0   1   1   2   1   2   2   1   2   1   2   1   0   0   2   1   0   1   1   1   0   1   2   1   1   2   2   1   0   0   1   1   1   1   1   1   2   1   1   1   0   0   2   1   2   1   1   2   0   1   2   0   0   2   0   2   1   1   1   1   1   1   0   2   1   1   1   1   2   0   1   0   1   0   2   0   1   1   1   2   1   1   1   0   1   0   2   1   1   1   2   1   1   0   0   1   1   1   1   2   1   1   0   1   2   0   1   2   1   1   1   2   2   1   2   1   2   1   2   1   1   1   0   1   1   1   1   1   1   1   1   1   2   0   1   2   1   1   0   1   2   1   1   1   0   1   0   0   1   0   2   1   1   2   2   1
 MK-5-5                 2   2   1   1   2   2   0   1   1   1   2   0   0   1   2   0   1   2   2   2   0   1   1   1   0   0   1   1   1   1   1   1   2   1   2   0   1   2   1   1   1   0   0   1   0   1   0   2   1   2   2   1   2   1   2   1   1   0   2   0   0   1   1   2   0   0   2   1   1   1   2   1   0   0   1   1   1   0   1   1   2   1   1   1   1   0   1   1   1   1   1   2   0   1   2   0   0   2   0   2   0   1   1   1   1   0   0   1   1   1   1   0   2   1   1   0   1   0   2   0   1   1   1   2   1   1   1   0   1   0   2   1   1   1   2   1   1   0   0   2   2   1   1   2   1   1   0   1   2   0   1   2   1   1   1   2   2   1   2   2   2   1   2   1   1   1   0   1   2   1   1   1   2   1   1   2   2   0   1   2   1   2   0   0   2   1   1   1   0   1   0   0   1   1   2   0   1   2   2   1
 MK-5-6                 2   2   1   1   2   1   0   0   1   1   2   0   0   1   2   0   1   1   2   2   1   1   1   1   0   0   1   1   1   1   1   1   2   1   2   0   1   2   1   1   1   0   0   1   0   1   0   2   1   1   2   1   2   0   2   1   1   0   2   0   0   0   1   2   0   0   2   1   1   1   2   1   0   1   1   1   2   1   1   1   2   1   2   1   1   1   1   1   1   1   0   2   1   1   2   0   0   2   1   2   0   1   1   1   1   0   0   1   1   1   1   0   2   1   1   1   1   0   1   0   1   1   0   2   1   1   1   0   1   1   2   1   2   0   2   1   1   0   0   2   2   0   1   1   0   1   0   1   2   0   1   2   1   1   0   1   2   1   2   2   2   1   2   1   1   1   1   1   2   1   1   1   2   1   0   2   2   0   1   1   1   2   0   0   2   1   1   1   0   1   0   0   1   1   2   1   1   1   1   1
 MK-5-7                 2   1   1   2   2   1   0   0   1   2   2   0   0   1   2   0   0   1   2   2   1   1   1   1   0   0   1   1   1   1   1   1   2   1   2   0   1   2   1   1   1   0   1   1   0   1   0   2   0   1   2   0   2   0   2   1   1   0   2   0   1   0   1   1   0   0   2   0   1   0   1   2   1   1   1   2   2   1   1   1   2   2   2   1   1   1   1   1   1   1   0   2   1   0   2   1   0   2   1   2   1   1   1   1   1   0   0   1   2   1   1   0   2   1   1   1   1   0   1   0   1   1   0   0   2   1   0   0   1   1   2   1   2   0   2   1   1   0   0   2   2   0   0   2   0   1   0   1   1   0   1   1   1   1   0   0   1   1   2   2   2   1   2   1   1   1   1   1   2   1   1   1   2   0   0   2   2   0   1   1   1   2   0   0   2   1   1   1   1   1   0   0   1   1   1   1   1   1   1   1
 MK-5-8                 2   1   1   2   2   1   0   0   1   2   2   0   0   1   2   0   0   1   2   2   0   1   1   2   0   0   1   1   1   1   2   1   2   0   2   1   0   2   1   1   2   0   1   1   0   1   0   2   0   1   2   0   2   0   2   1   1   1   2   0   1   0   1   0   0   0   2   0   1   0   2   2   1   1   1   2   2   1   1   1   1   2   1   2   1   1   1   1   1   1   0   2   1   0   2   2   0   1   1   1   0   1   1   1   1   1   1   2   1   2   2   0   2   1   1   1   1   1   1   0   2   1   0   0   2   0   0   1   1   1   2   1   2   1   1   1   2   0   0   2   2   0   0   1   0   1   0   1   1   0   1   1   1   1   0   0   1   1   2   2   2   2   2   1   2   1   1   1   2   1   1   1   2   0   0   1   2   0   1   1   1   2   0   0   2   1   1   2   1   1   0   0   1   1   1   1   1   1   1   1
 MK-5-9                 2   1   2   2   2   1   0   0   0   2   2   0   0   1   2   0   0   1   1   2   0   1   1   2   0   0   1   1   1   1   2   1   2   0   2   2   1   2   1   1   2   0   1   2   0   1   0   2   1   1   2   1   1   0   2   1   0   0   2   0   1   0   1   0   0   0   2   0   1   0   1   1   2   2   1   2   2   1   2   1   0   0   1   2   1   1   0   1   2   1   0   2   1   0   2   2   0   1   1   1   0   0   1   1   1   1   1   2   1   2   1   0   2   0   1   1   1   2   1   0   1   1   2   1   2   1   0   1   1   1   2   1   2   1   1   1   2   0   0   1   2   1   0   1   0   1   0   1   1   0   1   1   1   1   0   0   1   1   2   2   2   1   1   1   2   1   1   1   2   1   1   0   2   0   0   2   2   0   1   1   1   1   0   0   1   1   1   2   1   1   0   0   1   1   1   2   1   2   2   1
 MK-5-10                2   1   2   2   1   1   0   0   0   2   2   0   1   1   1   0   0   0   1   1   0   1   1   1   0   0   1   0   1   1   2   1   2   0   2   1   1   2   1   1   2   0   1   2   0   1   0   2   1   1   2   0   1   1   2   1   0   1   1   0   1   0   1   0   0   0   1   0   1   0   1   1   2   2   2   2   2   1   1   1   0   0   1   2   1   0   0   2   1   2   0   2   2   0   2   2   0   1   0   1   0   0   1   1   1   1   0   2   1   2   1   0   2   1   2   1   1   2   1   0   2   1   2   1   2   1   0   1   1   1   2   1   2   2   1   1   2   0   0   2   2   1   0   0   0   1   0   1   1   1   2   1   1   1   0   0   2   0   2   2   2   2   1   1   1   0   1   1   2   0   1   1   2   0   0   2   2   0   1   0   1   0   0   1   1   1   1   1   1   1   0   0   1   1   1   2   1   1   2   1
 MK-5-11                2   1   2   2   1   1   0   0   1   2   2   0   1   1   1   0   0   0   1   1   0   1   0   1   0   0   1   1   1   1   2   2   2   0   2   1   1   2   1   1   2   0   1   2   0   1   0   2   1   1   2   0   1   2   2   1   0   1   1   0   1   0   1   0   0   0   0   0   2   0   1   1   2   2   2   1   1   1   1   1   1   0   1   2   0   0   0   1   1   2   1   2   1   0   2   1   1   0   0   0   0   0   1   1   1   1   0   1   2   2   1   0   2   1   1   1   1   2   1   0   2   2   2   1   2   1   0   1   1   1   2   1   2   1   1   1   2   0   1   1   2   1   0   0   1   1   0   1   1   1   2   1   1   1   0   0   2   1   2   1   2   2   1   1   1   0   1   1   2   0   1   1   2   0   0   2   2   0   1   1   1   0   0   1   1   1   1   0   1   1   0   0   1   1   1   0   1   1   2   1
 MK-5-12                2   1   2   1   1   1   0   0   1   2   1   0   1   1   1   0   0   0   0   2   0   1   0   1   0   0   1   0   1   1   2   2   2   1   2   1   1   2   0   1   2   0   1   2   1   1   0   2   1   1   2   0   0   2   2   1   0   1   1   0   1   0   1   0   0   0   0   0   2   0   1   1   2   2   2   1   1   1   1   1   1   0   1   2   0   0   0   1   1   2   2   2   1   0   2   1   2   1   0   0   0   1   1   1   1   1   0   0   2   2   1   0   2   1   2   1   1   2   1   0   1   2   2   1   1   1   0   1   1   1   2   1   2   1   1   1   2   0   1   0   2   1   1   0   1   0   1   1   1   1   2   1   2   2   0   1   2   1   2   1   2   2   1   1   1   0   1   1   2   0   1   2   1   1   0   2   1   0   0   0   1   0   0   1   1   0   1   0   1   1   0   0   0   1   1   0   1   1   2   0
 MK-5-13                2   1   2   0   1   1   0   0   1   2   1   0   1   1   0   0   0   0   0   2   0   1   0   0   0   0   1   0   1   1   1   2   2   1   2   1   1   2   0   2   1   1   1   2   1   1   0   2   2   1   2   0   0   2   2   0   1   1   2   0   1   0   1   1   0   0   0   0   2   1   1   1   2   2   1   1   1   1   1   2   1   0   1   2   0   0   0   2   1   2   2   2   1   0   2   1   2   1   0   0   1   1   1   0   1   2   0   0   2   2   1   0   2   1   2   1   1   2   2   1   1   2   2   1   1   0   0   1   1   0   2   1   1   1   1   1   2   0   1   0   2   2   1   0   1   0   1   1   2   1   2   1   2   2   0   1   1   1   2   0   2   2   1   1   1   0   1   1   2   1   1   2   1   1   0   2   1   1   0   0   1   1   0   1   1   0   1   0   1   1   0   0   0   1   1   0   1   2   2   0
 MK-5-14                1   1   2   0   1   1   0   0   1   1   1   0   1   1   0   0   0   0   0   2   0   1   0   1   0   0   1   1   1   1   1   2   2   0   2   1   1   2   0   1   1   1   1   2   1   1   1   2   2   2   2   1   0   1   2   1   1   2   1   1   1   0   1   1   0   0   0   0   2   2   1   1   2   2   0   1   0   1   1   2   1   0   1   2   0   1   0   2   2   2   2   2   1   1   2   1   2   1   0   0   1   2   1   2   1   2   0   0   1   2   1   0   2   2   2   1   1   1   2   1   1   2   2   1   1   0   0   1   1   0   2   2   1   1   1   0   2   0   1   0   2   1   1   0   1   0   1   0   2   1   1   1   2   2   1   0   1   1   2   0   2   2   1   1   0   0   1   1   2   1   1   1   1   1   0   2   1   1   0   0   1   1   0   0   1   0   1   0   1   1   0   0   0   0   1   0   1   2   2   1
 MK-5-15                1   2   2   1   1   1   0   0   1   1   1   0   1   1   1   0   0   1   0   1   0   1   0   1   0   0   1   1   1   2   1   2   2   1   2   1   1   2   1   1   1   1   1   2   1   2   1   2   2   2   2   1   1   0   2   1   1   2   1   1   1   0   1   1   0   0   0   0   2   2   1   1   1   0   0   1   0   2   1   2   1   0   1   2   0   1   0   2   2   2   2   2   1   1   2   1   2   1   0   0   1   2   1   2   1   1   0   0   1   2   1   0   2   1   2   1   1   1   2   1   1   2   2   1   1   0   1   1   1   0   2   2   1   1   1   0   2   1   0   0   1   2   1   0   1   1   2   0   2   0   1   1   2   2   1   0   1   1   1   1   2   2   0   2   0   1   0   1   1   1   1   1   1   0   0   2   1   1   0   0   1   1   0   0   2   0   1   0   1   1   0   1   0   1   1   0   1   2   2   1
 MK-5-16                1   2   2   1   1   1   0   0   1   2   1   1   2   1   1   1   0   1   1   1   0   1   0   2   1   0   1   1   1   2   1   2   2   1   2   1   1   2   1   1   1   0   0   2   1   2   1   1   2   2   2   1   1   0   2   1   1   1   1   1   1   0   1   1   0   1   0   0   2   2   1   1   1   1   0   1   0   2   1   2   1   0   1   2   0   0   0   1   2   1   1   2   1   0   2   1   1   1   0   0   1   2   1   2   1   1   0   0   1   2   1   0   2   2   2   0   1   0   2   1   1   2   2   1   1   1   1   1   1   0   2   2   0   1   1   1   2   1   0   0   1   1   1   0   1   0   2   0   2   0   2   1   2   2   2   0   1   1   1   1   1   2   0   2   0   1   0   1   1   1   2   1   1   0   0   2   1   1   1   1   1   1   0   0   2   0   1   0   1   1   0   0   0   1   1   0   1   2   2   1
 MK-6-1                 1   1   2   1   1   1   1   1   1   1   2   2   1   1   1   1   1   2   1   2   0   2   2   1   1   2   0   1   1   0   1   0   1   1   1   1   2   2   1   1   1   0   1   1   2   1   2   1   1   1   1   1   2   2   1   2   2   1   0   1   2   1   1   1   2   1   2   0   2   1   0   1   1   1   1   1   1   2   0   0   0   1   1   1   0   1   1   1   0   1   1   2   1   0   1   1   1   1   2   1   1   1   1   0   1   0   0   0   2   1   1   1   1   2   0   1   1   1   1   1   0   2   2   1   1   1   2   2   1   1   2   2   2   0   0   1   2   1   2   1   1   1   0   1   1   1   2   2   1   0   2   2   2   1   2   1   1   2   1   1   0   1   2   1   1   2   0   1   1   1   1   1   2   2   2   1   1   1   1   1   1   1   1   1   2   2   1   1   1   0   0   0   2   1   1   2   1   2   2   2
 MK-6-2                 1   1   2   1   1   1   2   1   0   1   2   2   1   1   1   2   1   2   0   2   0   2   2   1   1   2   1   1   1   0   1   0   1   1   1   1   2   2   1   1   1   0   1   2   2   1   2   0   1   2   1   1   2   2   2   1   2   1   1   1   2   2   1   1   2   1   2   0   2   1   0   1   1   1   1   1   1   2   1   0   1   1   2   1   0   1   1   1   0   1   1   2   1   1   1   1   1   1   2   1   1   1   1   0   1   1   0   0   2   1   2   0   1   1   2   0   2   1   1   1   1   2   2   1   1   0   2   2   2   1   2   2   1   0   0   1   2   1   2   1   1   1   0   2   1   0   2   2   1   0   2   2   2   1   2   1   1   2   1   1   0   1   2   1   1   2   1   1   1   1   1   1   1   2   2   1   1   0   1   1   1   1   1   1   2   2   1   1   1   1   1   0   2   0   1   2   1   1   2   1
 MK-6-3                 1   1   2   1   1   2   2   1   0   1   2   2   1   1   1   2   1   2   0   0   0   2   2   1   1   2   1   1   1   0   1   0   1   1   1   1   2   2   1   1   1   0   1   2   2   2   2   0   1   2   1   1   2   2   2   1   1   1   1   2   2   2   1   1   1   1   2   0   2   1   0   1   1   1   1   1   1   2   1   0   1   1   1   1   0   0   1   1   0   1   1   2   1   1   1   1   1   1   2   1   1   1   1   0   2   1   1   0   2   1   2   0   1   1   2   0   2   0   1   1   1   2   2   1   1   0   2   2   1   2   2   2   1   0   0   1   2   1   2   1   1   1   1   2   1   0   2   2   1   0   2   2   2   2   0   1   1   2   1   1   0   1   2   1   1   2   0   1   1   1   1   2   1   2   2   1   1   0   1   1   1   1   2   1   2   2   1   1   1   1   1   0   2   1   1   2   1   1   2   1
 MK-6-4                 1   1   2   1   1   1   2   1   0   1   2   2   0   2   1   2   1   2   0   0   0   2   2   1   1   1   1   1   1   0   1   1   1   1   1   1   1   2   1   1   1   0   1   1   2   2   2   0   1   1   1   1   2   2   2   1   1   1   0   2   2   2   1   2   1   1   2   0   2   1   0   1   1   1   1   1   1   2   1   0   1   1   2   1   0   0   1   1   0   1   1   2   1   1   2   1   1   2   2   1   1   1   1   0   2   1   1   0   2   1   2   1   0   1   2   0   1   0   1   1   1   2   2   1   1   0   2   2   1   2   2   2   1   0   0   1   2   1   2   1   2   1   0   1   1   1   1   2   1   0   2   2   2   1   0   0   1   2   1   1   0   1   2   1   1   2   0   1   1   1   1   2   1   2   1   1   2   0   1   1   1   1   2   2   2   2   1   1   0   1   1   0   2   1   2   2   1   1   2   1
 MK-6-5                 1   1   2   1   1   1   1   1   0   1   2   2   0   2   1   2   1   2   0   1   0   1   2   1   1   1   0   1   0   0   1   1   0   1   1   1   2   2   1   1   1   0   1   1   2   2   2   0   1   1   1   1   2   2   2   1   1   1   1   1   2   1   1   2   1   1   2   0   2   1   0   1   1   1   1   1   1   0   1   0   1   1   2   1   0   0   2   1   0   1   1   2   1   1   1   1   1   2   2   1   1   1   1   0   2   1   1   1   2   1   2   1   0   1   2   0   2   1   1   1   1   1   2   1   2   0   2   2   1   2   2   1   0   0   1   1   2   1   2   1   2   1   0   1   2   1   1   2   1   0   1   1   2   1   1   1   1   2   1   1   0   1   2   1   1   2   0   0   1   1   1   2   1   2   0   2   2   0   1   1   1   2   2   2   1   2   1   1   0   1   1   0   2   1   2   1   1   1   1   0
 MK-6-6                 1   2   2   1   1   1   1   1   1   1   2   2   1   0   1   2   1   2   0   1   0   1   2   0   2   1   0   1   0   1   2   1   0   1   1   1   2   2   1   1   1   0   1   1   2   1   2   0   1   1   1   1   2   2   2   1   0   1   1   1   1   1   1   2   1   1   2   0   2   1   0   1   1   1   1   0   1   0   1   1   1   1   2   1   1   0   2   1   0   1   1   2   1   1   1   1   1   2   2   1   1   1   2   1   1   1   1   1   2   1   2   0   0   1   2   0   2   1   0   1   1   1   1   1   2   1   1   2   1   2   2   1   0   0   2   1   2   0   2   1   2   1   0   1   2   1   1   2   1   0   1   1   2   1   1   1   1   1   1   1   0   2   2   1   1   1   0   0   2   1   1   1   1   2   0   2   2   0   1   0   1   2   2   2   1   2   0   1   0   1   0   0   2   1   2   0   1   1   1   0
 MK-6-7                 1   1   2   1   1   2   1   1   1   1   2   2   1   0   1   2   1   2   0   1   0   1   2   0   2   1   0   2   0   1   2   1   0   1   1   1   2   2   2   1   1   0   1   1   2   0   2   1   1   1   1   1   2   2   1   1   2   1   1   1   1   0   1   2   1   1   2   0   1   2   1   1   1   0   1   0   1   0   1   1   1   1   2   1   1   0   2   1   0   1   1   1   1   2   1   1   2   2   2   1   2   1   2   0   1   2   1   1   2   1   2   0   0   0   1   0   2   1   0   1   1   1   1   1   2   1   1   2   1   1   2   1   0   0   2   1   2   1   2   1   2   1   0   1   2   1   1   2   1   1   1   1   1   1   1   1   1   1   0   1   1   2   2   1   1   0   0   1   2   1   1   0   1   2   0   2   2   0   1   0   1   1   2   1   1   2   0   1   0   1   1   0   2   0   2   0   1   1   1   0
 MK-6-8                 1   1   1   1   1   2   1   2   0   1   2   2   1   0   1   2   1   2   1   1   0   0   2   0   2   1   0   1   0   1   1   1   0   2   1   1   1   2   2   1   1   0   1   2   1   1   2   1   1   1   1   1   1   2   2   1   2   1   1   1   1   0   1   1   1   1   2   0   1   2   1   0   1   0   1   1   1   1   0   1   1   1   2   1   1   0   2   1   0   2   0   1   1   2   1   1   2   2   2   1   2   1   2   0   0   2   1   1   1   1   1   0   0   0   0   0   1   0   0   1   1   1   1   1   2   1   1   2   1   1   2   1   0   0   2   1   2   1   2   1   2   2   0   1   2   1   2   2   1   0   1   1   1   1   1   0   1   1   1   2   0   2   2   1   1   0   1   2   2   0   1   0   1   2   0   2   2   0   1   0   1   1   2   1   1   2   1   1   0   1   1   0   2   1   2   0   1   1   1   0
 MK-6-9                 0   1   1   0   1   2   1   2   0   1   2   2   0   0   1   2   1   1   1   1   1   0   2   0   2   1   0   1   0   1   1   1   0   2   1   1   1   2   2   1   1   0   1   2   1   1   1   1   2   1   1   1   1   2   2   1   2   1   1   1   1   0   1   1   1   1   2   0   1   1   1   1   1   1   1   1   1   1   0   1   2   1   1   0   1   0   2   1   0   2   0   1   1   2   1   0   2   2   2   1   2   1   2   0   1   1   1   0   1   1   1   0   0   0   0   0   0   0   0   1   1   1   1   1   2   0   1   2   1   1   2   1   1   0   2   1   2   2   2   2   2   2   0   1   1   1   2   2   1   0   1   1   1   1   1   0   1   1   1   2   0   2   1   1   1   0   1   2   1   0   1   0   1   2   0   2   2   0   1   0   1   0   2   1   1   2   1   1   0   1   1   0   2   1   2   1   1   1   1   0
 MK-6-10                0   1   0   0   1   2   1   2   1   1   2   2   0   0   1   2   1   1   1   1   1   0   2   0   1   1   0   0   0   1   1   1   0   2   1   1   0   2   2   0   1   0   1   2   1   1   1   2   2   1   1   1   1   1   2   0   1   0   1   1   0   0   1   1   2   1   2   0   1   1   2   0   1   1   0   0   1   1   0   1   2   1   1   0   1   0   1   1   0   1   0   1   1   2   2   0   2   2   2   1   0   1   2   0   1   1   1   0   1   1   1   0   1   0   0   0   0   0   1   1   1   1   1   1   2   1   1   1   0   1   2   1   1   0   2   1   2   1   2   2   2   2   0   1   1   1   2   2   1   0   1   1   1   2   1   0   1   1   1   2   0   1   1   1   1   0   1   2   1   1   1   0   1   2   0   1   2   0   1   0   1   0   2   1   0   2   1   1   0   1   1   0   2   0   2   1   1   1   1   0
 MK-6-11                0   1   0   1   2   2   1   2   2   1   2   2   0   1   1   2   1   1   1   1   1   0   2   0   1   2   0   0   0   1   1   1   0   2   1   1   1   2   2   0   0   0   0   2   1   1   1   2   2   1   1   1   1   1   2   0   1   0   1   1   0   0   1   0   1   1   1   1   1   1   2   0   1   1   0   0   1   2   0   1   2   0   1   0   1   0   1   1   0   1   1   1   0   2   2   0   2   2   2   1   0   1   2   0   1   1   1   0   1   1   1   0   1   0   0   0   0   0   1   1   1   1   1   1   1   1   1   1   0   1   2   1   1   0   2   0   2   1   1   2   2   2   0   2   1   2   2   1   1   0   1   1   1   2   2   1   1   1   1   2   0   1   1   1   0   0   1   2   1   1   1   0   1   2   0   0   2   0   1   0   1   1   2   1   0   2   0   1   0   1   0   0   2   0   2   0   1   0   1   1
 MK-6-12                1   1   0   1   2   1   1   2   2   1   2   1   0   1   1   2   1   1   1   0   1   1   2   0   2   1   0   0   0   1   1   1   0   2   1   1   1   2   2   0   1   0   0   2   1   1   1   2   2   1   1   2   1   1   2   0   1   0   1   1   0   0   1   0   1   0   1   1   1   1   2   0   1   1   0   0   1   2   0   1   2   0   1   0   1   0   1   1   0   1   1   1   0   2   2   0   2   2   2   2   0   1   2   0   1   1   1   0   0   1   2   1   1   0   0   0   0   0   1   1   1   1   1   1   0   0   0   0   1   1   2   1   1   0   2   2   2   1   1   1   2   2   0   2   1   2   2   2   1   0   0   1   1   1   2   1   1   1   1   2   0   1   1   1   0   0   1   2   1   1   1   0   1   2   0   1   2   1   1   0   1   0   2   2   0   2   0   1   0   1   0   0   2   1   2   0   1   0   0   1
 MK-6-13                1   1   0   1   2   1   1   1   2   1   2   1   0   1   2   2   1   1   0   0   1   1   1   0   2   2   0   2   0   2   1   1   0   2   1   1   1   2   2   0   1   0   0   2   1   1   1   2   2   1   1   2   1   1   1   0   0   0   1   1   0   0   2   0   1   0   1   2   1   1   0   0   1   1   0   0   1   2   0   2   1   0   1   1   0   0   1   1   0   1   1   1   0   1   2   0   2   2   2   2   0   1   2   0   1   1   1   0   0   1   2   1   1   0   0   0   0   0   1   1   1   1   1   1   1   0   1   0   1   2   1   0   1   0   1   2   2   1   1   1   1   2   0   2   2   2   2   2   1   0   0   2   1   1   1   1   2   0   1   2   0   1   1   1   0   1   1   1   1   1   1   0   0   2   0   1   2   1   1   0   1   0   2   2   0   1   0   1   0   1   0   0   2   0   1   0   1   0   1   1
 MK-6-14                1   1   0   1   1   0   0   1   2   1   2   1   1   1   2   2   1   1   0   1   1   1   1   0   2   1   0   0   1   2   1   1   0   2   1   1   0   2   2   0   2   0   0   2   0   1   1   2   2   1   1   2   1   1   1   0   0   0   1   1   0   0   1   1   1   0   1   2   1   0   0   0   1   1   0   0   1   2   0   2   1   0   1   1   0   0   1   1   1   2   1   1   0   1   2   0   2   2   2   2   0   1   2   0   1   1   1   0   0   1   2   1   1   0   0   0   0   0   1   1   1   1   1   2   1   0   1   0   1   2   1   0   1   0   1   2   2   1   1   0   2   1   0   2   2   2   2   2   1   1   1   2   2   2   1   1   2   0   1   2   0   1   1   1   0   1   1   1   1   1   1   0   0   2   0   2   2   1   1   0   1   0   2   2   1   1   0   2   0   1   0   0   2   0   1   0   1   0   1   1
 MK-6-15                1   1   0   1   1   0   0   1   2   1   2   0   1   1   2   2   1   2   0   1   1   1   2   0   1   1   0   0   1   1   1   1   0   2   1   2   0   2   2   1   1   0   0   2   0   1   1   2   2   1   1   2   1   1   0   0   0   1   1   1   0   0   1   1   2   1   1   2   1   0   0   0   1   1   0   0   2   2   0   2   2   1   1   1   0   0   1   2   1   2   0   0   0   2   1   0   2   1   2   2   0   0   2   0   1   1   1   1   0   1   2   0   1   0   0   0   0   0   1   2   1   1   1   1   1   0   1   1   1   2   1   0   1   0   1   2   2   1   1   0   2   1   1   2   2   2   1   2   1   1   1   2   2   2   1   1   2   0   1   2   0   1   1   1   0   1   1   1   1   1   1   1   0   1   0   2   2   1   1   0   1   0   2   2   2   1   1   2   0   1   0   0   1   1   1   0   1   0   1   1
 MK-6-16                1   1   1   1   1   1   0   2   2   1   1   0   1   1   2   1   0   2   0   1   1   1   2   0   1   1   0   0   2   1   1   1   0   2   0   2   0   2   2   1   0   1   1   2   0   1   1   2   2   0   1   2   1   2   0   0   0   1   1   1   0   0   1   1   2   1   1   2   0   0   0   0   1   0   0   0   2   2   1   2   2   2   1   1   0   0   1   2   1   2   1   0   0   2   1   0   2   1   2   2   0   1   2   0   1   1   1   0   0   1   2   0   1   1   0   1   0   0   0   1   1   1   1   1   1   0   1   1   1   2   2   0   1   0   1   2   0   1   1   0   2   0   1   2   2   2   1   2   1   1   1   2   2   2   1   2   2   0   1   2   0   1   1   1   0   1   1   1   1   2   0   1   1   1   0   2   2   1   2   0   1   0   2   2   1   1   1   2   0   1   0   0   1   1   1   0   1   0   1   1
 
!****************************************** Phenotypic Data **********************************************************
!-100.0 is resevred for missing phenotype
SimulatedTrait1         8.7235   11.6546    8.8544    9.2790    9.9944    9.7077    8.4552   10.1424   10.3353    8.3449    9.3390   12.3751   11.4025    8.8702   11.0897   10.2508   11.1713    9.4909   11.0916    7.5572   11.6209   10.9467   10.5763   11.8723   11.5172   10.0480   10.8572    8.7468    9.6613    8.5700   10.2792   10.5886    9.2426    9.4103   10.0998   10.9504   10.0837    9.7683   10.2002    9.6328   10.7575    9.5203   10.7049    9.3359   12.1538    9.7598   10.0914    9.0015    9.2715    9.9639   10.0856    8.7059   11.2192   10.0702   12.9316   10.6323   10.2284   10.5107   10.4667    9.1824    9.4466   10.9992    8.6933    9.3078    9.8033   10.6008    8.6192   11.0308   11.4484    9.7476    8.2331    9.9396   10.5618    8.8771    8.0711   10.1214    7.5859    9.0363   11.9421    9.1220    8.7009   10.4186   10.3205   10.8428    9.9182    9.3865    9.9896   11.0218   10.2003    9.3457   10.9112    8.0237   11.4023    9.3284   10.2865   10.5545   10.7584    9.1833    9.4713    9.7247    8.2876   10.2483   10.5930   11.6462   10.3044    8.3048   10.0543    8.4407    9.8659    9.7182   10.9209   10.1886   11.5842   10.2914    9.2657   10.1168   10.2099    8.2519    9.0292    9.9772   10.3924   10.3274    9.2143    9.3259    8.4297    8.7579   10.6641   10.3463    7.8110    8.7525   10.1805   10.2341   11.2527   10.8962   10.2405    8.7885   11.1579   10.4025   11.0356   11.1443    9.9550   10.7286   10.4580    9.0350   10.5252    8.1507    9.6655    9.7441    9.9931   10.5460   10.3035   10.0081   10.7960   10.0269   11.0025    8.9535    9.2073   10.2629   10.4901   10.5874   11.1525    9.3564    9.3791   10.5836    8.7111    9.6820   10.7638   10.4378    9.6116    9.9030    9.6662   10.8298   11.3873    9.4071    9.8323   10.3015    8.7586    9.9530   10.5866   10.4485   10.4686    8.7367   10.7843   11.4162   10.0500   10.6874   10.5530   10.5575    9.0392   10.0120   10.0632    9.9752    9.1539    9.7996   10.4866    9.6059   10.4739   10.9919   11.4170    9.8590
 
