# Supplementary material for: Inclusive Composite Interval Mapping of QTL by Environment Interactions in Biparental Populations
Source: PLoS One. 2015 Jul 10;10(7):e0132414. doi: 10.1371/journal.pone.0132414 (PMC4498613; doi:10.1371/journal.pone.0132414)
Supplement: S2 File — (ZIP) [file pone.0132414.s002.zip › F2 population/e=1/run_00200.met]

!**********************Note: lines staring with "!" are remarks and will be ignored in the program********************
!*********************************General Information**********************************
!Assuming F1 = P1 x P2, populations available in QTL IciMapping are: 
!  1, P1BC1F1 = P1 x F1, the first backcrossing where P1 is used as the recurrent parent;
!  2, P2BC1F1 = P2 x F1, the first backcrossing where P2 is used as the recurrent parent;
!  3, F1DH, F1-derived doubled haploids; 
!  4, RIL or F1RIL, recombination inbred lines through the repeated selfing of F1;
!  5, P1BC1RIL, recombination inbred lines through the repeated selfing of P1BC1F1;
!  6, P2BC1RIL, recombination inbred lines through the repeated selfing of P2BC1F1;
!  7, F2, the selfing generation of F1;
!  8, F3, the selfing generation of F2;
!  9, P1BC2F1, the second backcrossing where P1 is used as the recurrent parent; 
! 10, P2BC2F1, the second backcrossing where P2 is used as the recurrent parent;
! 11, P1BC2RIL, recombination inred lines through the repeated selfing of P1BC2F1; 
! 12, P2BC2RIL, recombination inred lines through the repeated selfing of P2BC2F1; 
! 13, P1BC1F2, the selfing generation of P1BC1F1; 
! 14, P2BC1F2, the selfing generation of P2BC1F1; 
! 15, P1BC2F2, the selfing generation of P1BC2F1; 
! 16, P2BC2F2, the selfing generation of P2BC2F1; 
! 17, P1BC1DH, P1BC1F1-derived doubled haploids; 
! 18, P2BC1DH, P2BC1F1-derived doubled haploids; 
! 19, P1BC2DH, P1BC2F1-derived doubled haploids; 
! 20, P2BC2DH, P2BC2F1-derived doubled haploids; 
   7      !Mapping Population (see remarks above)
   2      !Mapping Function (1 for Kosambi; 2 for Haldane; 3 for Morgan)
   2      !Marker Space Type (1 for intervals; 2 for positions)
   1      !Marker Space Unit(1 for centiMorgans; 2 for Morgan)
   6      !Number of Chromosomes (or Linkage Groups)
 200      !Size of the mapping population
   1      !Number of environments
 
!***************************************** Chromosomes and Linkage Maps **********************************************
!Chromosome                 NumMarkers
-CH1                        16
-CH2                        16
-CH3                        16
-CH4                        16
-CH5                        16
-CH6                        16
!Linkage map (Marker name followed by position or the interval length)
 MK-1-1                1     0.000
 MK-1-2                1    10.000
 MK-1-3                1    20.000
 MK-1-4                1    30.000
 MK-1-5                1    40.000
 MK-1-6                1    50.000
 MK-1-7                1    60.000
 MK-1-8                1    70.000
 MK-1-9                1    80.000
 MK-1-10               1    90.000
 MK-1-11               1   100.000
 MK-1-12               1   110.000
 MK-1-13               1   120.000
 MK-1-14               1   130.000
 MK-1-15               1   140.000
 MK-1-16               1   150.000
 MK-2-1                2     0.000
 MK-2-2                2    10.000
 MK-2-3                2    20.000
 MK-2-4                2    30.000
 MK-2-5                2    40.000
 MK-2-6                2    50.000
 MK-2-7                2    60.000
 MK-2-8                2    70.000
 MK-2-9                2    80.000
 MK-2-10               2    90.000
 MK-2-11               2   100.000
 MK-2-12               2   110.000
 MK-2-13               2   120.000
 MK-2-14               2   130.000
 MK-2-15               2   140.000
 MK-2-16               2   150.000
 MK-3-1                3     0.000
 MK-3-2                3    10.000
 MK-3-3                3    20.000
 MK-3-4                3    30.000
 MK-3-5                3    40.000
 MK-3-6                3    50.000
 MK-3-7                3    60.000
 MK-3-8                3    70.000
 MK-3-9                3    80.000
 MK-3-10               3    90.000
 MK-3-11               3   100.000
 MK-3-12               3   110.000
 MK-3-13               3   120.000
 MK-3-14               3   130.000
 MK-3-15               3   140.000
 MK-3-16               3   150.000
 MK-4-1                4     0.000
 MK-4-2                4    10.000
 MK-4-3                4    20.000
 MK-4-4                4    30.000
 MK-4-5                4    40.000
 MK-4-6                4    50.000
 MK-4-7                4    60.000
 MK-4-8                4    70.000
 MK-4-9                4    80.000
 MK-4-10               4    90.000
 MK-4-11               4   100.000
 MK-4-12               4   110.000
 MK-4-13               4   120.000
 MK-4-14               4   130.000
 MK-4-15               4   140.000
 MK-4-16               4   150.000
 MK-5-1                5     0.000
 MK-5-2                5    10.000
 MK-5-3                5    20.000
 MK-5-4                5    30.000
 MK-5-5                5    40.000
 MK-5-6                5    50.000
 MK-5-7                5    60.000
 MK-5-8                5    70.000
 MK-5-9                5    80.000
 MK-5-10               5    90.000
 MK-5-11               5   100.000
 MK-5-12               5   110.000
 MK-5-13               5   120.000
 MK-5-14               5   130.000
 MK-5-15               5   140.000
 MK-5-16               5   150.000
 MK-6-1                6     0.000
 MK-6-2                6    10.000
 MK-6-3                6    20.000
 MK-6-4                6    30.000
 MK-6-5                6    40.000
 MK-6-6                6    50.000
 MK-6-7                6    60.000
 MK-6-8                6    70.000
 MK-6-9                6    80.000
 MK-6-10               6    90.000
 MK-6-11               6   100.000
 MK-6-12               6   110.000
 MK-6-13               6   120.000
 MK-6-14               6   130.000
 MK-6-15               6   140.000
 MK-6-16               6   150.000
!*********************************** Marker Types ********************************************************************
!Co-dominant marker: When heterozygote F1 is present, P1 is coded as 2, F1 is coded as 1, and P2 is coded as 0; Otherwise, P1 is coded as 2, and P2 is coded as 0. 
!Dominant marker: When heterozygote F1 is present, P1 and F1 are coded as 12, and P2 is coded as 0; Otherwise, P1 is coded as 2, and P2 is coded as 0.  
!Recessive markers: When heterozygote F1 is present, P1 is coded as 2, and F1 and P2 are coded as 10; Otherwise, P1 is coded as 2, and P2 is coded as 0. 
!Missing marker is coded as -1. 
 MK-1-1                 0   1   1   1   2   1   2   1   0   2   0   1   0   1   0   1   2   1   2   2   1   2   2   0   0   1   1   0   2   0   0   1   1   2   2   0   1   1   2   2   1   0   0   1   1   1   0   2   1   2   1   1   2   0   0   1   0   0   1   1   1   2   1   1   2   0   1   1   0   1   0   1   1   0   2   2   1   0   1   0   1   0   0   1   2   0   2   2   2   1   0   1   2   0   2   2   1   0   1   0   0   1   1   0   0   1   1   2   2   2   1   1   2   2   0   2   0   0   2   2   1   2   0   1   1   1   2   2   1   1   1   1   0   0   1   1   1   1   1   1   2   0   2   1   2   1   1   0   2   2   1   2   2   1   1   0   0   0   1   0   2   2   1   2   1   1   2   0   1   1   1   1   0   1   1   0   0   0   2   1   0   0   1   2   0   1   1   1   0   1   2   0   2   0   1   1   1   2   0   0
 MK-1-2                 0   1   1   1   2   1   2   1   0   2   1   1   0   1   0   1   2   1   2   2   1   1   1   0   0   0   1   0   2   0   0   1   1   2   1   0   1   0   2   1   1   1   0   2   1   1   0   2   1   2   1   1   2   0   0   1   0   0   0   1   1   2   0   1   2   1   1   0   1   1   0   1   1   0   2   2   1   0   1   1   1   0   0   1   2   0   2   1   2   1   0   1   2   0   2   2   1   0   1   1   0   1   1   0   0   2   1   2   2   2   1   1   2   2   0   2   0   1   2   2   1   2   0   2   1   0   2   2   1   1   1   1   0   0   1   1   1   1   2   1   2   0   1   1   2   1   1   0   2   2   1   1   2   1   1   0   0   0   1   0   2   1   1   2   1   1   1   0   1   1   1   1   0   1   1   0   0   0   2   1   0   0   1   2   0   1   0   1   0   2   2   0   2   0   1   1   1   1   0   0
 MK-1-3                 0   0   1   1   2   1   2   1   0   2   1   1   1   1   0   0   2   1   2   2   1   2   0   0   0   0   2   0   2   2   0   1   1   2   1   0   1   0   1   1   1   1   0   1   1   1   0   2   1   1   1   1   1   0   0   2   0   0   1   1   1   2   0   1   2   2   1   0   1   1   0   1   1   0   2   2   0   0   2   1   1   0   0   1   2   0   2   1   2   0   0   1   2   1   2   2   0   0   1   1   0   1   1   1   0   1   1   2   1   2   1   2   1   2   0   1   1   0   2   2   1   2   0   2   1   0   2   2   1   0   1   1   1   0   1   1   1   1   2   1   1   0   1   1   2   1   0   0   1   2   1   1   1   1   1   0   0   1   2   0   2   1   1   2   1   1   1   0   1   0   2   0   0   1   1   1   0   0   2   1   0   0   1   2   0   1   0   1   0   2   2   0   1   0   1   1   2   1   0   0
 MK-1-4                 1   0   1   1   1   1   2   1   0   2   1   1   0   1   0   0   2   1   2   2   1   1   0   0   0   1   2   0   0   2   0   1   1   1   1   0   1   0   1   2   1   1   0   2   1   0   0   2   2   2   1   1   1   0   0   2   0   0   2   0   1   2   1   0   2   1   1   0   1   0   0   1   0   0   2   1   0   0   2   1   1   0   0   1   2   1   2   1   1   0   0   1   2   1   2   2   0   0   1   1   0   1   1   1   0   1   1   1   1   2   1   1   1   1   0   1   1   0   1   1   1   1   0   2   1   1   2   2   1   0   2   1   1   0   1   1   1   2   2   1   0   0   1   1   2   1   0   0   0   1   1   1   1   1   1   1   0   1   2   1   2   1   1   2   1   1   1   0   1   1   2   0   0   1   1   1   1   0   2   0   0   0   1   2   0   1   0   1   0   2   2   0   1   0   0   1   2   1   0   0
 MK-1-5                 1   0   1   1   1   1   2   1   1   2   2   1   0   1   0   1   1   0   2   2   0   1   0   0   0   2   2   0   0   2   0   1   1   1   1   0   1   1   0   2   1   1   0   2   1   0   0   1   2   1   1   1   1   2   0   2   0   0   2   0   1   1   2   1   2   0   1   1   1   0   0   1   1   0   2   1   0   0   2   1   2   0   0   1   2   1   2   1   1   1   0   1   2   1   2   2   0   0   1   2   1   1   1   1   0   2   1   1   2   2   1   1   1   1   0   0   1   0   1   2   1   1   0   2   1   1   1   2   1   0   2   1   2   0   1   1   1   2   1   1   0   0   1   1   2   1   0   0   0   1   1   1   1   1   1   1   1   1   2   1   2   1   1   1   1   1   0   0   1   1   2   1   0   1   1   1   1   0   2   0   0   1   1   2   0   1   0   1   1   2   2   0   1   0   0   1   2   0   0   1
 MK-1-6                 1   0   1   1   1   1   2   2   1   1   2   1   0   1   0   1   1   0   2   2   0   1   1   1   0   1   2   0   0   2   1   0   2   1   1   1   1   1   0   2   1   1   0   2   1   0   1   2   2   1   1   2   2   2   0   2   1   0   2   1   1   1   2   1   2   0   1   1   0   0   0   1   1   0   2   2   0   1   2   1   2   0   1   1   1   1   2   1   1   1   1   1   1   1   2   2   0   0   1   2   1   1   2   1   0   2   1   1   2   1   1   1   1   1   2   0   2   0   1   2   2   1   0   2   0   1   1   2   1   0   0   2   2   0   1   1   1   2   1   1   0   0   1   0   2   1   1   0   0   1   2   0   1   1   1   1   1   1   2   1   2   1   1   1   0   0   0   1   1   1   2   1   0   0   1   1   1   1   2   0   0   1   1   2   0   0   0   0   1   2   1   0   1   0   0   1   2   0   2   1
 MK-1-7                 1   1   1   1   1   1   1   2   1   2   2   1   0   1   1   1   1   0   2   2   0   1   1   1   0   1   2   0   0   1   1   1   2   2   2   1   1   1   0   2   1   1   0   2   1   1   1   1   2   1   1   2   2   2   0   2   1   1   2   1   1   1   2   0   1   0   1   1   0   0   0   2   1   0   2   2   0   1   2   1   2   0   1   1   1   1   2   1   1   1   1   1   1   1   1   2   0   0   1   2   1   1   2   1   0   2   1   1   2   1   1   1   1   1   2   0   2   0   1   1   2   1   1   2   0   1   1   2   1   0   0   2   0   0   1   1   1   2   1   1   0   0   1   0   1   1   2   0   0   1   1   0   1   1   2   1   1   0   2   1   2   0   1   1   0   0   1   1   1   1   2   1   0   0   0   1   1   1   2   0   0   1   1   2   0   1   0   0   1   2   2   0   2   0   0   1   2   0   2   0
 MK-1-8                 1   1   1   1   2   1   1   2   0   2   2   1   0   1   1   1   1   0   2   2   0   1   1   0   0   1   2   0   0   1   1   0   2   2   2   1   1   0   0   2   1   1   0   2   1   1   2   1   2   1   1   1   1   1   0   2   0   1   2   1   1   1   2   0   0   1   1   1   0   1   0   2   1   0   2   2   0   0   1   1   2   1   1   1   1   1   2   1   1   2   2   2   1   1   1   2   0   0   1   2   1   1   2   1   0   2   1   1   2   0   1   1   1   1   2   0   2   1   1   1   1   2   1   2   0   1   1   1   1   0   0   2   0   0   1   2   0   1   1   1   0   0   1   0   2   1   1   1   0   1   1   0   1   1   2   1   1   0   1   1   2   0   1   1   0   0   1   2   1   0   2   1   0   1   0   2   1   1   1   0   1   1   2   2   1   1   0   0   2   2   1   0   2   0   0   1   2   0   2   0
 MK-1-9                 1   1   1   1   2   0   1   2   0   2   2   1   0   1   1   1   1   0   2   2   0   2   2   1   1   1   1   0   0   1   1   0   2   2   2   1   1   0   0   2   1   1   0   2   1   1   2   0   2   1   1   1   1   1   0   2   0   1   2   1   1   1   2   0   0   1   1   1   0   2   0   1   2   0   2   2   1   0   1   0   2   1   1   1   1   1   2   1   1   2   2   2   1   1   1   2   0   0   1   2   1   1   2   1   1   2   2   1   2   0   1   2   1   0   1   0   2   1   1   1   2   2   1   1   0   0   0   1   1   0   0   2   0   0   1   2   0   1   1   1   0   0   0   2   2   1   0   1   0   2   1   0   2   0   1   1   1   0   1   1   2   1   1   1   0   0   1   2   1   0   1   1   0   1   0   2   1   0   1   0   1   1   2   2   0   1   0   0   2   2   1   0   2   0   0   1   1   0   2   0
 MK-1-10                1   1   2   0   2   0   1   2   0   2   2   1   0   0   0   1   1   0   1   2   0   2   2   1   1   1   1   0   1   1   1   1   2   2   2   1   1   0   0   2   1   1   0   2   1   1   2   1   2   2   2   1   1   1   1   2   0   1   2   1   1   1   2   0   0   1   0   1   1   2   0   2   2   0   2   2   1   0   1   0   2   1   1   0   1   1   2   1   1   2   2   2   2   1   0   1   1   1   1   2   1   1   1   1   1   2   2   0   2   0   1   2   1   0   1   1   2   2   1   1   2   1   1   1   0   1   0   1   2   0   1   2   0   0   1   2   0   1   1   1   0   0   0   2   2   1   0   2   0   2   0   0   2   0   1   0   1   0   1   1   2   1   1   0   0   0   1   2   0   0   1   1   0   1   0   2   1   0   1   0   1   0   2   2   0   0   0   0   2   2   1   0   2   0   0   1   1   0   2   0
 MK-1-11                1   0   2   0   1   0   1   1   0   2   2   1   0   0   0   1   1   0   1   2   1   2   2   1   1   1   1   0   1   1   1   1   1   2   2   1   1   0   0   2   1   1   0   2   1   1   2   1   1   2   1   1   1   1   2   2   0   1   1   1   0   1   2   0   0   1   0   1   1   2   0   1   1   0   2   2   1   1   1   0   2   1   1   0   1   1   1   1   1   2   2   2   2   1   1   1   1   1   1   2   1   1   1   2   1   2   2   0   2   0   0   2   1   0   1   1   2   1   1   1   2   1   1   1   0   1   0   1   2   0   1   2   0   1   1   2   0   2   1   1   1   1   0   2   2   1   0   2   1   2   0   0   1   0   1   0   2   0   1   1   1   1   1   0   0   0   1   2   0   1   1   1   0   1   0   1   0   0   1   0   1   1   2   2   0   1   1   0   1   2   1   0   2   0   0   1   2   0   2   0
 MK-1-12                1   1   2   0   1   0   1   1   0   2   2   1   0   0   1   1   1   0   1   1   1   2   1   1   1   1   1   0   1   0   1   1   1   2   2   1   2   0   0   2   0   1   0   2   1   2   2   1   1   2   1   1   0   1   1   2   0   1   1   1   0   1   1   0   0   1   0   1   0   2   0   1   1   0   2   2   1   2   1   0   2   0   1   0   1   1   1   1   1   2   2   2   2   1   1   1   1   1   1   1   1   1   1   2   1   2   2   0   1   0   0   2   0   0   2   1   2   1   1   1   2   1   1   1   0   1   0   1   2   0   1   1   0   1   1   2   0   2   1   1   1   1   1   2   2   1   0   2   1   2   0   0   1   0   1   0   2   0   1   1   1   1   2   0   0   0   1   2   0   1   1   1   0   1   1   1   0   1   1   0   1   1   2   1   1   1   2   0   1   2   0   0   2   0   0   1   2   2   2   1
 MK-1-13                2   1   2   1   1   0   1   1   1   2   1   2   0   0   1   1   2   0   1   0   1   2   1   1   1   1   1   0   1   1   1   0   1   2   2   1   2   0   1   2   0   1   0   2   1   2   1   1   1   2   1   1   0   1   1   1   0   1   1   1   0   1   1   0   0   1   0   1   0   2   1   1   2   0   2   2   1   2   1   0   2   0   1   0   1   1   1   1   1   2   2   2   2   1   0   2   1   1   2   1   1   1   1   2   1   2   1   0   0   0   0   2   0   0   2   0   2   1   1   0   2   1   2   1   0   1   1   1   2   1   1   1   0   1   1   2   0   2   1   1   1   1   2   2   1   1   0   2   2   2   0   2   1   0   1   1   2   0   0   1   1   1   1   0   0   0   1   2   0   1   2   1   1   1   1   1   0   1   1   1   1   2   2   0   1   1   2   0   1   2   0   0   2   0   0   1   2   2   2   1
 MK-1-14                2   1   1   1   2   0   1   2   1   2   1   2   0   0   0   1   2   0   1   0   1   2   1   1   1   0   1   0   1   1   1   0   2   2   2   1   1   0   0   1   0   1   0   1   1   2   1   1   1   1   1   1   0   1   1   1   1   1   1   0   0   1   0   0   0   1   0   1   0   2   1   1   2   0   2   2   0   2   2   0   2   0   1   0   1   0   1   1   1   1   2   2   2   1   0   1   1   1   2   1   1   1   1   2   1   2   1   0   1   1   0   2   0   0   2   0   2   1   1   0   2   1   2   2   0   1   1   1   2   1   1   2   1   1   1   2   1   2   1   1   1   1   2   2   1   1   0   2   2   1   0   1   1   0   1   1   2   0   0   1   0   0   1   1   0   0   1   2   0   1   1   1   1   1   1   1   0   1   1   1   1   2   2   1   1   1   2   0   1   2   0   1   2   1   0   1   2   2   2   1
 MK-1-15                1   1   1   0   2   0   1   2   1   2   1   2   0   1   0   1   2   0   1   0   1   2   1   1   1   1   1   0   1   2   1   0   2   2   2   1   1   0   0   1   0   1   0   1   1   2   1   1   1   1   0   1   1   1   0   1   1   1   1   0   1   1   0   0   0   2   0   1   1   2   1   1   2   0   2   2   1   2   2   0   2   0   1   0   1   1   1   1   1   1   2   2   2   2   0   1   1   1   2   1   1   1   1   1   0   2   1   0   1   1   0   2   0   1   2   0   2   1   1   0   1   1   2   2   1   1   1   1   2   1   1   2   1   2   1   2   2   2   1   0   2   1   2   1   1   1   0   1   2   1   0   1   1   0   1   1   2   0   0   1   0   0   1   1   0   0   1   2   0   1   1   1   1   1   1   1   0   0   0   1   1   2   1   1   1   1   1   1   1   1   1   1   2   1   0   1   2   2   0   2
 MK-1-16                1   1   1   0   2   0   1   2   1   2   1   2   1   1   0   1   2   0   1   0   1   2   1   1   1   1   1   0   1   1   1   0   1   2   2   1   1   0   0   1   0   1   0   1   1   2   2   1   1   1   0   1   1   1   0   1   1   1   1   1   1   2   0   0   0   2   0   1   2   2   1   1   2   0   2   2   1   2   2   0   2   0   1   0   1   1   1   0   1   1   2   2   2   2   0   1   1   1   2   1   1   1   1   2   1   2   1   1   1   1   0   1   0   1   2   1   2   2   1   0   0   0   2   2   1   2   1   1   2   1   1   1   1   2   1   2   2   2   1   0   2   2   2   1   1   0   0   1   2   1   0   1   1   0   1   2   2   0   0   1   0   0   1   1   0   1   2   2   0   1   1   0   1   1   1   1   1   0   0   1   1   2   1   2   0   2   1   1   1   1   1   1   2   1   0   1   2   1   1   2
 MK-2-1                 1   2   1   2   0   1   2   2   1   1   1   2   2   2   1   1   0   0   2   1   0   0   0   2   2   1   1   1   1   1   0   1   1   1   1   1   1   2   0   0   1   2   0   1   0   1   1   2   1   0   0   1   1   1   2   1   2   0   0   2   1   0   2   2   2   2   0   0   1   0   2   1   0   1   2   2   2   2   0   1   2   2   0   1   1   1   1   0   1   1   1   2   1   1   1   1   1   2   1   1   1   1   1   1   0   1   1   1   1   1   1   0   1   0   1   1   1   1   2   2   2   1   1   1   0   0   1   2   0   0   2   1   2   1   2   0   1   2   1   1   0   1   2   0   2   2   2   1   2   2   0   2   1   0   2   2   2   2   1   2   2   1   1   2   0   2   1   2   2   2   2   2   1   0   1   2   0   1   1   1   1   1   2   1   1   1   0   2   2   0   2   1   0   1   1   2   1   1   2   2
 MK-2-2                 1   2   1   2   0   1   2   2   1   1   1   2   2   2   1   2   0   0   2   1   0   1   1   2   2   0   1   1   1   1   1   1   1   1   1   1   2   2   1   0   1   1   0   1   0   1   1   2   1   1   0   1   1   0   2   1   1   0   1   2   1   0   2   2   1   2   0   0   1   0   1   2   0   1   2   2   2   1   1   1   2   2   0   1   1   1   1   0   1   1   1   2   1   1   1   2   0   2   1   2   1   1   1   1   0   1   2   1   1   0   1   0   1   0   1   0   1   1   2   2   2   1   0   0   0   0   1   2   0   0   2   1   2   1   2   0   1   2   0   1   0   1   2   0   1   2   1   1   2   2   0   1   1   1   2   1   2   2   1   2   1   0   1   2   0   2   1   1   2   2   2   2   1   0   0   2   0   1   1   1   1   1   2   0   1   1   0   2   2   0   2   1   0   1   1   2   1   1   2   2
 MK-2-3                 2   2   1   1   0   1   2   1   1   1   0   2   2   1   1   2   0   0   2   1   0   2   0   2   2   0   1   1   1   1   1   1   0   1   1   1   1   2   1   0   1   1   0   1   0   1   1   2   1   0   0   1   1   0   2   1   1   0   1   2   1   1   1   2   1   2   1   0   1   1   1   2   0   1   2   2   1   1   1   1   0   2   0   1   0   0   1   0   1   1   1   1   2   2   1   2   1   2   1   1   1   2   1   0   0   1   2   1   2   0   1   0   1   0   1   0   1   1   2   2   2   1   1   0   1   0   1   1   0   0   2   0   2   1   2   0   2   1   1   1   0   1   2   0   1   2   2   1   2   2   0   1   1   1   2   1   2   2   1   2   2   0   1   2   1   2   1   1   2   2   2   1   1   0   0   2   0   1   1   2   1   1   2   0   1   1   0   2   2   0   1   1   0   1   1   2   1   1   2   2
 MK-2-4                 2   2   0   1   0   1   2   1   1   1   0   2   2   2   1   2   0   0   2   1   1   2   0   2   1   0   1   1   2   1   1   1   0   1   1   1   1   2   1   0   1   1   0   1   0   2   1   2   1   0   1   1   1   0   2   0   1   0   1   2   1   2   1   1   1   1   1   0   2   1   1   0   0   1   1   2   1   1   1   1   0   2   0   0   0   0   2   0   1   1   1   2   2   2   1   2   1   2   1   1   1   2   1   0   0   2   2   1   2   0   1   0   1   1   1   0   1   1   2   2   2   1   1   0   1   0   1   0   0   0   2   0   2   1   2   0   2   1   2   1   0   1   2   0   1   2   2   2   2   2   0   1   1   2   2   1   2   2   1   2   1   0   1   2   2   2   1   1   0   2   2   1   1   0   0   2   0   1   1   2   1   1   1   0   1   1   0   2   1   0   1   1   0   1   1   2   2   1   2   2
 MK-2-5                 2   1   0   1   0   1   2   1   1   1   0   2   2   1   1   2   0   0   1   0   1   2   0   2   1   0   1   1   1   1   1   1   0   1   1   1   1   2   1   1   1   1   1   1   0   2   1   2   1   0   1   1   1   0   1   1   1   0   1   1   1   2   1   2   2   1   2   1   1   1   0   1   0   1   1   1   0   1   1   1   2   2   0   1   0   0   2   1   1   1   1   1   2   2   1   1   2   2   0   0   1   2   1   1   0   1   2   1   2   0   1   0   0   1   1   0   1   1   2   2   1   1   0   0   1   0   1   0   0   0   2   0   2   1   2   0   2   1   2   1   0   1   2   0   1   2   2   2   1   2   1   1   1   2   2   1   2   2   2   1   1   0   1   1   2   2   1   1   0   1   1   1   1   0   0   2   1   1   1   2   1   1   1   0   1   2   0   2   1   0   1   1   0   1   1   1   2   1   2   2
 MK-2-6                 1   1   1   1   0   1   2   1   1   1   0   0   2   1   1   2   0   0   1   0   1   2   1   2   1   0   0   1   0   1   1   1   0   1   1   2   1   2   1   1   1   1   1   1   0   2   1   2   1   0   1   1   1   0   2   1   1   0   1   1   1   2   1   2   2   1   2   1   1   1   2   1   0   1   1   0   1   1   1   1   2   2   0   1   0   0   1   1   1   2   1   0   2   2   1   1   2   2   0   0   1   2   1   0   0   2   2   1   2   0   0   0   0   0   1   0   1   1   2   2   1   1   0   0   1   0   2   1   0   0   2   1   2   1   2   0   2   1   2   2   0   1   2   0   1   2   2   2   1   2   1   1   1   2   2   1   2   2   1   1   1   0   1   1   2   1   1   2   0   1   1   1   2   0   1   1   1   0   1   2   1   1   1   1   1   2   0   2   1   0   1   1   0   2   1   0   2   1   2   2
 MK-2-7                 1   1   1   1   0   1   2   1   0   0   1   0   2   0   1   2   0   0   1   0   1   2   1   1   1   0   0   1   0   1   1   1   1   1   2   2   1   2   1   0   1   1   1   2   0   2   1   2   1   0   2   1   1   0   2   1   1   0   1   2   1   2   1   2   2   1   2   1   1   1   2   1   0   1   1   0   1   1   1   1   2   2   0   1   0   0   1   1   2   1   1   0   2   2   1   1   2   2   0   0   1   2   1   1   0   2   2   1   2   0   0   0   0   0   1   0   1   1   2   2   1   2   1   0   1   0   2   1   0   0   2   1   1   1   2   0   2   2   2   2   0   1   2   0   1   1   1   2   1   2   1   0   1   1   2   1   1   2   1   1   1   0   0   1   1   1   1   2   1   1   1   1   2   0   1   1   1   0   1   2   1   1   1   1   1   2   0   2   1   0   1   1   0   2   1   0   2   1   2   2
 MK-2-8                 2   1   2   1   0   1   2   1   0   0   1   0   2   0   1   1   0   0   1   0   1   2   0   0   1   0   0   1   0   1   1   1   2   1   1   2   1   2   1   0   1   1   1   2   0   2   0   2   1   1   1   1   1   0   2   1   1   0   1   2   1   2   0   2   2   1   2   1   1   1   0   1   0   1   1   0   1   1   1   1   2   2   2   1   0   0   2   1   2   1   1   0   2   2   1   1   2   2   0   0   1   2   1   0   0   2   2   1   2   0   0   1   0   1   0   2   1   1   2   2   1   2   0   0   1   1   2   1   0   1   2   1   1   1   2   0   2   1   2   1   0   1   2   0   1   1   1   2   1   2   1   0   1   1   2   1   0   2   1   1   1   0   0   1   0   1   2   2   1   1   1   1   2   0   1   1   1   0   1   2   1   1   1   1   1   2   0   2   1   0   1   1   0   1   1   0   1   1   2   2
 MK-2-9                 1   1   2   1   0   1   2   1   0   0   1   0   2   0   1   1   0   0   1   0   1   2   0   0   1   0   0   1   0   1   1   1   2   1   1   1   1   2   1   2   1   1   1   2   0   1   0   2   1   1   1   2   1   0   2   1   1   0   1   2   1   2   0   2   2   1   2   1   1   1   0   1   0   1   2   0   1   1   1   2   2   2   2   1   0   0   2   2   2   1   1   0   2   1   1   1   2   2   1   0   1   2   1   0   1   1   2   1   2   1   0   1   0   1   0   2   2   0   1   2   1   2   0   0   2   1   2   1   0   1   2   2   1   1   2   0   2   1   2   1   0   2   2   1   1   1   1   2   1   2   1   0   1   1   1   1   0   1   1   2   0   0   0   1   0   1   1   2   0   0   1   1   2   0   1   1   0   1   1   2   1   2   1   1   1   1   1   2   1   0   0   1   0   1   0   0   0   1   2   2
 MK-2-10                2   1   2   1   0   1   2   2   0   0   1   0   2   0   1   1   0   0   0   0   1   1   1   0   1   0   0   1   0   1   1   1   2   1   1   2   1   2   1   2   1   1   1   1   0   1   0   2   2   1   1   2   1   0   2   1   1   0   1   2   1   2   0   2   2   1   2   2   1   1   0   1   0   1   2   0   1   1   0   1   2   2   2   1   0   0   2   2   2   1   1   0   2   1   1   2   2   2   1   0   1   2   2   0   1   1   1   1   0   1   0   1   0   2   0   2   2   0   1   1   1   2   0   0   2   1   1   1   0   1   2   2   1   1   2   0   2   1   2   1   1   2   2   1   1   1   1   2   1   2   1   0   2   2   1   1   1   1   1   2   0   0   0   1   0   1   1   2   0   0   1   1   2   0   1   1   0   1   1   2   1   2   1   1   1   1   1   2   1   0   0   1   0   1   0   0   1   1   1   2
 MK-2-11                2   1   2   1   0   1   2   2   0   0   1   0   2   1   1   1   0   0   0   0   1   1   1   0   2   0   0   1   0   1   1   1   2   1   1   2   1   2   1   2   1   1   1   1   0   1   0   2   1   1   1   1   1   1   1   1   1   1   1   1   1   2   0   2   2   1   2   2   1   1   0   1   0   1   2   0   2   1   1   2   2   2   1   1   0   0   1   2   2   1   1   1   2   1   1   2   1   1   2   0   1   2   2   1   2   1   1   1   0   1   0   1   0   2   0   2   2   0   1   1   1   2   0   0   2   0   0   1   0   1   2   2   1   1   2   0   1   1   2   1   1   2   1   1   1   1   0   2   1   1   1   0   2   2   0   1   1   1   0   2   0   0   0   1   1   1   1   2   0   2   1   0   1   0   1   1   0   1   1   2   1   2   1   1   1   2   0   2   1   0   0   1   0   2   0   0   1   1   2   2
 MK-2-12                2   1   2   1   0   1   2   2   0   0   2   0   2   2   1   2   1   0   0   0   1   1   1   1   2   1   0   1   0   2   1   1   2   1   1   2   0   2   1   1   2   1   2   1   0   1   0   2   1   1   1   1   2   1   1   1   1   1   1   1   1   2   0   1   2   0   2   2   1   1   0   0   0   1   2   0   2   1   1   2   2   2   1   1   0   0   1   2   2   1   1   1   1   1   1   2   1   1   2   0   1   2   2   1   2   1   1   1   0   1   0   1   0   2   1   2   2   0   1   0   1   1   1   0   2   0   0   1   0   1   2   2   1   1   2   0   0   1   2   1   1   2   1   1   1   2   0   2   1   1   1   0   2   2   0   1   1   1   1   1   0   0   0   1   1   1   0   1   0   2   1   0   1   0   1   1   0   1   1   2   1   2   1   1   1   2   0   2   1   0   0   1   0   2   0   0   1   0   2   2
 MK-2-13                2   1   2   1   0   1   2   2   0   0   2   0   2   2   1   2   1   0   0   1   1   0   1   1   2   1   1   1   0   0   1   0   2   1   1   2   0   2   1   0   2   1   2   1   0   1   1   1   0   1   1   1   2   0   0   1   1   2   1   1   1   2   0   1   1   1   1   2   1   1   0   1   0   1   2   0   2   1   2   2   1   1   1   1   0   1   1   1   2   1   1   1   1   1   1   2   0   1   2   0   1   2   2   1   2   1   1   1   0   1   0   1   0   2   1   2   2   0   1   0   1   1   1   0   2   0   0   1   0   1   2   2   1   0   2   0   0   1   2   1   1   2   1   1   1   2   0   2   1   2   1   0   1   1   1   0   1   1   1   2   0   0   0   1   0   1   1   1   0   1   2   0   0   0   1   1   0   1   1   2   1   1   1   1   1   2   0   2   1   0   0   1   0   1   0   0   0   0   2   2
 MK-2-14                2   1   2   1   1   2   2   2   0   0   2   0   1   1   1   2   1   1   0   2   1   0   1   1   1   1   1   1   1   0   1   0   1   1   1   1   0   2   1   0   2   1   1   1   0   1   1   1   0   1   1   1   2   0   0   0   1   2   1   1   1   2   0   1   1   0   1   2   1   1   0   1   0   1   1   0   2   1   2   2   1   1   1   1   1   1   1   1   2   1   1   1   1   1   0   2   0   1   2   0   1   2   2   1   2   1   1   1   0   1   0   1   0   2   1   2   2   0   1   0   1   1   1   0   2   1   0   1   0   2   2   2   1   0   1   0   0   1   2   1   1   1   1   1   1   1   0   2   1   1   1   0   1   1   1   0   1   1   1   1   0   0   1   1   0   1   1   1   1   0   2   0   0   0   1   1   0   1   1   2   1   1   1   1   1   2   0   2   1   1   1   1   0   1   0   0   0   0   2   2
 MK-2-15                2   1   2   1   1   2   2   2   1   0   2   1   1   2   1   2   1   1   0   2   1   0   1   1   1   1   0   1   2   0   1   0   2   1   1   1   0   2   1   1   2   1   1   1   0   1   1   1   0   1   0   1   2   0   0   1   1   2   1   2   1   2   0   1   1   0   1   2   1   1   0   1   0   1   1   0   2   1   1   2   1   1   1   1   1   1   1   0   2   1   0   1   0   1   0   2   0   1   2   0   1   2   2   2   2   1   1   1   1   1   0   1   0   1   1   2   2   0   1   1   1   1   1   0   2   1   0   1   0   2   2   2   1   0   0   0   0   1   2   1   1   1   1   1   1   0   1   2   1   1   1   0   1   1   1   1   1   1   1   1   0   1   1   1   0   1   1   1   1   0   1   0   0   0   2   1   0   1   1   2   1   1   1   1   1   2   0   2   1   1   1   1   0   1   0   0   1   0   2   2
 MK-2-16                2   1   2   1   1   2   2   2   1   0   2   1   1   2   0   2   1   0   0   2   1   0   0   0   0   1   1   2   0   0   1   1   2   1   1   1   0   2   1   0   2   1   2   0   0   1   1   1   0   1   1   1   2   0   0   2   1   2   1   2   1   2   0   1   1   0   2   2   1   1   0   1   0   1   1   0   2   1   0   2   1   1   1   1   1   1   1   1   2   1   0   0   1   0   0   2   0   1   2   0   1   1   2   2   2   1   1   1   1   1   0   1   1   1   1   2   2   0   1   1   1   1   1   0   1   1   1   1   0   2   2   2   1   0   0   0   0   1   2   1   1   1   1   0   1   0   1   2   1   2   1   0   1   1   1   0   1   1   1   1   1   1   1   1   0   1   1   1   1   0   1   0   0   1   2   1   0   1   1   2   1   1   1   1   1   2   0   2   1   1   1   1   1   1   0   0   1   1   1   2
 MK-3-1                 0   2   2   1   1   1   0   1   2   2   1   2   2   1   2   1   2   2   0   1   0   0   1   1   1   1   1   1   2   1   1   0   2   1   2   1   1   1   2   2   0   1   0   1   1   2   2   0   1   1   0   2   0   1   1   0   0   1   0   0   1   1   0   1   0   1   1   1   1   1   0   2   0   2   0   2   1   0   1   1   1   0   2   1   1   2   1   2   0   0   2   1   1   1   2   1   1   0   0   2   0   0   2   1   0   1   0   1   2   1   2   1   2   0   1   1   2   0   1   2   1   2   1   0   1   2   1   1   0   1   1   0   1   1   1   1   2   0   1   1   2   1   2   1   0   0   1   1   1   0   2   1   1   0   1   2   1   1   1   0   1   0   2   0   1   1   1   1   0   1   0   1   0   0   2   0   1   1   1   1   2   1   1   0   2   0   2   1   2   0   1   0   2   1   1   1   1   2   2   1
 MK-3-2                 1   2   2   1   1   1   0   1   2   2   1   2   2   1   2   1   2   2   1   1   0   0   1   1   1   1   1   1   2   1   1   0   2   2   2   1   1   1   2   1   0   1   0   0   1   2   2   0   1   1   0   2   0   1   2   1   0   1   0   0   1   1   0   1   0   1   1   1   1   0   0   2   0   2   0   2   1   0   1   1   1   1   2   1   1   2   1   2   0   1   2   1   1   1   1   1   1   0   0   2   0   0   2   0   0   1   0   1   2   1   2   0   2   0   1   1   2   0   1   1   1   2   1   2   1   2   1   1   0   1   2   0   1   1   1   1   2   0   0   2   1   1   1   1   0   0   1   1   1   0   2   1   2   0   1   2   1   1   2   0   1   1   2   0   1   1   1   1   1   0   0   0   0   0   2   0   1   1   1   1   2   1   0   0   2   0   2   1   2   0   1   1   1   1   1   1   1   2   2   1
 MK-3-3                 1   2   2   1   1   1   0   1   2   2   1   1   1   2   2   1   1   2   1   1   0   0   1   1   1   1   1   1   1   1   1   0   2   2   1   1   1   1   2   1   0   1   0   0   1   2   2   0   1   1   0   2   1   0   2   2   0   1   0   0   1   1   0   1   0   1   1   1   2   0   0   2   1   1   0   2   1   1   2   1   1   1   2   1   0   2   1   2   0   2   1   1   1   1   1   1   1   0   0   2   0   0   2   0   1   1   0   0   2   1   2   0   2   0   1   1   2   0   1   1   1   2   1   2   1   2   1   1   1   1   2   1   1   1   1   1   2   1   0   2   1   1   2   1   0   0   1   0   1   0   2   1   2   0   1   2   1   1   2   0   1   1   2   0   1   1   1   1   1   0   0   0   1   0   2   0   1   1   1   1   2   1   1   1   2   0   2   1   2   0   1   1   1   0   1   1   1   2   1   1
 MK-3-4                 1   2   2   1   1   1   0   1   2   1   1   1   1   2   2   1   1   2   1   1   0   1   1   1   0   0   1   1   1   0   1   0   2   2   1   1   1   2   2   1   0   1   0   0   1   1   2   0   1   1   0   1   1   1   2   2   0   1   0   0   1   1   1   1   0   1   2   1   2   0   1   2   2   1   0   2   0   1   2   1   1   1   2   1   0   2   1   2   0   2   1   1   1   1   1   1   1   0   2   2   0   0   2   0   1   1   1   2   2   1   2   0   2   1   0   0   2   0   1   1   2   2   1   2   0   2   1   1   1   2   2   1   1   1   1   1   2   1   1   2   1   1   2   1   0   1   2   0   1   0   2   2   2   0   1   2   1   1   2   1   1   1   1   0   1   1   1   1   1   0   0   1   1   0   1   0   1   1   1   1   1   1   2   1   2   1   2   1   1   0   1   1   1   0   1   1   1   2   1   1
 MK-3-5                 1   1   2   1   1   1   0   2   2   1   1   1   1   2   2   1   1   2   1   1   0   0   2   2   0   0   1   1   1   0   1   0   2   2   1   0   1   2   2   1   0   1   0   0   1   2   2   1   1   1   0   0   0   1   2   2   0   1   0   0   2   1   1   1   0   1   2   1   2   0   1   2   1   0   1   2   0   2   2   0   1   1   1   1   1   2   1   2   0   2   1   1   1   2   1   2   1   0   1   1   0   0   2   0   1   1   1   2   2   1   2   0   1   1   0   0   2   0   1   1   2   2   2   2   0   1   1   1   1   2   1   1   1   1   1   1   1   1   1   1   1   1   2   1   0   2   2   0   1   1   1   2   2   0   1   1   1   1   2   1   1   1   1   0   1   1   2   1   1   0   0   0   1   1   1   1   1   1   1   1   1   1   2   2   1   0   2   1   1   0   1   1   1   0   1   1   1   2   1   1
 MK-3-6                 1   1   1   1   1   1   0   2   1   2   1   2   1   2   2   1   2   2   1   1   0   0   2   2   0   0   1   1   1   0   1   0   2   2   1   0   1   2   2   1   0   1   1   1   1   2   2   2   1   1   1   1   0   1   2   2   0   1   0   0   1   1   1   1   0   1   2   0   2   0   1   2   1   1   1   2   1   2   0   0   1   1   1   1   0   2   1   2   0   1   1   1   1   1   1   2   1   0   1   1   0   0   2   0   1   1   0   2   2   1   2   0   1   1   1   0   2   0   1   1   0   1   2   2   1   1   2   1   2   2   0   1   1   1   1   1   1   1   1   1   1   1   2   1   0   2   2   0   2   1   1   2   2   1   1   1   2   1   1   1   0   1   1   0   0   1   1   1   1   0   0   0   1   1   0   1   1   1   1   1   1   1   2   2   1   0   2   0   1   0   0   1   1   1   1   1   1   2   1   1
 MK-3-7                 1   1   1   1   1   1   1   2   2   2   2   2   1   1   2   1   2   2   1   1   0   0   2   2   0   0   2   1   1   0   1   0   2   2   1   1   1   1   1   1   0   1   1   1   1   2   2   2   1   1   1   1   1   2   2   2   0   1   0   0   0   1   1   1   0   1   2   0   2   0   1   2   0   1   1   2   1   2   0   0   1   1   1   1   0   2   1   2   0   1   1   1   1   1   1   2   1   0   1   1   0   0   1   0   1   2   0   2   1   1   2   0   1   1   2   0   2   0   1   1   0   1   2   2   1   0   2   1   2   2   0   1   1   1   1   1   1   1   1   1   2   1   1   1   0   2   2   1   1   0   1   2   2   1   2   0   2   0   1   2   0   1   1   0   0   1   1   1   1   0   0   0   1   0   0   1   1   1   2   1   1   1   2   2   1   0   1   0   1   1   0   0   1   1   1   1   1   2   1   1
 MK-3-8                 1   2   1   1   1   0   1   2   2   2   1   2   1   1   2   1   2   2   1   1   0   1   2   2   1   0   2   1   1   0   0   1   1   2   1   1   1   1   1   0   0   1   1   1   1   2   2   2   1   1   0   1   1   2   2   1   0   1   0   0   0   2   1   1   0   1   1   0   2   0   1   1   0   0   1   2   0   2   0   0   1   1   1   1   0   2   1   2   0   1   0   2   1   1   1   2   1   0   1   2   1   0   1   1   1   2   0   2   1   1   2   0   1   1   2   0   2   0   1   1   0   1   2   2   1   0   2   1   1   2   0   2   1   1   1   1   1   1   1   1   2   1   1   1   1   2   2   1   0   0   1   2   2   0   1   0   2   0   2   2   0   0   1   0   0   1   1   1   1   0   0   0   1   1   0   1   1   1   2   1   1   1   2   2   1   0   0   0   0   0   1   0   1   1   2   1   1   2   1   0
 MK-3-9                 1   2   1   1   1   0   1   2   2   2   1   2   1   1   2   1   2   2   1   1   1   1   1   2   1   0   2   1   1   0   0   1   1   2   1   1   1   1   0   0   0   0   1   1   1   2   1   2   1   1   0   1   1   2   2   1   0   2   1   0   0   2   0   1   0   1   1   0   2   0   1   2   0   0   1   2   0   2   0   0   1   1   1   1   0   1   1   2   0   1   0   2   1   1   1   2   2   0   1   2   0   0   1   1   1   1   0   1   1   1   1   0   1   1   2   0   2   0   1   1   0   1   2   2   1   0   2   1   2   2   0   2   1   1   1   1   1   1   2   1   2   1   1   1   1   2   2   1   0   0   1   1   2   0   1   0   2   0   2   2   0   1   1   0   0   1   1   1   1   0   0   0   2   1   1   1   1   1   2   1   1   1   2   2   1   0   0   0   0   0   1   0   1   1   2   0   1   1   1   0
 MK-3-10                1   2   2   1   1   0   1   2   2   2   1   1   1   1   2   1   2   2   1   1   1   1   1   1   1   0   2   1   1   0   0   1   0   2   1   1   1   2   0   1   0   0   1   1   1   2   1   0   1   1   0   1   1   2   2   1   1   2   1   0   0   2   0   1   0   1   1   0   2   0   2   2   1   0   0   2   0   2   0   0   1   1   1   1   0   1   1   2   0   1   0   1   1   1   1   2   2   0   1   2   0   0   1   1   1   1   1   1   1   1   1   0   1   1   2   0   2   0   1   1   0   1   2   1   1   0   2   1   2   2   1   2   1   1   1   0   1   1   1   1   2   1   1   1   2   2   2   1   0   0   1   1   2   0   1   0   2   0   2   1   0   2   1   0   0   1   1   1   1   0   0   0   2   1   1   0   0   1   2   1   1   2   2   2   1   0   1   0   1   0   1   0   1   1   2   0   1   2   1   0
 MK-3-11                1   2   2   1   1   0   2   2   2   1   1   2   1   1   2   1   2   2   2   1   1   0   2   1   1   0   2   1   0   0   0   1   0   2   1   1   1   2   0   2   0   1   1   2   0   1   2   0   1   1   0   1   1   2   2   1   1   2   2   1   0   2   1   1   0   1   0   0   2   0   2   1   1   0   1   2   0   2   0   0   1   1   1   1   0   1   1   2   0   1   0   0   2   1   1   2   2   0   1   2   0   1   1   1   1   1   1   1   0   1   1   1   1   1   2   0   2   1   0   1   1   1   2   1   0   0   2   1   2   2   1   2   0   0   0   1   2   1   1   1   2   1   1   1   2   2   1   1   1   0   0   1   2   0   2   0   2   0   2   1   0   2   0   0   1   1   1   1   2   0   0   1   2   1   0   1   0   1   2   1   0   2   2   2   2   0   1   0   1   0   1   1   1   1   2   0   2   2   1   0
 MK-3-12                1   2   2   1   1   0   2   2   2   1   2   1   1   1   2   1   1   2   2   1   2   1   2   1   1   0   1   1   0   0   0   2   1   1   1   2   2   2   0   1   0   1   1   2   0   1   2   0   1   1   1   1   1   2   2   1   1   2   2   1   1   1   1   1   0   1   0   0   2   0   2   1   1   0   1   1   0   1   0   0   1   1   1   1   0   1   1   1   0   1   0   1   2   1   1   2   2   0   0   2   0   1   1   1   1   0   2   1   0   0   1   1   2   1   2   0   2   1   0   1   1   0   2   1   1   0   1   2   2   2   1   2   0   0   0   1   1   0   2   1   1   1   1   1   2   2   1   1   1   0   0   2   2   0   1   0   2   0   2   1   1   2   0   0   1   1   0   0   2   0   0   1   2   0   0   1   0   1   2   0   1   2   2   2   2   0   1   1   1   0   1   1   1   1   1   0   2   2   1   1
 MK-3-13                1   2   2   1   2   0   1   2   2   1   1   1   1   0   2   1   1   2   2   1   2   1   2   1   1   0   2   1   2   0   0   2   1   1   2   2   2   2   0   1   0   2   1   2   0   1   2   0   0   1   1   1   2   2   2   1   1   2   2   1   1   1   1   1   2   1   1   0   2   0   2   0   1   0   2   1   0   1   0   1   1   1   0   1   0   1   1   1   0   1   0   1   2   1   1   1   1   0   1   2   0   0   1   1   1   0   2   1   0   0   1   1   2   1   2   0   1   1   0   1   1   0   2   1   1   0   1   2   2   2   1   2   0   0   0   1   1   1   2   1   1   1   1   1   2   2   1   1   1   2   0   2   2   1   1   0   2   1   2   1   1   2   0   0   1   1   0   0   2   0   0   1   2   0   0   1   0   0   2   0   1   2   1   1   2   0   1   1   1   0   1   1   1   1   1   0   2   2   1   1
 MK-3-14                1   2   1   1   2   0   1   1   1   1   1   1   1   0   2   0   1   1   1   1   2   1   2   1   1   0   2   1   2   0   0   2   1   1   2   2   1   2   0   1   0   2   1   2   0   1   2   0   0   1   0   1   2   2   2   1   1   2   2   0   1   1   1   1   2   1   1   0   2   0   1   0   1   0   2   1   1   1   0   1   1   1   0   0   0   1   1   0   0   2   0   1   2   1   1   0   1   0   1   2   0   0   1   1   0   0   2   1   1   0   1   1   2   1   2   0   2   1   0   2   1   1   2   1   0   1   1   2   2   2   1   2   0   1   0   1   1   1   2   0   2   1   2   1   1   2   1   1   1   2   0   2   2   1   0   0   2   1   2   1   2   1   0   0   1   1   1   0   1   0   0   1   2   0   0   1   0   0   2   0   1   2   1   2   2   0   1   1   1   0   1   1   1   1   1   0   2   2   2   1
 MK-3-15                1   2   0   2   2   1   1   1   1   0   2   1   1   0   2   0   1   1   1   2   2   0   2   1   1   0   2   0   2   0   0   2   1   2   2   1   1   2   0   1   0   2   1   2   0   1   2   0   0   1   0   1   2   1   2   2   1   2   2   1   1   1   0   2   2   1   1   0   2   0   1   0   0   0   2   1   1   1   0   1   1   1   0   0   1   1   1   0   0   2   0   1   2   1   1   1   1   0   1   1   0   0   1   2   0   0   2   1   1   0   2   1   2   0   2   0   2   1   0   2   0   1   2   0   1   2   1   2   2   2   0   2   0   1   0   1   1   1   2   0   2   1   2   1   1   2   1   1   0   2   0   2   2   1   1   0   2   0   2   1   2   1   0   0   1   1   1   0   1   0   0   1   2   0   1   1   0   0   2   0   1   2   1   1   2   0   1   1   1   0   1   1   1   1   1   1   2   2   2   1
 MK-3-16                1   2   0   2   1   1   1   1   2   0   2   1   1   0   1   0   2   1   1   2   1   0   2   1   1   0   1   0   2   0   0   1   1   2   2   1   1   1   1   1   0   2   1   2   0   1   1   1   0   1   0   1   2   1   2   2   1   2   2   1   1   1   0   2   2   1   0   0   1   0   1   0   0   0   2   1   1   1   1   1   1   2   0   0   1   1   2   1   1   2   0   1   2   2   1   1   1   0   1   0   0   0   1   2   0   0   2   1   1   0   2   1   2   0   2   0   2   1   1   1   0   1   1   0   0   2   1   2   2   1   0   2   0   1   0   1   1   1   2   0   2   1   2   1   1   2   1   1   0   1   0   2   2   1   1   1   1   1   2   1   1   1   0   0   1   2   1   0   1   0   1   1   2   1   1   1   0   0   2   0   0   2   1   1   2   0   0   0   1   0   1   1   1   1   1   1   1   2   2   1
 MK-4-1                 1   1   0   1   1   2   2   1   1   1   1   1   1   0   2   2   2   1   0   1   0   1   1   1   2   1   1   0   1   1   0   1   1   1   1   0   1   1   1   1   2   0   1   0   0   2   2   2   2   0   2   0   1   1   2   1   1   2   0   1   1   0   1   1   0   1   1   2   0   2   1   1   1   2   0   0   1   0   2   0   2   0   0   1   1   0   1   2   0   2   1   1   2   2   2   1   1   2   0   0   2   2   0   2   2   1   2   0   0   1   1   2   2   0   0   0   1   1   1   0   2   0   0   0   1   1   0   1   0   0   1   1   1   2   1   1   1   1   1   2   2   1   2   1   0   2   1   1   1   1   0   0   1   1   1   1   1   0   2   1   0   0   0   1   0   1   0   1   1   1   1   1   1   1   2   1   1   1   0   2   2   2   2   1   0   0   1   1   0   0   0   2   2   1   1   1   2   1   2   1
 MK-4-2                 1   1   1   1   2   2   2   1   1   1   1   1   1   0   2   2   2   1   1   1   0   1   2   1   2   1   1   0   1   1   0   1   1   1   1   0   1   1   0   1   2   0   1   0   0   2   2   1   1   0   2   1   1   1   2   1   1   2   0   1   1   0   1   1   1   1   1   2   0   2   1   1   1   2   0   0   1   0   2   0   2   0   0   1   1   0   1   2   0   2   0   1   2   2   2   0   1   2   1   0   2   2   0   2   2   1   2   0   0   1   1   2   2   0   0   0   1   0   2   0   2   1   1   0   1   1   0   1   0   0   1   0   1   2   1   1   1   1   1   2   2   1   2   1   0   2   1   1   2   2   0   0   1   1   2   1   1   0   2   1   0   1   0   0   0   2   1   1   1   1   2   1   1   1   2   2   1   1   0   2   2   0   0   1   0   0   1   1   0   0   1   2   2   1   0   1   2   1   2   1
 MK-4-3                 1   1   1   1   2   2   2   1   1   0   1   1   1   1   2   2   2   2   0   2   0   1   1   1   2   1   1   0   1   1   0   1   1   1   1   0   1   1   0   1   1   0   1   0   0   2   1   1   1   0   2   1   1   1   2   0   1   2   1   1   1   0   1   1   1   1   1   2   0   2   1   1   1   2   0   0   1   1   2   1   2   0   0   1   1   0   1   2   0   1   0   1   2   2   1   0   1   2   1   0   2   1   0   2   2   1   2   1   0   1   1   2   1   0   0   0   1   0   2   0   2   1   1   1   1   1   0   1   0   0   1   0   1   2   0   1   0   1   1   2   1   2   2   1   1   1   1   1   2   2   0   0   1   1   2   1   1   1   1   0   0   1   0   0   1   2   1   1   1   1   1   2   1   1   2   1   0   2   1   2   1   1   0   1   0   0   1   1   0   1   1   2   1   1   0   1   2   2   2   1
 MK-4-4                 1   1   1   1   2   2   2   1   1   0   1   1   1   1   2   1   2   2   0   2   0   1   1   1   2   1   1   0   1   2   0   1   2   1   1   0   1   1   0   1   1   1   1   1   1   1   1   1   1   0   2   1   1   2   2   0   1   2   1   1   2   1   2   1   2   1   1   2   0   2   1   2   1   2   0   0   1   1   1   1   1   1   0   1   1   0   1   2   2   1   0   1   2   2   1   0   1   1   1   0   2   2   0   2   1   1   2   1   0   1   0   2   1   0   0   0   1   0   1   0   2   1   1   2   1   1   0   1   0   0   0   0   1   2   0   1   0   1   1   2   1   2   2   1   1   1   1   1   2   2   0   0   1   1   2   1   2   1   1   0   0   1   0   0   1   1   1   1   1   1   1   2   1   1   2   0   0   2   1   2   1   1   0   2   0   1   1   1   0   1   1   2   2   1   1   1   2   2   2   1
 MK-4-5                 1   1   1   1   2   2   1   2   1   1   1   1   1   1   1   1   2   2   0   2   0   2   1   1   1   2   2   0   1   2   0   1   2   1   1   1   1   1   0   0   2   1   0   1   1   1   1   1   1   0   1   1   2   2   2   0   0   2   1   1   2   1   2   1   1   1   1   2   1   2   2   1   2   1   0   0   1   0   1   1   1   1   0   1   1   0   1   2   1   1   0   1   2   1   2   0   0   1   0   0   1   2   0   2   1   1   2   1   1   1   0   1   0   0   0   0   1   1   0   1   2   0   0   1   1   1   0   1   0   0   0   0   1   2   0   2   0   1   2   2   2   2   1   1   1   0   1   2   1   2   0   1   1   1   2   1   2   1   1   0   0   1   0   0   0   0   1   1   2   1   0   2   2   1   2   0   0   2   2   2   2   1   0   1   1   1   1   1   0   1   1   1   1   1   1   2   2   2   2   1
 MK-4-6                 1   0   1   0   2   2   1   2   1   1   1   1   0   1   1   1   1   2   0   2   0   2   1   1   0   2   2   0   1   2   0   2   2   1   1   1   1   1   0   1   2   1   0   1   0   1   1   1   1   1   1   0   2   1   1   0   0   1   1   1   2   0   2   1   1   1   1   2   1   2   2   1   1   1   0   0   1   1   1   1   1   1   0   1   2   0   1   1   1   1   0   1   1   1   2   0   0   1   0   0   1   2   0   2   1   1   1   1   0   1   0   1   0   0   0   1   1   1   0   2   2   0   0   0   1   1   0   1   0   0   0   1   1   2   0   2   0   0   2   2   2   2   1   1   1   0   1   2   1   2   1   1   1   1   2   2   2   2   1   0   2   2   1   0   0   1   1   1   2   1   0   1   2   1   1   0   0   2   2   2   2   1   0   1   1   1   1   1   0   2   1   1   1   1   1   2   2   1   2   1
 MK-4-7                 1   0   1   0   1   2   1   1   1   0   1   1   0   1   0   1   2   2   0   2   0   2   1   1   0   1   2   0   1   2   0   2   2   2   1   1   2   1   0   1   1   1   0   1   1   1   0   1   2   1   1   1   1   1   0   1   0   2   1   1   2   0   2   1   1   1   1   2   1   2   2   0   1   2   0   0   1   1   1   1   1   2   0   1   2   1   0   1   1   2   1   1   1   1   2   0   0   1   0   1   1   2   0   2   1   1   1   1   1   1   0   1   0   1   0   1   1   1   0   2   2   0   1   0   1   1   0   0   0   0   0   1   1   2   1   2   0   0   2   1   2   2   1   2   1   0   2   2   1   2   1   1   1   1   1   2   2   1   1   1   2   2   2   0   1   1   1   0   2   1   0   1   2   1   1   0   1   2   2   2   2   1   1   1   1   1   1   1   0   2   0   1   0   1   1   2   1   1   2   1
 MK-4-8                 1   0   1   0   1   2   1   0   1   0   1   1   0   1   0   1   2   2   0   2   0   1   1   1   0   1   2   0   1   2   0   2   2   2   1   1   2   0   0   0   1   1   2   1   1   1   0   1   2   1   1   1   1   0   0   1   0   2   1   1   1   0   1   1   1   1   1   2   1   1   1   0   1   2   0   0   1   1   1   1   1   2   0   1   2   1   0   1   1   2   1   1   1   1   2   0   0   1   0   1   1   2   0   1   2   1   1   1   1   1   0   1   1   1   0   1   2   1   0   2   1   0   1   0   1   1   0   0   0   0   0   2   1   1   1   0   1   0   2   1   2   2   1   1   2   1   2   2   1   2   1   2   1   0   2   2   2   1   2   1   2   1   2   1   1   1   1   0   2   2   0   1   1   2   1   0   1   2   1   1   2   1   1   1   2   1   1   1   0   2   0   1   0   1   1   2   0   1   1   1
 MK-4-9                 1   1   1   1   2   2   0   1   1   0   1   0   1   1   0   1   2   1   0   2   0   0   1   1   0   1   2   0   1   2   0   1   2   2   0   1   2   1   0   0   1   1   2   1   1   1   0   2   2   1   1   1   1   1   1   1   0   2   1   1   0   0   1   0   1   1   1   2   1   1   1   0   2   2   0   0   2   1   1   2   1   0   0   1   2   1   0   1   1   2   1   1   1   2   2   0   0   1   0   1   1   1   0   1   2   2   1   2   1   1   0   0   1   1   0   1   2   1   0   2   1   0   1   0   1   1   0   0   0   0   0   2   1   1   1   0   1   0   2   1   2   1   1   1   2   1   2   2   0   2   1   2   1   0   2   2   1   1   2   1   2   1   2   1   1   1   1   0   2   2   0   1   1   2   1   0   1   2   1   1   2   1   1   1   2   1   1   1   0   2   0   1   0   1   1   1   0   1   1   1
 MK-4-10                1   1   1   1   2   2   1   1   1   1   1   0   1   1   0   1   2   1   0   2   0   0   1   1   0   1   1   0   1   2   0   1   2   2   0   1   2   2   1   0   1   1   1   1   1   1   0   0   2   1   1   1   1   1   1   0   0   2   1   1   0   0   0   0   1   1   1   2   1   1   1   1   2   2   0   0   2   1   1   2   1   0   1   1   2   1   0   1   2   2   1   1   1   2   2   0   0   1   0   1   1   1   0   2   2   2   1   2   1   1   0   0   2   1   0   0   2   1   0   2   1   0   1   0   0   1   0   1   0   0   0   2   1   1   1   0   1   1   1   0   2   1   0   1   0   1   2   2   0   2   1   2   1   0   2   1   1   1   2   1   2   1   1   1   1   1   1   1   2   2   0   1   1   2   1   0   1   2   1   1   2   1   1   1   2   1   1   2   0   2   1   1   0   1   1   1   2   1   1   1
 MK-4-11                1   1   1   1   2   2   1   1   1   1   1   0   2   1   0   1   2   1   1   2   0   0   1   1   0   1   1   0   1   2   0   1   2   2   0   2   2   2   1   0   1   1   1   1   2   1   0   0   2   0   1   1   1   1   1   1   0   2   1   1   0   0   0   1   1   1   1   2   1   1   1   1   2   2   0   1   2   1   1   1   1   0   0   1   2   1   0   2   2   2   0   1   1   2   2   0   0   1   0   1   1   1   0   1   1   2   1   2   1   1   1   0   2   0   0   0   2   1   0   2   2   1   1   0   0   2   0   1   0   0   0   2   1   2   1   0   1   1   1   0   2   1   0   0   0   1   2   2   0   2   1   2   0   0   2   2   1   1   2   1   2   1   1   2   1   1   1   0   2   2   0   1   1   2   1   1   1   2   1   1   2   1   0   1   2   1   2   2   1   2   1   1   0   1   1   1   2   0   1   1
 MK-4-12                1   1   1   0   1   2   2   1   1   1   2   0   1   1   0   1   2   1   2   2   0   0   0   1   0   1   1   0   1   2   0   1   2   2   0   1   1   2   1   0   2   1   1   1   2   1   0   0   2   0   1   1   1   2   1   1   0   1   1   1   0   0   0   1   0   1   1   2   1   2   2   1   2   2   0   1   2   1   2   1   1   0   0   1   1   0   1   2   2   2   0   1   1   2   2   0   0   1   0   1   1   1   0   1   1   2   1   2   1   2   0   1   1   1   0   0   2   1   0   2   2   1   1   0   1   2   0   1   0   0   0   2   1   2   1   0   1   1   1   0   2   1   0   0   1   0   2   2   0   2   1   2   0   0   2   2   1   1   2   1   1   1   1   1   1   2   1   0   2   2   0   1   1   2   1   1   1   2   0   1   1   1   0   1   2   1   0   2   1   2   1   1   0   1   1   2   2   1   1   1
 MK-4-13                1   1   1   0   1   2   1   1   2   1   1   0   0   1   0   1   1   0   2   2   1   0   0   1   0   1   1   0   1   2   0   1   2   1   0   1   1   2   1   0   2   1   1   2   2   1   0   0   2   0   1   1   1   2   1   1   0   1   1   1   0   0   0   1   1   1   0   1   1   2   2   1   2   2   1   0   2   1   2   1   1   0   0   1   2   0   1   2   2   2   0   1   1   1   1   0   0   1   0   1   0   1   0   1   1   2   1   2   1   2   0   2   0   1   0   0   2   2   1   2   2   1   1   0   2   2   1   1   0   0   0   2   1   2   1   0   1   1   1   0   2   1   0   0   1   0   2   2   0   1   1   2   0   0   2   1   1   1   2   1   1   1   1   1   2   2   1   0   2   2   0   1   1   2   2   1   1   1   1   1   1   1   0   1   1   1   1   1   1   2   1   2   0   1   1   2   2   1   1   1
 MK-4-14                2   0   1   0   1   1   1   0   2   1   1   0   0   0   0   1   1   0   1   2   1   0   0   1   1   1   1   0   1   2   0   1   2   1   0   1   2   2   1   0   2   1   2   2   1   0   1   1   1   0   2   1   0   2   1   1   0   1   0   1   0   0   0   1   1   1   0   1   1   2   2   1   1   1   2   0   1   2   1   1   1   0   0   1   2   0   1   2   2   2   1   1   1   1   1   0   1   1   0   1   0   1   0   0   0   2   1   1   1   2   0   2   0   1   0   0   2   2   1   0   2   1   1   0   2   1   1   2   1   0   1   1   2   2   1   1   1   2   1   0   1   1   2   1   1   0   2   2   0   1   1   1   0   0   2   1   1   1   2   1   2   1   1   2   2   1   0   0   2   2   1   1   1   2   1   1   1   1   1   1   1   1   0   1   2   0   1   1   1   2   1   2   0   1   1   2   2   1   1   1
 MK-4-15                2   0   1   1   1   1   1   1   1   1   1   0   0   1   1   1   1   0   1   2   1   1   0   1   1   1   1   1   1   2   1   1   2   1   0   1   2   2   1   0   2   1   1   2   1   0   1   1   1   1   2   1   1   1   1   1   0   1   0   1   0   0   0   1   1   1   0   1   1   2   2   1   1   0   2   0   1   2   1   1   0   0   0   1   2   0   1   2   2   2   1   1   1   1   1   0   1   1   0   1   0   1   0   1   0   2   1   1   1   2   0   2   0   2   0   0   1   2   1   0   2   1   1   0   2   1   1   2   1   0   2   1   2   2   1   1   1   2   2   0   1   1   2   1   1   0   2   2   0   1   1   1   1   0   2   1   1   1   2   0   2   1   1   2   2   1   1   0   2   2   1   1   0   1   1   1   1   1   1   1   2   2   1   1   2   0   1   1   1   2   2   2   0   1   1   2   2   1   1   1
 MK-4-16                2   0   1   1   1   1   1   1   1   0   1   0   0   1   0   1   1   0   1   2   1   1   0   1   1   1   1   1   0   2   1   1   1   1   0   1   2   2   1   0   2   0   1   2   1   0   1   1   1   1   2   1   1   1   1   1   0   1   0   1   0   0   0   1   1   1   0   2   1   1   2   1   1   0   2   0   1   1   0   1   1   1   1   1   2   0   1   2   2   2   1   1   1   1   1   0   1   1   0   1   0   1   1   1   0   2   2   1   1   2   0   2   0   2   0   0   1   2   1   0   1   1   1   0   2   1   1   2   1   0   2   1   1   1   1   1   2   2   2   0   1   2   2   1   2   0   1   1   1   2   1   1   1   1   2   1   1   1   2   0   1   1   2   2   2   1   1   0   2   2   1   1   0   1   1   0   1   1   1   1   2   2   1   1   2   0   1   1   0   1   2   2   1   1   2   2   2   2   1   1
 MK-5-1                 1   1   1   0   0   2   2   2   0   1   1   2   0   1   2   1   1   0   0   1   2   0   1   1   0   2   0   1   2   2   1   2   2   1   2   1   1   1   1   1   1   0   1   1   1   1   2   1   1   1   1   0   1   2   1   2   2   2   2   2   1   1   2   1   1   2   0   1   0   1   0   1   0   1   0   1   1   2   2   0   1   2   1   1   0   1   1   1   1   0   1   0   1   0   1   2   0   0   1   1   2   1   2   1   0   1   0   1   2   1   1   1   0   1   1   1   1   0   2   1   0   1   2   1   0   1   1   1   2   1   1   1   1   1   2   2   1   1   1   2   1   1   0   1   2   2   1   0   1   2   0   1   0   2   0   1   0   0   0   1   1   0   2   2   1   0   1   0   0   0   1   1   1   1   0   2   2   1   1   1   0   2   2   1   0   0   0   1   0   1   1   1   1   1   1   1   0   1   1   1
 MK-5-2                 1   1   1   2   0   2   2   2   1   1   1   2   0   1   1   1   1   0   0   1   2   0   1   1   1   2   0   1   2   2   1   2   2   1   2   1   1   1   1   1   1   0   1   1   1   1   2   1   1   2   1   1   1   2   1   2   2   2   2   2   1   1   2   1   1   2   0   1   1   1   0   1   1   1   0   1   1   2   2   0   2   2   2   1   0   1   1   1   1   0   1   0   1   0   1   2   0   0   1   2   2   2   2   1   0   1   0   1   2   1   1   1   0   1   1   1   1   0   2   1   0   1   2   1   0   1   1   1   2   0   1   0   1   2   1   1   1   1   1   2   1   1   0   1   2   2   1   0   2   2   1   1   0   2   0   1   1   0   0   1   1   0   2   2   1   0   1   0   0   0   1   1   1   1   0   2   2   1   1   2   0   2   2   1   0   0   1   0   0   1   1   1   1   1   1   1   0   1   1   1
 MK-5-3                 1   1   0   2   0   2   2   2   1   1   0   2   0   1   1   1   1   0   0   1   2   0   1   1   1   2   0   1   2   2   1   1   2   0   2   0   1   1   2   1   1   0   1   1   1   1   2   1   1   2   1   1   1   2   1   2   1   2   2   2   2   1   1   1   2   2   1   1   0   2   0   1   1   1   1   1   1   1   1   0   2   2   2   1   2   1   1   1   1   0   1   0   1   0   0   1   0   0   2   2   2   2   2   1   0   1   0   1   2   1   1   2   0   1   1   2   1   0   1   1   0   1   2   1   1   1   1   2   2   0   1   0   1   2   1   1   1   1   1   2   2   1   0   1   2   2   0   0   2   2   1   1   0   2   0   1   1   0   0   1   1   0   2   2   1   1   2   0   0   0   1   1   2   1   0   2   2   1   1   2   0   2   2   1   0   0   1   1   0   1   1   1   1   1   2   1   0   1   1   1
 MK-5-4                 1   1   0   2   0   2   2   2   1   1   0   2   0   1   1   1   1   0   0   0   2   0   1   1   1   2   0   1   1   1   0   1   2   0   2   0   1   2   1   1   0   0   0   1   1   1   1   2   1   2   1   2   1   2   1   2   1   2   2   2   2   1   1   1   1   2   0   1   0   2   0   0   1   1   1   1   2   0   1   1   1   2   2   1   2   1   1   1   1   1   2   1   1   0   0   1   0   0   2   2   2   2   2   0   0   2   0   1   1   1   1   2   0   1   1   2   1   1   1   1   1   1   2   2   0   1   0   2   2   0   1   0   1   2   1   2   1   2   1   2   1   1   0   1   2   1   0   0   2   2   1   1   1   2   0   1   1   0   1   1   1   0   2   2   0   1   2   0   0   0   1   1   2   1   1   2   1   1   1   2   0   2   2   1   0   0   0   1   0   1   1   1   1   0   2   0   0   2   1   1
 MK-5-5                 1   1   0   2   0   2   2   2   1   1   0   2   0   1   1   1   1   0   0   0   2   0   1   1   1   2   0   1   1   1   0   1   1   0   2   1   1   2   1   0   0   0   0   1   1   1   1   2   1   2   2   2   1   2   1   1   1   2   2   2   2   1   1   1   1   2   0   1   0   1   0   0   1   1   2   1   2   0   2   1   1   1   1   0   2   0   1   2   1   1   2   2   1   0   0   1   0   0   1   2   2   2   2   0   0   1   0   1   1   1   0   2   1   1   1   1   1   1   1   1   1   2   2   2   0   1   0   2   2   1   1   0   1   2   1   2   1   2   1   2   0   1   0   1   2   1   0   0   2   2   1   1   2   2   0   1   1   0   1   1   1   0   1   2   0   1   2   0   0   0   1   1   2   1   1   2   1   0   1   2   0   1   2   1   0   0   0   1   0   1   1   1   1   0   2   0   1   2   1   1
 MK-5-6                 1   1   0   2   0   2   2   2   2   1   0   2   0   1   1   1   2   1   0   0   2   0   1   1   1   2   0   1   2   1   0   1   1   0   2   0   1   1   1   0   1   0   1   1   1   1   1   1   1   2   2   2   1   2   0   1   1   2   2   1   1   1   1   1   1   0   1   1   0   1   0   0   1   1   2   1   2   0   2   1   1   1   0   0   2   1   1   2   1   1   2   2   1   0   0   1   0   0   1   2   2   2   1   0   0   1   0   2   2   1   1   2   1   1   1   1   1   1   1   1   0   2   2   2   0   1   0   1   2   1   2   0   1   2   1   2   1   2   1   2   1   1   0   1   1   2   0   0   2   2   1   1   2   1   0   1   1   0   1   1   1   0   1   2   0   1   2   0   0   0   1   1   2   2   1   2   1   0   1   1   0   1   2   1   1   0   0   1   0   2   2   1   0   0   2   0   1   2   2   1
 MK-5-7                 1   1   0   1   0   2   1   2   2   1   1   2   0   1   1   0   2   1   0   0   1   1   1   1   1   2   0   1   2   1   1   0   1   0   1   0   1   1   2   0   1   1   1   1   1   1   1   1   1   2   1   2   1   2   1   0   1   1   2   1   1   0   1   1   0   0   1   1   0   1   0   0   2   1   1   1   2   0   2   0   2   1   0   0   2   0   1   2   1   1   2   2   1   0   0   1   0   0   1   2   2   2   1   0   0   1   0   1   2   1   1   2   1   1   1   1   2   1   1   2   0   2   2   2   0   1   0   1   2   1   2   0   1   2   1   2   1   2   1   2   1   1   0   1   1   2   0   0   2   2   1   1   2   1   0   1   1   0   1   1   1   0   0   2   0   2   2   0   1   1   1   1   2   2   1   2   1   1   1   1   1   1   2   1   2   0   0   1   0   2   2   1   0   0   2   0   2   2   2   0
 MK-5-8                 1   1   0   1   0   2   1   2   1   1   1   2   0   1   0   0   1   1   0   0   1   0   1   1   1   2   0   1   2   1   1   0   2   0   1   0   1   2   2   0   1   1   1   1   1   1   1   1   0   2   1   2   1   2   1   0   2   1   2   0   1   0   1   1   1   0   1   1   0   1   0   0   2   1   1   2   2   0   2   0   2   1   1   1   2   0   1   2   1   1   2   2   1   0   0   1   0   0   1   2   1   1   1   1   0   1   0   1   2   2   1   1   1   1   2   1   2   1   1   2   0   2   2   2   0   1   1   1   2   1   2   0   2   2   1   2   1   2   1   1   1   1   0   1   1   2   0   0   2   2   1   2   1   2   0   1   1   0   1   1   1   0   0   2   1   1   1   0   1   1   1   1   2   2   1   2   1   1   1   1   0   1   0   0   2   1   0   1   0   2   2   2   0   0   2   0   2   2   2   0
 MK-5-9                 1   1   0   1   0   1   1   1   1   1   1   2   1   0   0   0   1   1   0   1   1   0   0   1   1   2   0   1   2   1   1   1   2   0   0   0   1   2   2   0   1   1   1   1   1   1   1   1   0   2   2   2   1   2   1   0   1   1   2   1   1   0   1   1   1   0   1   1   0   2   0   0   2   1   1   2   2   1   1   0   2   2   1   1   2   0   2   1   1   1   2   2   1   0   0   1   0   0   1   2   1   1   2   1   0   1   1   1   2   2   1   1   1   1   1   1   2   1   1   2   0   2   1   2   0   1   1   1   2   2   2   0   2   2   1   2   1   2   0   1   1   1   0   1   1   1   0   0   1   2   1   2   0   2   0   1   1   0   1   1   1   0   0   2   1   1   1   1   2   1   1   1   1   2   1   2   1   1   2   0   0   1   0   0   2   1   0   1   0   2   2   2   0   1   2   1   2   2   1   0
 MK-5-10                1   1   1   1   0   2   1   0   2   1   1   2   1   0   0   0   1   0   0   1   1   0   0   1   1   1   0   1   2   1   1   0   2   0   0   0   0   2   2   0   1   1   2   1   1   1   1   1   0   2   2   1   0   2   1   0   1   1   2   1   1   0   1   1   1   0   1   1   1   2   0   0   2   1   1   1   2   1   1   1   0   2   1   1   1   1   2   1   1   1   2   2   1   0   0   0   0   0   1   2   1   1   2   1   0   2   1   1   2   2   1   1   1   1   1   1   2   1   1   2   0   2   1   2   0   1   1   1   2   2   1   0   1   1   1   2   1   2   0   1   0   1   0   1   1   1   0   0   2   2   1   2   0   2   0   2   1   0   1   1   1   1   1   1   1   1   1   1   2   1   1   1   1   2   0   2   1   1   1   0   0   1   0   0   2   1   0   1   0   2   2   1   0   1   1   1   2   2   1   0
 MK-5-11                1   1   1   1   0   1   1   0   2   1   1   2   1   0   0   0   1   1   0   1   1   0   0   1   2   2   1   1   1   1   1   1   2   0   0   0   1   2   2   0   1   1   2   1   1   1   1   0   0   2   2   1   0   2   1   1   0   1   2   1   1   0   1   1   0   0   1   1   1   2   0   0   1   1   1   1   2   1   2   1   0   1   1   1   1   1   2   2   1   0   2   2   1   0   0   0   0   0   1   2   1   1   2   1   0   2   0   1   2   2   1   1   1   1   1   1   2   2   1   2   0   2   1   2   0   1   1   1   2   1   1   0   1   1   1   2   1   2   0   1   0   1   0   1   1   1   0   0   2   2   1   2   0   2   0   2   1   1   1   0   2   0   2   1   1   0   2   1   2   1   1   1   1   2   0   2   1   2   1   0   0   1   0   0   2   1   0   1   1   2   2   0   1   1   1   1   2   2   1   1
 MK-5-12                1   1   0   1   0   0   1   0   2   1   1   2   1   0   1   0   1   2   0   1   1   1   0   1   2   2   1   1   1   1   1   1   1   0   0   0   1   2   2   0   1   0   1   1   1   1   1   0   0   2   2   1   0   2   1   1   0   1   2   1   1   0   1   1   1   0   1   1   0   2   0   0   1   1   1   1   2   1   2   2   0   1   1   0   1   1   2   2   1   0   2   2   1   0   0   0   0   0   1   1   1   1   2   0   0   1   1   1   2   2   1   1   1   1   1   2   2   2   1   2   0   2   2   1   0   1   0   1   2   1   1   0   1   1   2   2   1   1   0   1   1   1   2   1   0   1   2   0   1   2   1   1   0   2   0   2   1   2   1   0   2   0   2   1   1   0   1   2   2   1   1   1   0   2   0   2   1   2   1   1   0   1   0   0   2   1   0   1   0   2   2   1   1   1   1   1   1   2   1   1
 MK-5-13                1   1   0   1   0   0   1   0   2   2   1   2   1   1   1   0   1   2   0   2   1   1   0   1   2   2   1   1   1   1   1   1   1   0   1   0   1   1   2   0   1   0   1   1   1   1   1   1   0   2   2   1   0   2   1   1   0   1   1   1   1   0   1   1   1   0   1   1   0   2   1   0   2   1   1   2   2   1   2   2   1   1   1   0   1   1   2   2   2   0   0   2   1   0   0   0   0   1   1   1   2   1   2   0   0   1   1   1   2   2   1   1   1   1   1   2   2   2   1   2   0   2   2   1   0   1   0   1   2   1   1   0   0   1   1   1   1   1   1   1   1   1   2   0   0   1   2   0   1   2   1   0   0   2   1   2   2   2   1   0   2   0   2   1   1   0   1   2   2   1   1   2   0   2   0   2   1   1   1   1   0   1   0   0   2   0   0   1   0   2   1   1   1   1   1   1   1   2   1   1
 MK-5-14                2   1   1   1   0   1   1   0   2   2   1   2   1   1   1   0   1   2   1   1   1   1   0   1   1   1   1   1   1   1   1   1   1   0   1   1   1   1   2   0   1   0   2   1   1   0   1   1   0   2   2   1   0   1   1   0   0   1   1   1   0   0   1   1   1   0   1   1   1   1   1   0   2   1   1   2   1   1   2   2   1   1   1   0   1   1   2   1   2   0   0   2   1   0   1   0   0   1   1   1   2   1   2   0   0   1   1   1   2   2   1   2   1   1   0   1   2   2   1   2   0   2   2   1   0   1   0   1   2   1   0   0   0   2   1   1   1   1   1   1   1   1   2   0   0   1   2   1   1   2   1   0   1   2   1   2   1   2   1   1   1   0   2   1   1   1   1   2   2   1   1   2   0   2   0   2   1   1   1   1   0   1   1   0   1   0   0   1   1   2   0   1   0   1   1   1   1   1   1   1
 MK-5-15                1   1   1   1   0   0   1   0   2   2   1   2   2   1   1   0   0   2   1   1   1   1   0   0   0   2   1   1   1   1   1   0   1   0   2   1   1   1   2   0   1   1   2   1   1   1   1   1   0   2   1   2   0   1   2   0   1   1   1   1   0   0   1   1   1   0   1   1   1   1   1   1   2   0   1   2   1   1   2   2   2   1   2   1   1   2   2   1   2   0   0   2   1   0   1   0   1   1   1   1   2   1   2   0   0   2   2   1   1   2   2   2   2   1   0   1   1   2   2   2   0   2   2   1   0   1   0   1   2   1   1   1   0   1   1   1   1   0   1   1   1   1   2   0   1   1   1   1   1   2   2   1   0   2   1   2   1   2   1   1   1   0   2   1   1   1   1   1   1   1   1   2   0   2   1   2   1   1   1   1   0   1   1   0   1   0   1   1   1   2   0   1   0   1   1   1   1   1   1   1
 MK-5-16                1   1   1   1   0   0   1   0   2   2   1   2   2   1   1   1   1   2   1   1   0   1   0   0   0   1   1   0   1   2   1   0   1   0   1   1   1   1   2   0   1   1   2   1   1   0   1   1   1   2   1   2   0   1   2   1   1   1   0   1   0   0   1   1   1   1   1   0   1   1   1   1   2   0   1   2   1   1   2   2   2   1   2   1   2   2   2   1   1   0   1   2   1   0   1   1   1   1   2   1   2   1   2   0   1   2   2   1   1   2   2   1   1   1   0   1   0   2   2   2   0   1   2   1   0   1   0   1   2   1   1   1   0   2   1   1   1   0   1   1   1   1   2   0   1   1   1   1   0   2   2   1   0   2   0   2   1   2   1   1   1   0   2   1   1   1   2   1   2   1   1   2   0   2   1   2   1   1   1   0   0   1   1   0   1   0   1   1   1   2   0   1   0   1   1   1   1   2   1   1
 MK-6-1                 1   0   0   1   2   1   1   1   1   1   1   2   2   1   1   1   2   2   2   2   2   2   1   2   1   2   2   1   1   2   2   1   1   1   2   0   2   1   2   1   2   2   2   2   1   1   0   0   1   0   1   1   0   1   1   1   1   2   0   1   1   1   1   2   1   2   1   1   1   0   1   1   2   2   0   2   1   0   1   2   1   1   1   2   1   0   2   2   1   0   1   1   2   1   2   1   0   1   0   2   1   1   1   0   2   2   2   1   1   1   1   2   1   2   2   2   0   1   1   1   2   2   2   2   2   1   1   1   2   1   1   0   1   2   1   2   2   1   1   1   1   0   1   0   1   2   0   0   1   1   1   1   0   2   1   2   1   0   1   2   0   1   0   0   0   1   1   1   1   2   2   1   1   2   0   1   1   1   1   0   2   2   1   2   1   1   2   1   0   1   1   2   0   2   1   1   1   1   0   1
 MK-6-2                 1   0   1   1   2   1   0   1   1   1   1   2   2   1   0   1   2   2   2   2   2   2   1   1   1   1   1   1   1   2   1   1   1   1   2   0   2   0   2   1   2   2   2   2   1   0   0   0   0   0   1   1   0   2   1   2   1   2   0   1   1   1   1   2   1   2   1   1   1   0   1   1   2   2   0   2   1   0   1   2   1   1   1   2   1   0   1   2   1   0   1   1   2   1   1   2   0   1   0   1   1   1   1   0   2   2   2   1   1   1   0   2   1   2   2   2   0   1   1   1   2   2   2   2   2   1   1   1   2   1   1   0   1   2   1   2   2   1   1   1   1   0   1   0   1   2   1   1   1   1   1   1   0   2   1   2   1   0   0   1   0   1   1   0   0   1   1   1   2   2   2   1   0   2   0   2   1   1   1   0   2   2   1   1   1   2   2   1   0   1   1   2   0   2   1   1   1   1   0   1
 MK-6-3                 2   0   1   0   2   1   0   1   1   1   0   2   2   2   0   1   2   2   2   2   2   2   1   1   1   1   1   1   1   2   1   1   1   1   2   0   2   0   2   1   2   2   2   2   1   1   0   0   1   0   1   0   1   2   1   2   2   1   0   1   1   1   1   1   1   2   2   1   1   0   1   1   2   2   0   1   1   1   1   2   1   1   1   2   1   0   0   2   1   0   1   2   2   1   2   2   0   1   0   1   1   1   1   0   2   2   2   1   1   1   0   2   1   2   1   2   0   1   1   1   2   2   2   2   2   1   1   1   2   1   0   0   1   2   1   1   2   1   1   1   1   0   1   0   1   2   1   1   1   1   0   1   0   1   0   2   1   0   0   1   1   1   1   0   1   1   1   0   1   2   2   1   0   2   1   2   1   1   1   0   2   2   1   1   1   2   2   1   1   1   1   2   1   1   1   1   1   1   1   1
 MK-6-4                 2   0   1   0   2   0   0   1   1   1   0   2   2   2   0   1   2   2   2   2   2   2   1   1   0   1   1   1   1   2   2   1   1   2   2   0   2   0   2   1   2   2   2   2   1   1   0   0   1   0   0   0   1   2   1   2   2   1   0   1   1   1   1   1   1   2   2   1   1   2   1   1   2   2   1   1   1   1   1   1   0   1   1   2   1   0   1   2   1   0   2   2   2   2   2   0   0   1   0   2   1   1   1   0   2   2   2   1   1   1   0   2   2   2   1   2   0   1   1   1   1   1   1   2   2   1   2   1   1   1   0   0   1   2   1   1   2   1   2   1   1   0   2   0   1   1   0   0   1   1   0   1   0   2   0   2   0   0   0   0   1   0   1   0   1   1   0   0   1   2   2   1   0   2   1   2   1   0   1   0   2   2   1   0   1   2   2   1   1   1   1   2   1   2   1   1   2   0   1   1
 MK-6-5                 2   0   2   0   2   0   0   1   1   1   1   2   2   2   1   2   2   2   2   2   2   1   1   1   0   1   1   2   1   1   2   1   1   2   2   0   2   0   2   0   2   2   2   2   1   1   0   0   1   0   0   0   1   2   1   1   2   1   0   1   1   1   1   1   1   1   2   1   1   2   2   0   1   2   1   0   1   0   1   1   0   1   1   2   1   0   1   2   1   0   1   2   2   2   2   0   2   1   0   1   1   2   2   0   1   2   2   1   0   1   0   2   2   2   1   2   1   1   1   1   1   0   1   2   2   1   1   0   1   1   0   1   1   2   1   1   2   1   2   1   1   0   2   1   1   1   0   0   2   1   0   0   0   2   0   1   0   0   1   0   1   0   1   0   1   2   0   0   1   2   2   2   0   1   1   2   1   0   1   0   2   1   1   0   1   2   2   1   1   1   1   2   1   2   0   1   1   0   1   1
 MK-6-6                 2   0   1   0   2   0   0   1   0   1   1   2   2   2   2   1   2   2   2   1   2   1   1   1   0   1   1   2   1   1   2   1   1   2   2   0   2   0   1   0   1   1   2   2   1   2   0   1   1   0   0   0   1   1   1   1   2   1   1   1   1   1   1   2   1   1   2   1   1   2   1   0   1   1   1   0   0   0   1   1   0   1   1   2   1   1   1   2   1   0   1   1   1   1   1   1   2   0   0   1   1   2   1   0   1   2   2   1   0   1   1   2   2   2   1   2   1   2   1   1   1   0   1   2   2   1   1   0   1   1   1   1   1   2   1   1   2   1   1   1   1   0   2   1   2   1   1   0   2   1   0   0   0   2   0   1   0   0   1   1   1   0   0   0   1   2   0   0   1   2   2   2   0   0   1   2   1   0   0   1   2   1   1   0   1   2   1   0   1   1   2   2   0   2   0   1   1   0   1   1
 MK-6-7                 2   1   1   0   2   0   0   0   0   1   1   2   2   1   2   2   1   1   2   1   2   0   2   1   0   1   1   2   1   1   1   0   1   1   2   0   1   0   1   0   1   1   2   2   1   1   1   1   1   0   1   1   1   1   2   1   2   1   1   2   1   1   1   2   0   1   2   1   1   2   1   0   2   1   0   0   0   0   1   1   0   2   1   2   1   1   1   1   1   0   0   1   1   1   2   1   2   0   0   1   1   2   1   0   1   2   2   1   0   1   1   2   2   2   1   2   0   2   1   1   1   0   1   2   2   1   1   0   1   0   1   1   1   2   1   1   2   1   1   1   1   0   2   0   1   1   1   1   2   1   0   0   0   2   0   1   0   0   1   1   1   0   0   0   1   2   1   1   1   2   2   2   0   0   1   2   1   0   1   1   2   1   2   0   0   2   1   1   1   1   2   2   0   2   0   1   1   0   1   1
 MK-6-8                 2   1   1   0   2   1   0   0   0   1   1   2   1   1   2   2   1   0   2   1   2   0   2   1   0   1   1   1   1   1   1   0   1   1   2   0   1   1   0   1   1   1   2   2   1   1   1   1   1   0   1   1   1   1   2   0   2   1   1   2   1   1   1   2   0   1   2   1   1   2   2   0   2   1   0   0   0   0   1   1   0   2   1   2   1   1   0   1   1   0   0   2   1   1   1   1   2   0   1   1   1   2   1   0   1   2   1   1   0   0   1   2   2   2   1   2   0   2   1   1   1   0   1   2   2   1   1   0   1   0   1   1   0   2   1   2   2   1   0   1   1   0   2   0   1   1   1   1   2   0   1   0   0   2   0   2   0   0   1   1   1   0   1   0   1   2   0   1   1   1   2   2   0   0   0   2   1   0   1   1   2   1   2   0   0   2   1   1   1   1   2   2   0   1   0   1   2   0   1   1
 MK-6-9                 2   1   1   0   2   1   0   0   0   1   1   2   1   0   2   2   1   0   2   1   2   0   2   1   0   1   1   2   2   2   1   0   1   2   1   0   2   1   0   2   1   0   2   2   1   1   1   1   1   0   1   1   2   1   2   0   2   1   1   2   1   2   2   2   0   1   1   2   1   2   2   0   2   2   0   0   0   0   1   1   0   1   1   2   2   1   0   1   1   0   1   1   1   1   2   1   2   1   1   1   1   2   1   0   1   2   1   2   0   0   0   2   2   2   2   2   0   1   1   1   1   0   1   1   2   1   1   0   1   0   1   1   0   2   2   2   1   1   1   1   1   0   2   0   1   1   1   1   1   0   1   0   0   2   0   1   0   1   2   1   1   0   1   0   1   2   0   1   2   1   1   2   0   0   0   2   2   0   1   1   1   1   2   0   0   2   1   1   1   1   1   2   0   1   0   1   2   0   1   1
 MK-6-10                2   1   1   0   1   0   0   0   0   1   1   2   1   1   2   2   1   0   2   1   2   0   2   1   0   0   1   2   2   2   1   1   1   2   2   0   2   1   0   2   1   0   2   2   1   1   1   1   1   0   1   1   0   1   2   0   2   1   1   2   1   2   2   2   0   1   1   2   1   2   2   0   2   2   0   0   1   0   1   1   0   0   1   2   2   1   0   1   1   1   1   1   2   1   2   1   2   1   1   1   1   2   1   0   1   1   1   2   0   0   0   2   2   2   1   2   0   1   2   1   1   0   1   1   2   1   1   0   1   1   1   1   1   2   2   2   1   1   1   2   1   0   2   0   0   1   1   1   1   0   1   0   0   2   0   1   0   1   2   1   1   0   1   1   1   2   0   0   2   1   1   1   0   0   0   2   1   0   1   1   1   1   2   0   0   2   1   1   0   1   1   2   0   1   0   1   2   0   1   1
 MK-6-11                1   1   1   0   1   0   0   0   1   1   1   1   1   1   2   2   1   1   2   1   2   0   2   1   0   0   1   1   2   1   1   1   1   2   2   0   1   2   0   2   1   0   2   2   1   1   1   0   1   0   2   1   0   0   2   1   1   1   0   2   1   1   1   2   0   1   1   2   2   2   1   1   1   2   0   0   1   1   1   1   0   0   2   2   2   1   0   1   2   1   1   1   1   1   2   1   2   2   1   0   1   2   1   0   1   1   1   2   0   0   0   2   2   2   1   2   0   1   2   1   1   0   1   1   2   1   1   0   1   1   0   1   1   2   2   1   1   1   0   2   1   0   2   1   0   1   1   1   1   0   1   0   0   2   0   1   0   1   2   1   1   0   0   1   1   2   0   0   2   1   1   2   0   0   1   2   1   0   2   1   1   1   1   0   0   2   0   0   0   1   0   1   0   2   0   1   2   0   1   1
 MK-6-12                1   1   0   0   1   0   0   0   1   1   1   1   1   1   2   2   1   1   2   2   2   0   2   1   0   1   1   1   2   1   1   1   1   1   2   0   1   2   0   0   1   0   2   2   0   1   1   0   2   1   2   1   0   1   2   1   1   1   0   2   1   1   1   2   1   1   1   2   1   1   1   1   1   2   0   0   1   1   1   1   0   1   2   2   2   1   1   1   2   1   1   2   1   1   2   1   2   2   1   0   1   2   2   1   1   1   1   2   0   0   0   2   2   2   1   1   0   1   2   1   1   1   1   1   1   1   1   0   1   1   0   1   1   2   2   1   1   1   0   2   1   0   2   1   0   1   1   1   2   2   1   0   0   2   0   1   0   1   2   1   1   0   1   2   1   2   0   0   2   2   1   2   1   0   1   2   1   0   1   1   1   1   1   0   1   1   0   0   0   2   0   1   1   1   0   2   1   0   1   1
 MK-6-13                1   1   0   0   1   0   0   0   0   1   1   1   1   1   2   2   1   1   2   2   2   0   2   1   1   0   1   2   1   1   1   1   2   1   1   0   2   2   0   0   1   0   1   2   0   2   1   0   1   1   2   1   0   2   1   1   2   1   0   1   1   1   1   2   2   1   1   2   1   1   0   1   1   1   0   0   1   1   1   1   0   0   2   2   2   0   1   1   1   1   1   2   1   1   2   1   2   1   1   0   1   2   2   0   1   1   1   2   0   0   0   2   2   1   1   1   0   1   2   1   0   1   1   1   1   1   0   0   1   1   1   1   1   2   2   1   1   1   0   2   1   0   1   1   0   2   1   1   2   2   1   0   0   2   0   1   0   1   2   1   1   1   1   2   1   2   0   1   2   2   1   2   1   1   1   1   1   0   1   1   1   1   1   0   1   1   0   0   1   2   0   1   0   1   0   2   1   0   1   1
 MK-6-14                0   1   0   0   1   0   0   0   1   1   1   1   1   1   2   2   1   1   2   1   2   0   2   1   1   0   1   2   1   1   1   1   0   1   1   2   2   2   0   0   1   0   1   2   1   1   1   0   1   1   2   2   0   1   1   0   1   2   1   1   1   1   1   2   2   1   1   2   1   1   0   1   2   1   0   0   1   1   1   1   1   0   2   2   2   0   1   1   1   1   1   2   1   1   2   1   2   0   1   0   1   2   1   1   1   1   0   2   0   1   0   1   2   1   1   1   0   1   2   2   0   1   2   2   1   1   0   0   1   1   1   1   1   2   2   1   2   1   0   1   1   0   2   1   1   2   1   1   2   2   1   0   0   1   0   1   0   2   2   1   1   1   1   2   0   2   1   1   1   2   1   2   1   1   0   1   1   0   1   1   1   1   2   0   1   1   1   0   1   2   1   1   0   1   0   2   1   0   1   1
 MK-6-15                0   1   0   0   1   0   0   0   2   1   1   2   1   1   2   2   1   1   2   1   2   0   2   1   2   0   2   2   0   1   2   1   0   1   1   2   2   2   0   0   1   0   1   2   1   1   1   0   2   1   1   2   0   1   1   2   1   2   1   0   2   1   1   1   2   1   1   2   0   1   0   1   2   1   0   1   1   1   2   1   1   1   1   2   2   0   1   0   1   1   2   2   2   1   2   1   2   0   1   0   1   2   1   1   1   1   0   1   1   2   0   1   2   1   1   1   0   0   1   1   0   1   1   2   1   1   0   0   0   0   1   1   0   2   2   0   2   2   0   1   1   0   2   1   1   2   1   1   2   2   1   2   0   1   0   1   0   2   2   2   1   1   1   2   0   2   2   1   1   1   1   2   2   1   0   1   0   0   2   1   1   1   2   0   1   1   1   1   1   2   1   1   0   2   1   2   1   1   0   1
 MK-6-16                0   1   0   0   1   0   0   0   2   1   1   2   1   1   2   2   1   1   1   1   1   0   2   1   2   0   2   2   0   2   2   1   0   1   1   2   1   2   0   0   1   0   0   2   1   1   0   0   2   1   1   2   0   0   1   2   1   2   1   0   1   2   1   1   2   1   1   2   0   1   0   1   2   1   0   1   1   1   2   1   1   1   1   2   2   0   2   0   2   1   2   2   2   1   2   1   1   0   1   1   1   2   1   0   1   1   0   1   1   2   0   1   2   0   1   1   1   0   1   1   0   0   1   2   1   1   0   0   0   0   1   1   0   2   2   0   2   2   0   1   1   1   2   1   1   2   2   1   2   2   1   2   0   1   0   1   0   2   1   2   1   2   1   2   0   2   2   1   1   1   0   2   2   1   1   1   0   0   1   1   1   1   1   0   2   1   1   1   1   2   1   1   0   2   1   2   1   1   0   1
 
!****************************************** Phenotypic Data **********************************************************
!-100.0 is resevred for missing phenotype
SimulatedTrait1        10.0626    9.7391    8.0514   10.3924    9.5622    7.9125   11.0260   10.0803   10.8511   10.6989    9.5783    9.3419    9.3432    9.7961   12.4695   10.8474   10.1498   11.5843   10.8597   10.3993    9.2563   10.0803   11.6929   10.5891    8.8305   11.0320   10.8701    9.1858    8.4280    9.4520    9.6845   10.8901   11.3791    8.9221    9.0239   11.5104   11.1042   11.2500    9.7799    9.7666    8.3688    7.5106    9.7568   10.4217    9.3007   11.1818    9.6411    8.9363    9.4854   10.1003    9.6562   10.7187   10.4360   10.7507   10.2070   10.3951   10.6821    8.1698   10.0774   10.8215    8.8723   10.3461   10.0255    9.0836   10.7503   11.8722    9.2874    8.1951    9.2950    8.9728   11.2601    9.9226   10.0250    9.1138   11.4798    9.7926    9.2418   11.3613    9.2222    9.0410    9.7491   10.7009    8.5628   10.3221   10.2259   11.0212   11.4174    9.9425   10.0465   10.2157   10.9406    9.9643    9.4964   10.8863   11.0593    9.3909   10.8441   11.2769   10.1956   10.1035    8.4487   10.6923   10.6284   10.2240   10.1388    9.5858    8.9982    8.3594   10.1191    9.7272    6.4443   10.5421    8.9782    9.7325    9.4364    9.8949   10.5132   10.8092    8.5575   10.7532    8.8511    8.9102    9.6380   12.6891    9.9954    7.2942    9.8900   10.3845    9.5414   13.0538    9.8097   10.0234    9.2626    9.1641    9.8662    9.6519   11.3774   11.2452    8.9842   11.3263    8.9897    9.5782   12.2555    9.8053   10.2830    9.0232   11.6504    9.9930   10.2801   10.2563    9.1213   10.5301    9.9713    9.6307   10.2079    9.0911   10.5702    9.9491   10.5863    9.9408    9.8158    9.3287    9.7311    9.8872   10.0222    8.6592    8.6452    9.3086   10.1970    9.5603    7.5458    9.4967    8.9024   10.0376   10.0363   11.4767    9.8708    9.2380   10.2524    8.5024   10.9222    9.0945    9.6018   11.2622    8.5194    9.2673   10.7967   10.8625   11.3471   10.6474    7.2862   10.0548    9.5188   12.5469    9.8906   10.0307   11.1552   10.7803   10.0658   10.5511
 
