# Supplementary material for: Inclusive Composite Interval Mapping of QTL by Environment Interactions in Biparental Populations
Source: PLoS One. 2015 Jul 10;10(7):e0132414. doi: 10.1371/journal.pone.0132414 (PMC4498613; doi:10.1371/journal.pone.0132414)
Supplement: S3 File — (ZIP) [file pone.0132414.s003.zip › Simulation for unliked model/Simulated popualtions/run_00002.met]

!**********************Note: lines staring with "!" are remarks and will be ignored in the program********************
!*********************************General Information**********************************
!Assuming F1 = P1 x P2, populations available in QTL IciMapping are: 
!  1, P1BC1F1 = P1 x F1, the first backcrossing where P1 is used as the recurrent parent;
!  2, P2BC1F1 = P2 x F1, the first backcrossing where P2 is used as the recurrent parent;
!  3, F1DH, F1-derived doubled haploids; 
!  4, RIL or F1RIL, recombination inbred lines through the repeated selfing of F1;
!  5, P1BC1RIL, recombination inbred lines through the repeated selfing of P1BC1F1;
!  6, P2BC1RIL, recombination inbred lines through the repeated selfing of P2BC1F1;
!  7, F2, the selfing generation of F1;
!  8, F3, the selfing generation of F2;
!  9, P1BC2F1, the second backcrossing where P1 is used as the recurrent parent; 
! 10, P2BC2F1, the second backcrossing where P2 is used as the recurrent parent;
! 11, P1BC2RIL, recombination inred lines through the repeated selfing of P1BC2F1; 
! 12, P2BC2RIL, recombination inred lines through the repeated selfing of P2BC2F1; 
! 13, P1BC1F2, the selfing generation of P1BC1F1; 
! 14, P2BC1F2, the selfing generation of P2BC1F1; 
! 15, P1BC2F2, the selfing generation of P1BC2F1; 
! 16, P2BC2F2, the selfing generation of P2BC2F1; 
! 17, P1BC1DH, P1BC1F1-derived doubled haploids; 
! 18, P2BC1DH, P2BC1F1-derived doubled haploids; 
! 19, P1BC2DH, P1BC2F1-derived doubled haploids; 
! 20, P2BC2DH, P2BC2F1-derived doubled haploids; 
   3      !Mapping Population (see remarks above)
   2      !Mapping Function (1 for Kosambi; 2 for Haldane; 3 for Morgan)
   2      !Marker Space Type (1 for intervals; 2 for positions)
   1      !Marker Space Unit(1 for centiMorgans; 2 for Morgan)
   6      !Number of Chromosomes (or Linkage Groups)
 200      !Size of the mapping population
   2      !Number of environments
 
!***************************************** Chromosomes and Linkage Maps **********************************************
!Chromosome                 NumMarkers
-CH1                        16
-CH2                        16
-CH3                        16
-CH4                        16
-CH5                        16
-CH6                        16
!Linkage map (Marker name followed by position or the interval length)
 MK-1-1                1     0.000
 MK-1-2                1    10.000
 MK-1-3                1    20.000
 MK-1-4                1    30.000
 MK-1-5                1    40.000
 MK-1-6                1    50.000
 MK-1-7                1    60.000
 MK-1-8                1    70.000
 MK-1-9                1    80.000
 MK-1-10               1    90.000
 MK-1-11               1   100.000
 MK-1-12               1   110.000
 MK-1-13               1   120.000
 MK-1-14               1   130.000
 MK-1-15               1   140.000
 MK-1-16               1   150.000
 MK-2-1                2     0.000
 MK-2-2                2    10.000
 MK-2-3                2    20.000
 MK-2-4                2    30.000
 MK-2-5                2    40.000
 MK-2-6                2    50.000
 MK-2-7                2    60.000
 MK-2-8                2    70.000
 MK-2-9                2    80.000
 MK-2-10               2    90.000
 MK-2-11               2   100.000
 MK-2-12               2   110.000
 MK-2-13               2   120.000
 MK-2-14               2   130.000
 MK-2-15               2   140.000
 MK-2-16               2   150.000
 MK-3-1                3     0.000
 MK-3-2                3    10.000
 MK-3-3                3    20.000
 MK-3-4                3    30.000
 MK-3-5                3    40.000
 MK-3-6                3    50.000
 MK-3-7                3    60.000
 MK-3-8                3    70.000
 MK-3-9                3    80.000
 MK-3-10               3    90.000
 MK-3-11               3   100.000
 MK-3-12               3   110.000
 MK-3-13               3   120.000
 MK-3-14               3   130.000
 MK-3-15               3   140.000
 MK-3-16               3   150.000
 MK-4-1                4     0.000
 MK-4-2                4    10.000
 MK-4-3                4    20.000
 MK-4-4                4    30.000
 MK-4-5                4    40.000
 MK-4-6                4    50.000
 MK-4-7                4    60.000
 MK-4-8                4    70.000
 MK-4-9                4    80.000
 MK-4-10               4    90.000
 MK-4-11               4   100.000
 MK-4-12               4   110.000
 MK-4-13               4   120.000
 MK-4-14               4   130.000
 MK-4-15               4   140.000
 MK-4-16               4   150.000
 MK-5-1                5     0.000
 MK-5-2                5    10.000
 MK-5-3                5    20.000
 MK-5-4                5    30.000
 MK-5-5                5    40.000
 MK-5-6                5    50.000
 MK-5-7                5    60.000
 MK-5-8                5    70.000
 MK-5-9                5    80.000
 MK-5-10               5    90.000
 MK-5-11               5   100.000
 MK-5-12               5   110.000
 MK-5-13               5   120.000
 MK-5-14               5   130.000
 MK-5-15               5   140.000
 MK-5-16               5   150.000
 MK-6-1                6     0.000
 MK-6-2                6    10.000
 MK-6-3                6    20.000
 MK-6-4                6    30.000
 MK-6-5                6    40.000
 MK-6-6                6    50.000
 MK-6-7                6    60.000
 MK-6-8                6    70.000
 MK-6-9                6    80.000
 MK-6-10               6    90.000
 MK-6-11               6   100.000
 MK-6-12               6   110.000
 MK-6-13               6   120.000
 MK-6-14               6   130.000
 MK-6-15               6   140.000
 MK-6-16               6   150.000
!*********************************** Marker Types ********************************************************************
!Co-dominant marker: When heterozygote F1 is present, P1 is coded as 2, F1 is coded as 1, and P2 is coded as 0; Otherwise, P1 is coded as 2, and P2 is coded as 0. 
!Dominant marker: When heterozygote F1 is present, P1 and F1 are coded as 12, and P2 is coded as 0; Otherwise, P1 is coded as 2, and P2 is coded as 0.  
!Recessive markers: When heterozygote F1 is present, P1 is coded as 2, and F1 and P2 are coded as 10; Otherwise, P1 is coded as 2, and P2 is coded as 0. 
!Missing marker is coded as -1. 
 MK-1-1                 2   2   0   2   2   0   0   0   0   2   0   0   0   0   0   2   2   0   2   0   0   0   2   0   0   2   0   0   0   2   0   2   2   2   2   0   2   2   0   2   0   2   0   2   2   2   0   0   2   0   0   2   0   2   2   0   0   2   2   2   2   0   2   0   2   2   0   2   2   0   2   0   0   2   0   2   2   2   2   2   0   2   2   2   2   0   0   0   2   0   2   2   0   0   2   0   2   0   2   0   2   2   0   0   2   2   2   2   0   0   2   0   2   0   0   0   0   0   2   2   0   2   0   2   0   2   0   2   0   2   2   2   2   0   2   0   0   0   2   0   2   0   2   2   2   0   0   0   0   0   2   0   0   0   0   0   0   2   2   2   0   2   2   2   0   2   2   0   2   2   0   2   0   2   2   0   2   2   0   0   2   0   0   2   0   2   2   0   0   2   2   2   0   2   0   0   0   2   0   0
 MK-1-2                 2   2   0   2   2   0   0   0   0   2   0   0   0   0   0   2   2   0   2   2   0   0   2   0   2   2   0   0   0   2   0   2   2   2   2   0   0   2   0   2   0   2   0   2   2   2   0   0   2   0   0   2   0   2   0   0   0   2   2   2   2   0   2   0   2   2   0   2   2   0   2   0   2   0   0   2   2   2   2   0   0   2   2   2   2   0   0   2   2   0   2   2   0   0   2   0   2   0   2   0   2   2   0   0   2   2   2   2   2   0   2   0   2   2   0   0   0   0   2   2   0   2   0   2   0   2   0   2   2   2   2   2   2   0   2   2   0   0   2   0   2   0   2   2   0   0   0   0   0   0   2   0   0   0   0   0   0   2   2   2   0   2   2   2   0   2   2   0   2   2   0   2   0   2   2   0   2   2   0   0   2   0   0   2   2   2   2   0   0   2   2   2   0   2   0   0   0   2   0   0
 MK-1-3                 0   2   0   2   2   0   0   0   0   0   0   0   0   0   0   0   0   0   2   2   0   0   2   0   2   2   0   0   0   2   0   2   2   2   2   0   0   2   0   2   0   2   0   2   2   2   0   0   2   0   0   2   2   2   0   0   0   2   2   2   2   2   2   0   2   2   0   2   2   0   2   0   2   0   0   2   2   2   2   0   0   2   2   2   2   2   0   2   2   0   2   0   2   0   2   0   2   2   2   0   0   2   0   0   0   2   2   2   2   0   2   0   2   2   0   0   0   2   2   0   2   2   0   2   0   2   0   2   2   2   2   2   2   0   2   2   0   0   2   0   2   2   2   2   2   0   0   0   2   0   2   0   0   2   0   0   0   2   2   2   2   2   2   2   0   2   2   0   0   2   0   2   0   2   0   0   0   2   0   0   2   0   2   2   2   2   2   0   0   2   2   2   0   0   0   2   0   2   0   0
 MK-1-4                 0   2   0   2   2   0   0   0   0   2   0   0   0   0   0   0   0   0   2   2   2   2   2   0   2   2   0   0   0   2   0   2   0   2   2   0   0   2   0   2   0   2   0   2   0   2   0   0   2   0   0   2   2   2   0   0   0   2   2   2   2   2   0   0   2   2   0   2   2   0   2   2   2   0   0   2   2   2   2   0   0   2   2   0   2   0   0   0   2   0   2   0   2   0   2   2   2   2   2   0   2   2   0   0   0   2   2   2   0   2   2   0   2   2   0   0   0   2   2   0   2   0   0   2   0   2   0   2   2   2   2   2   2   0   2   2   0   0   2   0   2   2   2   2   0   0   0   0   2   0   2   0   0   0   0   0   2   2   2   2   2   2   2   2   0   2   2   2   0   0   2   2   0   2   0   0   0   2   0   0   0   0   0   2   2   2   2   0   0   2   2   2   0   0   0   2   0   2   0   0
 MK-1-5                 0   2   0   2   2   0   2   0   0   2   0   0   0   0   0   0   2   0   2   2   2   2   2   0   2   2   0   0   2   2   0   2   2   2   2   0   0   0   0   2   2   2   0   2   0   2   0   0   2   0   0   2   2   2   0   2   0   2   2   2   2   2   0   0   2   2   0   2   2   2   2   2   2   0   0   2   2   0   0   0   0   2   2   0   2   2   0   0   2   0   2   0   0   0   2   2   2   2   2   0   2   2   0   0   0   2   2   2   0   2   2   0   0   2   0   0   2   2   2   0   2   2   2   2   0   2   0   2   0   2   2   2   2   0   2   2   0   0   2   0   2   2   2   2   0   0   0   2   2   0   2   2   0   0   0   0   2   0   2   2   0   0   2   2   0   2   2   2   0   0   0   2   0   2   0   0   0   2   0   0   0   0   0   0   2   0   2   0   0   2   0   0   0   0   0   0   0   2   0   0
 MK-1-6                 0   2   0   2   0   0   2   0   2   2   0   0   0   0   0   0   2   0   2   2   2   2   2   0   2   2   0   0   2   2   0   2   2   2   2   0   0   0   2   2   2   2   0   2   0   2   0   0   2   0   0   2   2   2   0   2   0   2   2   2   2   2   2   0   2   2   0   2   2   2   2   2   2   0   0   2   2   0   0   0   0   0   2   0   2   2   0   0   2   0   2   0   0   0   2   2   2   2   2   0   2   2   0   0   0   0   2   2   0   0   2   0   0   2   2   0   2   2   2   0   2   0   2   2   0   0   0   0   0   2   2   2   2   0   2   0   0   0   0   0   2   2   2   2   0   0   0   2   2   0   2   2   0   0   0   0   2   0   2   2   0   0   2   0   2   2   2   2   0   0   0   2   2   0   0   0   0   2   0   0   0   2   0   0   2   2   2   2   0   2   0   0   0   0   0   0   0   2   2   0
 MK-1-7                 0   2   0   2   2   0   2   0   2   2   0   0   0   0   0   0   2   0   2   2   2   2   2   0   2   2   0   0   2   2   0   2   2   2   2   0   0   0   2   2   2   2   0   2   0   2   0   0   2   2   0   2   2   2   0   2   0   0   2   2   2   2   2   0   2   0   0   2   2   2   2   2   2   0   0   2   2   0   0   0   0   2   2   0   2   2   0   0   0   2   0   0   0   0   2   2   2   2   2   0   2   2   0   2   0   2   2   2   0   0   2   0   0   0   2   0   2   2   2   0   2   0   2   0   2   0   0   0   0   2   2   2   2   0   2   0   0   0   0   0   2   2   2   2   0   0   0   2   2   0   2   2   0   0   0   0   2   0   2   2   0   0   0   0   0   2   2   2   0   0   0   2   2   0   0   0   0   2   0   0   2   2   0   2   0   2   2   2   0   2   2   0   0   0   2   0   0   2   2   0
 MK-1-8                 0   2   0   2   2   0   2   0   2   0   0   0   0   0   2   0   2   0   2   2   2   2   2   0   0   2   0   0   2   2   0   2   2   2   2   0   0   0   2   2   2   2   0   2   0   2   0   0   2   2   2   0   2   2   0   2   2   0   2   2   2   2   2   0   2   0   0   2   2   2   2   2   2   0   2   2   2   0   0   2   0   2   2   2   2   2   0   0   0   2   0   0   0   0   2   2   2   2   2   2   2   2   0   2   0   2   2   2   0   0   2   0   0   2   2   2   0   2   2   0   2   0   2   0   2   0   0   0   0   2   2   2   2   0   2   0   0   0   2   0   2   2   2   2   0   0   0   0   0   0   2   2   0   0   2   0   2   0   2   2   0   2   0   0   2   2   2   2   0   0   0   2   2   0   0   0   0   2   0   0   2   2   0   2   0   2   2   2   0   2   2   0   0   0   2   0   0   0   2   0
 MK-1-9                 0   2   0   2   2   0   2   0   2   0   0   0   0   0   2   0   2   0   2   2   2   2   2   2   0   2   0   0   2   2   0   2   2   2   2   0   0   0   2   2   2   0   0   0   2   2   0   0   2   2   2   0   2   2   0   2   0   0   2   2   2   2   2   0   2   0   0   2   2   2   2   0   2   0   2   2   2   0   0   2   0   2   2   2   0   2   2   0   0   0   0   0   0   0   2   0   2   2   2   2   2   2   0   0   0   2   2   0   0   0   0   0   0   2   2   2   0   2   2   0   2   0   0   0   2   0   0   0   0   2   2   2   2   0   2   0   0   0   2   0   2   2   2   2   0   0   0   0   0   0   2   2   0   0   0   0   2   0   0   2   0   2   0   0   0   2   2   2   2   0   0   2   2   0   0   0   0   2   0   0   2   0   0   2   0   0   2   0   0   0   2   0   0   0   2   0   0   0   2   0
 MK-1-10                0   2   0   2   2   0   2   0   2   0   2   0   2   2   2   0   2   0   0   2   2   2   0   2   0   2   0   0   2   0   2   2   2   2   2   2   0   0   2   2   0   0   2   0   2   2   0   0   2   2   2   2   2   2   0   2   0   2   0   2   2   2   2   0   2   0   2   2   2   2   2   0   2   0   0   2   2   0   0   2   0   2   2   2   0   2   2   0   0   0   0   0   0   0   2   0   2   2   2   2   2   2   0   2   0   2   2   2   0   0   0   0   0   2   2   2   0   2   2   2   2   0   0   0   2   0   0   2   0   2   2   2   2   0   2   2   0   0   2   0   0   2   2   2   0   0   0   0   0   0   2   2   2   0   0   0   2   2   2   2   0   2   0   0   0   2   2   2   2   0   2   2   2   0   0   0   0   2   0   0   2   0   0   2   0   0   2   0   0   0   2   0   0   0   2   0   0   0   2   0
 MK-1-11                0   2   0   2   2   0   2   0   2   0   2   0   2   0   2   0   2   0   0   2   2   2   0   2   0   2   0   0   2   2   2   2   2   2   2   2   0   2   2   2   0   0   2   0   2   2   0   0   2   2   0   2   2   2   0   2   0   2   0   0   2   2   0   0   2   0   2   0   2   2   2   0   2   2   0   0   2   0   0   2   0   2   2   2   0   2   2   0   0   0   0   0   2   0   2   0   2   2   2   2   2   2   0   2   2   2   2   2   0   0   0   0   0   2   2   2   0   2   2   2   2   0   0   0   0   0   0   2   0   2   2   2   2   0   2   2   0   0   2   0   0   2   2   2   0   0   0   0   0   0   2   2   2   0   0   0   2   0   2   2   0   2   0   0   0   2   2   2   2   0   0   2   2   0   0   0   2   2   0   0   2   0   0   2   0   2   2   2   0   0   2   0   0   0   2   0   0   0   2   0
 MK-1-12                2   2   0   2   2   0   2   0   2   0   2   0   2   0   2   0   2   0   0   2   2   2   0   2   0   2   0   0   2   2   2   2   2   2   0   2   0   2   0   2   0   2   2   0   2   2   2   0   2   2   0   2   0   2   0   2   0   2   0   2   2   0   0   0   2   0   0   0   2   2   2   0   2   2   0   0   2   0   0   2   0   2   2   2   0   2   2   0   0   0   0   0   2   0   2   0   2   2   2   2   2   2   0   2   2   2   2   2   2   0   0   2   0   2   2   2   0   2   2   2   0   0   0   0   2   0   0   2   0   2   2   2   2   0   2   2   0   0   2   0   0   2   2   0   0   0   0   0   0   2   0   2   2   0   0   0   2   0   2   2   0   2   0   0   0   2   2   2   2   0   0   2   2   0   0   0   2   0   0   0   2   0   0   2   0   2   2   2   0   0   2   0   0   0   0   0   0   0   2   0
 MK-1-13                2   2   0   2   2   0   2   0   2   0   2   0   2   0   2   0   2   0   0   2   2   2   0   2   0   2   0   0   0   2   2   2   2   2   0   2   0   2   0   2   0   2   2   0   2   2   2   0   0   2   0   2   2   2   0   2   0   2   0   2   2   0   0   0   2   0   2   0   2   2   2   0   2   2   2   0   2   2   0   2   0   2   2   2   0   0   2   0   0   0   0   2   2   0   2   0   2   2   2   2   2   2   0   2   0   0   2   2   2   0   0   2   0   2   0   2   0   2   2   2   0   0   0   0   2   0   0   2   0   2   2   2   2   0   0   2   0   0   2   0   0   2   2   0   0   0   0   0   0   2   0   2   2   2   0   0   2   0   2   2   0   2   2   0   0   2   2   2   2   0   0   2   2   0   0   0   2   0   0   0   2   0   0   2   0   2   2   2   0   0   2   0   2   0   0   0   0   0   0   0
 MK-1-14                2   2   0   2   2   0   2   0   2   0   2   0   2   0   2   0   0   2   0   2   2   2   0   2   0   2   2   0   0   2   2   2   2   2   0   2   0   2   0   2   0   2   2   0   2   2   2   2   0   2   0   2   2   2   0   0   2   0   0   2   0   0   0   2   2   2   2   0   2   2   2   0   2   2   2   2   2   2   0   2   0   2   2   2   0   0   2   0   0   0   0   2   2   0   2   0   2   2   2   2   2   2   0   2   0   0   2   2   2   0   0   2   0   2   0   2   0   2   2   2   0   0   0   0   0   0   0   2   0   2   2   2   2   0   0   2   0   0   2   2   0   2   2   0   0   2   0   2   0   2   0   2   2   2   0   0   2   0   2   2   2   2   2   0   0   2   2   2   2   0   0   2   2   0   0   0   2   0   0   2   2   2   0   2   0   2   2   2   0   0   2   0   2   0   0   0   0   0   0   0
 MK-1-15                2   2   0   2   2   0   2   2   2   0   2   0   2   0   2   0   0   2   0   0   2   2   0   2   0   2   2   0   0   2   2   2   2   2   0   0   0   2   0   2   0   2   2   0   2   2   2   2   0   2   0   2   2   2   0   0   2   0   0   2   0   0   0   2   2   2   2   0   0   2   2   0   2   2   2   0   2   2   0   2   0   2   2   0   0   0   2   0   0   0   0   2   2   0   2   0   2   2   2   2   2   2   0   2   0   0   2   2   2   0   2   2   0   2   0   2   0   2   2   2   0   0   0   2   0   0   0   0   0   2   0   2   2   0   0   2   0   0   2   2   0   2   2   0   0   2   0   2   0   2   0   2   2   2   0   0   0   0   0   2   2   2   2   2   0   2   2   2   2   0   0   2   2   0   0   0   0   0   0   0   2   2   0   0   0   2   2   2   0   0   2   0   2   0   0   0   0   0   0   0
 MK-1-16                0   2   0   2   2   0   2   2   2   0   2   2   2   0   2   0   0   2   0   0   2   0   0   2   0   2   2   0   0   2   2   2   2   2   0   0   0   2   0   2   0   2   2   0   2   2   2   2   0   2   0   2   2   2   2   0   2   2   0   2   0   0   0   2   2   2   2   0   2   2   2   0   2   2   0   0   2   2   0   2   0   2   2   0   0   0   2   0   0   0   0   2   2   0   2   0   2   0   2   2   0   2   2   2   0   0   2   2   2   0   2   2   0   0   0   2   0   2   2   2   0   0   0   0   0   0   0   0   0   2   0   2   2   2   0   2   2   0   0   2   0   2   2   0   0   2   0   2   0   2   0   2   2   2   0   0   0   0   0   2   2   2   2   2   0   2   2   2   2   0   2   2   2   0   0   0   0   0   0   0   2   2   0   0   2   2   2   2   0   0   2   0   2   0   0   0   0   0   0   0
 MK-2-1                 0   0   2   2   2   0   0   0   2   0   0   0   0   0   2   2   2   2   2   0   0   0   0   0   2   0   0   2   0   2   2   0   2   0   2   2   2   2   0   0   2   2   0   0   0   2   2   2   2   2   2   2   2   2   0   0   2   2   2   0   2   2   0   2   2   2   0   2   0   0   0   0   0   0   2   2   0   0   0   2   0   0   0   0   2   0   0   2   0   2   0   0   2   2   2   0   2   0   2   2   0   2   0   0   0   0   2   2   2   2   0   2   2   0   2   0   2   0   2   2   2   2   0   0   0   0   0   2   0   2   2   0   2   2   0   2   2   0   2   2   0   0   2   0   2   0   0   0   0   0   2   0   0   2   2   2   2   2   2   2   2   2   2   2   2   2   2   2   2   2   2   0   0   0   2   0   0   2   2   2   0   2   2   0   0   2   0   2   2   0   2   2   0   2   2   2   0   2   2   0
 MK-2-2                 0   2   2   2   2   0   0   2   2   0   0   0   0   0   2   0   2   2   2   0   0   0   0   0   2   0   0   2   0   2   2   0   2   0   2   2   2   2   0   0   2   2   0   0   0   2   2   2   2   2   2   2   2   2   0   0   0   2   2   0   2   0   0   2   2   2   0   2   0   0   0   0   0   0   0   2   0   2   0   2   0   0   2   0   2   0   0   2   0   2   0   2   2   0   2   0   2   0   2   2   0   2   0   0   0   0   2   0   2   0   0   2   2   0   0   0   2   0   0   2   2   2   0   0   0   0   2   2   0   2   2   0   2   2   0   2   2   0   2   2   2   0   2   0   2   0   0   0   0   0   2   0   0   2   2   0   2   2   2   2   2   2   2   2   2   2   2   2   2   2   2   0   0   0   2   0   0   2   2   0   0   2   2   0   0   2   0   2   2   0   0   2   0   2   2   2   2   2   2   0
 MK-2-3                 0   2   2   2   2   0   0   2   2   0   0   0   0   0   2   0   2   0   0   0   0   0   0   2   2   0   0   0   0   2   2   2   2   0   2   2   2   2   0   2   2   0   0   0   2   2   2   2   0   2   2   2   2   2   0   0   0   2   2   0   0   0   0   2   2   2   0   2   0   2   0   0   2   0   0   2   2   2   0   2   0   0   0   0   2   0   0   2   0   2   0   2   2   0   2   0   2   0   2   2   0   2   0   0   0   2   2   0   2   0   0   2   2   0   0   0   2   0   0   2   2   2   0   0   0   0   2   2   2   2   2   0   2   2   0   2   2   2   2   2   2   0   2   0   2   0   0   0   2   0   2   0   0   2   2   0   2   2   2   2   2   2   0   2   2   2   2   2   2   2   2   0   0   0   2   0   0   2   2   0   0   2   2   0   0   2   2   2   2   0   0   2   0   2   2   2   2   2   2   0
 MK-2-4                 0   2   2   2   2   0   0   0   2   0   0   0   0   0   2   0   2   0   0   0   0   0   0   2   2   0   0   0   0   2   2   0   2   0   2   2   2   2   0   2   2   0   0   0   2   2   2   2   0   2   2   2   2   2   0   0   2   2   2   2   0   2   0   2   2   2   0   0   0   2   0   0   2   0   0   2   2   2   0   0   0   2   0   0   2   0   0   2   0   2   0   2   2   0   2   0   2   0   2   2   0   0   0   0   0   2   2   0   2   0   0   2   2   0   0   0   2   0   0   2   2   2   2   0   0   0   2   2   2   2   0   0   2   2   0   2   2   2   2   2   2   0   2   0   2   0   0   0   2   0   2   0   0   2   2   0   2   2   2   2   2   2   2   2   2   2   0   2   2   2   2   0   0   0   2   0   0   2   2   0   0   2   2   0   0   2   2   2   2   0   0   2   2   2   2   2   2   2   2   0
 MK-2-5                 0   2   2   2   2   0   0   0   2   0   0   0   0   0   2   0   2   0   0   0   0   0   0   0   2   0   0   0   0   0   2   0   2   0   2   2   2   0   0   2   2   0   0   0   2   2   2   2   2   2   2   2   2   0   0   0   2   2   2   2   2   2   0   2   2   2   0   0   0   2   0   0   2   0   0   2   2   2   0   0   0   2   0   0   2   0   0   2   0   2   0   2   2   0   2   0   2   0   2   2   0   0   0   0   0   2   2   0   2   0   0   2   2   0   0   0   2   0   0   2   2   2   2   0   0   0   2   2   2   2   0   0   0   2   0   2   0   2   2   2   2   2   2   0   2   2   0   0   2   0   2   0   0   2   2   0   2   2   2   2   0   2   2   2   2   2   0   2   2   0   2   0   0   0   2   2   0   2   2   0   0   2   2   0   0   2   2   2   2   0   0   2   2   2   2   2   2   2   2   0
 MK-2-6                 0   2   2   2   2   0   0   2   2   0   0   0   0   0   2   0   2   2   0   2   0   0   2   0   2   0   0   0   0   0   0   0   2   0   2   2   2   0   0   2   2   0   0   0   2   0   2   2   2   2   2   2   2   0   0   0   2   2   2   2   2   2   0   2   2   0   0   0   0   2   0   0   2   0   0   2   2   2   0   0   0   2   0   0   2   0   0   2   0   2   0   2   2   2   2   0   0   0   2   2   2   2   0   0   0   2   2   0   2   0   0   2   2   0   0   0   2   0   0   2   2   2   2   0   0   0   2   2   0   0   0   0   0   2   0   2   0   2   2   2   2   2   2   0   2   2   0   0   2   2   0   0   0   2   2   0   2   2   2   2   0   2   2   2   0   2   0   2   2   0   2   0   0   0   2   2   0   2   2   0   0   2   2   0   0   2   2   2   2   0   0   2   2   0   2   2   2   2   2   0
 MK-2-7                 0   0   2   2   2   0   0   2   2   0   0   0   2   0   2   0   2   2   0   0   2   0   2   0   2   2   0   0   0   0   0   0   2   0   2   2   2   2   0   2   2   0   0   0   2   0   2   2   2   2   2   2   0   0   0   0   2   2   2   2   2   2   0   2   2   0   0   2   0   2   0   0   2   0   0   2   2   2   0   0   0   2   0   0   2   0   0   2   0   2   0   0   2   0   2   0   0   0   2   2   0   2   0   0   0   2   2   0   2   2   0   2   2   0   0   0   0   0   0   2   2   2   2   0   2   0   2   2   0   0   0   0   0   2   0   2   0   2   2   2   2   0   2   0   2   2   0   0   2   2   0   0   0   2   2   0   2   2   0   2   2   2   2   2   0   2   0   2   2   0   2   0   0   0   2   2   0   2   0   0   0   2   2   0   0   2   2   2   2   0   2   2   2   0   2   2   2   2   2   0
 MK-2-8                 0   2   2   2   2   0   0   2   0   0   0   0   2   0   2   2   0   2   0   0   2   0   2   0   2   2   0   0   0   2   0   0   2   0   2   2   2   2   0   2   2   0   0   0   2   0   2   2   2   2   0   2   0   2   0   0   2   2   2   2   2   2   2   2   2   0   0   2   2   2   2   0   2   0   0   2   2   2   0   0   0   2   0   2   2   0   0   2   0   2   0   0   2   0   2   0   0   0   0   2   0   0   0   0   0   0   2   0   2   2   0   2   2   0   0   0   0   0   0   0   2   2   2   0   2   0   2   2   0   0   0   0   0   2   0   2   0   2   2   2   2   0   2   2   0   2   0   0   2   2   2   0   0   0   2   0   2   2   0   2   0   0   2   2   0   2   0   2   2   0   2   2   0   0   2   2   0   2   0   0   2   2   2   0   0   2   2   2   2   0   2   2   2   0   2   2   2   2   2   0
 MK-2-9                 0   2   2   2   2   2   0   2   0   0   0   0   2   0   2   2   0   2   0   0   2   0   2   2   2   2   0   0   0   2   2   0   2   0   2   2   2   2   0   2   2   0   0   0   2   0   2   2   2   2   0   2   0   2   0   2   2   2   2   0   2   2   2   2   2   0   0   2   2   2   2   0   0   0   0   2   2   2   0   0   0   2   0   2   2   2   0   2   0   2   0   0   2   0   2   0   0   0   0   2   0   0   0   0   0   0   2   0   2   2   0   2   2   0   2   0   0   0   0   0   2   2   2   0   2   2   2   2   0   0   0   0   0   2   0   2   0   2   2   2   2   0   0   2   0   2   0   0   2   2   2   0   2   0   2   0   2   2   0   2   0   0   2   2   0   2   2   2   2   0   2   0   0   0   2   2   0   2   0   0   2   2   0   0   0   2   2   2   2   0   2   2   2   0   2   2   2   2   2   0
 MK-2-10                0   2   2   2   2   2   0   2   0   0   0   0   2   0   2   2   0   2   0   0   0   0   0   2   2   2   0   0   0   2   2   0   2   0   2   2   2   2   0   2   2   0   0   2   2   0   2   2   2   2   0   2   2   2   0   2   2   2   0   0   2   2   2   0   2   0   0   2   2   2   0   0   0   0   0   2   2   2   0   0   0   2   2   2   2   2   0   2   0   2   0   0   2   0   2   0   0   0   0   2   0   0   2   0   0   0   2   0   2   2   0   2   2   0   2   0   0   0   0   2   2   2   2   0   2   2   2   2   0   0   0   0   0   2   0   2   0   2   2   2   0   0   0   2   0   2   0   2   2   2   2   0   0   0   2   0   2   2   0   2   0   0   2   2   0   2   2   2   0   0   2   0   2   0   2   2   0   2   2   0   2   2   0   0   0   2   2   2   2   0   0   2   2   0   2   2   2   2   2   0
 MK-2-11                0   2   2   2   2   2   0   2   0   0   0   0   2   0   0   2   0   2   0   0   0   0   0   2   2   2   0   0   2   0   2   0   2   0   2   2   2   2   0   2   0   0   0   2   2   0   2   2   2   2   0   2   2   2   0   2   2   2   0   0   2   2   2   0   2   0   0   2   2   2   0   0   0   0   0   2   2   2   0   0   0   2   2   2   2   0   0   0   0   2   0   0   2   0   2   0   0   0   0   2   0   0   2   0   0   0   2   2   2   2   0   2   2   0   2   2   0   0   0   2   2   0   2   0   2   2   2   2   0   0   0   2   0   2   0   2   0   2   2   0   0   0   0   2   0   2   0   2   2   2   2   0   0   0   2   0   2   2   0   2   0   0   2   2   0   2   2   2   0   0   2   0   0   0   2   0   0   2   2   0   2   2   0   0   0   2   0   2   2   0   0   2   2   2   2   2   2   2   2   0
 MK-2-12                0   2   2   2   2   2   0   2   0   0   0   0   2   0   0   2   0   2   0   0   0   0   2   2   2   0   0   0   2   0   2   0   2   0   2   2   2   2   0   2   0   0   0   2   2   0   2   2   2   2   0   2   2   2   2   2   2   2   0   0   2   2   0   0   2   0   0   2   2   0   0   0   0   0   0   2   2   2   2   0   0   2   2   0   2   0   0   0   0   2   2   2   0   0   2   0   0   0   0   0   0   0   2   0   0   0   2   2   2   2   0   2   2   0   2   2   0   0   0   2   2   0   2   2   2   2   2   2   0   0   0   2   0   2   0   2   0   2   2   0   0   0   0   2   2   2   0   2   2   2   2   0   0   0   2   0   2   2   0   2   0   0   2   2   0   2   2   2   0   0   2   0   0   0   0   0   0   2   2   0   2   2   0   0   0   2   0   2   2   0   0   2   2   2   2   2   2   2   2   0
 MK-2-13                0   2   2   2   2   2   2   0   0   0   0   0   2   0   0   2   0   2   0   0   2   0   2   2   2   0   0   0   2   0   2   0   2   0   2   2   2   2   0   2   0   0   0   2   2   0   2   2   2   2   0   2   2   2   2   2   2   2   0   0   2   2   0   0   2   0   0   2   2   0   0   0   0   0   0   2   2   0   2   0   0   2   0   0   2   0   0   0   0   2   2   2   0   0   2   0   0   2   0   0   0   0   2   0   2   0   2   0   2   2   0   2   2   0   2   2   0   0   0   2   2   0   2   2   2   2   2   2   2   0   0   2   0   2   2   2   2   2   2   0   0   0   0   2   2   2   2   2   2   2   0   0   0   0   2   0   2   2   0   2   0   0   2   2   0   2   2   2   0   0   2   0   0   0   0   0   0   2   2   0   2   2   0   0   0   2   0   2   2   0   0   2   2   2   2   2   2   2   2   0
 MK-2-14                0   2   2   2   2   2   2   0   0   0   0   0   2   0   0   2   0   2   0   0   2   0   2   2   2   0   0   0   2   0   2   0   2   0   2   2   2   2   2   2   0   0   0   2   2   0   2   2   2   2   0   2   0   2   2   2   2   2   0   0   2   2   0   0   0   0   0   2   2   2   0   0   0   0   0   2   2   0   2   0   0   2   0   0   2   0   0   0   0   2   2   2   0   0   2   0   2   2   0   0   0   0   2   0   2   0   2   0   0   2   0   2   2   0   2   2   0   0   0   2   2   0   0   2   0   2   2   2   2   0   0   2   0   2   2   2   2   2   2   2   0   0   0   2   2   2   2   2   2   2   0   0   0   0   2   0   2   2   0   2   0   0   2   2   0   0   2   2   0   0   2   0   0   0   2   0   0   2   2   2   0   2   0   0   2   2   0   2   2   0   0   2   2   2   2   2   2   2   2   2
 MK-2-15                0   2   2   2   2   2   2   0   0   0   0   0   2   0   0   2   0   2   0   0   2   0   2   2   0   0   0   2   2   0   2   0   2   0   2   2   2   2   2   2   0   0   0   2   2   0   2   2   2   2   0   2   0   2   2   2   2   2   0   0   2   2   0   0   2   0   0   2   2   2   0   0   0   0   0   2   2   0   2   0   0   2   0   0   2   0   0   0   0   2   2   2   0   2   2   0   2   2   0   0   0   0   2   0   2   0   2   2   0   2   0   2   2   0   2   2   0   0   0   2   2   0   0   2   0   2   0   2   2   0   0   2   2   2   0   2   0   2   2   2   0   0   0   2   2   0   2   2   2   2   0   0   0   0   2   0   2   2   0   2   0   0   2   2   0   0   2   2   2   0   2   0   0   0   2   0   0   2   2   2   0   2   2   0   2   0   0   2   2   0   0   2   2   2   2   2   2   0   2   2
 MK-2-16                0   2   0   2   2   2   2   0   2   0   0   0   2   0   2   2   0   2   0   0   2   0   2   0   0   0   0   2   2   0   2   0   2   0   2   2   0   2   2   2   0   0   0   2   2   0   0   2   2   2   0   0   0   2   2   0   2   2   0   2   2   2   0   0   2   0   0   2   2   2   0   0   0   2   0   2   2   2   2   0   0   2   0   0   0   0   0   0   0   0   2   2   0   2   2   0   2   2   0   0   0   0   2   0   2   0   2   2   0   2   0   2   2   2   2   2   2   0   0   2   2   0   2   2   0   0   0   2   2   0   0   2   2   0   0   2   0   2   2   2   0   0   0   2   2   0   2   0   2   2   0   2   0   0   0   0   0   2   0   2   0   0   2   0   0   0   2   2   2   0   2   0   0   0   2   0   0   2   2   2   0   2   2   0   2   0   0   2   2   0   0   2   2   2   2   2   2   0   2   2
 MK-3-1                 0   2   2   0   2   0   2   2   2   2   2   0   2   0   2   2   2   2   0   0   2   2   2   0   2   0   0   2   2   2   0   0   2   2   2   2   2   2   2   2   2   2   2   2   0   2   0   2   2   2   0   0   2   2   0   0   0   0   0   0   0   2   0   2   0   2   2   2   0   0   0   2   2   2   0   2   0   2   2   2   0   2   0   0   0   0   0   2   0   0   0   2   0   2   2   0   2   0   0   0   2   2   0   2   0   0   0   2   0   2   0   2   0   2   0   0   2   0   2   0   0   0   2   0   0   0   0   0   2   0   0   0   2   2   2   0   2   2   0   0   2   0   0   2   0   2   2   2   0   0   2   2   0   2   0   2   0   0   2   2   0   2   2   0   2   0   0   0   2   0   2   2   2   0   0   2   2   0   0   2   0   2   0   0   0   0   0   2   2   2   2   0   0   2   0   2   2   0   2   2
 MK-3-2                 0   2   2   0   2   2   2   2   2   2   2   0   2   0   2   0   2   2   0   0   2   2   2   0   2   0   0   2   2   2   0   0   2   2   2   2   2   2   2   2   2   0   2   2   2   2   0   2   2   2   0   2   2   2   0   0   0   0   0   0   0   0   0   2   0   2   2   2   0   2   0   2   2   2   0   2   0   2   2   2   0   2   0   0   0   0   0   2   0   0   0   2   0   2   2   0   2   0   0   0   2   2   0   2   0   0   2   2   0   2   0   2   0   2   0   0   2   0   2   0   0   0   2   0   0   0   0   0   2   0   0   2   2   0   2   0   2   2   0   0   2   0   0   2   0   2   2   2   0   0   2   2   0   0   0   2   0   2   2   2   0   2   2   0   2   0   0   0   2   0   2   2   2   0   2   2   2   0   0   2   0   2   0   0   0   0   0   2   2   2   2   0   0   2   2   2   2   0   2   2
 MK-3-3                 0   2   2   0   2   2   2   2   2   2   2   0   0   0   2   0   2   2   0   0   2   2   2   0   2   0   0   2   0   2   0   0   2   2   2   2   2   0   2   2   2   0   2   2   2   2   0   2   0   2   0   2   2   2   0   0   0   0   2   0   0   0   0   2   0   2   0   2   0   0   0   2   2   2   0   2   0   2   2   2   0   2   0   0   0   0   0   2   0   0   0   2   0   2   2   0   2   2   0   0   2   2   0   2   0   0   2   2   0   2   0   2   0   2   0   0   2   0   2   0   0   0   2   0   0   0   0   2   2   0   0   2   0   0   2   0   2   2   0   0   2   0   0   2   0   2   2   2   0   0   2   2   2   0   0   2   0   2   2   2   0   2   2   0   2   0   0   0   2   2   2   2   2   2   2   0   2   0   0   2   0   2   0   0   2   0   0   2   2   2   2   0   0   0   2   2   2   0   2   2
 MK-3-4                 0   2   2   0   2   2   2   2   2   2   2   2   0   0   2   0   2   2   0   0   2   0   2   0   2   0   0   2   0   2   2   0   2   2   2   2   2   0   2   2   2   0   2   2   2   2   0   2   0   2   0   2   2   0   0   0   0   0   2   0   0   0   0   2   0   2   0   2   0   0   0   2   2   2   0   2   0   2   2   2   0   2   0   0   0   0   0   2   0   0   2   2   0   2   2   0   2   2   0   0   2   2   0   2   0   2   2   2   2   2   0   2   0   2   0   0   2   2   2   0   0   0   2   0   0   0   0   2   2   0   0   2   0   0   2   0   2   2   0   0   2   0   0   2   0   2   2   2   0   0   0   2   2   0   2   2   0   0   2   2   0   2   2   0   2   0   0   0   2   2   2   2   2   2   0   0   2   0   0   2   2   2   0   0   2   0   0   2   2   2   2   0   0   0   0   2   2   0   2   2
 MK-3-5                 0   0   2   0   2   2   2   2   2   2   0   2   2   0   2   0   2   2   0   0   2   2   2   0   2   0   0   2   0   2   2   0   2   0   2   2   2   2   2   2   2   2   0   2   2   2   0   2   0   2   0   2   2   0   0   0   0   0   2   0   0   0   0   2   0   2   0   2   0   0   0   2   2   2   2   2   0   2   2   2   0   2   0   0   2   0   0   2   0   2   2   2   0   2   2   0   2   0   0   0   2   2   0   2   0   2   2   2   2   2   0   2   0   2   0   0   2   2   2   0   0   0   2   0   0   0   0   2   2   0   0   2   0   0   2   0   2   2   0   0   0   0   0   2   0   2   2   2   0   0   0   2   2   0   2   2   2   0   2   2   0   2   0   0   0   0   0   0   2   2   2   2   2   2   0   0   2   0   0   2   2   2   0   0   2   0   0   0   2   2   2   0   0   0   0   0   2   0   2   2
 MK-3-6                 0   0   2   0   2   0   2   2   2   2   0   2   2   2   2   0   2   2   0   0   2   2   2   0   2   0   2   2   0   2   2   0   2   0   2   2   2   0   2   2   2   2   0   2   2   2   0   2   0   2   0   2   2   0   0   0   0   0   2   0   0   0   0   2   0   0   0   2   0   0   0   2   2   2   2   2   0   2   2   2   0   2   0   0   2   0   2   0   0   2   2   2   0   2   2   0   2   0   0   0   2   2   0   2   0   0   2   2   2   2   0   2   0   2   0   0   2   2   2   0   0   0   2   0   0   0   0   2   2   0   0   2   0   0   2   0   2   2   0   0   0   0   0   2   0   0   2   2   0   2   0   2   2   0   2   2   2   0   2   2   0   2   2   0   0   0   2   0   2   2   2   2   2   2   0   0   2   0   0   2   2   2   0   0   2   2   2   0   2   2   2   0   0   0   0   2   2   0   2   2
 MK-3-7                 0   0   2   0   2   0   2   2   2   2   0   2   2   2   2   0   2   2   2   0   2   2   2   0   2   0   0   2   0   2   2   0   2   0   0   2   0   0   2   2   2   0   0   2   2   2   0   2   0   2   2   2   2   0   0   0   0   0   2   0   0   0   2   2   0   0   0   2   2   0   0   2   2   2   2   2   0   2   2   2   2   2   0   0   2   0   2   0   0   2   2   2   0   2   2   2   2   0   0   0   2   2   0   2   0   2   0   2   2   2   0   2   0   2   0   0   2   2   2   0   0   0   2   2   0   0   0   0   2   0   2   2   0   0   2   0   0   2   0   0   0   0   0   2   0   0   2   2   0   2   0   2   2   0   2   2   2   0   2   2   0   2   2   0   0   0   2   0   0   2   2   2   2   2   0   0   2   0   0   2   2   2   0   0   0   2   0   0   2   2   0   0   0   0   0   2   2   0   2   2
 MK-3-8                 2   0   2   0   2   0   2   2   2   2   0   2   2   2   2   0   2   2   2   0   2   2   2   0   2   0   0   2   2   2   2   0   2   0   0   2   0   0   2   2   2   0   0   2   2   2   0   2   0   2   2   2   2   0   0   0   0   0   2   0   0   0   2   2   0   2   0   2   2   0   0   2   2   2   2   0   0   2   2   2   2   2   0   0   2   0   2   0   0   2   2   2   0   2   2   2   2   0   0   0   2   2   0   2   0   2   0   2   2   2   0   2   0   0   0   0   2   0   2   0   0   0   2   2   0   0   0   0   2   0   2   2   0   0   2   0   0   0   0   0   0   0   0   2   0   0   2   2   0   2   0   2   2   0   2   2   2   0   2   2   0   2   2   0   0   0   2   0   0   2   2   2   2   2   0   0   2   0   0   0   2   2   2   0   0   2   0   0   2   2   0   0   0   0   0   2   2   0   2   2
 MK-3-9                 2   0   2   0   2   0   2   2   2   2   0   2   2   2   2   0   2   2   2   0   2   2   2   0   2   0   0   2   2   2   2   0   2   0   0   2   0   0   2   2   2   0   0   2   2   2   0   2   0   2   2   2   2   0   0   2   0   0   2   0   0   0   2   2   0   2   0   2   2   0   0   2   2   2   2   0   0   2   2   2   2   0   0   0   0   0   2   0   0   2   2   0   0   2   2   2   2   2   0   0   2   2   0   2   0   2   0   2   2   2   2   2   0   0   0   0   2   0   2   0   0   0   2   2   0   0   0   0   2   0   2   2   0   0   2   0   0   0   0   0   0   0   0   0   0   0   2   2   0   2   2   2   2   0   2   2   2   0   2   2   0   2   2   0   0   0   0   0   0   2   2   2   2   2   0   0   2   2   0   0   2   2   2   0   0   2   0   0   2   2   0   0   0   0   0   2   2   0   2   2
 MK-3-10                2   0   2   0   2   0   2   2   2   2   0   2   2   2   2   0   2   2   2   0   2   2   2   0   2   0   0   2   2   2   2   0   2   0   0   2   0   0   2   2   2   0   0   2   2   2   0   2   0   2   2   2   2   0   0   2   0   0   2   0   0   0   2   2   0   2   0   2   2   0   0   0   0   2   2   0   0   2   2   2   2   0   0   0   0   0   2   0   0   0   0   0   0   2   2   2   2   2   0   0   2   2   0   2   0   2   0   2   2   2   2   0   0   0   0   0   2   0   2   0   0   0   2   0   0   0   0   0   2   2   2   2   0   0   2   0   0   0   0   0   0   0   0   2   0   0   2   2   0   2   2   2   2   0   2   2   2   0   2   2   0   0   2   0   0   0   0   0   0   2   2   2   2   2   0   0   2   2   0   0   2   2   2   0   0   2   0   0   2   2   2   0   0   0   0   2   2   0   2   2
 MK-3-11                2   0   2   0   2   0   2   2   2   2   0   2   2   2   2   0   2   2   2   0   2   2   2   0   2   0   0   2   2   2   2   0   2   0   0   2   0   0   2   2   2   0   0   2   2   2   0   2   0   2   2   2   2   0   2   2   0   0   2   0   0   0   2   2   0   2   0   0   2   0   0   0   2   2   2   0   0   0   2   2   2   0   2   0   2   0   2   0   2   0   0   0   0   2   2   2   2   2   0   0   2   2   0   2   0   2   0   2   2   2   2   2   0   0   0   0   2   0   2   0   0   0   2   0   0   0   0   2   2   2   2   2   0   0   2   0   0   0   2   2   0   0   0   2   0   0   0   2   0   2   2   0   2   0   2   2   2   0   2   2   0   0   2   0   0   0   0   0   0   2   2   2   2   2   0   0   2   2   0   2   2   2   2   0   0   2   0   0   2   2   2   0   0   0   0   2   2   0   2   2
 MK-3-12                2   2   2   0   2   0   2   2   2   2   0   2   2   2   2   2   2   2   2   0   2   2   2   0   2   0   0   2   2   2   2   2   2   0   0   2   0   0   2   2   2   0   0   2   2   2   0   2   0   2   2   2   2   2   2   2   0   0   2   0   0   2   2   2   0   2   0   2   2   0   0   0   0   2   2   0   0   0   2   2   2   0   2   0   2   0   2   0   2   0   0   0   0   2   2   2   2   0   0   2   2   2   0   2   2   2   0   2   2   2   2   2   0   0   2   0   2   0   2   0   0   0   2   2   0   0   0   2   2   2   0   2   0   0   2   0   0   0   2   2   0   0   0   2   0   0   0   2   2   2   2   0   2   0   2   2   0   0   2   2   0   0   2   0   0   0   0   0   0   2   2   0   2   2   0   0   2   2   0   2   2   2   2   0   2   2   0   0   2   2   2   0   0   0   0   0   2   0   2   2
 MK-3-13                2   2   2   0   2   0   2   2   2   2   0   2   2   0   2   2   0   2   2   0   2   2   2   2   2   0   0   2   2   2   2   2   2   0   0   2   2   0   2   2   2   0   0   2   0   2   0   2   0   2   2   2   2   2   2   2   0   0   2   0   0   2   2   2   0   0   0   2   2   2   0   0   0   2   2   0   0   0   2   2   2   0   2   0   2   0   2   0   2   0   0   0   0   2   2   2   2   0   0   2   2   2   0   0   2   2   0   2   2   0   2   2   0   0   2   0   2   0   0   0   0   2   2   2   0   0   0   2   2   2   0   2   0   0   2   0   0   0   2   2   0   0   0   2   0   0   0   2   2   2   2   0   2   0   2   2   0   0   0   2   2   0   2   0   0   0   0   0   0   2   2   0   2   2   0   0   2   2   0   2   2   2   0   0   0   2   0   2   2   2   2   2   0   0   0   0   2   0   2   2
 MK-3-14                2   2   2   0   2   2   2   0   2   2   0   2   0   0   2   2   0   2   2   0   2   2   2   2   2   0   0   2   2   2   2   0   2   0   0   2   2   2   0   2   2   0   0   2   0   0   2   2   0   2   2   2   2   2   2   2   2   0   2   0   0   2   2   2   0   0   0   2   2   0   0   0   0   0   2   0   0   0   2   2   2   2   2   0   2   0   2   0   2   0   0   2   0   2   2   2   2   0   0   0   2   2   0   0   2   2   0   2   0   0   2   2   0   2   2   0   2   0   0   0   0   2   2   2   0   0   0   2   2   0   0   2   2   0   2   0   0   0   2   2   0   0   0   2   0   0   0   2   2   2   2   0   2   2   2   2   0   0   0   2   2   0   2   0   0   0   0   0   0   2   2   0   2   2   0   2   0   2   0   2   2   2   2   0   0   2   0   2   2   2   2   2   0   0   0   2   2   0   2   2
 MK-3-15                2   2   2   0   2   2   2   0   0   2   2   2   0   0   2   2   0   2   2   0   2   2   2   2   2   0   0   2   2   2   0   0   2   0   0   2   2   2   0   2   2   2   0   2   0   0   2   2   0   2   2   2   0   0   2   2   0   2   2   2   0   0   2   2   0   0   0   2   2   0   0   0   0   0   2   0   0   0   0   0   2   2   2   0   2   0   2   0   2   0   0   2   0   2   2   2   2   0   0   0   2   2   0   0   2   2   0   0   0   0   2   2   0   2   0   0   2   0   0   0   0   2   2   2   2   0   0   2   2   0   0   2   2   0   2   0   2   0   2   2   0   0   0   2   0   0   0   2   2   0   2   0   2   2   2   2   0   0   0   2   0   0   2   0   0   0   0   2   0   2   2   0   2   2   0   2   0   2   0   0   2   2   2   0   0   2   0   2   2   0   2   2   0   0   0   2   2   0   2   2
 MK-3-16                2   2   2   2   2   2   2   0   0   2   2   2   0   0   2   2   0   2   2   0   2   2   2   2   2   0   0   2   2   2   0   0   2   0   0   2   2   2   0   2   2   2   0   2   0   0   0   2   0   2   2   2   0   0   2   2   0   2   2   2   0   0   0   2   0   0   2   2   2   0   0   2   2   0   2   0   0   0   0   0   2   2   2   0   2   0   2   2   2   0   0   0   0   2   2   2   2   2   0   0   2   2   0   0   2   2   0   0   0   0   2   2   0   2   2   2   0   2   0   0   2   2   2   2   2   0   0   2   2   0   0   0   2   0   2   0   2   0   0   2   2   0   0   2   0   0   0   2   2   0   2   0   2   2   0   2   0   2   2   2   0   0   2   0   0   0   0   2   0   0   2   2   2   2   0   2   0   2   0   0   2   2   2   0   0   2   0   2   2   2   2   2   0   0   0   2   0   2   0   2
 MK-4-1                 0   2   2   2   2   0   2   0   0   0   2   2   0   0   0   2   0   2   2   0   2   2   0   0   0   0   0   2   2   2   2   2   2   0   2   2   0   2   2   2   0   2   0   0   2   0   0   0   2   2   0   2   2   2   2   2   0   2   0   0   0   2   2   0   0   2   2   2   2   2   0   2   0   0   2   0   0   2   2   0   2   2   0   0   2   2   2   2   2   0   2   2   0   2   2   2   2   0   0   0   0   0   2   0   0   2   0   2   2   0   2   0   0   0   2   0   0   2   0   0   0   0   2   0   0   2   0   0   0   2   0   0   2   0   2   0   2   2   2   2   0   0   0   0   0   0   0   2   0   0   0   0   2   0   2   0   0   0   0   0   0   0   0   2   0   0   0   0   0   2   0   0   0   0   2   0   2   0   0   2   2   0   0   2   0   0   2   0   0   0   2   2   0   2   0   2   2   0   0   0
 MK-4-2                 0   2   2   2   2   0   2   0   0   0   2   0   0   2   0   2   0   2   2   0   0   2   0   0   0   0   2   2   2   2   2   2   2   0   2   2   0   2   2   2   0   2   0   0   2   0   2   0   2   2   0   2   2   0   2   0   0   0   0   0   0   2   2   0   0   2   2   2   2   0   0   2   0   0   2   0   0   2   2   0   2   2   0   0   2   2   2   0   2   0   2   2   0   2   0   2   2   0   0   0   0   0   2   0   0   2   0   2   2   0   2   0   0   0   2   0   0   2   2   0   0   0   2   0   0   2   0   0   0   2   0   0   2   0   2   0   2   2   2   2   0   2   2   0   0   0   0   2   0   0   0   0   2   0   2   0   2   0   0   0   0   2   0   2   0   0   0   0   0   2   0   0   0   2   2   0   2   0   0   2   2   0   0   0   0   0   2   0   0   0   2   2   0   2   0   2   2   0   0   0
 MK-4-3                 0   2   2   2   2   0   2   0   0   0   2   0   0   2   0   0   0   2   2   0   0   2   0   0   0   0   2   2   2   2   2   2   2   0   0   2   0   2   2   2   2   2   0   0   2   0   2   2   2   2   0   2   2   0   2   0   0   0   0   0   0   2   2   0   0   2   2   2   2   0   0   2   0   0   2   0   0   2   0   0   2   2   0   0   2   0   2   0   2   0   2   2   0   2   0   2   2   0   0   0   0   0   2   0   0   2   0   2   2   2   2   0   0   2   2   0   0   2   2   0   0   0   2   0   0   2   0   0   2   2   2   0   2   0   2   0   2   2   2   2   0   2   2   0   0   0   0   2   0   0   0   0   2   0   2   0   2   0   0   0   0   2   0   2   0   0   0   2   0   2   0   0   0   0   2   0   2   0   0   2   2   0   0   0   0   0   2   0   0   0   2   2   0   2   2   2   2   0   0   0
 MK-4-4                 0   2   2   2   2   2   2   0   0   0   2   0   0   2   0   0   0   2   0   0   0   2   0   0   0   0   2   2   2   2   2   2   0   0   0   2   0   2   2   2   2   2   0   2   2   0   2   2   2   0   0   2   2   0   2   0   0   0   0   0   0   2   2   0   0   2   2   2   2   0   0   2   0   0   2   0   0   2   0   0   2   2   0   0   2   0   2   0   2   0   2   2   0   2   0   0   2   0   0   0   0   2   2   0   2   2   0   2   2   0   0   0   2   2   2   0   0   2   2   0   0   0   2   0   0   2   0   0   2   2   2   0   2   0   2   0   2   2   2   2   2   2   2   0   0   0   0   2   2   0   0   0   2   0   2   0   2   0   0   0   0   2   2   2   0   0   2   2   0   2   0   0   0   0   2   0   2   0   0   2   2   0   0   0   0   0   2   0   0   0   2   2   0   2   2   2   2   0   0   0
 MK-4-5                 0   0   2   0   2   0   2   0   0   0   2   0   0   2   2   0   0   2   0   0   0   2   0   0   0   0   2   2   2   2   2   0   0   0   0   2   0   0   2   2   2   2   2   2   2   0   2   2   2   0   0   2   2   0   0   0   0   0   0   0   0   2   2   2   0   2   2   2   2   0   0   2   0   0   2   0   2   2   0   0   2   0   0   0   2   0   2   0   2   0   2   2   2   2   0   0   2   2   0   0   0   2   2   0   2   2   0   2   2   0   0   0   2   2   2   2   0   2   2   0   0   0   2   0   0   2   0   0   2   2   2   0   0   0   2   0   2   2   0   2   0   2   0   0   0   0   0   2   2   0   0   0   2   0   2   0   2   0   2   0   0   2   2   2   2   0   2   2   2   2   0   0   0   0   2   0   2   0   0   2   2   2   0   0   0   0   2   0   0   0   2   2   0   2   2   2   2   0   0   2
 MK-4-6                 0   0   2   0   2   2   2   0   0   0   2   0   0   2   0   0   2   2   2   0   0   2   0   0   0   0   2   2   2   2   2   0   2   0   0   2   0   0   0   2   2   2   2   2   2   0   0   2   2   0   0   2   2   0   0   2   0   0   0   0   0   2   2   2   2   2   2   0   2   2   0   2   0   0   2   0   2   2   0   0   2   0   0   0   2   0   2   0   2   0   2   2   0   2   0   0   2   2   0   0   0   2   2   0   2   2   0   2   2   0   0   0   2   2   0   2   0   2   2   0   0   0   2   0   0   2   2   2   2   2   2   0   0   0   2   0   0   2   0   2   0   0   0   0   0   0   0   2   2   0   0   2   2   0   2   0   2   2   2   0   0   2   2   2   2   0   2   2   2   2   0   0   0   0   2   0   2   0   0   2   2   0   0   2   0   0   2   0   0   0   2   2   0   2   2   2   2   0   0   2
 MK-4-7                 0   0   2   0   2   2   2   0   0   0   2   0   2   2   0   0   2   2   2   0   2   2   0   0   0   0   2   2   2   2   0   0   2   0   0   2   0   0   0   2   2   2   2   2   2   0   0   0   2   0   0   2   2   0   0   2   0   0   0   0   0   0   2   0   2   2   2   0   2   2   0   2   0   0   2   0   2   2   0   0   2   0   0   0   2   0   2   0   2   0   2   2   2   2   0   0   2   2   0   0   0   2   2   0   2   2   0   0   2   0   0   0   2   2   0   2   0   2   2   0   0   0   2   0   0   2   2   2   2   2   2   0   0   0   2   2   0   2   0   2   0   0   0   0   0   2   2   0   2   2   2   0   2   0   2   0   2   2   2   0   2   2   0   2   2   0   2   2   2   2   0   0   0   0   2   0   2   0   0   2   2   0   2   2   0   0   2   0   0   0   2   2   0   2   2   2   2   0   0   2
 MK-4-8                 0   0   2   0   2   2   2   0   0   0   2   0   2   2   0   0   2   2   2   0   2   2   0   0   0   0   2   2   2   0   0   0   2   0   0   0   0   0   0   2   0   2   2   2   2   0   0   0   0   2   0   2   2   0   0   2   2   0   0   0   0   0   2   0   2   2   2   0   2   2   2   2   0   0   0   0   2   2   0   0   2   0   0   0   2   0   2   0   2   0   2   2   2   2   0   0   2   2   0   0   0   2   2   2   2   2   0   0   0   0   0   0   2   2   0   2   2   2   2   0   0   0   2   0   0   2   0   2   2   2   0   0   0   0   2   2   2   2   0   2   0   0   0   0   0   2   2   0   0   2   2   0   2   0   2   0   2   2   2   0   2   2   0   2   2   0   2   2   2   2   0   0   2   0   2   0   2   0   0   2   2   0   2   2   0   0   2   0   0   0   2   2   0   2   2   2   2   0   0   2
 MK-4-9                 0   0   2   0   2   2   2   0   0   0   2   2   2   2   0   0   2   2   2   0   2   2   0   0   0   0   2   2   2   0   0   0   0   0   0   0   2   0   0   2   2   2   2   2   2   0   0   0   0   2   0   2   2   0   0   2   2   0   0   0   0   0   2   0   2   2   2   0   2   2   2   2   0   0   0   0   2   2   0   0   2   0   0   0   2   0   2   0   2   0   2   2   2   2   0   0   0   2   0   0   2   2   2   2   2   2   0   0   0   0   0   0   2   2   0   2   2   2   2   0   0   2   2   0   0   2   0   2   2   2   2   0   0   0   2   2   2   2   0   2   2   0   0   2   0   2   2   0   0   0   0   0   2   0   2   0   2   2   2   0   2   2   0   2   2   0   2   2   2   2   0   0   2   0   2   0   2   0   0   2   2   0   2   2   2   0   2   2   0   0   2   2   0   2   2   2   0   0   0   2
 MK-4-10                0   0   2   0   2   2   2   0   0   0   2   0   2   2   0   0   2   2   2   0   2   2   0   0   0   0   2   2   2   0   2   0   0   0   0   0   2   0   0   2   2   2   2   2   0   0   0   0   0   2   0   2   2   0   0   2   0   2   0   0   0   2   2   0   2   2   2   0   2   2   2   0   0   0   0   0   2   2   0   0   2   0   0   0   2   0   2   0   2   0   2   2   2   2   0   0   2   2   0   0   2   2   2   2   2   2   0   0   0   0   0   0   2   2   0   2   2   2   2   0   0   2   2   2   0   2   2   2   2   2   2   2   0   0   2   2   0   2   0   2   2   0   0   2   0   2   2   0   0   0   0   0   2   2   2   2   2   2   2   0   2   0   0   0   2   0   2   2   2   2   0   0   2   0   2   0   2   0   0   2   0   0   2   2   0   0   2   2   0   0   2   2   0   2   2   2   0   0   0   2
 MK-4-11                0   0   2   0   2   2   2   0   0   0   2   2   0   2   0   0   2   2   2   0   0   2   0   0   0   0   2   2   2   0   2   0   0   0   0   0   2   0   0   2   2   2   2   2   0   0   0   2   0   2   0   2   2   2   0   2   0   2   0   0   0   2   2   0   2   2   2   0   2   0   2   0   0   2   0   0   2   2   0   0   2   0   0   0   0   0   2   0   2   0   0   2   2   2   0   0   2   2   0   0   2   2   2   2   2   2   0   0   0   0   0   0   2   2   0   2   2   2   2   0   0   2   2   2   2   2   2   2   2   2   2   2   0   0   2   2   0   2   2   0   2   0   0   2   0   2   2   0   0   0   0   0   2   2   2   2   2   2   0   0   2   0   0   0   2   0   2   2   2   2   0   0   2   0   2   0   2   0   0   2   0   0   2   2   0   0   2   2   0   0   2   2   0   2   2   2   0   0   0   2
 MK-4-12                0   0   0   0   2   2   2   0   0   0   2   2   0   0   0   0   2   2   2   0   0   2   0   2   0   0   2   2   2   0   2   0   0   2   2   0   2   0   0   2   2   2   2   2   0   0   0   2   0   0   0   2   2   2   0   2   0   2   0   0   0   2   2   0   2   0   2   0   2   0   2   0   2   2   2   0   2   2   0   0   2   0   0   0   0   0   2   0   2   0   0   2   2   2   0   0   2   2   0   2   2   2   2   2   2   0   0   0   0   0   0   0   2   2   0   2   2   2   2   0   0   0   2   2   2   2   2   2   2   2   0   2   0   2   0   2   0   2   2   0   2   0   0   2   0   2   2   0   0   0   0   0   0   2   2   0   2   2   2   0   2   0   0   0   0   0   2   2   2   0   0   0   2   2   0   0   2   0   0   2   0   0   2   2   0   0   2   2   0   0   2   2   0   2   2   2   0   0   0   2
 MK-4-13                0   2   0   0   2   2   2   0   2   0   2   2   0   0   0   0   0   2   2   0   0   2   0   2   0   2   2   2   2   0   2   0   0   2   2   0   2   0   0   2   2   0   2   2   2   0   0   2   0   2   0   2   2   2   0   2   2   2   0   0   2   2   2   0   2   0   2   2   2   0   2   0   2   2   2   0   2   2   0   0   2   0   0   0   0   2   2   0   2   0   0   2   2   2   2   0   2   2   0   2   2   2   2   2   2   2   0   0   0   0   2   0   2   2   0   2   2   2   2   0   0   0   2   2   2   2   2   2   2   2   0   2   0   2   0   2   0   2   2   0   2   0   0   2   2   2   2   0   0   0   0   0   0   2   2   0   2   0   2   0   2   0   0   2   0   0   2   2   2   0   0   0   2   0   0   0   2   0   0   2   0   0   2   2   0   0   2   0   0   2   2   2   0   2   2   2   0   0   0   2
 MK-4-14                0   2   0   0   2   2   2   0   0   2   2   2   0   0   0   0   0   2   2   0   0   2   0   2   0   2   0   2   2   0   2   2   0   2   2   0   2   0   0   2   2   0   2   2   2   0   0   2   2   2   0   2   0   2   0   2   2   2   0   0   2   2   0   0   2   0   2   2   2   0   2   0   2   2   2   0   0   2   0   2   2   0   2   0   0   2   2   0   2   0   0   2   2   2   2   0   0   2   0   2   2   0   2   2   2   2   0   0   0   0   2   0   2   2   0   2   2   2   2   0   0   0   2   2   2   2   2   2   2   2   0   2   0   2   0   2   0   2   2   0   2   0   0   2   2   2   0   0   0   0   0   0   0   2   2   0   2   0   0   0   2   0   2   2   0   0   2   2   2   0   0   0   2   0   0   0   2   0   0   2   0   0   2   2   0   0   2   0   0   2   0   2   0   2   2   2   0   0   2   2
 MK-4-15                0   2   0   0   2   2   0   0   0   2   2   2   0   0   0   0   0   2   2   0   2   2   2   2   2   2   2   0   2   2   2   2   0   2   2   0   2   0   0   2   2   0   2   0   2   0   0   2   0   2   0   2   0   2   0   2   2   2   0   0   2   2   0   0   2   0   2   2   2   0   2   0   2   2   2   0   0   2   0   2   2   0   2   0   2   2   2   0   2   0   0   0   2   2   2   2   0   2   0   2   2   0   2   2   2   2   0   2   0   0   2   0   2   2   0   2   0   2   2   2   0   0   0   2   2   2   2   2   2   2   0   2   0   2   2   2   0   2   2   2   2   0   2   2   2   2   0   0   0   0   0   0   0   2   2   0   2   0   0   0   2   0   2   2   2   0   2   2   2   0   0   0   2   0   0   0   2   0   0   2   0   0   2   0   0   0   2   2   0   2   0   2   0   2   2   2   0   0   2   2
 MK-4-16                0   2   0   0   2   2   0   0   0   2   0   2   0   0   0   0   0   2   2   0   2   2   2   2   2   2   2   0   2   2   2   2   0   2   2   0   2   0   0   2   2   0   2   0   2   0   0   2   2   2   0   2   0   2   0   2   2   2   0   2   2   0   0   0   2   0   2   2   2   0   2   0   2   2   2   0   2   2   0   2   2   2   2   0   2   2   2   0   2   0   0   0   2   2   2   2   0   0   2   2   2   0   2   2   2   0   0   2   0   0   2   0   2   2   0   0   0   2   2   2   2   0   0   2   2   2   2   2   2   2   0   2   2   2   2   2   0   2   2   2   2   0   2   2   2   2   0   0   0   0   0   0   2   2   2   0   0   0   0   0   2   0   2   2   2   0   2   2   0   0   0   0   2   0   2   0   2   0   0   2   0   0   2   0   0   0   2   2   0   2   0   2   0   2   2   2   0   0   2   2
 MK-5-1                 2   0   2   0   2   0   2   0   0   2   2   2   2   0   2   0   0   0   2   2   0   0   2   2   2   0   2   0   2   0   2   0   2   2   2   0   2   0   2   0   2   0   0   2   2   0   2   0   2   0   2   2   0   2   0   0   2   0   0   0   0   0   2   2   0   0   2   0   2   2   2   0   2   2   2   0   0   2   2   0   2   0   2   0   0   2   0   2   2   2   0   0   2   0   2   2   2   2   0   0   0   2   0   2   2   2   0   2   2   2   0   0   0   0   2   0   2   2   0   2   2   2   2   2   2   0   0   0   0   2   2   0   2   2   0   2   0   0   2   2   2   2   2   0   0   0   2   0   2   2   2   0   2   0   2   0   0   0   0   0   2   2   0   0   0   2   0   0   2   0   0   2   2   0   2   0   0   0   2   2   0   0   2   2   2   0   0   2   0   0   2   2   0   0   0   2   0   2   0   2
 MK-5-2                 2   0   2   0   2   0   0   0   0   2   2   2   2   0   2   0   0   0   2   2   0   0   0   2   2   0   2   0   2   0   2   0   0   0   2   2   2   0   2   0   2   0   0   2   0   0   2   0   2   0   2   0   0   2   2   0   2   0   0   2   0   0   2   2   0   0   2   0   2   2   2   0   2   2   2   0   0   2   2   2   2   0   2   2   0   2   0   0   2   2   0   0   2   0   2   0   2   2   0   0   0   2   2   2   2   2   0   2   2   2   0   0   0   0   2   0   2   2   0   2   2   2   2   2   2   0   0   0   0   2   2   0   2   2   0   2   0   0   2   0   2   2   2   0   0   0   2   0   0   2   2   0   2   0   2   0   0   2   0   0   2   2   0   0   0   2   0   0   2   0   0   2   2   0   2   0   2   0   2   2   2   0   2   2   2   0   0   2   0   0   2   2   0   0   0   2   0   2   0   2
 MK-5-3                 2   0   2   0   2   2   0   0   0   2   2   0   2   0   2   0   0   0   2   2   0   0   0   0   2   0   2   0   2   2   2   0   0   0   2   2   2   0   2   2   2   0   0   2   0   0   0   2   2   0   2   0   0   2   2   0   2   2   0   2   0   0   2   2   0   0   2   0   2   2   2   0   2   2   2   0   0   2   2   2   2   0   2   2   0   2   0   0   2   2   0   0   2   0   2   2   2   2   0   0   0   2   2   2   2   2   0   2   2   2   0   0   0   0   2   2   2   2   0   2   2   2   2   2   2   0   0   0   0   2   2   0   2   2   2   2   0   0   2   0   2   2   2   0   0   0   2   0   0   2   2   0   2   0   2   0   0   2   0   0   2   2   0   2   2   2   0   0   2   0   0   2   2   0   2   0   2   0   2   2   2   0   2   2   2   0   2   2   0   0   2   2   0   0   0   2   0   0   0   2
 MK-5-4                 2   0   2   0   2   2   0   0   0   2   2   2   2   0   2   0   0   0   2   2   0   0   0   0   2   0   0   0   2   2   2   0   0   0   2   0   2   0   2   2   2   2   0   2   0   0   0   2   2   0   0   0   0   2   2   0   2   0   0   2   0   0   2   2   0   0   2   0   0   2   2   0   2   2   2   0   0   2   2   2   2   0   2   2   0   2   0   0   0   0   0   0   2   0   0   2   2   2   0   0   0   2   2   2   2   2   0   2   2   0   0   0   0   0   2   2   2   2   0   2   2   2   2   2   0   0   0   2   0   0   2   0   2   2   0   2   0   0   2   0   2   2   2   0   0   0   2   0   0   2   2   0   2   0   2   0   0   2   0   0   2   2   0   2   2   2   0   0   2   2   0   2   2   2   2   0   2   0   2   2   2   0   2   0   2   0   2   0   0   0   2   2   0   0   0   2   0   0   0   0
 MK-5-5                 2   0   2   0   2   2   0   0   0   2   2   2   2   0   2   0   0   0   2   2   0   0   0   0   2   0   0   0   2   2   2   0   0   2   2   0   2   0   2   2   2   2   0   2   2   0   0   2   2   0   0   0   2   2   0   0   2   0   2   2   0   0   2   2   0   0   2   0   0   2   2   0   2   2   2   0   0   2   2   2   2   0   2   2   0   0   0   0   0   0   2   0   2   0   0   2   2   0   0   0   0   2   2   2   2   2   0   2   2   2   2   0   0   0   2   2   2   2   0   0   2   2   2   2   0   0   0   2   0   0   2   0   2   2   0   2   0   0   2   0   0   2   2   0   0   2   2   0   0   2   2   0   2   0   2   0   0   2   0   0   2   0   0   2   2   2   0   0   2   2   0   2   2   2   2   0   2   0   2   2   2   0   2   0   2   0   2   0   0   2   2   2   0   0   0   2   0   0   0   0
 MK-5-6                 2   0   2   0   2   2   0   0   0   2   2   2   2   0   2   0   2   0   2   2   0   0   0   0   2   0   2   0   2   2   2   0   0   2   2   0   2   0   2   2   2   2   0   2   2   0   0   0   2   0   0   0   0   2   0   0   2   0   0   2   0   0   2   2   0   2   2   0   0   2   2   0   2   2   2   0   0   2   2   2   2   0   2   2   0   0   0   0   0   0   2   0   2   2   0   2   0   0   2   0   0   2   2   2   2   2   0   2   2   2   2   0   0   0   2   2   2   2   0   0   2   2   2   2   0   0   2   2   0   0   2   2   2   2   0   2   0   0   2   0   0   2   2   0   0   2   2   0   0   2   2   2   2   2   2   0   0   2   0   0   2   0   0   2   2   2   2   0   0   2   0   2   2   2   2   0   2   2   0   2   2   0   2   0   2   0   2   0   0   2   2   0   0   0   0   2   0   2   0   0
 MK-5-7                 2   0   0   0   2   2   0   0   0   2   2   2   2   0   2   0   2   0   2   0   0   0   0   0   2   0   2   0   2   2   2   0   2   2   0   0   2   0   2   2   2   2   0   2   2   2   0   0   2   0   0   0   2   2   0   0   2   0   0   0   0   0   2   2   0   2   2   0   0   2   2   0   2   2   2   0   2   2   2   2   2   0   2   0   0   0   0   0   0   0   2   0   2   2   2   2   0   0   2   0   2   2   2   2   2   2   0   2   2   2   2   0   0   0   2   2   2   0   0   0   2   2   2   2   0   0   2   2   0   0   0   2   2   2   0   2   0   0   2   0   0   2   2   2   0   2   2   0   0   2   2   2   0   2   2   0   0   2   0   0   2   0   0   2   2   2   2   0   0   2   0   2   2   2   2   0   2   2   0   2   2   0   2   0   2   0   2   0   0   2   2   0   0   0   2   2   2   2   0   0
 MK-5-8                 2   0   0   0   0   2   0   0   0   2   2   2   2   0   2   0   2   0   2   0   0   0   0   0   2   0   0   0   2   2   2   0   2   2   2   0   2   0   2   2   2   2   0   2   2   0   0   0   2   2   0   0   2   2   0   0   2   0   0   2   0   0   2   0   0   2   2   0   0   2   2   0   2   2   2   0   2   2   2   2   2   0   2   0   0   0   0   0   0   2   2   2   2   2   2   2   0   0   2   0   0   2   2   2   2   0   0   2   2   2   0   0   0   0   2   2   2   0   0   0   2   2   2   2   0   0   2   2   0   0   0   2   2   2   0   2   0   0   2   0   0   2   2   2   0   0   2   0   0   2   2   2   0   2   2   0   0   2   0   0   0   2   0   2   2   2   2   0   0   2   0   2   2   2   2   0   2   2   0   2   2   0   2   0   2   0   2   0   0   2   2   0   0   0   2   0   2   0   0   0
 MK-5-9                 0   0   0   0   0   2   0   0   0   2   2   2   2   0   0   0   2   0   2   0   0   0   0   2   2   0   0   0   0   2   2   2   2   2   0   2   2   2   2   2   2   2   2   2   2   0   2   0   2   2   0   0   2   2   0   0   2   0   0   2   2   0   2   0   0   2   2   0   0   2   0   0   2   2   2   0   2   2   0   2   2   0   2   0   0   0   0   0   0   2   2   2   2   2   2   2   0   2   2   0   0   2   2   2   2   0   0   2   2   0   0   0   0   0   2   2   2   0   0   0   2   2   2   2   0   0   2   2   2   0   0   2   0   2   0   2   0   0   2   0   0   2   2   2   2   0   2   0   0   2   2   2   0   2   2   0   2   2   0   0   2   0   0   2   2   0   2   0   0   2   0   2   2   2   2   0   2   2   0   0   2   0   2   0   2   0   2   0   0   2   0   0   0   0   2   0   2   0   0   2
 MK-5-10                0   0   0   0   0   2   0   0   2   2   2   2   2   0   2   0   0   0   2   0   0   0   2   2   2   0   0   2   0   2   2   2   2   0   0   2   2   2   2   2   2   2   2   2   2   0   2   0   2   2   0   0   2   2   0   0   2   2   0   2   2   2   2   0   0   2   2   0   0   2   0   0   2   0   2   0   2   2   0   2   2   0   2   0   0   0   0   0   0   2   2   2   2   0   2   2   0   2   2   0   0   2   2   2   2   0   0   2   2   2   0   0   0   0   0   0   0   0   0   0   2   2   2   0   0   0   0   2   2   0   0   2   0   2   0   2   0   0   2   0   0   2   0   2   2   0   2   0   2   2   2   2   0   2   2   2   2   2   0   0   2   0   0   2   0   0   2   0   0   2   0   2   2   2   2   0   2   2   0   0   2   0   2   0   2   0   2   0   0   0   0   0   0   0   2   0   2   0   0   2
 MK-5-11                0   0   0   0   2   2   2   0   2   2   2   2   2   0   2   0   0   0   2   0   0   0   2   2   2   0   0   0   0   0   2   2   2   0   0   2   2   2   0   2   2   2   2   2   2   0   2   0   2   2   2   0   0   2   0   0   2   2   0   2   2   2   2   2   0   2   2   0   0   2   2   0   2   2   2   0   2   2   0   2   2   0   2   0   0   0   0   0   0   2   0   2   2   0   0   2   0   2   2   0   0   2   2   2   0   0   0   2   2   0   2   0   0   0   0   0   0   0   0   0   2   2   0   0   0   0   0   2   2   0   0   2   2   2   0   2   0   0   2   0   0   2   2   2   2   0   2   0   2   2   2   2   0   2   2   2   2   2   2   0   2   0   0   2   0   2   2   0   2   2   0   2   2   2   2   0   2   2   0   0   2   0   2   0   2   0   2   0   0   0   0   0   0   0   2   0   2   0   0   2
 MK-5-12                0   2   2   0   2   0   2   0   2   2   2   2   2   2   2   0   0   0   2   0   0   0   2   2   2   0   0   0   0   0   2   2   2   2   2   2   2   2   0   2   2   2   2   2   2   0   2   0   2   2   2   0   0   2   0   0   2   2   0   2   2   2   2   2   0   2   2   0   0   2   0   0   2   2   2   0   2   2   0   2   2   0   2   0   0   0   0   2   0   2   0   2   2   0   0   2   0   2   2   0   0   2   2   0   2   0   2   2   2   0   2   2   0   0   0   2   0   0   0   0   2   2   0   0   0   0   0   2   2   0   0   0   2   2   0   2   0   0   2   0   0   2   2   2   2   0   2   0   2   0   2   2   0   2   0   2   2   2   2   0   2   2   0   2   0   2   2   0   2   2   0   2   2   2   2   0   2   2   0   0   2   0   2   0   2   2   2   0   0   0   0   0   0   0   2   0   2   0   0   2
 MK-5-13                0   2   2   0   2   0   2   0   0   2   2   2   2   2   2   0   0   0   2   0   0   0   2   2   0   0   0   0   0   0   2   2   2   2   2   2   2   2   0   2   2   2   2   0   2   0   2   0   2   2   2   0   0   2   0   0   2   2   0   2   2   2   2   2   0   2   2   0   0   2   0   0   2   0   2   0   2   2   0   2   2   0   0   0   0   0   0   2   0   2   0   2   2   0   0   2   0   2   0   0   0   2   2   0   2   2   2   2   2   0   2   2   0   0   0   2   0   0   0   0   2   2   0   0   0   0   0   2   2   0   0   0   0   2   0   2   0   0   2   0   0   2   2   2   2   0   2   0   2   0   2   2   0   2   0   2   2   2   0   0   2   2   0   2   0   2   2   0   2   2   0   0   2   2   2   0   2   2   0   0   2   0   2   0   2   2   2   0   0   0   0   0   0   0   0   0   2   0   2   2
 MK-5-14                0   2   0   0   2   0   2   0   0   2   2   2   2   2   2   0   0   0   2   0   0   0   0   2   0   0   0   0   0   2   2   2   2   2   2   2   2   0   0   2   2   2   2   0   0   0   2   0   2   2   2   0   0   2   0   0   2   2   0   2   2   2   2   2   0   2   2   0   0   2   0   0   2   0   2   0   2   2   0   0   2   0   0   0   2   2   0   2   0   2   0   2   2   2   2   0   0   2   0   0   0   2   2   2   2   2   2   2   2   0   2   2   0   2   0   2   0   0   0   0   2   2   0   0   0   0   0   2   2   0   0   0   0   2   0   2   0   0   2   0   2   2   2   2   2   0   2   0   2   0   2   2   0   2   0   2   0   2   0   0   2   2   0   2   0   2   2   0   2   2   0   0   2   2   2   0   2   2   0   0   2   0   2   0   2   2   2   0   0   0   0   0   2   0   0   0   2   0   2   2
 MK-5-15                0   0   0   0   2   0   2   0   0   2   2   2   2   2   2   0   0   0   2   0   0   0   0   2   0   0   0   0   0   2   2   2   2   2   2   2   2   0   0   2   2   2   2   2   0   0   2   0   2   2   2   0   0   2   0   0   2   2   0   2   2   2   0   0   0   0   2   0   0   0   0   0   2   2   2   0   2   2   0   0   2   0   2   0   2   2   2   2   2   2   2   2   2   2   2   0   0   2   0   0   0   2   2   2   2   2   0   2   2   0   2   2   0   2   0   2   0   0   0   0   2   2   0   2   0   0   0   2   2   0   0   0   0   2   0   2   0   0   2   0   2   2   2   2   0   0   2   0   2   0   2   2   0   2   0   2   0   2   2   0   2   2   0   2   2   2   2   0   2   2   0   0   2   2   2   0   2   2   0   0   2   0   2   0   0   2   2   0   0   0   0   0   2   2   0   0   2   0   2   2
 MK-5-16                0   0   0   2   2   0   2   0   0   2   2   2   2   2   2   0   2   0   2   0   0   0   0   2   0   0   0   0   0   2   0   2   2   2   0   2   0   0   0   2   2   2   2   2   0   0   2   0   2   2   0   0   0   2   0   0   2   2   0   2   2   2   2   0   0   0   2   0   0   0   0   0   2   2   2   0   2   2   0   0   2   0   2   0   0   2   2   0   0   2   2   2   2   2   2   0   0   2   0   0   0   0   2   2   2   2   0   2   2   0   2   2   0   2   0   2   0   2   0   0   2   2   0   2   0   0   0   2   0   0   0   0   0   2   2   0   0   0   2   0   2   2   2   2   0   0   2   0   2   0   2   2   2   2   0   2   0   2   2   0   2   2   0   2   2   2   0   0   2   2   0   0   2   2   2   2   2   2   0   0   2   0   2   0   0   2   2   2   0   0   2   0   0   2   0   0   0   0   2   2
 MK-6-1                 0   0   0   2   2   0   0   0   0   2   2   2   2   0   2   2   0   0   2   2   2   0   0   2   0   2   0   0   2   2   0   2   2   2   2   2   2   2   0   2   2   0   0   2   0   2   0   2   0   0   2   2   0   0   2   0   2   2   0   2   2   0   0   2   0   2   0   2   0   2   2   2   0   0   2   0   2   2   0   2   2   0   2   2   0   0   0   2   2   2   0   0   0   2   0   0   2   0   0   0   2   2   2   0   2   0   0   2   2   0   0   2   0   2   0   0   2   0   2   2   2   2   0   0   2   2   2   2   0   2   0   0   2   0   2   2   0   0   2   2   0   0   2   0   0   0   0   0   0   2   2   2   0   2   2   2   0   0   2   0   0   0   2   0   0   2   2   2   2   0   0   2   0   2   2   2   0   2   0   0   0   0   2   0   2   2   0   2   0   0   0   2   0   0   2   2   0   2   2   2
 MK-6-2                 0   0   0   2   2   0   0   0   0   2   2   2   2   0   2   2   0   0   2   2   2   0   0   2   2   2   0   0   2   2   0   2   2   2   2   2   2   2   0   2   2   0   0   2   0   2   0   2   0   0   2   2   0   0   0   0   2   2   0   2   2   0   0   2   0   2   0   2   0   2   2   2   0   0   2   0   2   2   0   2   2   0   2   2   0   0   0   2   2   2   0   0   2   2   0   0   2   2   0   0   2   0   2   0   2   0   0   2   2   0   0   2   0   2   0   0   2   0   2   0   2   0   0   2   0   2   2   2   0   2   0   0   2   2   2   2   0   0   2   2   0   0   2   0   0   0   0   0   2   0   2   2   0   2   2   2   0   0   2   0   0   0   2   0   0   2   2   2   2   0   0   2   0   2   2   2   0   2   0   0   0   0   2   0   2   2   0   2   0   0   2   2   0   0   0   2   0   2   2   2
 MK-6-3                 0   0   0   2   2   0   0   0   0   2   2   2   2   0   2   2   0   0   2   2   2   0   0   2   2   2   0   0   2   2   0   0   2   2   2   2   2   2   0   2   2   0   0   2   0   2   0   2   0   0   0   2   0   0   0   0   2   2   0   2   2   0   0   2   0   2   0   2   0   0   2   2   2   0   2   0   2   2   0   2   2   0   2   2   0   2   0   2   2   2   2   0   2   2   0   0   2   2   0   0   0   0   2   0   2   0   0   2   2   0   0   2   0   2   0   0   2   0   0   0   2   0   0   2   0   2   2   2   0   2   0   0   2   2   2   2   0   0   2   0   0   0   0   0   0   0   0   0   2   0   0   2   0   2   0   2   0   0   2   0   0   0   2   0   2   2   2   2   2   0   0   2   0   2   2   2   0   2   0   0   0   0   2   0   2   2   0   2   0   2   0   2   2   0   0   2   0   2   2   2
 MK-6-4                 0   0   0   2   2   0   0   2   0   2   2   2   2   0   2   2   2   0   2   0   2   0   0   2   2   2   0   0   2   2   0   0   2   2   2   2   2   2   0   2   2   0   0   2   0   2   0   2   0   0   0   2   0   0   0   0   2   2   0   2   2   0   0   2   0   2   0   2   0   0   2   2   2   0   2   0   0   2   2   2   2   0   2   2   0   2   0   2   0   2   2   0   2   2   0   0   2   2   0   0   0   2   2   0   2   0   0   2   2   0   0   2   0   0   0   0   2   0   0   0   2   0   0   2   2   2   2   0   0   2   0   0   2   2   0   2   0   0   0   0   0   0   0   0   0   0   0   0   2   0   0   2   0   2   0   2   0   0   0   0   0   0   2   0   2   2   2   0   2   0   0   2   0   2   2   2   2   2   0   0   0   0   2   2   2   2   0   2   0   2   0   2   2   0   0   2   0   2   2   2
 MK-6-5                 0   0   0   2   2   0   0   2   0   2   2   2   2   0   2   2   2   0   2   0   0   0   0   2   2   2   2   0   2   2   0   0   2   2   2   2   2   2   0   2   2   0   0   2   0   2   0   2   0   0   0   2   0   0   0   0   2   2   0   2   2   0   0   0   0   2   0   2   0   0   2   2   0   0   0   0   0   2   0   2   0   0   2   2   0   2   0   2   0   2   2   2   0   2   0   0   0   2   0   0   0   2   2   0   0   0   0   2   2   0   0   2   2   0   0   0   0   0   0   0   2   0   0   0   0   0   2   0   0   2   0   0   2   2   0   2   0   0   0   0   0   0   0   0   0   0   0   0   2   0   0   2   0   2   0   2   0   0   0   0   0   0   2   0   2   2   2   0   2   0   0   2   0   2   2   2   2   2   2   0   0   0   2   2   2   2   0   2   0   2   0   2   2   0   0   2   0   2   2   2
 MK-6-6                 0   0   0   2   2   0   0   2   0   0   2   2   2   0   2   2   2   0   2   0   0   0   0   0   2   0   2   0   0   2   0   0   2   2   2   2   2   2   0   2   2   0   0   2   0   2   0   2   0   0   0   2   0   0   0   0   2   2   0   2   2   0   0   0   0   0   0   2   0   0   2   2   0   0   0   0   0   2   0   2   0   0   2   2   0   2   0   2   0   2   2   2   0   0   0   0   0   2   2   0   0   2   2   0   0   0   0   2   0   0   0   0   2   0   0   0   0   2   0   0   2   0   0   0   0   0   2   0   0   2   0   0   0   2   0   2   0   0   0   0   0   0   2   0   0   0   0   2   2   2   0   2   0   2   0   2   0   0   0   0   0   0   2   0   2   2   2   0   2   2   0   0   0   2   2   2   0   2   2   0   0   0   2   2   2   2   0   2   0   2   0   2   2   0   0   2   0   2   0   2
 MK-6-7                 0   0   2   2   2   0   0   2   0   0   2   2   2   0   0   2   0   0   2   0   0   0   0   0   2   0   0   0   2   2   0   0   2   0   2   2   2   2   0   2   2   0   2   2   0   2   0   2   0   0   0   2   0   0   2   0   2   2   0   2   2   0   0   0   0   0   0   2   0   0   2   2   0   0   0   0   0   2   0   2   0   0   2   0   0   2   0   0   0   2   2   2   0   0   0   0   0   2   2   0   0   2   2   0   0   0   0   2   2   0   0   0   2   0   0   0   0   2   0   0   2   0   0   0   0   0   0   0   0   2   0   0   0   2   0   2   0   2   2   0   0   0   2   0   0   0   0   2   2   2   0   2   0   2   0   2   0   0   0   0   0   0   2   0   2   2   2   0   0   2   0   0   0   0   2   0   0   2   2   0   0   0   2   2   2   2   0   2   0   2   0   2   2   0   0   2   0   2   0   0
 MK-6-8                 0   0   2   2   2   0   0   2   0   0   2   2   2   0   0   2   0   0   2   0   0   0   0   0   2   0   0   0   2   2   0   0   2   0   2   0   2   2   0   2   2   0   2   2   0   2   0   0   0   0   0   2   0   0   0   0   2   2   0   2   2   0   0   0   0   0   0   2   2   0   2   2   0   0   0   0   0   2   0   2   0   0   2   0   0   2   0   0   0   2   2   2   0   2   0   0   2   2   2   0   0   2   2   0   2   0   0   2   2   0   0   0   2   0   0   0   0   0   0   0   2   0   0   0   2   0   0   2   0   2   0   0   0   0   0   2   0   0   2   0   0   0   2   0   0   0   0   2   2   2   0   2   0   0   0   2   0   0   0   2   0   0   0   0   2   2   2   0   0   2   0   0   0   0   2   0   0   2   2   0   0   0   2   2   2   2   0   0   0   2   0   2   2   0   0   2   0   2   0   0
 MK-6-9                 0   0   2   2   2   0   0   2   0   0   2   2   2   0   0   2   0   0   2   0   2   0   2   0   2   0   0   0   2   2   0   0   2   0   2   0   2   2   0   2   2   0   2   0   0   2   0   0   2   0   0   2   0   0   0   0   2   2   0   2   2   0   0   0   0   2   0   2   2   0   2   2   0   0   0   0   0   2   0   2   0   0   2   0   0   2   0   0   0   2   2   2   0   2   0   0   2   2   2   0   0   2   2   0   2   0   0   2   2   0   0   0   2   0   0   0   0   0   0   0   2   0   0   2   2   0   0   2   0   2   0   0   0   0   0   2   0   2   2   0   0   0   2   2   0   0   0   2   2   2   0   2   0   0   0   2   0   0   0   2   0   2   0   0   2   2   2   2   0   2   0   0   0   0   2   0   0   2   0   2   0   0   2   2   2   2   0   0   0   2   0   0   2   0   0   2   0   2   0   0
 MK-6-10                0   0   2   2   2   0   0   2   0   0   2   0   2   0   0   0   0   0   2   0   2   0   2   0   2   0   0   0   2   2   0   0   2   0   2   0   2   0   0   2   2   0   2   0   0   0   0   0   2   0   0   2   0   0   0   0   2   2   0   2   0   0   0   2   0   2   0   2   2   0   2   0   0   0   0   0   0   2   0   2   0   0   0   0   0   2   0   0   0   2   2   2   0   2   0   0   2   2   2   0   0   0   2   0   2   0   0   2   0   0   0   2   2   2   0   0   0   0   0   0   2   0   0   0   2   0   0   0   0   2   0   0   0   0   0   2   0   2   2   0   0   0   2   2   0   0   0   2   2   2   0   0   0   0   0   2   0   0   0   0   0   2   0   0   2   0   2   2   0   2   0   0   0   0   2   0   0   2   0   2   2   0   2   2   0   2   0   0   0   2   0   0   2   0   0   2   0   2   0   0
 MK-6-11                0   0   2   2   2   0   0   2   2   0   2   0   2   0   0   0   0   0   2   0   2   0   2   0   2   0   0   0   2   2   0   0   2   2   2   0   2   0   0   2   2   0   2   0   0   0   0   0   2   0   0   2   2   0   0   0   2   2   0   2   0   0   0   2   0   2   0   2   2   0   0   0   0   0   0   0   0   2   0   2   0   0   2   0   0   2   0   0   0   2   2   2   0   2   2   0   2   2   2   0   0   0   2   0   2   0   0   2   0   0   0   2   0   2   0   0   0   0   0   0   0   0   0   0   2   2   0   0   0   2   0   0   0   0   0   2   0   2   2   0   0   0   2   2   0   2   0   2   2   2   0   0   0   0   0   2   0   0   0   0   0   2   0   0   2   2   2   2   0   2   2   0   0   0   2   0   0   2   0   2   2   0   2   2   0   0   0   0   2   2   0   0   2   0   0   2   0   2   0   0
 MK-6-12                0   0   2   2   2   0   0   2   2   2   2   0   2   2   0   0   0   0   2   0   2   0   0   0   2   0   0   0   2   2   2   0   2   2   2   0   2   0   0   2   2   0   2   0   0   0   0   0   2   2   0   2   2   0   0   0   0   2   0   2   0   0   0   2   0   2   0   2   0   0   0   0   0   0   0   0   0   2   0   2   0   0   2   0   0   2   0   0   2   2   2   2   0   2   0   0   2   2   2   0   0   0   2   0   2   0   0   2   0   0   0   0   0   2   0   0   0   0   0   0   0   0   0   0   2   2   2   0   0   2   0   0   0   0   0   2   0   2   2   2   0   0   2   2   0   2   0   2   2   2   0   0   0   0   0   2   0   0   0   0   0   2   0   0   2   0   2   0   0   2   2   0   0   0   2   0   0   2   0   2   2   0   2   2   0   0   0   0   2   2   0   0   2   2   2   2   0   2   2   0
 MK-6-13                0   0   2   2   2   0   0   2   2   2   2   0   0   2   0   0   0   2   0   0   2   0   0   0   2   2   0   2   2   2   2   0   2   2   2   0   2   0   0   2   2   0   0   2   0   0   0   0   2   2   0   2   2   0   0   2   0   2   0   2   0   0   0   2   0   2   0   2   0   0   0   0   0   0   2   0   0   2   0   2   0   0   2   0   0   2   0   0   2   2   2   2   0   0   0   0   2   2   2   0   0   0   2   0   0   0   0   2   0   2   0   0   0   2   0   0   0   0   0   0   0   0   0   0   2   2   2   0   0   0   0   0   0   0   2   2   0   2   2   2   0   0   2   2   0   2   0   2   2   2   0   0   0   0   0   2   0   0   0   0   0   2   0   0   2   0   2   2   2   2   2   0   0   0   0   2   0   2   0   2   2   0   2   2   0   0   0   0   2   2   0   0   2   0   2   2   0   2   2   0
 MK-6-14                0   0   2   2   2   0   0   2   2   2   2   0   2   0   0   0   0   2   0   0   2   0   2   2   2   2   0   2   2   2   2   0   2   2   2   2   2   0   0   2   2   0   0   0   0   0   0   0   2   2   0   2   0   0   0   0   0   2   0   2   0   0   0   2   0   2   0   2   0   0   0   0   0   0   2   0   0   2   0   2   0   0   2   0   0   0   0   0   2   2   2   2   0   2   0   0   2   2   2   0   0   0   2   0   0   0   0   2   2   2   0   0   0   2   0   0   0   0   0   0   0   0   0   0   2   2   2   0   0   0   0   0   0   0   2   2   2   0   2   2   2   0   2   2   0   2   0   2   2   2   0   0   0   0   0   2   0   0   0   0   0   2   0   0   2   0   0   2   2   2   2   0   0   0   0   2   0   2   0   0   2   0   2   2   0   0   0   2   2   2   0   0   2   0   2   2   0   2   2   0
 MK-6-15                0   0   2   0   0   0   0   2   2   2   2   0   2   0   0   0   0   2   0   0   2   0   2   2   2   2   0   2   2   2   2   0   0   2   2   2   2   0   0   2   2   0   0   0   0   2   2   0   2   2   0   2   0   0   0   2   0   2   0   2   0   0   0   2   0   2   0   2   0   0   0   0   2   0   2   0   0   2   0   2   0   0   2   0   0   0   0   0   2   2   2   2   0   0   0   0   2   2   2   0   2   0   2   0   0   0   0   2   2   2   0   0   0   2   0   0   0   2   0   0   2   0   0   0   2   2   2   0   0   0   2   0   0   2   2   2   2   0   2   2   2   0   2   2   0   2   0   2   2   2   0   0   0   0   0   2   0   0   0   0   0   2   0   0   2   0   0   2   2   2   2   0   0   0   0   2   0   2   0   0   2   0   2   2   0   0   0   2   2   2   0   0   2   0   0   0   0   2   2   0
 MK-6-16                0   0   2   0   0   0   0   2   2   2   2   0   2   0   0   2   0   2   0   0   2   0   0   2   2   2   0   2   0   2   2   0   0   2   2   2   2   0   0   2   2   0   0   0   0   0   2   0   2   2   0   2   0   0   0   2   0   2   0   2   0   0   0   2   0   2   2   0   0   0   0   0   2   0   2   0   2   2   0   2   0   0   2   0   0   0   0   0   0   2   2   2   0   0   0   0   2   0   2   2   2   0   2   0   0   0   0   2   2   2   0   0   0   2   0   0   0   2   0   0   2   0   0   0   2   2   2   0   0   0   2   0   0   0   2   2   2   0   2   2   2   2   2   2   0   2   0   2   2   2   0   0   0   0   0   2   0   0   2   0   0   2   0   0   2   0   0   2   0   2   2   0   0   0   0   2   0   2   0   0   2   0   2   2   0   2   0   2   2   2   0   0   2   0   0   0   0   2   2   0
 
!****************************************** Phenotypic Data **********************************************************
!-100.0 is resevred for missing phenotype
SimulatedTrait1         9.3093   11.0353   10.8599   13.0206   11.0389   11.1138   10.1863    9.1818    9.7434    9.7054   11.3534    9.8422    9.7128    7.8177   11.8144    9.6808    7.6564   10.0462   12.2834   10.1361    9.6786   10.3693    9.0972    6.7490   10.9194    9.8317    9.7373    8.7775   10.8291   11.9327   12.2893    9.8943   10.5404    9.7605   11.5581   10.6315    8.7806   10.8342    8.5263   10.5980    9.3905   12.2361    8.5230    8.8970   11.4245    9.2253    9.9305   12.0162   12.4269    7.4657   10.0248   10.2436   12.1248   10.7200   10.1436    7.8027    8.0054   10.5181   10.1614    9.9821    8.2268   10.7274   12.6379    9.7757    9.5623   11.4387    9.9278    9.2111    9.2905    8.9191    9.5745    9.3373    9.9739    9.7941    9.8281   11.2394    7.5109   11.9012   10.0078   10.4033   10.0285    9.3674   10.0815   10.0739   10.2216   11.3370    7.7430   10.2468   10.2834   10.6348    9.0783   11.1924    9.3523    8.4638    9.1396    9.6048   12.8150    8.8410    9.2438   10.2599    9.7406   12.0493    9.4753    9.1668   11.1393   10.8449   11.4438   10.4573   14.2389   10.3992    9.5270    6.5974   12.1699    9.2032   11.1506    7.9054   11.9190   10.1556   10.4640    9.2539   11.7424   11.8895   10.7127    8.8618    8.4516   10.7495    8.5589   12.1553   10.2948   10.9737   10.6364    9.3873   11.5534   10.1874    9.1805   10.5930    9.0713    9.5469   13.0361   10.5577    9.7822   11.4128   11.0583    8.0600    9.4285    6.7412    8.7915    8.9316    9.1715    7.5613   11.8085    9.5060    9.1152    9.4952   11.2873    8.2781   11.2364   10.9190   10.4440    9.0661   10.1657   10.2742    9.4327   14.1865    8.6230   10.1851   10.9559   11.6970   10.4581   13.2897   10.2105    8.7415    7.9105    8.9444   11.0740    7.4157   11.4414    9.5482    9.0378    9.1232   11.6541    8.0153   10.9726    9.1243   10.2685   10.2511   11.3405    8.8738    7.2084    8.9491   10.3470   12.5640    5.6493   11.0144    8.5220   11.3966    9.1071   10.2505    9.6608    8.5483
SimulatedTrait2        14.9638   16.1009   16.8386   13.4837   14.6938   16.3420   17.1706   14.6689   14.3083   15.5507   16.3175   14.9275   15.0725   13.9120   13.9157   13.9732   13.5743   15.1398   15.9984   14.5877   14.4653   12.8325   16.0363   14.1585   16.8316   13.9169   14.2273   13.1007   16.1089   16.4630   15.7782   14.7040   14.2850   17.3683   16.3655   14.7495   16.0043   14.0840   15.3014   16.2451   13.5355   13.9811   14.3442   16.4322   16.4656   14.8536   13.7162   13.6353   15.9800   14.3852   11.7360   13.4124   16.8534   16.8468   15.7396   12.4522   12.0507   13.5104   15.0965   17.6705   14.1642   11.1630   15.5230   16.8036   12.1264   14.9020   15.1531   16.7354   14.3726   14.1673   16.8098   14.2050   16.7562   16.0048   16.0582   14.1556   15.7794   16.1517   17.9830   16.0401   14.3358   15.1589   17.4395   14.5700   14.2426   16.0991   13.8613   17.1234   13.0624   12.9123   16.4258   15.4321   14.6681   14.9946   13.6981   14.1935   15.4349   17.4667   15.0410   11.6614   14.2572   13.5456   15.5010   15.0289   14.8911   16.8626   15.8061   16.2897   16.2225   14.5701   15.7606   11.8656   11.4969   16.6003   14.5126   15.9548   14.7402   17.4725   14.1089   11.6127   14.2332   15.6436   17.4504   15.1934   13.3117   14.3984   12.7886   16.4777   16.6021   12.5229   16.9112   17.7712   13.4122   12.9952   16.3007   13.7337   14.0251   12.1311   14.1223   14.9011   18.4779   15.0013   14.7642   15.9061   15.5254   16.0337   15.3441   16.5625   13.8734   15.4129   15.2253   14.8533   15.8817   15.1698   14.7795   14.6257   12.4184   15.3889   14.3385   13.3101   15.8735   13.5550   14.3457   15.0485   15.7979   14.5724   14.7268   12.2752   13.6878   16.5283   14.8242   16.4881   17.9673   17.3531   14.8058   13.6490   17.2103   13.3375   15.8171   16.4663   17.5079   15.4493   13.5404   15.7150   16.4169   14.6602   18.3693   14.3402   14.4664   13.4595   16.8699   15.0865   13.2652   14.7160   11.2691   15.0063   17.0519   14.2647   12.7117   16.1145
 
