# Supplementary material for: Inclusive Composite Interval Mapping of QTL by Environment Interactions in Biparental Populations
Source: PLoS One. 2015 Jul 10;10(7):e0132414. doi: 10.1371/journal.pone.0132414 (PMC4498613; doi:10.1371/journal.pone.0132414)
Supplement: S3 File — (ZIP) [file pone.0132414.s003.zip › Simulation for unliked model/Simulated popualtions/run_00003.met]

!**********************Note: lines staring with "!" are remarks and will be ignored in the program********************
!*********************************General Information**********************************
!Assuming F1 = P1 x P2, populations available in QTL IciMapping are: 
!  1, P1BC1F1 = P1 x F1, the first backcrossing where P1 is used as the recurrent parent;
!  2, P2BC1F1 = P2 x F1, the first backcrossing where P2 is used as the recurrent parent;
!  3, F1DH, F1-derived doubled haploids; 
!  4, RIL or F1RIL, recombination inbred lines through the repeated selfing of F1;
!  5, P1BC1RIL, recombination inbred lines through the repeated selfing of P1BC1F1;
!  6, P2BC1RIL, recombination inbred lines through the repeated selfing of P2BC1F1;
!  7, F2, the selfing generation of F1;
!  8, F3, the selfing generation of F2;
!  9, P1BC2F1, the second backcrossing where P1 is used as the recurrent parent; 
! 10, P2BC2F1, the second backcrossing where P2 is used as the recurrent parent;
! 11, P1BC2RIL, recombination inred lines through the repeated selfing of P1BC2F1; 
! 12, P2BC2RIL, recombination inred lines through the repeated selfing of P2BC2F1; 
! 13, P1BC1F2, the selfing generation of P1BC1F1; 
! 14, P2BC1F2, the selfing generation of P2BC1F1; 
! 15, P1BC2F2, the selfing generation of P1BC2F1; 
! 16, P2BC2F2, the selfing generation of P2BC2F1; 
! 17, P1BC1DH, P1BC1F1-derived doubled haploids; 
! 18, P2BC1DH, P2BC1F1-derived doubled haploids; 
! 19, P1BC2DH, P1BC2F1-derived doubled haploids; 
! 20, P2BC2DH, P2BC2F1-derived doubled haploids; 
   3      !Mapping Population (see remarks above)
   2      !Mapping Function (1 for Kosambi; 2 for Haldane; 3 for Morgan)
   2      !Marker Space Type (1 for intervals; 2 for positions)
   1      !Marker Space Unit(1 for centiMorgans; 2 for Morgan)
   6      !Number of Chromosomes (or Linkage Groups)
 200      !Size of the mapping population
   2      !Number of environments
 
!***************************************** Chromosomes and Linkage Maps **********************************************
!Chromosome                 NumMarkers
-CH1                        16
-CH2                        16
-CH3                        16
-CH4                        16
-CH5                        16
-CH6                        16
!Linkage map (Marker name followed by position or the interval length)
 MK-1-1                1     0.000
 MK-1-2                1    10.000
 MK-1-3                1    20.000
 MK-1-4                1    30.000
 MK-1-5                1    40.000
 MK-1-6                1    50.000
 MK-1-7                1    60.000
 MK-1-8                1    70.000
 MK-1-9                1    80.000
 MK-1-10               1    90.000
 MK-1-11               1   100.000
 MK-1-12               1   110.000
 MK-1-13               1   120.000
 MK-1-14               1   130.000
 MK-1-15               1   140.000
 MK-1-16               1   150.000
 MK-2-1                2     0.000
 MK-2-2                2    10.000
 MK-2-3                2    20.000
 MK-2-4                2    30.000
 MK-2-5                2    40.000
 MK-2-6                2    50.000
 MK-2-7                2    60.000
 MK-2-8                2    70.000
 MK-2-9                2    80.000
 MK-2-10               2    90.000
 MK-2-11               2   100.000
 MK-2-12               2   110.000
 MK-2-13               2   120.000
 MK-2-14               2   130.000
 MK-2-15               2   140.000
 MK-2-16               2   150.000
 MK-3-1                3     0.000
 MK-3-2                3    10.000
 MK-3-3                3    20.000
 MK-3-4                3    30.000
 MK-3-5                3    40.000
 MK-3-6                3    50.000
 MK-3-7                3    60.000
 MK-3-8                3    70.000
 MK-3-9                3    80.000
 MK-3-10               3    90.000
 MK-3-11               3   100.000
 MK-3-12               3   110.000
 MK-3-13               3   120.000
 MK-3-14               3   130.000
 MK-3-15               3   140.000
 MK-3-16               3   150.000
 MK-4-1                4     0.000
 MK-4-2                4    10.000
 MK-4-3                4    20.000
 MK-4-4                4    30.000
 MK-4-5                4    40.000
 MK-4-6                4    50.000
 MK-4-7                4    60.000
 MK-4-8                4    70.000
 MK-4-9                4    80.000
 MK-4-10               4    90.000
 MK-4-11               4   100.000
 MK-4-12               4   110.000
 MK-4-13               4   120.000
 MK-4-14               4   130.000
 MK-4-15               4   140.000
 MK-4-16               4   150.000
 MK-5-1                5     0.000
 MK-5-2                5    10.000
 MK-5-3                5    20.000
 MK-5-4                5    30.000
 MK-5-5                5    40.000
 MK-5-6                5    50.000
 MK-5-7                5    60.000
 MK-5-8                5    70.000
 MK-5-9                5    80.000
 MK-5-10               5    90.000
 MK-5-11               5   100.000
 MK-5-12               5   110.000
 MK-5-13               5   120.000
 MK-5-14               5   130.000
 MK-5-15               5   140.000
 MK-5-16               5   150.000
 MK-6-1                6     0.000
 MK-6-2                6    10.000
 MK-6-3                6    20.000
 MK-6-4                6    30.000
 MK-6-5                6    40.000
 MK-6-6                6    50.000
 MK-6-7                6    60.000
 MK-6-8                6    70.000
 MK-6-9                6    80.000
 MK-6-10               6    90.000
 MK-6-11               6   100.000
 MK-6-12               6   110.000
 MK-6-13               6   120.000
 MK-6-14               6   130.000
 MK-6-15               6   140.000
 MK-6-16               6   150.000
!*********************************** Marker Types ********************************************************************
!Co-dominant marker: When heterozygote F1 is present, P1 is coded as 2, F1 is coded as 1, and P2 is coded as 0; Otherwise, P1 is coded as 2, and P2 is coded as 0. 
!Dominant marker: When heterozygote F1 is present, P1 and F1 are coded as 12, and P2 is coded as 0; Otherwise, P1 is coded as 2, and P2 is coded as 0.  
!Recessive markers: When heterozygote F1 is present, P1 is coded as 2, and F1 and P2 are coded as 10; Otherwise, P1 is coded as 2, and P2 is coded as 0. 
!Missing marker is coded as -1. 
 MK-1-1                 2   2   2   2   2   0   2   2   2   2   0   2   2   2   2   2   2   2   0   0   2   0   0   2   2   2   0   2   0   0   2   0   0   2   2   0   2   2   0   2   0   2   0   0   0   0   0   2   0   0   2   2   0   0   2   2   2   0   2   2   0   2   2   0   2   2   0   0   0   2   0   0   0   2   2   2   0   2   2   2   0   0   2   0   2   0   2   2   2   2   2   2   0   2   0   2   2   0   2   2   2   2   0   2   0   2   0   2   0   0   0   2   0   2   0   2   0   2   0   0   2   2   0   0   2   2   0   0   2   0   0   2   0   0   2   0   2   2   2   0   2   2   0   2   0   2   2   2   0   2   2   0   0   0   0   0   0   0   0   2   2   2   0   2   0   2   2   2   0   2   0   2   2   2   0   0   2   0   2   0   2   2   0   2   0   0   0   0   0   2   2   0   0   0   0   0   2   0   0   2
 MK-1-2                 2   2   2   2   2   0   2   2   2   2   0   2   2   2   2   2   2   2   0   0   2   0   0   2   2   2   0   2   0   0   2   2   0   2   2   2   2   2   0   0   0   2   0   0   0   0   0   2   0   0   2   2   0   0   2   0   2   0   2   0   0   2   2   0   2   2   0   0   0   2   2   0   0   2   2   2   2   2   2   2   0   0   2   0   2   0   0   2   2   2   2   2   2   2   0   2   2   0   2   2   2   2   0   2   0   2   0   0   2   0   0   2   0   0   0   2   0   2   0   0   2   2   0   0   2   2   0   0   2   2   2   2   0   0   2   0   2   2   2   2   2   2   0   2   0   2   2   2   0   2   2   0   0   0   0   0   0   0   0   2   2   2   0   2   0   2   2   2   0   2   0   2   2   0   0   0   2   2   0   0   2   2   0   2   0   0   0   0   0   2   2   0   0   0   0   0   2   0   0   2
 MK-1-3                 2   2   2   2   2   0   2   2   2   2   0   2   2   2   2   0   0   2   0   0   2   0   0   2   2   2   0   0   0   0   2   2   0   2   2   2   0   2   0   0   0   2   0   0   0   0   0   2   0   0   2   2   0   0   2   0   2   0   2   0   0   2   0   0   2   2   0   0   0   2   2   2   0   0   2   2   2   2   2   2   0   0   2   0   2   0   0   2   2   2   2   2   2   2   0   2   2   0   2   0   0   2   0   2   0   2   0   0   0   0   0   2   0   0   0   2   0   2   0   0   2   2   0   0   2   2   0   0   0   2   2   2   0   0   2   0   2   2   2   2   2   2   2   2   2   2   2   2   0   2   2   0   2   0   0   2   0   0   0   2   2   2   0   2   0   2   2   2   0   2   0   2   2   0   0   0   2   2   0   0   2   2   0   0   0   0   0   2   0   2   2   0   0   0   0   0   2   0   0   2
 MK-1-4                 2   2   2   0   2   0   2   2   2   2   0   2   2   2   2   0   0   2   2   0   2   0   2   2   2   2   0   0   0   0   2   2   0   2   2   2   2   2   0   0   0   2   0   0   0   0   0   2   0   0   2   2   0   0   2   0   2   2   2   0   0   0   0   0   2   0   0   0   0   2   2   2   0   0   0   2   2   2   2   2   2   0   2   0   2   0   0   2   2   2   2   2   2   2   2   2   2   0   2   0   0   2   0   2   0   2   0   0   0   0   0   2   0   0   0   2   0   2   0   0   2   2   0   0   2   2   0   0   0   2   2   2   0   0   2   0   2   2   2   2   2   2   2   2   2   2   2   2   0   2   2   0   2   0   0   2   0   0   0   2   2   2   0   2   0   2   2   2   0   2   0   2   0   0   0   0   2   2   0   0   2   2   0   0   2   0   2   2   0   2   2   0   0   0   0   0   2   0   0   2
 MK-1-5                 2   2   2   0   2   0   2   2   2   2   0   2   2   2   2   0   0   2   2   2   2   0   2   2   2   0   0   0   0   0   2   2   0   2   2   2   0   2   0   0   0   2   0   0   0   0   0   0   0   0   2   2   0   0   2   0   2   2   2   0   0   0   0   0   2   0   0   0   0   2   2   2   0   0   0   2   2   0   2   2   2   0   2   0   2   0   0   0   2   2   2   2   2   2   2   0   2   0   2   0   0   2   0   2   0   0   2   0   0   0   0   2   0   0   0   2   2   2   2   0   2   2   0   0   2   2   0   0   0   2   2   2   2   0   2   0   2   0   2   0   2   2   2   0   2   2   2   2   0   0   2   2   2   0   0   2   0   0   0   0   2   2   0   2   2   2   2   2   0   0   0   2   2   0   0   0   2   2   0   0   2   2   0   0   2   0   2   2   2   2   2   0   0   0   0   0   2   0   0   2
 MK-1-6                 2   2   0   2   2   0   0   2   2   2   0   2   2   2   2   2   0   2   2   2   2   0   2   2   2   0   0   0   0   2   0   2   0   2   2   2   0   2   0   0   0   2   0   0   0   0   0   0   2   0   2   0   0   0   2   0   2   2   2   0   0   0   0   0   2   2   2   0   0   2   0   2   2   0   0   2   2   0   2   2   2   0   2   0   2   2   0   2   2   2   2   2   2   2   2   0   2   0   0   0   0   2   0   2   0   0   2   0   0   0   0   2   0   2   0   2   2   2   2   0   2   0   0   2   2   2   0   0   0   2   0   2   2   0   2   0   2   2   2   0   2   2   2   0   2   0   2   2   0   0   2   2   2   0   0   2   0   0   0   0   2   2   0   0   2   2   2   0   0   0   0   2   2   0   0   0   0   2   0   0   2   2   0   0   0   0   2   2   2   2   0   0   0   0   0   2   0   0   0   2
 MK-1-7                 2   0   0   2   0   0   0   2   2   0   0   2   2   2   2   2   0   0   2   2   2   0   2   2   0   0   2   0   0   2   0   2   0   2   2   2   0   2   0   0   2   2   0   0   0   0   0   0   2   0   2   0   0   0   2   0   2   0   0   0   0   0   0   0   2   2   2   2   0   2   0   2   2   0   0   2   2   0   2   2   2   0   2   0   2   2   2   2   2   2   2   2   2   2   2   0   2   0   0   0   0   2   0   0   2   0   2   0   0   0   0   2   0   2   0   2   2   2   2   0   2   0   0   2   2   2   0   0   0   0   0   2   2   0   2   0   2   2   2   0   0   2   2   0   2   0   2   2   0   0   2   2   2   0   0   2   0   0   0   0   2   2   0   0   2   2   2   0   0   0   0   2   2   0   0   0   0   0   0   0   0   2   0   0   0   2   2   2   2   0   0   2   0   0   0   2   2   0   0   2
 MK-1-8                 2   0   0   2   0   0   0   2   2   0   0   2   2   0   2   2   2   0   2   2   2   0   2   2   0   0   2   0   0   2   0   2   0   2   2   2   0   2   0   0   0   2   2   0   0   0   0   0   2   0   0   0   0   0   2   0   2   0   2   0   0   0   0   0   2   2   2   2   0   2   0   2   2   0   0   2   2   0   2   2   2   0   2   0   2   2   2   2   2   2   2   2   2   2   2   0   2   0   0   0   0   2   0   0   2   0   2   0   0   0   0   0   0   2   0   2   2   2   2   0   2   0   2   2   0   2   0   0   0   2   2   2   0   0   2   0   2   2   2   0   0   2   2   0   2   0   2   2   0   0   2   2   2   0   0   2   0   0   0   0   2   2   0   0   2   2   2   0   0   0   0   2   2   0   0   0   0   0   0   0   0   2   0   0   0   2   2   2   2   0   0   2   0   0   0   2   2   2   0   2
 MK-1-9                 2   0   0   2   2   0   2   2   2   2   0   2   2   0   2   2   2   2   2   2   2   0   2   2   0   0   2   0   0   2   2   2   0   2   2   2   0   2   0   2   0   2   2   0   0   2   0   0   2   0   0   2   0   0   2   0   2   0   2   0   0   0   0   0   2   2   2   2   0   2   0   2   2   0   2   2   2   0   2   2   0   0   2   0   2   2   2   2   2   2   2   2   2   2   2   0   2   0   0   0   2   2   0   0   2   0   2   0   0   0   0   0   0   2   0   2   2   2   2   0   2   0   2   2   2   2   0   2   0   2   2   2   0   0   0   0   2   2   2   0   0   2   2   0   2   0   2   2   2   0   2   2   2   0   0   2   0   0   2   0   2   2   0   0   2   2   0   0   2   0   0   0   0   0   0   0   0   0   0   0   0   2   0   0   0   2   2   2   2   0   2   2   0   0   0   2   2   2   2   2
 MK-1-10                2   0   2   2   0   0   2   2   2   2   0   2   2   0   2   2   2   2   2   2   2   0   2   2   0   0   2   0   0   2   2   2   0   2   0   2   0   2   0   2   0   2   0   0   0   2   0   0   2   2   2   2   2   0   0   0   2   0   2   0   0   0   0   0   2   2   2   2   0   2   0   2   2   0   2   2   2   0   2   2   0   0   2   0   2   2   2   2   2   2   2   2   2   2   2   0   2   0   0   0   2   2   0   0   2   0   2   0   0   0   0   2   0   2   0   2   2   2   2   0   2   0   2   2   2   2   0   0   0   2   2   2   0   0   0   0   2   2   2   0   2   0   2   0   0   0   2   2   2   0   2   2   2   0   0   2   0   0   2   0   2   2   2   0   2   0   0   0   2   0   0   2   0   2   0   0   0   0   0   0   0   2   0   0   0   0   2   2   2   0   2   2   0   0   2   2   2   2   2   2
 MK-1-11                2   0   2   2   0   0   2   2   2   2   0   2   2   0   2   2   2   2   2   2   0   0   2   2   0   0   2   0   0   2   2   2   2   2   0   2   0   2   0   2   0   2   0   0   2   2   0   0   2   2   0   0   2   0   0   0   2   0   2   0   0   0   0   0   2   2   2   2   0   2   0   2   0   0   2   2   2   0   2   2   0   0   2   0   2   2   2   2   2   2   2   2   2   2   2   0   2   0   0   0   2   2   0   0   2   0   2   0   0   0   0   2   0   2   0   2   2   2   0   0   2   0   2   2   2   2   0   0   0   2   2   2   0   2   0   0   2   0   2   0   2   0   2   0   0   0   2   0   2   0   0   2   2   0   2   0   0   0   2   2   2   2   2   2   2   0   0   0   2   0   2   2   0   2   2   0   0   2   0   0   0   2   0   0   0   0   2   2   2   0   2   2   0   0   2   2   2   2   2   0
 MK-1-12                2   0   2   2   0   0   2   2   2   2   0   2   2   0   2   2   2   0   0   2   0   0   2   2   0   0   2   0   0   2   2   2   0   2   0   0   0   2   0   2   0   2   0   0   2   2   0   0   2   2   0   0   2   0   0   0   2   0   2   2   0   0   0   0   0   2   2   2   0   2   2   2   0   0   2   2   2   0   2   2   2   0   2   0   2   2   2   2   2   2   2   2   2   2   2   0   2   0   0   0   2   2   0   0   2   0   2   2   0   0   0   2   0   2   0   2   2   2   2   2   2   0   2   2   2   0   0   0   0   2   2   2   0   2   0   0   2   0   2   2   2   0   2   0   0   0   0   0   2   2   0   2   2   0   2   0   2   0   2   2   2   2   2   2   2   0   0   0   0   0   0   2   0   2   0   0   0   2   0   0   0   2   0   2   0   0   2   2   2   2   2   2   0   0   2   2   2   0   2   0
 MK-1-13                2   0   2   0   0   0   2   2   2   2   0   2   2   0   2   2   2   0   0   2   0   0   2   2   2   0   2   0   0   2   2   2   2   2   0   0   0   0   0   2   0   2   0   0   2   2   0   0   2   2   0   0   2   0   0   0   2   0   2   2   0   2   0   0   0   2   2   2   0   0   2   2   0   0   2   2   2   0   2   0   2   0   2   0   0   2   0   2   2   2   2   2   2   2   2   0   2   0   0   0   2   2   0   0   2   0   2   2   2   0   0   2   0   2   0   2   2   2   2   0   2   2   2   2   2   0   0   0   0   0   2   2   0   2   2   0   2   0   2   2   2   0   2   2   0   0   0   0   2   2   0   2   2   0   2   0   2   0   2   2   2   0   2   2   2   0   0   0   0   0   0   2   0   0   0   0   0   2   0   0   0   2   0   2   0   0   0   2   2   2   2   2   0   0   2   2   2   0   2   0
 MK-1-14                2   0   2   0   0   0   2   0   2   2   0   2   2   0   2   2   2   0   0   2   0   0   2   2   2   0   0   0   2   2   2   2   0   2   0   0   0   0   0   2   0   2   0   0   2   2   0   0   2   2   0   0   2   0   0   0   2   0   2   2   0   2   0   0   0   2   2   2   2   0   2   2   0   0   2   0   2   0   2   0   2   0   2   0   0   2   0   0   2   2   0   2   2   2   0   0   2   0   0   2   2   2   0   0   2   0   2   2   0   0   2   0   2   2   0   2   2   2   0   0   2   2   2   2   0   0   0   0   0   0   2   0   0   2   0   2   2   0   2   0   2   2   2   2   0   0   0   0   2   2   0   0   2   0   2   0   2   0   2   2   2   2   2   2   2   0   0   0   0   0   0   2   2   0   0   0   0   2   0   0   2   2   0   2   0   0   0   2   2   2   2   2   0   0   2   2   2   0   2   0
 MK-1-15                2   0   2   0   0   0   2   0   2   2   0   2   2   0   2   2   2   0   0   2   2   0   2   2   2   0   0   0   2   2   2   2   0   2   0   0   0   0   0   0   0   2   0   0   0   2   0   0   2   0   0   0   2   0   0   0   2   0   2   2   0   2   0   0   0   2   2   2   2   0   2   2   0   0   2   0   2   0   2   2   2   2   2   0   0   2   0   0   2   2   0   2   0   0   0   0   2   2   0   2   2   2   2   0   2   0   2   2   0   0   2   0   2   2   0   2   2   2   0   0   2   2   2   2   0   0   0   0   0   0   2   0   0   2   0   2   2   0   2   0   2   0   2   2   0   0   0   0   2   2   0   0   2   2   2   0   2   0   0   0   2   2   2   2   2   0   0   0   0   0   0   2   2   2   0   2   0   2   0   2   2   2   0   2   0   0   0   2   2   2   2   0   0   0   2   2   2   0   2   0
 MK-1-16                2   0   2   0   0   0   2   0   2   2   0   2   2   2   2   0   2   0   0   2   2   2   2   2   2   0   0   0   2   2   2   0   0   2   0   0   0   2   0   0   0   2   0   0   0   2   0   0   2   0   0   0   2   0   0   0   2   0   2   2   0   2   0   0   0   2   2   0   2   0   2   2   0   2   2   0   2   0   2   2   2   2   2   0   0   2   0   0   2   2   0   2   0   0   0   2   2   2   0   2   2   2   0   0   2   0   2   2   0   0   2   0   2   0   2   2   2   2   0   0   2   2   2   2   0   0   2   0   0   0   2   2   0   0   0   0   2   0   2   0   2   0   0   2   0   0   2   0   2   2   2   0   2   2   2   0   2   0   0   0   2   2   2   2   0   0   0   2   0   0   0   2   0   2   0   2   0   2   0   2   2   2   0   2   0   0   2   2   2   2   2   0   0   0   2   2   2   2   2   0
 MK-2-1                 0   2   0   0   2   2   2   0   2   2   2   2   2   2   0   0   2   2   0   0   0   2   0   2   2   0   0   0   2   0   2   2   0   2   0   2   2   2   2   0   0   2   2   0   2   2   0   2   2   0   0   0   0   0   2   0   0   0   2   0   0   0   2   2   0   0   0   0   2   2   0   0   0   0   0   2   0   2   2   0   2   2   0   0   0   0   2   0   2   2   2   2   2   0   2   0   0   0   0   0   2   2   2   2   2   0   0   0   0   2   0   0   0   0   2   0   0   0   0   0   2   0   2   0   0   0   0   2   0   2   2   0   0   0   0   0   2   0   2   2   0   0   2   0   0   0   0   0   2   2   2   0   0   0   0   2   2   0   2   2   0   2   2   0   0   0   0   2   2   0   2   2   0   2   0   2   0   0   2   0   0   0   0   2   0   0   0   2   0   0   2   2   2   0   2   0   0   2   2   2
 MK-2-2                 0   2   0   0   2   2   2   0   2   2   2   2   2   2   0   0   2   2   2   0   0   2   0   2   2   0   0   0   2   2   2   2   0   0   0   2   0   2   2   0   2   2   2   2   2   2   0   2   2   0   0   0   0   0   2   0   0   0   2   0   2   0   2   2   0   0   0   0   2   2   0   0   0   0   0   2   0   2   2   0   2   2   0   0   0   0   2   0   2   2   2   2   0   0   2   0   0   2   0   0   2   2   2   2   2   0   0   0   0   2   0   0   0   0   2   0   0   0   0   2   2   2   2   0   0   2   0   2   0   2   2   0   0   0   0   0   2   0   2   2   0   0   0   0   0   0   0   0   2   2   2   2   0   0   0   2   2   0   2   2   0   2   2   0   0   0   2   2   2   0   2   2   0   2   0   2   2   0   2   0   0   0   0   2   0   0   0   2   0   2   2   2   2   0   2   0   0   2   2   2
 MK-2-3                 0   2   0   0   2   2   0   0   2   2   2   2   2   2   0   0   2   2   2   0   0   2   2   2   2   0   0   0   2   2   0   0   0   0   0   2   0   2   2   0   2   2   2   0   2   2   0   2   2   0   0   0   0   2   0   0   0   2   2   0   2   0   2   2   0   0   0   2   2   2   0   0   0   0   2   0   2   2   2   0   2   2   0   0   0   0   2   0   2   2   2   2   0   0   2   0   0   2   0   0   2   2   2   2   2   2   0   0   0   2   0   0   0   0   2   0   0   0   2   2   2   2   2   0   0   2   0   0   0   2   0   0   0   0   0   0   2   0   0   0   0   0   0   0   0   0   0   0   2   0   2   2   0   0   0   2   2   0   2   2   0   2   2   0   0   2   2   2   2   2   2   2   0   2   0   2   2   0   2   0   0   0   0   2   0   0   0   2   0   2   2   2   2   0   2   0   2   2   2   2
 MK-2-4                 0   2   0   0   2   2   0   0   0   2   2   2   2   0   0   0   2   2   2   0   0   2   0   0   2   0   0   0   2   2   0   0   0   0   0   2   0   2   2   0   2   2   2   0   2   2   0   2   2   0   0   0   0   2   0   0   2   2   2   0   2   0   2   2   0   0   0   2   2   2   0   0   0   0   0   0   2   2   0   0   2   2   0   0   0   0   2   0   2   2   0   2   0   0   2   2   0   2   0   0   2   2   2   2   0   2   0   0   0   2   0   2   2   0   2   0   0   0   2   2   2   2   2   0   0   2   2   2   0   2   0   0   0   0   0   0   2   2   0   0   2   0   0   0   2   0   0   2   2   0   2   2   0   0   0   2   0   0   2   2   0   2   2   0   0   2   2   2   2   2   2   2   0   2   0   2   2   2   2   0   0   2   0   2   0   0   0   2   0   2   2   2   2   0   2   0   2   2   0   2
 MK-2-5                 0   2   0   0   2   2   0   0   0   2   2   0   2   0   0   0   0   2   2   2   0   2   0   0   2   0   0   0   2   0   0   0   0   0   0   0   0   2   2   0   2   2   0   2   2   2   0   2   0   0   0   0   0   2   0   0   2   2   2   0   0   0   2   2   0   2   0   2   2   2   0   2   0   0   0   2   2   2   0   0   2   2   0   0   0   0   0   0   2   2   0   2   0   0   2   2   0   2   0   0   2   2   2   2   0   2   0   0   2   2   0   2   2   0   2   0   0   0   2   2   0   2   2   0   0   2   2   2   0   2   2   0   0   0   0   0   0   0   0   0   2   0   0   0   2   0   0   2   2   0   0   2   0   0   0   2   0   2   2   2   2   2   2   0   0   2   2   2   2   2   2   2   2   2   0   2   0   2   2   0   0   2   0   2   0   0   0   2   0   2   2   2   2   0   0   0   2   2   0   2
 MK-2-6                 0   2   0   0   2   2   0   0   0   2   2   0   2   0   0   2   2   2   2   2   0   0   0   0   2   0   0   0   2   0   0   0   0   2   0   0   0   2   2   0   2   2   0   2   2   2   2   2   0   0   0   0   0   2   0   0   0   2   2   0   0   0   2   2   0   2   0   2   2   2   0   2   0   0   0   2   2   2   0   0   2   2   0   0   0   0   0   0   2   2   0   2   0   0   2   2   0   2   0   0   2   2   2   2   0   2   0   0   2   2   0   2   2   0   2   0   0   0   2   2   0   2   2   0   0   2   2   2   0   2   0   0   2   0   0   0   0   0   0   0   2   0   0   0   2   0   2   0   2   0   0   2   2   0   2   2   0   2   2   2   2   0   2   0   2   2   2   2   0   0   2   2   0   2   0   2   2   2   2   0   0   2   0   2   2   0   0   2   0   2   0   2   2   0   0   0   2   2   2   2
 MK-2-7                 0   2   0   0   2   0   0   0   0   0   2   0   2   0   0   2   2   2   2   2   0   0   0   0   2   0   0   0   2   0   0   0   0   2   0   0   0   0   2   0   2   2   0   2   2   2   2   2   0   0   0   0   2   2   0   0   0   2   2   0   0   0   2   2   0   2   0   2   0   2   0   2   0   0   0   2   2   2   2   2   2   0   0   0   0   0   0   0   2   2   0   2   0   0   2   2   0   2   0   0   0   2   0   2   0   2   0   0   2   2   0   2   2   0   2   0   0   0   2   2   0   2   2   0   0   2   2   2   0   2   0   0   2   0   0   0   0   0   0   0   2   0   0   0   2   0   2   0   2   2   2   2   2   0   2   2   2   2   2   2   2   0   2   0   2   2   2   2   0   0   2   2   0   2   0   2   2   2   2   2   0   2   0   2   2   0   0   2   0   0   0   2   2   0   2   0   2   2   0   2
 MK-2-8                 0   2   2   0   2   0   0   0   0   0   2   0   2   0   0   2   2   2   2   2   0   0   0   0   2   2   0   0   2   0   0   0   0   2   0   0   0   0   2   0   0   2   0   2   2   2   2   2   0   0   0   2   2   2   0   0   0   2   2   0   0   2   0   2   0   2   0   2   2   2   0   2   0   0   0   2   2   2   2   2   0   0   2   2   0   0   0   0   2   2   0   2   0   0   0   2   0   2   0   0   0   2   0   2   0   2   0   0   2   2   0   2   2   0   0   0   0   0   2   2   0   2   2   0   0   2   2   2   0   2   0   0   2   0   2   0   2   0   0   0   2   2   0   0   2   0   2   2   2   2   2   2   2   0   2   2   2   2   2   2   2   2   0   0   2   2   2   2   0   0   2   2   0   2   0   2   2   2   2   2   0   0   0   2   2   0   0   2   0   0   0   2   2   0   2   2   2   2   0   0
 MK-2-9                 0   2   2   0   2   0   0   0   2   0   2   0   2   0   0   2   2   2   2   2   0   0   0   0   2   2   0   0   2   0   0   0   0   2   0   0   0   0   2   0   0   2   0   2   2   2   2   2   0   0   0   2   2   2   0   0   0   2   2   0   2   2   0   2   0   2   0   2   2   2   0   2   0   0   0   2   2   0   2   0   0   0   2   2   0   0   0   0   2   2   0   2   0   0   0   2   0   2   0   0   0   0   0   2   0   2   0   0   2   2   0   2   0   0   0   0   0   0   2   2   0   0   2   0   0   2   2   2   0   2   0   0   2   0   2   0   2   0   2   0   0   2   0   0   2   0   2   2   2   2   2   2   2   0   2   2   2   2   2   2   2   2   0   0   2   2   2   2   0   0   2   2   0   2   0   2   2   2   2   2   0   0   0   2   2   0   0   2   0   0   0   0   2   0   2   2   2   2   0   0
 MK-2-10                0   2   2   0   0   0   0   0   2   0   2   0   2   0   0   2   2   2   2   2   0   0   0   0   0   2   0   0   2   0   0   0   0   0   0   0   2   0   2   0   0   2   0   2   2   2   2   2   0   0   0   0   2   2   0   0   0   2   2   0   2   2   0   2   2   2   0   2   0   2   0   2   0   0   0   2   2   0   2   0   2   0   2   2   0   0   0   0   2   2   0   2   0   0   0   0   0   2   2   0   0   0   0   2   2   2   0   0   2   2   0   2   0   0   0   0   0   0   0   2   0   0   2   0   0   2   2   2   0   2   0   0   2   0   2   0   2   0   2   0   0   2   0   0   2   0   0   2   2   2   2   0   2   0   2   0   2   2   2   2   2   2   0   2   2   2   2   2   0   0   2   2   0   0   0   2   2   2   2   2   0   0   0   0   2   0   0   2   0   0   0   0   2   0   2   2   2   2   2   0
 MK-2-11                0   0   2   0   0   0   0   0   2   0   2   0   2   0   0   2   2   2   2   0   0   0   0   0   0   2   0   0   2   0   0   0   0   0   0   0   2   0   0   0   0   2   0   2   2   0   0   2   0   0   0   0   2   2   0   0   0   2   2   0   2   2   0   2   0   2   0   2   2   2   0   2   0   0   0   2   0   0   2   0   2   0   2   2   0   0   0   0   0   2   0   2   0   0   0   0   0   0   2   0   0   0   0   2   2   2   0   0   2   2   0   2   0   0   0   2   0   0   0   2   0   0   2   0   0   2   0   2   0   2   0   0   0   0   2   0   0   2   2   0   0   2   0   0   0   0   0   2   0   2   2   0   0   0   2   0   2   2   2   2   2   2   0   2   2   2   2   2   0   0   2   2   0   0   0   2   2   2   2   2   0   0   0   2   2   0   0   2   0   0   0   0   2   0   2   2   2   2   2   0
 MK-2-12                0   0   2   0   0   0   0   0   2   0   2   0   2   2   0   2   2   2   2   0   0   0   0   0   0   2   0   0   2   0   0   0   0   0   2   0   2   0   0   0   0   2   2   2   2   0   0   2   0   0   0   0   2   2   0   0   0   2   2   0   2   2   0   2   0   2   0   2   2   0   0   2   0   2   0   2   0   0   2   0   0   0   2   2   0   0   0   0   0   2   0   2   0   0   0   0   0   0   2   0   2   0   0   2   2   2   0   0   2   2   0   2   0   0   0   2   0   0   0   2   2   0   2   2   0   2   0   2   0   2   0   2   2   0   2   0   0   2   2   0   0   2   0   0   2   0   0   2   0   2   2   0   2   0   2   0   0   2   2   2   2   2   0   2   2   2   2   2   0   0   2   2   0   0   0   2   2   2   2   0   0   0   0   2   2   0   0   2   0   0   0   0   2   0   2   0   2   2   2   0
 MK-2-13                0   0   2   0   0   0   0   0   2   0   2   0   2   2   0   2   2   2   2   0   0   2   0   0   0   2   0   0   2   0   0   0   0   0   2   0   2   0   0   0   0   2   2   2   2   2   0   2   0   0   0   0   2   2   0   0   0   2   2   0   2   2   0   0   0   2   0   2   2   0   0   2   0   2   0   2   2   0   2   0   0   0   2   2   0   0   0   0   2   2   2   2   0   0   0   0   0   0   2   0   2   0   0   2   2   2   0   0   2   2   0   2   0   0   0   2   0   0   0   2   2   0   2   2   0   2   0   2   0   2   0   2   0   0   2   0   0   0   2   0   0   0   0   0   2   0   0   2   0   2   2   0   2   2   2   0   0   2   2   2   0   2   0   2   0   2   2   2   0   0   2   2   0   0   0   2   2   2   2   0   0   0   0   2   2   0   0   2   0   0   0   0   2   0   2   0   2   2   2   0
 MK-2-14                0   0   2   0   0   0   2   0   2   0   2   0   2   2   0   2   2   2   2   0   0   2   0   0   0   2   0   0   2   0   0   2   0   2   0   0   2   0   0   0   0   2   2   2   2   0   0   2   0   0   0   0   2   2   0   0   0   2   2   0   2   2   0   0   0   0   0   2   2   0   0   2   0   2   2   2   2   0   0   2   0   0   2   2   0   0   2   0   2   2   2   2   0   0   0   0   0   0   2   0   2   2   0   2   2   2   0   0   2   2   0   2   0   0   0   2   0   0   0   0   2   0   2   2   0   0   0   2   0   2   0   0   0   0   2   0   0   0   2   0   0   0   0   0   2   0   0   2   0   2   2   0   2   0   2   0   0   2   2   2   0   2   0   2   0   2   0   2   0   0   2   2   0   0   0   2   2   2   2   0   0   0   2   2   2   2   0   2   0   0   0   0   0   0   2   0   2   2   2   0
 MK-2-15                0   0   2   0   0   0   2   0   2   0   2   0   0   2   0   2   2   2   2   0   0   2   0   0   0   0   0   0   2   0   0   2   0   2   0   0   2   0   2   0   0   2   2   2   2   0   0   2   0   2   0   0   2   2   0   0   0   2   0   0   2   2   2   0   0   0   0   2   2   0   0   2   0   0   2   2   2   2   0   2   0   0   2   2   0   0   2   0   2   2   2   2   0   0   0   0   0   0   2   0   2   2   0   2   2   0   0   0   2   2   2   2   0   0   0   0   0   0   0   0   2   0   2   2   0   0   0   2   0   2   0   0   0   0   2   0   0   0   2   0   2   0   0   0   0   0   2   2   0   2   0   0   2   2   0   2   0   0   0   2   0   2   0   2   0   2   0   2   2   0   2   2   0   0   0   2   2   2   2   0   0   0   2   0   2   2   0   2   0   0   0   0   0   0   2   0   0   2   2   2
 MK-2-16                0   0   2   2   0   2   0   2   2   0   2   0   0   2   0   2   0   2   2   0   2   2   0   2   0   0   0   0   2   0   0   2   0   2   0   0   2   0   2   0   0   2   2   2   2   0   0   2   0   2   0   0   0   2   0   0   0   2   2   0   2   2   2   2   0   0   0   2   2   0   0   2   0   0   2   2   2   0   0   2   0   0   2   2   0   0   2   0   2   2   2   2   0   0   0   0   0   0   2   0   2   0   0   2   2   0   0   0   2   2   2   2   0   0   0   0   0   0   0   0   2   0   2   2   0   0   2   2   0   2   0   0   0   0   2   0   0   0   2   0   2   0   0   0   0   0   2   2   0   2   0   0   2   0   0   2   0   0   0   2   0   2   2   2   0   2   0   2   2   0   2   2   0   0   0   2   2   2   2   0   0   0   0   2   2   2   0   2   0   0   0   0   0   0   2   0   2   0   2   2
 MK-3-1                 2   2   2   2   0   0   2   0   0   0   2   0   0   0   2   2   2   0   2   2   2   2   2   0   0   0   2   2   2   2   2   0   2   0   0   2   0   0   2   0   2   0   2   2   0   2   0   0   2   0   0   2   2   2   2   2   2   2   0   2   2   0   0   0   2   2   2   0   0   2   2   2   0   2   0   0   2   2   2   2   2   2   0   0   2   0   0   2   0   0   0   0   2   2   0   2   2   0   0   2   0   0   0   2   2   2   2   2   0   0   0   2   0   2   0   2   0   0   0   0   0   0   0   0   2   0   2   0   2   0   0   0   2   2   0   2   0   2   0   2   0   2   2   2   2   0   0   0   2   2   0   0   2   0   0   2   2   0   0   2   0   2   0   0   0   2   0   0   2   2   2   2   2   2   0   2   2   0   2   2   2   0   0   0   2   0   2   2   2   2   0   2   2   2   2   0   2   0   0   2
 MK-3-2                 2   2   2   2   0   0   2   0   0   0   2   0   0   0   2   2   2   0   2   2   2   2   2   0   0   0   2   2   2   2   2   0   2   0   0   2   0   0   2   0   2   0   2   2   0   2   2   0   2   0   0   2   2   2   0   2   2   2   2   2   2   0   0   0   2   2   2   0   0   2   2   2   0   2   0   0   2   2   2   2   2   2   2   0   2   0   2   2   0   0   0   0   2   0   0   2   2   0   0   2   0   0   0   2   2   2   2   2   0   0   0   2   0   2   2   0   0   0   0   0   0   0   0   0   2   0   2   0   2   0   0   0   2   2   0   2   0   2   0   2   0   2   2   2   2   0   0   0   2   2   0   0   2   0   0   2   2   0   0   2   0   2   0   0   0   2   0   0   2   2   2   2   2   2   0   2   2   0   2   2   2   0   0   2   2   0   2   2   2   2   0   2   2   2   2   0   2   0   0   2
 MK-3-3                 2   0   2   2   0   2   2   0   0   2   2   0   0   0   2   2   2   0   0   2   0   2   2   0   0   0   2   2   2   2   2   0   2   0   0   2   0   0   2   0   2   0   0   2   0   2   2   0   0   0   0   2   0   2   0   2   2   2   2   2   0   0   0   0   2   2   2   2   0   2   2   2   0   2   0   0   2   2   2   2   2   0   2   0   2   0   2   2   0   0   0   0   2   0   0   2   2   0   0   2   0   0   0   2   2   2   2   2   0   0   0   2   0   2   2   0   0   0   0   0   2   0   0   0   0   0   2   0   2   0   0   0   2   2   0   2   0   2   0   2   0   2   2   2   2   0   2   2   2   2   0   0   2   0   0   2   2   0   0   2   2   2   0   0   2   2   0   0   2   2   2   2   2   2   0   2   2   0   2   0   2   0   0   2   2   0   2   2   2   2   0   0   2   2   2   0   2   0   2   2
 MK-3-4                 2   2   0   0   0   2   2   0   0   2   2   0   2   0   2   2   2   0   0   2   0   2   2   2   2   0   2   2   0   2   2   0   2   0   0   2   0   0   2   0   0   0   0   2   2   2   0   0   0   0   0   2   0   2   0   2   2   2   2   2   0   0   0   0   2   2   2   0   2   2   0   2   0   2   0   0   2   2   0   2   2   0   2   0   2   0   2   2   0   0   0   2   2   2   0   2   2   0   0   2   0   0   0   2   2   2   2   2   0   0   0   2   0   2   2   0   0   0   0   0   2   0   0   0   0   0   2   0   2   0   0   0   2   2   2   2   0   2   0   2   0   2   0   2   0   0   2   2   2   2   2   0   2   0   0   2   2   0   0   2   2   2   0   0   2   2   0   0   2   2   2   2   2   2   0   0   2   0   2   2   2   0   0   2   2   0   2   2   2   2   0   0   2   2   2   0   0   0   2   2
 MK-3-5                 2   2   0   0   0   2   2   0   0   2   0   0   2   0   2   2   2   0   0   2   0   0   2   2   2   0   2   2   2   2   2   0   2   0   0   2   0   0   2   0   0   0   0   2   2   2   0   0   0   0   0   2   0   2   0   0   2   2   2   0   0   0   0   0   2   2   2   0   2   2   0   2   0   2   0   0   0   2   0   2   0   0   0   2   2   0   0   2   0   0   0   0   2   2   0   2   2   0   0   2   0   0   0   2   2   2   2   2   0   0   0   2   0   2   2   0   0   0   0   0   2   2   0   0   0   0   2   0   2   0   0   0   2   2   0   2   0   2   0   2   0   2   0   2   0   0   2   2   2   2   2   0   2   0   0   2   0   0   0   2   2   2   2   0   2   2   0   2   2   2   2   2   2   2   0   0   2   0   2   2   2   0   0   2   2   0   2   2   2   2   0   0   2   2   2   0   0   2   2   2
 MK-3-6                 2   2   0   0   2   0   0   0   0   2   0   2   2   0   2   0   2   0   0   2   0   0   2   0   2   0   2   2   2   2   2   0   2   0   0   2   2   0   0   0   0   0   0   2   2   2   0   0   0   0   0   2   0   2   0   0   2   2   2   0   0   0   0   0   2   2   2   0   2   2   0   2   0   2   0   0   0   0   0   2   0   0   0   2   2   0   0   2   0   0   0   0   2   2   0   0   2   0   0   2   0   2   0   2   2   2   0   2   0   0   0   2   0   2   2   0   0   2   0   2   2   2   0   0   0   0   2   0   2   0   0   0   2   2   2   2   0   2   0   2   0   0   0   2   0   0   2   2   2   2   2   2   2   0   0   2   0   0   0   2   2   2   2   0   0   2   0   2   2   2   2   2   2   2   0   0   2   0   2   2   0   0   0   2   2   0   2   2   2   2   0   0   2   2   2   0   0   2   2   2
 MK-3-7                 2   2   2   0   2   0   2   0   0   2   0   2   2   0   2   0   2   0   0   0   0   0   2   0   0   0   2   2   0   2   2   0   2   2   0   2   2   0   2   0   0   0   0   2   2   0   0   0   0   0   0   2   0   2   0   0   2   2   2   0   0   2   0   0   2   2   2   0   2   2   0   2   0   2   0   0   0   0   2   2   0   0   0   2   2   0   0   2   0   0   0   2   2   2   0   0   2   0   0   2   0   2   0   2   0   2   0   0   0   0   0   2   2   2   2   0   0   2   0   2   2   2   0   2   2   0   2   0   2   0   0   0   2   2   2   2   0   2   0   2   0   0   2   2   0   0   2   2   2   2   2   2   2   0   2   2   0   2   0   2   2   2   0   0   0   0   0   2   2   2   2   2   2   2   0   0   2   0   2   0   2   0   0   2   2   0   0   2   2   2   0   0   2   2   2   0   2   2   2   2
 MK-3-8                 2   2   2   2   2   0   2   0   2   2   0   2   2   0   0   0   2   0   0   0   0   0   2   0   0   0   2   2   0   2   2   0   2   2   0   2   2   0   2   2   0   0   0   2   2   0   0   2   2   2   2   2   0   2   0   0   0   2   2   0   2   0   2   0   2   2   2   2   2   2   0   0   0   0   0   0   0   0   2   2   0   0   0   2   2   0   0   2   0   0   0   2   2   2   0   0   2   0   0   2   0   2   0   2   0   2   0   0   0   0   0   2   2   2   2   0   0   2   0   2   2   2   0   2   2   0   2   0   2   0   0   0   2   2   2   2   0   2   0   2   0   0   2   2   0   0   2   2   2   2   2   2   2   0   2   2   0   2   0   0   2   2   0   0   0   0   0   2   2   2   2   2   2   2   0   0   2   0   2   0   2   0   0   0   2   0   0   2   2   2   0   0   0   2   2   0   2   2   2   2
 MK-3-9                 2   2   2   2   2   0   2   0   2   2   0   0   2   0   0   0   2   0   0   0   0   0   2   0   0   0   2   2   2   2   2   0   2   2   0   2   2   0   2   2   0   0   0   2   2   0   0   2   2   0   2   2   0   2   0   0   0   2   2   0   2   0   2   0   2   2   2   2   2   2   0   2   0   0   0   0   0   0   2   2   0   0   0   2   2   0   0   2   0   0   0   2   2   2   0   0   2   0   0   2   0   2   0   2   0   2   0   0   2   2   0   0   2   2   2   0   0   2   0   2   2   2   0   2   2   0   2   0   2   0   0   0   2   2   0   2   0   2   0   2   0   0   2   0   0   0   2   2   2   2   2   2   2   0   2   2   0   2   0   0   2   2   0   0   0   2   0   0   2   2   0   0   2   2   0   0   2   0   2   0   2   0   0   0   2   0   0   2   2   2   0   2   0   2   2   0   2   2   2   2
 MK-3-10                2   2   2   2   2   0   2   0   2   2   0   2   2   0   0   0   2   0   2   0   0   0   2   0   0   0   2   2   2   2   2   0   2   2   0   2   0   0   2   2   0   0   2   2   2   0   0   2   2   0   0   2   0   2   0   0   0   0   2   2   2   0   2   0   2   2   0   2   2   2   0   2   0   0   0   0   0   0   2   2   2   0   0   2   2   0   0   2   0   0   0   2   2   2   0   0   0   0   0   2   0   2   0   2   0   2   0   0   2   2   0   0   2   2   2   0   0   2   0   2   2   2   0   2   2   0   2   0   2   0   0   0   0   0   0   2   0   2   0   2   0   0   2   0   0   0   2   2   2   2   0   2   2   0   2   0   0   2   0   0   2   2   0   2   2   2   0   0   2   2   0   0   2   2   0   0   0   0   2   0   2   0   0   2   2   0   0   2   2   2   0   2   2   2   2   0   2   2   2   2
 MK-3-11                2   2   2   2   0   0   2   0   2   2   0   2   0   0   0   0   0   0   2   0   0   0   2   0   0   0   2   2   2   2   0   0   2   0   2   2   0   0   2   2   0   0   2   0   2   0   0   2   2   0   0   2   0   0   0   0   0   0   2   2   2   0   2   2   2   2   0   0   2   2   0   2   0   0   2   0   0   0   2   2   2   0   0   2   0   0   0   2   0   0   0   2   2   2   0   2   0   0   0   2   0   2   0   2   0   2   0   0   2   2   0   0   2   0   2   0   0   0   0   2   2   2   0   2   2   0   2   0   2   0   0   0   0   0   2   2   2   2   0   2   0   0   2   0   0   0   2   2   2   2   0   2   2   0   2   0   0   2   0   0   0   2   0   0   2   2   0   0   2   2   0   0   2   0   0   0   0   0   2   0   2   0   0   0   2   0   0   2   2   2   0   2   2   2   2   0   2   0   2   2
 MK-3-12                2   2   2   2   0   0   2   2   0   0   2   2   0   0   0   0   0   0   2   0   0   0   2   0   2   0   2   2   2   2   0   0   2   0   2   2   0   0   2   0   0   0   2   0   2   0   0   2   2   2   0   2   0   0   0   0   0   0   2   2   2   0   2   2   2   2   0   0   2   2   0   2   0   0   0   0   0   0   2   2   2   0   0   2   0   0   0   2   0   0   0   2   2   2   0   2   2   0   0   0   0   2   0   0   0   2   0   2   0   2   0   0   2   0   2   0   0   0   0   2   2   2   0   2   2   0   2   0   2   0   0   2   0   0   0   0   2   2   2   2   0   0   2   0   0   0   2   2   2   2   0   2   2   0   2   0   0   2   0   0   0   2   0   0   2   2   0   0   2   2   0   0   2   0   0   0   0   0   2   0   2   0   0   0   2   0   0   2   2   2   0   2   2   2   2   0   2   0   2   2
 MK-3-13                2   2   2   2   0   0   2   2   0   0   2   2   0   2   0   0   2   0   2   0   0   0   0   0   2   0   0   2   2   2   0   0   2   0   0   0   0   0   2   0   0   0   2   0   2   0   0   2   2   2   0   2   0   2   2   0   2   0   2   2   2   0   2   2   2   2   0   0   2   2   0   2   0   2   0   0   0   0   2   2   2   0   0   2   0   0   0   2   0   0   0   2   2   2   0   2   2   0   0   0   2   2   0   0   0   2   0   2   0   2   0   0   2   0   2   0   2   0   0   2   2   2   0   2   2   0   2   0   2   0   0   2   0   0   0   2   2   2   2   2   0   0   2   0   0   0   2   2   2   2   0   0   2   0   2   0   0   2   0   0   0   2   0   0   2   2   2   0   2   2   0   2   2   0   0   0   2   0   2   0   2   0   0   0   2   0   0   2   2   2   2   2   2   0   2   0   2   0   2   2
 MK-3-14                0   2   2   2   0   0   2   2   0   0   2   2   0   2   0   0   0   0   2   0   0   0   0   0   2   2   0   2   2   2   0   0   2   0   0   0   0   2   2   0   0   0   2   0   2   0   0   2   2   2   2   2   0   2   2   2   2   0   2   2   2   2   2   2   2   2   0   0   2   2   0   2   0   2   0   0   0   0   2   0   2   0   0   2   2   0   0   2   0   0   0   2   0   2   0   2   2   0   2   0   2   2   0   0   0   2   0   2   0   2   0   0   2   0   2   0   2   0   0   2   2   2   0   2   2   0   2   0   2   2   2   2   0   0   0   2   2   2   2   2   0   0   2   0   0   0   2   2   2   2   0   0   2   0   2   0   0   2   0   0   0   2   0   0   2   2   2   0   2   2   0   2   2   0   0   0   2   0   2   2   2   0   0   2   2   0   0   2   2   2   2   2   2   0   2   0   2   0   2   2
 MK-3-15                0   2   2   2   0   0   2   0   0   0   0   2   0   2   0   0   0   0   2   0   0   0   0   0   2   2   0   2   2   2   0   0   2   0   0   0   0   2   2   2   0   0   2   0   2   2   0   2   2   2   2   0   0   2   2   2   0   0   2   2   2   2   2   2   2   2   0   0   2   2   0   2   0   2   2   2   0   0   2   0   2   2   0   2   0   2   0   2   2   0   0   2   0   2   0   2   2   0   2   0   2   2   0   0   0   2   0   2   0   2   0   0   2   0   2   0   2   0   0   2   2   0   0   2   2   0   0   0   0   2   2   2   0   0   2   2   0   2   2   2   0   0   2   0   0   0   2   2   0   2   0   0   2   0   2   2   2   2   2   0   0   2   0   2   2   2   0   0   2   2   2   2   2   0   0   0   2   0   2   2   2   0   2   2   0   0   0   2   2   2   2   2   2   0   2   0   2   0   2   2
 MK-3-16                0   0   2   2   0   0   2   0   0   0   0   2   0   2   0   0   0   0   2   0   0   2   0   0   2   2   0   2   2   2   0   0   2   0   0   0   0   2   2   2   0   0   2   2   2   2   0   2   2   2   2   0   0   2   2   0   0   0   2   2   2   2   2   2   2   2   0   0   2   0   0   2   0   2   2   2   0   0   2   2   2   2   0   2   0   2   0   2   2   2   0   2   0   0   0   2   0   0   2   0   2   0   0   0   0   2   0   2   2   2   0   0   2   0   0   0   2   0   0   2   2   0   2   2   2   0   0   0   0   2   2   2   0   0   2   2   0   2   2   2   0   0   2   0   0   0   0   2   0   2   0   0   2   0   2   2   2   2   2   2   0   2   0   2   2   2   0   0   2   0   2   2   2   0   0   0   2   0   2   2   2   2   2   2   0   0   0   2   2   2   2   2   2   0   2   0   2   0   2   2
 MK-4-1                 2   2   2   2   0   0   0   0   0   2   2   0   2   2   0   2   2   2   2   2   2   0   2   2   0   0   0   2   2   0   2   0   0   2   0   0   0   2   0   0   2   0   0   2   2   2   2   2   2   2   0   2   0   2   0   2   2   0   2   0   0   0   0   0   2   2   0   2   2   2   0   2   0   2   0   0   2   2   2   2   0   0   0   2   0   0   2   0   0   0   0   2   2   0   2   0   0   0   2   0   0   0   2   2   0   2   2   0   0   0   0   0   0   2   2   2   0   2   2   2   2   2   2   0   2   0   0   0   2   0   2   2   0   0   0   2   2   0   2   0   2   0   2   2   2   2   0   2   0   0   0   0   2   2   2   0   2   0   2   0   0   0   2   2   0   2   0   2   2   0   0   2   0   0   0   0   2   2   0   0   0   0   0   2   0   0   0   0   2   2   2   0   0   0   0   2   2   0   2   0
 MK-4-2                 2   2   0   2   0   0   0   0   0   2   2   0   2   2   0   2   2   0   2   2   2   0   2   2   0   0   0   2   2   0   2   0   0   0   0   0   0   2   0   0   2   2   0   2   2   0   2   2   2   2   0   2   0   2   0   2   2   0   2   0   0   0   0   2   2   0   0   2   2   2   0   2   0   2   0   0   2   0   0   2   0   0   0   2   0   0   2   0   0   0   2   2   2   0   2   0   2   0   2   0   0   0   2   2   0   2   0   0   0   0   0   0   0   2   2   2   0   2   2   2   2   2   2   0   2   0   0   0   2   0   2   2   0   0   0   2   2   0   0   0   2   0   2   2   2   2   0   2   0   0   0   0   2   2   2   0   2   0   0   0   2   0   2   2   2   2   0   2   2   2   0   2   0   0   0   0   0   2   0   0   0   0   0   2   0   0   0   0   0   2   2   0   0   0   0   2   2   0   2   0
 MK-4-3                 2   2   2   2   0   0   0   0   0   2   2   0   2   2   0   2   2   0   2   2   2   2   0   0   0   0   0   2   2   0   2   0   0   2   0   0   0   2   0   0   2   2   0   2   2   0   2   2   2   2   2   2   0   2   0   2   2   0   2   0   0   2   0   0   2   0   0   0   2   0   0   2   0   2   0   2   0   0   0   2   0   0   2   2   0   2   2   0   0   0   2   2   2   0   2   0   2   0   2   0   0   0   2   2   0   2   0   0   0   0   0   0   0   2   2   2   0   2   2   2   0   2   2   0   2   0   0   0   2   0   2   0   0   0   0   2   2   0   0   0   2   2   2   2   2   2   0   2   0   0   0   0   2   2   2   0   2   0   0   0   2   0   2   2   2   2   2   2   2   2   0   2   0   0   0   0   0   2   2   0   0   0   0   2   0   0   0   0   0   2   2   0   0   2   0   2   2   0   2   0
 MK-4-4                 2   2   0   2   0   0   2   0   2   2   2   2   2   2   0   2   2   0   2   2   2   2   0   0   0   0   2   2   2   2   0   0   0   0   0   0   0   2   0   0   2   2   0   2   2   0   2   2   2   2   2   2   0   0   0   2   2   2   2   0   2   2   0   0   2   0   0   0   2   0   0   2   2   2   0   2   0   0   2   2   0   0   2   2   0   2   2   0   0   0   2   2   2   0   2   0   2   0   2   0   0   0   2   2   0   2   2   0   0   0   0   0   0   2   2   2   0   2   2   2   0   2   2   0   2   0   0   0   2   0   2   0   0   0   0   2   2   0   0   0   2   2   2   2   2   2   0   2   0   0   0   0   2   2   2   0   2   0   2   0   2   0   2   2   2   2   2   2   2   2   0   2   0   0   0   0   0   2   2   2   0   0   0   2   0   2   0   0   0   2   2   0   0   2   2   2   0   0   2   0
 MK-4-5                 2   2   0   2   0   0   2   0   2   2   2   2   2   2   2   2   2   0   2   2   2   2   0   0   0   0   0   2   2   2   0   2   0   0   0   0   2   0   0   0   2   2   0   2   0   0   2   2   2   2   2   2   0   2   0   2   2   2   2   0   2   2   0   0   2   0   0   2   2   0   0   0   2   2   0   2   2   2   2   2   0   0   2   2   0   2   2   0   0   0   2   2   2   0   2   0   2   0   2   0   0   0   2   2   0   2   2   0   0   0   0   2   2   2   2   2   0   2   2   2   0   2   2   0   2   0   0   0   2   0   2   0   0   2   0   2   2   0   0   0   2   2   2   2   2   2   0   2   0   0   0   0   2   2   2   0   2   0   2   0   2   0   2   0   2   2   2   0   2   2   0   2   0   2   0   0   0   2   0   2   0   0   0   2   2   2   0   2   2   2   2   0   0   2   0   0   0   0   2   0
 MK-4-6                 2   2   0   2   0   0   2   0   2   2   2   2   2   2   2   2   2   0   2   2   2   2   0   0   0   0   0   2   2   2   2   2   0   0   0   0   2   0   0   0   2   2   0   2   0   0   2   2   2   2   2   2   0   2   0   2   2   0   2   0   2   2   0   0   2   0   0   2   2   0   0   0   2   0   0   2   2   2   2   2   0   0   2   2   0   2   2   2   0   0   2   2   2   0   0   0   2   0   2   0   0   0   2   2   0   2   2   0   0   0   0   2   2   2   0   2   0   0   2   2   0   2   2   0   2   0   0   0   2   2   0   0   0   2   0   2   2   2   0   0   2   2   2   2   2   2   0   2   0   0   2   2   2   2   2   0   2   0   2   0   2   0   2   0   2   2   2   0   2   2   0   2   0   2   0   0   0   2   0   2   0   0   0   2   2   2   0   2   2   2   2   0   0   0   0   0   0   0   2   0
 MK-4-7                 2   0   0   2   0   2   2   2   2   2   0   2   2   2   2   2   2   0   2   2   2   2   0   0   0   0   2   0   0   2   2   2   0   0   0   0   0   2   0   0   0   2   0   2   0   2   2   2   2   2   2   0   0   2   0   2   2   0   2   0   2   2   2   2   2   0   0   2   2   0   0   0   2   2   0   0   2   2   2   2   0   0   2   0   0   2   2   2   0   0   2   2   2   0   0   0   2   0   0   0   2   2   2   2   0   2   2   0   0   0   2   2   2   2   0   2   0   0   2   2   0   2   0   0   2   0   0   0   2   2   0   0   0   2   0   2   2   2   0   0   2   2   2   2   2   2   0   2   0   0   2   2   2   2   2   0   2   0   2   0   2   0   2   0   2   2   2   0   0   2   0   2   0   2   0   0   0   2   0   2   0   0   0   2   2   2   0   2   2   2   2   0   2   0   0   0   0   0   2   2
 MK-4-8                 0   0   0   2   0   2   0   2   2   2   0   2   0   2   2   2   2   2   2   2   2   2   0   0   0   0   0   0   0   0   2   2   0   0   0   0   0   2   0   0   0   2   0   2   0   2   2   2   2   2   2   0   0   0   0   2   2   0   2   0   2   0   2   2   2   0   0   2   2   0   0   0   2   2   0   0   2   2   2   0   0   0   2   0   0   2   2   2   0   0   2   2   2   0   0   0   2   0   0   0   2   0   2   2   0   2   2   0   0   0   2   2   2   2   0   2   0   0   2   2   0   2   0   2   2   0   2   0   2   2   0   0   0   2   2   2   0   2   0   0   2   2   2   2   2   2   0   2   0   0   2   0   2   2   2   0   2   0   2   0   0   0   2   0   2   0   2   0   0   2   0   2   0   2   0   0   0   0   0   2   2   0   0   2   2   2   0   2   2   2   2   0   2   0   0   0   2   0   2   2
 MK-4-9                 0   0   2   2   0   2   0   2   2   2   0   2   0   2   2   2   0   2   2   2   2   2   0   0   0   0   0   0   0   0   2   2   0   2   0   0   0   2   0   0   0   2   0   2   0   2   2   2   2   2   2   0   0   0   0   2   2   0   2   0   2   0   2   2   2   0   0   2   2   0   0   0   2   2   0   0   2   2   2   0   0   0   2   0   0   2   2   2   0   0   2   2   2   0   0   0   2   0   0   0   2   0   2   2   0   2   2   0   0   2   2   2   2   2   2   2   0   0   2   2   2   0   0   2   2   0   2   2   2   2   0   0   0   2   0   2   0   2   0   0   2   2   2   2   2   2   0   2   0   0   2   0   2   2   2   0   2   0   0   0   0   0   2   0   2   0   2   0   0   2   0   2   0   2   0   0   0   0   0   2   2   0   0   2   2   2   0   2   2   0   2   0   2   0   2   0   2   0   2   0
 MK-4-10                0   0   2   2   2   2   0   2   2   2   0   0   0   0   2   2   0   2   2   2   2   2   2   0   0   0   0   0   0   0   2   0   0   2   0   0   0   2   0   0   0   2   0   2   0   0   2   2   2   2   2   0   2   0   0   0   2   0   2   0   2   0   2   2   2   0   0   2   2   2   0   0   2   2   0   0   2   2   2   0   0   0   2   0   0   2   2   2   0   0   0   0   2   0   0   0   2   0   0   0   2   0   2   2   0   2   2   0   0   2   2   2   2   2   2   0   0   2   2   0   2   0   0   2   2   0   2   0   2   0   0   2   0   0   0   2   2   2   0   0   2   2   2   2   2   2   2   2   0   0   2   0   0   2   2   0   2   0   0   0   2   0   2   0   2   2   2   0   0   2   0   2   0   2   0   0   0   0   0   0   2   0   0   2   2   2   0   2   2   0   2   0   2   0   2   0   2   0   2   0
 MK-4-11                0   0   2   2   2   2   0   2   2   2   0   0   0   0   2   2   0   2   2   2   0   2   2   0   0   0   0   0   2   0   0   0   0   2   0   0   0   2   0   0   0   2   0   2   0   0   2   2   2   2   2   0   2   0   0   0   2   0   2   0   2   0   2   2   2   0   0   2   2   2   0   2   0   2   0   0   2   0   2   0   0   0   2   0   0   2   2   2   0   0   2   0   2   0   0   0   2   0   0   0   2   0   2   2   0   2   0   0   2   2   2   2   0   2   2   0   0   2   2   0   2   0   0   2   2   0   2   0   2   0   0   2   0   0   0   2   2   2   2   0   2   2   2   2   2   2   2   2   0   0   2   0   0   2   2   2   2   0   0   0   2   2   2   0   2   0   0   0   0   2   0   2   0   2   2   0   2   2   2   0   2   2   0   2   2   2   0   2   2   0   2   2   2   2   0   2   2   0   2   0
 MK-4-12                0   0   2   2   2   2   0   2   2   2   0   0   0   0   2   2   0   2   2   2   0   2   2   0   0   0   0   0   2   0   0   0   0   2   2   0   0   2   0   0   0   2   0   2   0   0   2   2   2   2   2   0   2   0   0   0   2   0   2   0   0   0   2   2   2   0   0   2   2   2   0   2   0   2   0   0   2   0   2   0   2   0   2   0   0   2   2   2   0   0   2   0   2   0   0   0   2   0   0   0   2   0   2   2   0   2   0   0   2   2   2   2   0   2   2   0   0   2   2   0   2   0   0   2   0   0   0   0   2   0   0   2   0   0   0   2   2   2   2   0   2   2   2   2   2   2   2   2   0   0   2   0   0   2   2   2   2   0   0   0   2   2   2   0   2   0   0   0   0   2   0   2   0   2   2   0   0   2   2   0   0   2   0   2   2   2   0   2   2   0   2   2   2   2   0   2   2   0   2   0
 MK-4-13                0   0   2   2   2   2   0   2   2   2   0   0   0   0   2   2   0   2   2   2   0   2   2   0   2   0   0   0   2   0   0   0   0   2   2   0   0   2   0   0   0   2   0   2   0   0   0   2   2   2   2   0   2   0   0   0   2   0   2   0   0   0   2   0   2   0   0   2   2   2   0   2   2   0   0   0   2   0   2   0   2   0   2   0   0   2   2   2   0   0   2   2   2   0   0   0   2   0   0   0   2   0   2   2   0   2   0   0   2   2   2   2   0   2   2   0   0   2   2   0   2   0   0   2   0   2   0   0   2   0   0   2   0   0   0   2   2   2   2   0   2   2   2   2   2   2   2   2   2   0   2   0   0   2   2   2   2   0   0   0   2   2   0   0   2   0   2   0   0   0   0   2   0   2   2   2   0   2   2   0   0   2   0   0   2   2   0   2   0   0   2   0   2   2   0   2   2   0   2   0
 MK-4-14                0   0   2   0   2   2   0   2   2   2   0   0   0   0   0   2   0   2   2   2   0   2   0   0   0   0   0   0   2   2   0   0   0   2   2   0   0   2   0   0   0   2   0   2   0   0   0   2   0   2   2   0   2   0   0   0   2   0   2   0   0   0   2   0   2   0   0   0   2   2   0   2   2   0   2   0   2   0   2   2   2   0   2   0   0   2   2   2   0   0   0   2   2   2   2   0   2   0   0   2   2   0   2   2   0   2   0   0   2   2   2   2   0   2   2   0   0   2   2   0   2   0   0   2   0   2   0   0   2   0   0   2   0   0   0   2   2   2   2   2   2   2   2   2   2   2   2   2   2   2   2   0   2   2   2   2   2   0   0   0   2   2   0   0   2   0   2   0   0   2   0   2   0   2   2   0   0   2   2   0   0   2   0   0   2   2   0   0   0   0   2   0   2   2   0   2   2   2   2   0
 MK-4-15                0   0   2   0   2   2   0   2   2   2   0   2   0   0   0   2   0   2   2   2   0   2   2   0   0   0   0   0   2   2   0   0   2   2   2   0   0   2   0   0   0   2   0   2   2   0   0   2   0   2   2   0   2   2   0   0   0   0   2   0   0   0   2   0   2   0   0   0   2   2   0   2   2   0   2   0   2   2   2   2   2   0   2   0   0   2   2   2   0   0   0   2   2   2   2   0   2   0   0   2   2   0   2   2   0   0   0   0   2   2   2   2   2   2   2   0   0   2   2   0   2   0   0   2   0   2   0   0   2   0   0   2   0   2   0   2   2   2   2   0   2   0   2   2   2   2   2   2   2   2   2   0   2   2   0   2   2   0   0   0   2   2   0   0   2   0   2   0   0   2   0   0   0   2   2   0   0   2   2   2   0   2   0   0   2   2   0   0   0   2   2   2   2   0   0   2   2   2   2   0
 MK-4-16                0   0   2   0   2   2   0   2   2   2   0   2   0   0   0   0   0   2   2   2   0   0   2   0   0   0   0   0   2   2   0   0   2   2   2   0   0   2   0   0   0   2   0   2   2   0   0   2   0   2   2   2   2   2   0   0   0   0   0   0   0   0   2   0   0   0   0   0   2   2   0   2   2   2   2   2   0   2   2   2   2   0   2   0   0   2   2   2   0   0   0   2   2   2   2   0   2   0   0   2   2   0   2   2   0   0   2   0   0   2   2   2   2   2   2   0   0   2   2   0   2   0   0   2   0   2   0   0   0   0   0   2   0   2   0   2   2   2   2   0   2   0   2   2   2   2   2   2   2   0   2   0   0   2   0   2   0   0   0   0   2   2   0   0   0   2   2   2   0   2   0   2   0   2   2   0   0   2   2   2   0   0   0   0   2   2   0   0   0   2   0   2   2   0   0   2   2   2   2   0
 MK-5-1                 2   2   2   0   0   0   2   0   2   0   0   0   2   2   0   0   2   2   0   2   2   0   0   2   0   2   0   0   0   0   2   0   2   2   0   2   0   0   2   0   2   2   2   0   2   2   2   0   0   2   0   0   2   0   0   2   0   0   0   0   2   0   2   0   0   0   2   2   2   0   2   0   2   0   2   0   0   2   0   0   2   2   0   2   2   0   0   0   2   0   2   0   2   2   2   0   2   0   2   2   2   0   2   2   2   2   0   0   0   0   2   0   0   2   0   2   2   0   0   2   0   0   2   2   2   2   0   0   2   2   2   2   0   0   2   0   0   2   0   2   2   2   0   0   2   0   2   0   2   0   2   2   0   0   2   0   2   2   2   2   2   2   0   0   0   2   2   0   2   0   2   2   0   2   0   0   2   0   2   2   0   0   2   0   0   2   2   0   2   2   2   0   0   2   2   2   2   0   2   0
 MK-5-2                 2   2   2   0   0   0   2   0   2   0   0   2   2   2   0   0   2   2   0   2   2   0   0   2   0   2   2   2   0   2   2   0   2   2   0   2   0   0   2   0   2   2   2   0   0   2   2   0   0   2   0   0   2   0   0   2   0   0   0   0   2   0   2   0   0   0   2   2   2   0   0   0   2   0   2   0   0   2   0   0   2   2   0   2   2   0   0   0   2   0   2   0   2   2   2   0   2   0   2   2   0   0   2   0   2   0   0   0   0   0   2   0   0   2   0   2   2   0   0   2   0   0   2   2   2   2   0   0   2   2   2   2   0   0   2   0   0   2   0   2   2   2   0   0   2   0   2   0   2   2   2   2   0   0   2   0   2   2   2   2   2   2   0   0   0   2   2   0   2   2   2   2   0   2   2   0   2   0   2   2   0   0   2   0   2   2   2   0   2   2   2   0   0   2   2   2   2   0   2   0
 MK-5-3                 2   0   0   0   0   0   2   0   2   0   0   2   2   2   0   0   2   2   0   2   2   0   2   2   0   2   2   2   0   2   2   0   2   2   0   2   0   0   2   0   2   2   2   0   0   2   2   0   0   2   2   0   2   0   0   2   0   0   0   0   2   0   2   0   0   0   2   2   2   0   0   0   2   0   2   0   0   2   0   0   0   2   0   0   2   0   0   0   2   0   2   2   2   2   2   0   2   0   2   2   0   0   2   2   2   0   2   0   0   0   2   0   0   2   0   2   2   0   0   2   0   0   2   2   0   2   0   0   2   0   2   2   0   0   2   0   0   2   0   0   2   2   0   0   2   0   0   0   0   2   2   2   0   0   0   0   2   2   2   2   2   2   0   0   0   2   2   0   2   2   2   2   0   2   2   0   2   0   2   2   0   0   2   0   2   2   2   0   2   0   2   2   0   2   2   2   0   0   2   0
 MK-5-4                 2   0   0   0   0   0   2   0   2   0   0   2   2   2   0   0   2   2   2   2   2   0   2   2   0   2   2   2   0   2   2   0   2   2   0   2   0   0   2   0   2   2   2   0   0   2   2   0   0   2   2   0   2   0   0   2   0   0   0   0   2   0   2   0   0   0   2   2   2   0   0   0   0   0   2   0   0   2   0   0   0   0   2   0   2   0   0   0   2   0   2   2   2   0   2   0   2   2   2   2   0   0   2   2   2   0   2   0   0   0   2   0   0   2   0   2   2   0   0   2   0   0   2   2   0   2   0   0   2   0   2   2   0   0   2   0   0   2   0   0   0   2   0   0   2   0   0   0   2   2   2   2   2   0   0   0   2   2   2   2   2   2   0   0   0   2   2   0   2   2   2   2   0   2   2   0   2   0   2   2   0   0   2   0   2   2   2   0   2   0   2   0   0   0   2   2   0   0   2   0
 MK-5-5                 2   0   0   0   2   0   2   0   2   0   0   2   2   0   0   0   2   2   2   2   2   0   2   2   0   2   2   2   0   2   2   0   2   2   0   2   0   0   2   0   2   2   2   0   0   2   2   0   0   2   2   0   2   0   2   2   0   0   0   0   2   0   2   0   0   0   2   2   2   0   0   0   2   0   2   2   0   2   0   0   0   0   2   0   2   0   0   0   2   0   2   2   2   0   2   0   2   2   2   2   0   0   2   2   2   0   0   0   0   0   2   0   0   2   0   2   2   0   0   2   0   0   2   2   0   2   0   0   2   0   2   2   0   0   2   0   0   2   0   0   0   2   0   0   2   0   0   0   2   2   2   2   2   0   0   0   2   0   2   0   0   2   0   0   0   2   2   0   2   2   2   2   0   2   2   0   0   0   0   2   2   0   2   0   2   0   2   0   2   0   2   2   0   0   2   2   0   0   2   0
 MK-5-6                 2   2   2   0   2   0   2   2   2   0   0   2   2   0   0   0   2   2   2   2   2   0   2   2   2   0   2   2   0   0   2   0   2   2   0   2   0   0   2   2   2   2   2   0   0   2   2   0   0   2   2   0   2   0   2   2   0   0   0   0   2   2   2   0   0   0   0   2   2   0   0   0   0   2   2   2   0   2   0   0   0   0   0   0   2   0   0   0   2   0   2   2   2   0   2   0   2   2   2   2   2   0   2   2   2   0   0   0   0   0   2   0   0   2   0   2   2   0   0   2   0   0   2   2   0   2   0   0   2   0   2   2   2   0   2   0   0   2   2   0   0   2   0   0   2   0   0   0   2   2   2   2   0   0   0   0   2   0   2   0   0   0   0   0   2   2   2   0   2   2   2   2   0   2   2   0   0   0   2   2   2   0   2   2   2   0   2   0   0   2   2   2   0   0   2   2   0   2   0   0
 MK-5-7                 2   0   2   0   2   0   2   2   2   0   0   2   2   0   0   0   2   2   2   2   2   0   2   2   2   0   2   2   0   0   2   0   2   2   0   2   0   0   2   2   0   2   2   0   0   2   2   0   0   2   2   0   2   0   2   2   0   0   0   0   2   2   0   0   0   0   0   2   2   0   0   0   0   2   2   2   0   2   0   0   0   0   0   0   2   0   0   0   2   0   2   2   2   0   2   0   2   2   2   2   2   0   2   2   2   0   0   0   0   0   2   0   2   2   0   2   2   0   0   2   2   0   2   2   0   2   0   0   2   0   2   0   2   0   2   0   0   2   2   0   0   2   0   0   2   0   0   0   2   2   2   0   0   0   0   2   2   0   2   0   0   0   0   0   0   2   0   0   2   2   2   0   0   2   2   0   0   0   2   2   2   0   2   0   2   0   2   0   0   2   2   2   0   0   2   2   0   2   0   0
 MK-5-8                 2   0   2   0   2   0   2   0   2   0   0   2   2   0   0   0   2   2   2   2   0   0   2   2   2   0   2   2   0   0   2   0   2   2   2   2   0   0   2   2   0   2   2   0   0   2   2   0   0   2   2   0   2   0   0   2   0   0   0   0   2   2   0   0   0   0   0   2   2   0   0   0   0   2   2   2   0   2   0   0   0   0   0   2   2   0   0   0   2   0   0   2   2   0   0   0   2   2   2   2   2   2   2   2   2   0   0   0   0   0   2   2   2   2   0   2   2   0   0   2   2   0   2   2   0   2   0   0   0   0   2   0   2   0   2   0   2   2   2   0   0   2   0   0   2   0   0   0   2   2   2   0   0   0   0   2   2   2   0   0   2   0   0   0   0   2   0   0   2   2   0   0   0   2   2   2   0   0   2   0   2   0   2   0   2   0   2   0   2   2   2   2   0   0   2   2   0   2   0   0
 MK-5-9                 2   0   0   0   0   0   2   2   2   0   0   2   2   0   0   0   2   2   0   2   0   0   2   2   2   0   2   2   0   0   2   0   2   2   2   2   2   0   2   2   0   2   2   0   0   2   2   0   0   2   2   0   2   2   0   2   0   0   0   0   2   2   0   0   0   0   0   2   2   0   0   0   0   2   2   2   0   2   0   0   0   0   0   2   2   0   0   0   2   2   0   2   2   0   0   0   0   2   2   2   2   2   2   2   2   0   0   0   2   0   2   2   2   2   0   2   2   0   0   2   0   0   2   2   0   2   0   0   0   0   2   0   2   2   2   0   2   2   2   0   0   2   2   0   2   2   0   0   0   2   2   0   2   0   0   2   2   2   0   0   2   0   2   0   0   2   0   0   2   2   0   2   2   2   2   2   0   0   2   0   2   0   2   0   2   2   2   2   2   2   2   2   0   2   2   2   0   2   2   0
 MK-5-10                2   0   0   0   0   0   2   2   2   0   0   2   2   0   0   0   2   2   2   2   0   0   2   2   2   0   2   2   0   0   2   0   2   2   2   2   2   2   2   0   2   2   2   0   0   0   2   0   0   2   2   2   2   2   0   2   0   0   0   0   2   2   0   0   0   0   0   2   2   0   0   0   0   2   0   2   0   2   0   0   0   0   0   2   0   0   0   0   2   2   0   2   2   0   0   0   0   2   0   2   2   2   2   2   2   0   2   0   2   0   2   2   2   2   0   2   0   0   0   2   0   0   2   2   0   2   0   0   0   0   2   0   2   2   2   0   2   2   2   0   0   2   2   0   2   2   0   0   0   2   2   2   2   0   0   2   0   2   0   0   2   0   0   0   0   2   0   2   0   0   0   2   2   2   2   2   2   0   2   0   2   0   2   0   2   2   2   2   2   2   2   0   0   2   2   2   0   2   2   0
 MK-5-11                2   0   0   0   0   0   2   2   2   0   0   2   2   0   0   0   2   2   2   2   2   0   2   2   0   2   2   2   0   0   2   0   2   2   2   2   2   2   2   0   2   2   2   0   0   0   2   0   0   2   2   2   2   0   0   2   0   0   0   0   2   2   0   2   0   0   0   2   2   2   0   0   0   2   0   0   0   2   0   0   0   0   0   2   0   0   2   0   2   2   0   2   2   0   0   0   0   0   0   2   2   2   2   2   0   0   2   0   2   0   2   2   0   2   0   2   0   0   0   2   0   0   2   2   0   2   0   0   0   0   2   0   2   2   2   0   2   2   2   2   0   2   2   0   2   2   0   0   0   2   2   2   2   0   0   2   0   2   0   0   0   0   0   0   0   2   0   2   0   0   0   2   2   2   2   2   2   0   2   0   2   0   0   0   2   2   2   2   2   2   2   0   0   2   2   2   0   2   2   0
 MK-5-12                2   0   0   0   0   0   2   2   0   0   0   2   2   0   0   0   2   2   2   2   2   0   2   2   0   2   2   2   0   0   2   2   2   2   2   2   2   2   2   0   2   2   2   0   0   2   2   2   0   2   2   2   2   0   0   2   0   0   0   0   2   2   0   2   0   0   0   2   2   2   0   0   0   2   0   0   0   2   0   0   0   0   0   2   0   0   2   0   2   2   0   2   2   0   2   0   0   0   0   2   2   2   2   2   0   0   2   0   2   0   2   2   0   2   0   2   2   0   0   2   2   0   2   2   0   2   0   0   0   0   0   0   2   2   0   0   2   2   2   2   0   2   2   0   2   2   0   0   0   2   0   2   2   0   0   2   2   2   0   0   0   2   0   0   0   2   0   2   0   0   0   0   2   2   2   2   2   0   2   0   2   0   0   0   2   2   2   2   0   2   2   0   0   2   2   2   0   2   2   0
 MK-5-13                2   0   0   0   0   0   2   2   0   0   0   2   2   0   0   0   2   2   2   2   0   2   2   0   0   2   2   0   0   2   2   2   2   2   2   2   2   2   2   0   2   2   2   0   0   2   2   2   0   2   2   2   2   0   0   2   0   0   0   0   2   2   0   2   0   2   0   2   2   2   0   0   0   2   0   0   0   2   0   0   0   0   0   0   2   0   2   0   2   2   0   2   2   0   2   0   0   0   0   2   2   0   2   0   0   2   2   0   2   0   2   2   0   2   0   2   2   2   0   0   2   0   2   2   0   2   0   0   0   0   0   0   2   2   0   0   2   2   2   2   0   2   2   0   2   0   0   0   0   2   2   2   2   0   0   2   2   2   0   0   0   2   0   0   0   2   0   0   0   2   0   2   0   2   2   2   2   0   2   0   2   0   0   0   2   2   2   2   0   2   2   0   0   0   2   0   0   2   2   0
 MK-5-14                2   0   0   0   0   0   0   2   0   0   2   2   2   0   0   0   2   2   2   2   0   2   2   0   0   2   2   0   0   2   2   2   2   2   2   2   2   2   2   0   2   2   2   0   0   2   2   2   0   2   0   2   2   2   2   2   0   0   0   0   2   2   0   2   0   2   0   2   2   2   0   0   0   2   0   2   0   2   0   0   2   2   0   0   2   0   2   0   2   2   0   2   2   0   2   0   0   0   0   2   2   0   0   0   0   2   2   0   2   2   2   2   0   2   0   2   2   2   2   0   2   0   2   2   0   2   0   0   0   2   0   0   0   0   0   0   0   2   2   2   0   2   2   2   2   0   0   2   0   2   2   2   2   0   0   2   2   2   0   0   0   2   0   0   0   2   2   0   0   2   0   2   0   2   0   2   2   0   2   0   2   0   0   0   2   2   2   2   2   2   2   0   0   0   2   0   0   2   2   0
 MK-5-15                2   0   0   0   0   0   0   2   0   0   2   2   2   0   0   0   2   2   2   2   0   2   2   0   0   0   2   0   0   2   2   2   0   2   2   2   2   2   2   0   2   2   2   0   0   2   2   2   0   2   0   2   2   2   2   2   0   0   0   0   2   2   0   0   0   2   0   0   2   2   0   0   0   2   0   2   0   2   0   0   2   2   0   0   2   0   2   0   2   0   2   0   2   0   2   0   2   0   2   2   2   0   0   0   0   2   2   0   2   2   2   2   0   2   0   2   2   2   2   0   2   0   2   2   0   2   0   0   0   2   0   0   0   0   2   0   0   2   2   2   0   2   2   2   2   0   0   2   0   2   2   2   2   0   0   2   2   2   2   0   0   0   0   0   0   2   0   0   0   2   0   2   0   2   0   2   2   0   2   0   2   0   0   0   2   2   2   0   2   2   2   0   2   0   2   0   2   2   2   0
 MK-5-16                2   0   0   0   0   0   0   2   0   0   2   2   2   0   0   0   2   2   2   2   0   0   2   0   0   0   2   0   0   2   2   2   0   2   2   2   2   2   2   0   2   2   2   0   0   2   2   2   0   2   0   2   2   2   2   2   0   0   0   0   2   2   0   0   0   2   0   0   2   2   0   0   0   2   0   2   0   2   2   2   2   2   0   2   2   0   2   0   2   0   2   2   2   0   2   0   2   0   0   2   2   0   0   0   0   2   2   0   2   2   2   2   0   2   2   2   2   2   2   0   2   2   2   2   0   2   0   0   2   2   0   0   0   0   2   0   0   2   2   2   2   2   2   2   2   0   0   2   0   2   2   2   2   0   0   0   2   2   2   0   0   0   0   0   0   0   0   0   0   2   0   2   0   2   0   2   2   0   2   0   2   0   0   0   2   2   2   0   2   2   2   0   0   0   2   0   2   2   2   0
 MK-6-1                 0   0   2   0   0   0   2   0   0   0   2   0   0   0   2   0   0   2   2   2   2   2   2   0   2   2   2   2   0   0   2   2   2   2   2   0   2   0   2   0   2   0   2   2   0   2   0   2   2   0   2   0   2   0   2   2   2   2   0   0   0   2   2   0   0   2   2   0   2   0   2   2   0   0   2   0   0   0   2   2   0   0   2   0   2   2   2   2   2   0   0   2   2   2   0   0   2   0   2   2   0   0   0   2   2   0   0   0   0   2   0   2   2   2   2   0   0   2   2   2   2   2   2   0   2   0   2   0   2   2   2   2   0   2   0   0   2   0   0   2   2   0   2   0   0   2   2   0   2   2   0   2   0   0   0   0   2   2   2   0   0   0   0   2   0   0   0   2   2   0   0   0   2   0   0   0   0   2   0   0   2   2   0   2   2   2   0   2   0   0   0   0   2   2   2   2   0   2   0   2
 MK-6-2                 0   0   2   0   0   0   2   0   0   0   2   0   0   0   2   0   0   2   2   0   2   0   2   0   2   0   2   2   0   0   2   2   2   2   2   0   2   0   2   0   2   0   2   2   0   2   2   2   2   0   0   0   2   2   0   2   2   2   0   0   0   2   2   0   0   2   2   0   2   0   2   2   0   0   2   0   0   0   2   2   0   0   2   0   2   0   2   2   2   0   0   0   2   0   0   2   2   0   2   2   0   0   0   2   0   0   0   0   2   2   0   0   0   2   2   0   0   2   2   2   2   2   2   2   2   0   2   0   2   2   2   2   0   2   0   0   2   0   2   2   2   0   2   0   0   2   2   0   2   2   0   2   0   0   0   0   2   2   2   0   0   0   0   0   0   0   0   2   2   0   0   0   2   0   0   0   0   2   0   0   0   2   0   2   2   2   0   2   0   0   0   0   0   2   0   2   0   2   0   2
 MK-6-3                 0   0   2   0   0   0   2   0   0   0   2   2   0   2   2   0   0   2   2   0   0   0   2   0   2   0   2   2   0   0   2   2   2   2   2   0   2   0   2   0   2   0   2   2   0   2   2   2   2   0   0   0   2   2   0   2   2   2   0   0   0   2   2   0   0   2   2   0   2   0   2   2   0   0   2   2   0   0   2   2   0   0   0   0   2   0   2   0   2   0   0   0   2   0   0   2   2   0   2   2   0   0   2   2   0   0   0   0   0   2   0   0   0   2   2   0   0   2   2   2   2   2   0   2   2   2   2   0   2   2   2   2   0   2   0   0   2   0   2   2   2   0   2   2   0   2   2   0   2   2   0   2   0   0   0   0   2   2   2   0   0   0   0   0   0   0   0   0   2   0   0   0   2   0   0   0   0   2   0   0   2   2   0   0   2   0   0   2   0   0   0   2   0   2   0   2   0   2   0   2
 MK-6-4                 0   0   2   0   0   0   2   0   0   0   2   2   0   2   2   0   0   2   2   0   0   0   2   0   2   0   2   2   0   0   2   2   2   0   2   2   2   0   2   0   2   0   2   2   0   2   0   2   0   2   0   0   2   2   0   2   2   2   0   0   0   2   2   0   0   2   2   0   2   0   2   2   0   2   2   2   0   2   0   2   0   0   0   0   2   0   2   0   2   0   0   0   2   0   0   2   2   0   2   2   0   0   2   2   0   0   0   0   0   2   0   0   0   2   2   0   0   0   2   0   2   2   0   2   2   2   2   0   2   2   2   0   0   2   0   2   0   0   2   2   2   0   2   0   0   2   2   0   2   2   0   2   0   0   0   0   0   0   0   0   0   0   0   0   2   0   0   0   2   2   0   0   2   0   0   0   0   2   0   0   2   2   0   0   0   0   0   2   0   0   0   2   2   2   0   0   0   2   0   2
 MK-6-5                 0   0   2   0   0   0   2   0   2   2   2   2   0   2   2   0   0   2   2   0   0   0   2   0   2   2   2   2   0   0   2   2   2   0   2   2   0   0   2   0   2   0   2   2   0   2   0   2   0   2   0   0   2   2   0   2   2   2   0   0   0   2   0   0   0   2   2   0   2   0   2   2   0   2   2   2   0   2   2   2   0   0   0   0   2   2   2   0   2   0   0   0   2   0   2   2   2   0   2   2   0   0   2   2   2   0   0   0   0   2   0   0   0   2   0   0   2   0   2   0   2   2   0   2   2   2   2   0   2   2   2   0   0   0   0   2   0   0   2   2   0   0   2   0   0   2   2   0   2   2   0   2   0   0   0   0   0   0   0   0   0   2   0   0   2   0   0   0   2   2   0   2   2   0   0   0   0   2   0   0   2   2   0   0   0   2   0   2   0   0   0   2   2   2   2   0   0   0   0   2
 MK-6-6                 0   0   0   2   0   0   0   2   2   2   2   2   0   2   2   0   0   2   2   0   0   0   2   2   2   2   2   2   0   2   2   2   2   0   2   2   0   2   2   0   2   0   2   2   0   2   0   2   0   2   0   0   2   2   0   2   2   2   0   2   0   0   0   0   0   2   2   0   2   0   0   2   0   2   2   2   0   2   2   2   0   0   0   0   2   2   2   0   2   0   0   0   0   0   2   2   2   0   2   2   0   0   2   2   2   0   0   0   0   0   0   0   2   2   0   0   2   2   2   0   2   0   0   0   2   2   2   0   2   2   2   0   0   0   2   0   0   0   2   2   0   0   2   0   2   2   2   2   2   2   0   0   0   2   0   0   0   0   0   0   2   2   0   0   2   0   0   0   2   2   0   2   0   0   0   0   0   0   0   0   0   2   0   0   2   2   0   2   0   0   0   2   0   2   2   0   0   0   0   0
 MK-6-7                 0   0   0   2   0   0   0   2   2   2   2   2   0   2   2   0   0   2   2   0   0   0   0   2   2   2   2   2   0   2   2   2   2   0   2   2   2   2   2   0   2   0   2   2   0   0   0   2   0   2   0   0   0   2   0   2   2   2   2   2   0   0   0   0   0   2   2   0   2   0   0   2   0   2   2   2   0   2   2   0   0   0   0   0   2   0   2   0   2   0   0   0   0   0   0   2   2   0   2   2   0   0   2   2   2   0   0   2   2   0   0   0   2   2   0   0   2   2   2   0   2   0   0   0   2   2   2   0   2   2   2   0   0   0   2   0   0   0   0   0   0   0   0   0   2   2   0   2   2   2   0   0   0   2   0   2   0   0   0   0   2   0   0   2   2   0   0   0   2   2   0   0   0   2   0   0   0   0   0   0   0   2   0   0   2   2   2   2   0   0   0   2   0   0   2   0   0   0   0   0
 MK-6-8                 2   0   0   2   0   0   0   2   2   0   0   0   0   2   2   0   0   2   2   0   0   0   0   2   2   2   2   0   0   0   2   2   2   0   2   2   2   2   2   0   0   0   2   0   0   0   0   2   0   2   0   0   0   2   0   2   2   2   0   0   0   0   0   0   0   2   2   0   2   0   0   2   0   2   2   2   2   2   2   0   0   0   0   0   2   0   2   0   2   2   0   0   0   0   0   2   0   0   2   2   0   0   2   2   2   0   0   2   2   0   0   0   2   2   0   0   0   2   2   0   2   0   0   0   2   2   2   0   2   2   2   0   0   0   2   0   2   0   0   0   0   0   0   0   2   2   0   2   2   0   0   0   0   0   0   2   0   0   0   0   2   0   0   0   2   0   0   0   2   2   0   0   0   2   0   0   0   2   0   0   0   2   0   0   2   2   2   2   0   0   0   2   0   0   2   0   0   0   0   0
 MK-6-9                 2   0   0   2   0   0   0   2   2   0   0   0   0   2   2   0   0   2   2   0   0   0   0   2   2   2   2   0   0   0   0   2   2   0   2   2   2   2   2   0   0   0   2   0   0   0   0   2   0   2   0   0   0   2   2   2   2   2   2   0   0   0   0   0   0   2   2   0   2   0   0   2   0   2   2   2   2   2   2   0   0   0   0   0   2   2   2   0   2   2   0   0   0   0   0   2   2   0   2   2   0   0   2   2   2   0   0   2   2   0   0   0   2   2   0   0   0   2   2   0   2   0   2   2   2   2   0   0   2   2   2   0   0   0   2   0   2   0   0   0   0   0   0   0   2   2   0   2   0   0   0   0   0   0   2   2   0   0   0   0   2   0   0   0   2   0   0   0   2   2   0   0   0   2   0   0   0   2   0   0   0   2   2   0   2   2   2   2   0   0   0   2   0   0   2   0   0   0   0   0
 MK-6-10                2   0   0   0   0   0   0   2   2   0   0   0   0   2   2   0   0   2   2   0   0   0   0   2   2   2   2   0   0   0   0   0   2   0   2   2   2   2   2   2   0   0   0   0   0   2   0   2   0   2   0   0   0   2   2   2   2   0   2   0   0   0   0   0   2   2   2   0   2   0   0   2   0   2   2   2   2   2   2   0   0   0   0   0   2   2   2   0   2   2   0   0   0   0   0   2   2   0   2   0   0   0   2   2   2   2   0   2   2   0   0   2   2   2   2   0   0   0   2   0   2   0   2   2   2   2   0   0   2   2   2   0   0   2   2   0   2   0   0   0   0   2   0   0   2   0   2   2   0   0   0   0   0   0   2   2   0   0   0   0   2   2   0   0   0   0   0   0   0   2   0   0   0   2   0   0   0   2   0   0   0   2   2   0   2   2   2   0   2   0   0   2   0   0   2   0   0   0   0   0
 MK-6-11                2   0   0   0   0   2   0   2   2   0   0   2   0   2   2   0   2   2   2   0   0   0   0   2   2   2   2   0   0   2   0   0   2   0   2   2   2   2   2   2   0   0   0   0   0   2   0   0   0   2   0   0   0   2   2   2   2   0   2   0   0   0   0   0   2   2   2   0   2   0   0   0   0   2   2   2   2   2   2   0   0   0   2   0   0   2   2   0   0   2   0   0   0   0   0   2   2   0   2   0   0   0   2   2   0   2   0   2   2   0   0   2   2   2   2   0   0   0   2   0   2   2   2   2   2   2   0   0   2   2   2   2   0   2   2   0   0   0   2   0   0   2   0   0   0   0   0   2   0   0   0   0   0   0   2   2   0   0   0   0   2   2   0   0   0   2   0   0   0   2   0   2   0   2   0   0   0   2   0   0   0   2   2   2   2   2   2   2   2   0   0   2   0   0   2   0   2   0   0   0
 MK-6-12                2   0   0   2   0   2   2   2   2   0   0   2   0   0   2   0   2   2   0   0   0   0   0   2   2   2   2   0   0   2   0   0   2   0   2   2   2   2   2   2   0   0   0   0   0   2   0   0   0   0   2   0   0   2   2   2   2   0   2   0   0   0   0   0   2   2   2   0   2   0   0   0   0   2   2   2   2   2   2   0   0   0   2   0   2   2   2   0   0   2   0   0   0   0   0   2   2   0   2   0   0   0   2   2   0   2   2   2   2   0   0   2   2   2   2   0   0   0   2   0   2   2   2   2   2   2   0   0   2   2   2   2   0   2   2   0   0   0   2   2   0   2   0   0   0   0   0   2   0   0   0   0   0   0   2   2   0   0   0   0   2   2   0   0   0   0   0   0   0   2   2   2   0   2   0   0   0   2   0   0   0   2   2   2   2   0   2   2   0   0   0   2   0   0   2   0   2   0   0   0
 MK-6-13                2   0   0   2   0   2   2   2   2   2   0   2   2   0   2   0   2   0   0   0   2   0   0   2   2   2   2   0   0   2   0   0   2   0   2   2   2   2   2   2   0   0   0   0   0   2   0   0   0   0   2   0   0   2   2   2   2   0   2   0   0   2   2   0   2   2   2   0   2   0   0   0   0   2   2   2   2   2   2   0   0   0   2   0   2   0   2   0   0   2   0   0   0   0   0   2   2   0   2   0   0   0   2   2   0   2   0   2   0   0   2   2   2   2   2   0   0   0   2   0   2   2   0   2   2   2   0   0   2   2   2   2   0   2   2   0   0   0   0   2   0   2   0   0   2   2   0   2   2   0   0   0   0   0   2   2   0   0   0   0   2   2   0   0   0   0   0   0   2   2   0   2   0   2   0   0   0   2   0   0   0   2   2   2   2   0   2   2   0   0   0   2   2   2   2   0   2   0   0   0
 MK-6-14                2   0   0   0   0   2   2   2   2   0   0   0   2   0   2   2   0   0   0   0   2   0   0   2   2   0   0   0   0   2   0   0   2   0   2   2   2   2   2   2   0   0   0   0   0   2   0   0   0   0   2   0   2   2   2   2   2   2   2   0   0   2   2   0   2   2   2   0   2   0   2   0   0   2   2   2   2   2   2   0   0   0   2   2   0   0   0   0   0   2   0   2   0   0   0   2   0   0   2   2   0   0   2   0   0   2   0   2   0   0   2   2   2   2   2   0   0   0   2   0   2   2   0   2   2   2   0   0   2   2   2   2   0   2   2   0   0   0   0   2   0   2   0   0   2   0   0   2   2   2   2   0   0   0   2   2   0   0   2   0   2   2   0   0   0   0   0   0   0   0   0   2   2   2   0   0   0   2   0   0   0   2   2   2   2   0   2   2   0   0   2   2   2   2   2   0   0   0   0   0
 MK-6-15                2   0   0   0   0   2   0   2   2   0   0   0   2   0   2   2   2   0   0   0   2   0   0   2   2   0   0   0   0   2   0   2   2   0   2   2   2   2   0   2   0   0   0   0   0   2   0   0   2   0   2   0   2   2   2   2   2   0   2   0   0   2   2   0   2   2   2   0   2   0   2   0   0   2   2   2   2   2   2   0   0   0   2   2   0   0   2   0   0   2   0   2   0   0   0   2   0   0   2   2   0   0   2   0   0   2   0   2   0   0   2   2   2   2   2   0   0   0   2   0   2   2   0   2   2   2   0   0   2   2   2   2   0   2   2   0   0   0   0   2   2   2   2   0   2   0   0   2   2   2   2   0   0   0   2   2   0   0   0   0   2   2   0   0   0   0   0   0   0   0   0   2   2   2   0   0   0   2   0   2   0   2   2   2   2   0   2   2   0   0   2   0   2   0   2   0   0   0   0   0
 MK-6-16                2   0   2   0   2   2   0   2   2   0   2   0   2   0   2   2   2   0   0   0   2   0   0   2   2   0   2   0   2   2   0   0   2   0   2   2   2   2   0   2   0   0   0   0   0   2   0   0   2   0   2   0   2   2   2   2   0   0   2   0   0   2   2   0   2   2   2   0   2   0   2   0   0   0   2   2   2   2   2   0   0   0   2   2   0   2   2   0   0   2   0   2   0   0   0   2   0   0   2   2   2   0   0   0   0   0   0   2   0   0   2   2   2   2   0   0   0   0   2   0   2   2   0   2   2   2   0   0   2   2   2   2   0   2   2   0   0   0   0   0   2   0   2   0   2   0   0   2   2   2   2   2   0   0   2   2   0   0   0   0   2   2   0   0   0   0   0   0   0   0   0   2   2   2   2   0   2   2   0   2   0   2   2   2   2   2   0   2   0   0   2   0   2   0   2   0   0   2   0   0
 
!****************************************** Phenotypic Data **********************************************************
!-100.0 is resevred for missing phenotype
SimulatedTrait1         9.8525   12.0298    9.4039    8.5098    8.6416   10.2293   11.7732   10.8575   12.4888    9.9361   10.7377   11.4182   12.1913   10.6826    9.9189    8.2258    9.5607   10.3157   11.0904   11.6800   10.1033   11.0954    9.4642   11.3993   10.6561    9.1915    9.9154   10.5715    8.6662   11.2453   11.3536   11.5207   10.1614   10.7927    9.8312   13.1638    9.0659   12.7101    9.8843    8.8967    9.3872   11.5499   10.6979   11.4853    9.0825   10.0603    9.6748   11.3554    9.6553    9.7406   11.0357    9.5849    8.4792    9.0745   10.2474   11.4287    9.2650    9.4809   10.4849    6.9670   10.3129   10.9018    9.2758    9.3436   10.3201    9.1868    6.5591    7.4749   10.5879   10.2506    9.6141    9.1210    9.9717   10.9505   10.5764   11.4919    8.3356    9.8453   10.7478   10.9022    9.7182   10.9559   10.0091    8.4395   10.2685    8.7999   11.3314    7.7316   11.2457    9.7695   11.8261   10.7107   10.2345    9.7473   11.7351    9.7487   14.5163   11.1302   10.9007    9.1233    8.1507    9.1151    9.6855   12.9576    9.9671   12.0514    9.7765    8.1251    8.6529   10.8944   10.6798    9.0172    8.3479   11.2433   11.3197   11.6611   10.7792    8.7291    9.6109    9.2609   11.5152   11.4518   11.5371    8.3109    9.3145   11.3759    6.4512    7.8940   11.1276   11.2217   12.0778    8.3771    8.3599    5.2353   11.6993    9.1017   10.2438   12.2888    8.8551    9.5135    9.8284   10.9168   11.6201    9.6769    9.3575   11.3634   10.4084    9.8661   12.0854   10.0790   11.1643    9.2206   10.1340    8.9937    9.6365   11.6247   11.6232    9.2091   11.6576   10.8959   10.8161   10.7521   10.5334   10.3189    8.2771   10.6644   12.8237   11.7335   11.0077   10.3111   11.3083   11.1405    7.8873   10.5962   11.5651   12.0935    9.5756   11.6506   11.2236    9.3422   10.2538    9.8592    7.6817    9.5201    9.9737    7.6795    8.2501    9.9620    8.0836    9.2644   13.1359    8.9389    9.3172    8.5420    8.9937   10.4517    9.1584    9.8553   12.3438    9.7780
SimulatedTrait2        16.1660   15.4763   15.7639   13.5869   12.9482   14.1584   15.9958   16.8069   15.1567   14.1805   14.7056   14.5675   15.3982   12.6174   16.0264   16.2654   15.5909   13.5450   14.3013   16.2678   17.4318   14.6427   16.1332   15.9119   14.6872   16.8088   14.9697   16.6579   13.3734   14.1540   16.3137   14.3307   16.6851   13.3708   14.0803   15.1100   14.5900   12.2179   15.3146   14.6894   13.9475   15.3993   15.6944   15.4363   13.3175   16.7200   15.5656   12.1725   12.6966   16.1907   16.2876   14.9355   16.5883   17.3513   16.2204   16.4201   16.5118   14.2629   14.7998   14.4212   15.0299   16.6801   13.3220   14.1537   17.9510   15.3858   16.3654   15.9323   13.0883   13.2548   14.5610   14.1049   14.2358   16.6306   16.5012   13.4336   15.3991   15.6475   14.5454   15.5786   15.2998   11.7648   17.7403   15.2377   16.6123   13.8497   13.6656   16.2002   15.0521   14.2915   14.7097   15.7912   15.9779   16.0048   14.5252   15.1046   17.2013   13.6903   17.6346   16.5088   11.5254   12.5028   14.0057   15.4344   15.3238   14.3587   16.3683   13.8107   13.2023   12.4666   12.4948   15.5587   13.3544   16.4288   14.3841   17.1897   13.9755   14.0697   13.2003   14.9274   13.2433   16.1562   13.1749   14.3967   15.3333   14.5783   15.0366   12.5690   14.9262   14.7382   14.9416   17.1966   14.5106   15.1069   17.0525   15.2591   14.4457   17.2777   12.9708   15.2662   14.7829   15.4531   13.0579   16.3620   13.2842   15.2332   13.8370   18.0437   13.9838   15.2248   16.5158   14.6011   18.7987   13.4847   15.1611   14.2291   16.2117   15.2418   12.9923   14.9671   15.8031   16.5363   12.2350   14.6163   15.3375   17.2711   15.2469   15.5902   15.1996   16.8689   14.7263   17.5126   15.2303   14.9670   14.1714   13.0359   13.7544   16.4086   15.9556   16.1139   17.5358   14.7484   12.2512   13.6088   17.0466   13.0121   15.7534   12.1995   15.4874   14.6701   13.7563   11.3724   13.4455   15.7138   14.6634   15.5139   15.8227   13.4871   14.9433   16.1519
 
