# Supplementary material for: Inclusive Composite Interval Mapping of QTL by Environment Interactions in Biparental Populations
Source: PLoS One. 2015 Jul 10;10(7):e0132414. doi: 10.1371/journal.pone.0132414 (PMC4498613; doi:10.1371/journal.pone.0132414)
Supplement: S3 File — (ZIP) [file pone.0132414.s003.zip › Simulation for unliked model/Simulated popualtions/run_00005.met]

!**********************Note: lines staring with "!" are remarks and will be ignored in the program********************
!*********************************General Information**********************************
!Assuming F1 = P1 x P2, populations available in QTL IciMapping are: 
!  1, P1BC1F1 = P1 x F1, the first backcrossing where P1 is used as the recurrent parent;
!  2, P2BC1F1 = P2 x F1, the first backcrossing where P2 is used as the recurrent parent;
!  3, F1DH, F1-derived doubled haploids; 
!  4, RIL or F1RIL, recombination inbred lines through the repeated selfing of F1;
!  5, P1BC1RIL, recombination inbred lines through the repeated selfing of P1BC1F1;
!  6, P2BC1RIL, recombination inbred lines through the repeated selfing of P2BC1F1;
!  7, F2, the selfing generation of F1;
!  8, F3, the selfing generation of F2;
!  9, P1BC2F1, the second backcrossing where P1 is used as the recurrent parent; 
! 10, P2BC2F1, the second backcrossing where P2 is used as the recurrent parent;
! 11, P1BC2RIL, recombination inred lines through the repeated selfing of P1BC2F1; 
! 12, P2BC2RIL, recombination inred lines through the repeated selfing of P2BC2F1; 
! 13, P1BC1F2, the selfing generation of P1BC1F1; 
! 14, P2BC1F2, the selfing generation of P2BC1F1; 
! 15, P1BC2F2, the selfing generation of P1BC2F1; 
! 16, P2BC2F2, the selfing generation of P2BC2F1; 
! 17, P1BC1DH, P1BC1F1-derived doubled haploids; 
! 18, P2BC1DH, P2BC1F1-derived doubled haploids; 
! 19, P1BC2DH, P1BC2F1-derived doubled haploids; 
! 20, P2BC2DH, P2BC2F1-derived doubled haploids; 
   3      !Mapping Population (see remarks above)
   2      !Mapping Function (1 for Kosambi; 2 for Haldane; 3 for Morgan)
   2      !Marker Space Type (1 for intervals; 2 for positions)
   1      !Marker Space Unit(1 for centiMorgans; 2 for Morgan)
   6      !Number of Chromosomes (or Linkage Groups)
 200      !Size of the mapping population
   2      !Number of environments
 
!***************************************** Chromosomes and Linkage Maps **********************************************
!Chromosome                 NumMarkers
-CH1                        16
-CH2                        16
-CH3                        16
-CH4                        16
-CH5                        16
-CH6                        16
!Linkage map (Marker name followed by position or the interval length)
 MK-1-1                1     0.000
 MK-1-2                1    10.000
 MK-1-3                1    20.000
 MK-1-4                1    30.000
 MK-1-5                1    40.000
 MK-1-6                1    50.000
 MK-1-7                1    60.000
 MK-1-8                1    70.000
 MK-1-9                1    80.000
 MK-1-10               1    90.000
 MK-1-11               1   100.000
 MK-1-12               1   110.000
 MK-1-13               1   120.000
 MK-1-14               1   130.000
 MK-1-15               1   140.000
 MK-1-16               1   150.000
 MK-2-1                2     0.000
 MK-2-2                2    10.000
 MK-2-3                2    20.000
 MK-2-4                2    30.000
 MK-2-5                2    40.000
 MK-2-6                2    50.000
 MK-2-7                2    60.000
 MK-2-8                2    70.000
 MK-2-9                2    80.000
 MK-2-10               2    90.000
 MK-2-11               2   100.000
 MK-2-12               2   110.000
 MK-2-13               2   120.000
 MK-2-14               2   130.000
 MK-2-15               2   140.000
 MK-2-16               2   150.000
 MK-3-1                3     0.000
 MK-3-2                3    10.000
 MK-3-3                3    20.000
 MK-3-4                3    30.000
 MK-3-5                3    40.000
 MK-3-6                3    50.000
 MK-3-7                3    60.000
 MK-3-8                3    70.000
 MK-3-9                3    80.000
 MK-3-10               3    90.000
 MK-3-11               3   100.000
 MK-3-12               3   110.000
 MK-3-13               3   120.000
 MK-3-14               3   130.000
 MK-3-15               3   140.000
 MK-3-16               3   150.000
 MK-4-1                4     0.000
 MK-4-2                4    10.000
 MK-4-3                4    20.000
 MK-4-4                4    30.000
 MK-4-5                4    40.000
 MK-4-6                4    50.000
 MK-4-7                4    60.000
 MK-4-8                4    70.000
 MK-4-9                4    80.000
 MK-4-10               4    90.000
 MK-4-11               4   100.000
 MK-4-12               4   110.000
 MK-4-13               4   120.000
 MK-4-14               4   130.000
 MK-4-15               4   140.000
 MK-4-16               4   150.000
 MK-5-1                5     0.000
 MK-5-2                5    10.000
 MK-5-3                5    20.000
 MK-5-4                5    30.000
 MK-5-5                5    40.000
 MK-5-6                5    50.000
 MK-5-7                5    60.000
 MK-5-8                5    70.000
 MK-5-9                5    80.000
 MK-5-10               5    90.000
 MK-5-11               5   100.000
 MK-5-12               5   110.000
 MK-5-13               5   120.000
 MK-5-14               5   130.000
 MK-5-15               5   140.000
 MK-5-16               5   150.000
 MK-6-1                6     0.000
 MK-6-2                6    10.000
 MK-6-3                6    20.000
 MK-6-4                6    30.000
 MK-6-5                6    40.000
 MK-6-6                6    50.000
 MK-6-7                6    60.000
 MK-6-8                6    70.000
 MK-6-9                6    80.000
 MK-6-10               6    90.000
 MK-6-11               6   100.000
 MK-6-12               6   110.000
 MK-6-13               6   120.000
 MK-6-14               6   130.000
 MK-6-15               6   140.000
 MK-6-16               6   150.000
!*********************************** Marker Types ********************************************************************
!Co-dominant marker: When heterozygote F1 is present, P1 is coded as 2, F1 is coded as 1, and P2 is coded as 0; Otherwise, P1 is coded as 2, and P2 is coded as 0. 
!Dominant marker: When heterozygote F1 is present, P1 and F1 are coded as 12, and P2 is coded as 0; Otherwise, P1 is coded as 2, and P2 is coded as 0.  
!Recessive markers: When heterozygote F1 is present, P1 is coded as 2, and F1 and P2 are coded as 10; Otherwise, P1 is coded as 2, and P2 is coded as 0. 
!Missing marker is coded as -1. 
 MK-1-1                 2   2   0   2   2   2   2   0   0   2   0   2   2   0   0   2   0   0   0   2   0   2   0   2   2   0   0   0   0   0   2   2   0   2   2   0   0   2   0   2   0   2   2   0   0   0   2   2   2   2   2   2   2   2   0   2   0   2   0   2   2   2   0   2   0   0   0   0   0   0   2   2   0   0   0   2   0   2   0   0   0   2   0   2   0   0   0   0   0   2   2   2   0   2   2   2   2   0   0   2   0   2   0   2   0   0   0   2   0   2   0   0   0   2   0   0   2   2   2   0   0   2   0   0   2   0   2   2   2   0   2   2   0   2   2   2   2   2   2   0   2   2   2   0   0   0   2   0   0   0   0   0   2   2   2   2   2   0   2   2   2   0   2   2   2   2   2   0   0   0   0   2   0   2   0   2   0   0   2   2   0   0   0   0   0   0   2   2   0   2   0   2   2   2   2   0   2   2   0   2
 MK-1-2                 2   2   0   2   2   2   2   2   0   2   0   2   2   0   0   2   0   0   0   2   0   2   0   2   2   2   0   0   2   0   2   2   0   2   2   0   2   2   0   2   0   2   2   0   0   0   2   2   2   2   2   2   2   2   0   0   0   2   0   2   2   0   0   2   0   0   0   0   0   0   2   2   0   0   0   2   2   2   0   0   0   2   0   2   0   0   0   0   2   2   2   2   2   2   2   2   2   0   0   2   0   2   0   2   0   0   0   2   0   2   0   0   0   2   0   0   2   2   2   0   0   2   0   2   2   0   0   2   2   0   2   2   0   2   2   2   2   2   2   0   2   2   2   0   0   0   2   0   0   0   0   0   2   2   2   2   2   0   2   2   0   2   2   2   2   2   2   0   0   0   0   2   2   0   0   2   0   0   2   2   0   0   0   0   0   0   2   2   0   0   0   2   2   0   2   0   2   2   0   2
 MK-1-3                 2   2   0   2   2   0   2   2   0   2   0   2   2   0   0   2   0   0   0   2   0   2   0   2   2   2   0   0   2   0   2   2   0   2   2   0   2   0   0   2   0   2   2   0   0   0   2   2   2   2   2   2   2   2   0   0   0   2   0   0   2   0   0   2   0   0   0   0   0   0   2   2   2   0   2   2   2   2   0   0   2   2   0   2   0   0   0   0   2   2   2   2   2   0   2   2   2   0   0   2   0   2   0   2   0   0   0   2   0   2   0   0   2   2   0   2   2   2   2   0   0   2   0   2   2   0   0   2   0   0   2   2   0   2   2   2   2   2   2   0   2   2   2   0   0   0   2   0   0   0   0   0   2   2   0   2   2   0   2   2   0   2   2   2   2   2   2   0   0   0   0   0   2   0   0   2   0   0   2   2   2   0   0   0   0   0   2   2   0   0   0   0   2   0   2   0   2   2   0   2
 MK-1-4                 2   2   0   2   2   0   2   2   0   0   0   2   2   0   2   2   0   0   0   2   2   2   0   2   2   2   0   0   2   0   2   2   0   2   2   0   2   0   0   0   0   2   2   0   0   0   2   2   2   2   2   2   2   2   0   0   0   0   0   0   2   0   0   2   0   0   0   0   0   0   2   2   2   0   0   2   2   2   0   2   2   2   0   2   0   0   0   0   2   2   2   2   2   0   2   2   0   0   0   2   0   2   0   2   0   0   0   2   0   2   0   0   2   2   0   0   2   0   2   0   0   2   0   2   2   0   0   0   0   0   2   2   0   2   2   2   2   2   2   0   0   2   2   0   0   0   2   0   0   0   0   0   2   2   0   2   2   0   2   2   0   2   2   2   2   2   2   0   0   2   0   0   2   0   0   2   0   0   0   2   2   0   0   0   2   0   2   2   0   0   0   0   2   0   2   2   0   0   0   2
 MK-1-5                 2   2   0   2   2   0   2   2   0   0   2   2   2   0   2   2   0   0   0   2   2   2   0   2   2   0   2   2   2   0   2   2   0   2   2   0   2   0   0   0   0   2   2   0   0   0   2   2   2   2   2   2   2   2   0   0   0   0   0   0   2   0   0   2   0   2   0   0   0   0   2   2   2   2   0   2   2   2   0   2   2   0   0   2   0   0   0   0   0   2   2   2   2   0   2   2   0   0   2   2   0   2   2   2   0   0   0   2   0   2   0   0   2   2   0   0   2   0   2   0   0   2   0   2   2   0   0   0   0   0   2   2   0   2   2   2   2   2   2   0   0   0   2   0   0   0   2   0   0   2   0   0   2   2   0   2   2   0   2   2   0   2   2   2   2   2   2   0   0   2   0   0   2   2   0   2   0   0   0   2   2   0   0   0   2   0   2   2   0   0   0   0   2   0   2   2   0   0   0   2
 MK-1-6                 2   2   0   2   2   0   2   2   0   2   0   2   2   2   2   2   0   0   0   2   2   0   2   2   2   0   2   2   2   0   2   2   0   2   2   0   2   0   0   0   0   2   2   0   2   0   2   2   2   2   2   2   2   2   0   0   0   0   0   0   2   0   0   2   0   0   0   0   2   2   2   2   2   2   0   2   2   2   2   2   2   0   0   2   0   0   0   0   0   2   2   2   2   0   2   2   0   0   2   2   0   2   2   2   0   0   0   2   0   2   0   0   2   2   0   0   2   0   2   0   0   2   0   0   2   0   0   0   0   0   2   2   0   2   2   2   2   0   2   0   0   2   2   0   0   0   2   0   0   2   0   0   2   2   0   2   2   0   2   2   0   2   2   2   2   2   2   0   0   2   0   0   2   2   0   2   0   0   0   2   2   0   0   0   0   0   2   2   0   2   0   2   2   2   2   2   0   0   0   2
 MK-1-7                 2   2   0   2   2   0   2   2   2   2   0   2   2   2   2   2   0   0   0   2   2   0   2   2   2   0   2   2   2   0   2   2   0   0   2   0   2   0   0   0   0   2   2   0   2   0   2   2   2   2   2   2   2   2   0   0   0   0   0   0   2   0   0   2   0   0   0   0   2   2   2   2   2   2   0   2   0   0   2   0   2   0   0   0   0   0   0   0   0   2   2   2   2   2   2   2   0   0   2   2   2   2   2   2   2   2   0   2   0   2   0   0   0   2   0   0   2   0   2   0   0   2   0   0   2   0   2   0   0   0   0   2   0   2   2   2   2   2   2   0   0   2   2   0   0   0   2   0   0   2   0   2   2   0   0   2   2   0   2   2   0   2   2   2   2   2   2   0   0   0   0   0   2   2   0   2   0   0   0   2   2   0   0   0   0   0   0   0   2   2   0   2   2   2   2   2   0   0   0   2
 MK-1-8                 2   0   0   2   2   0   2   2   2   2   0   2   2   2   2   2   0   0   0   2   2   0   2   2   0   0   2   2   0   0   2   2   0   0   2   0   2   0   0   0   0   2   2   0   2   0   0   2   2   2   2   0   2   2   0   0   0   0   0   2   0   0   0   2   0   2   0   0   2   2   2   2   2   2   0   2   2   0   2   0   2   2   0   0   0   0   0   0   0   2   2   2   2   2   2   2   0   2   2   2   2   2   2   2   2   2   0   2   0   2   0   0   0   2   0   0   2   0   2   0   2   0   0   0   2   0   2   0   0   0   0   2   0   2   2   2   2   2   2   0   0   2   2   0   0   0   2   0   0   2   0   2   2   0   0   2   2   0   2   2   0   2   2   2   2   2   2   0   0   0   0   0   2   2   0   0   0   0   0   2   2   0   0   0   2   0   0   0   2   2   0   2   2   2   0   2   0   0   0   2
 MK-1-9                 2   0   0   2   2   0   2   2   2   2   2   2   2   2   2   2   0   0   0   2   2   0   0   2   0   0   2   2   2   0   2   2   0   0   0   0   2   0   0   0   2   2   2   0   2   0   0   2   2   2   2   0   0   2   0   0   0   0   0   0   0   0   0   2   0   2   0   0   0   2   2   2   2   0   0   2   2   0   2   0   2   2   0   0   0   0   0   0   0   2   2   2   2   2   2   2   0   2   2   0   2   2   2   2   2   2   0   0   0   2   0   0   0   2   2   0   2   0   2   2   2   0   0   0   2   2   0   0   0   0   2   2   0   2   2   2   2   2   2   2   0   2   2   0   0   0   2   0   0   2   0   0   2   0   0   0   2   0   2   2   0   2   0   2   2   2   2   0   0   0   0   0   2   0   2   0   0   0   0   2   0   0   0   0   0   0   0   0   2   2   0   2   2   2   0   2   0   0   2   2
 MK-1-10                2   0   0   2   2   0   2   2   2   2   2   2   2   2   2   2   0   0   0   2   2   0   0   2   0   0   2   2   2   0   2   2   0   0   0   2   0   0   0   0   2   2   2   0   2   0   0   0   2   2   2   0   0   2   0   0   0   0   0   0   0   0   0   2   0   2   0   0   0   0   2   2   2   0   0   2   2   0   2   0   0   2   0   0   2   0   0   0   0   0   2   2   2   2   2   2   0   2   2   0   2   2   2   2   2   0   0   0   2   0   0   0   0   2   2   2   0   0   2   2   2   0   0   0   0   2   0   0   0   0   2   2   0   2   2   2   2   2   2   2   0   2   2   0   0   0   0   0   0   0   0   0   0   2   0   0   2   2   2   2   0   2   0   2   2   2   0   0   0   0   0   0   2   0   2   0   0   2   0   2   0   0   0   0   0   0   0   0   2   2   0   2   2   0   0   2   0   0   2   2
 MK-1-11                2   0   0   2   2   0   2   2   2   2   2   2   2   2   2   2   0   0   0   2   2   0   0   0   0   0   2   2   2   0   2   2   0   0   0   2   0   0   0   0   2   2   2   0   2   0   0   0   2   2   2   0   0   2   0   0   0   0   0   0   0   0   0   2   0   2   2   0   0   0   2   2   2   0   2   0   2   0   2   2   0   2   0   0   2   0   0   0   0   0   2   2   0   2   2   2   0   2   2   0   2   2   2   2   2   0   0   0   2   0   0   0   0   0   2   2   0   0   2   2   2   0   0   0   0   2   0   0   0   0   2   2   0   2   2   2   2   2   2   2   0   2   2   0   0   0   2   0   0   0   0   0   0   2   0   0   2   2   2   0   0   0   0   2   2   2   0   0   0   0   2   0   2   0   2   0   0   2   0   2   0   0   0   0   0   0   0   0   2   0   0   2   2   0   0   2   0   0   2   2
 MK-1-12                2   0   0   2   2   0   2   2   0   2   2   2   2   2   2   0   0   0   0   2   2   0   0   2   0   0   2   0   2   0   0   2   0   2   0   2   0   0   0   0   2   2   2   0   2   0   2   0   2   2   2   0   0   2   0   0   0   2   0   0   0   0   0   2   0   2   2   0   0   0   2   2   2   0   2   0   2   0   2   2   0   2   0   0   2   0   0   0   0   0   2   2   0   2   2   0   0   2   2   0   2   0   2   0   2   0   0   0   2   0   0   0   0   0   2   2   0   0   0   2   2   0   0   0   0   0   2   0   0   0   2   2   0   2   2   2   2   2   0   2   0   2   2   0   2   0   2   0   0   0   0   0   0   2   0   0   0   2   2   0   0   0   0   0   2   2   0   0   0   0   0   0   2   0   2   2   0   2   0   2   0   0   0   0   0   0   0   0   2   0   0   2   2   0   0   2   2   0   2   2
 MK-1-13                2   0   0   2   2   2   2   2   0   2   2   0   2   0   2   0   0   0   2   2   2   2   0   2   0   0   2   0   2   0   0   2   0   2   0   0   0   0   0   0   2   2   2   0   2   0   2   0   0   2   2   0   0   0   0   0   0   2   0   0   0   0   0   2   0   2   2   0   0   0   2   2   2   0   2   2   2   0   2   2   0   2   0   0   2   0   0   0   0   0   2   2   2   2   2   0   2   2   2   0   2   0   0   0   2   2   0   0   2   0   0   0   0   0   2   2   0   0   2   2   2   0   0   0   0   0   2   0   0   0   2   2   0   2   2   2   0   2   0   2   0   2   2   0   2   0   2   0   0   0   0   0   2   2   0   0   0   2   2   0   0   0   0   0   0   2   0   0   0   0   0   0   2   0   0   2   0   2   0   2   0   0   0   0   0   0   0   0   2   0   0   2   2   0   0   2   2   0   2   0
 MK-1-14                0   0   0   0   0   2   2   2   2   2   2   0   2   0   2   0   0   0   2   2   2   0   0   2   0   0   2   0   2   2   0   2   0   0   0   0   0   0   0   0   2   2   2   0   2   0   2   0   0   2   2   0   0   0   0   0   0   2   0   0   0   2   0   2   0   2   2   0   0   0   2   2   2   2   2   2   2   0   2   0   0   0   0   2   2   0   2   0   0   2   2   2   2   2   2   0   2   2   2   0   2   0   2   0   0   2   0   0   2   0   0   0   0   0   2   2   0   2   0   2   2   0   0   0   0   0   2   0   0   0   2   2   0   2   2   2   2   2   0   2   0   2   2   0   2   0   2   0   0   0   0   0   2   2   2   0   0   2   2   0   0   2   0   0   0   2   0   0   0   0   0   0   2   0   0   2   0   2   0   2   0   0   0   0   0   0   0   0   2   0   0   2   2   0   0   2   2   0   2   0
 MK-1-15                2   0   0   2   0   0   2   2   2   2   2   0   2   0   2   0   0   0   2   2   2   0   0   2   0   0   2   0   2   2   0   2   0   0   0   0   0   0   0   0   2   2   2   0   2   0   2   0   0   0   2   0   0   0   0   0   0   2   0   0   0   0   0   2   0   0   2   0   0   0   2   2   2   2   0   2   2   0   0   0   0   0   0   2   2   0   2   0   0   2   2   2   2   2   2   0   2   2   2   0   0   0   2   0   0   0   0   2   2   0   0   0   0   0   2   2   0   2   0   2   0   2   0   0   0   0   2   0   0   0   2   2   0   2   2   2   2   2   0   2   0   2   2   0   2   0   2   0   0   0   0   0   0   2   2   0   0   2   2   0   0   2   0   0   0   2   0   2   0   0   0   0   2   0   0   2   0   2   0   2   0   0   0   0   0   0   0   0   2   0   0   2   2   0   0   2   2   0   2   0
 MK-1-16                2   0   0   2   0   0   2   2   2   2   2   0   2   0   2   0   0   0   2   2   2   0   0   2   0   0   2   0   2   2   0   2   0   0   0   0   0   0   0   0   2   2   2   0   2   0   2   0   0   0   0   0   0   0   0   0   0   2   2   0   0   0   0   2   0   0   2   0   0   0   2   2   2   0   0   2   2   0   0   0   0   0   0   2   2   0   2   0   0   2   2   2   2   2   2   0   2   2   2   0   0   0   2   0   0   0   0   2   0   0   0   0   0   0   2   2   0   2   0   2   0   0   0   0   0   0   2   0   0   0   2   0   0   2   2   2   2   0   0   2   0   2   2   0   2   0   2   0   0   0   0   2   0   2   0   0   0   2   2   0   0   2   0   0   0   2   0   2   0   0   2   0   2   0   0   2   0   2   0   2   0   0   0   0   0   2   0   0   2   0   0   2   2   0   0   2   2   0   2   0
 MK-2-1                 0   0   0   2   0   2   0   2   0   2   2   2   0   2   0   2   2   0   2   2   2   0   2   0   2   2   2   0   0   0   2   0   2   2   0   0   0   0   2   2   0   2   0   2   2   0   0   0   0   0   2   2   2   2   0   2   0   2   0   2   0   2   0   0   2   2   2   2   2   0   2   2   2   0   2   0   0   2   0   0   2   0   0   2   2   0   0   0   2   2   2   0   2   0   2   2   2   0   2   2   0   0   2   0   0   0   2   0   2   2   0   2   0   2   2   2   2   0   0   2   2   2   2   0   0   0   2   2   2   0   0   0   0   0   0   0   2   0   2   0   0   0   0   2   2   0   0   0   2   0   0   2   2   2   2   0   2   2   0   2   0   2   2   0   0   0   0   0   2   2   2   0   2   0   0   2   2   2   2   0   2   2   0   2   0   0   2   2   0   2   2   2   0   0   2   0   2   0   0   0
 MK-2-2                 0   0   0   2   0   2   0   2   0   2   0   2   0   2   2   2   2   2   2   2   2   0   2   0   2   2   2   0   0   0   2   0   2   2   2   2   0   0   2   2   0   0   2   2   2   2   2   0   0   2   2   0   2   2   0   0   0   0   0   2   0   2   0   0   2   2   2   2   2   0   2   2   2   2   2   0   0   2   2   0   2   0   0   2   2   0   0   0   2   2   0   0   2   0   0   2   2   0   2   2   0   0   2   0   0   0   2   0   2   2   0   2   0   2   2   2   2   0   0   2   0   0   2   0   0   0   2   0   2   0   0   0   0   0   0   0   2   0   0   0   2   2   0   2   0   0   0   0   2   0   0   2   2   2   2   0   2   2   0   2   0   2   2   0   0   0   0   0   2   2   2   0   2   0   0   2   2   2   2   0   2   2   0   2   0   0   2   2   2   2   2   2   2   0   2   0   2   0   0   0
 MK-2-3                 0   0   0   2   0   2   0   2   0   2   2   2   0   2   2   2   2   2   2   2   2   0   2   0   0   2   2   0   0   0   2   0   2   2   2   2   0   0   2   2   0   0   2   2   2   2   2   0   0   2   2   0   2   2   0   0   0   0   0   2   0   2   0   0   2   2   2   2   2   0   2   2   2   2   2   0   0   2   2   0   2   0   0   2   0   0   0   0   0   2   0   0   2   0   0   2   2   0   2   2   2   0   2   0   0   0   2   0   2   2   0   0   0   2   2   2   2   2   0   2   0   2   2   0   0   0   2   0   2   0   0   0   0   0   0   0   2   0   0   0   0   2   0   2   0   0   0   0   2   0   0   2   2   2   2   0   2   2   0   2   0   0   0   0   0   0   0   0   2   2   2   2   2   0   0   2   2   0   2   0   2   2   0   2   0   0   2   2   2   0   2   0   2   2   0   0   2   0   0   0
 MK-2-4                 0   0   0   2   0   2   0   2   0   2   2   2   0   2   2   2   2   2   2   2   2   0   2   0   0   2   0   0   0   0   2   0   2   2   2   2   0   0   0   2   0   0   2   2   2   2   2   0   0   0   2   0   0   2   0   0   0   0   0   2   0   2   0   0   2   2   0   2   2   0   2   2   2   2   2   0   0   2   2   2   2   2   0   2   0   0   2   0   0   2   0   0   2   0   0   2   2   0   2   2   2   0   2   0   0   0   2   0   2   2   0   0   0   2   2   2   2   0   0   2   0   2   2   0   0   0   2   0   0   0   0   0   2   0   0   0   2   2   2   0   0   2   0   2   2   2   0   0   2   0   0   2   2   2   0   0   2   2   0   2   0   0   0   0   0   2   0   0   2   2   2   2   2   2   0   2   2   0   2   0   2   2   0   2   0   0   2   2   2   0   2   0   2   2   0   0   2   0   0   0
 MK-2-5                 0   0   0   2   0   2   0   2   0   2   2   2   0   2   2   2   0   2   2   2   2   0   2   0   2   2   0   0   0   0   2   0   2   2   2   2   0   0   0   2   0   0   2   2   2   2   2   0   0   0   2   0   0   2   0   0   2   0   0   2   0   2   0   0   2   0   0   2   2   0   2   2   2   2   0   0   0   2   2   2   0   2   0   2   0   0   2   0   0   2   2   0   2   0   0   2   2   0   2   2   2   0   2   0   0   0   2   0   2   2   0   0   0   2   2   2   2   0   0   2   0   2   2   0   0   0   2   0   0   0   0   0   2   0   0   0   2   2   2   0   0   2   0   2   2   2   0   0   2   0   0   2   2   2   2   0   2   2   0   2   0   0   2   0   0   2   2   0   2   2   2   2   2   2   0   2   2   0   2   0   2   2   0   2   0   0   2   0   2   0   2   0   2   2   0   0   2   0   0   0
 MK-2-6                 0   0   0   2   0   0   0   0   2   2   2   2   0   2   2   2   0   2   2   2   2   2   2   0   0   2   2   0   0   0   2   0   2   2   2   2   0   0   0   2   0   0   2   2   2   2   2   0   0   0   2   0   0   2   0   2   2   0   0   2   0   2   0   0   2   0   0   2   2   0   2   2   2   2   0   0   0   0   2   2   0   0   0   2   0   0   2   0   0   2   2   2   2   0   0   2   2   0   2   2   2   0   0   0   0   0   0   0   2   2   0   0   0   2   2   2   2   0   0   2   0   2   2   0   0   0   2   0   0   0   0   2   2   0   0   0   2   2   2   0   0   0   0   2   2   0   0   0   2   0   0   2   2   2   2   0   2   2   0   2   0   0   0   0   0   2   2   0   2   2   2   2   2   2   0   2   0   0   2   0   2   2   2   2   0   0   2   0   2   0   2   0   2   2   0   0   2   0   0   0
 MK-2-7                 0   0   0   2   0   0   0   0   2   2   2   2   0   2   2   2   0   2   2   2   2   2   0   0   0   2   2   0   0   0   2   2   2   2   0   2   0   0   0   2   0   0   2   2   2   2   2   0   0   0   2   0   0   0   0   2   2   0   0   2   0   2   0   0   2   0   0   2   2   0   2   2   2   0   0   0   0   0   2   2   0   0   0   2   0   0   2   0   0   0   2   2   2   0   0   2   2   0   2   0   2   2   0   0   0   0   0   0   2   2   0   0   0   0   2   2   0   0   2   2   0   2   2   0   0   0   2   0   0   0   0   2   0   0   0   0   0   2   2   0   0   0   2   2   2   0   0   0   2   0   0   2   2   2   2   0   0   2   0   2   2   0   0   2   0   2   2   2   2   2   2   2   2   2   0   2   0   0   2   0   0   2   0   2   0   0   2   0   2   0   2   0   2   2   0   0   2   0   0   0
 MK-2-8                 0   2   0   0   0   2   0   0   2   2   2   2   0   2   2   2   0   2   2   2   2   2   0   0   0   2   2   0   0   0   2   2   2   2   0   2   0   0   0   2   2   0   2   2   2   2   2   0   0   0   2   0   0   0   0   2   2   0   0   0   0   2   0   0   2   0   0   2   2   0   2   2   2   0   0   2   0   0   2   2   0   0   0   2   2   0   2   0   0   0   2   2   2   0   0   2   2   0   2   0   2   2   0   0   0   0   0   0   2   2   0   0   2   0   2   2   0   0   2   2   0   0   2   0   0   0   0   0   0   0   0   2   0   0   0   0   0   2   2   0   0   0   2   2   2   0   0   2   2   2   0   2   0   2   2   0   0   0   0   2   2   0   0   2   0   2   0   2   2   2   2   2   2   2   2   2   0   0   0   0   0   2   0   2   0   0   0   0   2   0   2   0   2   2   0   0   2   0   0   0
 MK-2-9                 0   2   0   0   0   2   0   0   2   2   2   2   0   2   2   2   0   2   2   2   0   2   2   0   0   2   2   0   0   0   0   2   2   2   0   2   0   2   0   2   2   0   2   2   2   2   2   0   0   0   2   0   0   0   0   2   2   0   0   0   0   2   0   2   2   0   0   2   2   0   2   2   2   0   0   2   0   0   2   2   0   0   0   2   2   0   2   0   0   0   2   2   2   0   0   2   2   0   2   0   2   2   0   0   0   0   0   0   2   2   0   0   2   0   2   2   0   0   2   2   0   0   2   0   0   0   0   0   0   0   0   2   0   0   0   0   2   2   2   0   0   0   2   2   2   0   0   2   2   2   0   2   0   0   2   0   0   0   0   2   2   0   0   2   0   2   0   2   2   2   2   2   2   2   2   2   0   0   0   0   0   0   0   2   2   0   0   0   2   0   2   0   2   2   0   0   2   2   0   0
 MK-2-10                0   2   0   0   0   2   0   0   2   2   2   2   0   2   2   2   0   2   2   0   0   2   2   0   0   2   2   0   0   0   0   2   2   2   0   2   0   2   0   2   2   0   2   2   2   2   2   0   0   0   2   0   0   0   0   2   2   0   0   2   0   2   0   2   2   0   2   2   2   0   2   2   2   0   0   2   0   0   2   2   0   0   0   0   0   0   2   2   0   0   0   2   2   0   0   2   2   0   2   0   2   2   0   0   0   0   0   0   0   2   0   0   2   0   2   2   0   0   2   2   0   0   2   0   0   0   0   0   0   0   0   2   0   0   0   2   2   0   2   0   0   0   0   2   0   0   0   2   2   2   0   2   0   2   2   0   2   0   0   2   2   0   0   2   0   2   0   2   2   2   2   2   2   2   2   2   0   0   0   0   0   0   0   2   2   0   0   0   2   2   2   0   2   2   0   0   2   2   0   0
 MK-2-11                0   2   0   0   0   2   0   0   2   2   2   2   0   2   2   2   0   2   2   0   0   2   2   0   0   2   2   0   0   0   0   2   2   2   2   2   0   2   0   2   2   0   2   2   2   2   2   0   0   0   2   0   0   0   2   2   2   0   0   2   0   2   0   2   2   0   2   2   2   0   2   2   2   0   0   2   0   0   2   2   0   2   0   0   2   0   2   2   0   0   0   2   2   0   0   2   2   0   2   0   2   2   0   0   0   0   0   2   2   2   0   0   0   2   2   2   0   0   2   2   0   0   2   0   0   0   0   0   0   0   0   2   0   0   0   2   2   0   2   0   0   0   0   2   0   0   0   2   2   2   0   2   0   0   2   0   2   0   0   2   2   2   0   0   0   2   0   2   2   2   2   2   0   2   2   2   0   0   2   0   0   0   0   2   2   0   0   0   2   2   2   0   2   2   0   0   2   2   0   0
 MK-2-12                0   2   0   0   0   0   0   0   2   2   2   2   0   2   2   2   0   2   0   0   0   2   2   0   2   2   2   0   0   0   0   2   2   0   2   2   0   2   0   2   2   0   2   2   2   2   2   0   0   0   2   0   0   0   2   0   2   0   0   2   0   2   2   2   2   0   2   2   0   0   2   2   0   0   0   2   0   0   2   2   0   2   0   0   2   0   2   0   0   0   0   2   2   2   0   2   2   0   0   0   2   2   0   0   0   0   0   2   2   0   0   2   0   2   2   2   0   0   2   2   0   0   2   0   0   0   2   0   0   0   0   2   0   0   0   2   2   0   2   0   0   2   0   2   0   0   0   2   2   2   0   2   0   0   2   0   2   0   0   2   2   2   0   0   0   2   2   2   2   2   2   0   0   2   2   2   2   0   2   0   0   0   0   2   2   0   0   2   2   2   2   0   2   2   0   0   2   2   0   0
 MK-2-13                0   2   0   0   0   0   2   0   2   2   2   2   0   2   2   2   0   2   0   0   0   2   2   0   2   2   2   0   0   0   0   2   2   0   0   2   0   2   0   2   2   0   2   2   2   2   2   0   0   0   2   2   0   0   2   0   2   0   0   2   0   2   2   2   2   0   2   2   0   0   2   2   0   0   0   2   2   0   2   2   2   2   0   0   2   0   2   2   0   0   0   2   0   2   0   2   2   0   0   0   2   2   0   0   0   0   0   2   2   0   0   2   0   2   0   2   0   0   2   2   2   0   2   0   0   0   2   0   0   0   0   2   0   0   0   2   2   0   2   0   2   2   0   2   0   0   0   0   0   2   0   2   0   0   2   0   2   0   0   2   2   2   0   0   0   0   2   2   2   2   2   0   0   2   2   2   2   0   2   2   0   0   0   2   2   0   0   2   2   2   2   2   2   2   0   0   2   2   0   0
 MK-2-14                0   2   0   0   2   0   2   0   2   2   2   2   0   2   2   2   0   2   0   0   0   2   2   0   2   2   2   2   0   0   0   2   2   0   0   0   2   2   0   2   2   0   2   2   2   0   2   0   0   0   2   2   0   2   2   0   2   0   0   2   2   2   2   2   2   0   2   2   0   0   2   2   0   0   0   2   2   0   2   2   2   2   0   0   2   0   2   2   2   0   0   2   0   2   2   2   2   0   0   0   2   2   0   0   0   0   0   2   2   0   0   2   0   0   2   2   0   0   2   2   0   0   2   0   0   0   0   2   0   2   2   2   0   0   0   2   2   0   2   0   2   2   0   2   0   0   0   0   0   0   0   2   0   0   2   0   2   2   0   2   2   2   0   0   0   2   0   2   2   2   2   0   0   2   2   2   0   0   2   2   0   0   0   2   2   0   0   2   2   2   2   2   2   2   0   0   0   2   0   0
 MK-2-15                0   2   0   2   2   2   2   0   2   2   2   2   0   2   2   2   0   2   0   0   0   2   2   0   2   2   2   2   0   0   0   2   2   0   0   0   2   2   0   2   2   0   2   2   0   0   2   0   0   0   2   2   0   2   2   2   2   0   2   2   2   2   2   2   2   0   2   2   2   0   2   2   0   0   0   2   2   0   2   2   2   2   0   0   2   0   2   2   2   0   0   2   0   0   0   0   2   0   0   0   2   2   2   0   0   2   0   2   2   0   0   0   0   2   2   0   0   0   2   2   0   0   2   0   0   0   0   2   2   2   2   2   0   0   0   2   2   0   2   0   2   2   0   2   0   0   0   0   0   0   0   2   0   0   2   0   2   2   0   2   2   2   0   0   0   2   0   2   2   2   0   0   0   2   2   2   0   2   2   0   0   0   2   2   2   2   0   2   2   2   2   2   2   2   2   0   0   2   0   0
 MK-2-16                0   2   0   2   2   0   2   0   2   2   2   2   0   2   2   2   0   2   0   0   0   2   2   0   2   2   2   2   0   0   0   2   2   0   0   0   2   2   0   2   2   0   2   2   2   0   2   0   0   0   2   2   0   2   2   2   2   0   0   2   2   2   2   2   2   0   2   2   2   0   2   2   0   0   0   2   2   0   2   2   2   2   0   2   2   0   2   2   2   0   0   2   0   0   0   0   0   0   0   0   2   2   2   0   0   2   2   2   2   0   0   0   0   2   2   0   0   0   2   2   0   0   0   0   2   0   0   2   2   2   2   2   0   0   0   2   2   0   2   0   2   2   2   2   0   0   0   0   0   0   0   2   2   2   2   0   2   0   0   2   2   2   0   0   0   2   0   0   2   2   0   0   0   2   2   2   0   2   2   0   0   2   2   2   2   2   0   2   0   2   2   2   2   2   2   0   0   2   0   0
 MK-3-1                 2   0   2   2   0   0   2   0   2   0   2   0   0   0   0   2   0   0   2   0   0   0   2   2   2   0   0   2   2   2   2   0   2   2   0   0   2   0   0   2   0   0   0   2   2   2   0   2   2   2   0   0   0   0   2   2   2   2   2   2   2   2   2   2   0   2   0   2   2   0   0   2   2   0   2   2   0   0   0   2   2   2   0   0   0   0   0   0   0   2   0   0   0   0   2   0   0   2   0   0   0   0   2   2   0   0   0   2   2   2   0   2   0   0   0   0   2   0   2   0   2   0   2   0   2   2   2   0   0   0   0   0   0   0   2   0   0   0   2   0   2   0   0   2   2   0   2   2   2   0   0   2   0   0   2   2   0   0   2   0   0   0   0   0   0   2   0   2   0   0   2   2   2   2   2   2   0   2   2   2   2   2   2   2   0   0   0   0   2   0   2   0   0   2   0   0   0   0   2   2
 MK-3-2                 2   2   2   2   0   0   2   0   0   0   2   0   0   0   0   2   0   0   2   0   0   0   2   2   2   0   0   2   2   2   2   0   0   0   0   0   2   0   0   0   0   0   0   2   2   2   0   2   2   2   0   0   0   0   2   2   2   2   2   2   2   0   2   0   0   2   0   2   2   0   0   2   2   0   2   2   0   0   0   2   2   2   0   0   0   0   0   0   0   2   0   0   0   0   0   0   0   2   0   0   0   0   2   2   0   0   0   2   2   2   0   2   2   0   0   0   2   0   2   2   2   0   2   0   2   2   2   0   0   0   0   0   0   0   2   0   0   0   0   0   0   2   0   2   2   0   2   2   0   0   0   2   0   0   2   2   0   0   2   0   0   2   0   0   0   2   0   2   0   0   2   2   2   2   2   2   0   2   0   2   2   2   2   2   0   0   0   2   2   0   2   0   0   2   0   0   0   0   2   0
 MK-3-3                 2   2   2   2   0   0   2   0   0   0   2   0   0   0   0   2   2   0   0   0   0   2   2   2   0   0   0   2   2   2   2   0   2   0   0   0   2   0   0   0   0   0   0   2   2   2   0   2   2   2   0   2   0   0   2   2   2   2   2   2   0   0   2   0   0   2   2   2   2   0   0   2   2   2   2   2   0   0   0   2   2   2   0   2   0   0   0   0   0   0   0   2   0   0   0   0   0   2   2   0   0   2   2   2   0   0   0   2   2   2   0   0   2   0   0   0   2   0   2   2   2   0   2   0   2   2   2   0   0   0   0   0   0   0   0   0   0   0   0   0   0   2   0   2   2   0   2   2   2   0   0   2   0   0   2   2   0   0   2   0   0   2   0   0   0   2   0   2   0   0   2   2   2   2   2   2   0   2   0   2   2   2   2   2   0   0   0   2   2   2   0   0   2   2   0   0   0   0   2   0
 MK-3-4                 2   2   2   2   0   0   2   0   0   0   2   0   0   0   0   2   2   0   0   0   0   2   2   2   0   0   0   2   2   2   2   0   2   0   0   0   2   0   0   2   0   0   2   2   0   2   0   0   0   2   2   2   0   0   2   2   2   0   2   2   2   0   2   0   0   2   2   2   2   0   0   2   2   2   2   2   2   0   2   2   2   2   0   2   0   0   0   0   0   0   0   2   0   2   0   0   2   2   2   0   0   2   2   2   2   0   0   2   2   2   0   0   2   0   0   0   2   0   2   0   2   0   2   0   2   2   2   2   0   0   0   2   2   0   0   0   0   0   0   0   0   2   0   2   2   0   2   2   2   2   0   2   0   0   2   0   0   0   2   0   0   2   2   0   2   2   0   2   0   0   0   0   2   2   2   2   0   2   0   2   2   2   2   2   2   0   0   2   2   2   2   0   2   2   0   0   0   0   2   0
 MK-3-5                 2   2   2   2   0   0   2   0   0   0   2   0   0   0   2   2   0   0   0   0   0   2   2   2   0   0   0   2   2   2   2   0   2   0   0   0   2   0   0   2   0   0   2   2   0   2   2   0   0   2   2   2   0   0   2   2   2   0   2   2   2   0   2   0   0   2   2   2   2   0   0   2   2   2   2   2   2   0   2   2   2   2   0   2   0   0   0   0   2   0   0   2   0   2   0   0   2   2   2   0   2   2   2   2   2   0   0   2   2   2   0   2   2   0   0   0   2   0   2   0   0   0   0   0   2   2   0   2   0   0   0   2   2   0   0   0   0   0   0   0   0   0   0   2   2   0   2   2   2   0   0   2   2   0   2   0   0   0   2   0   0   2   2   0   2   2   0   2   0   0   0   0   2   2   2   2   0   2   0   2   2   2   2   2   2   0   0   0   2   2   2   0   2   2   2   0   0   0   2   0
 MK-3-6                 2   2   2   2   0   0   2   0   0   0   0   0   0   2   2   2   2   0   0   0   0   2   2   2   0   0   0   2   2   2   2   0   0   0   0   0   2   0   0   0   0   0   2   2   0   2   2   0   0   2   2   0   0   0   2   2   2   0   2   2   2   0   2   0   0   2   2   2   2   0   0   2   2   2   0   2   2   0   2   2   2   2   0   2   0   0   0   0   2   0   0   2   0   2   0   0   2   2   2   0   2   2   2   2   2   0   0   2   2   2   0   2   2   0   2   0   2   0   2   0   0   0   0   0   2   2   0   2   0   0   0   2   2   0   0   0   0   0   0   2   0   0   0   2   2   0   2   2   2   0   0   2   2   2   2   0   0   2   2   0   0   2   2   2   2   2   0   2   0   0   0   0   0   0   2   2   0   2   0   2   2   2   2   0   2   0   0   0   2   2   2   0   2   2   2   0   0   0   2   2
 MK-3-7                 0   0   2   2   2   0   2   0   0   0   0   0   0   2   2   2   2   0   0   0   0   0   2   2   0   0   0   2   2   2   2   0   2   0   0   0   2   0   0   2   0   0   0   2   0   2   0   0   0   0   2   0   0   0   2   2   2   0   2   2   2   0   2   0   0   2   2   2   2   0   0   2   2   2   0   2   2   0   2   2   2   2   0   2   0   0   0   0   2   0   2   2   0   2   0   0   2   2   2   0   2   2   2   2   2   0   0   2   2   2   0   2   2   0   2   0   2   0   2   0   2   0   0   0   2   2   0   2   0   0   0   2   2   0   0   0   0   0   0   2   0   0   0   2   2   0   2   2   2   0   0   2   2   2   2   0   0   2   2   2   0   0   2   2   2   2   0   2   0   0   0   0   0   0   2   0   0   2   0   0   0   0   2   0   2   0   0   2   2   2   2   0   2   2   2   2   0   0   2   2
 MK-3-8                 0   0   2   2   2   2   2   0   0   0   0   0   0   2   2   2   2   0   0   2   2   0   2   2   0   0   0   2   2   2   2   0   0   0   0   0   2   0   0   2   0   0   0   2   0   2   0   0   0   0   2   0   0   0   2   0   2   0   2   2   0   0   0   0   0   2   2   2   2   0   0   2   2   2   0   2   2   2   2   2   2   2   0   2   0   0   0   0   2   0   2   2   0   2   0   0   2   2   2   0   2   2   2   2   2   0   0   2   2   2   0   2   2   0   2   0   2   0   2   0   2   0   0   0   2   2   0   2   0   0   0   0   2   0   0   0   0   0   0   2   0   0   0   2   2   0   2   2   2   0   0   2   0   2   0   0   0   2   2   2   0   0   2   2   2   2   0   2   0   0   0   0   0   0   2   0   0   2   0   0   0   0   2   0   2   2   0   2   2   2   2   2   0   2   2   2   0   0   2   2
 MK-3-9                 0   0   2   2   0   2   2   0   0   2   0   0   0   2   2   2   2   0   0   2   2   0   2   2   0   2   0   2   0   0   2   0   0   2   2   0   2   0   0   2   0   0   0   2   2   2   0   0   0   0   2   0   2   0   2   0   2   0   2   2   0   2   0   0   0   2   2   2   2   0   0   2   2   2   0   2   2   2   2   2   2   2   0   0   0   0   0   0   2   0   2   2   0   2   0   0   2   2   2   0   2   2   2   2   2   0   0   2   2   2   0   2   2   0   2   0   2   0   2   0   2   0   0   0   2   2   0   2   0   0   0   2   2   0   0   0   2   0   0   2   0   0   0   2   0   0   2   2   2   0   0   0   2   2   0   0   0   2   2   2   0   0   2   2   2   2   0   2   0   0   0   0   0   0   2   0   2   2   0   0   0   0   2   0   0   2   0   0   2   2   2   2   0   2   2   2   0   0   0   2
 MK-3-10                0   0   2   2   0   2   2   0   0   2   0   0   0   2   2   2   2   0   0   2   2   0   2   2   0   0   0   2   0   0   0   0   0   2   2   0   2   0   0   2   0   0   0   2   2   2   2   0   0   0   2   2   2   0   2   2   2   0   2   2   0   2   0   0   0   2   2   2   2   0   0   0   2   2   0   2   2   2   2   2   2   2   0   0   0   0   2   0   2   0   0   2   0   2   0   2   2   2   0   0   2   2   2   2   2   0   0   2   2   2   0   2   2   2   2   2   2   0   2   0   2   0   0   0   2   2   0   2   0   0   0   2   2   0   0   0   2   0   0   2   0   0   0   2   0   0   2   2   2   2   0   0   2   2   0   0   0   2   2   0   0   0   2   2   2   2   0   0   0   0   2   0   0   0   0   0   2   2   0   0   0   0   2   0   0   2   0   0   2   2   2   2   0   0   2   2   0   0   0   2
 MK-3-11                0   0   2   2   2   2   2   0   0   2   0   0   2   2   2   2   2   0   2   2   2   0   2   2   0   0   0   2   0   2   2   0   0   2   2   0   2   0   0   2   2   0   0   2   2   2   0   0   0   0   2   2   2   0   2   2   2   2   2   2   0   2   0   0   2   0   2   2   2   0   0   0   2   0   0   2   2   0   2   2   2   2   0   0   0   0   2   0   2   0   0   2   0   2   0   2   2   2   0   0   2   0   2   2   2   0   0   2   2   2   0   2   2   2   0   2   2   0   2   2   2   0   0   0   2   2   0   2   0   0   0   2   2   0   0   0   2   2   0   2   0   0   0   2   0   0   2   2   0   2   0   0   2   2   0   0   2   2   2   0   0   0   2   2   2   2   0   0   0   0   2   0   0   0   0   0   2   2   0   0   0   0   2   0   0   2   0   0   2   2   2   2   0   0   0   0   0   0   0   2
 MK-3-12                0   0   2   2   2   2   2   0   0   2   0   0   2   2   0   2   2   0   2   2   2   0   2   2   0   0   0   2   0   2   0   0   0   0   2   0   2   0   0   2   2   0   0   2   2   2   0   2   2   0   2   2   2   0   2   2   2   2   2   2   0   2   0   0   2   2   2   2   2   0   0   0   0   0   0   2   2   0   2   2   2   0   0   0   0   0   2   0   2   0   0   2   0   2   0   2   2   2   0   0   2   0   2   0   2   0   0   2   2   2   0   2   2   2   0   2   2   0   2   2   0   0   0   0   2   2   0   2   0   0   2   2   2   0   0   0   2   2   2   2   0   0   0   2   0   0   2   2   0   2   0   0   2   2   0   0   2   2   2   0   0   0   2   2   2   0   0   0   0   0   2   0   0   0   0   0   2   2   0   0   0   0   0   0   0   2   0   0   0   2   2   0   0   2   2   0   0   0   0   2
 MK-3-13                0   0   2   2   2   2   2   2   0   2   0   0   2   2   0   2   2   0   2   2   2   0   0   2   0   0   0   2   0   2   0   0   0   0   2   0   2   0   0   2   2   0   0   2   2   2   0   2   2   0   2   2   2   0   0   2   2   2   2   2   0   2   0   0   2   2   2   2   2   0   0   0   0   0   0   2   2   0   2   2   2   2   0   0   0   0   2   0   2   0   0   2   0   0   0   2   2   2   0   0   2   0   2   0   2   0   0   2   2   2   0   2   2   2   0   2   2   0   2   2   2   0   0   0   0   2   2   0   0   0   2   2   2   0   2   2   2   2   2   2   0   0   0   2   0   0   2   2   2   2   0   0   2   2   0   0   2   2   2   2   0   0   2   2   2   0   0   0   2   0   2   0   0   0   0   0   2   0   0   0   0   0   0   2   0   2   0   0   0   2   2   0   0   2   2   0   2   0   0   2
 MK-3-14                0   0   0   2   2   2   2   2   0   2   0   0   0   2   0   2   2   0   2   2   2   0   0   2   0   0   2   2   0   2   2   0   0   0   2   0   2   0   0   2   2   0   0   2   2   2   0   2   2   0   2   2   2   0   0   2   2   2   2   2   0   0   0   0   2   2   2   2   2   0   0   0   0   0   0   2   2   2   2   2   2   2   0   2   0   0   2   0   2   0   0   2   0   0   2   2   2   2   2   0   2   0   2   0   2   0   0   2   2   2   0   2   2   2   0   2   2   0   2   2   2   0   0   0   0   2   2   0   0   0   2   2   2   0   2   2   2   2   2   2   0   0   0   2   0   0   2   2   2   2   2   2   2   2   0   0   2   2   2   2   2   0   2   2   2   0   0   0   2   0   2   0   0   0   0   0   2   0   0   0   0   0   0   2   0   2   0   0   0   2   2   0   0   2   2   0   2   0   0   2
 MK-3-15                0   0   0   2   2   2   2   2   0   2   0   0   0   2   0   2   0   0   2   2   2   0   0   0   0   0   2   2   0   2   0   0   0   0   2   0   0   2   0   2   2   2   2   2   2   2   0   2   2   0   0   2   0   0   0   2   2   2   0   2   0   0   0   0   2   2   2   2   2   0   2   0   0   0   0   0   2   2   0   2   2   2   2   2   0   2   2   0   2   0   0   2   0   0   2   0   2   2   2   0   2   0   2   0   2   0   0   2   2   2   2   2   2   2   0   2   2   0   2   2   2   2   0   0   0   2   2   0   0   0   2   0   2   2   2   2   2   2   2   0   0   2   0   2   0   0   2   2   2   2   0   2   2   0   0   0   2   2   2   2   2   0   2   0   2   2   0   0   0   0   2   0   2   0   0   0   2   2   0   0   0   0   0   2   2   2   0   0   0   2   2   0   0   0   2   0   0   0   0   2
 MK-3-16                0   0   0   2   2   2   0   0   0   2   0   0   0   2   0   2   0   0   2   2   2   0   0   0   0   0   2   2   0   2   0   0   0   0   2   0   0   0   0   2   2   2   2   2   2   0   2   2   2   0   2   2   0   0   0   2   2   2   0   2   0   0   0   0   2   2   2   2   2   0   2   0   2   0   0   0   2   2   0   2   2   0   2   2   0   2   2   0   2   0   0   2   0   0   2   0   0   2   2   0   0   0   2   0   2   2   0   2   2   2   0   0   2   2   0   2   2   0   2   2   2   2   0   0   0   2   2   2   0   0   2   0   2   2   2   2   2   2   2   0   0   2   0   2   0   0   2   2   2   2   0   2   2   0   0   0   2   2   2   2   2   0   2   0   2   2   0   0   2   0   2   0   2   2   0   0   2   0   0   0   0   0   0   0   2   2   0   0   0   2   2   2   2   0   2   0   0   2   0   2
 MK-4-1                 0   0   0   0   2   0   2   2   2   2   0   2   2   2   2   2   0   2   2   2   0   0   2   2   0   0   0   2   2   2   0   0   0   0   0   0   0   2   0   0   0   0   2   0   0   2   2   2   2   0   0   0   0   2   2   2   2   0   0   0   0   0   2   2   2   2   0   2   0   2   0   2   0   2   2   0   2   2   0   2   2   2   0   2   2   2   2   0   2   0   0   2   2   2   2   0   2   0   0   2   0   0   2   0   2   2   0   0   2   2   0   2   2   0   0   2   2   2   0   0   0   0   2   0   0   2   0   2   2   0   0   0   0   0   0   0   2   0   2   0   0   0   0   2   2   0   2   2   0   0   0   0   2   0   0   0   0   0   0   0   2   2   2   2   0   2   0   2   0   2   2   2   2   2   2   0   0   2   0   2   2   0   2   2   2   2   2   2   2   2   0   2   2   0   0   2   2   0   0   0
 MK-4-2                 0   0   0   0   2   2   2   2   2   2   0   2   2   2   2   2   0   2   2   2   0   0   2   2   0   0   0   2   2   2   0   2   0   0   0   0   0   2   0   0   0   0   2   0   0   2   2   2   2   0   2   0   0   2   2   2   2   0   0   0   2   2   2   2   2   2   0   2   0   2   0   2   0   2   2   0   2   2   0   2   2   2   0   2   2   2   2   0   2   0   0   2   2   2   2   0   2   0   0   2   0   0   2   0   0   2   0   0   2   2   0   2   2   0   0   2   2   2   0   0   0   0   2   0   0   2   0   2   2   0   0   0   0   0   0   0   2   0   2   0   0   0   0   2   2   0   2   2   0   0   0   0   2   0   0   0   0   2   2   0   2   2   2   0   0   2   2   2   0   2   2   2   0   2   2   0   0   2   0   2   2   0   2   2   2   2   2   2   2   2   0   2   2   0   0   2   0   0   0   2
 MK-4-3                 0   0   0   0   2   2   2   2   2   2   2   2   2   2   2   2   0   2   0   2   0   0   2   0   0   0   0   2   2   2   0   2   0   0   0   0   0   2   0   0   0   0   2   0   0   0   2   2   2   0   2   0   0   0   2   2   2   0   0   0   2   2   2   2   2   2   0   2   0   2   0   2   2   2   2   0   2   2   0   2   2   2   0   2   2   2   2   0   0   0   0   2   2   2   2   0   2   0   0   2   0   0   2   0   0   2   0   2   2   2   0   2   0   0   0   2   0   2   0   0   0   0   2   0   0   2   0   2   2   0   0   0   0   0   0   0   2   0   2   0   2   0   0   2   2   0   2   2   0   0   0   0   0   0   0   0   0   2   2   0   0   2   2   0   0   2   2   2   0   2   2   2   0   2   2   0   2   2   0   2   2   0   2   2   2   2   2   2   2   0   2   2   2   0   0   0   0   2   0   2
 MK-4-4                 2   0   0   2   2   0   2   2   2   2   2   2   2   2   2   2   0   2   0   2   0   0   0   0   0   0   0   2   2   2   0   2   0   2   0   0   0   2   0   0   0   0   2   0   0   0   2   2   2   0   2   0   0   0   2   2   2   0   0   0   2   2   2   2   2   2   0   0   2   2   0   2   2   2   2   0   0   2   0   2   2   2   0   0   2   2   2   0   0   0   0   2   2   2   2   0   2   2   0   2   0   0   2   0   0   0   0   0   2   2   0   2   0   0   0   2   0   2   0   0   0   0   2   0   0   2   0   2   2   0   0   0   0   0   0   0   2   0   2   0   2   0   0   2   2   0   2   2   0   0   0   0   0   0   0   0   0   2   2   0   0   2   2   0   0   2   0   2   0   2   2   0   0   2   2   0   2   2   0   2   2   0   2   2   2   2   2   2   2   0   2   2   2   2   0   0   0   2   0   2
 MK-4-5                 0   2   0   0   2   0   2   2   2   2   2   0   2   2   2   2   0   2   0   2   0   0   2   0   0   0   0   2   2   2   0   2   0   2   0   2   0   2   0   0   0   0   2   0   0   0   2   2   2   0   0   0   0   0   2   2   2   0   0   0   2   2   2   2   2   2   0   0   2   2   2   2   2   2   2   0   0   2   0   2   2   2   0   0   2   2   2   0   0   0   0   2   2   2   2   0   2   2   0   2   2   0   2   0   0   0   0   0   2   2   0   2   0   0   0   2   0   0   0   0   0   2   2   0   0   2   0   2   2   0   0   0   0   0   0   0   2   0   2   0   2   0   0   2   2   0   0   2   0   0   0   0   2   0   0   0   0   2   2   0   0   2   2   0   2   2   0   2   0   0   0   0   0   2   0   0   2   2   0   2   2   0   2   0   2   2   2   2   2   0   2   0   2   2   0   0   0   2   0   2
 MK-4-6                 0   0   0   0   2   0   2   2   2   2   2   0   2   2   2   0   0   2   0   2   0   0   2   0   0   0   0   0   0   2   0   2   0   2   0   2   0   2   0   0   2   0   2   0   0   0   2   2   2   0   0   0   0   0   2   2   2   0   2   0   2   2   2   2   2   2   0   0   2   2   0   2   2   2   2   0   0   2   0   2   2   2   0   0   2   2   2   0   0   0   0   2   2   2   2   0   2   2   0   0   2   0   0   0   0   0   0   0   2   2   0   2   0   0   2   2   2   0   0   0   0   2   2   0   0   2   0   2   2   0   0   0   0   0   0   0   2   0   2   0   2   0   0   2   2   0   0   2   0   0   2   0   0   0   0   0   0   2   2   0   0   2   2   0   2   2   2   2   0   0   0   2   2   2   2   2   2   2   0   2   2   0   2   0   0   2   0   2   2   0   2   0   2   2   0   0   0   2   0   2
 MK-4-7                 2   0   0   0   2   0   2   2   2   2   2   0   2   2   0   0   0   2   0   2   0   0   2   0   0   2   0   2   0   2   0   2   0   2   0   2   0   2   0   0   2   0   2   0   0   0   0   2   2   0   0   0   0   0   2   2   2   0   2   0   2   2   0   2   2   2   0   0   2   0   2   2   2   2   2   0   0   2   0   2   2   2   0   0   2   2   2   0   0   0   0   2   2   2   2   0   2   2   0   0   2   0   0   0   0   0   0   0   2   2   2   2   0   0   2   2   2   0   0   0   0   2   2   0   0   2   0   2   2   0   0   0   0   0   0   0   2   0   2   0   2   0   2   2   2   0   2   2   2   0   2   2   0   0   0   0   0   2   2   2   0   2   2   0   2   2   2   2   0   0   0   2   2   2   2   2   2   2   2   0   2   0   2   0   0   2   2   2   0   0   2   0   2   2   0   0   0   2   0   2
 MK-4-8                 2   2   0   0   2   0   2   2   2   2   2   0   2   0   0   0   0   2   0   2   0   0   2   0   0   2   2   2   0   2   0   2   0   2   0   0   0   2   0   0   2   0   2   0   0   0   0   2   2   0   0   0   0   0   2   2   2   0   2   0   2   2   0   2   2   2   0   0   2   0   2   2   2   2   2   0   0   2   0   2   2   2   0   0   2   2   2   0   2   0   0   2   2   0   2   0   0   2   0   0   2   0   0   0   0   0   0   0   2   2   2   2   0   0   2   2   2   0   0   0   0   2   2   0   0   2   0   2   0   0   0   0   0   0   0   0   2   0   2   0   2   0   2   2   2   0   0   2   2   0   2   2   2   0   0   0   0   2   2   0   0   2   2   0   0   2   2   2   0   0   0   2   2   2   2   2   2   2   2   0   2   0   2   0   0   2   2   2   0   0   2   0   2   2   0   0   0   2   0   2
 MK-4-9                 2   2   0   0   2   0   2   2   2   0   2   0   0   0   0   0   0   2   0   2   0   0   2   0   2   2   2   2   0   2   0   2   0   2   0   0   0   2   0   0   2   0   2   0   0   0   2   2   2   0   0   0   0   0   2   2   2   0   2   0   2   2   0   2   2   2   0   0   2   0   2   2   2   2   2   0   0   2   0   2   2   2   0   0   2   2   2   0   2   0   0   2   2   0   2   0   0   2   0   0   2   0   0   0   0   0   2   2   2   2   2   2   0   0   2   0   2   0   0   0   0   2   2   2   2   2   0   2   0   0   0   0   0   0   0   0   2   0   2   0   2   0   2   2   2   0   0   2   0   0   2   0   2   0   2   0   0   2   2   2   0   2   2   0   0   2   2   2   0   0   0   2   2   0   2   2   2   2   2   0   2   0   2   0   2   2   2   2   0   0   2   0   2   2   0   0   2   2   0   2
 MK-4-10                2   2   2   2   2   0   2   2   2   0   2   0   0   0   0   0   0   2   0   2   0   0   2   2   2   2   2   2   0   2   0   2   0   2   0   0   0   2   0   0   2   0   2   0   0   0   2   2   2   0   0   0   0   0   2   2   2   0   2   0   2   2   0   2   2   2   2   0   2   0   2   2   2   2   2   0   2   2   0   2   2   2   0   0   2   2   2   0   2   0   2   2   2   0   2   0   0   2   0   0   2   0   0   0   2   0   2   2   2   0   2   2   0   0   2   0   2   0   0   0   0   2   2   2   2   2   0   2   0   0   0   0   0   2   0   0   2   0   2   0   2   2   2   2   2   0   0   2   0   0   2   0   2   0   2   0   0   0   2   2   0   2   2   0   0   2   2   2   0   0   0   2   2   0   0   0   2   2   2   0   0   0   2   0   0   2   2   0   0   0   0   0   0   2   0   2   2   2   0   0
 MK-4-11                2   2   2   2   2   0   2   2   2   0   2   0   0   2   0   0   0   2   0   2   0   0   2   2   2   2   2   2   0   2   0   2   0   2   0   0   0   2   0   0   2   0   2   0   0   0   2   2   2   2   0   2   0   0   2   2   2   0   2   0   2   2   2   0   2   2   2   0   2   0   2   0   2   2   2   0   2   2   0   2   2   2   0   0   2   2   2   0   0   0   2   0   2   0   2   0   0   2   0   0   2   0   0   0   2   0   2   2   2   0   2   2   0   0   2   0   2   0   0   0   0   2   2   2   2   2   0   2   0   0   2   0   0   2   0   0   2   0   2   0   2   2   2   2   0   0   0   2   0   0   2   0   2   0   2   0   0   0   2   0   0   2   2   0   0   2   2   2   0   2   0   2   2   0   0   2   2   2   2   0   0   2   2   0   0   2   0   0   0   0   0   0   0   2   0   2   0   2   0   0
 MK-4-12                0   2   2   2   2   0   2   2   2   0   2   2   0   2   0   2   0   2   0   2   0   0   2   2   2   2   2   2   0   2   0   2   0   2   0   0   0   2   0   0   2   0   2   2   0   0   2   2   2   2   0   2   0   0   2   2   2   2   0   0   2   2   2   0   2   2   2   0   2   0   2   0   2   2   2   0   0   2   0   2   2   2   0   0   0   2   2   2   0   2   2   0   2   0   2   0   0   0   2   0   2   0   0   2   2   0   2   2   2   0   2   2   0   0   2   0   2   0   0   0   2   2   2   2   2   2   2   2   0   0   2   0   0   2   2   0   2   0   2   0   2   2   2   2   0   0   0   2   0   0   2   2   2   2   2   0   0   0   2   0   0   2   2   0   0   2   2   2   0   2   0   2   2   0   2   2   2   2   2   0   0   2   2   0   0   2   0   0   0   0   0   0   2   2   0   2   0   2   0   0
 MK-4-13                0   2   2   2   2   0   2   2   2   0   2   2   0   2   0   2   0   2   0   2   0   0   2   0   2   2   2   2   0   2   0   2   0   2   0   0   0   2   0   0   2   0   2   2   0   0   2   2   2   0   0   0   0   2   2   2   2   2   0   2   2   2   2   2   2   2   2   0   2   0   2   0   2   2   2   0   0   2   0   2   2   0   0   0   0   2   2   2   0   2   2   0   2   0   2   2   0   2   2   0   2   0   0   2   2   0   2   0   2   0   2   2   0   0   2   0   2   0   0   0   2   2   2   2   2   2   2   0   0   0   2   0   0   2   2   2   2   0   2   0   2   2   2   2   0   0   0   0   0   0   2   2   2   2   2   0   0   0   2   0   0   2   2   0   0   2   2   0   2   2   0   2   2   0   2   2   2   2   2   0   0   2   2   0   0   2   0   0   0   0   2   0   2   2   0   2   0   0   2   2
 MK-4-14                0   2   2   2   2   0   2   2   2   0   2   2   0   2   0   2   0   2   0   2   0   0   2   0   2   2   2   2   0   2   0   2   0   2   0   0   0   2   0   0   0   0   2   2   0   0   2   2   2   0   0   0   0   2   2   2   2   2   0   2   2   2   2   2   2   2   2   0   2   0   2   0   2   2   2   0   0   0   2   2   2   0   0   0   0   2   2   2   0   2   2   0   2   0   2   2   0   2   2   0   2   0   0   2   2   0   2   0   2   0   2   2   0   0   2   0   0   0   2   0   0   2   0   2   2   2   2   0   0   0   2   0   0   2   2   2   2   0   2   0   2   2   0   2   0   0   0   0   0   0   2   2   2   2   2   0   0   0   2   2   0   2   2   0   2   2   2   0   2   2   0   2   2   0   2   2   2   2   2   0   2   2   2   0   2   0   0   0   0   0   2   0   2   2   0   2   0   0   2   2
 MK-4-15                0   2   2   2   2   0   2   0   2   0   2   2   0   2   0   0   0   2   0   2   0   0   2   0   2   2   2   2   0   2   0   2   0   2   0   0   0   2   0   0   2   0   2   2   0   0   2   2   2   0   0   0   0   2   2   0   2   2   0   2   2   2   2   2   2   2   2   0   2   0   2   0   2   2   2   0   0   0   2   2   2   0   0   0   0   2   2   2   0   2   0   0   2   0   2   2   0   2   2   0   2   2   2   2   2   0   2   0   2   0   2   2   2   0   2   2   0   0   2   0   0   2   0   2   2   2   2   0   0   0   2   0   0   2   2   2   2   0   2   0   0   2   0   2   0   0   0   0   0   2   2   2   2   2   2   0   0   0   2   2   2   2   2   0   2   2   2   0   2   2   0   2   2   0   2   2   2   2   2   2   2   2   2   0   2   0   0   0   0   0   2   0   2   2   0   2   0   2   2   2
 MK-4-16                0   2   2   2   2   2   2   0   0   0   2   2   0   2   0   0   0   2   0   2   0   2   2   0   2   2   2   2   0   2   0   2   0   2   0   0   2   2   0   2   0   0   2   2   0   0   2   2   0   0   0   0   0   2   2   0   2   2   0   2   2   2   0   2   2   0   2   0   2   0   2   0   2   2   2   2   0   0   2   2   2   0   0   0   0   2   2   2   0   2   0   0   2   0   2   2   0   2   2   0   2   2   2   2   2   0   0   0   2   2   2   2   2   0   2   2   0   0   2   2   0   2   2   2   2   0   2   0   0   0   2   2   0   2   2   2   2   0   2   0   0   2   0   0   0   0   0   0   0   0   2   2   2   2   2   0   0   0   2   2   2   2   0   0   2   2   2   0   2   2   0   2   0   0   2   2   2   2   2   2   2   2   2   0   2   0   2   0   0   0   2   0   2   2   0   2   0   2   2   2
 MK-5-1                 0   0   2   0   0   0   0   2   2   0   2   0   2   0   2   2   2   0   2   0   0   0   0   0   0   2   0   0   0   0   2   0   2   0   2   2   0   2   2   0   2   0   2   2   2   0   2   0   0   0   2   0   0   2   2   2   2   2   0   0   0   2   2   2   2   2   2   2   2   0   0   0   0   2   0   2   2   2   2   2   0   0   0   2   0   0   2   0   2   0   0   0   2   2   0   0   0   0   0   0   0   0   2   2   0   0   0   2   2   2   0   2   0   0   2   0   2   2   0   0   2   0   0   0   2   2   0   2   0   2   0   2   0   0   0   2   0   2   0   2   2   0   0   0   2   2   0   0   2   2   0   2   2   2   0   2   0   0   0   0   2   2   2   2   2   2   2   0   0   0   0   2   0   0   2   0   2   0   2   0   2   2   2   2   0   2   2   0   0   0   2   0   2   2   2   2   0   0   0   0
 MK-5-2                 0   0   2   0   0   2   0   2   2   2   2   2   2   0   2   2   2   0   0   0   0   2   0   0   0   2   0   0   0   2   2   0   2   0   2   2   0   0   2   0   2   0   2   2   2   0   2   0   0   0   2   0   0   2   0   2   2   2   0   0   0   2   2   0   2   2   2   2   2   0   0   0   2   2   0   2   2   2   2   2   0   0   0   0   2   0   2   0   2   0   0   0   0   2   0   0   0   0   0   0   0   0   2   2   0   0   0   0   2   2   0   2   2   0   2   0   2   2   0   0   2   0   0   0   2   2   0   2   0   2   0   0   2   0   0   0   0   2   2   2   2   0   0   2   2   2   0   0   2   0   2   0   2   2   0   2   0   0   0   0   2   2   2   2   2   0   2   0   0   0   0   2   0   0   2   0   2   0   2   0   2   2   2   0   0   2   2   0   0   0   2   0   0   2   2   2   0   0   0   0
 MK-5-3                 0   0   2   0   0   2   0   2   2   2   2   0   2   0   2   2   2   0   0   0   0   2   0   0   0   2   0   0   0   2   2   0   2   0   2   2   0   0   2   0   2   0   2   2   2   0   2   0   0   0   2   0   0   2   0   2   2   2   0   0   0   2   2   0   0   2   2   2   0   0   0   0   2   2   0   2   2   2   2   2   0   0   0   0   2   0   2   0   2   0   0   0   0   2   0   0   0   0   0   0   2   0   2   2   0   0   0   0   2   2   0   2   2   0   2   0   2   2   0   0   2   0   2   0   2   2   0   2   0   2   0   0   2   0   0   0   0   2   2   2   2   0   0   2   2   2   0   0   2   0   2   0   2   2   0   2   0   2   0   0   0   0   2   2   2   0   2   0   0   0   0   2   0   2   2   0   0   0   2   0   2   2   2   0   0   2   2   0   0   0   2   0   0   2   2   2   0   0   0   0
 MK-5-4                 0   0   2   0   0   2   0   2   2   2   2   0   2   0   2   2   2   2   0   2   0   2   0   0   0   2   0   0   0   0   2   0   2   0   2   2   0   0   2   0   2   0   2   2   2   0   2   0   0   0   2   0   0   2   0   2   2   2   0   0   0   2   2   0   0   2   2   2   0   0   0   0   2   2   0   2   2   2   0   2   2   0   0   0   2   0   2   0   0   0   2   0   0   0   0   0   0   0   0   0   2   2   2   2   0   0   0   0   2   2   0   2   2   2   2   0   2   2   0   0   2   0   2   0   2   2   0   2   0   2   0   0   2   0   0   0   0   2   2   2   2   0   0   2   2   0   0   0   2   0   2   0   2   2   0   2   2   2   0   2   0   0   2   2   2   0   2   0   0   0   2   2   0   2   2   0   0   0   2   0   2   2   0   0   2   2   2   0   0   0   2   0   0   2   2   2   0   0   0   0
 MK-5-5                 0   0   2   0   0   2   0   2   2   2   2   0   0   0   2   2   2   0   0   2   0   2   0   0   0   2   0   0   0   0   2   0   2   0   2   2   0   0   2   0   2   0   0   2   2   0   0   0   0   0   2   0   0   2   0   2   2   2   0   0   0   2   2   0   0   2   2   2   2   0   0   0   2   2   0   2   2   2   0   0   2   0   0   0   2   0   0   0   0   0   2   0   0   0   0   0   0   0   0   0   2   2   2   2   0   0   2   0   2   2   0   2   2   2   2   0   2   2   0   0   2   0   2   0   2   2   0   2   0   2   2   0   2   0   0   0   0   2   2   2   2   0   0   0   2   0   0   0   2   0   2   0   2   2   0   0   2   2   0   2   0   0   0   0   2   0   2   0   0   0   2   2   0   2   2   0   2   0   2   0   0   2   0   0   2   2   2   0   0   0   2   0   0   2   2   2   0   0   0   0
 MK-5-6                 2   0   2   0   2   2   0   2   2   2   2   0   2   0   0   2   0   0   0   2   0   2   0   0   0   2   0   0   0   0   2   0   2   0   2   2   0   0   0   2   2   2   0   2   0   0   0   0   2   0   2   0   0   2   0   2   2   2   0   0   0   2   2   0   0   2   2   2   2   0   0   0   2   2   0   2   2   2   0   0   2   0   0   0   2   0   0   0   0   0   0   0   0   0   0   0   0   0   0   2   2   2   2   2   0   0   2   2   2   2   0   2   2   2   2   0   2   2   0   0   0   0   2   0   0   2   0   0   0   0   2   0   2   0   0   0   0   2   2   2   0   0   2   0   2   0   0   0   2   0   0   0   2   2   0   0   2   2   0   0   0   0   0   0   2   0   2   0   0   0   2   2   0   2   2   0   2   0   2   0   0   2   0   0   2   0   2   0   0   0   2   0   0   2   2   2   2   0   0   0
 MK-5-7                 2   0   2   0   2   2   0   2   2   2   2   2   2   0   0   2   0   2   0   2   0   2   0   0   0   2   0   0   0   0   2   0   2   0   2   2   0   0   0   2   2   2   0   2   0   0   0   0   2   0   2   0   0   2   0   2   2   2   0   0   0   2   2   0   0   2   2   2   2   0   2   0   2   2   0   2   2   2   0   2   2   0   0   0   2   0   0   0   0   0   0   0   0   2   0   0   0   0   0   2   2   2   2   2   0   0   2   2   2   2   0   2   2   2   2   0   2   2   0   0   0   0   0   0   2   2   0   0   0   0   2   0   2   0   0   0   0   0   2   2   0   0   2   0   2   0   0   0   2   0   0   2   2   2   0   0   0   2   0   0   0   0   2   0   2   0   2   0   0   0   2   0   0   2   2   0   2   0   2   0   2   0   2   0   2   0   2   0   0   0   0   0   0   2   2   2   2   0   0   2
 MK-5-8                 2   0   2   0   2   2   0   2   2   2   2   2   2   0   0   2   2   2   0   2   0   2   2   0   0   2   0   0   0   0   2   0   2   0   2   2   0   0   0   2   2   2   0   2   0   0   0   0   0   0   2   0   0   2   0   2   2   2   0   0   0   2   2   0   0   2   2   2   2   0   2   0   2   0   0   2   0   2   0   2   2   0   0   0   2   0   0   0   0   0   0   0   0   0   0   0   0   0   0   2   2   2   2   2   0   0   2   2   2   2   2   2   2   2   2   2   2   2   0   0   0   0   0   0   2   2   0   0   0   0   2   0   0   0   0   0   0   2   2   2   0   0   2   0   2   0   0   0   0   0   0   2   2   0   0   0   0   2   0   0   0   0   2   0   2   2   2   0   0   0   2   0   0   2   2   0   2   0   2   0   2   2   0   0   2   2   2   0   0   0   0   0   0   2   2   2   2   0   0   2
 MK-5-9                 2   0   2   0   0   2   0   2   2   2   2   2   2   0   0   2   2   2   0   2   0   2   2   0   0   2   0   0   2   0   2   0   0   0   2   2   0   0   0   0   2   2   0   2   0   0   0   0   0   0   2   0   0   2   0   2   0   2   0   0   0   2   2   0   0   2   2   2   2   0   2   0   2   0   0   2   0   2   0   2   2   0   0   0   2   0   0   2   0   0   0   0   0   0   0   0   0   2   2   2   2   2   2   2   0   0   2   2   2   2   2   2   2   2   2   2   2   2   0   0   0   0   0   0   2   2   0   2   0   0   2   2   2   0   0   0   0   2   2   2   0   0   2   0   2   0   0   2   0   0   0   2   2   0   0   0   0   0   0   0   0   2   2   0   0   0   2   0   0   0   2   0   0   0   2   0   2   2   2   0   0   0   0   0   2   2   2   0   0   0   0   0   0   2   2   2   2   0   0   2
 MK-5-10                2   0   2   0   0   2   0   2   2   2   2   2   2   0   0   2   2   2   0   0   0   2   0   0   0   2   0   0   2   0   2   0   2   0   2   2   0   2   2   0   2   2   0   2   0   2   0   0   0   0   2   0   0   2   0   2   0   2   0   0   0   2   2   0   0   2   2   2   2   2   0   0   2   0   0   2   0   2   0   2   2   0   0   2   2   0   0   0   0   0   0   0   0   0   2   0   0   2   2   2   2   2   2   2   0   0   2   2   2   2   2   2   2   2   2   2   2   2   0   0   2   0   0   0   2   2   0   0   0   0   2   2   2   0   0   2   0   2   2   2   0   0   2   0   2   2   0   2   0   0   0   2   2   0   0   2   0   0   0   0   0   2   2   0   2   0   2   0   0   0   2   0   0   0   2   0   2   2   2   2   0   0   0   0   2   2   2   2   0   2   0   0   0   0   2   2   2   0   0   2
 MK-5-11                2   0   2   0   0   2   0   0   2   2   2   0   2   0   0   2   0   2   0   0   0   2   0   0   0   0   0   0   0   0   2   0   2   0   2   2   0   2   2   0   2   2   0   2   0   2   2   0   0   0   2   0   0   2   0   0   0   2   0   0   0   2   2   0   0   2   2   0   2   2   0   0   2   0   0   2   2   2   0   2   0   0   2   2   2   0   0   0   0   2   0   0   0   2   2   0   0   2   2   2   2   2   2   2   0   0   2   2   2   2   2   0   2   2   2   2   2   0   0   0   2   0   0   0   2   2   0   0   0   0   2   2   2   0   0   2   0   2   2   2   0   0   2   0   2   2   0   2   0   0   0   2   2   2   0   2   0   0   0   2   0   2   2   0   2   0   0   0   0   0   2   0   0   0   2   0   0   2   0   2   0   0   0   0   0   2   2   2   0   2   0   0   0   0   2   2   2   0   0   2
 MK-5-12                2   0   2   2   0   2   0   0   2   2   2   0   2   0   0   2   2   2   0   0   0   2   0   0   0   0   0   0   0   0   2   0   2   2   2   2   0   2   2   0   2   2   0   2   0   0   2   0   0   0   2   0   0   0   0   0   0   2   0   0   0   2   2   0   0   2   2   0   2   0   0   0   0   0   0   2   2   2   0   0   0   0   2   2   2   0   0   2   0   2   0   0   2   2   2   0   0   2   2   2   0   2   2   2   0   0   2   2   2   0   2   0   2   2   2   2   2   0   0   0   2   0   0   0   2   2   0   0   0   0   2   2   2   0   0   2   0   2   2   2   0   0   0   0   2   0   0   2   0   0   0   2   2   2   0   2   0   2   0   2   0   2   2   0   2   0   0   0   0   0   2   0   0   0   2   0   0   2   2   2   0   0   0   0   0   2   2   2   0   0   0   0   0   0   2   2   0   2   0   0
 MK-5-13                2   0   2   2   0   2   0   0   2   2   2   0   2   0   0   2   2   2   0   0   0   2   0   0   0   0   0   0   0   0   2   0   2   2   2   2   0   2   2   0   0   2   0   0   0   0   2   0   0   0   2   0   0   0   0   0   0   2   0   0   0   2   0   0   0   2   2   0   2   0   0   0   0   0   0   2   2   2   0   0   0   0   2   2   2   2   0   0   0   2   0   0   2   0   2   0   0   0   2   2   0   2   0   2   0   0   2   2   0   0   2   0   2   2   0   2   2   0   0   0   0   0   0   0   2   2   0   0   0   2   2   2   2   0   0   2   0   2   2   2   0   0   0   0   2   0   0   2   0   0   0   2   2   2   0   2   0   2   2   2   0   2   2   0   0   0   0   0   0   0   2   0   0   2   0   0   0   2   2   2   0   2   0   0   2   2   2   2   0   0   0   0   0   0   2   2   0   2   0   2
 MK-5-14                2   0   2   2   0   2   0   0   2   2   2   0   0   0   0   2   0   2   0   0   0   2   0   0   0   0   0   0   0   2   2   0   2   2   2   2   0   2   2   0   0   2   0   0   0   0   2   0   0   0   2   0   0   0   0   0   0   2   2   0   0   2   0   0   0   2   2   0   2   0   0   0   0   0   0   0   2   2   0   0   0   0   2   2   2   2   0   2   0   2   0   0   2   0   2   0   0   0   2   2   0   2   0   2   0   0   2   2   0   0   2   0   2   0   0   0   2   0   0   0   0   0   0   0   2   2   0   0   0   2   2   2   2   0   0   2   0   0   2   2   0   0   0   0   2   0   2   2   0   0   0   2   2   2   0   2   0   2   2   2   2   2   2   2   0   0   0   0   0   0   2   0   0   2   0   2   0   2   2   0   0   2   0   0   2   2   2   2   0   0   0   0   0   0   2   2   0   2   0   2
 MK-5-15                2   0   0   2   0   2   0   0   2   2   2   0   2   0   0   2   0   2   0   0   0   2   0   0   0   0   0   0   0   2   2   0   2   2   2   2   0   2   2   0   0   2   0   2   0   0   2   0   0   0   2   0   2   0   0   0   0   2   0   0   0   2   0   0   0   2   2   0   2   2   0   2   0   0   0   0   2   2   0   0   0   0   2   0   2   2   0   2   0   2   0   0   2   0   2   0   0   0   2   2   0   2   2   2   0   0   2   2   0   2   2   0   0   0   0   0   2   0   0   0   0   0   0   0   0   2   0   0   0   2   2   2   2   0   0   2   0   0   2   2   0   0   0   0   2   0   2   2   0   0   0   2   2   2   0   2   0   2   2   2   2   2   0   2   0   0   0   0   0   0   2   0   0   2   0   2   0   2   2   2   0   2   0   0   2   0   2   2   0   2   0   0   0   0   2   2   0   2   0   2
 MK-5-16                2   0   0   2   0   2   2   0   2   2   2   2   2   0   0   2   0   2   0   0   0   2   0   0   0   0   0   0   0   2   0   0   2   2   2   2   0   2   2   0   0   2   2   2   0   0   2   0   0   0   2   0   2   0   0   0   0   2   0   0   0   2   0   0   0   2   2   0   2   0   0   2   0   0   0   0   2   2   0   0   0   0   2   0   2   2   2   2   2   2   0   0   2   0   2   0   0   2   2   2   0   2   2   2   0   0   2   2   0   2   2   0   0   0   0   0   2   0   0   0   0   0   0   2   0   2   0   0   0   2   2   2   2   0   0   0   0   0   2   0   0   0   0   0   0   0   2   2   0   0   2   2   2   2   0   2   0   2   2   2   2   2   0   2   2   0   0   2   0   0   2   0   0   2   0   2   0   0   2   2   0   2   0   0   2   0   2   2   0   2   0   0   0   0   2   2   0   2   0   2
 MK-6-1                 0   0   2   2   0   2   2   2   2   0   0   0   2   2   2   2   0   2   0   0   2   0   0   0   2   2   0   2   2   0   2   0   0   2   2   0   0   0   2   0   2   2   0   0   2   0   0   2   2   2   2   2   0   0   2   2   2   0   0   0   0   2   0   2   2   2   2   0   0   2   2   2   2   0   0   0   2   0   0   0   2   2   0   0   2   2   2   0   2   0   2   0   2   0   0   0   2   0   2   0   0   0   0   0   2   2   2   2   2   0   2   0   0   0   2   0   0   0   0   2   0   2   2   0   2   2   2   2   2   2   0   0   0   0   2   0   0   2   2   0   0   2   0   0   2   2   2   0   0   0   0   0   0   2   0   2   2   2   0   2   0   2   2   0   0   2   2   0   0   2   2   2   0   2   0   2   0   0   0   0   0   2   2   2   2   2   2   0   2   0   0   2   0   2   2   0   0   0   2   2
 MK-6-2                 0   0   2   2   0   2   2   2   2   0   0   0   2   2   2   2   0   2   0   0   2   0   0   0   2   2   0   2   2   0   2   0   0   2   2   0   0   0   2   0   2   2   0   0   2   0   0   2   2   2   2   2   0   0   2   2   2   0   2   0   2   2   0   0   2   2   2   0   0   2   2   2   2   0   0   0   2   0   0   0   2   2   0   0   2   2   2   0   2   0   2   0   2   0   0   2   2   0   2   0   0   0   0   2   2   2   2   2   2   0   2   0   0   0   2   0   0   0   0   2   0   2   2   0   2   2   2   2   2   2   0   0   0   0   0   0   0   2   2   0   0   2   0   0   2   0   2   0   0   0   0   0   0   2   0   2   2   2   0   2   0   2   2   2   0   2   2   0   0   0   2   2   0   2   0   2   0   0   0   0   0   2   2   2   2   0   2   0   2   0   0   2   0   2   0   0   0   0   2   2
 MK-6-3                 0   0   2   2   2   2   2   2   2   0   0   0   2   0   2   2   0   2   2   0   2   0   0   0   2   2   0   2   2   0   2   0   0   2   0   0   0   0   2   0   2   2   0   0   2   0   0   2   2   2   2   2   0   0   2   2   2   0   2   0   2   2   0   0   0   2   2   0   0   2   2   2   2   0   0   0   2   0   0   0   2   2   0   2   2   2   2   0   2   0   2   0   0   0   0   2   0   0   2   0   0   0   0   2   2   2   2   2   2   0   2   0   2   0   2   0   2   0   0   2   0   2   2   2   2   2   2   2   2   2   0   0   0   0   0   2   0   2   0   0   0   2   0   0   2   0   2   0   0   0   0   0   0   2   0   2   2   2   0   2   0   2   2   2   0   2   2   0   0   0   2   2   0   2   0   2   0   0   0   0   0   2   2   2   0   0   2   0   0   0   0   2   0   2   2   0   0   0   2   2
 MK-6-4                 0   0   2   2   2   2   2   2   2   0   0   0   2   2   2   2   0   2   2   0   2   0   0   0   2   2   2   2   2   2   2   0   0   2   0   0   0   0   2   0   2   2   0   0   2   0   0   0   2   2   2   2   0   2   2   2   2   0   0   0   2   2   0   0   0   2   2   0   0   2   2   2   2   0   2   0   0   2   0   0   2   2   0   2   0   2   2   0   2   0   2   0   0   0   0   2   0   0   0   0   0   0   0   2   2   0   2   2   2   0   2   0   2   0   2   0   2   0   0   2   0   2   2   2   2   2   2   2   2   2   0   0   0   0   2   2   0   2   0   0   0   2   0   0   2   0   0   0   2   2   0   0   0   2   0   2   2   2   0   0   0   2   2   2   0   2   2   0   0   0   2   2   0   0   0   2   0   0   0   0   0   2   2   2   0   0   0   0   0   0   0   0   0   2   2   2   0   0   0   2
 MK-6-5                 0   0   2   2   2   2   2   2   2   2   0   0   0   2   2   2   0   2   2   0   2   0   0   0   2   2   2   2   2   2   2   0   0   2   0   0   0   0   2   0   0   2   0   2   2   0   0   0   2   2   2   2   0   2   2   2   2   0   0   0   2   2   0   0   0   2   2   0   2   2   2   2   2   0   2   0   0   2   0   0   0   2   0   2   0   2   2   0   2   0   2   2   0   2   0   2   0   0   0   0   0   0   0   2   2   0   2   2   2   0   2   0   2   2   2   0   2   0   0   2   0   2   2   2   2   2   2   2   0   0   0   0   0   0   0   2   0   2   0   0   0   2   0   0   2   0   0   0   2   2   0   0   0   2   0   2   2   2   0   0   0   0   2   2   0   0   2   0   0   0   0   2   0   0   0   2   0   0   0   0   0   2   2   2   0   2   0   2   0   0   0   0   0   0   2   2   0   0   0   2
 MK-6-6                 0   0   2   0   2   2   2   2   2   2   0   0   0   0   2   2   0   0   2   0   2   0   2   0   2   0   2   2   2   0   0   0   0   2   0   0   0   0   0   0   0   2   0   2   2   0   0   0   2   2   0   2   0   2   2   2   2   0   0   0   2   2   0   0   0   0   2   0   2   2   2   2   2   0   2   0   0   2   0   0   2   2   2   2   0   2   2   0   2   0   2   2   0   2   0   2   0   0   0   0   0   0   0   2   2   0   2   2   2   2   2   0   2   2   2   0   0   0   0   2   0   2   2   2   2   0   2   2   0   0   0   0   0   0   0   2   0   2   0   0   0   2   0   0   2   0   0   0   2   2   0   0   0   2   0   2   0   2   0   0   2   2   2   2   0   0   2   0   0   0   2   2   0   0   0   2   0   0   0   0   0   2   2   2   0   0   2   2   0   0   0   0   0   0   2   2   0   0   0   2
 MK-6-7                 0   0   2   0   2   2   0   2   2   2   0   0   0   0   2   2   0   0   2   0   2   0   2   0   2   0   0   2   2   2   0   0   0   2   0   0   0   0   0   0   0   2   0   2   0   0   0   0   2   2   0   2   0   2   2   2   2   0   0   0   2   2   0   0   0   0   2   0   0   2   2   2   2   0   2   0   0   0   0   0   2   2   2   2   0   0   2   0   2   0   0   2   0   0   0   0   0   0   0   0   0   0   0   2   2   0   2   0   2   2   2   0   2   0   2   2   0   0   0   2   0   2   2   0   0   0   2   2   0   2   0   0   0   0   0   2   0   2   0   0   0   2   2   0   2   0   0   2   2   2   0   2   0   2   0   2   2   2   0   0   2   2   2   2   0   0   2   0   0   0   2   2   0   0   0   2   2   0   0   0   0   2   2   2   0   0   2   2   0   0   0   0   0   2   2   2   0   0   0   2
 MK-6-8                 0   0   2   0   0   2   0   2   2   2   0   0   0   0   0   2   0   0   2   0   2   0   2   0   2   0   0   2   2   2   0   0   0   2   2   0   0   0   0   0   0   2   0   2   0   0   0   0   2   2   0   2   2   2   0   2   2   0   2   0   2   0   0   0   2   0   2   0   0   2   2   2   2   0   0   0   0   0   0   0   2   0   2   2   0   0   2   0   2   0   0   2   0   0   0   0   0   0   0   0   0   0   0   2   2   0   2   0   0   2   2   2   2   0   2   2   2   0   0   2   0   2   2   0   0   0   2   2   0   0   0   0   0   0   0   2   0   2   0   0   0   0   2   0   2   0   0   2   2   2   0   2   0   2   0   0   2   2   2   0   0   2   2   2   0   0   2   0   0   0   2   2   0   2   0   2   2   0   0   0   0   0   2   2   0   0   2   2   0   0   0   0   0   2   2   2   0   0   0   2
 MK-6-9                 0   0   2   0   2   2   0   2   2   2   0   0   0   0   0   2   2   0   2   0   2   0   2   0   2   0   0   2   0   2   0   0   0   2   0   0   0   0   0   0   0   2   0   2   0   0   0   0   2   0   0   2   2   2   0   2   2   0   2   0   2   2   2   2   0   0   2   0   0   2   2   2   2   0   0   0   0   0   0   0   0   0   2   0   0   0   2   0   2   0   0   2   0   0   0   0   0   0   0   2   0   2   0   2   2   0   2   0   0   2   2   0   2   0   2   2   2   0   0   2   0   2   2   0   2   0   2   0   0   0   2   0   2   0   0   2   0   2   0   0   0   0   2   0   2   0   0   2   2   2   0   2   0   2   0   0   2   2   2   2   0   2   2   2   0   0   2   0   0   0   0   2   0   2   0   2   0   0   0   0   0   0   2   2   0   2   2   2   0   0   0   0   0   2   2   2   0   0   0   2
 MK-6-10                0   0   2   0   0   2   0   2   2   2   0   0   0   0   0   2   2   0   2   0   2   0   2   0   2   0   0   2   0   2   2   0   0   2   0   0   0   0   0   0   0   2   0   2   0   0   0   0   2   0   0   2   2   2   0   2   2   0   2   0   2   2   0   2   0   0   2   2   0   2   2   2   2   0   0   0   0   0   0   2   0   0   2   0   0   0   0   0   0   0   0   2   0   0   0   0   0   0   0   2   0   2   0   2   0   0   2   0   0   2   2   0   2   0   2   2   2   0   0   0   0   2   2   0   2   2   2   0   2   0   2   0   2   0   0   2   0   2   0   0   0   0   2   0   0   0   0   0   2   2   2   2   0   2   2   2   2   2   2   2   0   2   2   2   0   0   0   0   0   0   2   2   0   0   2   2   0   2   0   0   0   0   2   2   0   2   2   2   2   0   0   0   0   0   2   2   0   0   0   2
 MK-6-11                0   2   2   0   0   0   0   0   2   2   0   0   0   0   0   2   2   0   2   0   2   0   2   0   2   0   0   0   0   2   2   2   0   2   2   0   0   0   0   2   0   0   0   2   0   0   0   0   2   2   0   2   2   2   0   0   2   2   0   0   2   2   0   2   2   0   2   2   0   2   2   2   2   0   0   0   0   0   0   2   0   0   2   0   0   0   0   0   0   0   0   2   0   0   0   0   0   0   0   2   0   2   0   2   0   0   0   0   0   2   0   0   0   0   2   2   2   0   0   0   2   2   2   0   2   2   2   0   2   0   2   0   2   0   0   2   0   2   0   0   0   0   2   0   0   0   0   0   2   2   2   2   0   2   2   2   2   0   2   2   0   2   2   2   2   0   0   0   0   0   2   2   0   0   2   0   0   2   0   2   0   2   2   2   0   2   2   2   0   0   2   0   0   0   2   2   0   2   0   2
 MK-6-12                0   2   2   0   2   0   0   2   0   2   0   0   0   0   0   2   0   0   2   0   2   0   2   0   2   0   0   0   0   2   2   2   0   2   0   0   0   0   0   2   2   2   0   2   0   0   0   2   2   2   0   2   2   2   0   0   2   2   0   2   0   2   0   2   2   0   2   2   0   2   0   2   2   0   0   0   2   0   0   2   2   0   2   0   0   0   0   0   0   0   0   2   0   0   0   0   0   0   0   2   0   2   0   2   0   0   0   0   0   0   2   0   0   0   2   2   2   0   0   0   2   2   2   2   2   2   2   0   2   2   0   0   2   0   0   2   0   0   0   0   0   0   2   2   0   0   0   0   2   2   2   2   0   0   2   2   2   0   0   2   0   2   2   2   2   0   0   0   2   0   0   2   0   0   2   0   0   2   0   2   0   2   2   2   0   2   2   2   0   0   2   0   0   0   2   2   0   2   2   2
 MK-6-13                0   2   2   0   2   0   0   2   0   2   0   0   0   0   0   2   0   0   2   0   2   0   2   0   2   0   2   0   0   2   2   2   0   2   0   0   0   0   0   2   0   2   0   2   0   0   0   2   2   2   0   2   2   2   0   0   2   2   0   2   0   2   2   2   2   0   0   2   0   2   0   2   2   0   0   0   2   0   0   2   2   0   2   0   0   0   2   0   2   0   0   2   0   0   0   0   0   0   0   2   0   2   0   2   0   2   0   0   0   0   2   0   0   0   0   0   0   0   0   0   2   2   2   2   0   2   2   0   2   2   0   0   2   0   0   2   0   2   0   0   0   0   2   2   0   0   0   0   2   2   2   2   2   0   2   2   2   0   0   2   0   2   2   2   2   0   0   0   2   0   0   2   0   0   2   0   2   2   0   2   0   2   2   2   0   2   2   2   0   0   2   0   0   0   2   0   0   0   2   2
 MK-6-14                0   2   2   0   2   0   0   2   0   2   0   0   0   2   0   2   0   0   2   0   2   0   2   0   2   0   0   0   0   2   2   2   0   2   2   0   0   0   0   2   0   2   0   0   0   0   0   2   2   2   0   2   2   2   0   0   2   2   2   2   0   2   2   2   2   0   2   2   2   2   0   2   2   0   0   0   2   0   0   2   2   0   2   0   0   0   2   0   0   0   0   2   0   0   0   0   0   0   0   0   0   2   0   2   0   2   0   0   0   0   2   0   0   0   0   0   0   0   0   0   2   2   2   2   0   2   2   0   2   2   0   0   2   0   0   2   0   2   0   2   0   0   2   2   2   0   0   0   2   2   2   2   2   0   2   2   2   0   0   2   0   2   2   2   2   0   0   0   2   0   0   2   0   2   2   0   2   2   0   2   0   2   2   2   0   2   2   2   0   0   2   0   0   0   2   0   0   0   2   2
 MK-6-15                0   2   2   0   2   0   0   2   0   2   0   0   0   2   0   2   0   0   2   0   0   0   0   0   2   0   0   0   0   2   2   2   0   0   2   0   0   0   0   2   0   2   0   0   0   0   0   2   2   2   2   2   2   2   0   0   2   2   2   2   0   2   2   2   0   0   2   2   2   0   0   2   0   0   0   0   2   0   0   2   2   0   2   2   0   0   2   0   0   0   0   2   0   0   0   0   0   0   0   0   0   2   0   2   0   2   0   0   0   0   2   0   2   0   0   0   0   0   0   2   2   0   2   2   0   2   2   0   2   0   0   0   2   0   0   2   0   2   0   2   0   0   2   2   2   0   0   0   2   0   0   2   2   0   2   2   2   0   0   2   0   2   2   2   0   0   0   0   2   0   0   2   0   2   2   0   2   2   0   2   0   2   2   2   0   2   2   2   0   0   2   0   0   0   2   0   0   0   2   2
 MK-6-16                0   0   2   0   2   0   0   2   0   2   0   0   0   2   0   2   0   0   2   0   0   0   0   0   2   0   0   0   0   2   2   2   0   0   2   0   2   0   0   2   0   2   0   0   0   0   2   2   2   2   2   0   2   2   0   0   0   2   2   0   0   2   0   2   0   0   0   2   0   0   0   2   0   2   0   0   2   0   0   0   2   0   2   2   0   2   2   0   0   0   0   2   2   0   0   0   0   2   0   0   0   2   0   2   0   2   0   0   0   0   2   0   2   0   0   0   0   0   0   2   2   0   2   2   2   2   2   0   2   0   0   0   2   0   0   2   0   2   0   2   2   0   2   2   2   0   0   0   2   0   0   2   2   0   2   0   2   0   0   2   0   2   2   2   0   0   0   0   2   0   0   2   0   2   2   0   2   2   0   0   0   2   2   2   2   2   2   2   0   0   2   0   0   0   2   0   0   2   2   2
 
!****************************************** Phenotypic Data **********************************************************
!-100.0 is resevred for missing phenotype
SimulatedTrait1         9.5942    8.0011    6.6852   10.4545    9.0972   11.2083    9.2058   13.4943    9.3323   12.4857   10.6990   13.8959   13.3829   11.1473   11.8671   13.1353    8.9483    8.2904   10.2517   10.7410    8.1751    9.5043   11.3185    7.3436    9.3037   10.2926    9.2431    9.9213    9.2197    8.2471    9.9052    9.7400    9.3359    8.9081   12.1279    7.8370    9.7134    8.2976    9.4087   11.4578    8.4487    8.3885   10.3556   10.3915   12.0033    9.7888   10.7533   10.7497   10.0611    9.1026    9.7739   10.7465    9.9897   11.4105    9.7728    9.7744    9.9495   10.7227    7.2369    9.4858   10.4278   13.0996   11.4700   11.7988    9.1137   10.4470   11.1168   10.0573   10.7460    9.0991   10.4844    9.7323   12.1561    9.5866   12.2777   10.8883   10.9855   11.9720    8.0449    8.4299   12.7750   10.7493    8.5559    9.6393   11.0906   10.4576    9.6159   10.5804    8.7247    9.3740   10.6708    9.9909   10.6072    7.3432   11.6434    9.8872   10.6581    7.2137    9.4205   10.2872    9.0751   10.9633   10.1243    8.9415    6.9697    8.3881    8.6511    7.8891   10.8306   11.5211    9.2838   11.9453    9.0373   11.4620    9.4296    9.6520   10.8225   11.1885    8.3037    8.8674    9.8352    9.6513   11.5736    9.2518   11.7013   10.1063    7.8942   10.4480   11.2000   10.4786   10.1474    9.1105    8.9210    8.9426    9.1736   10.0938    9.8512   11.7326   10.8984    8.9655   11.0406   11.0839    8.0227   12.2876   13.5546    8.1294    9.4289    9.3274   11.8460    7.4321    9.0879    8.9500   10.3136   11.6247    7.9113    8.6006   11.7871   10.2258    8.7237   10.2272    8.6590   10.5605   11.1992    8.3237    9.8479    9.9175   12.5017    8.4506    9.8740   10.8184   11.5051    8.3351    9.3548   10.0720   12.0698    9.4769   13.0834    9.6211   10.4791    9.9907   12.2181   11.3192    7.5227   10.0446   10.3946    8.3627   12.0097   10.1165   10.2179    7.9487   10.7473   10.8808    9.3116   10.0742   12.2816    9.3356    9.3356    8.9814    8.7763    9.9378
SimulatedTrait2        16.7159   16.6518   13.8542   15.4129   16.5671   14.6647   16.9701   13.4902   17.1331   15.1660   15.6944   16.0152   14.5663   14.0844   12.9707   14.6337   14.9200   12.6337   13.7745   13.3428   14.2641   17.8443   12.7198   16.1169   13.9752   15.1395   14.2386   13.4264   15.8765   16.8060   16.1789   15.4798   15.4354   13.5533   16.2958   13.0530   17.0532   15.5690   14.7773   15.0492   14.6849   13.7884   17.5144   14.0094   12.8900   14.2760   15.9282   14.7287   16.2834   15.9873   14.9539   12.9234   13.9832   12.5134   14.6531   13.2565   15.7457   15.1662   14.1102   14.2955   16.5106   14.5075   16.3929   14.5238   12.8616   17.2944   14.9696   14.7226   14.8749   12.6224   12.4794   14.3895   15.5637   16.4738   15.1744   17.1149   17.6333   15.0638   17.3101   14.0748   15.0408   14.7511   13.5831   14.1864   11.9628   14.3025   13.5210   14.0449   14.0764   15.1705   15.2109   16.8109   14.1369   17.3494   14.1883   15.0681   14.9687   12.0356   13.8379   16.2046   12.5029   16.8227   15.3214   16.4599   14.1960   14.7594   12.8557   18.0536   16.2069   16.0551   13.4929   15.3351   17.8086   14.4663   11.0118   12.7779   15.1363   17.5095   15.9414   11.5960   15.2832   15.2177   13.1511   13.7277   17.1805   17.3683   11.9478   15.9468   14.6957   14.1388   16.8991   16.0252   16.6674   15.1600   16.4872   16.7877   15.2128   17.3378   16.7414   15.3463   16.6719   17.8829   15.8511   14.2161   14.4487   15.0228   16.1442   14.3884   13.9197   14.9597   15.5417   13.4419   16.2350   16.9983   14.1008   15.0199   14.6857   14.2757   15.8110   14.8562   13.7984   13.4670   17.1823   16.8562   18.0991   17.2427   15.9164   13.7074   13.0430   12.0529   14.3312   15.7663   14.5839   15.7234   17.1507   13.6085   13.4947   13.3194   14.3572   16.0288   16.4748   15.3451   15.5432   15.1220   17.4950   14.6082   14.9198   14.8622   14.9707   13.2078   13.5344   13.4258   14.2463   15.2008   15.9290   15.6368   14.2637   15.2036   15.5210   14.4327
 
