# Supplementary material for: Inclusive Composite Interval Mapping of QTL by Environment Interactions in Biparental Populations
Source: PLoS One. 2015 Jul 10;10(7):e0132414. doi: 10.1371/journal.pone.0132414 (PMC4498613; doi:10.1371/journal.pone.0132414)
Supplement: S3 File — (ZIP) [file pone.0132414.s003.zip › Simulation for unliked model/Simulated popualtions/run_00006.met]

!**********************Note: lines staring with "!" are remarks and will be ignored in the program********************
!*********************************General Information**********************************
!Assuming F1 = P1 x P2, populations available in QTL IciMapping are: 
!  1, P1BC1F1 = P1 x F1, the first backcrossing where P1 is used as the recurrent parent;
!  2, P2BC1F1 = P2 x F1, the first backcrossing where P2 is used as the recurrent parent;
!  3, F1DH, F1-derived doubled haploids; 
!  4, RIL or F1RIL, recombination inbred lines through the repeated selfing of F1;
!  5, P1BC1RIL, recombination inbred lines through the repeated selfing of P1BC1F1;
!  6, P2BC1RIL, recombination inbred lines through the repeated selfing of P2BC1F1;
!  7, F2, the selfing generation of F1;
!  8, F3, the selfing generation of F2;
!  9, P1BC2F1, the second backcrossing where P1 is used as the recurrent parent; 
! 10, P2BC2F1, the second backcrossing where P2 is used as the recurrent parent;
! 11, P1BC2RIL, recombination inred lines through the repeated selfing of P1BC2F1; 
! 12, P2BC2RIL, recombination inred lines through the repeated selfing of P2BC2F1; 
! 13, P1BC1F2, the selfing generation of P1BC1F1; 
! 14, P2BC1F2, the selfing generation of P2BC1F1; 
! 15, P1BC2F2, the selfing generation of P1BC2F1; 
! 16, P2BC2F2, the selfing generation of P2BC2F1; 
! 17, P1BC1DH, P1BC1F1-derived doubled haploids; 
! 18, P2BC1DH, P2BC1F1-derived doubled haploids; 
! 19, P1BC2DH, P1BC2F1-derived doubled haploids; 
! 20, P2BC2DH, P2BC2F1-derived doubled haploids; 
   3      !Mapping Population (see remarks above)
   2      !Mapping Function (1 for Kosambi; 2 for Haldane; 3 for Morgan)
   2      !Marker Space Type (1 for intervals; 2 for positions)
   1      !Marker Space Unit(1 for centiMorgans; 2 for Morgan)
   6      !Number of Chromosomes (or Linkage Groups)
 200      !Size of the mapping population
   2      !Number of environments
 
!***************************************** Chromosomes and Linkage Maps **********************************************
!Chromosome                 NumMarkers
-CH1                        16
-CH2                        16
-CH3                        16
-CH4                        16
-CH5                        16
-CH6                        16
!Linkage map (Marker name followed by position or the interval length)
 MK-1-1                1     0.000
 MK-1-2                1    10.000
 MK-1-3                1    20.000
 MK-1-4                1    30.000
 MK-1-5                1    40.000
 MK-1-6                1    50.000
 MK-1-7                1    60.000
 MK-1-8                1    70.000
 MK-1-9                1    80.000
 MK-1-10               1    90.000
 MK-1-11               1   100.000
 MK-1-12               1   110.000
 MK-1-13               1   120.000
 MK-1-14               1   130.000
 MK-1-15               1   140.000
 MK-1-16               1   150.000
 MK-2-1                2     0.000
 MK-2-2                2    10.000
 MK-2-3                2    20.000
 MK-2-4                2    30.000
 MK-2-5                2    40.000
 MK-2-6                2    50.000
 MK-2-7                2    60.000
 MK-2-8                2    70.000
 MK-2-9                2    80.000
 MK-2-10               2    90.000
 MK-2-11               2   100.000
 MK-2-12               2   110.000
 MK-2-13               2   120.000
 MK-2-14               2   130.000
 MK-2-15               2   140.000
 MK-2-16               2   150.000
 MK-3-1                3     0.000
 MK-3-2                3    10.000
 MK-3-3                3    20.000
 MK-3-4                3    30.000
 MK-3-5                3    40.000
 MK-3-6                3    50.000
 MK-3-7                3    60.000
 MK-3-8                3    70.000
 MK-3-9                3    80.000
 MK-3-10               3    90.000
 MK-3-11               3   100.000
 MK-3-12               3   110.000
 MK-3-13               3   120.000
 MK-3-14               3   130.000
 MK-3-15               3   140.000
 MK-3-16               3   150.000
 MK-4-1                4     0.000
 MK-4-2                4    10.000
 MK-4-3                4    20.000
 MK-4-4                4    30.000
 MK-4-5                4    40.000
 MK-4-6                4    50.000
 MK-4-7                4    60.000
 MK-4-8                4    70.000
 MK-4-9                4    80.000
 MK-4-10               4    90.000
 MK-4-11               4   100.000
 MK-4-12               4   110.000
 MK-4-13               4   120.000
 MK-4-14               4   130.000
 MK-4-15               4   140.000
 MK-4-16               4   150.000
 MK-5-1                5     0.000
 MK-5-2                5    10.000
 MK-5-3                5    20.000
 MK-5-4                5    30.000
 MK-5-5                5    40.000
 MK-5-6                5    50.000
 MK-5-7                5    60.000
 MK-5-8                5    70.000
 MK-5-9                5    80.000
 MK-5-10               5    90.000
 MK-5-11               5   100.000
 MK-5-12               5   110.000
 MK-5-13               5   120.000
 MK-5-14               5   130.000
 MK-5-15               5   140.000
 MK-5-16               5   150.000
 MK-6-1                6     0.000
 MK-6-2                6    10.000
 MK-6-3                6    20.000
 MK-6-4                6    30.000
 MK-6-5                6    40.000
 MK-6-6                6    50.000
 MK-6-7                6    60.000
 MK-6-8                6    70.000
 MK-6-9                6    80.000
 MK-6-10               6    90.000
 MK-6-11               6   100.000
 MK-6-12               6   110.000
 MK-6-13               6   120.000
 MK-6-14               6   130.000
 MK-6-15               6   140.000
 MK-6-16               6   150.000
!*********************************** Marker Types ********************************************************************
!Co-dominant marker: When heterozygote F1 is present, P1 is coded as 2, F1 is coded as 1, and P2 is coded as 0; Otherwise, P1 is coded as 2, and P2 is coded as 0. 
!Dominant marker: When heterozygote F1 is present, P1 and F1 are coded as 12, and P2 is coded as 0; Otherwise, P1 is coded as 2, and P2 is coded as 0.  
!Recessive markers: When heterozygote F1 is present, P1 is coded as 2, and F1 and P2 are coded as 10; Otherwise, P1 is coded as 2, and P2 is coded as 0. 
!Missing marker is coded as -1. 
 MK-1-1                 0   0   2   0   2   2   2   2   2   2   0   0   0   2   2   0   0   2   2   2   0   0   2   2   0   2   2   0   0   0   0   2   2   0   0   0   2   0   2   2   2   2   0   0   0   0   0   0   0   2   0   0   0   2   2   2   0   2   0   0   2   0   2   0   2   0   0   0   0   0   0   2   2   0   2   2   2   0   0   0   2   0   0   0   2   2   0   2   0   0   0   0   0   2   0   2   0   0   0   2   2   2   2   0   2   0   0   2   2   0   2   0   0   0   0   2   2   2   0   0   0   0   2   2   0   0   0   0   2   2   0   2   0   2   2   0   0   0   0   2   0   0   2   2   2   0   0   2   2   0   0   0   0   2   2   0   2   2   0   2   2   2   2   0   0   2   0   2   0   0   2   0   2   0   2   2   0   2   0   0   0   0   0   2   0   0   2   0   2   0   2   2   2   0   2   2   2   0   0   0
 MK-1-2                 0   0   2   2   2   2   2   2   2   2   0   0   0   2   2   0   0   2   2   2   0   0   2   0   2   2   2   0   0   0   0   2   2   0   0   0   2   0   2   2   2   2   0   0   0   0   0   0   2   2   0   0   0   2   2   2   0   2   0   0   2   0   2   0   2   0   0   0   0   0   0   2   2   0   2   2   2   0   2   0   2   0   0   0   2   2   0   2   0   0   0   0   0   2   0   2   0   0   0   2   2   2   2   0   0   0   0   2   2   0   2   0   0   0   0   2   2   2   0   0   0   2   2   2   0   0   0   0   2   2   0   2   0   2   2   0   0   0   0   2   0   0   0   2   2   2   2   2   2   0   0   0   0   2   2   0   2   2   2   2   2   2   2   0   0   2   0   2   0   0   2   0   0   0   2   2   0   0   2   0   0   0   0   2   0   0   0   0   2   0   2   2   2   0   0   2   2   0   0   0
 MK-1-3                 2   0   2   2   2   0   2   2   2   2   0   0   0   2   2   2   0   2   2   2   0   0   2   0   2   2   2   0   0   0   0   2   2   0   0   0   2   0   2   2   2   2   0   0   0   2   0   0   2   2   0   2   0   2   2   2   0   2   0   0   2   0   2   0   2   0   0   0   0   0   0   2   2   0   2   2   0   0   2   0   2   0   0   0   2   2   0   2   0   0   2   0   0   2   0   2   0   2   0   2   2   2   0   0   0   0   0   2   2   0   2   0   0   0   0   2   2   2   0   0   0   2   2   2   2   0   0   0   2   2   0   2   0   2   2   0   0   0   0   2   0   0   0   2   2   2   2   2   2   0   0   0   0   2   2   0   2   2   2   2   2   2   2   0   0   2   2   2   0   0   2   0   0   2   0   0   0   0   2   0   0   0   0   2   0   0   0   0   2   0   2   2   0   0   2   2   2   0   0   0
 MK-1-4                 2   0   2   2   2   2   2   2   2   2   0   0   0   2   2   2   2   2   2   0   0   0   2   0   2   2   2   0   0   0   0   2   2   0   0   0   0   0   2   2   2   2   0   0   0   0   0   0   2   2   0   2   0   2   2   2   0   2   0   0   0   0   2   0   2   0   0   0   0   0   2   2   2   0   2   2   0   2   2   0   0   0   0   0   2   0   0   2   0   0   2   2   0   2   0   2   0   2   0   0   2   2   0   0   0   0   0   2   2   0   2   2   0   0   0   2   2   2   0   0   0   2   2   2   2   0   0   0   2   2   0   2   0   2   2   0   0   0   0   2   0   0   0   2   2   0   2   2   2   0   0   0   0   2   2   0   2   2   2   0   2   2   2   0   0   2   2   0   2   0   2   0   0   2   0   0   0   0   2   0   0   0   0   2   0   0   0   0   2   0   2   2   0   0   2   2   2   0   0   0
 MK-1-5                 2   0   2   2   2   2   2   0   2   0   0   0   0   2   2   2   0   2   2   0   0   0   2   2   0   2   2   0   0   0   0   2   2   0   0   0   0   0   2   0   2   2   0   0   0   0   0   0   2   2   2   2   0   2   2   2   0   2   0   0   0   0   2   0   0   0   0   0   2   0   2   2   2   0   2   2   2   2   2   0   0   0   0   0   2   0   0   2   2   0   2   2   0   0   0   0   0   2   0   0   2   2   0   0   0   0   0   2   2   0   2   2   0   0   0   2   2   2   0   0   0   2   2   2   0   0   0   0   2   2   2   2   0   2   0   0   0   0   0   2   0   0   0   2   0   0   2   2   2   0   0   0   0   2   2   0   2   2   2   0   2   2   2   0   0   2   2   0   2   0   2   0   0   0   0   0   0   0   2   0   0   0   0   2   0   0   0   0   2   0   0   2   0   0   0   2   2   0   0   0
 MK-1-6                 2   0   2   2   2   2   2   0   2   2   0   0   0   2   2   2   0   2   2   0   0   0   0   2   0   2   0   0   0   0   0   2   2   0   0   0   0   0   2   0   2   2   0   0   0   0   0   0   2   2   2   2   0   2   2   2   0   2   0   0   0   0   2   0   0   0   0   0   2   2   2   2   2   0   2   0   2   2   0   0   2   0   0   0   2   0   0   2   2   2   2   2   0   0   0   0   0   2   0   0   2   2   0   0   0   0   0   2   2   0   0   2   0   0   0   2   0   2   0   2   0   2   2   2   0   2   0   0   2   2   2   0   2   2   0   0   0   0   0   2   0   0   0   2   0   0   2   2   2   0   0   0   0   2   2   0   2   2   2   0   2   2   2   0   0   2   2   0   2   0   2   0   0   0   2   0   0   0   2   0   0   0   0   2   0   0   2   2   0   0   0   2   2   0   0   2   0   0   0   0
 MK-1-7                 2   0   2   2   2   2   2   0   2   2   0   0   0   2   2   2   0   0   2   0   0   0   0   0   0   2   0   0   0   0   0   2   2   0   0   0   0   2   2   0   2   2   0   2   0   0   0   0   0   2   2   2   0   2   2   2   0   2   0   0   0   0   2   0   0   0   0   0   2   2   2   2   0   2   2   2   2   2   0   0   2   0   2   0   2   0   0   2   2   0   2   2   0   0   0   0   0   2   0   0   2   2   0   0   2   0   0   2   2   0   2   2   0   0   0   2   0   2   0   2   0   2   2   2   0   2   0   0   2   2   0   0   2   2   0   0   0   0   0   2   0   0   0   2   0   2   2   2   2   2   0   0   0   2   2   0   2   2   2   0   2   2   2   0   0   2   0   0   2   0   0   0   0   0   2   0   0   0   2   0   0   0   0   2   0   0   2   2   0   0   0   2   2   0   0   2   0   0   0   0
 MK-1-8                 2   0   2   2   2   2   2   0   2   0   0   0   0   2   2   2   2   0   2   0   0   0   0   0   0   2   0   0   0   2   0   2   2   0   0   0   0   2   2   0   2   2   0   2   0   0   0   0   0   0   2   2   0   2   2   2   0   2   0   0   0   0   2   0   0   0   0   0   2   2   2   2   0   2   2   2   2   0   0   0   0   0   2   0   2   0   0   2   2   0   2   2   0   0   0   0   0   2   0   0   2   2   2   0   2   2   0   2   2   0   2   2   0   0   0   2   0   2   0   2   0   2   2   2   2   2   0   0   2   2   0   2   0   2   0   0   0   0   0   2   0   0   0   2   0   2   2   2   2   2   0   0   0   2   0   0   2   2   2   0   2   2   2   0   0   2   0   0   0   0   0   0   0   0   2   0   0   0   2   2   0   0   2   2   0   0   2   2   0   0   2   2   2   0   0   2   0   0   0   0
 MK-1-9                 2   0   0   0   0   2   2   0   2   0   0   0   0   2   2   2   2   2   2   0   0   0   0   2   0   2   0   2   2   2   0   2   2   0   0   0   0   2   2   0   2   2   0   2   0   0   0   0   0   0   2   2   0   2   2   2   0   2   0   0   0   0   2   0   0   0   0   0   2   2   2   2   0   2   2   2   2   0   0   0   0   0   2   0   2   0   0   2   2   0   2   2   0   0   0   0   0   2   0   2   2   2   2   0   2   2   0   2   2   2   2   2   0   0   0   2   0   0   0   2   0   2   2   2   2   2   0   0   2   2   2   2   0   2   2   0   0   0   0   2   0   0   0   2   0   2   2   2   2   2   0   0   0   2   0   0   2   2   2   2   2   2   0   0   0   2   2   0   0   0   0   0   0   0   2   0   0   0   2   2   0   0   2   0   0   0   0   2   0   0   2   2   2   0   0   2   0   0   0   0
 MK-1-10                2   0   0   0   0   2   2   0   2   0   0   0   0   2   2   2   2   2   2   0   0   0   0   2   0   2   0   2   2   2   0   0   2   0   0   0   0   2   2   0   2   2   0   2   0   2   0   0   0   0   2   2   0   0   2   2   0   0   0   0   0   2   2   0   0   0   2   0   2   2   2   2   0   2   2   2   2   0   2   0   0   0   2   0   2   0   0   0   2   0   2   2   0   0   0   0   0   2   0   2   2   2   2   2   2   2   0   2   2   2   2   2   0   0   2   2   0   0   0   2   0   2   2   2   2   2   0   0   2   2   2   2   0   2   2   0   0   0   0   2   0   0   0   2   0   2   2   2   2   2   0   0   0   2   0   0   2   0   2   2   2   2   0   0   0   2   2   0   0   0   0   0   0   0   2   0   0   0   2   2   2   0   2   0   0   0   2   2   0   0   2   2   0   0   0   2   0   0   0   2
 MK-1-11                2   0   0   0   0   2   2   2   2   0   0   0   0   2   2   2   0   2   2   0   0   0   0   2   0   2   0   2   2   2   0   2   2   0   0   0   0   2   2   0   2   2   0   0   0   0   0   0   0   0   2   0   0   0   2   2   0   0   0   0   0   2   2   0   0   0   2   0   2   2   2   2   0   2   2   2   2   0   2   0   0   2   2   0   2   0   0   0   2   0   2   2   0   0   0   0   0   2   0   2   2   2   2   2   2   2   0   2   2   2   2   2   0   0   2   2   0   0   0   2   2   2   0   2   2   2   2   0   2   2   2   2   0   2   2   2   0   0   0   2   0   0   2   2   0   2   2   0   2   2   0   0   0   0   0   0   2   0   2   2   0   2   0   0   0   0   2   0   0   0   0   0   0   0   2   0   0   0   2   2   2   0   2   0   0   2   2   2   0   0   2   2   0   0   0   2   0   0   0   2
 MK-1-12                2   2   0   0   0   2   2   2   2   0   0   0   0   2   2   2   0   2   2   0   0   0   0   2   0   2   0   2   2   2   0   0   2   0   0   0   0   0   2   0   2   2   0   0   0   2   0   0   0   0   2   0   0   2   2   2   0   0   0   0   0   2   2   0   0   0   2   0   2   2   2   2   0   2   2   2   2   0   2   0   0   2   2   0   2   0   0   0   2   0   2   2   2   0   0   0   0   2   0   2   2   2   2   2   2   2   0   2   2   2   2   2   0   2   2   2   2   0   0   2   2   0   0   2   2   2   2   0   2   2   2   2   0   2   0   0   0   0   0   2   0   0   2   2   0   2   2   0   2   2   0   0   2   0   0   2   2   2   0   2   0   2   0   0   0   0   2   0   0   0   0   2   0   0   2   0   0   2   2   2   2   0   2   0   0   2   2   2   0   0   2   2   2   0   0   2   0   0   0   2
 MK-1-13                2   2   0   0   0   2   2   2   2   0   0   0   0   0   2   0   0   2   2   2   0   0   0   0   2   2   0   2   2   2   2   0   2   0   0   0   2   0   2   0   2   2   0   0   0   2   0   0   0   0   2   0   0   2   2   0   2   2   2   0   0   2   2   0   0   0   2   2   2   2   2   2   0   2   2   2   2   2   2   0   0   0   2   0   2   0   0   0   2   0   2   2   2   0   0   0   0   2   0   2   2   2   2   2   0   2   0   2   2   2   2   2   0   0   2   2   2   0   0   2   2   0   0   2   2   2   2   0   2   2   2   2   0   2   0   0   0   0   0   2   0   0   2   0   2   2   2   0   2   2   2   0   2   2   0   2   2   2   0   2   0   2   0   0   0   0   2   0   0   0   0   2   0   0   2   0   0   2   2   2   2   0   2   0   2   2   2   2   0   0   2   2   2   0   0   2   0   0   0   2
 MK-1-14                2   2   2   0   0   2   2   2   2   0   0   0   0   2   2   0   0   2   2   2   0   0   2   0   2   2   0   2   2   2   2   0   2   0   2   0   2   0   2   0   2   2   0   0   0   0   0   0   0   0   2   0   0   2   2   0   2   2   2   0   0   2   2   0   0   0   2   0   2   0   2   2   0   2   2   2   2   2   2   0   0   0   2   0   2   0   0   0   2   0   2   2   2   2   0   0   0   2   0   2   2   2   2   2   0   2   0   2   2   2   2   2   0   0   2   2   2   0   0   2   2   0   0   2   2   2   2   0   2   2   0   2   0   2   0   0   0   0   0   2   0   0   2   0   2   2   2   0   2   2   2   0   2   2   0   2   2   2   0   2   0   2   0   0   0   0   0   2   0   0   0   2   0   0   2   0   0   2   2   2   2   0   2   0   2   2   2   2   0   0   2   2   2   0   0   2   0   0   0   0
 MK-1-15                2   2   2   0   0   2   2   2   2   0   0   0   0   2   2   0   0   2   2   2   2   0   2   0   2   2   0   2   0   2   2   0   2   0   2   0   2   0   2   0   2   2   0   0   0   0   0   0   0   0   2   0   0   2   2   0   2   2   2   0   0   2   2   0   0   0   2   0   2   0   2   2   0   2   2   2   2   2   0   0   0   0   2   0   2   0   0   0   2   0   2   2   0   0   2   0   0   0   0   2   2   2   2   2   0   0   0   2   2   0   2   2   0   0   2   2   2   0   0   2   2   0   2   2   2   2   2   0   2   2   0   2   0   2   0   0   0   0   0   0   0   0   2   0   2   2   0   0   2   2   2   0   2   2   2   2   2   2   0   2   0   0   0   0   0   0   0   2   0   0   0   2   2   2   2   0   0   2   2   2   2   0   2   0   0   2   2   2   0   0   0   2   2   0   0   2   0   0   0   0
 MK-1-16                2   2   2   2   0   2   2   2   2   0   0   0   0   2   2   0   0   2   2   2   2   0   2   0   2   2   0   2   0   2   2   0   2   0   2   0   2   0   2   0   2   2   0   0   0   0   0   0   0   0   2   2   0   0   2   0   2   2   2   0   0   2   2   2   0   0   2   0   2   0   2   2   0   0   2   2   2   2   0   0   0   0   2   0   2   0   0   2   0   0   2   2   0   0   2   0   0   0   0   2   0   2   2   2   0   0   0   2   2   2   2   2   0   0   2   0   2   2   2   2   2   0   2   0   2   0   2   0   0   0   0   2   2   2   0   0   0   0   0   0   0   0   2   0   0   2   0   0   2   2   2   0   2   2   2   2   2   2   0   0   0   2   0   2   0   0   0   2   0   0   0   2   0   2   2   0   0   2   2   2   2   2   2   0   0   2   2   0   0   0   0   2   2   0   2   2   0   0   0   0
 MK-2-1                 2   0   2   0   0   0   2   0   0   0   0   0   2   2   2   0   0   0   0   0   0   2   2   0   2   0   0   0   2   2   0   0   0   2   2   0   2   2   2   0   2   0   2   0   0   2   0   0   2   0   0   2   0   0   2   0   2   0   2   2   2   2   2   0   2   2   0   0   2   0   0   0   0   0   2   0   0   2   0   2   0   2   2   2   0   0   2   2   0   2   2   2   2   2   0   0   0   2   2   0   2   0   2   2   2   0   2   0   2   0   0   2   0   0   2   2   0   2   2   0   2   0   2   0   2   0   2   0   0   2   2   0   2   2   0   0   2   0   2   2   2   2   0   0   0   0   0   2   2   2   2   0   2   0   0   2   2   0   0   2   2   2   2   0   2   0   0   0   0   2   2   2   2   2   0   0   2   0   2   0   2   0   2   2   0   2   2   2   2   0   0   0   0   0   0   2   0   2   0   0
 MK-2-2                 2   0   0   0   0   0   2   0   0   2   0   0   2   2   2   0   0   0   0   0   0   2   2   0   2   2   0   0   2   2   2   0   2   2   0   0   2   2   2   0   2   0   2   0   0   0   0   0   2   0   0   2   0   0   2   0   2   2   2   0   2   0   2   0   2   2   0   0   2   0   0   0   0   0   2   0   0   2   0   2   0   0   2   2   0   0   2   2   0   2   2   2   0   2   0   0   0   2   2   0   0   0   2   2   2   0   2   0   2   0   0   2   0   0   0   2   2   2   2   2   2   0   2   0   2   0   2   0   0   2   2   2   2   2   0   0   2   0   2   2   2   2   0   0   0   0   0   2   2   2   2   0   2   0   0   2   2   0   0   0   2   2   2   0   2   0   0   0   0   2   2   2   2   2   0   0   2   0   2   0   2   0   2   2   0   2   0   0   2   2   0   0   0   0   0   2   0   0   0   0
 MK-2-3                 0   0   0   0   0   0   2   0   0   2   0   0   2   2   2   0   0   2   0   2   0   2   2   0   2   2   2   0   2   2   0   0   2   0   0   0   2   2   2   2   2   2   0   0   0   0   0   0   2   0   0   2   0   0   2   0   0   2   2   0   2   0   2   0   2   2   0   0   2   0   0   0   2   0   2   0   0   2   0   2   0   0   2   2   0   0   2   2   0   2   2   2   0   2   0   0   0   0   2   0   0   0   2   2   2   0   2   0   2   0   0   2   0   2   0   2   2   2   2   2   2   0   2   0   2   0   2   0   2   2   0   2   2   2   0   2   2   0   2   2   2   2   0   0   0   0   0   2   2   0   2   0   2   0   0   2   2   0   0   0   2   2   2   0   2   0   0   0   0   2   2   2   2   2   0   0   2   0   2   0   2   0   2   2   0   2   0   0   2   2   0   0   0   0   0   2   0   0   0   0
 MK-2-4                 0   0   0   0   0   0   2   0   0   2   0   0   0   2   2   0   0   2   0   2   0   2   2   0   2   2   2   0   2   2   0   0   2   0   0   0   2   2   2   2   2   2   0   0   0   2   2   0   2   0   2   2   0   0   2   0   2   2   2   0   2   0   0   0   2   2   0   0   0   0   0   0   2   0   2   0   0   2   0   2   0   0   2   2   0   0   2   2   0   2   2   2   0   2   0   0   0   0   2   0   0   0   2   2   2   0   2   0   2   0   0   2   0   2   0   2   2   2   2   2   2   0   0   0   0   0   0   0   2   2   0   2   2   2   2   2   2   0   2   2   2   2   0   0   0   0   0   2   2   0   2   0   2   0   0   2   2   0   0   0   2   0   2   0   2   0   0   0   0   2   2   2   2   2   2   0   2   0   2   0   2   0   2   2   0   2   0   0   2   2   0   2   0   0   0   2   0   0   0   2
 MK-2-5                 0   0   2   0   0   0   2   0   0   2   0   0   0   2   0   0   0   2   0   2   0   2   2   0   2   2   2   0   2   2   0   0   2   0   2   0   2   2   0   2   2   2   0   0   0   2   2   0   2   0   2   0   0   0   2   0   2   2   2   0   2   0   0   0   0   2   0   0   0   0   0   0   2   0   2   0   0   2   0   2   0   2   2   2   0   0   2   2   2   2   2   0   0   2   0   0   0   0   2   0   0   0   2   2   2   0   2   0   2   0   0   2   2   2   0   0   2   2   2   2   2   2   2   0   0   0   0   0   2   2   0   2   2   2   2   2   2   0   2   2   2   2   2   0   0   0   0   0   2   0   2   0   2   0   0   2   2   0   0   0   2   0   2   0   2   2   0   0   0   2   2   2   2   0   2   0   2   0   2   0   2   0   2   2   0   2   0   0   2   2   0   2   0   0   0   2   0   0   0   2
 MK-2-6                 0   0   2   0   0   0   2   0   0   0   0   0   0   2   0   0   0   0   0   2   2   2   2   0   2   2   2   0   2   2   0   0   2   0   2   2   2   2   0   2   0   2   0   0   0   2   2   0   2   0   2   2   0   0   0   0   2   2   2   0   0   2   0   0   0   2   0   0   0   0   0   0   2   0   2   0   0   0   0   2   0   2   2   2   0   0   2   2   2   2   2   0   0   2   0   0   0   0   2   0   0   0   2   2   2   2   2   0   2   0   0   2   2   2   0   2   2   2   2   2   2   2   2   0   0   0   0   0   2   2   0   2   2   2   2   2   2   0   0   2   2   2   2   0   0   0   2   0   2   0   2   0   2   2   0   2   2   0   0   0   2   2   2   2   2   2   0   0   0   2   2   2   2   0   2   0   2   0   2   2   2   0   2   2   0   2   2   0   2   2   0   0   0   0   0   2   0   0   0   2
 MK-2-7                 0   0   0   0   0   0   2   0   0   0   0   0   0   2   0   0   0   0   0   2   2   0   2   0   2   2   2   0   2   0   0   0   2   0   2   2   2   2   0   2   0   2   0   0   0   2   2   0   2   0   2   2   0   0   0   0   2   2   0   0   0   2   0   2   0   0   0   2   0   0   0   2   2   0   2   0   0   0   0   2   2   2   0   2   0   0   2   2   0   0   2   0   0   2   0   0   0   0   2   0   0   0   2   2   2   2   2   0   2   0   0   2   2   2   0   2   2   2   2   2   2   2   2   2   0   0   0   0   2   2   0   2   2   2   0   2   2   0   0   2   2   2   2   0   0   0   0   0   2   0   2   0   0   2   0   2   2   0   0   0   2   2   2   0   2   0   0   0   2   2   2   2   2   0   2   0   2   0   2   2   2   2   2   2   0   2   2   0   2   0   0   0   0   0   0   2   0   0   0   2
 MK-2-8                 0   0   0   0   0   2   2   0   0   0   0   0   0   2   2   0   0   0   0   2   2   0   0   2   0   2   2   0   2   0   0   0   2   0   2   2   2   2   0   2   0   2   0   0   0   0   2   0   0   0   2   2   0   0   0   0   2   2   0   0   0   2   0   2   0   0   0   2   0   2   0   2   2   0   0   0   0   0   2   2   2   0   0   2   0   0   2   2   0   0   2   0   0   2   0   0   2   0   2   0   0   0   2   0   2   2   2   0   2   0   0   2   2   2   0   2   2   2   2   2   2   2   2   2   0   0   0   0   0   2   0   2   2   2   0   2   2   2   0   2   2   2   2   0   0   0   0   0   2   0   2   2   0   0   0   2   2   0   2   2   2   2   2   0   2   0   0   0   2   2   2   2   0   2   2   0   0   0   2   2   2   2   2   2   0   2   2   0   2   0   0   0   0   2   0   2   0   2   0   2
 MK-2-9                 0   0   0   2   0   2   2   0   0   0   0   0   0   2   2   0   0   0   0   2   2   0   0   2   0   2   2   0   2   0   0   2   2   0   2   2   2   2   0   2   0   2   2   0   0   0   2   0   2   0   2   2   0   0   0   0   2   2   0   0   0   2   0   2   0   0   0   2   0   2   0   2   2   0   0   0   0   0   2   2   0   0   0   2   0   0   2   0   0   0   2   0   0   2   0   0   2   0   2   0   0   2   2   0   2   2   2   0   2   0   0   2   2   2   0   2   2   2   2   2   2   2   2   2   0   0   0   0   0   2   0   2   2   2   2   2   0   2   0   2   2   2   2   0   0   0   0   0   2   0   2   2   0   2   0   2   2   0   0   2   0   2   2   2   0   0   0   0   2   2   2   2   0   2   2   0   0   0   2   2   2   2   2   2   0   2   2   0   2   2   0   0   0   2   2   2   0   2   0   2
 MK-2-10                0   0   0   2   0   2   2   0   0   0   0   0   0   2   2   0   0   0   0   2   2   0   0   2   0   2   2   0   2   2   0   2   2   0   0   2   0   2   2   2   0   0   2   0   0   0   0   0   2   0   2   2   0   0   0   0   2   2   0   0   0   2   0   0   2   0   0   2   0   2   0   2   2   0   0   0   0   0   2   2   0   0   0   2   2   0   2   0   0   0   2   0   0   2   0   0   2   0   2   0   0   2   0   0   2   2   2   0   2   0   0   2   2   2   0   2   2   2   2   2   0   2   2   2   0   0   2   0   0   2   0   2   2   2   2   2   0   2   0   2   2   2   2   0   0   0   2   0   2   0   0   2   0   2   0   2   2   0   0   2   0   2   2   0   0   0   0   0   2   2   2   2   0   2   2   0   0   0   2   2   2   2   2   0   0   2   2   0   2   0   0   0   0   0   2   2   0   2   0   2
 MK-2-11                0   0   0   2   0   2   2   0   0   0   2   0   0   2   2   0   0   2   0   2   2   0   0   2   0   2   2   0   2   2   0   2   2   0   0   2   0   2   2   0   0   0   0   0   0   0   0   0   2   0   0   2   0   0   0   0   2   2   0   0   0   2   0   0   2   0   0   2   0   2   0   0   2   0   0   0   0   0   2   0   0   0   0   2   2   0   2   0   2   0   2   0   0   2   0   0   2   0   2   0   0   0   0   0   2   2   2   0   2   0   0   2   2   2   0   2   2   2   2   2   0   2   2   2   0   0   2   0   0   2   0   2   2   2   2   2   0   0   0   2   0   0   2   0   0   0   2   0   2   0   0   0   0   2   0   2   2   0   0   2   0   2   2   0   0   0   0   0   2   2   2   2   0   2   2   0   0   0   2   2   2   2   2   0   0   2   2   0   2   0   0   2   0   0   2   0   0   2   0   2
 MK-2-12                0   0   0   0   0   2   2   0   0   0   2   0   0   2   2   0   0   0   0   2   2   0   0   2   2   2   2   0   2   0   2   2   2   0   0   2   0   2   2   0   0   0   0   0   0   0   0   0   2   2   0   2   0   0   0   0   2   2   0   2   0   2   0   0   2   0   0   2   0   2   0   0   2   0   0   0   0   0   2   0   0   0   0   2   2   0   2   0   2   0   2   0   0   2   0   0   2   0   2   0   0   0   0   2   2   2   2   0   2   0   0   2   0   2   0   2   2   2   2   2   0   2   2   0   2   0   0   0   0   2   0   2   2   2   2   2   0   0   0   2   2   0   2   0   0   0   2   0   2   0   0   0   0   2   0   2   2   0   0   2   0   2   2   0   0   0   0   2   2   2   2   2   0   2   0   0   0   0   2   2   2   2   2   0   0   2   0   0   2   0   0   2   2   0   2   0   0   2   0   2
 MK-2-13                0   0   0   0   0   2   0   0   2   0   2   0   0   2   2   0   0   0   0   2   2   0   0   2   2   2   2   0   2   0   2   2   2   2   0   2   0   0   2   0   0   0   0   0   0   2   0   0   2   0   0   2   0   0   2   0   2   0   0   2   0   2   0   0   2   0   0   2   2   2   0   0   2   0   0   0   0   0   2   0   0   0   0   2   2   0   2   0   2   0   2   0   0   2   0   0   2   0   2   0   0   0   0   2   2   2   0   0   2   0   0   2   0   2   0   2   0   2   2   2   0   2   2   0   2   2   0   0   0   2   0   2   2   2   2   2   0   0   0   0   2   0   2   0   0   0   2   0   2   0   0   0   0   2   0   2   2   0   0   2   0   0   2   0   0   0   0   2   2   2   2   2   0   2   0   0   0   0   0   2   2   2   2   2   0   2   0   2   2   0   0   2   2   0   2   0   2   2   0   2
 MK-2-14                0   0   0   0   0   2   0   0   2   0   2   0   0   2   2   0   0   2   0   2   2   0   0   2   2   2   2   0   2   0   0   2   2   2   2   2   0   0   2   0   0   0   0   0   0   2   0   0   2   0   0   2   0   0   2   2   2   0   0   2   0   2   0   0   2   0   0   2   2   0   0   0   2   0   0   0   0   0   2   0   0   0   0   2   2   0   2   0   0   0   2   0   0   2   0   0   2   0   2   0   0   2   0   2   2   2   0   0   2   0   0   2   0   2   0   2   0   2   2   2   0   2   2   0   0   2   0   2   0   0   2   2   2   0   2   2   0   0   2   0   2   0   2   2   0   0   2   0   2   0   0   0   0   2   0   2   2   2   0   2   0   0   2   0   0   0   0   2   2   0   2   2   0   2   0   0   0   0   0   2   2   2   2   2   0   2   0   2   2   2   0   2   2   0   2   0   2   2   0   2
 MK-2-15                0   0   0   2   0   2   0   0   2   0   2   0   2   2   2   0   0   2   0   2   2   2   0   2   2   2   2   0   0   2   0   2   2   0   0   2   0   0   2   0   0   0   0   0   0   2   0   0   2   0   0   2   0   0   2   2   2   2   0   2   0   2   0   0   2   0   2   2   2   0   2   0   2   0   0   0   0   0   0   0   0   0   0   2   2   0   2   0   0   0   2   0   0   2   0   0   2   0   2   0   0   2   2   2   2   2   0   0   2   0   2   2   0   2   0   2   0   2   2   2   2   2   2   0   0   2   0   2   0   0   2   2   2   0   2   2   0   0   2   0   2   0   2   2   0   0   2   0   2   0   0   0   0   2   0   2   2   2   0   2   0   0   2   0   0   0   2   2   2   0   2   2   0   2   0   0   0   0   0   2   2   2   2   2   0   2   2   2   2   2   0   2   2   0   2   0   2   2   0   2
 MK-2-16                0   0   0   2   0   2   2   0   2   0   2   0   2   0   2   2   0   2   0   2   2   2   0   2   2   2   2   0   0   2   2   2   2   0   0   2   0   0   2   2   0   0   0   0   0   2   0   0   2   2   0   2   0   0   2   0   2   2   0   2   0   2   0   0   2   0   2   2   2   0   2   0   2   0   0   0   0   0   0   2   0   0   0   2   2   0   2   0   0   0   2   0   2   2   0   0   2   2   2   0   2   2   2   2   2   2   0   2   0   0   2   2   0   2   0   0   2   2   2   2   2   2   2   0   0   2   0   2   0   2   0   0   2   0   2   2   0   0   2   0   2   0   2   2   0   0   2   0   2   0   0   0   0   2   0   2   0   2   0   2   0   0   2   0   0   2   2   2   2   0   2   2   0   2   0   2   0   0   0   2   0   2   2   2   0   2   2   2   2   2   0   2   2   0   2   0   2   2   0   2
 MK-3-1                 0   2   0   2   0   0   0   2   0   2   2   2   0   0   0   2   0   2   0   2   0   0   0   2   0   0   2   2   0   2   0   2   0   0   0   0   0   0   2   2   2   0   0   0   2   0   0   0   2   0   2   2   0   2   0   2   0   0   2   2   2   2   2   0   2   0   2   0   0   2   2   0   2   2   0   2   0   2   0   0   0   2   0   0   0   0   2   2   2   0   2   2   0   0   2   2   2   2   0   2   0   0   2   0   2   2   2   0   2   0   0   0   2   2   2   0   2   2   2   2   0   2   2   2   0   0   0   2   0   0   0   0   0   2   0   0   0   2   0   2   2   0   0   2   0   0   0   2   0   2   0   0   0   2   2   2   2   2   0   2   0   0   2   0   2   0   2   2   0   2   0   2   0   2   2   0   2   2   0   0   2   0   2   0   0   2   2   2   0   0   0   2   0   2   2   0   0   0   2   0
 MK-3-2                 0   2   0   2   0   0   0   2   0   2   2   2   0   0   0   2   2   2   0   2   0   0   2   2   0   0   2   2   0   2   0   2   2   0   0   0   0   0   2   2   2   2   0   0   2   0   0   0   2   0   2   0   0   2   0   2   0   0   2   2   0   2   2   0   0   0   2   0   0   2   0   0   0   2   0   2   0   2   0   0   0   2   0   0   0   0   2   2   2   0   2   2   0   0   2   2   2   2   0   0   0   2   2   0   2   2   2   0   2   2   0   0   2   2   2   0   2   2   0   2   0   2   2   2   0   0   0   2   0   0   2   0   0   2   0   2   0   2   0   2   2   0   0   2   0   0   0   2   0   2   0   0   0   2   2   2   2   2   0   2   0   0   2   0   2   0   2   2   0   2   0   2   0   2   0   0   2   2   0   0   2   0   2   0   0   2   2   2   0   0   0   2   0   2   2   0   0   0   0   0
 MK-3-3                 0   2   0   0   0   0   2   2   0   2   2   2   0   0   0   0   2   2   2   2   0   0   0   2   0   0   2   2   0   2   0   2   2   0   2   0   0   0   2   2   2   0   0   0   2   0   0   0   2   0   2   0   0   2   0   2   0   0   2   2   0   2   2   0   0   0   2   0   0   2   0   0   0   2   0   2   0   2   0   0   0   2   0   0   0   0   2   2   2   2   0   2   0   0   2   2   2   2   0   0   0   2   2   0   2   2   2   0   2   2   0   0   0   2   2   2   2   2   0   2   0   2   2   2   0   0   0   2   0   0   2   2   0   2   0   2   0   2   0   0   0   0   0   2   0   0   0   2   0   2   0   0   0   2   2   0   2   2   0   2   0   0   2   0   0   0   2   2   0   2   0   2   0   2   0   0   2   2   0   0   2   0   2   0   0   2   2   2   0   0   0   2   0   2   2   0   0   2   0   0
 MK-3-4                 0   2   0   0   0   0   2   2   0   2   2   2   2   0   0   0   2   2   2   0   0   0   0   2   0   0   2   2   0   2   0   2   2   0   2   0   0   0   2   0   2   2   0   0   0   0   0   2   2   0   2   0   0   2   0   2   0   0   2   2   0   2   2   0   0   2   2   0   0   2   0   0   0   2   0   2   0   2   0   0   0   2   0   0   0   0   2   2   2   2   0   2   0   0   2   2   2   2   0   2   0   2   2   0   2   2   2   0   0   2   0   0   0   2   2   2   2   2   0   2   0   2   2   2   0   0   0   0   0   0   2   2   0   2   0   2   0   2   0   0   0   0   0   0   0   0   0   2   0   2   0   0   0   2   2   0   2   2   0   0   0   0   2   0   0   0   2   0   0   2   0   2   0   2   0   0   2   0   0   0   2   0   2   0   0   2   2   2   0   0   0   2   0   2   2   2   2   2   0   0
 MK-3-5                 0   0   0   0   0   0   2   2   0   2   2   2   2   0   0   0   0   2   2   0   0   0   0   2   0   0   2   2   0   2   0   2   2   0   2   0   0   0   2   0   2   2   0   0   2   0   0   2   2   0   2   0   0   2   2   2   0   0   2   2   0   2   2   2   0   2   2   0   0   2   0   0   0   2   0   2   2   2   0   0   0   0   0   0   0   0   2   0   2   0   0   2   0   0   2   2   2   2   0   0   0   2   2   0   2   2   0   0   0   2   0   0   0   2   2   2   2   2   0   2   0   2   2   2   0   0   0   0   0   0   2   2   0   2   0   2   0   2   0   0   2   0   0   0   0   0   0   2   0   2   0   0   0   2   0   0   2   2   0   2   0   0   2   0   0   0   2   0   0   2   0   2   0   0   0   0   2   2   0   0   2   0   2   0   2   2   0   0   0   0   0   2   2   2   0   2   2   2   0   0
 MK-3-6                 0   0   0   0   0   0   0   2   0   2   2   2   2   2   0   0   0   2   2   0   0   2   0   2   0   0   2   2   0   2   0   2   2   0   2   0   0   0   2   0   2   0   0   0   2   0   0   2   2   0   2   0   0   2   2   2   2   0   0   2   0   2   2   2   0   2   2   0   0   2   0   2   0   2   2   2   2   2   0   0   0   0   0   0   0   0   2   0   2   0   0   2   0   0   2   2   2   2   0   0   0   2   2   2   2   2   0   0   0   0   0   0   0   2   2   2   2   2   0   2   2   2   2   2   0   0   0   0   0   0   2   2   0   2   0   0   0   2   0   0   2   0   0   0   0   0   0   2   2   2   0   0   0   2   0   0   2   2   0   2   0   0   2   0   0   0   2   0   2   2   0   2   0   0   0   0   2   2   0   0   0   0   2   0   2   2   0   2   0   0   0   2   2   2   0   2   2   2   0   0
 MK-3-7                 0   0   0   0   0   0   0   2   0   2   2   2   2   2   0   2   0   2   2   0   0   2   2   2   0   0   2   2   0   2   0   2   2   0   2   0   0   2   0   0   2   0   0   0   2   2   0   2   2   0   2   0   0   2   2   2   2   0   0   2   0   2   2   2   2   2   2   0   0   0   0   2   0   0   2   2   2   2   0   0   0   0   0   0   0   0   2   0   2   0   0   2   0   0   0   2   2   2   0   0   0   2   2   2   2   2   0   0   0   0   0   0   0   2   2   2   2   0   0   2   2   2   2   2   0   0   0   0   0   0   2   2   0   2   0   2   0   0   0   0   2   0   0   0   0   0   0   0   2   2   2   0   0   2   0   2   2   2   2   2   0   0   2   0   0   0   2   2   2   2   0   2   0   0   0   0   2   0   0   2   0   0   2   0   2   2   0   2   2   2   0   2   2   2   0   2   2   2   0   0
 MK-3-8                 0   0   0   0   0   0   0   2   0   2   2   2   0   2   0   2   0   2   2   0   0   2   2   2   2   2   2   2   0   2   0   2   2   0   2   0   0   2   0   0   2   0   0   0   2   2   0   0   2   0   2   0   0   2   2   2   2   2   0   2   0   2   2   2   2   2   2   0   0   0   0   2   0   2   2   2   2   2   0   0   0   0   0   0   0   0   2   0   2   2   0   2   0   0   0   2   0   2   0   0   0   2   2   2   2   2   0   0   2   0   0   0   0   0   0   2   2   0   0   2   2   2   2   2   0   0   0   2   0   0   2   2   0   2   0   0   0   0   2   0   2   0   0   0   0   0   0   0   2   2   2   0   0   2   0   2   2   2   2   0   0   0   2   2   0   0   2   2   0   2   0   2   2   0   2   0   2   0   0   2   0   0   2   2   2   2   0   2   2   2   0   2   2   2   0   2   2   2   0   0
 MK-3-9                 0   2   0   0   0   0   2   2   0   2   2   2   0   2   0   2   0   2   2   0   0   2   2   2   2   2   2   2   2   0   0   2   2   0   2   0   0   0   0   0   2   0   0   0   2   0   0   0   0   2   2   0   2   0   2   2   2   2   0   2   0   2   2   2   2   0   2   0   0   0   0   2   0   2   2   2   2   2   0   0   0   0   0   0   0   0   0   0   2   0   2   2   0   0   0   2   0   2   0   0   0   2   2   2   2   2   0   0   2   0   0   0   0   0   0   2   2   0   0   0   2   2   0   2   0   0   0   2   2   0   2   2   0   2   0   0   0   0   2   0   2   2   0   0   0   0   0   0   2   2   0   0   0   2   0   2   2   2   2   0   0   0   2   2   0   0   2   2   0   2   0   2   0   0   2   0   2   0   2   2   0   0   2   2   2   2   0   2   2   2   0   2   2   0   0   2   2   2   2   0
 MK-3-10                0   2   2   0   0   0   2   0   0   2   2   2   0   2   0   2   0   2   2   0   2   2   2   2   2   2   2   2   2   0   0   2   2   0   2   0   0   0   0   0   2   0   0   0   2   2   0   0   0   2   2   0   2   0   2   2   2   2   0   2   2   2   2   2   2   0   2   0   0   0   0   2   2   2   2   2   2   2   0   0   0   0   0   2   0   0   0   0   2   0   2   2   0   2   0   2   0   2   0   0   0   2   2   2   2   2   0   0   2   2   0   0   0   0   0   2   2   2   0   0   0   2   0   2   0   0   0   2   2   0   2   0   0   2   0   0   0   0   2   0   0   2   0   0   0   0   2   0   0   0   0   0   0   2   0   0   2   2   2   0   0   0   0   2   0   0   2   2   0   2   0   2   0   0   0   0   0   0   0   2   0   0   2   2   2   2   0   2   2   2   0   2   0   0   0   2   2   2   2   0
 MK-3-11                0   0   0   0   0   0   2   0   2   2   2   2   0   2   0   2   0   2   0   0   2   2   2   2   2   2   2   2   2   0   2   2   2   0   2   0   0   0   0   0   2   0   0   0   2   2   0   0   0   2   2   0   2   0   0   2   0   2   0   0   2   2   2   0   2   0   2   0   0   0   2   2   2   2   2   2   2   2   0   0   0   0   0   2   0   0   0   0   2   2   2   2   2   2   0   0   0   2   0   0   0   2   0   2   2   2   0   0   2   2   0   0   0   0   0   2   2   2   0   0   0   2   0   2   0   0   0   2   0   0   2   0   0   2   0   0   0   0   2   0   0   2   0   2   0   0   2   0   0   0   0   0   0   2   0   0   2   2   2   0   0   0   0   2   0   0   2   2   0   2   0   2   0   0   0   0   0   0   0   2   0   0   2   2   2   2   0   2   2   2   0   2   0   0   0   2   2   2   2   0
 MK-3-12                0   0   0   0   0   0   2   0   2   2   2   2   0   2   0   2   0   0   0   0   2   2   2   2   2   2   2   2   2   0   2   2   2   0   2   0   0   0   0   0   2   0   0   2   2   2   0   0   0   2   2   0   2   0   2   2   0   2   0   0   2   2   2   0   2   0   2   0   0   0   2   2   2   2   2   2   2   2   0   0   2   0   0   2   0   0   0   0   2   2   2   2   2   2   0   0   0   2   0   2   0   2   0   2   2   2   0   0   2   2   0   0   0   0   0   0   2   0   0   0   0   2   0   2   0   0   0   0   0   0   2   0   0   0   0   0   0   0   2   0   0   2   0   2   0   0   2   0   0   0   0   0   2   2   0   0   2   0   2   0   0   0   0   2   0   0   2   2   0   2   0   2   0   0   0   0   0   0   0   2   0   0   2   2   2   2   0   2   2   2   0   2   0   2   0   0   2   2   2   0
 MK-3-13                0   0   0   0   0   0   2   0   2   2   2   2   0   2   0   2   0   0   0   2   2   2   2   2   2   2   2   2   2   0   0   0   2   0   0   0   0   0   0   0   2   0   0   2   2   2   0   0   0   2   2   0   2   0   2   2   0   2   0   2   2   2   2   0   2   0   2   0   0   0   2   2   0   2   2   2   2   2   0   0   2   0   0   2   0   0   0   0   2   2   2   2   0   2   0   0   0   2   0   2   0   2   2   2   2   2   0   0   2   2   0   0   0   0   0   2   2   0   0   0   0   2   0   2   0   0   2   0   0   0   2   0   0   0   0   0   0   0   2   0   0   0   0   2   0   0   2   0   0   0   0   0   2   2   0   0   2   2   2   0   0   0   0   2   0   0   2   2   2   0   2   2   0   0   0   0   0   0   0   2   0   0   2   2   2   0   0   2   2   2   0   2   0   2   0   0   2   2   2   0
 MK-3-14                0   0   0   0   0   0   0   0   2   0   2   2   0   2   0   2   0   0   0   2   2   2   0   2   2   2   2   2   2   0   0   0   0   0   0   0   0   2   0   0   2   0   0   2   2   2   0   0   0   2   2   0   2   0   2   2   0   2   0   2   2   2   2   0   2   0   2   0   0   0   2   2   0   0   2   2   0   2   2   0   2   0   0   2   0   0   0   0   2   2   2   0   0   2   0   0   2   2   0   2   0   2   0   2   2   2   0   0   2   2   0   2   0   0   0   2   2   0   0   0   0   2   2   2   0   0   2   0   0   2   2   0   0   0   0   0   2   0   2   0   0   0   0   2   0   0   2   0   0   0   0   0   2   2   0   0   2   2   2   0   0   0   0   2   2   0   2   2   2   0   2   2   0   0   0   0   0   0   0   2   2   0   0   2   2   0   0   2   2   2   2   2   0   2   0   0   2   2   2   2
 MK-3-15                0   0   0   0   0   0   0   2   2   0   0   2   0   2   0   2   0   0   0   2   2   2   0   2   2   2   2   2   0   0   0   2   0   0   2   0   0   2   0   0   2   0   0   2   2   2   0   2   0   2   0   0   2   0   2   2   0   2   0   2   2   2   2   0   2   2   2   0   0   2   2   0   0   0   2   2   0   2   0   2   2   0   0   2   0   0   0   0   2   2   2   0   2   2   0   0   2   2   0   2   2   2   0   2   2   2   0   0   2   2   0   0   0   0   0   2   2   0   0   0   0   0   2   2   0   0   2   2   0   2   0   0   2   0   0   2   2   0   0   0   0   0   0   2   0   0   2   0   0   0   0   0   2   2   0   0   2   2   0   0   0   0   0   2   0   0   2   2   2   0   2   2   0   0   0   2   0   0   0   2   2   0   0   2   2   2   0   2   2   2   2   2   0   2   0   0   2   2   2   2
 MK-3-16                0   0   0   0   0   0   0   0   0   0   0   2   0   2   0   0   0   0   0   2   2   2   0   0   2   2   2   2   0   0   0   2   0   0   2   0   0   2   0   0   2   0   0   0   2   2   0   2   0   2   0   0   2   0   2   2   0   2   0   2   2   2   2   0   2   2   2   0   0   2   2   0   0   2   2   2   0   2   2   2   2   0   0   2   0   0   0   0   2   2   0   0   2   2   0   2   2   2   0   2   2   2   0   2   2   2   0   0   2   2   0   0   0   0   0   2   2   0   0   0   0   0   2   2   0   0   2   2   0   2   0   0   2   0   0   2   2   0   0   0   0   0   0   2   0   0   2   0   0   2   0   0   2   0   0   0   2   2   0   2   0   2   0   2   0   0   2   2   2   0   2   2   0   0   0   2   0   0   0   2   2   0   0   2   2   2   0   2   2   2   2   2   0   0   0   0   2   0   2   2
 MK-4-1                 0   2   0   2   0   0   2   2   0   0   2   2   0   0   2   0   2   2   2   0   2   2   2   2   0   2   2   0   0   0   2   0   0   0   0   2   2   0   0   0   0   2   2   2   2   0   2   0   2   0   0   2   2   0   2   0   0   2   2   0   0   0   0   2   2   0   0   0   0   0   0   2   2   2   0   0   0   0   2   2   2   0   2   0   0   0   2   0   2   0   0   2   0   2   2   0   0   2   2   2   2   2   0   0   0   0   0   2   2   2   0   2   0   0   2   2   2   2   2   0   2   0   0   2   0   0   0   2   2   2   2   0   2   2   0   0   0   0   2   0   0   2   0   2   2   2   2   2   2   2   0   0   2   0   2   2   0   2   2   0   2   2   0   0   0   2   0   2   2   0   0   0   2   2   0   2   2   0   2   2   0   2   2   2   0   2   2   0   2   0   0   0   0   2   2   2   2   0   0   2
 MK-4-2                 0   2   0   2   0   0   2   2   0   0   2   2   0   0   2   0   2   2   2   0   2   2   2   2   0   2   2   0   0   2   2   0   0   0   0   0   2   0   0   0   0   2   2   2   2   2   2   0   2   0   0   2   2   0   2   0   0   2   2   0   0   0   0   2   2   0   0   0   0   0   0   2   2   2   0   0   0   2   0   2   2   0   0   0   0   0   2   0   2   0   0   2   0   2   2   0   0   2   2   2   0   2   0   0   0   0   0   2   2   2   0   2   0   0   0   2   2   2   0   0   2   0   0   2   0   0   0   2   2   2   2   0   2   0   0   0   2   0   2   0   0   2   0   2   2   2   2   2   2   2   0   0   2   0   2   2   0   2   2   0   2   2   0   0   0   2   0   0   2   0   0   0   2   0   0   2   2   0   2   2   0   2   2   2   0   2   0   0   2   0   0   0   0   0   2   2   2   0   0   2
 MK-4-3                 0   2   0   2   0   0   2   2   0   0   2   2   0   0   2   0   2   2   2   2   2   2   2   2   0   2   2   0   0   2   2   0   0   0   2   0   2   0   0   0   0   2   2   2   2   2   2   0   2   0   0   2   2   0   2   0   0   2   0   2   0   0   0   2   2   0   2   0   2   0   0   2   2   2   0   0   0   2   0   2   2   0   2   0   0   0   2   0   2   0   0   2   0   2   2   0   0   2   2   2   0   2   0   0   0   0   0   2   2   2   0   2   0   0   0   2   2   2   2   0   2   0   0   2   0   0   0   2   0   2   2   0   2   0   0   0   0   0   2   0   0   2   0   2   2   2   2   0   2   2   0   0   2   0   0   2   0   2   2   0   0   2   0   0   0   2   0   0   2   0   0   2   2   0   2   2   2   0   2   2   0   2   0   2   0   2   0   0   0   0   0   0   2   0   2   2   2   0   0   2
 MK-4-4                 0   2   2   2   0   2   2   2   0   0   2   2   0   0   2   0   2   2   2   2   2   2   2   2   0   2   2   0   0   2   2   0   0   0   2   0   2   0   0   0   0   2   2   2   2   2   2   0   2   0   0   2   0   0   2   0   0   2   0   2   0   0   0   2   2   0   2   0   0   0   2   2   2   2   0   0   2   2   0   2   2   0   2   0   0   0   2   0   2   0   0   2   0   2   2   0   0   2   2   2   0   2   0   2   0   2   0   2   2   2   0   0   0   2   0   2   2   2   2   2   2   0   0   2   0   0   2   2   0   2   2   0   2   0   0   2   0   2   2   0   2   2   0   2   2   2   2   0   2   2   0   0   2   0   0   2   2   2   2   0   0   2   0   0   0   2   0   0   0   0   0   2   2   0   2   2   2   2   2   0   0   2   0   2   0   2   0   2   0   0   0   0   2   0   2   2   2   0   0   2
 MK-4-5                 0   2   2   2   0   0   2   2   2   0   2   2   0   0   2   0   2   2   2   2   2   2   0   2   0   0   2   0   0   2   2   0   0   0   2   0   0   0   0   0   0   2   2   2   2   2   2   0   2   2   0   2   0   0   2   0   0   2   0   0   0   0   0   2   0   2   2   0   0   0   2   2   2   2   0   0   2   2   0   2   2   0   2   0   2   2   2   0   0   2   0   2   0   2   2   0   0   2   2   2   0   2   0   2   0   2   0   2   2   2   0   0   0   2   2   2   2   2   2   2   2   0   0   0   0   2   2   2   0   2   2   2   2   2   0   2   0   2   2   0   2   2   0   2   2   2   2   0   2   2   0   0   0   0   0   2   2   0   2   0   0   2   0   0   0   2   0   0   0   0   0   2   2   0   0   2   2   2   2   2   0   2   0   2   0   2   0   2   0   0   0   0   2   0   2   2   2   0   0   2
 MK-4-6                 0   2   2   2   0   0   2   2   2   0   2   2   0   0   2   0   0   2   2   2   2   2   0   2   0   0   2   0   0   2   2   0   0   2   2   0   2   0   0   0   0   2   2   2   2   0   0   0   2   2   0   2   0   0   2   0   0   2   0   2   0   0   0   2   0   2   2   0   0   0   2   2   2   2   0   0   2   2   0   2   2   0   2   0   2   2   2   0   0   0   0   2   0   2   2   0   0   2   2   0   0   2   0   2   0   2   0   2   2   2   0   0   0   2   2   2   2   2   0   2   2   0   0   0   0   2   2   2   0   2   2   2   2   2   0   2   2   2   2   0   2   2   0   2   2   0   2   0   2   2   2   0   0   0   0   2   2   0   2   0   0   2   2   2   0   2   0   0   2   0   0   2   2   0   0   2   2   2   2   2   0   2   0   2   0   2   2   2   0   0   0   0   2   0   2   2   2   0   0   2
 MK-4-7                 0   2   0   2   0   0   2   2   2   0   2   2   0   0   2   0   0   2   2   2   2   2   0   2   0   0   2   0   0   2   2   0   0   2   2   0   2   2   0   0   0   2   2   2   2   0   0   0   2   2   0   2   0   0   2   0   0   2   0   2   0   0   0   2   2   2   2   0   2   0   2   2   2   2   0   0   2   2   0   2   0   2   2   2   2   2   2   0   0   0   0   2   0   2   2   0   0   2   0   2   2   2   0   2   0   2   0   2   2   2   0   0   0   2   2   2   2   2   0   2   2   0   0   0   0   2   2   0   0   2   2   0   0   2   0   2   2   2   2   0   2   2   2   2   2   0   2   0   2   2   2   0   0   0   0   2   2   0   2   0   0   2   2   2   0   2   0   0   2   0   0   2   2   0   0   2   2   2   2   2   0   2   0   0   0   0   2   2   0   0   0   0   2   0   2   2   2   0   0   0
 MK-4-8                 2   2   0   0   0   0   2   0   2   0   2   2   0   0   2   0   0   2   2   2   2   2   0   2   0   0   2   2   0   2   2   0   0   2   2   0   2   2   0   0   0   2   2   2   2   0   0   2   2   2   0   2   0   0   2   2   0   2   0   2   2   0   0   2   0   2   2   0   2   0   2   2   2   2   0   0   2   2   0   2   0   2   2   2   2   2   2   0   0   0   0   2   0   2   2   0   0   2   0   2   2   2   0   2   0   2   0   2   2   2   0   0   0   2   2   2   2   2   0   0   0   0   0   0   0   2   2   0   0   2   2   0   0   2   0   2   0   2   2   0   2   2   2   2   2   0   2   0   2   2   2   2   0   0   0   2   2   2   2   0   0   2   2   2   0   2   0   0   0   0   0   2   2   0   0   0   2   2   2   2   0   2   0   0   0   0   2   2   0   0   0   2   2   0   0   2   2   0   0   0
 MK-4-9                 2   2   0   0   2   0   2   0   2   0   2   2   0   0   2   0   0   2   2   2   2   2   0   2   0   0   2   2   0   2   2   0   0   2   2   0   2   2   0   0   0   2   2   2   2   0   0   2   2   2   0   2   0   0   2   2   0   2   0   2   2   0   0   2   0   0   2   0   2   0   2   2   2   0   0   0   2   2   0   2   0   2   2   2   2   2   2   0   0   0   0   2   0   2   2   2   0   2   0   2   2   2   0   2   2   2   0   2   2   2   0   0   2   2   2   2   2   2   0   0   0   0   0   0   0   2   2   0   0   2   0   0   0   2   0   2   2   2   2   0   2   2   2   2   2   0   0   0   0   2   0   2   0   0   0   2   2   2   2   0   2   2   2   2   0   2   0   0   0   0   0   2   0   0   0   0   2   2   2   2   0   2   2   0   0   0   0   2   0   0   0   2   2   0   0   2   2   0   0   0
 MK-4-10                2   2   0   0   2   0   2   0   2   0   2   2   2   0   0   0   0   2   2   2   2   2   0   2   0   0   2   2   0   2   0   0   2   2   2   0   2   2   0   0   0   2   2   2   2   0   0   2   2   2   0   0   0   0   2   2   0   0   0   2   2   0   0   2   0   2   2   0   2   0   2   2   2   2   0   0   2   2   0   2   0   2   2   0   2   2   2   0   0   0   0   2   2   2   2   2   0   2   0   0   0   0   0   2   2   2   0   2   2   2   0   0   2   2   2   2   2   2   0   2   0   0   0   0   0   2   2   2   0   2   0   0   0   2   0   2   2   2   2   0   2   2   0   2   2   0   0   0   0   2   0   2   0   0   0   2   2   2   2   2   2   2   2   0   0   2   2   0   0   0   0   2   2   0   0   2   2   2   2   2   0   2   2   0   0   0   0   2   0   0   0   2   2   2   0   2   2   0   0   0
 MK-4-11                2   0   0   0   2   0   2   2   2   0   0   2   2   0   0   0   0   2   0   2   2   2   2   2   2   0   2   2   0   0   0   0   2   2   2   0   2   2   0   0   0   2   2   2   2   2   0   2   2   2   0   0   0   0   2   2   0   0   0   2   2   0   0   2   0   2   2   0   2   0   2   2   2   2   0   0   2   2   2   2   0   2   2   0   2   2   0   0   2   0   0   2   2   2   2   2   2   2   0   0   2   0   0   2   2   2   0   2   2   2   0   0   2   2   2   0   2   2   0   2   0   0   0   0   0   2   2   2   0   2   0   0   0   0   2   2   2   2   0   0   2   2   0   2   2   0   0   0   0   2   0   2   0   2   0   2   2   2   2   2   2   2   0   0   0   2   2   0   0   2   0   2   2   0   0   2   2   2   2   2   0   2   2   0   0   2   0   2   2   0   0   0   2   2   0   2   2   0   0   0
 MK-4-12                0   0   0   0   0   0   0   2   2   0   0   2   2   0   0   0   2   2   0   2   0   2   2   2   2   0   2   2   2   0   0   0   2   2   2   0   2   2   0   0   0   2   2   2   2   2   0   2   2   2   0   0   0   0   2   2   0   0   0   2   2   0   0   2   0   2   2   0   2   0   2   2   2   2   0   0   2   2   2   2   0   2   0   0   2   2   0   0   2   0   0   2   2   2   2   2   2   2   2   0   2   0   0   0   2   2   0   2   2   2   0   0   2   2   2   0   2   2   0   2   0   0   0   0   0   2   2   2   0   2   0   0   0   0   2   2   2   2   0   2   2   2   0   2   2   0   0   0   0   2   0   2   0   2   0   2   2   2   2   2   2   2   0   0   0   0   2   0   0   2   0   2   2   0   2   2   2   2   2   2   0   2   2   0   0   2   0   2   2   0   0   0   0   2   0   2   2   0   0   0
 MK-4-13                0   0   0   0   0   0   0   2   2   0   0   2   2   2   0   0   2   2   0   2   0   2   2   0   2   0   2   2   2   2   0   0   0   2   2   2   2   2   0   0   0   2   2   2   2   2   0   2   2   0   0   0   0   0   2   2   0   0   0   2   2   2   2   2   0   2   2   0   2   0   2   2   2   2   0   0   2   2   2   2   0   2   0   0   2   0   0   0   2   0   0   2   2   2   0   2   2   2   2   0   2   0   0   0   2   0   0   2   2   2   0   0   2   2   2   0   2   2   2   2   0   0   0   0   0   2   2   2   0   2   2   0   2   0   2   2   2   0   0   2   2   2   0   2   2   0   0   0   0   2   0   2   2   2   0   2   0   2   2   2   2   2   0   0   0   0   0   2   0   2   0   2   2   0   2   2   2   2   2   2   0   0   2   2   0   2   0   2   2   0   0   0   0   0   0   2   2   0   0   0
 MK-4-14                0   0   0   0   0   0   0   2   2   0   2   2   2   2   0   0   2   2   0   2   0   2   2   0   2   0   2   2   2   2   0   0   0   2   2   2   0   2   0   0   0   2   2   2   2   2   0   2   0   0   0   0   0   0   2   2   0   0   0   2   2   2   2   2   0   2   2   0   2   0   2   2   2   2   0   0   2   2   2   2   0   2   0   0   0   0   0   0   0   0   0   2   2   2   0   2   2   2   2   0   2   0   0   0   2   0   0   2   2   2   0   0   2   2   2   2   2   2   2   2   0   0   0   0   0   2   2   2   0   0   2   0   2   0   2   2   2   0   0   2   2   2   0   2   2   0   0   0   2   2   2   2   2   2   2   2   0   2   0   2   2   2   0   0   2   0   0   2   0   2   0   2   2   0   2   0   2   2   2   2   0   0   2   2   2   2   0   2   2   0   0   0   0   0   0   2   2   0   0   0
 MK-4-15                0   0   0   0   0   0   0   2   2   0   2   2   0   2   0   0   2   2   0   2   0   2   2   0   2   0   2   2   2   2   0   0   0   2   2   2   0   2   0   0   0   2   0   0   2   2   0   2   0   0   0   0   0   2   2   2   0   0   0   2   2   2   2   2   0   2   2   0   2   0   2   2   2   2   0   0   2   2   2   2   0   2   0   0   0   0   0   0   0   2   0   2   2   2   2   2   2   2   2   2   2   2   0   0   2   0   0   2   2   2   0   0   2   2   0   2   2   2   2   2   0   0   0   0   0   2   0   2   0   2   2   0   0   0   2   2   2   0   0   2   2   2   2   2   2   0   0   0   0   2   2   2   2   2   2   2   0   0   0   2   2   0   2   0   0   0   0   2   0   2   0   2   2   0   2   0   2   0   2   2   0   0   2   2   0   0   0   2   2   0   0   0   0   0   0   2   2   0   0   0
 MK-4-16                0   0   0   0   0   0   0   2   2   0   2   2   2   2   0   0   2   2   0   2   0   2   2   2   2   0   2   2   2   2   0   0   2   2   2   2   0   2   0   0   0   2   0   0   2   2   0   2   0   0   0   0   0   2   2   2   0   0   0   0   2   2   2   2   0   2   0   0   2   0   2   2   2   2   0   0   2   2   2   2   0   2   0   0   0   0   0   2   0   2   0   2   2   2   0   2   2   2   2   2   2   2   2   0   2   0   0   2   0   2   0   0   2   2   0   2   2   2   2   2   0   0   0   0   0   0   0   2   0   2   2   0   0   2   2   2   0   0   0   2   2   2   0   2   2   0   0   0   2   2   2   2   0   2   2   2   0   2   2   0   2   0   2   0   0   2   0   2   0   2   0   2   2   0   2   0   2   0   2   0   0   0   2   0   0   0   0   2   2   0   0   0   0   2   0   2   2   0   0   0
 MK-5-1                 0   0   2   2   0   0   0   2   2   0   0   2   0   0   2   2   0   2   2   0   0   2   0   2   2   0   2   0   0   2   0   0   0   0   0   0   2   0   0   0   2   2   0   0   0   2   2   2   0   2   0   2   0   0   2   0   2   0   0   0   2   0   2   2   2   2   0   0   2   0   2   0   2   0   2   2   2   0   2   2   2   0   2   0   2   2   0   2   2   2   2   2   2   2   2   0   0   2   2   2   2   0   2   2   0   2   0   0   0   0   2   2   0   0   2   0   2   2   2   0   0   2   0   0   0   0   0   0   0   0   2   0   2   0   2   0   2   2   2   0   0   0   2   2   0   0   0   2   2   2   0   0   0   2   2   2   0   0   2   0   2   2   0   0   0   0   2   0   0   0   2   2   2   2   0   0   2   0   2   0   0   2   2   0   2   0   0   0   2   0   2   2   0   2   0   0   2   2   2   2
 MK-5-2                 0   2   0   2   0   0   0   2   2   0   0   2   0   0   2   2   0   0   2   0   0   2   0   2   2   0   2   0   0   2   0   0   0   0   0   0   2   0   2   0   2   2   0   0   0   2   2   2   0   2   0   2   0   0   2   0   2   0   0   0   2   0   2   2   2   2   0   0   2   0   0   0   2   0   0   2   2   0   2   2   2   0   2   0   2   0   2   2   2   2   2   2   2   2   2   0   0   2   2   0   0   0   2   2   0   2   0   0   0   0   2   2   2   0   2   0   2   2   2   0   0   2   0   0   0   0   0   0   0   0   2   0   2   0   2   0   2   2   2   0   0   0   2   2   0   0   0   2   2   2   2   0   0   2   2   2   0   0   2   0   2   2   0   0   0   0   2   0   0   2   2   2   2   0   0   0   2   0   2   0   0   2   2   0   2   0   0   0   2   0   2   2   0   2   0   0   2   2   2   2
 MK-5-3                 0   2   0   2   0   0   0   2   2   0   0   2   0   0   2   2   2   0   2   2   0   2   0   2   2   0   2   0   0   2   0   0   0   0   0   0   2   0   2   0   2   2   0   0   0   2   2   2   0   2   0   2   0   0   2   0   2   0   0   0   2   0   2   2   2   2   0   2   2   0   0   0   0   0   0   2   2   0   2   2   2   2   2   0   2   0   2   0   0   2   2   2   2   2   2   0   0   2   2   0   0   0   2   2   0   2   0   0   0   0   2   2   2   0   2   0   2   2   2   0   0   2   0   2   0   0   0   0   0   0   2   0   2   0   2   0   2   2   2   0   0   0   2   2   0   0   0   2   2   2   0   0   0   2   2   2   0   0   2   0   2   2   0   0   0   0   2   0   0   2   2   2   2   0   0   0   2   0   2   0   0   2   2   0   2   0   0   0   2   0   2   0   2   2   0   0   2   2   2   2
 MK-5-4                 0   2   0   0   0   0   0   2   2   0   0   2   2   0   2   2   2   0   2   2   0   2   0   2   2   0   2   0   0   2   0   0   0   0   2   0   2   0   2   0   2   2   0   0   0   2   2   2   0   2   0   2   0   0   2   2   2   0   0   0   2   0   0   2   2   2   0   2   2   0   0   0   0   0   0   2   2   0   2   0   2   2   2   0   2   0   2   0   0   2   2   0   2   2   2   0   2   2   2   0   0   0   2   2   2   2   0   0   0   0   2   2   2   0   2   2   2   2   2   0   2   2   0   2   0   0   0   2   0   0   2   0   2   0   0   0   2   2   2   0   0   0   2   2   0   2   0   2   2   2   0   0   0   0   2   2   0   0   2   0   2   2   0   0   0   0   0   0   0   2   2   2   2   0   0   0   2   0   2   2   0   2   2   0   2   0   0   0   2   0   2   0   2   2   0   0   2   2   2   2
 MK-5-5                 2   2   0   0   0   0   0   2   2   0   0   2   2   0   2   2   2   0   2   2   2   2   0   2   2   0   2   0   0   2   0   0   0   0   2   0   2   0   2   0   2   2   0   2   0   2   2   2   0   2   0   2   0   0   2   2   2   0   0   2   2   0   0   2   2   2   0   2   0   0   0   0   0   0   0   2   2   2   0   0   2   0   2   0   0   0   2   0   0   0   2   0   2   2   2   2   2   2   2   0   0   0   2   2   0   2   0   0   0   0   2   2   2   0   2   2   2   2   2   0   2   2   0   2   0   0   0   2   0   2   2   0   2   0   0   0   2   0   2   0   0   0   2   2   0   2   0   2   2   2   0   0   0   0   2   2   2   0   2   0   2   2   0   0   0   0   0   0   2   0   2   2   2   0   0   0   2   0   2   2   0   2   2   2   2   0   2   0   2   0   2   0   2   2   0   0   0   0   2   2
 MK-5-6                 0   2   2   0   0   0   0   2   2   0   0   2   2   0   2   2   2   0   2   2   2   2   0   2   2   0   2   0   0   2   0   0   0   0   2   2   2   0   2   0   2   0   0   2   0   2   2   2   0   2   0   2   0   0   2   2   2   0   0   2   2   0   0   2   2   2   0   2   0   2   0   0   0   0   0   2   2   2   0   2   2   0   2   0   0   0   2   0   0   0   2   0   2   2   0   0   2   2   2   0   0   0   2   2   0   2   0   0   2   0   2   2   2   0   2   2   2   2   2   0   2   2   0   2   0   0   0   2   0   2   2   0   2   0   0   0   2   2   0   0   0   0   2   2   0   2   0   2   2   2   0   0   0   0   2   0   2   2   2   0   2   2   0   0   2   0   0   0   2   0   2   0   2   0   2   0   2   2   0   2   0   2   2   0   2   2   2   0   2   0   0   0   2   2   2   0   0   0   2   2
 MK-5-7                 0   2   2   0   0   0   0   2   2   0   0   2   2   0   2   2   2   0   2   2   2   0   0   2   2   0   2   0   0   2   0   0   0   0   2   2   2   0   2   0   2   0   2   2   0   2   2   2   2   2   0   2   0   0   2   2   2   0   0   2   2   0   0   2   2   2   0   2   0   2   0   0   0   0   0   2   2   2   0   2   2   0   2   0   0   0   2   0   0   0   2   0   2   2   0   0   2   2   2   0   2   0   2   2   0   2   2   0   2   0   2   2   2   0   2   2   2   2   2   0   0   2   0   2   0   2   0   2   0   2   2   0   2   0   0   0   2   2   2   0   0   0   2   2   0   2   0   2   2   2   0   0   0   2   2   0   2   2   2   0   2   2   0   0   2   0   0   0   0   0   2   0   2   0   2   0   2   2   0   2   0   2   2   0   2   2   2   0   2   0   0   0   2   2   2   0   0   0   2   2
 MK-5-8                 0   2   2   0   0   0   2   2   2   0   0   2   2   0   2   2   2   0   2   2   2   0   0   0   2   0   0   0   2   2   0   0   0   0   2   2   2   0   2   0   2   0   2   2   0   2   2   2   2   2   0   2   0   0   2   2   2   0   0   2   2   0   0   2   0   2   2   2   0   2   0   0   0   2   0   2   2   2   0   2   2   0   2   0   0   0   2   0   0   0   2   0   2   2   0   0   2   2   2   0   2   2   2   2   0   2   2   0   2   0   2   2   2   2   2   2   2   2   2   2   0   2   0   2   0   2   0   2   0   2   2   0   2   0   0   2   2   0   2   0   0   0   2   2   0   2   0   0   2   2   0   2   0   2   2   2   2   2   2   0   2   2   0   0   2   0   0   0   0   0   2   2   2   0   2   2   2   2   0   2   0   2   2   0   2   2   2   2   2   2   0   0   2   2   2   0   0   0   2   2
 MK-5-9                 0   2   0   0   2   0   2   2   2   2   0   2   2   0   2   2   2   0   2   2   2   0   0   0   2   0   0   0   2   2   0   0   0   0   2   2   2   0   2   2   2   0   2   2   0   0   2   2   2   2   0   2   0   2   2   2   0   0   0   2   2   0   0   2   0   2   2   2   0   2   0   0   0   2   0   2   2   2   0   2   0   0   0   0   2   2   0   0   0   0   2   0   2   2   0   0   2   2   2   0   2   2   2   2   0   2   0   0   2   0   0   2   2   2   2   2   2   2   2   2   0   2   0   2   0   2   0   2   0   2   0   0   2   0   0   2   0   0   2   0   0   0   2   2   0   2   0   0   2   2   0   2   0   2   2   2   2   2   2   2   2   2   2   0   2   2   0   0   0   0   2   2   2   0   2   2   2   2   0   2   0   2   2   0   2   2   2   2   2   2   0   2   2   0   2   0   2   0   2   2
 MK-5-10                0   2   0   0   2   0   2   2   2   0   2   0   2   0   2   2   2   0   2   2   2   0   0   0   2   0   0   0   2   2   0   0   0   0   2   2   2   0   0   2   2   0   2   2   0   0   2   2   2   2   0   2   0   0   0   2   0   0   0   2   2   0   0   2   0   2   2   2   2   2   0   0   0   2   0   0   2   2   0   0   0   0   0   0   2   2   0   0   0   2   2   0   2   2   0   0   2   0   2   0   2   2   2   2   0   2   0   0   2   0   0   2   2   2   2   0   2   2   0   2   0   2   2   2   0   2   0   2   0   2   0   0   2   0   2   2   0   0   2   0   0   0   2   2   0   0   0   0   2   2   0   2   0   2   2   2   0   2   2   2   2   2   0   0   2   2   0   0   0   0   2   2   2   2   2   0   2   2   0   2   0   2   0   0   2   2   2   2   0   2   0   2   2   0   2   0   2   0   2   2
 MK-5-11                0   0   0   0   2   0   2   2   2   0   2   0   2   0   2   0   2   0   2   0   2   2   0   0   2   0   0   0   2   2   0   0   0   0   2   2   0   0   0   0   2   0   2   2   0   0   2   2   2   2   0   2   0   0   0   2   0   0   2   2   2   0   2   2   0   2   2   2   2   2   0   0   0   2   0   0   2   2   0   0   0   0   0   0   2   2   2   0   0   2   2   0   2   2   2   0   2   0   2   0   0   2   2   2   0   0   0   0   2   0   0   2   2   2   2   0   2   2   0   2   0   2   2   2   0   2   0   2   0   2   0   0   2   0   0   2   0   0   2   0   0   0   2   2   0   0   0   0   2   2   0   2   0   2   2   2   0   2   0   0   2   2   2   0   2   2   0   0   0   0   2   0   2   2   2   0   2   2   0   2   0   2   0   0   2   2   2   0   0   2   0   0   2   0   2   0   2   0   2   2
 MK-5-12                0   0   0   0   0   0   2   2   2   0   2   0   2   0   2   0   2   0   2   0   2   2   0   0   2   0   2   0   2   2   0   0   0   0   2   2   0   0   0   0   2   0   2   2   0   0   2   2   2   0   0   2   0   0   0   2   0   0   2   2   2   2   2   2   0   2   2   2   2   2   0   0   0   2   0   0   0   2   0   0   0   0   0   0   2   2   2   0   0   0   2   0   2   2   2   0   2   0   2   0   0   2   0   2   0   0   0   0   2   0   0   0   2   2   2   0   2   2   0   2   0   2   2   2   0   2   0   2   0   2   0   0   2   0   0   2   0   0   2   0   0   2   2   2   2   0   0   0   2   2   0   2   0   2   2   2   0   2   0   0   2   2   0   0   2   2   0   0   0   0   2   0   0   2   2   0   2   2   0   2   0   2   0   0   2   2   2   0   0   0   0   0   2   2   2   0   0   0   2   2
 MK-5-13                0   0   2   0   0   0   0   2   2   0   2   0   2   0   2   0   2   0   2   0   0   2   0   0   2   0   2   0   0   2   0   0   0   0   2   2   0   0   0   2   2   2   2   2   0   0   2   2   2   0   0   0   0   0   0   2   0   0   0   2   2   2   2   2   0   2   2   2   2   2   0   0   0   2   0   0   0   2   2   0   0   2   0   0   2   2   2   0   2   0   2   0   2   2   2   0   2   0   2   0   0   2   0   2   2   2   0   0   2   0   0   0   2   0   2   0   2   2   0   2   0   2   0   2   0   2   2   2   0   0   0   0   2   0   0   2   0   0   2   0   2   2   0   2   2   0   0   0   2   2   0   2   0   2   2   2   0   2   0   0   2   2   0   0   2   2   0   0   0   0   2   0   0   2   2   2   2   2   0   0   0   2   0   0   2   2   2   0   0   2   0   2   2   2   2   0   0   0   2   2
 MK-5-14                0   0   2   0   0   0   0   2   2   0   2   0   2   0   2   0   0   0   2   0   0   2   0   0   2   0   2   0   0   2   2   0   0   2   0   2   0   0   0   2   2   2   2   2   0   0   2   2   2   0   0   2   0   2   0   2   0   2   0   2   2   2   2   0   2   2   2   2   2   2   0   0   0   2   0   0   0   0   2   2   0   2   0   0   2   2   2   0   0   0   2   2   0   0   2   0   2   0   2   0   0   2   0   2   2   2   0   0   2   0   0   0   2   0   2   2   2   2   0   2   0   2   0   2   0   2   0   2   0   0   0   0   2   0   0   2   0   0   2   0   2   2   0   2   2   2   0   0   2   2   0   2   0   2   2   2   0   2   0   0   2   2   0   0   2   2   0   0   0   0   2   0   0   2   2   2   0   2   0   0   0   2   0   0   2   2   0   0   0   2   0   2   2   2   2   0   0   0   2   0
 MK-5-15                0   0   2   0   0   0   0   2   2   0   2   0   2   0   2   0   0   0   2   0   0   2   0   0   2   0   2   0   0   2   2   0   0   2   0   2   0   0   0   2   0   2   2   2   0   2   2   2   2   0   0   2   2   2   0   2   0   2   0   2   2   2   0   0   0   2   0   2   2   0   0   0   0   2   0   0   0   0   0   2   0   2   0   0   2   2   2   0   0   0   2   2   0   2   0   0   2   2   2   0   0   2   0   2   0   2   0   0   2   0   0   0   2   0   2   2   2   0   0   2   0   2   2   2   2   2   0   2   0   0   0   0   2   0   0   2   0   0   2   0   2   2   0   2   2   2   0   2   2   2   0   2   0   2   2   2   0   2   0   0   2   2   0   0   0   0   0   0   0   0   2   0   0   2   2   2   0   2   0   2   0   2   0   0   2   2   2   0   2   2   0   0   2   0   2   0   2   0   2   0
 MK-5-16                0   0   2   0   0   0   2   2   2   0   2   0   2   0   2   0   0   0   2   0   0   2   0   0   2   0   2   0   0   2   2   0   0   2   2   2   0   2   0   2   0   2   2   2   0   2   2   0   0   0   0   2   2   2   0   2   0   2   0   2   2   2   0   0   0   2   0   2   2   0   0   0   0   2   0   0   2   0   2   2   0   2   0   0   2   2   2   0   0   0   2   2   2   0   0   0   2   2   2   0   0   2   0   0   0   2   0   0   2   0   0   2   2   0   2   2   2   0   0   2   0   2   2   2   2   2   0   2   0   2   2   2   0   0   0   2   0   0   2   0   2   2   0   2   2   2   0   2   0   2   0   2   0   2   2   2   0   2   0   0   2   2   0   0   0   2   2   0   0   0   2   0   0   2   2   2   0   2   0   2   0   2   0   0   2   2   2   0   2   2   0   0   2   0   2   0   2   0   2   0
 MK-6-1                 2   2   0   0   0   2   2   0   0   0   0   2   2   2   2   0   0   0   0   2   0   2   0   2   0   2   0   0   2   2   0   2   2   0   0   2   0   0   0   2   0   2   0   2   0   2   0   0   0   0   0   0   0   0   0   2   0   2   2   2   0   0   2   0   2   0   0   2   0   2   2   2   2   0   2   0   0   0   2   2   2   0   2   0   0   0   2   2   2   2   2   0   0   0   0   0   0   2   0   0   0   2   2   0   0   0   2   2   0   0   0   0   0   0   0   0   0   0   0   2   0   0   2   0   0   0   0   0   2   0   0   0   0   0   0   2   2   2   0   2   0   0   2   2   2   2   0   0   2   0   2   2   2   2   2   2   0   0   2   0   0   2   0   2   0   0   2   2   0   2   0   2   0   2   0   2   2   0   0   2   0   0   2   2   2   0   0   2   0   2   0   2   2   0   0   0   0   0   0   0
 MK-6-2                 2   0   0   0   0   2   2   0   0   0   0   2   2   2   2   0   0   2   0   0   0   2   0   2   0   2   0   0   2   2   0   2   2   0   0   2   0   0   0   2   0   2   0   2   0   2   0   0   0   0   0   2   0   0   2   0   0   0   2   2   0   0   0   0   2   0   0   2   0   0   2   0   2   0   2   0   0   0   2   2   2   0   2   0   0   0   2   2   2   2   2   0   0   0   0   0   0   2   2   0   0   2   2   0   0   0   2   2   0   0   0   0   0   0   0   0   0   0   0   2   0   0   2   0   0   0   0   2   2   0   0   2   0   0   0   2   2   2   0   2   0   0   2   2   2   2   0   0   2   0   2   2   2   2   0   2   0   0   0   0   0   2   0   2   0   0   2   0   0   2   0   2   0   2   0   2   2   0   0   2   0   0   2   2   2   2   0   2   0   2   0   2   2   0   0   0   2   0   0   0
 MK-6-3                 2   0   2   0   0   2   2   0   0   0   0   2   2   2   2   0   0   0   0   0   0   2   0   2   0   2   0   0   0   2   0   2   2   0   0   2   0   2   0   2   0   2   0   0   0   2   0   0   0   0   0   2   2   0   2   0   0   0   2   2   0   0   0   0   2   0   0   2   2   0   2   0   2   0   2   0   0   2   2   2   2   0   2   0   0   0   2   2   0   0   2   0   0   0   0   0   0   2   2   0   2   2   2   0   2   0   2   2   0   0   0   0   0   0   0   0   0   0   0   2   0   0   2   2   0   0   0   2   2   0   0   2   0   0   0   2   0   2   0   2   0   2   2   0   2   2   2   0   2   0   2   2   2   2   0   2   0   0   0   0   0   2   0   2   2   0   2   0   0   2   0   2   0   2   0   0   2   0   0   2   0   0   0   2   2   2   0   2   0   2   0   2   2   0   0   0   2   0   0   0
 MK-6-4                 2   0   2   0   0   2   2   0   0   0   0   2   2   2   2   0   0   2   0   0   0   2   2   2   0   2   0   0   0   2   2   2   0   0   2   2   0   2   0   2   0   2   0   0   0   2   0   0   0   0   0   2   2   0   2   0   0   0   2   2   0   0   0   0   2   0   0   2   2   0   2   0   2   0   2   0   0   2   2   2   0   0   0   0   0   0   2   2   0   0   2   0   0   0   0   0   0   2   2   0   2   2   2   0   2   0   2   2   0   0   0   0   0   0   0   0   0   0   0   2   0   0   2   2   0   0   0   0   2   0   0   2   0   0   0   0   0   2   0   2   0   2   0   0   2   2   2   0   2   0   2   2   2   2   2   2   0   0   0   0   0   2   0   2   2   0   2   0   0   2   0   2   0   2   0   2   2   0   0   2   0   0   0   2   2   2   0   2   0   2   0   2   2   2   0   0   2   0   0   0
 MK-6-5                 2   0   2   0   0   2   2   0   0   0   0   2   2   2   2   0   0   2   0   0   0   2   2   2   0   0   0   0   0   2   0   2   0   0   2   2   0   2   0   2   0   2   2   0   0   2   0   0   0   0   0   2   2   0   2   0   0   0   2   0   0   0   0   0   2   0   0   0   2   0   2   0   2   0   0   0   0   2   2   2   0   2   2   0   0   2   2   2   0   0   2   0   0   2   0   0   0   2   2   2   2   2   2   0   2   0   2   2   2   0   2   0   0   2   0   2   0   0   0   2   2   0   2   2   0   0   0   0   2   0   0   2   0   0   0   0   0   2   0   2   0   2   0   0   2   2   2   2   2   0   2   0   2   2   2   2   0   0   0   0   0   2   0   2   2   2   2   0   0   2   0   2   0   2   0   2   2   2   0   2   0   2   0   2   2   2   0   2   0   2   0   2   2   2   0   0   2   0   0   0
 MK-6-6                 2   0   0   0   0   2   2   0   0   0   0   0   2   2   2   0   0   2   0   0   0   0   2   2   0   0   0   2   0   2   0   2   0   0   2   2   2   2   0   2   0   2   2   0   0   2   0   0   0   0   0   2   2   2   2   0   0   0   2   0   0   0   0   0   2   0   0   0   2   0   2   0   2   0   0   0   2   2   2   2   0   2   2   0   0   2   2   2   0   0   2   0   0   2   0   0   0   2   2   2   2   2   2   0   2   0   0   2   2   0   2   0   0   2   0   0   0   0   0   2   2   2   2   2   0   0   0   0   2   2   0   2   2   0   0   0   0   2   0   2   0   2   0   0   2   2   2   2   0   0   2   0   2   2   2   2   0   0   0   0   0   2   0   2   2   2   2   0   0   2   0   2   0   0   0   2   2   2   0   2   0   2   0   0   2   2   0   2   0   2   0   2   2   2   0   0   2   0   0   0
 MK-6-7                 2   0   0   0   0   2   0   0   0   0   0   0   0   2   2   0   0   2   0   0   0   0   2   2   0   0   0   0   0   2   0   2   0   0   2   0   2   2   0   2   0   2   2   0   0   2   0   2   0   0   0   2   2   2   2   0   0   0   2   0   0   2   0   0   2   0   0   0   2   0   2   2   2   2   0   0   2   2   2   2   0   2   0   0   0   2   2   2   0   0   2   0   0   2   0   0   0   2   2   2   2   2   2   0   2   0   0   2   2   0   2   0   0   2   0   0   0   0   0   2   2   2   2   2   0   0   0   0   0   2   0   2   2   0   0   0   0   2   0   2   0   2   0   0   2   2   2   2   0   0   0   0   2   2   2   2   0   0   0   0   0   2   0   2   0   2   2   0   0   2   0   2   2   0   0   2   2   2   0   2   0   2   0   0   0   2   0   2   0   2   0   2   2   2   0   0   2   0   0   0
 MK-6-8                 2   2   2   0   0   2   0   0   0   0   0   0   0   2   2   0   0   2   0   2   0   0   2   2   2   0   0   0   0   2   0   2   0   0   2   0   2   2   0   2   0   0   2   0   2   2   0   2   0   0   0   2   2   2   2   0   2   0   2   0   0   2   0   0   2   0   0   0   2   2   2   2   2   2   0   0   0   2   2   0   0   0   2   0   0   2   0   2   0   0   2   2   0   2   0   0   0   2   2   2   2   2   2   0   2   0   0   2   2   0   2   0   0   0   0   0   0   2   0   2   2   2   2   2   0   0   0   0   0   2   0   2   2   0   0   0   0   2   0   2   0   0   0   0   2   2   2   2   0   0   0   0   2   2   2   2   0   0   0   0   0   2   0   2   0   2   2   0   0   2   0   2   2   0   0   2   2   2   0   2   0   2   0   0   0   2   0   2   0   2   2   2   2   2   0   0   2   0   0   0
 MK-6-9                 2   2   2   0   0   2   2   0   0   2   0   0   0   2   2   0   0   2   0   2   2   0   0   2   2   0   0   0   0   2   2   2   0   0   2   0   2   2   0   2   0   0   2   0   2   2   0   2   2   0   0   0   2   2   2   0   2   0   2   2   2   2   0   0   2   0   0   0   2   2   2   2   2   2   0   0   0   2   2   0   0   0   2   0   0   2   0   2   0   0   2   2   0   2   0   0   0   2   2   2   2   2   2   0   2   0   0   0   2   0   2   0   0   0   2   0   0   2   0   2   2   2   2   2   0   0   0   0   0   2   0   2   0   0   0   0   0   0   0   2   0   0   0   0   0   2   2   2   0   0   0   0   2   2   2   2   0   2   0   0   0   2   0   2   0   2   2   2   0   2   0   2   0   0   0   2   2   0   0   0   2   2   0   0   0   2   0   2   0   2   0   2   2   2   0   0   2   0   0   0
 MK-6-10                2   2   2   0   0   0   2   0   0   2   0   0   0   2   2   0   0   2   2   2   2   0   0   2   2   0   0   0   0   0   2   2   0   0   2   2   2   2   0   2   0   0   2   0   2   2   0   2   2   0   0   0   2   2   0   0   2   0   2   2   2   2   2   0   2   2   0   0   2   2   2   2   2   2   0   0   0   2   2   0   0   0   2   0   0   2   0   2   0   0   2   2   0   2   0   0   0   2   2   2   2   2   2   0   2   0   0   0   2   0   2   0   0   2   2   0   0   2   0   2   2   2   2   2   0   0   0   0   0   0   0   2   0   0   0   0   0   0   0   2   0   0   0   0   0   2   2   2   0   0   0   0   2   2   2   2   0   2   0   0   0   2   0   2   0   2   2   2   0   2   0   0   0   0   0   0   2   0   0   0   2   2   0   0   0   2   0   2   0   2   0   2   0   2   0   0   2   0   0   0
 MK-6-11                2   2   2   0   0   0   2   0   0   2   0   0   0   2   2   0   0   0   2   2   2   0   0   2   2   0   0   0   0   0   2   2   0   0   2   2   2   2   0   2   0   0   2   0   2   2   0   2   2   0   0   0   2   2   2   0   2   0   2   2   2   2   2   0   2   2   0   0   0   2   2   2   2   2   0   0   0   2   2   0   0   0   2   2   0   2   0   2   2   0   2   0   0   0   0   0   0   2   2   2   2   2   2   0   2   0   0   0   0   0   2   0   0   2   2   0   0   2   0   2   0   2   2   2   2   0   0   0   0   0   0   2   0   2   0   0   0   0   0   2   2   0   0   0   0   2   2   2   0   0   0   0   2   2   2   2   0   2   0   0   0   2   0   2   0   2   2   2   0   0   2   0   2   2   0   0   2   2   0   0   2   2   0   0   0   2   0   2   0   2   0   2   0   2   2   0   2   0   0   0
 MK-6-12                2   2   2   0   0   0   2   0   0   2   0   0   0   2   2   0   2   0   2   2   2   0   0   2   2   0   0   0   0   2   2   2   0   0   2   2   2   2   2   2   0   0   2   0   2   0   0   2   2   2   2   0   2   2   2   0   2   0   2   2   0   2   2   0   2   2   0   0   0   2   2   2   2   2   0   0   0   2   2   0   0   2   2   2   0   2   0   2   2   0   0   0   0   2   0   0   0   2   2   2   2   2   2   0   2   0   0   0   0   0   2   0   0   2   2   0   0   2   2   2   0   2   2   2   2   0   0   0   0   0   0   2   0   2   0   0   0   0   0   0   2   0   0   0   0   2   2   2   0   0   0   0   2   2   2   2   0   2   0   0   0   2   0   2   0   2   2   2   0   0   2   0   2   2   0   0   2   2   2   0   2   2   0   0   0   2   0   2   2   0   2   2   2   2   2   0   2   0   0   0
 MK-6-13                2   2   2   0   0   0   2   2   0   2   0   0   0   2   0   0   2   0   2   0   0   0   0   0   2   0   0   0   0   2   2   2   0   0   2   2   2   2   2   2   0   0   2   0   2   0   0   2   2   2   2   0   2   2   2   0   2   2   2   2   0   2   2   0   0   2   0   0   0   2   2   2   2   2   2   0   0   2   0   0   0   2   2   2   0   2   0   2   2   0   0   0   0   2   0   0   0   2   2   2   2   2   2   0   2   0   0   0   0   2   2   0   0   2   2   0   0   2   2   2   0   2   2   2   2   0   0   0   0   0   0   2   0   2   0   0   0   0   0   2   2   0   0   0   0   2   2   2   0   0   0   0   2   2   2   2   0   2   0   0   0   2   0   2   0   2   2   2   0   0   2   0   2   2   0   0   2   0   2   0   2   2   0   0   2   2   0   2   2   0   2   2   2   2   2   0   2   0   0   0
 MK-6-14                2   2   2   0   0   0   2   2   0   2   2   0   0   2   0   0   2   0   2   0   0   2   0   0   2   0   0   0   0   2   2   0   0   0   2   0   2   2   2   2   0   0   0   2   2   0   0   2   2   2   2   0   2   2   2   0   2   2   2   2   0   2   2   0   0   2   0   0   2   0   2   2   0   2   2   2   0   2   0   0   0   2   2   2   2   0   0   0   2   0   0   0   0   2   2   0   0   2   2   2   2   0   2   0   2   0   0   0   0   0   2   0   0   2   2   0   0   2   2   2   0   2   2   2   2   0   0   2   2   2   2   2   0   2   0   2   0   0   2   2   2   2   2   0   0   2   2   2   0   0   0   0   2   2   2   0   0   2   0   0   0   2   0   2   0   2   2   0   0   0   2   0   2   2   0   0   2   0   0   0   2   2   0   0   2   0   0   2   2   0   2   2   2   2   2   0   2   0   0   0
 MK-6-15                2   2   2   0   0   0   2   2   0   2   2   0   0   2   0   0   2   0   2   0   0   2   0   0   2   0   0   0   0   2   2   0   0   0   2   0   2   2   2   2   0   0   0   2   2   0   2   2   2   2   2   0   2   2   2   0   2   2   0   2   0   2   2   0   0   2   0   0   2   0   2   2   0   0   2   2   0   2   0   0   0   2   2   2   2   0   0   0   0   2   0   2   0   2   2   0   0   2   2   2   2   2   2   0   2   0   0   0   0   0   2   2   0   2   2   0   0   2   2   2   0   2   2   2   0   0   0   2   2   2   2   2   0   2   0   2   0   0   2   2   2   2   2   0   0   2   2   2   0   0   0   0   0   2   0   0   0   2   0   0   0   2   0   0   0   2   2   0   0   0   2   2   2   2   0   0   2   0   0   0   2   2   0   0   2   0   0   2   2   0   2   2   0   2   2   0   2   0   0   0
 MK-6-16                0   2   2   0   0   0   2   2   0   2   0   0   0   2   2   0   2   0   2   0   0   0   0   0   2   0   0   0   0   2   2   0   0   2   2   0   2   2   2   2   0   0   0   2   2   0   2   2   2   2   0   0   2   0   2   0   2   2   0   2   0   2   2   2   2   2   0   2   2   0   2   2   0   0   2   2   0   2   0   2   0   2   0   2   2   0   0   0   0   2   2   2   0   2   0   0   0   2   2   2   2   2   0   0   2   2   2   0   0   0   2   2   0   0   2   0   0   2   2   0   2   2   2   2   0   0   0   2   2   2   2   2   2   2   0   2   0   0   2   2   2   0   2   0   0   2   2   2   0   0   0   0   0   2   0   0   0   2   0   0   0   0   0   0   0   2   2   0   0   0   2   0   2   2   0   0   2   0   0   0   2   2   0   0   2   0   0   2   2   0   2   2   0   2   2   0   0   0   0   0
 
!****************************************** Phenotypic Data **********************************************************
!-100.0 is resevred for missing phenotype
SimulatedTrait1         8.4799   10.8646    8.8377    9.3101    8.9684   10.6801   11.9900    9.8609   10.4337    9.2940    9.4181   10.3239   10.9164    9.9365   12.0517    9.0168   10.0656    7.2883   11.3336    9.5345    6.0715   11.7126   11.2637   10.8141   11.2335    9.9989    9.7765    8.5570    8.7499    8.7738    8.2948    8.1081    7.9978   10.6474   10.8619    7.3351   12.8689    7.1565   10.1231    9.1695   10.8529    8.7558   11.9652   10.7713    8.8386   10.6217   10.3385    8.4590   10.2961   10.1400    7.1973   10.3145    7.7174    9.3953   12.7037   11.5444    9.8458   11.4893    9.3496    8.6358   10.1311   10.2410   10.3097    9.2414   13.4090    9.4724    8.1052    8.5298   10.0408    8.6075    9.0655    9.3988   11.2713    9.7401    8.7459    9.8277    9.8771   10.1891    9.9614   10.4061   10.4927    8.7414   11.6211    7.3186   11.8475    8.2747   12.1916   10.0828    7.8497    7.8503    8.6275   11.0039    9.3713   11.2431    9.3068   11.8266    8.5430   11.6187   10.7506    9.9014    8.8469   10.5488   10.4125   11.3373    9.3753    8.0269    8.4206   10.0117   10.8623    8.3157   10.2639    9.1731    8.0008   10.0866   10.7037   11.3869   10.7862   12.0528   11.6542   10.4586   11.6761   10.9601    8.9687    9.9306    9.8724    7.9476    8.2130    9.1079    7.9828   13.6511   10.3919    9.6014   12.0982   10.2759    9.0484    8.1936    9.3735    8.1815   10.1627    9.8953    8.3301    9.3701    8.1681   11.5869   11.1410   10.1971    8.0603   11.5209   12.1682   12.7105    8.3423    8.5003    8.9532    9.6963   12.2043   12.0977   12.0309   10.1278   10.4135   10.3869   11.0803   11.7435   11.2432    8.4896    7.3244   11.8047    7.5247    9.1427    7.8415    8.7637   11.4885   11.5502   11.7547    9.8447    8.6742    7.9629   11.3107    9.1868   11.0215    9.0053    9.7116    9.8896   10.1417   13.5885    8.9867    9.2069    8.1565   10.6107   10.0108    7.7271    9.2375    8.7563   11.1125    8.6707    8.5239   10.9036   11.1507    8.7509    7.6194    9.7824
SimulatedTrait2        15.1988   15.3447   14.4873   13.6387   14.9267   14.3257   13.9504   19.7858   13.7289   17.8063   14.3697   16.1298   15.9203   14.0154   16.6096   14.7892   17.5400   16.4233   16.3340   15.3312   15.3667   13.8023   13.3546   14.4130   16.6433   14.8731   17.6656   16.1403   14.5896   13.9589   13.5168   15.3175   16.1829   13.9592   14.8654   14.8165   14.3819   13.7727   15.9866   14.6644   17.4782   18.1645   13.9657   16.3223   12.1681   14.4609   13.1947   17.9137   14.4402   16.8233   14.2806   14.0549   15.0071   14.7321   12.8249   17.4309   11.9215   12.8720   12.3523   13.4704   16.0101   13.5705   13.9975   15.1393   14.7222   15.6468   17.4282   16.9466   11.6897   15.5531   15.8362   15.9623   14.1997   16.6066   14.2491   17.3680   14.9608   14.3012   14.5384   14.6500   16.2534   17.3567   14.2784   11.3387   15.6525   14.8680   14.3716   16.3647   17.0664   12.9109   15.0991   12.8897   14.6834   15.8479   13.4436   15.8737   16.9563   17.1250   13.2942   14.8884   12.7053   15.0390   15.4384   13.7441   12.8917   18.8846   13.4955   14.5866   13.8730   13.0522   15.3753   13.0855   13.5989   15.9278   17.9557   15.3688   16.1414   14.9149   14.4253   15.8070   13.6620   16.5823   16.3640   17.4956   15.5374   13.2348   12.7183   16.3077   15.0686   15.4594   15.2818   15.5654   11.0806   14.2799   14.2743   14.6863   13.8242   16.1027   13.6953   14.5221   13.7532   12.1645   16.1027   16.6426   17.6572   16.3068   14.4727   15.2194   14.8953   15.1742   12.6624   15.0918   13.0296   15.8520   16.3060   15.2636   15.4034   14.3122   16.1714   12.5974   13.5563   15.1300   14.7835   14.5753   12.0536   13.6897   15.2133   15.1228   16.3898   15.1498   14.7088   14.8105   12.9293   15.0255   14.7962   14.2478   15.2994   15.7459   15.0323   14.6524   14.6243   15.2208   14.7024   15.8779   15.2744   12.9381   15.5439   14.6136   16.4186   12.3298   16.5828   17.3044   16.1041   13.8250   15.2668   15.6593   14.7465   14.5060   14.3995   13.8462
 
