# Supplementary material for: Inclusive Composite Interval Mapping of QTL by Environment Interactions in Biparental Populations
Source: PLoS One. 2015 Jul 10;10(7):e0132414. doi: 10.1371/journal.pone.0132414 (PMC4498613; doi:10.1371/journal.pone.0132414)
Supplement: S3 File — (ZIP) [file pone.0132414.s003.zip › Simulation for unliked model/Simulated popualtions/run_00007.met]

!**********************Note: lines staring with "!" are remarks and will be ignored in the program********************
!*********************************General Information**********************************
!Assuming F1 = P1 x P2, populations available in QTL IciMapping are: 
!  1, P1BC1F1 = P1 x F1, the first backcrossing where P1 is used as the recurrent parent;
!  2, P2BC1F1 = P2 x F1, the first backcrossing where P2 is used as the recurrent parent;
!  3, F1DH, F1-derived doubled haploids; 
!  4, RIL or F1RIL, recombination inbred lines through the repeated selfing of F1;
!  5, P1BC1RIL, recombination inbred lines through the repeated selfing of P1BC1F1;
!  6, P2BC1RIL, recombination inbred lines through the repeated selfing of P2BC1F1;
!  7, F2, the selfing generation of F1;
!  8, F3, the selfing generation of F2;
!  9, P1BC2F1, the second backcrossing where P1 is used as the recurrent parent; 
! 10, P2BC2F1, the second backcrossing where P2 is used as the recurrent parent;
! 11, P1BC2RIL, recombination inred lines through the repeated selfing of P1BC2F1; 
! 12, P2BC2RIL, recombination inred lines through the repeated selfing of P2BC2F1; 
! 13, P1BC1F2, the selfing generation of P1BC1F1; 
! 14, P2BC1F2, the selfing generation of P2BC1F1; 
! 15, P1BC2F2, the selfing generation of P1BC2F1; 
! 16, P2BC2F2, the selfing generation of P2BC2F1; 
! 17, P1BC1DH, P1BC1F1-derived doubled haploids; 
! 18, P2BC1DH, P2BC1F1-derived doubled haploids; 
! 19, P1BC2DH, P1BC2F1-derived doubled haploids; 
! 20, P2BC2DH, P2BC2F1-derived doubled haploids; 
   3      !Mapping Population (see remarks above)
   2      !Mapping Function (1 for Kosambi; 2 for Haldane; 3 for Morgan)
   2      !Marker Space Type (1 for intervals; 2 for positions)
   1      !Marker Space Unit(1 for centiMorgans; 2 for Morgan)
   6      !Number of Chromosomes (or Linkage Groups)
 200      !Size of the mapping population
   2      !Number of environments
 
!***************************************** Chromosomes and Linkage Maps **********************************************
!Chromosome                 NumMarkers
-CH1                        16
-CH2                        16
-CH3                        16
-CH4                        16
-CH5                        16
-CH6                        16
!Linkage map (Marker name followed by position or the interval length)
 MK-1-1                1     0.000
 MK-1-2                1    10.000
 MK-1-3                1    20.000
 MK-1-4                1    30.000
 MK-1-5                1    40.000
 MK-1-6                1    50.000
 MK-1-7                1    60.000
 MK-1-8                1    70.000
 MK-1-9                1    80.000
 MK-1-10               1    90.000
 MK-1-11               1   100.000
 MK-1-12               1   110.000
 MK-1-13               1   120.000
 MK-1-14               1   130.000
 MK-1-15               1   140.000
 MK-1-16               1   150.000
 MK-2-1                2     0.000
 MK-2-2                2    10.000
 MK-2-3                2    20.000
 MK-2-4                2    30.000
 MK-2-5                2    40.000
 MK-2-6                2    50.000
 MK-2-7                2    60.000
 MK-2-8                2    70.000
 MK-2-9                2    80.000
 MK-2-10               2    90.000
 MK-2-11               2   100.000
 MK-2-12               2   110.000
 MK-2-13               2   120.000
 MK-2-14               2   130.000
 MK-2-15               2   140.000
 MK-2-16               2   150.000
 MK-3-1                3     0.000
 MK-3-2                3    10.000
 MK-3-3                3    20.000
 MK-3-4                3    30.000
 MK-3-5                3    40.000
 MK-3-6                3    50.000
 MK-3-7                3    60.000
 MK-3-8                3    70.000
 MK-3-9                3    80.000
 MK-3-10               3    90.000
 MK-3-11               3   100.000
 MK-3-12               3   110.000
 MK-3-13               3   120.000
 MK-3-14               3   130.000
 MK-3-15               3   140.000
 MK-3-16               3   150.000
 MK-4-1                4     0.000
 MK-4-2                4    10.000
 MK-4-3                4    20.000
 MK-4-4                4    30.000
 MK-4-5                4    40.000
 MK-4-6                4    50.000
 MK-4-7                4    60.000
 MK-4-8                4    70.000
 MK-4-9                4    80.000
 MK-4-10               4    90.000
 MK-4-11               4   100.000
 MK-4-12               4   110.000
 MK-4-13               4   120.000
 MK-4-14               4   130.000
 MK-4-15               4   140.000
 MK-4-16               4   150.000
 MK-5-1                5     0.000
 MK-5-2                5    10.000
 MK-5-3                5    20.000
 MK-5-4                5    30.000
 MK-5-5                5    40.000
 MK-5-6                5    50.000
 MK-5-7                5    60.000
 MK-5-8                5    70.000
 MK-5-9                5    80.000
 MK-5-10               5    90.000
 MK-5-11               5   100.000
 MK-5-12               5   110.000
 MK-5-13               5   120.000
 MK-5-14               5   130.000
 MK-5-15               5   140.000
 MK-5-16               5   150.000
 MK-6-1                6     0.000
 MK-6-2                6    10.000
 MK-6-3                6    20.000
 MK-6-4                6    30.000
 MK-6-5                6    40.000
 MK-6-6                6    50.000
 MK-6-7                6    60.000
 MK-6-8                6    70.000
 MK-6-9                6    80.000
 MK-6-10               6    90.000
 MK-6-11               6   100.000
 MK-6-12               6   110.000
 MK-6-13               6   120.000
 MK-6-14               6   130.000
 MK-6-15               6   140.000
 MK-6-16               6   150.000
!*********************************** Marker Types ********************************************************************
!Co-dominant marker: When heterozygote F1 is present, P1 is coded as 2, F1 is coded as 1, and P2 is coded as 0; Otherwise, P1 is coded as 2, and P2 is coded as 0. 
!Dominant marker: When heterozygote F1 is present, P1 and F1 are coded as 12, and P2 is coded as 0; Otherwise, P1 is coded as 2, and P2 is coded as 0.  
!Recessive markers: When heterozygote F1 is present, P1 is coded as 2, and F1 and P2 are coded as 10; Otherwise, P1 is coded as 2, and P2 is coded as 0. 
!Missing marker is coded as -1. 
 MK-1-1                 0   2   0   0   0   0   2   0   0   2   2   0   2   2   2   0   0   2   0   2   2   0   2   0   2   0   0   0   2   2   0   2   0   2   0   0   2   2   2   0   0   0   0   2   0   0   0   0   0   2   2   2   2   2   2   0   0   2   2   2   0   2   0   0   0   0   2   2   0   0   0   2   2   0   0   2   2   2   2   0   2   2   0   0   2   0   2   0   2   0   2   2   2   2   0   0   2   0   2   0   2   0   0   2   2   2   2   2   2   0   2   2   2   0   0   0   0   2   0   0   2   2   0   2   0   2   2   2   0   2   2   0   2   2   0   0   2   2   0   0   0   2   2   0   0   0   2   0   2   2   2   0   0   2   0   0   2   2   2   0   2   2   0   0   2   0   0   0   0   0   2   2   2   0   0   2   0   0   0   2   2   2   0   2   2   2   2   0   2   2   0   0   0   2   2   2   0   0   2   2
 MK-1-2                 0   2   0   0   0   0   2   0   0   2   2   0   2   2   2   0   0   2   0   2   2   0   2   2   2   0   0   0   2   2   0   2   0   0   0   2   2   2   2   0   0   0   2   0   0   0   0   0   0   2   2   2   2   2   2   0   0   2   2   2   0   2   0   0   0   2   0   2   0   0   0   0   2   0   0   2   2   2   2   0   2   2   0   0   2   0   2   0   2   0   2   2   2   2   0   0   2   0   2   0   2   0   0   2   2   2   2   2   2   0   2   2   2   0   0   0   0   2   0   0   2   2   0   2   0   2   2   2   0   2   2   0   2   2   2   0   2   2   0   0   0   2   2   0   0   0   2   0   2   2   2   0   0   2   0   0   2   2   2   0   2   2   0   2   2   0   0   0   2   0   2   2   2   0   0   2   0   0   0   0   2   2   0   2   2   2   2   0   2   2   0   0   0   2   2   2   0   0   0   0
 MK-1-3                 0   0   0   0   0   0   2   0   0   2   2   0   2   2   2   0   0   2   0   2   2   0   2   2   2   0   0   0   2   2   0   2   0   0   0   2   2   2   2   0   0   0   0   2   0   0   2   0   0   2   2   2   2   2   2   2   0   2   2   2   0   2   0   2   0   2   0   2   0   0   0   0   2   2   0   2   2   2   2   0   2   2   0   0   2   2   2   0   2   0   2   2   2   2   0   0   0   0   2   0   2   0   0   2   2   2   2   2   0   0   2   2   2   0   0   0   0   2   0   0   2   2   0   2   0   2   2   2   0   2   2   0   2   0   2   0   0   2   0   2   0   2   2   0   0   0   2   0   0   2   2   0   2   2   2   0   2   2   2   0   2   2   0   2   2   0   0   0   2   0   2   2   2   0   0   2   0   0   0   2   2   2   0   2   2   2   2   0   2   2   0   0   2   2   2   2   0   0   0   0
 MK-1-4                 0   0   0   2   0   0   2   2   0   2   2   0   2   2   0   0   0   2   0   2   2   0   2   2   2   0   0   0   2   2   0   2   0   0   0   2   2   2   2   2   0   0   0   2   0   0   2   0   0   2   2   2   2   2   2   2   0   2   2   2   0   2   0   2   0   2   0   2   0   0   2   0   2   2   0   2   2   2   2   0   2   2   0   0   2   2   0   0   2   0   2   2   2   2   0   0   0   0   2   0   2   0   0   2   2   2   2   2   0   0   2   2   2   0   2   0   0   2   0   0   0   2   0   0   0   2   2   2   0   2   2   0   2   0   2   0   0   2   0   2   2   2   2   0   0   0   2   0   0   0   2   0   2   2   2   0   2   2   2   0   2   2   0   2   2   0   0   0   2   0   0   2   2   0   0   2   2   0   0   2   2   2   0   2   0   2   2   0   2   2   0   0   2   2   2   2   0   0   0   0
 MK-1-5                 0   0   0   2   0   0   2   2   0   0   2   0   2   2   0   0   0   2   0   2   2   0   2   2   2   2   0   0   0   2   0   2   0   0   0   2   2   0   2   2   0   0   0   2   0   0   2   0   0   2   0   2   2   2   2   2   0   2   2   2   0   2   0   2   0   2   0   2   0   0   2   0   2   2   0   2   2   2   2   2   2   2   0   0   2   2   0   0   2   0   2   2   2   0   0   0   0   2   0   0   2   2   0   2   2   2   2   2   0   0   2   2   0   0   2   0   0   2   0   0   0   0   0   0   0   2   0   2   0   2   2   0   2   0   2   0   2   2   0   2   2   0   2   0   0   0   2   0   0   0   2   0   2   2   2   2   2   2   0   0   2   2   0   2   2   0   0   2   2   0   0   2   2   0   0   2   2   0   0   2   0   2   0   2   2   2   2   0   2   2   0   0   2   2   2   2   0   0   0   0
 MK-1-6                 0   0   0   0   0   0   2   2   0   0   2   0   2   2   0   0   0   2   0   2   2   0   2   2   2   2   2   0   0   2   0   2   0   0   0   2   2   0   2   2   0   0   0   2   2   0   2   0   0   2   0   2   2   2   2   2   0   2   2   0   0   2   2   2   0   2   0   2   0   0   0   2   2   2   0   0   0   2   2   2   2   2   0   0   2   2   0   0   2   2   2   2   0   0   0   0   0   2   0   0   2   2   0   2   2   0   2   2   0   0   2   2   0   0   2   2   0   2   0   0   0   2   0   0   0   2   0   2   0   2   2   0   2   0   2   0   2   2   0   2   2   0   2   0   0   0   2   0   0   0   2   0   2   2   0   2   2   2   0   0   2   2   0   2   2   0   0   2   2   0   0   2   2   0   0   2   2   0   2   2   0   2   2   2   2   2   2   0   2   2   0   0   2   2   2   0   0   0   0   0
 MK-1-7                 0   0   0   0   0   0   2   2   0   0   0   0   2   0   0   2   0   0   0   2   2   0   2   2   2   2   2   0   0   2   0   0   0   0   0   2   2   0   2   2   2   2   0   2   2   0   2   0   0   0   0   2   2   2   2   2   0   0   2   0   0   2   2   2   0   2   0   2   0   0   0   0   2   2   0   0   0   0   2   2   2   2   0   0   2   2   0   0   0   2   2   2   0   0   0   0   0   0   0   0   2   2   0   2   2   0   0   2   0   0   2   0   0   0   2   2   0   2   0   0   0   0   2   0   0   2   0   2   0   2   0   0   2   0   0   0   2   2   0   2   2   0   2   0   0   0   2   0   0   2   2   0   2   2   0   0   2   2   0   0   2   2   2   2   2   0   0   2   2   2   0   2   2   0   0   2   2   0   0   2   0   2   2   2   2   2   2   0   2   2   0   2   2   2   2   0   0   0   2   0
 MK-1-8                 0   2   0   0   0   2   2   2   2   0   0   0   2   0   0   2   0   2   0   2   2   0   2   2   2   2   2   2   0   2   0   0   2   0   2   2   2   2   0   2   2   2   0   2   2   0   2   0   0   0   0   2   2   2   2   2   0   0   2   0   0   2   2   2   0   2   0   2   0   2   0   0   2   2   0   0   0   2   2   2   2   2   0   2   2   2   0   0   0   2   2   2   0   0   0   0   0   2   0   0   2   2   0   0   2   0   0   2   0   0   2   0   0   0   2   2   0   2   0   0   0   0   2   0   0   2   2   2   0   0   0   0   2   0   0   0   2   2   0   2   2   2   2   0   0   0   2   0   0   2   2   0   2   2   0   0   2   2   0   0   2   2   2   2   2   0   2   2   2   2   0   0   2   0   0   2   2   0   0   2   0   2   2   2   2   0   2   0   2   2   0   2   2   2   2   0   0   0   2   0
 MK-1-9                 0   2   0   0   0   2   2   0   2   0   0   0   2   0   0   2   0   2   0   2   2   0   2   2   2   2   2   2   0   2   0   0   2   0   2   2   2   2   0   2   2   2   0   2   2   0   2   0   0   0   0   2   2   2   2   2   0   0   2   0   0   2   2   2   0   2   0   2   0   2   2   0   2   0   0   0   0   0   2   2   2   2   0   2   0   2   0   0   0   2   2   2   0   0   0   0   0   2   0   0   2   2   0   0   2   0   2   2   0   0   0   0   2   0   2   2   0   2   0   0   0   0   2   0   0   2   2   2   0   0   0   0   2   0   0   2   2   2   0   2   2   2   2   0   0   0   2   0   0   2   0   0   2   2   0   0   2   2   0   2   2   2   2   2   2   0   2   2   2   2   0   0   2   0   0   0   2   0   0   2   0   2   2   2   2   0   2   0   2   2   0   2   2   2   2   0   2   0   2   2
 MK-1-10                0   2   2   0   0   2   2   0   2   2   0   0   2   0   0   0   0   2   0   2   2   0   2   2   2   2   2   0   0   2   0   0   2   0   2   2   2   2   0   2   2   2   0   2   2   0   2   0   0   0   0   2   2   2   2   2   0   0   2   0   0   2   0   2   0   2   0   2   0   2   2   0   2   0   0   0   0   0   2   0   2   2   0   2   0   2   0   0   0   2   2   0   0   0   0   0   0   2   2   0   2   0   2   0   2   0   2   2   0   0   0   0   2   2   2   2   0   2   0   0   0   0   2   0   0   2   2   2   0   0   0   0   2   0   0   2   2   2   0   2   2   0   2   0   0   0   2   0   0   2   0   2   2   2   2   2   2   2   0   2   2   2   2   2   2   0   2   2   2   2   0   2   2   0   0   0   2   0   0   2   0   2   2   2   2   0   2   0   2   2   2   2   2   2   2   0   0   0   2   2
 MK-1-11                0   2   2   0   0   2   2   0   0   2   0   0   2   0   2   0   0   2   0   2   2   0   2   0   2   2   2   0   0   0   2   0   2   0   0   2   2   2   0   2   2   2   0   0   2   0   2   0   0   0   0   2   2   2   2   2   0   0   2   0   0   2   0   2   0   0   0   2   0   2   2   0   2   2   0   0   0   0   2   0   2   2   0   2   0   2   0   0   0   2   2   2   0   0   0   0   0   0   2   0   2   0   2   0   2   0   2   2   0   0   0   0   0   2   2   2   0   2   0   0   0   0   2   0   0   2   2   2   0   0   0   0   2   0   0   2   2   2   0   2   2   0   2   0   2   0   2   0   0   0   0   2   2   2   2   0   2   2   0   2   2   2   2   2   2   0   2   2   0   2   0   2   2   0   0   0   2   0   0   2   0   2   2   2   2   0   2   0   2   2   2   2   0   0   2   0   0   0   2   2
 MK-1-12                0   2   2   0   0   2   2   0   0   2   0   0   2   0   2   0   0   2   0   2   0   0   0   0   2   2   2   2   0   0   2   0   2   0   0   2   2   2   0   2   2   2   0   0   2   2   0   0   0   0   0   2   2   2   2   2   0   0   0   0   0   2   0   2   2   0   0   2   0   2   2   0   2   2   0   0   0   0   2   0   0   2   0   2   0   2   0   0   0   2   2   2   0   0   0   0   2   0   2   0   2   0   2   0   0   0   2   2   0   0   0   0   0   2   2   2   0   2   0   0   0   0   2   0   0   2   2   2   0   0   0   0   2   0   0   2   0   2   2   2   2   0   2   0   0   0   0   0   0   2   0   2   2   2   2   0   2   2   0   2   2   2   2   2   2   0   2   2   0   2   0   2   2   0   2   0   2   0   0   2   0   2   2   2   2   0   2   0   2   0   2   2   0   0   2   0   0   0   2   2
 MK-1-13                0   2   2   0   0   2   0   0   0   2   0   0   2   0   2   0   0   0   0   2   0   0   0   0   2   0   0   2   0   0   0   0   2   0   0   2   2   2   0   2   2   2   0   0   2   2   0   0   0   0   0   2   2   2   2   2   0   0   0   0   0   2   0   2   2   0   0   2   0   2   2   0   2   2   0   0   0   0   2   0   0   2   0   2   0   2   0   0   0   2   2   0   0   0   0   0   2   0   2   0   2   0   2   0   2   0   0   0   0   0   0   0   0   2   2   2   0   2   0   0   0   0   2   0   2   2   2   2   0   0   0   0   2   0   0   2   0   0   2   0   0   0   2   0   0   0   0   0   0   2   0   2   2   2   2   0   2   2   0   2   0   2   2   0   2   0   2   2   0   2   0   2   2   0   2   0   2   2   0   2   0   2   2   2   2   0   2   0   2   0   2   2   0   0   2   0   0   0   2   2
 MK-1-14                0   2   2   0   0   2   0   0   0   2   0   0   2   0   2   2   0   0   0   2   0   0   2   0   2   0   0   2   0   0   0   0   2   0   0   0   2   2   0   0   2   2   0   0   2   2   0   0   0   0   0   2   2   2   2   2   0   0   0   2   0   2   0   2   2   0   0   2   2   2   2   0   2   2   0   0   0   0   2   0   0   2   0   2   0   2   0   0   0   0   0   0   0   0   0   0   2   0   2   0   2   0   2   2   2   0   0   0   0   0   0   0   0   2   2   2   0   2   0   2   0   0   0   2   2   2   0   2   0   0   0   0   0   2   0   2   0   0   2   0   0   0   2   0   0   2   0   0   0   2   0   2   2   2   2   0   2   2   0   2   0   0   2   2   2   0   2   2   0   2   0   2   2   2   2   0   2   2   0   0   0   2   2   2   2   0   2   0   0   2   2   2   0   2   2   0   0   0   2   2
 MK-1-15                0   2   2   0   0   2   0   0   0   2   0   0   2   0   0   2   0   2   0   2   0   0   2   0   2   0   0   2   0   0   0   0   2   0   0   0   2   2   0   0   2   0   0   0   2   2   0   0   0   0   0   2   2   2   2   2   0   0   0   2   0   2   0   2   2   0   0   2   2   2   2   0   2   2   0   2   0   0   2   0   0   2   0   0   0   2   0   2   0   0   0   0   0   0   0   0   2   0   2   0   2   0   2   2   2   0   0   0   0   0   0   0   0   2   2   2   0   0   0   0   0   0   0   2   2   2   0   2   0   0   0   0   0   2   0   2   0   2   2   0   0   0   0   0   0   2   0   0   0   2   0   2   0   2   2   0   2   2   2   2   0   0   2   2   2   0   2   2   0   2   2   2   2   2   2   0   2   2   0   0   0   2   2   2   2   0   2   0   0   2   2   2   0   2   2   2   0   0   2   2
 MK-1-16                0   2   2   0   0   2   0   2   0   2   2   0   2   0   0   2   0   2   0   2   0   0   0   0   0   0   0   2   0   0   0   0   0   0   2   0   2   2   0   2   2   0   0   0   2   2   0   2   0   0   0   2   2   2   2   2   0   0   2   0   0   2   0   2   2   0   0   2   2   2   2   2   2   2   2   2   0   0   0   0   0   2   0   0   0   2   2   2   2   0   0   0   0   0   0   0   2   2   2   0   2   2   2   2   2   0   0   0   0   0   0   0   0   2   2   2   0   0   0   0   0   0   0   2   0   2   0   2   0   0   0   0   0   2   0   2   0   2   2   0   0   0   0   0   0   2   0   0   0   2   0   2   0   2   0   0   2   2   2   2   0   0   2   2   2   0   2   2   0   0   2   0   2   2   2   0   2   0   2   0   0   2   2   0   2   0   2   0   0   2   2   2   0   2   2   2   0   0   2   0
 MK-2-1                 2   0   2   0   0   2   0   2   0   0   0   2   0   0   0   2   0   2   2   2   0   0   0   2   0   0   0   0   2   2   2   2   2   2   0   2   2   2   0   0   2   2   2   2   2   2   0   2   0   2   2   0   0   0   0   2   2   2   2   0   0   2   0   0   2   0   0   2   0   0   2   2   0   0   2   0   0   0   2   2   0   2   2   2   0   0   2   2   0   0   2   0   0   2   0   0   2   0   0   0   2   0   2   2   0   0   0   0   2   0   0   2   2   2   2   0   2   0   0   0   2   0   2   0   2   0   2   2   2   0   2   2   0   0   2   0   0   2   2   2   0   0   0   0   2   0   0   0   0   2   2   0   2   2   2   0   0   0   2   2   0   2   0   2   2   2   2   0   0   2   0   2   0   0   2   2   0   2   2   0   2   0   2   0   0   0   2   0   0   0   2   0   2   2   2   2   0   0   2   2
 MK-2-2                 2   0   2   0   0   2   0   2   0   0   0   2   0   0   0   0   0   2   2   2   0   0   0   2   0   0   0   0   2   2   2   2   2   2   0   2   2   2   0   2   2   2   2   0   0   2   0   2   0   2   2   0   0   0   0   2   0   2   2   0   0   2   0   0   2   0   0   2   2   0   2   0   0   2   2   0   0   0   2   2   0   0   2   2   0   0   2   2   0   0   2   0   0   2   0   0   2   0   0   2   2   0   2   2   0   0   0   2   2   2   0   2   2   2   2   0   2   2   0   0   2   2   2   0   2   0   2   2   2   0   2   2   0   0   2   0   0   2   2   2   0   2   0   0   2   0   2   0   0   2   2   0   2   0   2   2   0   0   2   2   2   2   0   2   2   2   2   0   0   2   0   2   0   0   2   2   0   0   2   0   2   0   2   0   0   0   2   0   2   0   2   0   2   2   2   2   0   0   2   2
 MK-2-3                 2   0   2   2   2   2   0   2   0   0   0   2   0   0   0   0   0   2   2   2   0   0   0   2   0   0   0   0   2   2   0   2   2   2   0   2   2   2   0   2   2   2   2   0   0   2   0   2   0   2   2   0   0   0   2   2   0   2   2   0   0   2   0   0   2   0   0   2   2   0   0   0   0   2   2   0   0   0   2   2   0   0   2   2   0   0   0   2   0   0   2   0   0   2   0   0   2   0   0   2   2   0   2   2   0   0   0   2   0   2   0   2   0   2   2   0   2   2   0   2   2   2   2   0   2   2   2   2   2   0   2   2   0   0   2   0   0   2   2   2   0   2   0   0   2   0   2   0   0   2   2   0   2   0   2   2   0   0   2   2   2   2   0   2   2   2   2   0   0   2   0   2   0   2   2   2   2   0   2   2   2   0   2   0   0   0   2   0   0   0   2   0   2   2   2   2   0   0   2   2
 MK-2-4                 2   0   2   2   2   2   0   0   0   0   0   2   0   0   2   0   0   2   0   2   0   0   0   2   0   0   0   0   0   2   0   2   2   2   0   2   0   2   2   2   2   2   2   0   0   2   0   2   0   2   0   0   0   0   2   2   0   2   2   0   0   2   0   2   2   0   0   2   2   0   0   0   0   2   2   0   0   0   2   2   0   0   2   2   0   0   0   2   0   0   2   0   0   2   0   0   2   0   0   2   2   0   2   2   0   0   2   2   0   2   2   2   0   2   2   0   2   2   0   0   2   2   2   0   2   2   2   2   2   0   0   2   0   0   2   0   0   2   2   2   0   2   0   0   2   0   2   0   0   0   2   0   0   0   2   0   0   0   2   2   2   2   0   2   2   2   2   0   2   2   0   2   0   2   2   2   2   0   2   2   2   0   2   0   0   2   2   0   0   0   0   0   2   2   2   2   0   0   2   2
 MK-2-5                 2   0   2   0   2   2   0   0   0   0   0   2   0   0   2   0   0   0   0   2   0   0   0   2   0   2   2   0   0   0   0   2   2   2   0   2   0   0   2   2   2   2   2   0   0   2   0   2   0   2   2   0   0   0   2   0   2   0   2   0   0   2   0   2   2   0   0   2   2   0   0   0   0   2   2   0   0   0   2   2   0   0   2   2   0   0   0   2   2   0   2   0   0   2   0   0   2   0   0   2   2   0   0   2   0   0   2   2   0   2   2   2   0   2   2   0   0   2   0   2   2   2   2   0   2   2   2   0   2   0   0   2   0   0   2   0   0   2   2   2   0   2   0   0   2   0   2   0   0   0   2   0   0   0   2   0   0   2   2   2   2   2   0   0   2   2   2   0   2   2   0   2   0   2   2   2   2   0   2   0   2   0   2   0   0   2   2   0   0   0   0   0   0   2   2   2   2   0   0   2
 MK-2-6                 2   0   2   0   2   2   0   0   0   0   0   2   0   0   2   0   0   0   0   2   0   0   0   2   0   2   2   0   0   0   0   2   2   2   2   2   0   0   2   0   2   2   2   0   0   2   0   0   0   2   2   0   0   0   2   0   2   0   2   0   0   2   0   2   2   2   0   2   2   0   2   0   0   2   2   0   0   0   2   2   2   2   2   2   2   0   0   2   2   0   2   0   0   2   0   2   2   0   0   2   2   0   0   2   0   0   2   2   2   2   2   2   0   2   2   0   0   2   0   2   2   2   0   0   2   2   2   0   2   0   0   2   0   0   2   0   0   2   2   2   0   2   0   0   0   0   2   0   0   0   2   2   0   0   2   0   0   2   2   2   2   2   0   0   2   2   2   0   2   2   0   2   0   2   2   2   2   0   2   0   2   0   2   0   0   2   2   0   0   0   0   0   0   2   2   2   2   2   0   2
 MK-2-7                 2   0   2   0   2   2   2   0   0   0   0   2   0   0   2   0   0   0   0   2   0   0   0   2   0   2   2   0   0   0   0   2   2   2   2   2   0   0   2   0   2   2   2   0   0   0   0   0   0   2   2   0   0   0   2   0   2   0   2   0   0   2   0   2   2   2   0   2   2   0   2   0   0   2   2   0   0   0   2   2   2   2   2   2   2   0   0   2   0   0   2   2   0   2   0   2   0   0   0   2   2   0   0   2   0   0   2   2   2   2   2   2   0   2   2   2   0   2   0   2   2   2   0   0   0   0   2   0   2   2   0   2   0   0   0   0   0   2   2   2   0   2   0   0   0   0   2   2   0   0   2   2   0   0   0   0   0   2   0   2   2   2   0   0   2   2   2   0   2   2   0   2   0   2   2   2   2   0   2   0   0   0   2   0   0   0   2   0   0   0   0   0   0   2   2   2   2   0   0   2
 MK-2-8                 2   0   2   0   2   2   2   0   0   0   0   2   0   0   2   0   0   0   0   2   0   2   0   2   0   0   2   0   0   0   2   2   2   2   2   2   0   0   2   2   2   2   2   0   0   0   0   0   0   2   2   0   0   0   2   0   0   0   2   0   0   2   0   2   2   2   0   2   2   2   2   0   0   0   2   2   0   0   2   2   2   2   2   2   2   2   0   2   0   0   2   0   0   2   0   2   0   0   0   0   2   0   0   2   0   0   2   2   2   2   2   2   0   2   2   2   0   2   0   2   2   2   0   0   0   0   2   0   2   2   0   2   0   0   0   0   0   2   2   2   0   2   0   0   0   0   2   2   0   0   2   2   0   0   0   0   0   2   0   2   2   2   0   0   2   2   2   0   2   2   0   2   0   2   0   0   2   0   0   2   0   0   2   0   0   0   2   0   0   0   0   2   0   2   2   2   2   0   2   2
 MK-2-9                 2   0   2   0   0   2   2   0   0   0   0   2   0   2   0   0   0   2   0   2   0   2   2   0   0   0   2   0   0   0   2   2   2   2   2   2   0   0   2   2   2   2   2   0   0   2   2   0   0   0   2   0   0   0   2   0   0   0   2   0   0   2   0   2   2   2   0   2   2   2   2   2   0   0   2   2   0   0   2   2   2   2   2   2   2   2   0   2   0   0   2   0   0   2   0   0   0   0   0   0   0   0   0   2   0   0   2   2   2   2   2   2   0   2   2   2   0   2   0   0   2   2   0   0   0   0   2   0   2   2   0   2   2   0   0   0   0   0   2   2   0   2   0   0   0   0   2   2   0   2   2   2   0   0   0   0   0   2   0   2   2   2   0   0   2   2   2   0   2   2   0   2   0   2   0   0   2   0   2   0   2   0   2   0   0   2   2   0   0   0   0   2   0   2   2   2   2   0   2   2
 MK-2-10                2   0   2   0   0   2   2   0   0   0   0   2   0   2   0   0   0   2   0   2   0   2   0   0   0   0   2   0   0   0   2   2   2   2   2   2   0   0   2   2   2   2   2   0   0   0   2   0   0   0   2   0   0   0   2   2   0   0   2   0   0   2   0   2   2   2   0   2   2   2   0   2   0   0   2   2   0   0   2   2   2   2   2   2   2   2   0   2   2   0   2   0   0   2   0   0   0   0   2   0   0   0   0   2   0   0   2   2   2   2   2   0   0   2   2   2   0   2   0   0   2   2   0   0   0   0   2   2   2   2   0   2   2   0   0   0   0   0   2   2   0   2   0   0   0   0   2   2   0   2   2   2   0   0   0   0   0   2   0   0   2   2   0   0   2   2   2   0   2   2   0   2   0   2   0   0   2   0   2   0   2   0   2   0   0   2   2   0   0   0   2   0   0   2   2   2   2   0   2   2
 MK-2-11                2   0   2   0   0   2   2   0   0   0   0   2   0   2   0   0   2   2   0   2   2   2   2   0   0   0   2   0   2   0   2   2   2   2   2   0   0   0   2   2   2   2   2   0   0   2   2   0   0   0   2   0   0   0   2   2   0   0   2   0   0   2   0   2   2   2   2   2   2   2   0   2   0   0   2   2   0   0   2   2   2   2   2   2   0   2   0   2   2   0   0   0   0   0   0   0   0   0   2   0   0   0   0   2   0   0   2   2   2   0   2   0   0   2   2   2   0   2   0   0   2   2   0   0   0   2   0   0   2   0   0   2   2   0   0   0   2   0   2   2   0   2   0   0   0   0   2   2   0   2   2   2   0   0   2   0   0   2   0   0   2   2   0   0   2   2   2   2   2   2   0   2   0   2   0   0   0   0   2   0   2   0   2   0   0   0   0   0   0   0   2   0   0   2   2   2   2   0   2   2
 MK-2-12                2   0   2   0   0   2   2   2   0   0   2   2   0   2   2   0   0   2   0   2   2   2   2   0   0   0   0   2   2   0   2   2   2   2   2   0   0   0   2   2   2   2   2   0   0   2   2   0   0   2   2   0   0   0   0   2   2   0   2   0   0   2   0   2   2   2   2   2   0   2   0   2   2   0   2   2   2   0   0   2   2   2   2   0   0   2   2   0   2   0   0   0   0   0   0   0   0   0   2   0   0   0   0   2   0   2   2   2   2   0   2   0   0   2   2   2   0   2   0   0   0   2   0   0   0   2   0   0   2   0   0   2   2   0   0   0   2   0   2   2   2   0   0   0   0   0   2   2   0   2   0   2   0   0   2   0   0   2   0   0   2   2   0   0   2   2   2   2   2   2   0   2   0   2   0   0   0   0   2   0   2   0   2   0   0   0   0   0   0   0   2   0   0   2   2   2   2   0   2   0
 MK-2-13                2   0   2   0   0   2   2   2   0   0   2   2   2   2   2   2   0   2   0   2   2   2   2   0   0   0   0   2   2   0   2   2   2   2   2   0   0   0   2   2   2   2   2   2   0   2   2   0   0   2   2   0   2   0   0   2   2   0   2   0   0   2   0   2   2   2   2   2   0   2   0   2   2   2   2   2   2   0   0   2   0   2   2   0   2   2   2   0   2   0   0   0   0   2   0   0   0   0   2   0   0   0   0   2   0   0   2   2   2   0   2   0   0   2   2   2   2   2   0   0   0   2   0   0   0   2   0   0   2   0   0   2   2   0   0   0   2   0   2   2   2   0   0   0   0   0   2   2   0   2   0   2   0   2   2   0   0   2   0   2   2   2   0   0   2   2   2   2   2   2   0   0   0   2   2   0   0   0   2   0   2   0   0   0   0   0   0   0   2   0   2   2   0   2   2   0   2   0   2   0
 MK-2-14                2   0   2   0   0   2   0   2   0   0   2   2   2   2   2   2   0   2   0   2   2   2   2   0   0   0   2   2   2   0   2   2   2   2   2   0   0   0   2   2   0   2   2   2   0   2   2   0   0   2   2   0   2   0   0   2   2   0   2   0   0   2   0   0   2   2   2   2   0   2   0   2   2   2   2   2   2   0   0   2   0   2   2   0   2   2   2   0   0   0   0   0   2   2   0   0   0   0   2   0   0   2   0   2   0   0   2   2   2   0   2   0   2   2   2   2   2   2   2   0   0   2   0   0   0   2   0   0   2   0   2   2   2   0   2   0   2   0   2   2   2   0   0   0   0   0   2   2   0   0   2   2   0   2   2   0   2   2   0   2   2   2   0   0   2   2   2   2   2   2   0   0   0   2   2   0   0   0   0   0   2   0   0   0   0   0   0   0   2   0   2   2   0   2   2   0   2   0   2   0
 MK-2-15                2   0   2   0   0   2   0   2   0   0   2   2   2   2   2   2   0   2   0   0   2   0   2   2   0   2   0   2   2   0   0   2   2   2   2   0   0   0   2   2   0   2   2   2   0   2   2   2   0   2   2   0   2   0   0   2   2   0   2   0   0   2   0   0   2   2   2   2   0   0   2   2   2   2   2   2   2   0   0   2   0   2   2   0   2   2   2   0   0   0   0   0   2   0   0   0   0   0   2   0   0   2   0   2   0   0   2   2   2   2   2   0   2   2   0   2   2   2   2   0   2   2   0   0   0   2   0   0   2   0   0   2   2   0   2   2   2   0   2   2   2   0   0   0   0   0   0   2   0   0   2   2   0   2   2   0   2   2   0   2   0   0   2   0   2   0   2   2   2   2   0   0   0   2   2   0   0   0   0   0   2   2   0   0   0   0   0   0   2   0   2   0   0   2   2   0   2   0   2   0
 MK-2-16                2   0   0   2   0   2   0   2   0   0   2   2   2   2   0   2   0   2   0   0   2   0   2   2   0   2   0   2   2   2   2   2   2   0   2   0   0   0   0   2   0   2   2   2   0   2   2   2   0   2   2   0   0   2   0   2   2   0   2   0   0   2   2   0   2   2   2   2   0   0   2   2   2   2   2   2   0   0   2   2   0   2   2   0   2   2   2   2   0   0   0   0   2   0   0   2   2   0   2   0   0   2   0   0   0   0   2   2   0   0   2   0   2   2   0   2   2   2   2   2   2   2   0   0   0   2   0   0   2   0   2   2   2   0   2   2   2   0   0   2   2   0   0   2   0   0   0   2   0   0   2   2   0   2   0   0   0   2   0   2   0   0   2   0   2   0   2   2   2   2   0   0   0   2   2   0   0   0   0   0   2   2   0   2   0   0   0   2   0   0   2   0   0   2   2   0   2   0   2   0
 MK-3-1                 0   2   0   2   0   2   0   0   0   0   2   2   2   2   2   2   0   2   2   0   2   0   2   0   2   0   0   2   0   2   0   2   0   2   0   0   0   0   0   2   2   2   0   0   0   0   0   0   0   2   0   0   0   2   0   0   0   2   2   2   2   2   0   2   2   2   2   2   2   0   2   2   0   0   0   0   0   0   2   0   2   0   0   2   2   0   0   2   0   2   2   0   0   2   0   0   2   0   2   0   2   2   2   2   2   2   2   0   2   0   0   2   0   2   0   2   2   0   0   2   2   2   0   2   0   0   2   0   2   2   0   2   0   2   0   2   0   0   2   2   0   0   2   0   2   2   2   2   2   2   2   0   0   0   0   2   0   0   0   0   2   0   0   0   0   2   0   2   2   2   0   0   2   0   0   0   2   0   2   0   2   0   2   0   0   2   0   0   0   0   0   0   0   2   0   2   2   2   2   2
 MK-3-2                 0   2   0   2   0   2   0   0   0   0   2   2   2   2   2   2   0   0   2   0   0   0   2   0   2   0   0   0   0   2   0   2   0   2   2   0   0   0   0   2   2   2   0   2   0   0   0   0   0   2   0   0   0   2   0   0   0   2   2   2   2   2   0   2   2   2   2   2   2   0   0   2   0   0   0   0   0   0   2   0   2   2   0   2   2   0   0   2   0   0   2   0   0   0   0   0   2   0   2   0   2   2   2   2   2   2   2   0   2   0   0   2   2   2   2   2   2   0   0   2   2   2   0   2   0   2   2   0   2   2   0   2   0   2   0   2   0   0   2   2   0   0   2   0   2   2   2   2   2   2   2   0   0   0   0   2   0   2   0   0   2   0   0   0   0   2   0   2   2   2   0   0   0   0   0   0   2   0   2   2   2   0   2   0   0   0   0   0   0   0   0   2   0   0   0   0   2   2   2   2
 MK-3-3                 0   0   0   2   0   2   0   2   0   0   2   2   2   2   2   2   0   0   2   0   0   0   2   0   2   0   0   0   0   2   0   2   0   2   2   2   0   0   0   2   0   2   0   2   0   0   0   0   0   2   2   0   0   2   0   0   0   2   2   2   2   0   2   2   2   0   2   2   0   0   0   0   0   0   0   0   0   0   2   0   2   2   0   2   2   0   0   0   0   0   2   0   0   0   0   2   2   0   0   0   2   2   2   2   2   2   2   0   2   0   0   2   2   2   2   2   2   0   0   2   2   2   0   2   2   2   2   0   2   2   0   2   0   2   0   2   0   0   2   2   0   0   2   0   2   2   2   2   2   2   2   0   0   0   0   2   0   2   0   2   2   0   0   0   0   2   0   2   2   2   0   0   0   0   0   0   0   0   2   2   2   0   2   0   0   0   0   0   0   0   0   2   0   0   0   0   2   2   2   2
 MK-3-4                 0   0   0   2   0   2   0   2   0   0   2   2   2   2   2   2   0   0   2   0   0   0   2   0   2   0   0   0   2   2   0   2   2   2   2   2   0   0   0   2   0   2   0   2   0   0   2   0   0   2   2   0   0   2   0   0   0   2   2   2   2   0   2   2   2   0   2   2   2   0   0   0   0   0   0   0   0   2   2   0   0   2   0   2   2   0   0   0   0   0   2   0   0   0   2   0   2   0   0   0   2   0   2   2   2   2   2   0   2   0   0   2   2   2   2   2   2   0   0   2   2   2   0   2   2   2   2   0   2   2   0   2   0   2   0   2   0   0   2   2   0   0   2   2   2   2   2   2   2   2   2   0   0   0   0   2   0   2   0   2   2   0   0   0   0   2   0   2   2   2   0   0   0   0   0   0   0   0   0   2   2   0   2   0   0   0   0   0   0   0   0   2   0   0   0   0   2   2   2   2
 MK-3-5                 0   0   0   2   0   2   0   2   0   0   2   0   2   0   2   2   0   0   2   0   0   0   2   0   0   0   0   0   2   2   0   2   2   2   2   0   0   0   0   2   0   0   0   2   0   0   2   0   0   2   0   2   0   2   0   0   0   2   2   2   2   0   2   2   2   0   2   2   2   0   0   0   0   0   0   0   0   2   2   0   2   2   0   2   2   2   0   0   0   0   2   0   0   0   2   0   2   0   0   0   2   0   2   2   2   2   2   0   2   0   0   2   2   2   2   2   2   0   0   2   2   2   0   2   2   2   2   0   2   2   0   2   0   2   2   2   0   0   2   2   0   0   2   2   2   0   2   0   2   2   2   0   0   0   0   2   0   2   0   2   2   0   0   0   0   2   2   2   2   2   0   0   0   0   0   0   0   0   0   2   2   0   2   0   0   0   0   2   2   0   0   2   0   0   0   0   2   2   2   2
 MK-3-6                 0   0   0   2   0   2   0   2   0   2   2   0   2   0   2   2   0   0   2   0   0   0   2   0   0   0   0   0   2   2   0   2   2   2   2   0   0   0   0   2   2   0   0   2   0   0   2   0   0   2   0   2   0   2   0   0   2   2   2   2   2   0   2   2   2   0   2   2   2   0   0   0   0   0   0   0   0   2   2   0   2   2   0   2   2   2   0   0   0   0   2   0   0   0   2   0   2   0   0   0   2   0   2   2   2   2   2   2   2   0   0   2   2   2   2   0   2   0   0   2   2   2   0   0   2   2   2   0   0   2   2   2   0   2   2   2   0   0   2   2   0   0   2   2   2   0   2   0   2   2   2   0   0   0   0   2   2   2   0   2   2   0   0   0   2   2   2   2   0   2   0   0   0   0   0   0   0   0   2   0   2   0   2   0   0   0   0   2   0   0   0   2   0   2   0   0   2   2   2   2
 MK-3-7                 0   0   0   2   0   2   0   2   0   2   2   0   2   0   2   2   0   0   2   0   0   0   2   2   0   0   0   2   2   2   0   2   2   2   2   0   0   0   0   2   2   0   0   2   0   2   2   0   0   2   0   2   0   2   0   0   0   2   2   2   2   0   0   2   2   0   2   2   2   0   0   0   0   0   0   0   0   2   2   0   2   2   0   2   2   2   0   0   0   0   2   0   0   0   0   0   2   0   0   0   2   0   2   0   2   2   2   2   2   0   0   2   2   2   2   0   2   0   0   2   2   2   0   0   2   2   2   0   0   2   2   2   0   2   2   2   0   0   2   2   0   0   2   2   2   0   0   0   2   0   2   0   0   0   0   2   2   2   2   2   2   0   0   0   2   2   2   2   0   2   0   0   0   0   0   0   0   0   0   0   2   0   2   0   0   0   0   2   0   0   0   2   0   2   0   0   2   2   2   2
 MK-3-8                 0   0   0   2   0   2   0   2   0   2   2   0   2   0   2   2   0   0   2   0   0   0   2   2   2   2   0   2   2   0   0   2   2   2   2   0   0   0   0   2   2   0   0   2   0   2   0   0   0   2   0   2   0   2   0   0   0   2   2   2   2   0   0   2   2   0   2   2   2   0   0   0   0   0   0   0   0   2   2   0   2   2   2   2   0   2   0   2   0   0   2   0   0   0   0   0   2   0   0   0   2   0   2   0   2   2   2   2   2   0   0   2   0   2   0   0   2   0   0   0   2   2   0   0   2   0   2   0   0   2   2   2   0   0   2   2   0   0   2   2   0   0   2   2   2   0   0   0   2   0   2   0   0   2   2   2   2   2   2   2   2   0   0   2   2   0   2   2   0   2   0   0   0   0   0   2   0   0   2   0   2   0   2   0   0   0   0   2   0   0   2   2   0   2   0   0   0   2   2   2
 MK-3-9                 0   0   0   2   0   0   0   2   0   2   2   0   0   0   2   2   0   0   2   0   0   0   2   0   2   2   2   2   2   0   0   0   2   2   2   2   0   0   0   2   2   0   0   2   0   2   0   0   0   2   0   2   0   2   0   0   0   2   2   2   2   2   0   2   2   0   2   2   2   0   0   0   2   0   0   0   0   0   2   0   2   0   2   2   0   2   0   2   2   0   2   0   0   0   0   0   2   0   0   0   2   0   2   0   2   0   0   2   2   0   0   2   0   2   0   0   2   0   2   0   2   2   0   0   2   0   2   0   0   2   2   2   0   0   0   2   0   0   2   2   0   0   2   2   2   0   0   0   2   2   2   0   0   0   2   2   2   2   2   2   2   0   0   2   2   0   2   2   0   2   0   2   0   0   2   2   2   0   2   0   2   0   2   0   0   0   2   2   0   0   2   2   0   2   0   0   2   2   0   2
 MK-3-10                0   0   0   2   0   0   0   2   0   2   2   0   0   0   2   2   0   0   2   0   0   0   2   0   2   2   2   2   2   0   0   0   2   2   2   2   0   0   0   2   0   0   0   2   0   2   0   0   0   2   0   2   0   2   0   0   0   2   2   2   2   0   0   2   2   2   2   2   2   0   0   0   2   0   0   0   0   0   2   0   2   2   2   2   2   2   2   2   2   2   2   0   0   0   0   0   2   0   0   0   2   0   2   0   2   0   0   2   2   2   0   0   0   0   0   0   2   0   2   0   2   2   0   0   2   0   2   0   0   2   2   2   0   0   0   2   0   2   2   2   0   0   2   2   2   2   0   0   2   2   0   0   0   0   2   2   2   2   2   2   2   0   0   2   2   0   2   2   0   2   0   0   2   0   2   0   2   0   0   0   2   2   2   0   0   0   2   2   0   0   2   2   0   2   0   0   2   2   0   2
 MK-3-11                0   0   0   2   0   0   2   2   0   2   2   0   0   0   2   2   2   0   2   0   0   0   2   0   2   2   2   2   0   0   0   0   2   2   2   2   0   0   2   0   0   0   0   2   0   2   0   0   0   2   0   2   2   2   0   0   0   2   2   2   2   0   0   2   2   2   0   2   2   0   0   0   2   0   0   0   0   0   2   0   2   2   2   2   2   2   0   2   2   2   2   0   0   0   0   0   2   0   0   0   2   0   2   0   2   0   0   2   2   2   0   0   0   0   0   0   2   0   2   0   2   2   0   0   2   0   2   0   0   2   2   0   0   0   0   2   0   2   2   2   0   0   2   0   2   2   0   2   2   2   0   2   0   0   2   2   2   2   2   2   2   0   0   2   2   0   2   2   0   2   0   0   2   0   2   0   0   0   0   0   2   2   0   0   0   0   2   2   0   0   2   2   0   2   0   0   2   2   0   2
 MK-3-12                0   0   0   2   0   0   2   2   0   2   2   0   0   0   0   2   2   0   0   0   0   0   2   0   2   2   2   2   0   0   0   0   2   2   2   0   2   0   2   2   0   0   0   0   0   2   0   0   0   2   0   2   2   2   0   0   0   2   2   2   2   0   0   2   0   0   0   2   2   0   0   0   2   0   0   0   0   0   2   0   2   2   2   2   0   2   0   2   2   2   2   0   0   0   0   0   2   0   0   0   2   0   2   0   2   0   0   2   2   2   0   0   0   0   0   0   2   2   2   0   2   2   0   0   2   0   2   0   0   2   2   2   0   0   0   0   0   2   2   2   2   0   2   0   2   2   0   2   2   2   0   2   0   0   2   2   0   2   2   2   2   0   0   2   2   0   2   2   0   2   0   0   2   0   2   0   0   0   0   0   2   2   0   0   0   0   2   2   0   0   2   2   2   2   0   0   2   2   0   2
 MK-3-13                0   0   0   0   0   2   2   2   0   2   2   0   0   0   0   2   2   0   0   2   0   0   0   0   2   2   2   2   0   0   0   0   2   2   2   2   2   0   2   2   0   0   0   0   0   0   0   0   0   2   0   2   2   2   0   0   0   2   2   2   2   0   0   2   0   0   0   2   2   0   2   0   2   0   0   0   0   0   2   0   2   2   2   2   0   2   0   2   2   2   2   2   0   0   0   0   2   0   0   0   2   0   2   0   2   0   0   2   0   2   2   0   0   0   0   0   2   2   2   0   2   2   0   0   2   0   2   0   0   2   2   2   0   0   2   0   0   2   2   2   2   2   2   0   2   2   0   2   2   2   0   2   0   0   2   2   0   2   2   2   2   0   0   2   0   0   2   2   0   2   0   0   2   0   0   0   0   0   0   0   2   2   0   0   0   2   2   2   0   0   2   2   0   2   0   0   2   2   0   2
 MK-3-14                0   0   0   0   0   2   2   2   0   2   2   0   2   0   0   2   2   0   0   2   2   0   0   0   2   2   2   2   0   0   0   0   2   2   2   2   2   0   0   2   0   0   0   0   0   0   0   2   0   0   0   2   2   2   0   0   2   2   2   2   2   0   0   2   0   0   0   2   2   0   2   0   2   0   0   0   0   0   2   0   2   2   2   2   0   2   0   2   2   2   2   2   0   0   0   0   0   0   0   0   0   0   2   0   2   0   0   2   0   0   2   0   0   0   0   0   2   2   2   0   2   2   0   0   2   0   2   2   0   2   2   0   0   0   2   0   0   2   2   2   2   2   2   0   2   2   0   2   2   2   0   2   0   0   2   2   0   2   2   2   2   0   0   2   0   0   2   2   0   2   0   0   2   0   2   0   0   0   0   0   2   0   0   0   0   2   2   2   0   2   0   2   2   2   0   2   2   2   0   2
 MK-3-15                0   0   0   0   0   2   2   2   0   2   2   0   2   0   0   2   2   0   0   2   2   0   0   0   2   0   2   2   0   0   0   0   2   2   2   2   2   0   0   0   0   0   0   0   0   0   0   2   0   2   0   0   2   2   0   0   2   2   2   2   2   0   0   2   0   0   0   2   2   0   2   0   2   0   0   0   0   0   2   0   2   2   2   2   0   0   0   0   2   2   2   2   0   0   0   0   0   0   0   0   0   0   2   0   2   0   0   2   0   0   2   2   0   0   0   0   2   2   2   0   2   2   0   0   0   0   2   2   0   0   2   0   0   0   2   0   0   2   2   2   2   2   2   0   2   2   2   2   2   2   0   2   0   0   2   2   0   2   2   2   2   2   0   2   0   0   2   2   0   0   0   0   2   0   2   0   0   0   0   0   2   0   2   0   0   2   0   2   0   2   0   2   0   2   0   2   2   2   0   2
 MK-3-16                0   0   0   0   0   2   2   2   0   2   2   2   2   0   0   2   2   0   2   2   2   0   0   0   2   0   2   2   0   2   0   0   2   2   2   2   2   0   2   0   0   2   0   0   0   2   0   0   0   2   0   0   0   2   0   0   2   2   0   0   2   0   0   2   0   0   2   2   2   0   2   0   2   0   0   0   0   0   2   0   0   2   2   2   0   0   0   0   2   2   2   2   0   0   0   0   0   0   0   0   0   0   2   0   2   0   0   2   0   0   2   0   0   0   0   0   2   2   2   0   2   0   0   0   0   0   2   2   0   0   2   0   0   0   2   0   0   2   2   2   2   2   2   0   2   2   2   2   2   2   0   2   0   0   0   2   0   2   2   2   2   2   0   2   0   0   2   2   0   0   0   0   0   0   2   0   0   0   0   0   2   0   2   0   0   2   0   2   0   2   0   2   2   2   0   2   0   2   0   2
 MK-4-1                 0   0   2   0   0   0   0   2   0   2   0   2   0   2   2   0   2   2   2   2   0   2   0   0   0   2   0   2   0   0   2   0   0   0   2   2   2   2   2   2   0   0   2   2   0   0   2   2   2   2   2   2   0   2   2   0   2   2   0   0   0   2   2   0   0   0   0   2   0   0   2   0   0   2   2   0   2   2   2   2   0   0   0   2   0   0   2   2   0   0   2   2   2   2   2   0   0   2   0   0   2   2   2   2   0   0   0   2   0   2   2   0   2   2   2   0   0   2   0   0   0   0   0   0   2   0   2   2   0   2   0   2   2   2   2   2   0   0   0   2   0   0   2   0   2   0   2   2   2   2   0   0   0   0   2   2   2   2   0   0   2   2   2   0   0   0   0   2   2   2   2   2   2   0   0   0   0   0   0   0   0   0   2   0   2   0   2   2   2   2   2   2   2   2   2   2   0   0   2   0
 MK-4-2                 0   0   2   2   2   0   0   2   0   2   0   2   0   2   2   0   2   2   2   2   0   2   0   0   0   2   0   0   0   0   2   0   0   0   2   0   2   2   2   2   0   0   0   2   0   2   2   2   2   2   2   2   2   0   2   0   2   2   0   0   0   2   2   0   0   0   2   2   0   0   2   0   0   2   2   0   2   2   2   2   0   0   0   2   0   0   2   2   0   0   0   2   2   2   0   0   2   2   0   0   2   2   2   2   0   0   0   2   0   0   2   0   2   2   2   0   0   2   0   0   0   0   0   0   2   0   0   2   0   2   2   2   2   0   2   2   0   0   0   2   0   0   2   0   2   0   2   2   2   2   0   2   0   0   2   2   2   2   0   0   2   2   2   0   0   0   0   2   2   2   2   2   2   0   0   0   0   2   0   0   0   0   0   0   0   0   2   2   2   2   2   2   2   2   2   2   0   0   2   0
 MK-4-3                 0   0   0   2   2   0   0   2   0   2   0   2   0   2   0   0   2   2   2   2   2   2   0   0   0   2   0   0   0   0   2   0   0   0   2   0   2   2   2   0   0   0   0   2   0   2   2   2   2   2   2   2   2   0   2   0   2   2   0   2   0   2   2   0   0   0   2   2   0   0   2   0   0   2   2   0   2   0   2   2   0   0   0   2   0   0   2   2   0   0   0   2   2   2   0   0   2   2   0   0   2   2   2   2   0   0   0   2   0   0   2   0   2   2   2   0   0   2   0   0   0   0   0   0   2   2   0   2   0   2   2   2   2   0   2   2   0   0   0   2   0   0   2   0   2   0   2   2   2   2   0   2   0   0   2   2   2   2   0   0   0   2   2   0   0   0   2   2   2   2   2   2   2   0   0   0   0   2   0   0   0   0   0   0   0   0   2   0   2   2   2   2   0   0   2   2   0   0   2   0
 MK-4-4                 0   0   0   0   2   0   0   2   0   0   0   2   0   2   0   0   2   0   2   2   2   2   0   0   0   2   0   0   0   0   2   0   2   0   2   0   2   2   2   0   0   0   0   2   0   2   2   2   2   0   2   2   2   0   2   2   2   2   0   2   0   2   2   0   2   0   2   0   0   0   2   2   0   2   2   0   2   0   0   2   0   0   0   0   0   0   2   2   0   0   0   0   2   2   0   0   2   2   0   0   2   2   2   2   0   0   0   2   0   0   2   0   2   2   2   2   0   0   0   0   0   0   0   0   2   2   0   2   0   2   2   2   2   0   2   2   0   0   0   2   0   0   2   0   2   0   2   2   2   0   0   2   0   2   2   2   0   2   0   2   0   2   2   0   0   0   2   2   2   2   2   2   2   0   0   0   0   0   0   0   0   0   0   0   0   0   0   0   2   2   2   2   0   0   2   2   0   0   2   0
 MK-4-5                 0   0   0   0   2   0   0   2   0   0   0   2   0   2   0   0   2   0   2   2   2   2   0   0   0   2   0   0   0   0   2   0   2   0   2   0   2   2   2   0   2   0   0   2   0   2   2   2   2   2   2   2   2   0   2   2   2   2   0   2   0   2   2   0   2   0   0   2   0   0   0   2   0   2   2   0   2   0   2   2   0   0   0   0   0   0   0   2   0   0   0   0   2   2   0   0   2   2   0   0   2   2   0   0   0   0   0   2   0   0   2   0   2   2   2   2   0   0   0   2   0   0   0   0   2   2   0   2   0   2   2   2   2   2   2   0   0   0   0   2   0   2   0   2   2   0   2   2   2   0   0   2   0   0   0   2   0   0   0   2   0   2   0   0   2   0   2   2   0   2   2   2   2   0   0   0   0   0   0   0   2   0   0   0   0   0   0   0   2   2   2   2   0   0   0   2   0   0   2   0
 MK-4-6                 0   0   2   0   2   2   0   2   0   2   2   2   0   2   2   0   2   0   2   2   2   2   0   0   0   2   0   0   0   0   2   0   2   0   2   0   2   2   2   0   2   0   0   2   0   2   2   2   2   2   2   2   2   0   2   2   2   2   0   0   0   2   2   0   2   0   0   2   2   0   0   2   0   2   0   0   2   0   2   2   0   0   0   0   0   0   0   2   0   0   0   0   2   2   0   0   0   2   0   0   2   2   0   0   0   0   2   2   0   0   2   0   2   2   2   0   0   0   0   2   0   0   2   0   2   2   0   2   0   2   2   2   2   2   2   0   0   0   0   2   2   2   0   2   2   0   0   2   2   0   0   2   0   0   0   2   0   0   0   2   0   2   0   0   2   0   2   2   0   2   2   2   0   0   0   0   0   0   0   0   2   2   0   0   0   0   0   0   2   2   2   2   0   0   0   2   0   0   2   0
 MK-4-7                 0   0   2   0   2   2   0   2   0   2   0   2   0   0   2   0   2   0   2   2   2   2   0   0   0   2   0   0   0   2   2   0   2   2   2   0   2   2   2   2   2   0   0   2   0   2   2   2   2   2   0   2   2   0   2   2   2   2   0   0   0   2   2   2   2   0   0   2   2   0   0   2   0   2   0   0   2   0   2   2   2   0   0   0   0   0   0   0   2   0   0   0   2   2   0   0   0   2   0   0   2   2   0   0   0   0   2   0   0   0   2   0   2   2   2   0   0   0   0   2   0   0   2   0   2   2   0   2   0   0   2   2   2   2   2   0   0   0   0   2   2   2   0   2   2   2   0   2   2   0   0   2   2   0   0   2   0   0   0   2   0   2   0   0   2   0   2   2   0   2   2   2   0   0   0   0   0   0   0   0   2   2   0   0   0   0   0   0   2   2   2   2   0   0   0   2   0   0   2   0
 MK-4-8                 0   0   2   0   2   2   0   2   0   2   0   2   2   0   2   0   2   0   2   2   2   2   2   0   0   2   0   0   0   2   2   0   0   2   2   0   2   2   2   2   2   0   0   2   0   2   2   0   2   0   0   2   2   0   2   2   0   2   0   0   0   2   2   2   2   0   0   2   2   0   0   2   0   2   0   0   2   2   2   0   2   0   0   0   0   0   0   0   2   0   0   0   2   2   0   0   0   2   0   0   2   2   2   0   0   0   2   0   0   0   2   2   2   2   2   0   0   0   2   2   0   0   2   0   2   2   0   2   0   0   2   2   0   2   2   0   0   0   0   2   2   2   0   2   2   2   0   2   2   0   0   2   2   0   0   2   0   2   0   0   0   2   0   0   2   0   2   2   0   2   0   2   0   2   0   0   0   0   0   0   0   2   0   0   0   0   0   0   2   2   2   2   0   0   0   2   0   0   2   0
 MK-4-9                 0   0   2   0   2   2   0   0   2   2   0   2   2   0   2   0   2   0   2   2   2   2   0   0   2   2   0   0   0   2   2   0   0   2   2   0   0   2   2   2   2   0   0   2   0   2   2   0   2   0   0   2   2   2   2   2   0   2   0   0   0   2   2   0   2   0   0   2   2   0   0   2   0   2   0   0   2   2   2   0   2   0   0   0   0   2   0   0   2   0   0   0   2   2   0   0   2   2   0   0   0   2   2   0   0   0   0   0   0   0   2   2   2   2   2   0   0   0   2   2   0   0   0   0   2   2   0   0   0   0   2   2   0   2   0   0   0   2   0   0   2   2   0   0   2   2   0   2   2   2   0   2   2   0   0   2   0   2   0   0   0   2   0   0   2   0   2   2   0   2   0   2   0   2   2   0   0   0   0   0   0   2   0   0   0   0   0   0   2   2   2   2   2   0   2   2   0   0   2   0
 MK-4-10                0   0   2   0   2   0   0   0   2   2   0   2   2   0   0   0   2   0   2   2   2   2   0   2   2   2   0   0   0   2   2   0   2   2   2   0   0   2   2   2   2   0   0   2   2   2   0   0   2   0   0   2   2   2   2   0   0   2   0   0   2   2   2   0   2   0   0   2   2   0   0   2   0   2   0   2   2   2   2   0   2   0   0   0   0   0   0   0   2   0   0   0   2   2   0   0   0   0   0   0   0   2   2   0   0   0   0   0   0   0   2   2   0   2   0   0   0   0   2   0   0   0   0   0   2   2   0   0   0   0   2   2   2   2   0   0   0   2   0   0   2   2   0   0   2   2   0   2   2   2   0   2   2   0   0   0   0   2   0   0   0   2   2   0   2   0   2   2   0   2   0   2   0   2   2   0   2   0   2   0   0   2   0   0   0   0   0   0   0   2   2   0   2   0   2   2   2   0   2   0
 MK-4-11                0   0   2   0   2   0   0   0   2   2   2   2   2   0   0   0   2   0   2   2   2   2   0   2   2   2   0   0   0   2   2   0   0   2   0   0   0   2   2   2   2   0   0   2   2   2   0   0   2   0   0   2   2   2   2   0   0   2   2   0   0   2   2   0   2   0   0   2   2   0   2   2   0   2   0   2   2   0   2   0   2   0   0   0   0   0   0   0   2   0   0   0   0   2   0   0   0   2   0   0   0   2   0   0   0   0   0   0   0   0   2   2   0   2   0   0   0   0   2   0   0   0   0   0   2   0   0   0   0   2   2   2   0   2   0   0   0   2   0   0   2   2   0   0   2   2   0   2   2   2   0   2   2   0   0   0   0   2   0   0   0   2   2   0   2   0   2   2   0   2   0   2   0   2   2   0   0   0   2   0   0   2   0   2   0   0   0   2   0   0   2   0   2   0   2   2   2   0   0   0
 MK-4-12                0   0   2   0   2   0   0   0   2   2   2   2   2   0   0   0   0   0   2   2   2   2   2   2   2   2   0   2   0   2   2   0   0   2   2   0   0   2   2   2   2   0   0   2   2   2   0   0   2   0   0   2   2   0   2   0   0   2   2   0   0   2   2   0   2   0   0   2   2   0   2   2   0   2   0   0   2   0   2   0   0   0   0   0   0   0   0   0   2   0   0   2   0   2   0   0   0   2   0   0   0   2   0   0   0   0   0   0   0   0   2   0   0   2   0   0   0   0   2   0   0   0   0   0   0   0   0   0   0   0   2   2   0   2   0   0   0   2   0   0   2   0   0   0   2   2   0   2   2   2   0   2   2   0   0   0   0   2   0   0   0   2   2   0   2   0   2   2   0   2   0   2   0   2   2   0   0   0   2   0   0   2   0   2   0   0   0   0   0   0   2   2   2   0   2   0   2   2   0   0
 MK-4-13                0   0   2   0   2   0   0   0   2   2   2   2   2   0   0   0   0   0   2   2   2   2   2   2   2   2   0   2   0   2   2   0   0   2   2   0   0   2   2   2   2   0   0   2   0   0   0   0   2   2   0   2   2   0   2   0   0   2   2   0   0   2   2   0   2   0   2   2   2   2   2   0   0   2   0   0   2   2   0   0   0   0   0   0   0   0   0   0   2   0   0   2   0   2   0   0   0   0   2   0   0   2   0   0   0   0   0   0   2   0   2   0   0   2   0   2   0   2   2   0   0   0   0   0   0   0   0   0   0   0   2   2   0   2   0   2   0   2   0   0   2   0   0   0   2   2   0   2   2   2   0   2   2   0   0   0   0   2   0   0   0   2   2   0   2   0   2   2   0   2   0   2   0   2   2   0   0   0   2   0   2   2   0   2   0   0   0   0   0   0   2   2   0   0   2   0   2   2   0   0
 MK-4-14                0   0   2   0   2   0   0   0   2   2   2   2   2   0   0   0   0   0   2   2   2   0   2   2   2   0   0   2   0   2   2   0   2   2   2   0   0   2   2   2   2   0   0   2   0   0   0   0   0   2   0   2   2   2   0   0   0   0   2   0   0   2   0   2   2   0   2   2   2   0   2   0   0   2   0   0   2   2   0   0   0   0   2   0   0   0   0   0   2   0   0   2   0   2   0   0   0   0   2   0   0   2   0   2   0   0   0   0   2   0   2   0   0   2   2   2   2   2   2   0   2   0   0   0   0   0   2   0   0   0   2   2   0   2   0   2   0   2   0   0   2   0   2   0   2   2   0   2   2   2   0   2   2   0   0   0   0   2   0   0   0   2   2   0   2   0   2   2   0   2   0   2   0   2   0   0   0   0   2   0   2   2   0   2   0   0   2   0   0   0   2   2   0   0   2   0   2   0   0   0
 MK-4-15                0   0   2   2   2   0   0   0   2   2   2   0   2   0   0   0   0   0   2   2   2   0   2   2   2   0   0   2   0   2   2   0   2   2   2   0   0   2   2   2   2   2   0   0   0   2   0   0   0   2   0   2   2   2   2   0   0   0   2   0   0   2   0   2   2   0   2   2   2   0   2   0   0   2   0   0   2   2   0   0   0   0   2   0   0   0   0   0   2   0   0   2   0   2   0   0   0   0   2   0   0   2   0   2   0   0   0   0   0   0   2   0   0   2   2   2   2   2   2   0   2   0   0   2   0   0   2   0   0   0   2   2   0   2   0   2   0   2   0   0   0   0   2   0   0   2   2   2   2   2   0   2   2   0   2   0   0   2   0   0   0   2   2   0   2   0   2   0   0   2   0   2   0   2   0   0   0   0   2   0   2   2   2   2   0   0   2   0   0   0   2   2   0   0   2   0   2   2   0   0
 MK-4-16                0   0   2   2   0   0   0   2   2   2   2   0   2   0   0   0   2   0   2   2   2   0   2   2   2   0   0   2   0   2   2   0   2   2   2   0   0   2   0   2   2   2   0   0   2   2   0   0   0   2   0   2   0   2   2   0   0   0   2   2   2   2   0   2   2   2   2   2   2   2   2   0   0   2   0   0   2   2   0   0   0   0   2   0   0   0   0   0   2   0   0   2   0   2   0   0   0   0   2   2   0   2   2   2   0   0   0   0   0   2   2   0   0   2   2   2   2   0   2   0   2   2   0   2   2   0   2   0   0   0   2   2   0   2   2   2   0   2   0   0   2   2   2   0   0   2   0   2   2   2   0   2   2   0   2   0   0   2   0   0   0   2   2   0   2   0   2   0   0   2   0   2   2   2   0   0   0   2   0   0   2   0   2   0   0   0   2   0   0   0   2   2   0   0   2   0   2   2   0   0
 MK-5-1                 2   0   0   2   0   0   2   0   2   2   0   0   0   0   0   2   2   0   2   0   2   0   2   0   0   0   0   2   2   2   0   0   0   0   0   0   2   2   2   0   2   0   2   0   0   0   0   0   0   0   2   2   0   2   0   2   2   0   2   0   0   0   2   2   2   0   0   0   2   0   0   0   2   0   0   2   0   2   2   0   2   0   0   0   2   2   2   0   0   2   2   2   0   0   2   2   2   0   0   0   2   2   2   0   2   2   0   2   2   2   2   2   2   2   2   2   2   0   0   0   2   2   2   0   2   0   0   2   0   0   2   0   2   2   0   0   0   2   0   2   0   2   0   0   0   0   2   0   0   0   2   0   0   0   2   0   0   0   0   2   0   2   0   2   2   2   0   2   2   0   0   2   2   2   2   0   0   0   0   2   2   0   0   2   0   2   2   0   2   0   2   2   2   0   0   0   0   0   0   2
 MK-5-2                 2   0   0   2   0   0   2   0   2   2   2   0   0   0   0   0   2   0   2   0   2   0   2   0   0   0   2   2   2   2   0   0   0   2   0   0   2   2   2   0   2   0   2   0   0   0   2   0   0   0   2   2   0   2   0   2   2   0   2   0   0   0   2   2   2   0   0   0   2   0   2   0   2   0   0   2   0   2   2   0   2   0   0   0   2   2   2   0   0   2   2   0   0   0   2   2   2   0   0   0   2   2   2   0   2   2   2   2   2   2   2   2   2   2   2   2   2   0   0   0   2   2   0   0   0   0   0   2   0   0   0   0   2   2   0   0   0   2   0   2   0   2   0   0   0   0   2   0   0   0   2   0   0   2   2   0   0   0   0   2   0   2   0   2   2   2   0   2   2   0   0   2   2   2   2   0   0   2   0   2   2   0   0   2   0   2   2   0   2   0   2   2   2   0   2   0   0   0   0   2
 MK-5-3                 2   0   0   2   0   0   2   0   2   2   2   0   0   2   0   0   2   0   0   0   2   0   2   0   0   0   2   2   2   2   2   0   0   2   0   2   2   2   2   0   2   0   2   0   0   0   2   2   0   0   2   2   0   2   0   2   0   0   2   0   0   0   2   2   2   0   2   0   2   2   2   0   0   0   0   2   0   2   2   0   2   0   0   0   2   2   2   0   0   2   2   0   0   2   2   2   2   0   0   2   2   2   2   0   2   2   2   2   2   0   2   2   2   2   2   2   2   0   0   0   2   2   0   0   0   0   2   2   0   0   0   0   2   2   0   0   0   2   0   2   0   2   0   0   2   0   2   0   0   0   2   0   0   2   2   0   0   0   0   0   0   2   0   2   2   2   0   2   0   2   0   2   2   0   0   0   0   2   2   0   2   2   0   2   0   2   2   0   2   0   2   2   2   0   2   0   0   0   0   2
 MK-5-4                 2   0   2   2   0   0   2   0   0   2   2   0   0   2   0   0   2   0   0   0   2   0   2   0   0   0   2   2   2   2   2   0   0   0   0   2   2   2   2   0   2   0   2   0   0   0   2   2   0   2   2   2   0   2   0   2   0   0   2   0   0   0   2   2   2   0   2   0   2   2   2   2   0   0   0   2   0   2   2   0   2   0   0   0   2   2   2   2   0   0   2   0   0   2   2   2   2   0   0   2   2   2   2   2   2   2   2   2   2   0   2   2   2   2   2   2   2   0   0   0   2   2   0   0   0   0   2   2   0   2   0   0   2   2   0   0   0   2   2   2   0   2   0   0   2   0   2   0   0   0   2   0   0   2   2   0   0   0   0   0   0   2   0   2   2   2   0   2   0   2   2   2   2   0   0   0   0   2   2   0   2   2   0   2   0   2   2   0   2   0   2   2   2   0   2   0   0   0   0   2
 MK-5-5                 2   0   2   2   0   0   2   2   0   2   2   2   0   0   0   0   2   0   0   0   2   0   2   0   0   0   2   2   2   2   2   2   0   0   2   2   0   2   2   0   2   0   2   0   0   0   2   2   0   2   2   2   0   2   0   2   0   0   2   0   0   0   2   2   2   0   2   0   2   2   2   2   0   0   0   2   0   2   2   0   2   0   0   0   2   2   2   2   0   0   2   0   0   2   2   2   2   0   0   2   2   2   2   2   2   2   2   2   2   0   2   2   2   2   2   2   2   0   0   0   2   2   0   0   0   0   2   2   0   2   0   0   2   2   0   0   0   2   2   2   0   2   0   0   2   0   2   0   0   0   2   0   0   2   2   0   0   0   0   0   0   2   0   2   2   2   2   2   0   2   2   2   2   0   0   0   0   2   2   0   2   2   0   2   0   2   2   0   2   0   2   2   2   0   2   2   0   0   2   2
 MK-5-6                 2   0   2   2   0   0   2   2   0   2   2   2   0   0   0   2   0   0   0   0   2   0   2   0   0   0   2   2   2   2   2   2   0   0   2   2   0   2   2   0   2   0   0   0   0   0   2   2   0   2   0   2   0   2   0   2   0   0   2   0   0   0   2   2   2   0   2   0   0   2   2   2   0   0   0   2   0   2   2   0   2   0   0   2   2   2   2   2   0   0   2   0   0   2   2   2   0   0   0   2   2   2   2   2   2   2   2   2   2   0   2   2   2   2   2   2   2   2   0   0   2   2   0   0   0   2   2   2   2   2   0   0   2   2   0   0   0   2   2   2   0   2   0   0   2   0   2   0   0   0   0   0   0   2   0   0   0   2   0   0   0   2   0   2   2   2   2   2   0   2   2   2   2   2   0   0   0   0   2   0   2   2   0   2   0   2   2   0   2   0   0   2   2   0   2   2   0   2   2   2
 MK-5-7                 2   0   2   2   0   0   2   2   0   2   2   2   0   0   0   0   0   0   0   0   2   0   2   0   0   0   2   2   2   2   2   2   0   0   0   2   0   2   2   0   2   0   0   0   0   0   2   2   0   2   0   2   0   0   0   2   0   0   0   0   0   0   2   2   2   0   0   0   0   2   2   2   0   0   0   2   0   0   2   0   2   0   0   2   2   2   2   2   0   2   2   0   0   2   2   2   0   2   2   2   2   2   2   2   2   2   2   2   2   0   2   2   2   2   2   2   2   2   2   0   2   2   0   0   0   2   2   2   2   2   0   2   0   2   0   0   0   2   2   2   2   2   0   0   2   0   0   0   0   0   2   0   0   2   0   0   0   2   0   0   0   2   2   2   2   2   2   2   0   2   2   2   2   0   0   0   0   0   2   0   2   2   0   2   0   2   2   0   2   0   0   2   2   0   2   2   0   2   2   2
 MK-5-8                 2   0   2   2   0   0   2   2   0   2   2   0   0   0   0   0   0   0   0   0   2   0   2   0   0   0   2   2   2   2   2   2   0   0   2   2   0   2   2   0   0   0   0   0   0   0   2   0   0   2   0   2   0   0   0   2   0   0   0   0   0   0   2   2   2   0   2   0   0   2   2   2   0   0   0   2   0   0   2   0   2   0   0   2   2   2   2   2   0   2   2   2   0   2   2   2   0   2   2   0   2   0   2   2   2   2   2   2   2   2   2   2   0   2   0   2   2   2   0   0   2   2   0   0   0   2   2   2   2   2   0   2   0   2   0   0   0   2   2   2   2   2   0   0   2   0   0   0   0   2   2   0   0   2   0   0   0   2   0   0   0   2   2   2   2   2   2   2   0   2   2   2   2   0   0   0   2   0   2   0   2   2   0   2   0   2   2   2   2   0   0   2   2   0   2   2   0   2   2   2
 MK-5-9                 2   0   2   2   0   2   2   2   0   2   0   0   0   0   2   0   0   0   0   0   2   0   2   0   0   0   2   2   2   2   2   2   0   0   2   2   0   2   2   0   0   0   0   0   0   0   2   0   0   2   0   2   0   0   0   2   0   0   0   0   0   0   2   2   2   0   2   0   0   2   2   2   0   0   0   0   0   0   0   0   2   0   0   2   2   2   2   2   0   2   2   2   2   0   2   0   0   2   2   0   2   0   2   2   2   2   2   2   2   2   0   0   0   2   0   2   2   2   0   0   2   2   0   0   2   2   0   2   0   2   0   2   0   2   0   0   0   2   2   2   2   2   0   0   2   0   0   2   0   2   2   2   0   2   0   2   0   2   0   0   0   2   0   2   2   2   2   0   0   2   2   2   2   0   0   0   0   0   2   0   2   2   0   2   0   2   2   2   2   0   0   2   2   0   2   2   0   2   0   2
 MK-5-10                2   0   0   2   0   2   2   2   0   0   0   0   0   0   2   0   0   0   0   0   2   2   2   0   0   0   2   2   2   2   2   2   0   0   2   2   0   2   2   0   0   2   0   0   0   0   2   0   0   2   0   0   0   0   0   2   0   0   0   2   2   0   2   2   2   0   2   0   2   2   2   2   0   0   0   2   0   0   0   0   2   0   0   2   2   2   2   2   0   2   2   2   2   0   2   0   2   2   2   0   2   0   2   2   2   2   2   2   2   2   0   0   2   0   0   2   2   2   0   0   2   2   0   2   2   2   0   2   0   2   2   0   0   2   0   0   0   2   2   2   2   2   0   0   2   0   2   2   2   2   2   2   0   2   0   0   0   2   2   0   0   2   0   0   2   2   2   0   0   2   2   0   2   0   0   0   0   2   2   0   2   2   0   2   0   2   2   2   2   0   2   2   0   0   2   2   2   2   0   2
 MK-5-11                2   0   0   2   0   2   2   2   0   0   0   0   0   0   0   0   0   0   0   0   2   2   2   0   0   0   2   2   2   2   2   2   2   0   2   2   0   2   2   0   0   0   0   0   0   0   2   0   0   2   2   0   0   0   0   2   0   0   2   0   2   0   2   2   2   0   2   0   2   2   2   2   0   0   0   2   0   0   0   0   2   0   0   2   2   2   2   2   0   2   2   0   2   0   2   0   2   2   2   0   2   0   0   2   2   2   0   2   0   2   2   0   2   0   0   2   2   2   0   0   0   2   0   2   2   2   0   2   0   2   2   0   0   2   0   0   0   2   2   2   2   2   0   0   2   0   2   2   2   2   2   2   0   2   0   0   0   2   2   0   0   2   0   0   0   2   2   0   0   2   2   0   2   0   0   0   0   2   2   0   2   2   0   2   0   2   2   2   2   0   2   2   2   0   2   2   0   2   0   2
 MK-5-12                2   0   0   2   0   2   2   2   0   2   0   0   0   0   0   0   0   0   0   0   2   2   2   0   0   0   2   2   2   2   2   2   2   0   2   2   0   2   2   0   0   0   0   0   0   0   0   0   0   2   0   0   0   0   0   2   2   0   2   0   2   0   2   2   2   0   2   0   2   2   0   2   0   0   0   2   0   0   0   0   2   0   0   2   2   2   2   2   0   2   2   0   2   0   2   0   2   2   2   0   0   0   0   2   2   2   0   2   0   2   2   0   2   0   0   2   2   2   0   0   0   2   0   2   2   2   2   2   0   0   0   0   0   2   0   2   0   2   0   2   2   2   0   0   0   2   2   2   2   2   2   2   0   2   0   0   0   2   2   2   0   0   0   2   0   2   2   0   0   2   2   0   2   0   0   0   0   2   2   0   2   0   0   0   0   2   2   2   2   0   2   0   2   0   2   2   0   2   0   2
 MK-5-13                2   0   2   2   0   2   2   2   0   2   0   2   0   0   0   0   0   0   0   0   2   2   0   0   0   0   2   2   2   2   2   2   2   0   2   0   0   2   2   0   0   0   0   2   0   2   0   0   0   2   0   0   0   0   0   2   2   0   2   0   0   0   2   2   0   0   2   0   2   2   0   2   0   0   0   2   2   0   2   0   2   0   2   2   2   2   2   2   0   2   2   2   0   0   2   0   2   2   2   0   0   0   0   2   2   0   0   2   0   2   2   0   2   0   0   2   2   2   0   2   0   2   0   2   2   2   2   2   0   2   0   0   2   0   0   2   0   2   0   2   2   2   0   0   0   2   2   2   2   2   2   2   0   2   0   0   0   2   2   2   0   0   0   2   0   0   2   2   0   0   2   0   2   0   0   0   0   2   2   0   2   0   0   0   0   2   2   2   2   0   2   0   2   0   2   2   0   2   0   0
 MK-5-14                2   0   2   2   0   2   2   2   0   2   0   2   0   0   0   0   0   0   0   0   2   2   0   0   0   0   2   2   0   2   2   2   2   0   2   0   0   2   2   0   0   0   0   0   2   2   0   0   0   2   0   0   0   0   0   2   2   0   2   2   0   0   2   2   0   0   0   0   2   2   2   2   0   2   0   2   2   0   0   0   2   0   2   2   2   2   2   2   0   2   2   2   0   0   0   0   2   0   2   0   0   2   0   2   2   0   0   0   0   2   2   0   2   0   0   2   2   2   2   2   0   2   0   2   2   2   2   2   0   2   0   0   2   0   0   2   0   2   0   2   2   2   0   0   2   2   2   0   2   2   2   2   0   2   0   0   0   2   2   2   2   0   0   2   0   0   2   2   2   0   2   0   2   0   0   2   0   2   2   0   2   0   0   0   0   0   2   2   2   0   2   0   2   0   2   2   0   2   2   0
 MK-5-15                2   0   2   2   0   2   0   2   2   2   0   2   2   2   0   0   0   0   0   2   0   2   0   0   2   0   2   2   0   2   2   2   2   0   2   0   0   0   2   0   0   0   0   0   0   2   0   0   0   2   0   0   0   0   0   2   2   0   2   2   2   0   2   2   0   2   0   0   2   2   2   2   0   2   0   2   2   0   0   0   0   0   2   2   2   0   2   2   0   2   0   2   0   0   0   0   2   0   2   0   0   0   0   2   2   0   0   0   0   2   0   0   0   0   0   2   2   2   2   2   0   2   0   2   2   2   2   2   0   2   2   0   2   0   0   2   0   2   0   2   2   2   0   0   2   2   2   0   0   2   2   2   0   2   0   0   2   2   2   2   2   0   0   2   0   0   2   2   2   0   0   0   0   0   0   2   0   2   2   0   0   0   0   0   0   0   2   2   2   0   2   0   2   0   2   2   0   2   2   0
 MK-5-16                2   0   2   2   0   2   0   2   2   2   0   2   2   2   0   0   0   2   0   2   0   2   0   0   2   0   2   2   2   2   0   2   2   0   2   0   0   0   2   0   0   2   0   0   0   0   0   0   0   2   0   0   0   0   0   2   2   0   2   2   2   0   0   0   0   2   0   0   2   2   0   2   0   2   0   2   2   0   0   0   0   0   2   2   2   0   2   2   0   2   0   2   0   0   2   0   2   0   2   0   0   0   0   2   0   0   0   0   0   2   0   0   0   0   0   2   2   2   2   2   0   2   0   2   2   2   2   2   0   2   2   0   2   0   0   2   0   2   0   2   2   2   0   0   2   2   2   0   0   2   2   2   0   2   0   0   2   2   2   2   2   0   0   2   0   0   2   2   2   0   0   0   0   0   0   2   0   2   2   0   0   0   0   0   2   0   2   2   2   2   2   0   2   0   2   2   2   2   2   0
 MK-6-1                 2   2   2   0   2   0   0   0   0   2   2   2   0   0   2   2   2   2   0   0   2   2   2   0   0   0   2   2   0   0   0   2   0   0   0   2   0   0   0   0   0   0   0   2   0   2   0   2   2   0   0   2   0   2   0   2   0   2   2   0   2   0   0   2   0   0   0   0   0   2   2   0   0   0   0   0   0   0   0   2   2   2   0   2   0   0   2   2   2   0   0   0   0   0   0   0   0   2   2   0   0   0   0   2   0   0   0   0   0   0   0   2   2   0   2   2   2   2   0   2   2   2   2   2   2   2   2   0   2   2   0   2   2   2   2   2   2   2   0   0   0   0   2   2   2   2   0   2   0   2   2   2   2   2   2   2   2   2   0   2   0   0   0   0   2   0   0   0   0   0   0   0   0   0   2   0   0   2   0   0   0   2   0   0   0   2   2   2   0   0   2   0   0   2   0   2   0   2   2   0
 MK-6-2                 0   0   0   0   2   0   0   0   0   2   2   2   0   0   2   2   2   2   0   0   2   2   2   0   0   0   2   2   0   0   0   2   0   0   0   2   0   0   0   0   0   0   0   0   0   2   0   2   0   0   0   2   0   2   0   2   0   2   0   0   0   0   0   2   0   0   0   0   0   2   2   0   2   0   0   0   0   0   0   2   2   2   0   2   0   0   2   2   2   0   0   0   0   0   0   0   0   2   2   0   0   0   0   2   2   0   0   0   0   0   0   2   2   0   2   2   2   2   0   2   2   2   2   2   2   2   2   0   2   2   0   2   2   2   2   2   2   2   0   0   0   0   0   2   2   2   0   2   0   2   2   2   2   2   2   2   2   0   0   0   0   0   0   0   2   0   0   0   0   0   0   0   0   0   2   0   0   2   0   0   0   2   0   0   0   2   2   2   0   0   0   0   0   0   0   2   2   2   2   0
 MK-6-3                 0   0   0   0   2   0   0   2   0   2   2   2   0   0   2   2   2   2   2   0   2   0   2   0   0   2   0   2   0   0   0   2   0   0   0   2   0   0   0   0   0   2   0   0   0   2   0   2   0   0   0   2   0   2   0   2   0   2   0   0   0   0   0   2   0   2   0   0   0   2   2   0   2   0   0   0   0   0   0   2   2   2   0   2   2   2   2   2   2   0   0   0   0   0   0   0   0   2   2   2   0   0   0   2   2   0   0   0   0   0   0   0   2   0   2   2   2   0   2   2   2   2   2   2   2   2   2   0   2   2   0   2   2   2   2   2   2   2   0   0   0   0   0   2   2   2   0   0   0   2   2   2   2   2   2   2   2   0   0   0   0   0   0   0   2   0   0   0   0   0   0   0   0   0   0   0   2   2   0   0   0   2   0   0   0   2   2   2   0   0   2   0   0   0   0   2   2   2   2   0
 MK-6-4                 2   0   0   0   2   0   0   2   2   2   2   2   2   0   2   2   2   2   2   0   2   0   2   0   0   2   0   2   0   0   0   2   2   0   0   2   0   0   0   0   0   2   0   0   0   2   0   2   0   0   0   2   0   2   0   2   2   2   0   0   0   0   0   2   0   2   0   2   0   2   2   0   2   0   0   0   0   0   0   0   2   0   0   2   2   2   2   2   2   0   2   0   0   0   0   0   0   2   0   2   0   0   0   2   2   0   0   0   2   0   0   0   2   0   2   2   2   0   2   2   2   2   2   2   2   2   0   0   2   2   0   0   2   2   2   2   2   2   0   0   0   0   0   2   2   2   0   0   0   2   2   2   2   2   2   2   2   0   0   0   0   0   0   0   0   0   0   0   0   0   0   2   0   0   0   0   2   2   0   0   0   2   0   2   2   2   2   2   0   2   2   0   0   0   0   2   2   2   2   2
 MK-6-5                 2   0   2   0   0   0   0   2   2   2   0   2   2   0   2   2   2   2   0   0   2   0   2   2   0   2   0   2   0   0   0   2   2   0   0   2   0   0   0   0   0   2   0   0   0   2   0   2   0   0   0   2   0   2   0   2   2   2   0   0   0   0   0   2   0   2   0   2   2   2   2   0   2   0   0   0   0   0   0   2   0   0   2   2   2   2   2   2   2   0   2   0   2   0   0   0   0   0   0   2   0   0   0   2   2   0   0   0   2   0   0   0   2   0   2   0   2   0   2   2   2   2   2   2   2   0   0   0   2   2   0   0   2   2   2   2   2   2   0   0   0   0   0   2   2   2   2   0   0   0   2   2   2   2   2   2   2   0   0   0   0   0   0   0   0   0   0   2   0   0   0   2   0   0   0   0   0   2   0   0   0   2   0   2   0   2   2   2   0   2   2   2   0   0   0   2   2   0   2   2
 MK-6-6                 2   0   2   0   0   0   0   2   2   2   0   2   0   0   0   2   2   2   0   2   2   0   2   2   0   2   0   2   0   0   0   2   2   0   0   2   0   0   0   0   2   2   2   0   0   0   0   0   0   0   0   2   0   2   0   2   2   2   0   0   0   0   0   2   0   2   0   2   2   2   2   0   2   0   0   0   0   0   2   2   0   0   0   2   2   2   2   2   2   0   0   0   2   0   0   0   0   0   0   2   0   2   2   2   2   0   0   0   2   0   0   0   0   2   2   0   2   0   2   2   2   2   2   2   2   0   0   0   2   0   0   0   2   2   2   2   2   2   0   0   0   0   0   2   2   0   2   0   0   0   0   2   2   2   2   2   2   0   0   2   0   0   0   0   0   0   0   2   0   0   0   2   0   0   2   2   0   0   0   0   0   2   0   2   2   2   2   0   0   2   2   2   0   0   0   2   0   2   2   0
 MK-6-7                 2   0   2   0   2   0   0   2   2   2   0   2   2   0   0   2   2   2   0   2   2   0   2   2   0   2   0   2   0   0   0   2   2   0   0   2   0   0   0   0   0   2   2   2   0   0   0   0   0   0   0   2   0   2   0   2   2   0   0   0   0   0   0   2   0   2   0   2   2   2   2   0   2   0   0   0   0   0   2   2   0   2   0   2   2   2   0   2   2   0   0   0   2   0   0   0   0   0   0   2   0   0   2   2   2   0   2   0   0   0   0   0   0   2   2   0   2   2   2   2   2   2   0   2   2   0   0   0   2   0   0   0   2   2   2   2   2   2   0   0   0   0   0   2   0   0   2   0   0   0   0   2   2   2   2   2   2   0   0   2   0   0   0   0   0   0   0   2   0   0   0   2   2   0   2   2   0   2   0   0   0   2   0   0   2   2   2   0   0   2   2   0   0   2   2   2   0   2   2   2
 MK-6-8                 2   0   2   0   2   0   0   0   2   2   0   0   2   0   0   0   2   2   0   2   0   0   2   2   0   2   2   2   0   0   0   2   2   0   0   2   0   0   0   0   0   2   2   2   0   0   0   0   0   0   0   2   0   2   0   2   2   2   0   0   0   0   0   2   0   2   2   2   2   2   2   0   2   0   0   0   0   0   2   0   0   2   0   2   2   2   0   2   2   0   0   0   0   0   0   0   0   0   0   2   2   0   2   2   0   0   2   2   2   0   0   0   2   2   2   0   2   2   2   2   2   2   0   2   2   0   0   0   2   0   0   0   0   2   2   2   2   2   0   0   0   0   0   2   0   0   2   0   0   0   0   2   2   2   2   2   2   0   0   2   0   0   2   0   0   0   0   2   0   0   0   2   2   0   2   2   0   2   0   0   0   2   0   0   2   0   2   0   0   2   0   0   0   2   2   2   0   2   2   2
 MK-6-9                 2   0   2   0   2   0   0   0   2   2   0   0   2   2   2   0   2   2   0   2   0   0   2   2   0   2   2   2   2   0   0   2   2   0   0   2   0   0   2   0   0   2   2   2   0   0   0   0   0   0   0   2   0   2   0   2   2   0   0   0   0   0   0   2   2   2   2   2   2   2   2   0   2   0   0   0   0   0   2   0   0   2   0   2   2   2   0   2   2   0   0   0   0   2   0   2   0   0   0   2   2   0   2   2   0   0   2   2   2   0   0   0   2   2   2   0   2   2   2   2   0   2   2   2   2   0   0   0   2   0   0   0   0   2   2   0   2   2   0   0   0   0   0   2   0   0   2   0   0   2   0   2   2   2   2   2   2   0   0   2   0   0   2   0   0   0   0   2   0   0   0   2   0   0   2   0   0   2   2   0   0   2   0   0   2   0   2   0   0   2   2   0   0   2   2   2   0   2   2   2
 MK-6-10                0   0   2   0   2   0   0   0   2   2   0   0   0   2   2   0   2   2   0   2   0   0   2   2   0   2   2   2   2   2   0   2   0   0   0   2   0   0   2   0   2   0   2   2   0   0   2   0   0   0   0   2   0   2   0   2   2   0   0   0   0   0   0   2   2   2   2   2   2   2   2   0   2   0   0   0   0   0   2   0   0   2   2   2   2   2   0   0   2   0   0   0   0   0   0   0   0   0   0   2   2   0   2   2   0   0   2   2   2   0   0   0   2   2   2   0   2   2   2   2   2   2   2   2   2   0   0   0   2   0   0   0   0   2   2   0   2   2   0   0   0   0   0   0   0   0   2   0   0   0   0   0   2   2   2   2   2   0   2   2   0   0   2   0   0   0   0   2   0   0   0   2   0   0   2   0   0   2   2   0   0   2   0   0   2   0   2   0   2   2   2   0   0   2   2   2   0   2   2   2
 MK-6-11                0   2   2   2   2   0   0   2   2   2   0   0   0   2   0   0   2   2   0   2   0   0   2   2   0   2   2   2   2   2   0   0   0   2   0   2   0   0   2   2   2   0   2   2   0   0   2   0   0   0   0   2   2   2   0   2   2   0   0   0   0   0   0   2   2   2   2   2   2   2   2   0   2   0   0   0   0   0   2   0   0   0   2   2   2   2   0   0   2   0   0   2   2   0   0   0   0   0   0   2   2   0   2   2   0   0   2   2   2   0   0   0   2   2   2   0   2   2   2   2   2   2   2   2   2   0   2   0   2   0   0   0   0   2   2   0   2   2   0   0   0   0   0   0   0   0   2   2   0   2   0   0   2   2   2   2   2   0   2   2   0   0   2   2   0   0   0   2   0   0   0   2   0   0   2   0   0   2   2   0   2   2   0   0   2   0   2   0   2   2   2   0   0   2   2   2   0   0   2   2
 MK-6-12                2   2   2   2   2   0   2   2   2   2   0   0   0   2   2   0   2   2   0   2   0   0   2   2   0   2   2   2   2   2   0   0   0   2   0   2   0   0   2   2   2   0   2   2   0   0   2   0   2   0   0   2   2   2   0   0   2   0   0   2   2   2   0   2   2   2   2   2   2   2   2   0   2   0   0   0   0   0   2   0   0   0   2   2   2   2   0   0   2   0   2   2   0   0   0   0   0   0   0   2   2   0   2   2   0   2   2   2   2   0   0   0   0   2   2   0   2   2   2   2   2   2   2   0   2   0   2   0   2   0   0   0   0   2   2   0   2   2   0   0   0   0   0   0   0   0   2   2   0   2   0   0   2   2   2   2   2   0   2   2   0   0   2   2   0   0   0   2   0   0   0   2   0   0   2   0   0   2   2   0   2   2   0   0   2   0   2   0   2   2   2   0   0   2   2   2   0   0   2   2
 MK-6-13                2   2   2   2   2   0   2   2   2   2   0   0   0   2   2   0   2   2   0   2   0   0   2   2   0   2   2   2   2   2   2   0   0   2   0   2   0   0   2   2   2   0   0   2   0   0   2   0   2   0   0   2   2   2   2   0   2   0   0   0   2   2   0   2   0   0   0   2   2   2   2   0   0   0   0   0   0   0   2   0   0   0   2   2   2   2   0   0   2   0   2   2   0   0   0   0   0   0   0   2   2   0   2   2   0   2   2   2   2   0   0   0   0   2   2   0   2   2   2   2   2   0   2   0   2   0   2   0   2   0   0   0   0   2   2   0   2   2   0   0   0   0   0   0   0   0   2   2   2   2   0   0   2   2   2   2   2   0   2   0   0   2   2   2   0   0   0   2   0   0   0   2   0   0   2   0   0   2   2   0   2   2   0   0   2   0   2   0   2   2   2   0   0   2   0   2   0   0   2   2
 MK-6-14                0   2   2   2   2   0   2   2   2   2   0   0   0   2   2   0   2   2   0   2   0   0   2   2   0   2   2   2   2   2   2   0   2   2   0   2   0   0   2   2   2   2   0   2   0   0   2   0   2   0   0   2   2   2   2   2   2   0   0   0   2   0   2   2   0   0   0   2   0   0   2   0   0   0   0   0   0   0   2   0   0   0   0   2   2   2   0   0   2   0   2   2   0   0   0   0   0   0   0   2   2   0   2   2   0   2   2   2   2   0   0   0   0   2   2   0   2   2   2   2   2   0   0   0   2   0   2   0   2   0   0   0   0   2   2   0   2   2   0   0   0   0   0   0   0   2   2   2   2   2   0   0   2   2   2   2   2   0   2   0   0   0   2   2   0   0   0   2   0   0   0   2   2   0   2   0   0   2   2   0   2   2   0   0   2   0   2   0   2   2   2   0   0   2   0   2   0   0   2   2
 MK-6-15                0   2   2   2   0   0   2   2   0   2   0   0   0   2   2   0   2   2   2   2   0   0   2   2   0   2   2   2   2   2   2   0   2   2   0   2   0   0   2   2   2   2   0   2   0   0   2   0   2   0   0   2   2   2   2   2   2   0   0   0   2   0   2   2   0   0   0   2   0   0   2   0   0   0   0   0   0   2   2   0   0   0   0   2   2   2   2   0   2   2   2   0   0   0   2   0   0   0   0   2   2   0   2   2   0   2   2   0   2   0   0   0   0   2   2   0   2   2   2   2   2   2   0   0   0   0   2   0   2   0   0   0   0   2   2   0   2   2   0   0   0   2   0   0   0   2   2   2   2   2   0   0   2   2   0   2   2   0   2   0   0   0   2   2   2   0   0   2   0   0   2   2   2   0   2   0   0   2   2   2   2   2   0   0   2   0   2   0   2   2   2   0   0   2   0   2   0   0   2   0
 MK-6-16                2   2   0   0   0   0   2   0   0   2   2   0   0   2   2   0   2   2   0   2   0   0   2   2   0   2   2   2   2   0   2   0   2   2   0   2   0   0   2   2   2   2   0   2   0   0   2   0   2   0   0   2   2   2   2   2   2   0   0   0   2   0   2   2   0   0   0   2   0   0   0   0   0   0   0   0   0   2   2   0   0   0   0   2   2   2   0   2   2   2   2   0   0   0   2   0   0   0   0   2   2   0   2   2   0   2   2   0   2   0   0   0   0   2   2   0   2   0   2   2   2   2   0   0   0   0   2   0   2   2   0   0   0   2   2   0   2   2   0   0   0   2   0   0   0   2   0   2   2   2   0   0   2   2   0   2   2   0   2   0   0   0   2   2   2   0   0   2   0   0   2   2   2   0   2   2   0   2   2   2   2   2   0   0   2   0   2   0   2   0   2   0   0   0   0   2   0   0   2   0
 
!****************************************** Phenotypic Data **********************************************************
!-100.0 is resevred for missing phenotype
SimulatedTrait1         8.6283    9.5346   10.3680    9.8844    7.9900    7.0658    9.2498   10.3522    8.8575   12.4870   11.1040    9.5347    9.4378   11.0819   11.1319    8.9533    9.3635   10.8003   11.0951   12.3753   11.0090    9.5244    9.7946    8.3944    8.3153    8.2093    9.9128    9.9672   10.9290   10.1419   11.1811   10.0932    9.0357    9.7544    8.4317   11.4735   11.0633   12.4191   10.0096    9.5337    8.7806    8.2081   12.0603   10.2547    9.8338   11.1020   10.0193   12.1693    7.3345   12.5363   13.1797   10.6843   10.6255    8.3585    9.1578   12.3259    8.3653    9.7186   10.4459   11.8002    8.4388    9.8974   11.0177   10.4198    9.8560   10.2503    8.3862    9.0971   10.5841    9.0768   11.7983   10.9766    7.7670    8.9229    9.1881   11.7259   10.2094   10.2543   10.1195   11.2543   11.0002    7.1984    9.7644    9.8250    8.8992    8.7583   11.6084   10.6172    9.4511    7.3096   10.3681    8.6734   11.0621   12.5196    8.9039    9.7322   12.4772   10.4375    8.2958    9.0105   11.1277    9.7666   13.0096   12.6976   10.1548   11.1031    9.6562   10.2294   11.0587    8.5916   11.9498   10.7033   11.8161   11.9533   11.8915    7.5804   10.1093    9.8457    7.6613    7.9630   11.3162    8.4723    9.7264    9.3105   12.3859   10.2878    9.9889   13.0528    8.0086   12.3913   11.4938   11.4634   10.7304    9.6675   10.3861    8.8784    8.1789   12.6075   11.1594   12.5800    7.9578   10.2052   10.2742    7.0846    8.5455    6.7683   11.6408    8.8514    9.9559   10.3813   10.0750    8.7766   11.9965   10.1190   13.4330   10.5091    8.8360   10.9801   10.7026   11.6877    8.6708   13.0742    9.7247    9.1265   11.4254   10.2921   10.0283    9.7698    9.3582   11.4117   10.6619   12.5636   12.2418    7.2618   10.7013   11.4200    8.4359   10.7549   10.7420   10.2658   12.4287   11.3146   10.7920   11.0596    8.5660    8.3446    9.5155    7.3479    9.4569   10.0267   12.8731    9.3772    9.8137   10.1556   12.7784   12.3374    8.4467    6.6113   11.0606   11.3240
SimulatedTrait2        13.5038   15.3304   13.3941   16.8094   12.6027   14.5199   15.5608   16.3614   14.4674   15.5903   17.3716   13.1573   15.9491   16.8486   14.5909   13.9291   16.0004   12.9621   13.3866   14.3101   14.7263   13.0301   17.6526   16.0468   14.0025   13.1589   15.1061   14.2702   14.6727   15.4451   13.5316   14.2749   13.3048   13.2372   15.9538   15.0164   14.6343   14.1754   16.2880   14.2357   13.3525   12.1595   15.4857   14.4062   13.3879   13.1910   15.6558   12.3874   14.2196   17.7451   17.6782   16.5674   16.1156   16.6642   15.4191   14.0339   15.0343   16.1867   14.8112   14.9206   12.6924   12.9817   17.4123   18.9641   16.8042   13.8762   17.4559   15.7866   15.3207   15.6544   13.3410   13.7184   14.9136   13.6392   15.1168   14.8545   13.5085   17.7630   15.2645   12.3917   15.8353   13.2724   12.3711   15.8656   17.6667   13.3558   14.8861   14.4793   14.8571   14.5717   15.7696   13.9732   15.9242   16.3394   15.6646   15.0016   15.1974   14.0873   14.0871   13.0572   16.4712   17.1060   15.7763   17.0777   15.0620   16.6868   15.5528   16.0662   15.3825   15.5115   14.2307   16.2253   14.9892   15.3260   14.3788   15.8474   15.6491   14.5542   11.9450   16.6159   16.8860   17.6863   14.3851   15.2503   13.6902   14.9523   15.5870   13.8025   13.7506   17.6750   14.9013   15.0075   15.7214   17.1786   15.0453   15.5508   14.1624   15.6193   15.1617   15.2067   15.3179   15.3181   14.7997   15.6038   15.0976   15.3071   17.1320   14.7008   14.9058   15.0034   15.8226   14.7773   13.6977   14.6084   16.8527   14.2568   15.1767   16.3373   14.2574   13.2886   15.4951   14.7955   13.0281   15.5964   14.8805   15.6300   12.9856   15.8111   15.9686   14.2605   17.4493   14.9024   16.1576   13.5182   12.7224   15.9844   13.5146   15.2335   15.9202   11.7687   16.9875   16.0008   14.9719   16.4997   15.3388   15.7478   11.4847   15.4069   18.2892   15.3366   12.6036   14.2206   16.3570   15.7005   15.8035   14.6509   15.4497   12.1453   13.6722   16.0066
 
