# Supplementary material for: Inclusive Composite Interval Mapping of QTL by Environment Interactions in Biparental Populations
Source: PLoS One. 2015 Jul 10;10(7):e0132414. doi: 10.1371/journal.pone.0132414 (PMC4498613; doi:10.1371/journal.pone.0132414)
Supplement: S3 File — (ZIP) [file pone.0132414.s003.zip › Simulation for unliked model/Simulated popualtions/run_00008.met]

!**********************Note: lines staring with "!" are remarks and will be ignored in the program********************
!*********************************General Information**********************************
!Assuming F1 = P1 x P2, populations available in QTL IciMapping are: 
!  1, P1BC1F1 = P1 x F1, the first backcrossing where P1 is used as the recurrent parent;
!  2, P2BC1F1 = P2 x F1, the first backcrossing where P2 is used as the recurrent parent;
!  3, F1DH, F1-derived doubled haploids; 
!  4, RIL or F1RIL, recombination inbred lines through the repeated selfing of F1;
!  5, P1BC1RIL, recombination inbred lines through the repeated selfing of P1BC1F1;
!  6, P2BC1RIL, recombination inbred lines through the repeated selfing of P2BC1F1;
!  7, F2, the selfing generation of F1;
!  8, F3, the selfing generation of F2;
!  9, P1BC2F1, the second backcrossing where P1 is used as the recurrent parent; 
! 10, P2BC2F1, the second backcrossing where P2 is used as the recurrent parent;
! 11, P1BC2RIL, recombination inred lines through the repeated selfing of P1BC2F1; 
! 12, P2BC2RIL, recombination inred lines through the repeated selfing of P2BC2F1; 
! 13, P1BC1F2, the selfing generation of P1BC1F1; 
! 14, P2BC1F2, the selfing generation of P2BC1F1; 
! 15, P1BC2F2, the selfing generation of P1BC2F1; 
! 16, P2BC2F2, the selfing generation of P2BC2F1; 
! 17, P1BC1DH, P1BC1F1-derived doubled haploids; 
! 18, P2BC1DH, P2BC1F1-derived doubled haploids; 
! 19, P1BC2DH, P1BC2F1-derived doubled haploids; 
! 20, P2BC2DH, P2BC2F1-derived doubled haploids; 
   3      !Mapping Population (see remarks above)
   2      !Mapping Function (1 for Kosambi; 2 for Haldane; 3 for Morgan)
   2      !Marker Space Type (1 for intervals; 2 for positions)
   1      !Marker Space Unit(1 for centiMorgans; 2 for Morgan)
   6      !Number of Chromosomes (or Linkage Groups)
 200      !Size of the mapping population
   2      !Number of environments
 
!***************************************** Chromosomes and Linkage Maps **********************************************
!Chromosome                 NumMarkers
-CH1                        16
-CH2                        16
-CH3                        16
-CH4                        16
-CH5                        16
-CH6                        16
!Linkage map (Marker name followed by position or the interval length)
 MK-1-1                1     0.000
 MK-1-2                1    10.000
 MK-1-3                1    20.000
 MK-1-4                1    30.000
 MK-1-5                1    40.000
 MK-1-6                1    50.000
 MK-1-7                1    60.000
 MK-1-8                1    70.000
 MK-1-9                1    80.000
 MK-1-10               1    90.000
 MK-1-11               1   100.000
 MK-1-12               1   110.000
 MK-1-13               1   120.000
 MK-1-14               1   130.000
 MK-1-15               1   140.000
 MK-1-16               1   150.000
 MK-2-1                2     0.000
 MK-2-2                2    10.000
 MK-2-3                2    20.000
 MK-2-4                2    30.000
 MK-2-5                2    40.000
 MK-2-6                2    50.000
 MK-2-7                2    60.000
 MK-2-8                2    70.000
 MK-2-9                2    80.000
 MK-2-10               2    90.000
 MK-2-11               2   100.000
 MK-2-12               2   110.000
 MK-2-13               2   120.000
 MK-2-14               2   130.000
 MK-2-15               2   140.000
 MK-2-16               2   150.000
 MK-3-1                3     0.000
 MK-3-2                3    10.000
 MK-3-3                3    20.000
 MK-3-4                3    30.000
 MK-3-5                3    40.000
 MK-3-6                3    50.000
 MK-3-7                3    60.000
 MK-3-8                3    70.000
 MK-3-9                3    80.000
 MK-3-10               3    90.000
 MK-3-11               3   100.000
 MK-3-12               3   110.000
 MK-3-13               3   120.000
 MK-3-14               3   130.000
 MK-3-15               3   140.000
 MK-3-16               3   150.000
 MK-4-1                4     0.000
 MK-4-2                4    10.000
 MK-4-3                4    20.000
 MK-4-4                4    30.000
 MK-4-5                4    40.000
 MK-4-6                4    50.000
 MK-4-7                4    60.000
 MK-4-8                4    70.000
 MK-4-9                4    80.000
 MK-4-10               4    90.000
 MK-4-11               4   100.000
 MK-4-12               4   110.000
 MK-4-13               4   120.000
 MK-4-14               4   130.000
 MK-4-15               4   140.000
 MK-4-16               4   150.000
 MK-5-1                5     0.000
 MK-5-2                5    10.000
 MK-5-3                5    20.000
 MK-5-4                5    30.000
 MK-5-5                5    40.000
 MK-5-6                5    50.000
 MK-5-7                5    60.000
 MK-5-8                5    70.000
 MK-5-9                5    80.000
 MK-5-10               5    90.000
 MK-5-11               5   100.000
 MK-5-12               5   110.000
 MK-5-13               5   120.000
 MK-5-14               5   130.000
 MK-5-15               5   140.000
 MK-5-16               5   150.000
 MK-6-1                6     0.000
 MK-6-2                6    10.000
 MK-6-3                6    20.000
 MK-6-4                6    30.000
 MK-6-5                6    40.000
 MK-6-6                6    50.000
 MK-6-7                6    60.000
 MK-6-8                6    70.000
 MK-6-9                6    80.000
 MK-6-10               6    90.000
 MK-6-11               6   100.000
 MK-6-12               6   110.000
 MK-6-13               6   120.000
 MK-6-14               6   130.000
 MK-6-15               6   140.000
 MK-6-16               6   150.000
!*********************************** Marker Types ********************************************************************
!Co-dominant marker: When heterozygote F1 is present, P1 is coded as 2, F1 is coded as 1, and P2 is coded as 0; Otherwise, P1 is coded as 2, and P2 is coded as 0. 
!Dominant marker: When heterozygote F1 is present, P1 and F1 are coded as 12, and P2 is coded as 0; Otherwise, P1 is coded as 2, and P2 is coded as 0.  
!Recessive markers: When heterozygote F1 is present, P1 is coded as 2, and F1 and P2 are coded as 10; Otherwise, P1 is coded as 2, and P2 is coded as 0. 
!Missing marker is coded as -1. 
 MK-1-1                 0   2   2   2   2   2   0   0   0   0   2   2   2   2   0   2   0   0   2   2   2   0   2   2   0   0   0   2   0   0   0   0   2   0   2   2   2   2   0   2   2   0   2   2   2   2   2   2   2   0   2   0   0   0   0   2   2   2   2   0   2   0   0   0   2   2   0   0   0   2   0   2   0   2   2   0   2   0   2   0   0   0   0   0   2   2   2   2   2   0   0   0   0   2   0   2   0   2   0   2   2   2   2   2   0   0   2   0   0   0   0   0   0   0   0   0   2   0   0   2   2   2   2   0   2   0   2   2   2   0   2   2   2   2   0   0   2   0   2   2   0   0   2   0   2   0   0   2   2   0   0   2   0   0   0   2   2   2   0   2   2   0   0   0   2   0   2   2   0   2   2   2   0   0   0   2   2   2   0   0   2   2   2   0   0   0   0   2   2   2   0   0   0   0   2   2   2   2   0   2
 MK-1-2                 0   2   2   2   2   2   0   0   0   0   2   2   2   2   0   2   0   0   2   2   2   2   2   0   0   0   2   2   0   0   0   0   2   0   2   2   2   2   0   2   2   0   0   2   2   2   2   2   2   0   2   0   0   0   0   2   2   0   2   0   2   2   0   0   2   2   0   0   0   2   0   2   0   2   2   0   2   0   2   0   0   0   0   0   2   2   2   2   2   0   0   0   0   2   0   2   0   2   0   2   2   2   2   2   0   0   2   0   0   0   0   0   0   0   0   2   2   0   0   2   2   2   2   0   0   0   0   0   2   0   2   0   2   2   0   0   2   0   2   2   2   0   2   0   2   0   0   2   2   0   0   2   0   0   2   0   2   2   0   2   2   0   0   0   2   0   2   2   0   2   2   2   0   0   0   2   0   2   0   0   2   2   2   0   0   0   0   2   2   2   0   0   0   0   2   2   2   2   0   2
 MK-1-3                 0   2   2   2   2   2   0   0   0   0   2   2   2   2   0   0   0   0   2   2   2   2   2   0   0   0   2   2   0   0   0   0   2   0   2   2   2   0   0   0   2   0   0   2   2   2   2   2   2   0   2   0   0   0   0   2   2   0   2   0   2   2   0   0   2   0   2   0   0   2   0   2   0   2   2   0   2   0   2   0   0   0   0   0   2   2   2   2   2   0   2   0   2   2   2   2   0   2   0   2   2   2   2   2   0   0   2   0   0   0   0   0   0   0   0   2   2   0   0   2   2   2   2   0   0   0   0   0   2   2   0   0   2   2   0   0   2   0   2   2   2   0   2   0   2   0   0   2   2   0   0   0   2   0   2   0   2   2   0   0   2   2   0   0   0   0   2   2   0   0   2   2   0   0   0   2   0   2   0   0   2   2   2   0   0   0   0   2   2   2   0   0   0   0   2   2   2   2   0   2
 MK-1-4                 0   2   2   2   2   2   0   0   0   0   2   2   0   2   2   0   0   0   2   2   2   2   2   0   0   0   2   2   0   0   0   2   2   0   2   2   2   0   0   0   2   0   0   2   2   2   2   2   2   0   2   0   0   0   0   2   2   0   2   0   2   2   0   0   2   0   2   2   0   2   0   2   0   2   2   0   2   0   2   0   0   0   2   0   2   2   2   2   0   0   2   0   2   2   2   2   0   2   0   2   2   2   2   2   0   0   0   0   0   0   0   0   0   0   0   2   2   0   0   2   2   2   2   2   0   0   0   0   2   2   0   0   2   2   0   0   2   0   2   2   2   0   2   0   2   0   0   2   2   0   0   0   0   2   2   2   2   2   2   0   2   2   0   0   0   0   2   2   0   0   2   2   0   0   2   2   0   2   0   0   2   2   2   0   0   0   0   2   2   2   2   0   0   0   0   2   2   2   0   2
 MK-1-5                 0   2   2   2   2   2   0   0   0   0   2   2   0   2   2   0   0   0   2   2   2   2   2   0   0   0   2   2   0   0   2   2   2   0   2   2   2   2   0   0   2   0   0   2   2   2   2   2   2   2   2   0   0   0   0   2   2   0   2   0   0   2   2   0   0   0   2   2   0   2   0   2   0   2   2   0   2   0   2   2   0   2   2   0   2   2   2   2   0   0   2   0   0   2   2   2   0   2   0   2   2   2   2   2   0   2   0   0   0   0   0   0   0   0   0   2   2   0   0   2   2   0   2   2   0   0   0   0   0   2   0   0   2   2   2   0   2   0   2   2   2   0   0   0   2   0   0   2   2   0   0   0   2   2   2   2   2   2   2   0   2   2   0   2   0   0   2   2   0   0   2   2   0   0   2   2   0   2   0   0   2   2   2   0   0   2   0   2   2   2   2   0   0   0   0   0   0   2   0   2
 MK-1-6                 2   2   2   2   2   2   0   0   0   0   2   2   2   2   2   0   0   0   0   2   2   2   0   0   2   0   2   2   0   0   2   2   2   0   2   2   2   2   0   0   2   0   0   2   0   2   2   2   2   2   2   0   0   2   0   2   2   0   2   0   0   0   2   0   0   0   2   2   2   2   0   2   0   2   2   0   2   0   2   0   0   2   2   2   2   2   2   2   0   2   2   0   0   2   2   0   0   2   0   2   2   2   2   2   0   2   0   0   0   0   0   0   0   0   0   2   2   0   0   2   2   0   2   2   0   0   0   0   0   2   0   2   2   2   2   0   0   0   2   2   2   0   0   0   2   2   0   2   0   0   0   0   2   2   2   2   2   2   2   0   2   2   0   2   0   0   2   2   0   0   2   2   0   0   2   2   0   2   0   0   2   0   2   0   2   2   0   2   2   2   2   0   0   0   0   2   0   2   0   2
 MK-1-7                 2   0   2   2   2   2   0   0   0   2   2   2   2   2   0   0   0   0   2   2   2   2   0   0   2   0   2   2   0   0   2   2   2   0   2   2   2   2   0   0   2   2   0   0   0   2   2   2   2   2   2   0   0   2   0   2   0   0   2   0   0   0   2   0   0   0   2   0   2   2   0   2   2   2   2   0   0   2   0   0   0   2   2   2   2   2   2   2   0   2   2   0   0   2   2   0   0   2   0   2   0   2   2   2   0   2   0   0   0   0   0   0   0   2   0   2   2   0   0   2   2   0   2   2   0   0   0   0   0   2   0   2   2   2   2   0   0   0   2   2   2   0   0   0   0   2   0   2   0   0   0   0   2   2   0   2   2   2   2   0   2   2   2   0   0   0   2   2   0   0   2   2   0   0   0   2   2   2   0   0   2   0   2   0   0   2   0   2   0   2   0   0   0   0   0   0   0   2   0   2
 MK-1-8                 0   0   2   2   2   2   0   0   0   2   2   2   2   2   0   0   0   0   2   2   2   2   0   0   2   0   2   2   0   0   2   2   2   0   2   2   2   2   0   0   2   2   2   0   0   2   2   0   0   2   2   0   2   2   0   2   0   2   2   0   0   0   2   0   0   0   2   2   0   0   0   2   2   2   2   2   0   2   0   2   0   2   2   2   2   2   2   2   0   2   2   2   0   2   2   2   0   2   0   2   0   2   2   2   0   0   0   0   0   0   0   0   0   0   0   2   2   0   0   2   2   0   2   2   0   2   2   0   0   2   0   2   2   2   2   0   0   0   2   2   2   2   0   0   0   2   0   2   0   0   2   0   2   2   0   2   2   2   2   0   2   2   2   2   0   0   2   2   0   0   2   2   0   0   0   2   2   2   0   2   2   0   0   0   0   2   0   2   0   2   0   0   0   0   0   0   0   2   0   2
 MK-1-9                 0   0   2   2   2   2   2   0   0   2   0   2   2   2   0   0   0   0   2   0   2   2   0   2   2   0   2   2   0   0   2   2   2   0   2   0   2   2   0   0   2   2   2   0   0   2   2   2   0   2   2   0   2   2   0   2   0   0   2   0   0   0   2   0   0   0   0   2   0   0   0   2   2   2   2   2   0   2   0   2   0   2   2   2   2   2   2   2   0   2   2   2   0   2   2   2   0   2   0   2   0   2   2   2   0   0   0   0   0   0   0   0   0   0   0   2   2   2   0   2   2   0   2   2   0   2   0   0   0   2   0   2   2   2   2   0   0   2   2   2   2   2   0   0   0   2   0   2   0   0   2   0   2   0   0   2   2   2   2   0   2   2   2   2   2   0   2   2   0   0   0   2   0   0   0   2   2   2   0   2   2   0   0   0   0   2   2   2   0   2   0   2   0   0   0   2   0   0   0   2
 MK-1-10                0   0   2   2   2   2   2   0   0   2   0   2   2   2   0   0   0   0   2   0   2   0   0   2   2   0   2   2   0   0   2   2   2   0   2   0   2   2   0   0   2   2   2   0   0   2   0   2   0   2   2   0   0   2   0   2   0   0   2   0   0   0   2   0   0   0   0   2   0   0   0   2   2   2   2   2   0   2   0   2   0   2   2   2   2   2   2   2   0   2   2   2   0   2   2   2   0   0   0   2   0   2   2   2   0   0   0   0   2   0   0   0   0   2   0   2   2   2   2   2   0   0   2   2   0   2   0   0   0   2   0   2   2   2   2   0   2   2   2   2   2   2   0   0   0   2   0   2   0   0   2   0   2   0   0   2   2   2   2   0   2   2   2   0   2   0   2   2   0   0   0   2   0   0   0   2   2   2   0   2   2   0   0   0   0   2   2   2   0   2   0   2   0   0   0   2   0   0   0   2
 MK-1-11                2   2   2   2   2   2   2   0   0   2   2   2   2   2   0   0   2   2   2   0   2   0   0   2   2   0   2   2   0   0   2   2   2   0   2   0   0   2   0   0   2   2   2   0   0   2   2   2   0   0   2   0   0   2   0   2   2   0   2   0   0   0   2   0   0   0   0   2   0   0   0   0   2   2   2   2   0   2   0   2   0   2   2   2   2   0   2   2   0   2   2   2   0   2   2   2   0   0   0   2   0   2   2   2   0   0   2   0   2   0   0   0   0   2   0   2   2   2   2   0   0   0   2   2   0   2   0   0   0   2   2   2   2   2   2   0   2   2   2   2   2   2   0   0   0   2   0   2   0   2   2   0   2   0   0   2   2   2   2   0   2   2   0   0   2   0   2   0   2   0   0   2   0   0   2   2   2   2   0   2   2   0   0   2   0   2   2   2   0   2   0   2   0   0   0   2   0   0   0   0
 MK-1-12                2   2   2   2   2   2   2   2   0   2   2   2   2   2   0   0   2   2   2   0   2   0   0   2   2   0   2   2   0   0   2   2   2   0   2   0   2   0   0   0   2   2   2   0   0   0   2   2   0   2   2   0   0   0   0   2   2   0   2   0   0   0   2   0   0   0   0   2   0   0   0   0   2   2   2   2   0   2   0   2   0   2   2   2   2   0   2   2   0   2   2   2   0   2   2   2   0   0   0   2   0   2   2   2   0   0   2   0   2   0   0   0   0   0   0   2   2   0   2   2   0   0   2   0   0   2   0   0   0   2   2   2   2   2   2   0   2   2   2   2   2   2   0   2   0   2   0   2   0   2   2   0   2   0   0   2   2   2   2   0   2   2   0   2   2   0   2   0   2   0   0   0   0   2   2   2   2   2   0   2   2   0   0   2   0   2   2   0   0   2   0   2   0   0   0   2   0   0   0   0
 MK-1-13                2   2   2   2   2   2   2   0   0   2   2   2   2   2   0   0   2   2   2   2   2   0   0   2   2   0   2   2   0   0   2   2   0   0   2   0   2   0   0   0   2   0   2   0   0   0   0   2   0   2   2   0   2   0   0   2   2   0   2   0   0   0   0   0   0   0   0   2   0   0   0   2   2   2   2   2   0   2   0   2   2   2   2   2   2   0   2   2   0   2   2   2   0   2   2   2   0   0   0   2   0   2   2   2   0   0   2   0   2   0   2   0   0   0   0   2   2   0   2   2   0   0   2   0   0   2   0   0   2   2   2   2   2   2   2   2   2   2   2   2   2   2   0   2   0   2   0   2   0   2   2   0   0   2   0   2   2   2   0   0   0   2   0   2   2   0   2   0   2   0   0   0   0   2   2   2   2   2   0   2   2   0   0   2   0   2   2   0   0   2   0   2   0   0   0   2   0   0   0   0
 MK-1-14                2   2   0   2   2   2   2   0   0   2   2   2   0   2   2   0   2   2   2   2   2   0   0   2   2   0   2   2   0   0   2   2   0   0   2   0   2   2   0   0   2   0   2   0   0   0   0   2   0   2   2   2   2   0   2   2   2   0   2   0   0   0   0   0   0   0   0   2   0   0   0   2   2   0   0   2   0   2   0   2   2   2   2   2   0   0   2   2   0   2   0   2   0   2   2   0   0   0   0   2   0   2   2   2   0   0   2   0   2   2   2   0   0   0   0   2   2   2   0   2   0   0   2   0   0   2   0   0   2   2   2   2   2   2   0   2   2   2   2   2   2   2   0   2   0   2   2   2   0   2   2   0   0   2   0   2   2   2   0   0   0   2   0   2   2   0   2   0   2   0   0   0   0   2   2   2   2   2   2   2   2   0   0   2   2   2   2   0   0   2   0   2   0   0   0   2   0   0   0   0
 MK-1-15                2   2   0   2   2   2   2   2   0   2   2   2   0   2   2   0   2   2   2   2   2   0   0   2   2   0   2   2   0   0   2   2   0   0   2   0   2   2   0   0   2   0   2   0   0   0   0   2   0   2   0   2   2   0   2   2   2   0   2   0   0   0   0   0   0   0   0   2   0   0   0   2   2   0   0   2   0   2   0   2   2   2   2   0   0   0   2   2   0   2   0   2   0   2   2   0   0   0   0   2   0   2   2   2   0   0   2   0   2   2   2   0   0   0   0   0   2   2   0   2   0   0   2   0   0   2   0   0   2   2   0   2   2   2   0   2   2   2   2   2   2   2   2   2   0   2   2   2   0   2   2   0   2   2   0   2   0   0   0   0   0   2   0   2   0   0   2   2   2   0   0   0   0   2   2   0   0   2   2   2   2   0   0   2   2   2   2   0   0   2   0   2   0   0   0   2   0   0   0   0
 MK-1-16                2   2   0   2   2   2   2   2   0   2   2   2   0   2   2   0   2   2   2   2   2   2   0   2   2   2   2   2   2   0   2   2   0   0   2   0   2   2   0   0   2   0   2   0   0   0   0   2   2   2   0   2   2   0   2   2   2   2   2   0   0   0   0   0   2   0   0   2   0   0   0   2   2   0   0   2   0   2   0   2   2   0   2   0   0   0   2   2   0   2   0   2   0   2   2   0   0   0   0   2   0   2   2   2   0   0   2   0   2   0   2   0   2   0   0   0   2   2   0   0   0   0   2   2   0   2   0   0   2   2   0   2   0   0   0   2   2   2   0   2   2   2   2   0   2   2   2   2   0   2   2   0   2   2   2   2   2   0   0   0   0   0   0   2   0   0   2   2   2   0   0   0   0   2   2   0   0   2   2   2   2   0   0   2   2   2   2   0   0   2   0   2   0   0   0   2   0   0   0   0
 MK-2-1                 0   2   0   0   2   0   2   0   0   0   2   0   0   0   2   0   0   0   0   0   2   0   2   0   0   0   0   0   0   2   0   2   2   0   0   0   0   2   0   0   0   2   0   2   2   0   2   0   2   2   0   0   2   0   2   2   0   0   0   0   0   2   0   2   2   0   2   0   0   2   0   0   2   0   2   2   0   0   0   0   0   0   2   2   2   0   0   2   0   0   2   0   2   0   2   2   2   2   0   0   0   2   0   2   2   2   2   2   0   0   0   2   0   0   2   2   0   2   2   0   0   2   2   0   0   0   0   2   2   2   2   0   0   2   0   0   2   0   0   2   0   2   2   2   2   2   2   2   2   0   2   0   0   2   2   2   2   0   0   0   2   2   2   0   0   0   0   2   0   0   2   0   2   2   0   0   0   2   2   0   0   0   0   2   2   0   0   0   0   2   2   0   2   2   2   2   0   2   0   0
 MK-2-2                 0   2   0   0   2   0   2   0   0   0   2   0   0   0   2   0   0   0   2   0   2   0   2   0   0   0   0   0   0   2   0   2   2   0   0   0   0   0   0   0   2   2   0   2   2   0   2   0   0   2   0   0   2   0   2   2   0   0   0   2   0   2   0   2   2   0   0   0   0   2   0   2   2   0   2   2   0   0   2   0   0   0   2   0   2   0   2   2   0   0   2   0   2   0   2   2   2   2   0   0   0   2   0   0   2   2   2   2   0   2   0   0   0   0   2   2   0   2   2   2   0   2   2   0   0   0   0   2   2   2   2   0   0   2   0   0   2   0   0   2   0   2   2   2   2   2   2   2   2   2   2   0   0   2   2   2   2   0   0   0   2   2   2   0   0   0   0   2   0   0   2   0   0   2   0   0   0   2   2   0   0   0   0   2   0   0   2   0   2   2   2   0   2   2   0   2   0   2   0   0
 MK-2-3                 0   2   0   0   2   0   2   0   0   0   2   0   0   0   2   0   0   0   2   0   2   2   2   2   2   0   0   0   0   2   2   2   2   0   0   0   0   0   0   2   2   2   0   2   2   0   2   0   0   2   0   0   2   0   2   2   0   0   0   2   0   2   0   2   2   0   0   0   0   2   0   2   2   0   2   2   0   0   2   0   2   0   2   2   2   0   2   2   0   0   2   0   2   0   2   2   2   2   0   0   0   2   0   2   2   2   2   2   0   2   0   0   0   0   2   2   0   2   2   2   0   2   2   0   2   0   0   2   2   2   2   0   0   2   2   0   2   2   0   2   0   0   2   2   2   2   2   2   2   2   0   2   0   2   0   2   2   0   0   0   2   2   2   0   0   0   0   0   0   0   2   0   0   2   0   0   0   2   2   0   0   0   0   2   0   0   2   0   2   2   2   0   2   2   0   2   0   2   0   0
 MK-2-4                 0   2   0   0   2   2   2   0   0   0   2   0   0   0   2   0   0   0   2   0   2   2   0   2   2   2   0   0   0   2   2   2   2   0   0   0   0   0   2   2   2   2   2   2   2   0   2   0   0   2   0   0   2   0   2   2   0   0   0   2   0   2   0   2   2   2   0   0   2   0   2   2   0   0   2   2   0   0   2   0   2   0   2   2   2   0   2   2   0   0   2   2   2   0   2   2   2   2   0   0   0   2   0   0   2   2   2   0   0   2   0   0   0   0   2   2   0   2   2   2   0   2   2   0   2   2   0   2   2   2   2   2   0   2   2   0   0   2   2   2   2   0   2   2   2   2   2   2   2   2   0   2   0   2   0   2   2   0   0   0   2   2   2   0   0   0   0   0   0   0   2   0   0   2   0   0   0   2   2   0   0   0   2   2   0   0   2   0   2   2   2   0   2   0   0   2   0   2   2   0
 MK-2-5                 0   2   0   0   2   2   2   0   2   0   2   0   0   0   2   0   0   0   2   0   2   2   0   2   2   0   0   0   0   2   2   2   2   0   0   0   0   0   2   2   2   2   2   2   2   2   2   0   0   0   2   0   2   0   2   2   0   0   0   2   0   2   0   0   2   2   0   0   2   0   2   2   0   2   2   0   0   2   2   0   2   0   2   2   2   0   2   2   0   0   2   0   2   0   0   2   2   2   0   0   0   0   0   0   2   2   2   0   0   0   0   0   2   0   2   2   0   0   2   2   0   2   2   0   2   2   0   2   2   2   2   2   0   2   2   0   0   2   2   2   2   0   2   2   0   2   2   2   2   2   0   2   0   2   0   2   2   0   0   2   2   2   2   0   0   0   0   0   0   0   2   0   0   0   0   0   0   0   2   0   0   0   2   2   0   0   2   2   2   0   2   0   2   2   2   2   0   2   2   0
 MK-2-6                 0   2   0   0   2   2   2   2   2   0   2   0   0   0   2   0   2   0   2   0   2   0   0   2   2   2   0   0   2   2   2   2   2   0   0   0   0   0   2   2   2   2   2   2   0   2   2   2   0   0   2   0   0   0   0   0   0   0   0   2   0   2   0   0   2   2   0   0   2   0   2   2   0   2   2   0   0   2   2   0   2   0   2   2   2   0   2   2   0   0   2   0   2   0   0   2   2   2   0   0   0   0   2   0   2   2   2   2   0   0   0   0   2   0   0   2   0   0   2   2   0   2   2   0   2   2   0   2   2   2   2   2   0   2   2   0   0   2   2   2   2   0   2   2   0   2   2   2   0   2   0   2   0   2   0   2   2   2   0   2   2   2   2   0   0   0   0   0   0   0   2   0   0   0   0   0   0   0   2   0   0   0   2   2   0   0   2   2   0   0   2   0   2   2   2   0   0   2   2   0
 MK-2-7                 0   2   2   0   0   2   2   2   2   0   2   0   0   0   2   0   2   0   2   0   2   0   0   2   2   2   0   0   2   2   0   2   2   0   0   0   0   0   0   0   2   2   2   2   2   2   2   2   0   0   2   0   2   0   0   0   0   0   0   2   0   0   0   0   0   2   0   0   2   0   2   0   2   2   2   0   0   2   0   0   2   0   2   2   2   0   2   2   0   0   0   0   2   0   0   2   2   0   0   0   0   0   2   0   2   2   2   2   0   0   0   0   2   0   0   2   0   0   2   2   0   2   0   0   2   2   0   2   2   2   2   2   0   2   2   0   0   2   2   2   0   0   2   2   0   2   2   2   0   2   0   2   0   2   0   2   2   2   2   2   2   2   2   0   0   0   0   0   0   0   2   0   0   0   0   0   0   2   2   2   0   0   2   2   0   0   2   2   0   0   2   0   2   2   2   0   0   2   2   0
 MK-2-8                 0   0   0   0   0   2   2   2   2   0   0   0   2   0   2   0   2   0   2   0   0   0   0   2   2   2   0   0   2   2   0   2   2   0   0   0   0   0   0   0   2   2   2   2   2   2   2   2   0   0   2   0   2   0   0   0   0   0   0   0   0   0   0   0   2   2   0   2   2   0   2   0   2   2   2   0   0   2   0   0   2   0   2   2   2   0   2   2   0   0   0   0   0   0   0   2   0   0   0   2   2   0   2   0   2   2   2   2   0   0   0   0   2   0   0   0   0   0   2   2   0   0   0   0   2   2   2   0   2   2   0   2   0   2   2   0   0   2   2   2   0   0   2   0   0   0   2   0   0   2   0   2   0   2   0   2   2   2   2   2   2   2   2   0   0   0   2   0   0   0   2   0   0   0   0   0   0   2   2   2   0   0   2   2   0   2   0   2   0   0   0   0   2   2   2   0   0   2   2   0
 MK-2-9                 0   0   0   0   2   2   2   2   2   0   0   0   2   0   2   0   2   0   2   0   0   0   0   2   2   2   2   0   2   2   0   2   2   0   0   0   0   0   0   0   2   2   2   2   2   2   2   2   0   0   2   0   2   0   0   0   0   0   2   0   0   0   2   0   2   2   0   2   2   0   2   0   2   2   2   0   0   0   0   0   2   0   2   2   2   0   2   2   0   0   2   0   0   0   0   2   0   0   0   2   2   0   2   0   2   2   2   0   0   0   0   0   0   0   0   0   0   0   2   0   0   0   0   0   2   2   2   0   2   0   0   2   0   2   2   2   0   2   2   2   0   0   2   0   0   0   2   0   0   2   0   2   0   2   0   2   2   2   2   0   2   2   2   0   2   0   2   0   2   0   2   0   0   0   0   2   0   2   2   0   2   0   2   2   0   2   0   2   0   0   0   0   2   2   2   0   0   0   2   0
 MK-2-10                0   0   0   0   2   2   2   2   2   0   0   0   2   0   2   0   0   0   2   0   0   0   0   2   2   2   2   0   2   2   0   2   2   0   0   0   0   0   0   0   0   2   2   2   2   0   2   2   0   0   2   0   2   0   0   2   0   0   2   0   0   0   2   0   2   2   0   2   0   0   0   0   2   2   2   2   0   2   2   2   2   0   2   2   2   0   2   0   0   0   2   0   0   0   0   2   0   0   0   0   2   0   0   0   0   2   2   0   0   0   0   0   0   0   0   0   2   0   2   0   0   0   0   0   2   2   2   0   2   0   0   2   0   0   2   2   0   2   2   2   0   0   0   0   0   0   2   0   0   2   0   2   0   2   0   2   2   2   2   0   2   2   2   0   2   0   2   0   2   0   2   0   0   0   0   2   0   2   0   0   2   0   2   2   0   2   0   2   0   0   0   2   2   2   2   0   0   0   2   0
 MK-2-11                0   0   0   0   2   2   2   2   2   0   0   0   2   0   2   0   0   0   2   0   0   2   0   2   0   2   0   0   2   2   0   2   2   0   0   0   0   0   0   0   0   2   0   2   2   0   2   2   0   0   2   0   2   0   2   2   0   0   2   0   0   0   2   0   2   2   0   2   0   0   0   0   2   0   2   0   2   2   2   2   2   0   2   2   2   0   2   0   0   0   2   0   0   0   0   2   0   0   0   0   2   0   0   0   0   2   2   0   0   0   0   0   0   0   0   0   2   0   2   0   0   0   0   0   2   2   2   0   2   0   0   2   0   0   2   2   0   2   2   0   0   0   2   0   2   0   2   0   0   2   0   2   0   0   0   2   2   2   2   0   2   2   2   0   0   0   2   0   2   0   2   0   0   0   0   2   0   2   0   2   2   0   2   2   2   2   0   2   0   2   0   2   2   0   2   0   0   0   2   2
 MK-2-12                0   0   0   0   2   2   2   2   2   0   0   0   2   2   2   0   0   0   2   0   0   2   0   2   0   2   0   0   2   2   0   2   0   0   0   0   0   0   0   2   0   2   2   2   2   0   2   2   0   0   2   0   2   2   2   2   0   0   2   0   0   0   2   0   0   2   0   2   0   0   0   0   2   0   2   0   2   2   2   2   2   0   2   2   2   0   2   0   0   0   2   2   0   0   0   2   0   0   0   0   2   0   0   0   0   2   2   0   2   0   2   0   0   0   0   0   2   0   2   0   0   0   0   0   2   2   2   0   2   0   0   2   0   0   2   2   0   2   0   0   0   0   2   0   2   0   2   0   0   2   0   2   0   0   0   2   2   2   0   2   2   2   2   2   0   2   2   0   2   2   0   0   0   0   0   2   0   0   2   2   2   0   2   2   2   2   0   2   0   2   0   2   2   0   2   0   0   0   2   2
 MK-2-13                0   0   0   0   2   2   2   0   2   0   0   0   2   2   2   0   2   2   0   0   0   2   0   2   0   2   0   0   2   2   0   0   0   0   0   0   0   0   2   2   0   2   2   2   2   0   2   2   0   0   2   0   2   2   2   2   0   0   2   0   0   0   2   0   0   2   0   2   0   0   0   0   2   0   2   0   2   2   2   2   2   0   2   2   2   0   2   2   0   0   2   2   0   2   0   2   0   0   0   0   2   0   0   0   0   2   2   0   2   0   2   0   0   0   2   0   2   0   0   0   0   0   0   2   2   0   2   0   2   0   0   2   2   0   0   2   0   2   0   0   0   0   2   0   2   0   2   0   0   2   0   2   0   0   0   2   2   2   0   2   2   2   2   2   0   2   2   0   2   2   2   0   0   0   0   2   0   0   2   2   2   0   2   2   2   2   0   2   0   2   0   2   2   0   2   0   2   0   2   2
 MK-2-14                0   0   0   2   2   2   2   0   2   0   0   0   2   2   2   2   2   2   0   0   0   2   0   2   0   2   0   0   2   0   0   0   0   0   0   0   0   0   0   2   0   2   2   2   0   0   2   0   0   0   2   0   2   2   2   0   0   0   2   0   0   0   2   0   0   2   0   2   0   0   0   0   2   0   2   0   2   2   2   2   2   0   2   2   2   0   2   2   0   0   2   2   0   2   0   2   0   2   2   2   2   0   0   0   0   2   0   0   2   2   2   0   0   0   2   2   2   0   0   0   2   0   0   2   2   2   2   0   2   0   0   2   2   0   0   2   0   2   0   0   0   0   2   0   2   0   0   0   2   2   0   2   0   0   0   2   0   2   0   0   2   2   2   0   0   2   0   0   2   2   2   0   0   0   0   2   0   0   2   2   0   0   2   2   2   0   0   2   0   2   0   2   2   0   2   0   2   0   2   2
 MK-2-15                0   2   2   2   2   2   0   0   2   0   0   0   2   2   2   2   2   2   0   0   2   2   0   2   0   2   0   0   2   0   0   0   0   2   0   0   0   0   0   2   2   2   2   2   0   0   2   0   0   0   2   0   2   2   2   0   2   0   2   2   0   0   2   0   0   2   0   2   0   0   0   0   2   2   2   0   2   2   2   2   2   0   2   2   2   0   0   2   0   0   2   2   0   2   0   2   0   2   2   2   2   0   0   0   0   0   0   0   2   2   2   0   0   0   2   2   2   0   2   0   2   0   0   2   2   2   2   0   2   0   0   2   2   0   2   2   2   2   2   0   0   0   2   0   2   0   0   2   2   2   0   2   0   0   0   2   0   2   0   0   2   2   2   0   0   2   2   0   2   2   2   0   0   0   0   2   0   2   2   2   0   0   2   2   2   0   0   2   0   2   0   2   2   0   2   0   2   0   2   2
 MK-2-16                0   2   2   2   0   2   2   0   2   0   0   0   2   2   2   2   2   2   0   0   2   2   0   0   0   2   0   0   2   0   0   0   0   2   0   0   0   0   0   2   0   2   2   2   0   0   2   0   2   0   2   0   2   2   2   0   2   0   2   2   2   0   2   0   0   2   0   2   0   0   0   2   2   2   2   0   2   2   2   2   2   0   2   2   2   2   0   2   0   0   2   2   0   2   0   2   0   2   2   2   2   0   2   0   0   0   0   0   0   2   2   0   0   0   2   2   2   0   2   0   2   0   0   2   2   2   2   0   2   0   0   0   2   0   2   2   2   2   2   2   0   0   0   0   2   0   0   2   2   2   0   2   0   0   0   2   0   2   0   0   2   2   2   0   0   2   2   0   2   2   2   0   0   0   0   2   0   2   2   0   0   0   2   2   2   2   0   2   0   2   0   2   2   0   2   0   2   0   2   2
 MK-3-1                 0   0   0   0   2   2   0   2   2   2   0   2   0   0   0   2   2   2   2   2   0   2   2   2   2   2   2   0   0   0   0   2   2   2   2   0   0   0   0   0   2   2   0   0   0   0   0   0   0   0   0   0   2   0   0   2   2   2   2   0   2   0   2   2   2   2   2   2   0   2   2   2   0   0   2   2   0   2   2   2   0   0   2   2   0   0   2   2   0   2   0   2   2   2   0   2   2   2   0   2   0   0   0   2   0   0   0   2   0   2   2   0   0   2   0   2   2   2   2   0   0   0   2   2   0   2   2   2   2   0   2   0   0   0   0   2   2   2   0   2   0   0   0   2   2   0   2   2   2   2   0   0   2   0   2   0   0   0   2   0   2   2   2   2   2   0   2   2   2   2   0   0   2   0   2   2   2   2   0   2   0   0   2   2   0   2   0   2   2   2   0   0   0   0   2   0   2   2   2   2
 MK-3-2                 0   0   0   2   2   2   0   2   2   2   0   2   0   0   0   2   2   2   2   2   0   2   2   2   2   2   2   0   0   0   0   2   2   2   2   0   0   0   0   0   2   2   0   0   0   0   2   0   0   0   0   0   2   0   0   2   2   2   0   2   2   0   2   2   2   0   2   0   0   2   2   2   0   0   2   2   0   2   2   2   0   0   2   0   0   0   2   2   0   2   0   2   2   2   2   2   2   2   0   2   0   0   0   2   0   0   0   2   0   2   2   2   0   2   0   2   2   2   2   0   0   0   2   2   0   2   2   2   2   0   2   0   0   0   0   2   2   2   0   2   0   0   2   2   2   0   2   2   2   2   2   2   2   0   2   0   0   0   2   0   2   2   2   2   2   0   2   2   2   2   0   0   2   0   2   2   0   2   0   2   0   0   2   2   2   2   0   2   2   0   0   0   0   0   2   0   2   0   2   2
 MK-3-3                 0   0   0   0   2   2   2   2   2   2   0   2   0   0   2   0   2   0   2   2   0   2   0   2   2   2   2   0   0   0   0   2   2   2   2   0   2   0   0   0   2   2   0   0   0   2   2   0   0   0   0   2   2   0   0   2   2   2   0   2   0   0   2   2   0   0   2   0   0   2   2   2   0   0   2   2   0   0   2   2   0   0   2   0   0   0   2   2   0   2   0   2   2   2   2   2   2   2   0   2   0   0   0   2   0   0   0   2   0   2   2   2   0   2   0   2   2   0   2   0   0   0   2   0   0   2   2   2   2   0   2   2   0   0   0   2   2   2   0   2   0   0   2   2   2   0   2   2   2   2   2   2   2   0   2   0   0   0   2   0   2   2   0   2   2   0   2   2   2   2   0   0   2   0   2   2   0   2   2   2   0   0   2   2   2   2   0   2   2   0   0   2   0   0   2   0   2   0   2   2
 MK-3-4                 0   0   0   0   2   2   2   2   2   2   0   2   0   0   2   0   2   0   2   2   0   0   0   2   2   2   2   0   0   0   0   2   2   0   2   0   2   0   2   0   2   0   0   0   0   2   2   0   2   0   0   2   2   2   0   2   2   2   0   2   0   0   2   2   0   0   2   0   0   2   2   0   0   0   0   2   0   0   2   2   0   0   2   0   0   0   2   2   0   2   0   2   2   2   0   2   2   2   0   2   0   0   0   2   0   0   0   0   0   2   2   0   0   2   0   0   2   2   2   0   0   0   2   0   0   2   2   2   2   0   2   2   0   0   0   2   2   2   0   2   0   0   2   0   0   0   2   2   2   0   2   2   2   0   2   0   0   0   2   0   2   2   0   2   2   0   2   2   2   2   0   0   2   0   2   2   0   2   0   0   0   0   2   2   2   2   0   2   2   0   0   2   0   0   2   0   2   0   2   2
 MK-3-5                 0   0   0   0   2   2   2   0   2   0   0   2   0   0   2   0   2   0   2   2   0   0   0   2   2   2   0   0   0   0   2   2   2   0   2   0   0   0   2   0   2   0   0   0   2   2   0   0   2   0   2   2   0   2   0   2   2   2   0   2   0   0   2   2   0   0   2   2   0   2   2   0   0   0   0   2   0   0   2   2   0   0   0   0   0   2   2   2   0   2   2   2   2   2   2   0   2   2   0   2   0   0   0   2   0   0   0   0   0   2   2   0   0   2   0   0   2   2   2   2   0   0   2   0   0   2   2   2   2   0   2   2   0   0   0   2   2   2   0   2   0   0   2   0   0   0   2   2   2   0   2   2   2   0   2   0   0   0   2   0   2   2   0   2   2   2   2   2   2   2   0   0   2   0   2   2   0   2   0   2   0   0   2   2   2   2   0   2   2   0   0   2   0   0   2   0   2   0   2   2
 MK-3-6                 0   0   0   0   2   2   2   0   2   0   0   2   0   0   2   0   2   0   0   2   0   0   0   2   2   0   0   0   0   0   0   2   2   2   2   0   0   0   2   0   2   0   0   0   2   2   0   0   2   0   2   2   2   2   0   2   2   2   0   2   0   0   2   0   0   0   2   2   2   2   2   0   0   0   0   2   0   0   2   2   2   0   0   0   0   2   2   2   0   2   0   2   2   2   2   0   2   2   0   2   0   2   0   2   0   0   2   0   0   0   2   0   2   2   0   0   2   2   2   2   0   0   2   0   0   0   2   2   2   0   2   2   2   0   0   0   2   2   0   2   0   0   2   0   0   0   2   2   2   0   0   2   2   0   2   0   0   0   2   0   2   2   0   2   2   0   2   2   2   2   0   0   2   0   0   0   0   2   0   2   0   0   2   2   2   2   0   2   2   0   0   2   2   0   2   0   0   0   2   2
 MK-3-7                 0   0   0   0   2   2   2   0   2   0   0   2   0   0   2   0   2   0   0   2   0   0   0   2   2   0   0   0   0   0   0   2   0   2   2   0   2   0   2   0   2   0   2   0   2   2   0   0   2   2   2   2   2   2   0   2   2   2   0   2   0   0   2   0   0   0   2   2   2   2   2   0   0   0   0   2   0   0   2   2   2   0   0   0   0   2   2   2   0   2   0   2   2   2   2   0   2   0   0   2   0   2   0   2   0   0   2   0   0   0   2   0   2   2   0   0   2   2   2   2   0   0   2   0   0   0   2   2   2   0   0   2   2   2   0   0   0   2   0   2   0   0   2   0   0   0   0   2   2   0   0   2   2   0   2   0   0   0   2   0   2   2   0   2   2   0   2   2   2   2   0   0   2   0   0   0   0   2   0   2   0   0   2   2   2   2   0   2   2   0   0   2   2   0   2   0   2   0   2   2
 MK-3-8                 0   0   0   2   2   2   2   0   2   0   0   2   0   2   2   0   2   0   0   2   0   0   0   2   2   0   0   0   0   0   0   2   0   2   0   0   2   0   2   0   2   0   2   0   2   2   0   0   2   2   2   2   2   2   0   2   2   2   0   2   0   0   2   0   0   0   2   2   2   2   2   0   0   0   0   2   0   0   2   2   2   0   0   0   0   2   2   2   0   2   0   2   2   2   2   0   2   2   0   2   0   2   0   2   0   0   2   0   0   2   2   0   2   2   0   0   2   2   2   0   0   2   2   0   0   0   2   2   2   0   0   2   2   2   0   0   0   2   0   2   0   0   0   0   0   0   0   2   2   0   0   2   2   0   2   0   0   0   2   0   2   2   0   2   2   0   2   2   2   2   0   0   2   0   0   0   0   2   0   2   0   0   2   2   2   2   0   2   2   0   0   0   2   0   2   0   2   0   2   2
 MK-3-9                 2   0   0   2   2   2   2   0   2   0   0   2   0   2   2   0   2   2   0   2   0   0   0   2   2   0   0   2   2   0   0   2   0   2   0   0   2   0   2   0   0   0   2   0   2   2   0   0   2   2   2   2   2   2   0   2   2   2   0   2   0   0   2   0   0   0   2   2   2   2   2   2   0   0   2   0   0   2   0   2   2   2   0   0   0   2   2   2   0   2   2   2   2   2   2   0   2   2   0   0   0   2   0   2   0   0   2   0   0   2   2   0   2   2   0   0   2   2   2   0   0   2   2   0   0   0   2   2   2   2   0   2   2   2   0   0   0   2   2   2   0   2   0   0   0   0   0   2   2   0   0   2   2   0   2   0   0   0   2   0   2   2   0   0   2   0   2   2   2   2   0   0   0   0   0   0   0   2   0   0   0   2   2   2   2   2   0   2   0   0   0   2   2   2   0   0   2   0   2   2
 MK-3-10                2   0   0   2   2   2   2   0   2   2   0   2   0   2   2   0   2   2   0   2   0   0   0   2   2   0   0   2   2   0   0   2   0   2   0   0   0   0   0   0   0   0   2   0   2   2   0   0   2   2   2   2   2   2   0   2   2   2   0   2   0   0   2   2   0   2   2   2   2   2   2   2   0   0   2   0   0   2   0   2   0   2   0   0   2   2   2   2   0   2   2   2   2   2   2   2   2   2   0   0   0   2   0   2   0   0   2   0   0   2   2   0   2   0   0   2   2   2   2   0   0   0   2   0   0   0   2   2   0   2   0   2   0   2   0   2   0   2   2   2   0   2   0   0   0   0   0   2   0   0   0   2   0   0   2   0   0   0   0   0   2   2   2   0   2   0   2   2   2   2   2   0   0   0   2   0   0   2   0   0   0   0   2   2   2   2   0   2   2   0   0   2   2   2   2   0   0   0   2   2
 MK-3-11                2   0   0   2   2   2   2   0   2   2   0   2   0   2   2   2   2   2   0   2   0   0   0   0   2   0   0   2   2   2   2   2   0   2   0   0   0   0   0   0   0   0   2   0   2   0   0   0   2   0   2   0   0   2   0   2   2   2   0   2   0   0   2   2   0   2   2   0   0   2   2   2   0   0   2   2   0   2   0   0   0   0   0   0   0   2   2   2   0   2   2   2   2   2   2   2   2   2   0   0   0   2   0   2   0   0   2   0   0   2   2   0   2   0   0   2   2   2   2   0   0   0   2   0   0   0   0   2   0   2   2   2   0   2   0   2   0   2   2   2   0   2   0   0   0   0   0   2   0   0   0   2   0   0   0   0   0   0   0   0   2   2   2   0   0   0   2   2   2   2   2   0   0   0   2   0   0   2   0   0   0   0   2   2   2   2   0   2   2   0   0   2   2   2   2   0   0   0   2   2
 MK-3-12                2   0   0   2   2   0   2   0   2   2   0   2   0   2   2   2   2   2   0   2   0   0   0   0   2   0   0   2   2   2   2   2   0   2   0   0   0   0   2   0   2   0   2   0   2   0   2   0   2   0   2   0   0   2   0   2   0   2   0   2   0   0   2   2   0   2   2   0   0   2   2   2   0   0   2   2   0   2   0   0   2   2   0   0   2   2   2   0   0   2   2   2   2   2   2   2   2   2   0   0   0   2   0   2   0   0   2   0   0   2   2   0   2   0   0   2   2   2   2   0   0   0   2   0   0   2   0   2   0   2   2   2   0   2   0   2   0   2   2   2   0   2   0   0   0   0   0   2   0   0   2   2   0   0   0   0   0   0   0   0   2   2   2   0   0   0   0   2   0   2   2   0   0   0   2   0   0   2   0   0   0   0   2   2   2   2   0   2   2   0   0   2   2   2   2   0   0   0   2   0
 MK-3-13                2   0   0   2   2   0   0   0   2   2   0   2   0   2   2   2   2   2   0   2   0   0   0   0   2   0   0   2   2   0   2   2   0   2   0   0   0   0   0   0   0   0   2   0   2   0   2   0   2   0   2   0   0   2   0   2   0   2   0   2   0   0   2   2   2   2   2   0   0   2   2   2   0   2   2   2   0   2   0   0   2   2   0   0   2   2   2   2   0   2   2   2   2   0   2   2   2   2   0   0   0   2   0   2   0   0   2   0   0   2   2   0   2   0   0   2   2   2   2   0   0   0   2   0   0   2   0   2   0   2   2   2   0   2   0   2   0   0   0   2   0   2   0   0   0   0   0   0   0   0   2   2   2   0   0   0   0   0   0   2   2   2   2   2   0   0   0   2   0   2   2   2   0   0   2   0   0   2   0   0   2   2   0   2   2   2   0   2   2   0   0   2   2   2   2   0   0   0   2   0
 MK-3-14                2   0   0   2   2   0   0   0   2   2   0   2   0   2   2   2   2   2   0   2   0   0   0   0   2   0   0   2   2   0   2   2   0   0   0   0   0   0   0   0   0   0   0   0   2   0   2   0   0   2   2   0   0   2   0   2   0   2   0   2   0   0   2   2   0   2   2   0   0   2   2   0   0   2   2   2   0   2   0   0   2   2   0   0   0   2   2   0   0   2   2   2   2   0   2   2   2   2   0   0   0   2   0   0   0   0   2   2   0   2   2   0   2   0   0   2   2   0   2   0   0   0   0   2   0   2   0   2   0   2   0   2   0   2   0   2   0   0   0   2   0   2   0   0   0   0   0   2   2   0   2   2   0   0   0   0   0   0   0   2   2   2   2   2   0   0   0   2   0   2   2   2   0   0   2   2   0   2   0   0   2   2   0   2   2   2   0   2   2   0   0   2   2   2   2   0   0   0   2   0
 MK-3-15                2   0   2   2   2   0   0   0   2   2   0   2   0   2   2   2   2   2   0   2   0   0   0   2   2   0   0   2   2   0   2   2   0   0   0   0   0   0   0   0   0   0   0   0   2   0   2   0   2   2   2   0   0   2   0   0   0   2   0   2   0   0   2   2   0   2   2   0   0   2   2   0   0   2   2   2   0   2   0   0   2   2   0   0   0   2   2   0   0   2   2   2   2   0   0   2   2   2   0   2   0   2   0   0   0   0   2   2   0   2   2   0   2   0   0   2   2   0   2   0   0   0   0   0   0   2   0   2   0   2   0   2   0   2   0   2   0   0   0   2   0   2   2   0   0   0   0   2   2   0   2   2   0   0   0   0   0   0   2   2   2   2   2   0   0   0   2   0   0   2   2   2   0   0   2   2   0   0   0   0   2   2   2   0   2   2   0   2   0   0   2   0   2   2   2   0   0   0   2   0
 MK-3-16                2   0   2   2   2   0   0   2   2   2   0   2   0   0   2   2   2   2   0   2   0   0   0   0   2   0   0   2   2   0   2   0   0   0   0   0   0   0   0   2   0   0   0   0   0   2   2   0   2   2   2   0   0   2   0   0   2   2   0   2   0   0   2   0   0   2   2   0   0   2   2   0   2   2   2   2   0   2   0   0   2   2   0   0   0   2   2   0   0   2   2   2   2   0   0   2   2   2   0   2   0   0   0   0   2   2   2   2   0   2   0   0   2   0   0   2   2   0   2   0   0   0   0   0   0   2   0   2   0   2   0   2   2   2   0   2   0   0   0   2   0   2   2   0   0   0   0   2   2   0   2   2   0   0   0   0   0   0   2   2   2   2   2   0   0   0   2   0   0   2   2   2   0   0   2   2   0   2   0   0   2   2   2   0   2   0   0   2   0   0   0   0   2   2   2   0   0   0   2   0
 MK-4-1                 0   0   2   0   0   2   0   0   0   2   2   0   0   0   0   0   2   2   2   2   0   2   0   2   0   0   0   2   2   2   2   0   0   2   2   2   0   2   0   2   0   0   0   2   0   0   2   0   0   0   0   0   0   0   2   0   2   0   0   2   0   2   2   0   0   2   0   2   2   2   2   2   0   2   2   2   0   0   2   0   0   2   2   0   0   2   0   2   0   0   2   0   0   2   0   0   2   2   2   2   0   2   2   0   0   2   0   0   2   0   0   0   0   0   2   2   2   2   0   2   0   0   0   2   0   2   2   0   2   2   0   0   0   2   0   2   2   2   2   2   2   2   2   0   2   2   2   2   0   2   0   0   0   2   2   0   0   2   2   2   2   0   2   2   2   0   0   2   0   0   2   2   2   0   0   0   0   2   2   0   0   0   2   2   0   0   2   0   2   2   2   0   0   0   0   2   2   2   2   0
 MK-4-2                 0   0   2   0   0   2   0   0   0   2   2   0   0   0   0   0   2   2   0   2   0   2   0   2   0   0   0   2   2   2   0   0   0   2   2   2   0   0   2   2   0   0   0   2   2   0   2   0   2   0   0   0   2   0   2   0   2   0   0   0   0   2   2   0   2   2   0   0   2   2   2   2   0   2   2   2   0   0   2   0   0   2   2   0   0   0   2   2   0   0   2   0   2   2   0   0   0   2   2   2   0   2   0   0   0   2   0   0   2   2   0   0   0   0   2   0   2   2   0   2   0   0   0   2   0   2   2   0   2   2   0   0   0   2   2   2   2   2   0   2   2   2   2   0   2   2   2   2   0   2   0   0   0   2   2   0   0   2   2   0   2   2   2   2   2   0   0   2   0   0   2   2   2   0   0   0   0   2   2   0   0   0   2   2   2   0   2   0   0   2   2   0   0   0   2   2   2   0   2   0
 MK-4-3                 0   0   0   0   2   2   0   0   0   2   2   0   0   0   0   0   2   2   0   2   0   2   0   2   2   0   0   2   2   2   0   2   0   2   2   2   0   0   2   2   2   0   0   2   2   0   2   2   2   0   0   0   2   2   2   0   2   0   0   0   0   2   2   0   0   2   0   2   2   2   2   2   0   2   2   2   0   0   2   0   0   2   2   0   0   0   2   2   0   2   2   0   2   2   0   0   0   2   2   2   0   2   2   0   0   2   2   0   2   2   0   0   0   2   2   0   2   2   0   2   2   0   0   2   0   2   2   0   2   2   2   0   0   2   2   2   2   2   0   2   2   2   2   0   2   2   2   2   0   2   0   0   0   2   2   0   0   2   2   0   2   2   2   2   2   0   0   2   0   0   2   2   0   0   0   2   0   2   2   0   0   0   2   2   2   0   2   0   0   2   2   0   0   0   0   0   2   0   2   0
 MK-4-4                 2   2   0   0   2   2   2   0   0   2   2   0   2   0   0   0   2   2   0   2   0   2   0   2   2   0   0   2   2   2   0   2   0   2   2   2   0   0   0   2   2   0   0   2   2   0   2   2   2   0   0   0   2   0   0   0   2   0   0   0   0   2   2   0   0   2   0   2   2   2   2   2   0   2   2   2   0   2   0   0   0   0   2   0   2   0   2   2   0   2   2   0   2   2   0   0   0   2   2   2   0   2   0   0   0   2   2   0   2   2   0   0   0   2   2   0   2   2   0   2   2   0   0   2   0   2   2   0   2   2   2   0   0   2   2   2   2   2   0   2   2   2   2   0   2   2   2   2   0   2   0   0   0   2   2   0   0   2   2   0   2   2   2   2   2   0   0   2   0   0   2   2   0   0   0   2   0   2   2   0   0   0   2   2   2   0   2   0   0   2   2   0   0   0   0   0   2   0   2   0
 MK-4-5                 2   0   0   0   2   2   2   0   0   2   2   0   2   0   0   2   2   2   2   0   0   2   0   2   0   0   0   0   2   2   0   2   0   2   0   2   0   0   0   2   2   0   2   2   2   0   2   2   2   0   0   2   2   0   2   0   2   0   0   0   0   2   2   0   0   2   0   2   2   2   2   2   0   2   2   2   2   2   0   0   0   0   2   0   2   0   2   0   0   0   2   0   2   2   0   0   0   2   2   2   0   2   0   0   0   2   0   0   0   2   0   0   0   2   2   0   2   2   0   2   2   0   0   2   0   2   2   0   2   2   2   2   0   2   2   2   2   2   0   2   2   2   2   0   2   2   2   2   0   2   0   0   0   2   2   0   0   2   2   0   2   2   2   0   2   0   0   2   0   0   2   0   0   2   0   2   0   0   2   0   0   0   2   2   0   2   2   0   2   2   2   0   0   0   0   0   2   0   2   0
 MK-4-6                 2   0   0   0   2   2   2   0   0   2   2   2   2   0   0   2   2   2   2   0   0   2   0   2   0   0   2   0   2   2   0   2   0   2   0   2   0   2   0   2   2   0   2   2   2   0   2   2   2   0   0   2   2   0   2   0   0   0   2   0   0   2   2   0   0   2   0   2   2   2   0   2   0   2   2   2   2   2   0   0   0   0   2   0   2   0   2   0   0   0   2   0   2   2   0   0   2   2   2   2   0   2   0   0   0   2   0   0   0   2   0   2   2   2   2   0   2   2   0   2   0   0   0   2   0   2   2   0   2   2   2   2   0   2   2   2   0   2   0   2   2   0   2   0   2   2   2   2   0   2   0   0   0   2   2   0   2   2   2   0   2   0   2   0   2   0   0   2   0   0   2   0   0   2   0   2   0   0   2   0   0   0   2   2   0   2   2   0   2   2   2   0   0   0   0   0   2   0   2   0
 MK-4-7                 0   0   0   2   2   2   2   0   0   2   2   2   2   0   0   2   2   2   2   0   0   0   0   2   0   2   2   0   2   2   0   2   0   2   0   2   0   2   0   2   2   0   0   2   2   2   2   2   2   0   0   2   0   0   2   0   0   0   2   0   0   2   2   0   0   2   0   2   2   2   0   2   0   2   2   2   2   2   0   0   0   0   2   0   2   0   2   0   0   0   2   2   2   2   0   0   2   2   2   2   0   2   0   0   0   2   0   0   0   2   0   2   2   2   2   2   2   2   0   2   0   0   0   2   0   2   2   0   2   2   2   2   0   2   2   0   0   2   0   0   2   0   2   0   2   2   2   2   0   2   0   0   0   2   2   0   0   2   2   0   2   0   0   0   2   0   0   0   0   0   2   0   2   2   0   2   0   2   2   0   0   0   2   2   0   2   2   0   0   2   2   2   0   0   0   0   2   0   0   0
 MK-4-8                 0   0   0   2   2   2   2   0   0   2   2   2   2   0   0   2   2   2   2   0   0   0   0   2   0   2   2   0   2   0   0   2   0   2   0   2   0   2   0   0   2   0   0   2   2   2   2   2   2   0   0   2   0   0   2   0   0   2   2   2   0   2   2   0   0   2   0   2   2   0   0   0   0   2   2   2   2   2   0   0   0   0   0   0   2   0   2   0   0   0   2   2   2   2   0   0   2   2   2   2   0   2   0   0   2   2   0   0   0   2   0   2   2   2   2   2   2   0   0   2   2   0   0   2   0   2   2   0   2   2   2   2   0   2   2   0   0   2   0   0   2   0   2   0   2   2   0   2   0   2   0   0   0   2   2   0   0   2   2   0   2   0   0   0   2   0   2   0   0   0   2   0   2   2   0   2   0   2   2   2   0   0   2   2   0   2   2   0   0   2   2   2   0   0   0   0   2   0   0   0
 MK-4-9                 0   0   2   2   2   2   2   0   0   2   2   2   2   0   0   2   2   2   2   0   0   0   0   2   0   2   2   0   2   0   0   2   0   2   0   2   0   0   0   0   2   0   0   2   2   2   2   2   0   0   0   2   0   0   2   0   0   2   2   2   0   2   2   0   0   2   0   2   0   0   0   0   0   2   2   2   2   2   0   0   0   0   0   0   2   0   0   0   0   0   2   2   2   2   0   0   2   2   2   2   0   2   0   0   2   2   0   2   0   2   0   2   2   2   2   2   2   2   2   2   2   0   0   2   0   2   2   2   2   0   2   2   0   2   2   0   0   0   0   0   2   0   0   0   2   2   0   2   0   2   0   0   0   2   2   0   0   2   2   0   2   0   0   0   2   0   2   0   2   0   0   0   2   2   0   2   0   2   2   2   0   2   2   2   0   2   0   0   2   2   0   2   0   0   0   0   2   0   0   0
 MK-4-10                0   0   2   0   0   2   2   0   0   2   2   2   2   0   0   2   2   2   2   2   0   0   0   2   0   2   2   0   2   0   0   2   0   2   0   2   0   0   0   0   2   0   0   2   0   2   2   0   0   0   0   0   0   0   2   0   0   2   2   2   0   2   2   0   0   2   0   2   0   0   0   0   2   2   2   2   2   2   0   0   0   0   0   0   2   0   0   0   0   0   2   0   0   2   2   0   2   2   2   2   0   0   0   0   2   2   0   2   2   2   0   0   2   2   2   2   2   2   2   2   2   0   0   2   0   2   2   2   2   0   2   0   0   2   2   0   0   0   0   0   2   0   0   0   2   2   0   2   0   2   0   0   0   0   0   0   0   2   2   0   2   0   0   0   2   0   2   0   2   0   0   0   0   2   0   2   0   2   2   2   0   2   2   2   0   2   0   2   2   2   0   2   0   0   0   0   2   0   0   0
 MK-4-11                0   0   2   0   0   2   2   0   0   2   2   2   2   0   0   2   2   2   0   2   0   0   0   2   2   2   2   0   2   0   0   2   0   2   0   2   0   0   0   0   2   0   0   2   0   2   2   0   0   2   0   0   0   0   2   0   0   2   2   2   0   2   2   0   0   2   0   2   0   0   0   0   2   0   2   2   2   2   0   0   0   0   0   0   0   0   0   2   0   0   2   0   0   2   2   0   2   2   2   0   0   0   2   0   2   2   0   2   2   2   2   0   2   2   2   2   2   0   2   2   2   0   0   2   0   2   2   2   2   0   2   0   0   2   2   0   0   0   0   0   2   0   0   0   2   2   0   0   0   2   0   0   0   0   0   0   0   0   2   0   2   0   0   2   2   0   2   0   2   0   2   0   0   2   0   2   2   2   2   2   0   2   2   2   0   2   2   2   2   2   0   2   0   0   0   0   2   0   0   0
 MK-4-12                0   0   2   0   0   2   2   0   0   2   2   2   2   0   0   2   2   2   0   2   2   0   0   2   2   2   2   0   2   0   2   2   0   2   2   2   0   0   0   2   2   0   0   2   0   2   2   0   0   2   0   0   2   2   2   0   0   2   2   2   0   2   2   0   0   2   0   2   0   2   0   0   2   0   2   2   2   0   0   0   0   0   0   0   0   0   0   2   0   0   2   0   0   2   2   0   2   2   2   0   0   0   2   0   2   2   0   0   2   2   2   0   2   2   2   2   2   0   2   2   2   0   0   2   0   2   2   2   2   0   0   0   0   2   2   0   0   0   0   0   2   0   0   0   2   2   2   0   0   2   0   0   0   2   0   0   0   0   2   0   0   0   0   2   2   0   2   0   0   0   2   0   0   2   0   2   2   2   2   2   0   2   2   2   0   2   2   0   2   2   0   2   0   0   0   0   2   0   0   0
 MK-4-13                0   2   2   0   0   2   2   0   0   2   2   2   0   0   0   2   2   2   0   2   0   0   0   2   2   2   2   0   2   0   2   2   0   2   2   2   0   0   0   2   2   0   0   2   0   2   2   0   0   2   0   0   2   2   2   0   0   2   2   2   0   2   2   0   2   2   0   2   0   2   2   0   2   0   2   2   2   2   0   0   2   2   2   0   2   0   0   0   0   0   2   0   0   2   2   0   2   2   2   0   0   0   2   2   0   2   0   0   2   2   2   0   0   0   0   2   2   0   2   2   2   0   0   2   0   2   2   2   2   2   0   0   0   2   2   0   0   0   0   2   2   0   2   0   2   2   2   0   0   2   0   0   0   2   0   0   0   0   2   0   0   0   2   0   2   0   2   0   0   0   2   0   0   2   0   2   2   2   2   2   0   2   2   2   0   2   2   0   2   2   0   2   0   2   0   0   2   0   0   0
 MK-4-14                2   2   2   0   2   0   2   2   0   2   2   2   0   0   0   2   2   2   0   2   0   0   0   2   2   2   2   2   2   0   0   2   0   2   2   2   2   0   0   2   2   0   0   2   0   2   2   0   0   0   0   0   2   2   2   0   0   2   2   2   0   2   2   0   2   2   0   2   2   2   2   0   2   0   2   2   2   2   0   2   2   2   2   0   2   2   0   0   2   0   2   0   2   2   2   0   0   2   2   0   0   0   2   0   0   2   0   0   2   2   2   0   0   0   0   2   2   0   2   2   2   0   0   2   0   2   2   2   2   0   2   0   0   2   2   0   0   0   0   2   2   0   2   2   2   0   2   0   0   2   0   0   0   2   0   0   0   0   2   0   0   0   2   0   2   0   2   0   0   0   2   0   0   2   0   2   2   2   2   2   0   2   2   2   0   2   2   0   2   2   0   2   0   0   0   0   2   0   0   0
 MK-4-15                2   2   0   0   2   0   2   2   0   2   2   2   0   0   2   0   2   0   0   2   0   0   0   2   2   2   2   2   2   0   0   2   0   2   2   2   2   0   0   2   2   0   0   2   0   2   2   0   0   0   0   2   2   2   2   0   0   0   2   2   0   2   2   0   2   2   0   2   2   2   2   0   2   0   2   2   2   2   2   2   0   2   2   0   2   2   2   0   2   0   2   2   2   2   2   0   0   2   2   0   0   0   0   0   0   2   0   0   2   2   2   0   0   0   0   2   2   0   2   2   2   0   0   0   0   2   2   2   2   2   2   0   0   2   2   0   0   0   0   2   2   0   2   0   0   0   2   0   0   2   0   0   0   2   0   2   2   0   2   0   0   0   2   0   2   0   2   0   0   0   2   0   0   2   0   0   2   2   2   2   0   2   2   2   0   2   2   0   2   2   0   2   0   0   0   0   2   0   0   0
 MK-4-16                2   0   0   0   2   0   2   2   2   2   2   2   2   0   2   0   0   0   0   2   0   0   0   2   2   2   2   2   2   0   0   2   0   0   0   2   2   0   0   2   2   0   0   2   0   2   2   0   0   2   0   2   2   2   2   0   0   2   2   2   2   2   2   0   0   2   0   2   0   2   2   0   2   0   2   2   0   2   2   2   2   2   2   0   2   2   2   0   2   0   2   2   2   2   2   0   0   2   2   2   0   0   2   0   0   2   0   0   2   2   2   0   0   0   0   2   2   0   2   2   0   2   0   0   0   0   2   2   2   2   0   0   2   2   2   2   0   0   0   2   2   0   2   0   0   0   2   0   0   2   2   2   0   2   2   2   2   0   2   0   0   0   2   0   2   0   2   0   0   0   2   0   0   2   0   0   2   2   2   2   0   2   2   2   0   2   2   0   2   2   0   2   0   0   0   2   2   0   0   0
 MK-5-1                 2   2   0   2   0   0   2   0   2   2   0   0   2   2   0   2   2   2   2   2   2   2   0   2   0   0   2   2   0   0   0   2   2   2   2   2   2   0   0   2   0   2   0   0   2   2   0   0   0   2   0   0   0   0   0   0   2   0   0   0   2   2   2   2   0   2   2   0   0   0   0   2   2   0   2   0   2   2   2   2   0   0   2   0   0   2   2   2   0   2   2   2   0   2   0   2   2   2   0   2   2   0   0   0   0   2   0   2   0   2   2   2   2   2   0   2   0   2   2   2   0   2   0   0   0   0   2   0   0   0   2   0   2   2   0   0   2   0   0   0   0   0   0   0   2   2   0   2   2   2   2   2   2   0   2   2   0   2   0   2   0   0   2   0   0   2   0   0   0   2   2   2   2   2   2   0   2   2   2   0   2   2   0   0   0   2   0   2   2   2   0   2   0   0   2   2   2   2   0   0
 MK-5-2                 2   2   0   2   0   0   2   0   2   2   2   0   2   2   0   2   2   2   2   0   2   2   0   2   0   0   2   2   0   0   0   2   2   2   2   2   2   0   0   2   0   0   0   0   2   2   0   0   0   2   0   0   0   0   0   0   2   0   0   0   2   2   2   2   0   2   2   0   0   0   0   2   2   0   2   0   0   2   2   2   0   0   2   0   0   2   2   2   0   2   2   2   0   2   0   2   2   2   0   0   2   0   0   0   0   2   0   2   0   2   2   2   2   2   0   2   0   2   2   0   0   2   0   0   2   0   2   0   0   0   2   0   2   0   0   0   2   0   0   0   0   0   0   0   2   2   0   2   2   2   2   2   2   0   2   2   0   2   0   2   0   0   2   0   0   2   0   0   2   2   2   2   2   2   2   0   2   2   0   0   2   0   2   0   0   2   0   2   2   2   0   2   2   0   2   2   2   2   0   0
 MK-5-3                 2   2   0   0   0   0   2   0   2   2   2   0   2   2   0   2   0   2   2   0   2   2   0   2   0   0   2   2   0   0   0   2   2   2   2   2   2   0   0   2   0   0   0   0   2   2   0   0   0   0   0   0   0   0   0   0   2   0   0   0   2   2   2   2   0   2   2   0   2   0   0   0   2   0   0   0   0   2   0   2   0   0   2   0   0   2   2   2   0   2   0   2   0   2   0   2   2   2   0   0   2   0   0   0   0   2   0   2   0   2   2   2   2   2   0   2   2   2   2   0   0   2   0   2   2   0   0   0   2   0   2   2   2   0   0   0   2   0   0   0   0   0   2   0   2   0   0   2   2   2   2   2   2   0   2   2   0   2   0   2   0   0   2   0   0   0   0   0   2   2   2   2   2   0   0   0   0   2   0   0   2   2   2   0   0   2   0   2   0   2   0   0   2   0   2   2   2   2   2   2
 MK-5-4                 2   2   0   0   2   0   2   0   2   0   0   0   2   2   0   2   0   2   2   0   2   2   0   2   0   0   2   2   0   0   0   2   2   2   2   2   0   0   0   2   0   0   0   0   2   0   0   0   0   0   0   0   0   0   0   0   2   0   0   0   2   0   2   2   0   2   2   0   2   0   0   0   0   0   0   0   0   2   0   2   0   0   2   2   0   2   2   2   0   2   0   2   0   2   0   2   2   2   0   0   0   0   0   2   0   2   0   2   0   2   2   2   2   2   0   2   2   2   2   0   0   2   0   2   2   0   0   0   2   0   2   2   0   0   0   0   2   0   0   0   0   0   2   0   2   0   0   0   2   2   2   2   2   2   2   2   0   2   0   2   0   0   2   0   2   0   0   2   2   2   2   2   2   0   0   0   0   2   0   0   0   2   2   0   0   2   0   2   0   2   0   0   2   0   0   2   0   2   2   0
 MK-5-5                 2   2   0   0   2   0   2   0   2   0   0   0   2   2   0   2   2   2   2   0   2   2   0   2   0   0   2   2   0   2   0   2   2   2   2   2   0   0   0   2   0   0   0   0   2   0   0   0   0   2   0   0   0   0   0   0   2   0   0   0   2   0   2   2   0   2   2   0   2   0   0   0   0   0   2   0   0   2   0   2   0   0   2   2   0   2   2   2   0   2   0   2   0   2   2   2   2   2   0   0   0   0   0   2   0   2   0   2   0   2   2   2   0   2   0   2   2   0   2   0   0   2   0   2   2   0   0   0   2   0   2   2   0   2   0   0   0   0   0   0   2   0   2   2   2   0   0   0   2   2   2   2   2   2   2   2   2   2   0   2   0   0   2   0   2   0   0   2   2   0   2   2   0   0   0   0   0   2   0   2   0   2   2   0   0   2   2   2   0   2   0   2   0   2   0   0   0   2   2   0
 MK-5-6                 2   2   0   0   2   0   2   0   2   0   0   0   2   2   0   2   2   2   2   2   2   2   0   2   0   0   2   2   0   2   0   2   2   2   2   2   0   0   0   2   0   2   0   0   2   2   0   0   0   2   0   0   0   0   0   0   2   0   0   2   2   0   2   0   0   2   2   0   2   0   0   0   0   0   2   0   0   2   0   2   0   0   2   2   0   2   2   0   0   2   0   2   0   2   0   2   2   2   0   0   0   0   2   2   0   2   0   2   0   2   2   2   2   2   0   2   2   0   2   2   0   2   0   2   2   0   0   2   2   2   2   2   0   2   2   0   0   0   0   0   2   0   2   2   2   0   0   0   0   2   2   2   2   2   0   2   2   2   0   2   0   0   2   0   2   0   0   2   2   0   2   2   2   0   0   0   2   2   2   0   0   2   2   0   0   2   2   2   0   2   0   2   0   2   0   0   0   2   2   0
 MK-5-7                 2   2   0   0   2   0   2   0   2   0   0   0   2   2   0   2   2   2   2   2   2   2   0   2   0   0   2   2   0   2   0   2   2   2   2   2   0   2   0   2   0   2   0   0   2   2   2   0   0   0   0   0   0   0   0   0   2   0   0   2   2   0   2   0   0   2   2   0   2   0   0   0   0   2   2   0   0   2   0   2   0   0   2   2   0   2   2   0   0   2   0   2   2   2   0   2   2   2   0   0   0   0   2   2   0   2   0   2   0   2   2   2   2   2   0   0   2   0   2   2   0   2   0   2   2   0   0   0   2   2   2   2   0   2   2   0   0   0   0   0   2   0   0   2   2   0   0   0   0   2   2   2   2   2   0   0   2   2   0   2   0   0   0   0   2   0   0   2   2   0   2   2   2   0   0   0   2   2   2   0   0   2   2   0   0   2   2   0   0   2   0   2   0   2   0   0   0   2   2   0
 MK-5-8                 2   2   0   0   2   0   2   0   2   0   0   0   2   2   0   2   2   2   0   2   2   2   0   2   0   0   2   2   0   2   0   2   2   2   2   2   0   2   0   2   0   2   0   0   2   2   2   0   0   0   0   0   0   0   2   0   2   0   0   2   2   0   2   0   0   2   2   2   2   0   0   0   0   2   2   0   0   2   0   2   0   0   0   2   0   0   2   0   0   2   0   2   2   2   0   0   0   2   0   0   0   0   2   2   0   2   0   2   0   2   2   2   2   2   2   0   2   0   2   2   0   2   0   2   2   0   0   0   2   2   2   2   2   2   2   2   0   0   0   0   2   0   0   2   2   0   0   0   0   2   2   0   2   2   0   0   2   2   0   2   0   2   0   0   2   0   0   2   0   0   2   2   2   0   0   0   2   2   2   0   0   2   0   0   0   2   2   0   0   2   0   2   0   2   0   0   0   2   2   0
 MK-5-9                 2   2   0   0   0   0   2   0   2   0   2   0   2   2   0   2   2   2   0   2   2   2   0   2   0   0   2   2   0   2   0   2   2   2   2   2   0   2   0   2   0   2   0   0   2   2   2   0   0   0   2   0   0   0   2   0   2   0   0   0   2   0   2   0   0   2   2   2   2   0   0   0   2   2   2   0   0   2   2   0   0   2   0   2   0   0   2   0   0   0   0   2   2   2   0   0   0   0   0   0   0   0   2   2   0   2   0   2   0   2   2   2   2   2   2   0   0   0   2   2   0   2   0   2   2   2   0   2   2   2   0   2   2   2   2   2   0   0   0   0   2   0   0   2   2   0   0   0   0   2   0   0   2   0   0   0   2   2   0   2   0   2   0   2   0   0   0   2   0   0   2   2   2   0   0   0   0   2   2   0   2   2   0   0   0   2   2   0   0   2   0   2   0   2   0   0   0   2   2   0
 MK-5-10                2   2   0   0   0   0   2   0   2   0   2   0   2   2   0   2   2   2   0   2   2   2   0   2   0   0   2   2   0   2   0   2   2   0   2   2   0   2   0   2   0   2   0   0   2   2   2   0   0   0   2   0   0   0   2   0   2   0   0   0   2   0   2   0   0   2   0   2   2   0   0   0   2   2   2   0   0   2   2   0   2   2   0   2   0   2   2   0   0   0   0   2   2   2   0   0   0   0   0   0   0   0   2   2   0   2   0   2   0   2   2   2   2   2   2   0   0   0   2   2   0   2   0   0   2   2   0   2   0   0   0   2   2   2   2   2   0   0   0   2   2   0   0   2   2   0   0   0   0   0   0   0   2   0   2   0   2   2   0   2   2   2   0   2   0   0   0   2   0   0   2   2   2   0   0   0   0   0   2   0   2   2   0   0   0   2   2   0   0   2   0   2   0   2   2   2   0   2   2   0
 MK-5-11                2   2   0   0   0   0   2   0   2   0   2   0   2   2   2   2   2   2   0   2   2   2   0   2   2   0   2   2   0   2   0   2   2   0   2   2   0   0   0   2   0   2   0   0   2   2   0   0   0   0   2   0   0   0   2   0   2   2   0   0   0   2   2   0   0   2   0   0   2   0   0   0   2   2   2   0   0   0   2   0   2   0   0   0   0   2   2   0   0   2   0   2   2   2   0   0   0   0   0   0   0   0   2   2   2   2   0   2   0   2   2   2   2   2   2   0   2   0   2   2   0   2   0   0   2   2   0   2   2   0   0   2   0   0   0   2   0   0   0   2   2   0   0   2   2   0   0   0   0   0   0   0   2   0   2   0   2   2   0   2   2   2   0   2   0   0   2   2   0   0   2   2   2   0   0   2   0   0   2   0   2   2   2   0   0   2   2   0   0   0   0   2   0   2   2   2   0   0   2   0
 MK-5-12                0   0   0   0   0   0   0   0   2   0   2   0   2   2   2   2   2   2   0   2   2   2   0   2   2   0   2   2   0   2   0   2   2   0   2   2   0   0   0   0   0   2   0   0   2   2   0   0   0   0   2   0   0   0   2   0   2   2   0   0   0   2   2   0   2   2   0   2   0   0   2   0   2   2   0   0   0   0   2   0   2   0   0   0   0   2   0   0   0   2   0   2   2   2   0   0   0   2   0   2   0   0   2   2   2   2   0   2   0   2   0   2   2   2   2   0   2   0   2   2   0   2   0   0   2   2   0   2   2   0   0   0   0   0   0   2   0   0   0   2   2   0   0   0   0   0   0   0   0   0   2   0   2   0   2   0   2   2   0   2   0   2   0   2   0   0   2   2   0   0   2   2   2   2   0   2   0   0   2   0   2   2   2   0   0   2   2   0   2   2   0   2   0   2   2   2   0   0   2   0
 MK-5-13                0   0   0   0   0   0   0   0   2   0   2   0   2   2   2   2   2   2   0   2   2   2   0   2   2   0   2   2   2   2   0   2   2   0   2   2   0   0   0   0   0   2   0   0   2   2   0   0   0   0   2   0   0   0   2   0   2   2   0   0   0   2   0   0   2   0   0   2   0   0   2   2   2   0   0   0   0   0   2   0   2   0   0   0   0   2   0   0   0   2   0   2   2   2   0   0   0   2   0   2   0   0   2   2   2   2   0   2   0   0   0   2   2   2   2   0   2   0   2   2   0   2   0   0   2   2   0   2   2   0   0   0   0   0   0   2   2   0   0   2   2   2   0   0   0   0   0   0   0   0   2   2   0   0   2   2   2   2   0   2   0   2   0   2   0   0   0   2   0   0   2   2   2   2   0   2   0   0   2   0   2   2   2   0   0   2   2   0   2   2   0   2   2   2   0   2   2   0   2   0
 MK-5-14                0   0   0   0   0   0   0   0   2   0   2   0   2   2   2   2   2   2   0   2   2   0   0   2   2   0   2   2   2   2   0   0   2   0   2   2   2   0   0   0   0   2   0   0   2   2   0   0   0   0   2   0   0   0   2   0   2   2   0   0   0   0   0   0   2   0   0   2   0   0   2   2   2   0   0   0   0   2   2   0   2   2   0   0   0   2   0   0   0   2   0   2   2   2   0   0   0   0   0   2   0   0   0   0   2   2   0   2   0   2   0   2   2   2   2   0   2   0   2   2   2   2   0   0   0   2   0   2   2   0   0   0   2   0   0   2   2   0   0   2   2   2   0   0   0   0   0   0   0   0   2   2   0   0   2   2   2   2   0   2   0   2   0   2   0   0   0   2   2   2   2   2   2   2   0   2   0   0   2   0   2   2   2   0   0   2   2   0   2   2   0   2   2   0   0   0   2   0   2   0
 MK-5-15                0   0   2   0   0   0   2   0   2   2   2   0   2   2   2   2   2   2   0   2   2   0   0   2   2   0   2   2   2   2   0   0   2   0   2   2   2   0   0   0   0   2   0   0   0   0   0   0   0   2   2   0   2   0   2   0   2   2   0   2   2   0   0   0   2   0   0   2   0   0   2   2   2   0   0   0   0   2   2   0   2   2   0   0   0   2   0   0   0   2   0   2   2   2   2   0   0   0   0   2   0   0   2   0   2   2   0   2   0   2   0   2   2   2   2   0   2   0   2   2   2   2   0   0   0   2   0   2   2   0   0   2   2   0   0   2   2   2   0   0   2   2   0   2   0   0   0   0   0   0   2   2   0   0   2   2   2   2   0   2   0   2   0   2   0   0   0   2   2   2   2   2   2   2   2   2   0   0   2   0   2   2   2   0   0   2   2   0   2   2   0   2   0   0   0   0   2   0   2   0
 MK-5-16                0   0   2   0   0   0   2   0   2   2   2   0   2   2   2   2   2   2   0   2   2   2   0   2   2   2   2   2   2   2   0   0   2   0   2   2   0   0   0   2   0   2   2   0   0   0   0   0   2   2   0   0   2   0   2   0   2   2   0   2   2   0   0   0   2   0   0   2   0   0   2   2   2   0   0   0   0   2   2   0   2   2   0   0   0   0   2   0   0   2   0   2   2   2   2   0   0   0   0   2   0   0   2   0   2   2   0   2   0   2   0   2   2   2   2   0   2   0   2   0   2   2   0   0   0   2   2   2   2   0   2   2   2   0   0   2   2   2   2   0   2   2   0   2   0   0   0   0   0   0   2   2   0   0   2   2   2   2   0   2   0   2   0   2   0   0   0   2   2   2   2   2   2   2   2   2   0   0   2   0   2   0   2   0   0   2   2   0   2   2   0   2   0   0   2   0   2   0   2   0
 MK-6-1                 0   2   0   2   2   0   0   2   0   2   0   0   2   0   2   0   2   2   2   2   0   0   2   2   0   2   2   2   0   0   2   2   2   2   0   2   0   0   0   0   2   0   0   2   0   0   0   0   0   0   0   2   0   2   2   2   0   2   0   2   2   2   0   0   0   2   2   0   2   0   0   0   2   2   2   0   2   0   2   0   0   2   0   0   0   0   2   2   2   0   0   0   2   0   0   2   0   0   0   0   2   0   2   0   0   2   0   0   0   0   0   0   2   0   2   0   0   2   0   0   0   0   2   2   2   2   2   0   0   0   2   2   0   2   0   2   2   2   0   0   0   2   0   2   0   0   2   2   0   0   0   2   2   0   2   0   2   0   2   2   2   0   0   0   2   2   0   0   2   2   0   0   2   2   2   0   2   2   0   0   0   0   0   2   0   2   0   2   2   0   0   0   0   0   2   0   0   2   0   2
 MK-6-2                 0   2   0   2   2   0   0   2   0   2   0   0   2   0   2   0   2   2   2   2   2   0   2   2   0   2   0   2   0   0   2   2   2   2   0   2   0   0   0   0   2   0   0   2   0   0   0   0   0   2   0   2   0   2   2   2   0   2   0   2   2   2   0   0   0   0   2   0   2   0   0   0   2   2   2   0   2   0   2   0   0   2   0   0   0   0   2   2   2   0   0   2   2   2   2   0   0   0   0   0   0   0   2   0   0   2   0   0   0   0   0   2   2   0   2   0   0   2   0   0   0   0   2   2   2   2   2   0   2   0   2   0   0   2   0   2   2   2   0   0   0   2   0   2   0   0   2   2   0   0   0   2   0   0   2   0   2   0   2   2   2   0   0   0   2   2   0   0   2   2   0   2   2   2   2   0   2   2   0   0   0   0   0   0   0   2   0   0   2   0   0   0   0   0   2   0   0   2   0   2
 MK-6-3                 0   2   0   2   2   0   0   2   0   2   0   0   2   0   0   0   2   2   2   2   2   0   2   2   0   0   0   2   0   0   2   2   0   2   0   2   0   0   0   2   2   0   0   2   0   0   2   0   0   2   0   2   0   2   2   2   0   2   0   2   2   0   0   0   0   0   2   2   2   0   0   0   2   2   2   0   2   0   2   0   2   2   0   0   0   0   2   2   2   0   0   2   2   2   2   0   0   0   0   2   0   0   2   0   0   2   0   0   0   2   0   2   0   0   2   0   0   2   0   0   0   0   2   2   2   2   2   0   0   0   2   0   0   2   0   2   2   2   0   0   0   2   2   2   0   0   0   2   0   0   0   2   0   0   2   2   2   0   2   2   2   2   0   0   2   2   0   0   2   2   0   2   2   2   0   0   2   2   0   0   0   0   2   0   0   2   0   0   2   0   0   0   0   0   2   0   0   2   0   2
 MK-6-4                 2   2   2   2   2   0   2   2   0   2   0   0   2   0   0   0   2   2   2   2   2   0   2   2   0   0   0   2   0   2   2   2   0   2   0   2   0   0   0   2   2   0   0   2   0   0   2   0   0   2   0   2   0   2   2   2   0   2   2   2   2   0   0   2   0   0   2   2   2   0   0   0   2   2   2   0   2   0   2   0   2   2   0   0   0   2   2   2   2   0   0   2   2   2   2   0   0   0   0   2   0   0   2   0   0   2   0   0   0   2   0   2   0   2   2   2   0   2   0   0   0   0   0   2   2   2   2   0   0   0   0   0   0   2   0   2   0   2   2   0   0   2   2   2   2   0   0   2   0   0   0   2   0   0   2   0   2   0   2   2   2   2   0   0   2   2   0   0   2   2   0   2   2   2   0   0   2   2   0   0   0   0   2   0   0   0   0   0   2   0   0   0   0   0   2   2   0   2   0   2
 MK-6-5                 2   2   2   0   2   0   2   2   2   2   0   0   2   0   0   0   2   2   0   2   2   0   2   2   0   0   0   2   0   2   2   2   0   0   0   2   0   0   2   2   2   0   0   2   0   0   2   0   2   2   0   2   0   2   2   0   0   2   2   2   2   0   0   2   0   0   2   2   2   0   0   0   2   2   0   0   2   0   2   2   2   2   2   0   0   2   2   2   2   0   0   2   2   2   2   0   2   0   0   2   0   0   2   0   0   2   0   2   0   2   0   2   0   2   2   2   0   2   0   0   2   0   0   2   2   2   2   0   0   0   0   0   0   2   0   2   0   2   2   0   0   0   2   0   2   0   0   2   0   0   0   2   0   0   2   0   2   0   2   2   2   2   0   0   2   2   0   0   2   2   0   2   2   2   0   0   2   2   0   0   0   0   2   0   0   0   2   0   2   0   0   0   0   0   2   2   0   2   0   2
 MK-6-6                 2   2   2   0   2   0   2   2   2   0   2   0   0   0   2   0   0   2   0   2   2   0   2   2   0   2   0   2   0   0   2   0   0   0   0   2   0   0   0   2   0   0   0   2   0   0   2   0   2   2   0   2   0   2   2   0   0   2   2   2   2   0   0   2   0   2   2   2   2   0   0   0   2   2   0   0   2   0   2   2   2   2   0   0   2   2   2   2   2   0   0   2   2   2   2   0   2   0   0   2   0   0   2   0   0   2   0   2   0   2   2   2   0   2   2   2   0   2   2   0   2   0   2   2   2   2   2   2   0   0   0   0   0   2   0   2   0   2   2   0   0   0   2   0   2   0   0   2   0   0   0   2   0   0   2   0   0   0   2   2   2   0   2   0   2   2   0   2   2   2   0   2   2   2   0   0   2   2   0   2   0   0   2   0   0   0   2   0   2   0   0   0   0   2   2   2   0   2   0   2
 MK-6-7                 2   2   2   0   2   0   2   2   2   0   2   0   0   0   2   0   0   2   0   2   2   2   2   2   0   2   0   2   0   0   2   0   0   0   2   2   0   2   0   2   0   0   0   2   0   0   2   0   2   2   2   2   0   2   2   0   0   2   2   2   2   0   0   2   0   2   2   2   2   0   0   0   2   2   0   0   2   0   2   2   2   2   0   0   2   2   0   2   2   0   0   2   2   2   2   0   2   0   0   2   0   0   2   0   0   2   0   2   0   0   2   2   0   2   2   0   0   2   2   0   2   0   2   2   2   2   2   2   0   0   0   2   0   2   0   2   0   2   2   0   0   0   2   0   2   0   0   2   0   0   0   2   0   0   2   0   0   0   2   2   2   0   2   0   2   2   0   2   2   2   0   2   2   2   2   0   2   2   0   0   0   0   2   0   0   0   2   0   0   0   0   0   0   2   2   2   2   2   2   2
 MK-6-8                 2   2   0   0   2   0   2   2   2   0   2   0   0   0   2   0   0   2   0   2   2   2   2   2   0   2   2   2   2   0   2   2   2   0   2   2   0   2   0   2   2   2   0   2   0   0   2   0   2   2   2   2   0   2   2   0   0   2   2   2   2   0   0   2   0   0   2   2   2   0   0   0   2   2   0   0   2   0   2   2   2   2   0   0   2   2   0   2   2   0   0   2   2   2   2   0   2   0   0   2   0   0   0   0   0   2   0   2   0   0   2   2   0   2   2   0   2   2   2   0   2   0   2   2   2   2   2   2   0   0   0   2   0   2   0   2   0   2   2   0   0   0   2   0   2   0   0   2   0   0   2   2   0   0   2   0   0   0   2   0   2   0   0   2   2   2   0   2   2   2   0   2   2   0   2   0   2   2   0   0   0   0   2   0   0   0   2   0   0   0   0   0   0   2   2   2   2   2   2   2
 MK-6-9                 2   2   0   0   2   0   2   2   2   0   0   0   0   0   2   0   0   2   0   2   2   2   2   2   0   2   2   2   2   0   2   2   2   0   2   2   0   2   0   2   2   2   0   2   0   0   0   2   2   2   2   2   0   0   2   0   0   2   2   2   2   0   2   2   0   0   2   2   2   0   0   0   2   2   0   2   2   0   2   2   2   2   0   0   2   2   0   0   2   0   0   2   2   2   2   0   2   0   0   2   0   0   0   0   2   2   0   2   2   0   2   2   0   2   2   0   2   2   2   0   2   0   2   2   2   2   2   2   2   0   0   2   0   2   0   2   0   2   2   0   0   0   2   0   2   0   0   2   0   0   2   2   0   0   2   0   0   0   2   0   0   0   0   2   2   2   0   0   2   2   0   2   2   0   2   0   2   2   0   0   0   0   0   0   0   0   2   0   0   0   0   0   0   2   2   2   2   2   2   2
 MK-6-10                2   2   0   0   2   0   2   2   2   0   0   0   0   0   2   0   0   2   0   2   2   0   2   2   0   0   2   2   2   0   2   2   2   0   2   2   0   2   2   2   2   2   2   2   0   0   0   2   2   2   2   2   0   0   2   0   0   2   2   2   2   0   2   2   0   0   2   2   2   0   0   0   2   2   2   2   2   0   2   0   2   2   0   0   2   2   0   0   2   0   0   2   2   2   0   0   2   0   0   2   0   0   0   0   2   2   0   2   2   0   2   2   0   2   2   0   2   2   2   0   2   0   2   2   2   2   0   2   2   0   2   2   0   2   0   2   2   2   2   0   2   0   2   0   0   0   0   2   0   0   2   2   0   0   2   0   0   0   2   0   0   0   0   0   2   2   0   0   0   2   0   2   0   0   2   0   2   2   0   0   0   0   0   2   0   0   0   0   0   0   0   0   0   2   2   2   2   2   2   2
 MK-6-11                2   2   0   0   0   0   2   0   0   0   0   0   2   0   0   0   0   2   2   2   0   0   2   2   2   0   2   2   2   0   2   2   2   0   2   2   0   2   2   2   2   2   2   2   2   2   0   2   2   0   2   2   0   2   2   0   0   2   2   2   2   0   2   2   0   0   2   0   2   0   0   0   2   2   2   2   2   0   2   0   2   2   0   0   2   2   2   0   2   0   0   2   0   2   0   0   2   0   2   2   2   0   0   0   2   2   0   2   2   0   2   2   0   0   2   0   2   2   2   0   2   2   2   2   2   2   0   0   2   0   2   2   0   2   0   2   0   2   2   0   2   0   2   0   2   0   2   2   0   0   2   2   0   0   2   0   2   0   2   0   0   2   0   0   2   2   0   0   2   2   0   2   0   0   2   0   2   2   0   0   0   0   2   2   2   0   0   0   0   0   0   0   0   2   2   2   2   2   2   2
 MK-6-12                2   2   0   0   0   0   2   0   0   0   0   0   2   0   0   0   0   2   2   2   0   0   2   2   2   0   2   2   2   0   2   2   2   0   0   2   0   2   2   2   0   2   0   2   2   0   0   2   0   0   2   2   0   2   2   0   0   2   2   2   2   0   2   0   0   0   2   0   2   0   2   2   2   2   2   2   2   0   2   0   0   2   0   0   2   2   2   0   2   0   0   2   0   2   0   0   2   0   2   2   2   0   0   2   2   0   0   2   2   0   2   2   2   0   2   0   2   2   2   0   2   0   2   0   2   2   0   0   2   0   2   2   0   2   0   2   0   2   0   0   2   0   2   0   0   2   0   2   0   0   2   2   0   0   2   0   2   0   2   0   0   2   0   0   2   2   0   0   2   2   2   2   0   0   2   0   2   2   0   0   0   0   2   2   2   0   0   0   0   0   0   0   0   2   2   2   2   2   2   2
 MK-6-13                2   2   0   0   0   0   2   0   0   0   0   2   2   0   0   0   0   2   2   2   0   0   2   2   2   0   2   2   2   0   2   2   2   0   2   2   0   2   2   2   0   0   0   2   2   0   0   2   0   0   2   0   0   2   2   0   2   2   0   2   0   0   2   0   0   2   2   0   2   0   2   2   2   0   2   2   2   0   2   0   0   2   0   0   2   2   2   0   2   0   0   2   0   2   0   2   2   0   2   2   2   0   0   2   2   0   2   2   2   0   2   2   2   0   2   0   2   2   2   0   2   0   2   0   2   2   0   0   2   0   2   2   0   2   0   2   0   0   0   0   2   0   2   0   0   2   0   2   0   0   2   2   0   0   2   0   2   2   2   0   0   0   0   0   0   2   0   0   2   2   2   2   0   0   2   0   0   2   0   0   0   0   2   2   2   0   0   0   0   0   0   0   0   2   2   2   2   2   2   2
 MK-6-14                2   2   0   0   0   0   2   0   0   0   0   2   2   0   0   0   0   2   0   2   2   0   2   2   2   0   2   2   2   0   0   2   2   0   2   2   2   2   2   2   0   0   2   2   2   2   0   0   0   0   2   2   0   2   2   0   2   2   0   2   0   0   2   0   0   2   2   0   2   0   2   2   2   0   0   0   2   0   2   0   0   2   0   0   2   2   2   2   2   0   0   2   0   2   0   2   2   0   2   0   2   0   0   2   2   0   0   2   2   0   2   2   2   0   2   0   2   2   2   0   2   0   2   0   2   2   0   0   0   0   2   2   0   2   0   0   0   0   0   2   2   0   2   0   2   2   0   2   2   0   2   0   0   0   2   2   2   2   2   0   0   0   0   0   0   2   0   0   2   2   2   2   0   0   2   0   0   2   0   0   0   0   2   2   2   0   0   0   0   0   0   0   0   2   2   2   2   2   2   0
 MK-6-15                2   2   2   0   0   0   2   0   0   0   0   2   2   0   0   0   0   2   2   2   0   0   2   2   2   0   2   2   2   0   0   2   2   0   2   2   2   2   2   2   0   0   2   2   2   2   0   2   0   0   2   2   0   2   0   0   2   2   0   2   0   0   2   0   0   2   2   0   2   0   2   2   2   0   2   0   2   0   2   0   0   2   0   0   2   2   2   2   2   0   2   2   0   2   0   2   2   0   2   0   2   0   0   2   2   0   0   2   2   0   2   0   2   0   2   0   2   2   2   0   0   0   2   0   2   2   0   0   0   0   2   2   0   2   0   0   0   0   0   2   2   0   2   0   2   2   0   2   2   2   2   0   0   0   0   2   2   2   2   0   0   0   0   0   0   2   0   0   2   2   2   2   0   0   2   2   0   2   0   0   0   0   2   2   2   0   0   0   0   0   0   0   0   2   2   2   2   2   2   0
 MK-6-16                2   2   2   0   0   0   2   0   0   0   0   2   2   0   2   0   0   2   2   2   0   0   2   2   2   0   2   0   2   0   0   2   2   0   2   0   2   2   2   2   2   0   2   2   0   2   0   2   0   0   2   2   0   0   0   0   2   2   2   2   0   0   2   0   0   2   2   0   2   0   2   0   2   0   2   0   2   0   2   0   0   2   0   0   2   2   2   2   2   0   2   2   0   2   0   2   2   0   2   0   2   0   0   2   2   0   0   2   2   0   2   0   2   0   2   0   2   2   2   0   0   0   2   0   0   2   0   0   0   0   2   2   0   2   0   0   0   0   0   2   2   0   2   0   2   2   0   0   2   2   0   2   0   0   0   2   2   2   2   0   2   0   0   0   0   2   0   0   2   0   2   2   2   2   0   2   0   2   0   0   0   0   2   2   2   0   0   0   0   0   0   2   0   2   2   0   2   2   2   0
 
!****************************************** Phenotypic Data **********************************************************
!-100.0 is resevred for missing phenotype
SimulatedTrait1         8.5132   11.0018    8.6332    9.8769   12.7284   10.8025   10.9297    8.6352    8.7752    8.3235    9.4897    8.6751   10.3629    9.9548   11.0254   11.2278    7.3329   11.6826    9.1426    9.8506   10.2150    9.5724   11.3893    9.0946    9.0620    7.9796   11.2571   13.0250    8.2285   11.3554    9.1039   11.6055   12.6377   10.4108   11.4793   12.3578    9.5463    7.2015    8.8192   12.6596    9.2770    9.7597    9.1396   11.0483   13.3801    8.8461   11.7084   10.1019   11.1647   10.2620    8.3328    7.8385   11.2188    6.9373    9.4429   10.0816   10.0573    7.2392   10.0843    7.5189   11.0837    9.8808   10.3849   10.0419   10.8161    9.6150    7.5412    9.1173    9.7911   10.0176    9.9593   10.1999    8.2050   10.4171   12.0284    9.0898    9.6442    9.7697    9.3449    9.1201    7.9050    9.7829   11.8288    8.7080   11.7814   11.2607   11.6445   10.8301    8.4240   10.3118   11.0281    9.4265   10.8979   10.0551   10.0857   10.3930   10.0680   11.9104    7.9144   12.8129   10.2088   11.6649    8.8565   12.6706    8.9061   11.1316   11.3383   10.2560    8.2080    8.2260    6.8931    7.1488    7.8325   10.4272    9.3495   11.6627   11.6726   10.1462    9.0725   10.0614    9.7394   10.8639   10.1125    9.8743    8.5537   11.1310    8.6936   10.3460   12.6798   12.3658   10.9361    8.3053    8.4006   12.3096    8.3027    9.3724   10.9230    9.9315    8.6571   10.7212   10.6295    9.8468   11.9409   11.2478   11.9599   10.6957   10.2681   11.9852   12.2420   10.6219   10.9807    8.9984   10.1236   11.4062   12.2102   10.8500   10.9456   11.1884    8.2865   10.8694   12.7414   10.1552    9.2408    7.4441   12.1313    8.8903   10.0068   11.2150    8.6204    8.3198   13.6087   12.8181    7.6045   10.6423   10.6112   10.3589    8.2966   11.6678   10.2581    9.5143    9.2443   11.1837   11.2783   11.4248    8.7810    8.8409   10.8673    9.2203    7.3042   12.6498    9.5053   10.0289    9.4146    7.8385    9.3947   12.8352    8.9673   11.3889   10.8065    8.5171
SimulatedTrait2        14.9843   14.5349   14.4066   14.6624   15.3780   16.6270   15.6191   16.3724   15.9638   14.3122   14.8870   15.8652   16.0588   16.1668   13.4870   15.7301   16.0461   14.1514   14.5840   15.5685   12.6180   15.5263   12.7678   18.3922   12.8695   14.0441   18.4570   15.3218   11.6911   13.1536   14.6963   13.7054   15.8325   14.0907   18.0902   18.6688   18.3172   12.6344   17.0366   16.2503   16.6708   13.5197   13.8373   13.8410   17.4147   15.4679   12.6389   16.0262   13.9754   13.4176   16.0085   16.3760   15.1454   12.9271   12.8918   15.6579   17.3131   13.3311   15.6462   16.3080   17.9811   15.7062   15.0577   11.7356   12.9260   15.8083   16.0297   14.5289   13.9626   14.9085   14.7117   15.5055   12.5833   14.5206   14.8858   13.5395   15.4592   15.8324   15.6726   14.7445   13.9527   14.2193   15.8076   16.0293   14.4711   15.7823   18.3985   16.1990   15.5950   16.4006   13.6020   14.0872   14.6623   16.2021   13.2320   14.8114   14.6994   15.9248   12.6061   14.0601   16.3687   12.7408   13.8485   15.4441   11.2038   14.4101   14.2854   14.4803   14.2663   15.4493   14.8238   13.9708   14.2667   16.7123   11.9966   13.7936   16.7555   14.6950   14.9300   14.3845   16.2042   15.1079   15.4684   15.5206   15.1875   15.0573   15.7739   14.5149   16.6390   13.7473   14.7691   14.4442   13.8164   13.3850   15.1784   16.7873   16.3160   15.8319   16.5725   15.4617   14.2879   12.8420   15.9020   15.0426   15.9481   13.4048   14.5161   16.2386   16.3759   15.7488   14.9329   16.3657   17.8847   12.2183   13.4812   14.0070   16.4931   14.8938   14.8277   14.1641   14.8207   14.9224   13.3986   14.5775   17.4810   13.3689   15.6943   17.3716   16.7445   16.1148   15.7948   16.6403   16.7358   11.8861   14.6428   14.4887   16.3572   15.8524   13.9796   13.6002   14.8950   13.8980   16.5775   13.9106   14.7003   14.5628   15.5619   17.1435   17.2522   16.8089   15.0076   15.3924   12.6647   11.5897   16.9768   13.4752   15.4668   18.9384   15.7380   16.4611
 
