# Supplementary material for: Inclusive Composite Interval Mapping of QTL by Environment Interactions in Biparental Populations
Source: PLoS One. 2015 Jul 10;10(7):e0132414. doi: 10.1371/journal.pone.0132414 (PMC4498613; doi:10.1371/journal.pone.0132414)
Supplement: S3 File — (ZIP) [file pone.0132414.s003.zip › Simulation for unliked model/Simulated popualtions/run_00009.met]

!**********************Note: lines staring with "!" are remarks and will be ignored in the program********************
!*********************************General Information**********************************
!Assuming F1 = P1 x P2, populations available in QTL IciMapping are: 
!  1, P1BC1F1 = P1 x F1, the first backcrossing where P1 is used as the recurrent parent;
!  2, P2BC1F1 = P2 x F1, the first backcrossing where P2 is used as the recurrent parent;
!  3, F1DH, F1-derived doubled haploids; 
!  4, RIL or F1RIL, recombination inbred lines through the repeated selfing of F1;
!  5, P1BC1RIL, recombination inbred lines through the repeated selfing of P1BC1F1;
!  6, P2BC1RIL, recombination inbred lines through the repeated selfing of P2BC1F1;
!  7, F2, the selfing generation of F1;
!  8, F3, the selfing generation of F2;
!  9, P1BC2F1, the second backcrossing where P1 is used as the recurrent parent; 
! 10, P2BC2F1, the second backcrossing where P2 is used as the recurrent parent;
! 11, P1BC2RIL, recombination inred lines through the repeated selfing of P1BC2F1; 
! 12, P2BC2RIL, recombination inred lines through the repeated selfing of P2BC2F1; 
! 13, P1BC1F2, the selfing generation of P1BC1F1; 
! 14, P2BC1F2, the selfing generation of P2BC1F1; 
! 15, P1BC2F2, the selfing generation of P1BC2F1; 
! 16, P2BC2F2, the selfing generation of P2BC2F1; 
! 17, P1BC1DH, P1BC1F1-derived doubled haploids; 
! 18, P2BC1DH, P2BC1F1-derived doubled haploids; 
! 19, P1BC2DH, P1BC2F1-derived doubled haploids; 
! 20, P2BC2DH, P2BC2F1-derived doubled haploids; 
   3      !Mapping Population (see remarks above)
   2      !Mapping Function (1 for Kosambi; 2 for Haldane; 3 for Morgan)
   2      !Marker Space Type (1 for intervals; 2 for positions)
   1      !Marker Space Unit(1 for centiMorgans; 2 for Morgan)
   6      !Number of Chromosomes (or Linkage Groups)
 200      !Size of the mapping population
   2      !Number of environments
 
!***************************************** Chromosomes and Linkage Maps **********************************************
!Chromosome                 NumMarkers
-CH1                        16
-CH2                        16
-CH3                        16
-CH4                        16
-CH5                        16
-CH6                        16
!Linkage map (Marker name followed by position or the interval length)
 MK-1-1                1     0.000
 MK-1-2                1    10.000
 MK-1-3                1    20.000
 MK-1-4                1    30.000
 MK-1-5                1    40.000
 MK-1-6                1    50.000
 MK-1-7                1    60.000
 MK-1-8                1    70.000
 MK-1-9                1    80.000
 MK-1-10               1    90.000
 MK-1-11               1   100.000
 MK-1-12               1   110.000
 MK-1-13               1   120.000
 MK-1-14               1   130.000
 MK-1-15               1   140.000
 MK-1-16               1   150.000
 MK-2-1                2     0.000
 MK-2-2                2    10.000
 MK-2-3                2    20.000
 MK-2-4                2    30.000
 MK-2-5                2    40.000
 MK-2-6                2    50.000
 MK-2-7                2    60.000
 MK-2-8                2    70.000
 MK-2-9                2    80.000
 MK-2-10               2    90.000
 MK-2-11               2   100.000
 MK-2-12               2   110.000
 MK-2-13               2   120.000
 MK-2-14               2   130.000
 MK-2-15               2   140.000
 MK-2-16               2   150.000
 MK-3-1                3     0.000
 MK-3-2                3    10.000
 MK-3-3                3    20.000
 MK-3-4                3    30.000
 MK-3-5                3    40.000
 MK-3-6                3    50.000
 MK-3-7                3    60.000
 MK-3-8                3    70.000
 MK-3-9                3    80.000
 MK-3-10               3    90.000
 MK-3-11               3   100.000
 MK-3-12               3   110.000
 MK-3-13               3   120.000
 MK-3-14               3   130.000
 MK-3-15               3   140.000
 MK-3-16               3   150.000
 MK-4-1                4     0.000
 MK-4-2                4    10.000
 MK-4-3                4    20.000
 MK-4-4                4    30.000
 MK-4-5                4    40.000
 MK-4-6                4    50.000
 MK-4-7                4    60.000
 MK-4-8                4    70.000
 MK-4-9                4    80.000
 MK-4-10               4    90.000
 MK-4-11               4   100.000
 MK-4-12               4   110.000
 MK-4-13               4   120.000
 MK-4-14               4   130.000
 MK-4-15               4   140.000
 MK-4-16               4   150.000
 MK-5-1                5     0.000
 MK-5-2                5    10.000
 MK-5-3                5    20.000
 MK-5-4                5    30.000
 MK-5-5                5    40.000
 MK-5-6                5    50.000
 MK-5-7                5    60.000
 MK-5-8                5    70.000
 MK-5-9                5    80.000
 MK-5-10               5    90.000
 MK-5-11               5   100.000
 MK-5-12               5   110.000
 MK-5-13               5   120.000
 MK-5-14               5   130.000
 MK-5-15               5   140.000
 MK-5-16               5   150.000
 MK-6-1                6     0.000
 MK-6-2                6    10.000
 MK-6-3                6    20.000
 MK-6-4                6    30.000
 MK-6-5                6    40.000
 MK-6-6                6    50.000
 MK-6-7                6    60.000
 MK-6-8                6    70.000
 MK-6-9                6    80.000
 MK-6-10               6    90.000
 MK-6-11               6   100.000
 MK-6-12               6   110.000
 MK-6-13               6   120.000
 MK-6-14               6   130.000
 MK-6-15               6   140.000
 MK-6-16               6   150.000
!*********************************** Marker Types ********************************************************************
!Co-dominant marker: When heterozygote F1 is present, P1 is coded as 2, F1 is coded as 1, and P2 is coded as 0; Otherwise, P1 is coded as 2, and P2 is coded as 0. 
!Dominant marker: When heterozygote F1 is present, P1 and F1 are coded as 12, and P2 is coded as 0; Otherwise, P1 is coded as 2, and P2 is coded as 0.  
!Recessive markers: When heterozygote F1 is present, P1 is coded as 2, and F1 and P2 are coded as 10; Otherwise, P1 is coded as 2, and P2 is coded as 0. 
!Missing marker is coded as -1. 
 MK-1-1                 0   0   2   2   2   0   2   2   0   2   2   2   2   2   0   0   2   2   2   2   2   0   0   2   0   0   0   2   2   2   0   0   2   2   2   2   0   0   0   2   0   2   2   0   0   2   0   2   2   0   0   0   0   2   0   0   0   0   0   0   2   0   0   2   0   2   0   2   2   0   0   2   0   0   0   0   2   2   0   0   0   0   2   0   2   2   0   0   2   0   0   2   2   0   0   0   0   0   2   2   0   0   0   2   0   2   0   2   0   0   0   2   2   2   2   0   0   0   2   0   2   2   0   2   0   2   2   2   0   0   2   0   0   2   2   0   2   0   2   0   2   2   0   0   0   2   2   0   0   2   0   2   0   0   0   2   0   0   0   0   2   2   0   2   2   2   0   2   0   2   2   2   2   0   2   0   0   2   0   2   2   2   2   0   0   2   2   2   2   0   0   2   0   0   0   0   0   2   2   0
 MK-1-2                 2   0   2   2   0   0   2   0   0   0   2   0   2   2   2   0   0   2   2   0   2   0   0   2   0   0   0   2   2   2   2   0   2   2   2   2   0   0   0   2   0   0   2   0   0   2   0   2   2   0   0   0   2   0   0   0   0   0   0   2   2   0   0   0   0   2   0   2   2   0   0   2   0   2   0   0   2   2   0   0   0   0   2   0   2   2   2   0   2   0   0   2   2   0   0   0   0   0   2   2   0   0   0   0   0   2   0   2   0   0   2   2   2   2   2   0   0   0   2   0   2   2   0   2   0   2   2   2   0   0   2   0   0   2   2   0   2   0   2   0   2   2   0   0   0   2   2   0   0   2   0   2   0   0   0   2   0   0   0   0   2   2   0   2   2   2   0   2   0   2   2   2   2   0   2   2   0   2   0   2   2   2   2   0   0   2   2   2   2   0   0   2   0   0   0   0   0   2   2   0
 MK-1-3                 2   0   0   2   0   0   2   0   0   0   2   0   2   2   2   0   0   2   2   0   2   0   0   2   0   0   0   2   2   2   2   0   2   2   2   2   0   0   0   2   0   0   2   0   0   2   0   2   2   0   0   0   2   0   0   0   0   0   0   2   2   0   2   0   0   2   2   2   2   0   0   2   0   2   0   0   2   2   0   0   0   2   2   2   2   2   2   0   2   2   0   2   2   0   0   0   0   0   2   2   0   0   0   2   2   2   0   2   0   0   2   2   2   2   0   0   0   2   2   0   2   2   2   2   0   2   2   0   0   0   2   0   0   2   2   0   2   0   2   0   2   0   2   0   0   2   2   0   0   2   0   2   0   0   0   2   0   0   0   0   2   2   0   2   2   2   0   2   0   2   2   2   2   0   2   2   0   2   0   2   2   2   0   0   0   2   2   2   2   0   0   2   0   0   0   0   0   2   2   0
 MK-1-4                 2   0   0   2   0   0   2   0   0   0   2   0   2   2   2   2   0   2   2   0   2   0   0   2   0   0   0   2   2   2   2   0   2   2   2   2   2   0   0   2   0   0   2   0   0   2   0   2   0   0   0   0   2   0   2   0   0   0   0   2   2   0   2   0   0   2   2   2   2   0   0   2   0   0   0   0   2   2   0   0   0   2   2   2   0   2   2   0   2   2   2   2   2   0   0   0   0   2   2   2   0   0   0   2   0   2   0   2   0   0   2   0   2   2   0   0   0   2   2   0   2   2   2   2   0   2   2   0   0   0   2   0   0   2   2   0   0   0   2   0   2   0   2   0   0   2   2   0   2   2   0   2   0   0   0   2   0   0   0   0   2   0   0   2   2   2   2   2   0   2   2   0   2   0   2   2   0   2   0   2   0   2   0   0   0   0   0   2   2   0   0   2   2   0   0   0   0   2   2   0
 MK-1-5                 2   0   0   2   0   0   2   0   0   0   2   0   2   2   2   2   0   2   2   0   2   0   0   2   0   0   0   2   2   2   2   0   0   2   2   2   2   0   2   2   0   0   2   0   2   2   0   2   0   0   0   0   2   0   2   0   0   0   0   2   2   0   2   2   0   2   2   2   2   0   2   0   0   0   0   0   2   2   0   0   0   2   2   2   0   2   2   0   2   2   2   2   2   0   0   0   0   2   2   2   0   0   0   2   0   2   0   2   0   2   2   0   2   0   0   0   0   2   2   0   2   2   2   2   0   2   2   0   0   0   2   2   0   2   2   0   0   0   2   0   2   0   2   0   0   2   2   0   2   2   0   2   0   0   0   2   2   0   0   0   2   0   0   2   2   2   2   2   0   2   2   0   2   0   2   2   2   2   0   0   0   2   0   0   0   0   0   2   2   0   0   2   2   0   0   0   2   2   2   0
 MK-1-6                 2   0   0   2   0   0   2   0   0   0   2   0   2   2   2   2   0   2   2   0   2   0   0   2   0   0   0   2   2   2   2   0   0   2   2   2   2   0   2   2   0   0   2   0   2   2   0   2   0   0   0   0   2   0   2   0   0   0   0   2   2   0   2   2   0   2   2   2   2   0   2   0   0   0   0   0   2   2   0   0   0   2   2   2   0   2   2   0   2   2   0   2   2   0   0   0   0   2   0   2   0   0   0   2   0   2   0   2   2   2   0   0   2   0   0   0   0   2   2   0   2   2   0   2   2   2   2   0   0   0   2   2   0   2   2   0   0   0   2   0   2   0   2   0   0   2   2   0   2   2   0   2   0   0   0   2   2   0   0   0   2   0   0   2   2   2   2   2   0   2   2   0   2   0   2   2   2   2   0   0   0   2   0   0   0   0   0   2   2   0   0   2   2   0   0   0   2   2   2   0
 MK-1-7                 0   0   0   0   0   0   2   0   0   0   2   2   2   2   2   2   0   2   2   0   2   0   0   2   0   0   0   2   2   2   2   0   0   2   2   2   2   0   2   2   0   0   2   0   2   2   0   2   0   2   0   0   2   2   2   0   0   0   0   2   2   0   2   0   0   2   2   2   0   0   2   0   0   0   0   0   2   2   0   0   0   2   2   2   0   0   2   0   2   2   2   2   2   0   0   0   0   2   0   2   0   0   0   2   0   2   0   2   2   2   0   0   2   0   0   0   0   2   2   0   2   2   0   2   2   2   2   0   0   0   2   2   0   2   2   0   0   0   2   0   2   2   2   0   0   0   2   0   2   2   0   0   0   0   0   2   2   0   0   0   2   0   0   2   2   2   2   2   0   2   0   0   2   0   2   2   2   2   0   0   0   2   0   2   2   0   0   2   2   0   2   2   2   0   0   0   2   2   2   0
 MK-1-8                 0   0   0   0   0   0   2   0   0   0   2   2   2   2   2   2   0   2   2   0   2   0   0   2   0   0   0   2   2   2   2   0   0   2   2   2   2   0   2   2   2   0   2   0   2   2   2   2   0   2   0   0   2   2   2   0   0   2   0   2   2   0   2   0   0   2   2   2   2   0   2   0   0   2   0   0   2   2   0   0   0   2   2   2   0   0   2   0   2   2   0   2   2   0   0   0   0   2   0   2   0   2   0   2   0   2   0   2   2   2   0   0   2   0   0   0   0   2   2   0   2   2   0   2   2   2   2   0   0   0   2   2   0   0   2   0   0   0   2   0   2   0   2   0   0   0   0   2   2   2   0   0   0   2   0   2   2   2   0   0   2   0   0   2   2   2   2   2   0   2   0   0   2   0   2   2   2   2   0   2   0   2   0   2   2   0   0   2   2   0   0   2   2   0   0   0   2   2   2   0
 MK-1-9                 0   0   0   2   0   0   2   0   2   0   2   2   2   2   2   2   2   2   2   0   2   0   0   0   0   2   0   2   2   2   2   0   0   2   2   2   2   0   2   2   0   0   2   2   2   2   2   2   0   2   0   0   2   2   2   2   0   2   0   2   2   2   2   0   0   0   2   0   2   0   2   0   0   2   0   0   2   2   0   0   0   2   2   2   0   0   2   0   2   2   0   2   2   0   0   0   0   2   0   2   0   2   0   2   0   2   0   2   2   2   0   0   2   0   0   0   0   2   2   0   2   2   0   2   2   2   2   0   2   0   2   2   0   2   2   0   0   2   2   0   2   0   0   0   0   0   2   2   2   2   0   0   0   2   0   2   2   2   0   0   2   0   2   0   2   2   2   2   0   2   2   0   2   0   0   2   0   2   2   2   0   2   0   2   2   0   0   2   2   0   0   2   2   0   0   0   2   2   2   0
 MK-1-10                0   0   0   2   0   2   2   0   2   0   2   2   0   2   2   2   2   2   0   0   2   0   0   0   0   2   0   2   2   2   2   0   0   2   2   2   2   0   2   0   0   0   2   2   2   2   2   2   0   2   0   0   0   2   2   2   0   0   0   2   2   2   2   0   0   0   2   0   2   0   2   0   0   2   0   0   2   2   0   0   0   2   2   2   2   0   2   0   2   2   0   2   2   0   0   0   0   2   0   2   0   2   0   2   0   2   0   0   2   2   0   0   0   0   0   0   2   2   2   0   2   2   2   2   2   2   2   0   2   0   2   2   0   2   2   0   0   2   2   0   2   0   0   0   0   0   2   2   2   2   0   0   0   2   0   2   2   2   0   0   2   0   2   0   2   2   2   2   0   2   2   0   2   0   0   2   0   2   2   2   0   2   0   2   2   0   0   2   2   0   0   2   2   0   2   0   2   2   2   0
 MK-1-11                0   0   2   2   0   2   2   0   2   2   2   2   0   2   2   2   2   2   0   0   2   0   0   0   0   2   0   2   2   2   2   0   0   2   0   2   2   0   2   0   0   0   2   2   2   2   2   2   0   2   0   0   0   2   0   2   0   0   0   2   2   2   2   0   0   0   2   0   2   0   2   0   0   2   0   0   0   2   0   0   0   2   2   2   2   0   2   0   2   2   2   2   2   0   0   0   0   2   0   0   0   2   0   2   0   2   0   2   2   2   0   0   0   0   0   0   2   2   0   0   2   2   2   2   0   2   2   2   2   0   2   2   0   2   2   0   0   2   2   0   2   0   0   0   0   0   2   2   2   2   0   0   0   2   0   2   2   2   2   0   2   0   2   0   2   2   2   2   0   0   2   0   2   0   0   2   0   2   2   2   2   2   0   2   2   0   2   2   2   0   0   2   2   0   2   0   2   2   2   0
 MK-1-12                0   0   2   2   0   2   2   0   2   2   2   2   0   2   2   2   2   2   0   0   2   2   0   0   0   2   0   0   2   2   2   0   0   2   0   2   2   0   2   0   2   0   2   0   2   2   0   2   0   2   0   0   0   2   0   2   0   0   0   2   2   2   2   0   2   0   2   0   2   0   2   0   0   2   0   0   0   2   0   0   0   2   2   2   2   0   2   0   2   2   2   2   2   0   2   0   0   2   2   0   0   2   0   2   0   2   0   2   2   2   0   0   0   0   2   0   2   2   0   0   2   2   2   2   0   2   2   2   0   0   2   2   0   2   2   0   0   0   0   0   2   0   0   2   0   0   0   2   2   2   2   0   0   2   0   2   2   2   2   0   2   0   0   0   2   2   2   2   0   0   2   0   2   0   0   0   0   2   2   2   2   2   0   2   2   0   2   2   2   0   0   2   2   0   2   0   2   2   2   0
 MK-1-13                2   0   2   2   0   0   2   0   2   2   2   2   0   2   2   2   2   2   0   2   2   2   0   0   0   2   0   0   2   2   2   0   2   2   0   2   0   0   2   0   2   0   2   0   2   2   0   2   0   2   0   0   0   2   0   2   0   0   0   2   2   2   2   0   2   0   2   2   2   2   2   0   0   2   0   0   0   2   0   0   0   2   2   0   2   0   2   0   2   2   2   2   2   0   2   0   0   0   2   0   0   2   0   2   0   0   0   2   2   2   0   0   0   0   2   0   2   2   0   0   2   2   2   0   0   2   2   2   0   0   0   2   0   0   2   0   0   0   0   0   2   0   0   2   0   0   0   2   2   2   0   0   2   2   2   2   2   2   2   0   2   0   0   0   2   2   2   0   0   0   2   0   2   0   0   0   0   2   2   2   2   0   2   2   2   0   2   0   2   0   0   2   2   0   2   0   2   2   2   0
 MK-1-14                2   0   2   2   0   0   0   2   2   2   2   2   0   2   2   2   2   2   0   2   2   2   0   0   0   2   0   0   2   2   2   0   2   2   0   2   0   0   2   2   2   0   2   2   2   2   0   2   0   0   0   0   0   2   0   2   0   0   0   2   2   2   2   0   2   0   0   2   2   2   2   0   0   2   0   0   0   0   0   0   0   0   0   2   2   0   2   0   2   2   2   0   2   2   2   0   0   2   2   2   0   2   0   2   0   0   0   2   2   2   0   0   0   0   2   0   2   0   0   0   2   2   2   0   0   2   2   2   0   0   0   2   0   0   2   0   2   2   0   0   2   0   0   2   0   0   0   2   2   2   0   0   2   2   2   2   2   2   2   0   2   0   0   0   2   2   2   0   0   0   2   0   2   2   0   0   0   2   2   0   2   0   2   2   2   2   2   0   2   0   0   2   2   0   2   0   2   2   2   0
 MK-1-15                0   0   2   2   0   0   0   2   2   2   2   2   0   2   2   0   2   2   0   2   2   2   0   0   0   2   0   0   0   2   2   0   2   2   0   2   0   0   2   2   2   0   2   2   0   2   0   2   2   0   0   0   0   2   0   2   0   0   0   2   2   2   2   0   2   0   0   0   2   2   2   0   0   2   0   0   0   0   0   0   0   0   2   2   2   0   0   0   2   2   2   0   2   2   2   0   0   2   2   2   0   0   0   2   0   2   0   2   2   2   0   0   0   0   2   0   2   0   0   0   2   2   2   0   0   0   2   2   0   0   0   2   0   0   2   0   0   0   0   0   2   2   0   2   0   0   0   2   2   2   0   0   2   2   2   2   2   2   2   0   2   0   0   2   2   2   2   0   0   0   2   0   2   2   2   0   0   2   2   0   2   0   2   0   2   2   2   0   0   0   0   2   2   0   2   0   2   2   2   0
 MK-1-16                0   0   2   2   0   0   0   2   2   2   2   2   0   2   2   0   2   2   0   2   2   2   0   0   0   2   0   0   0   2   2   2   2   2   0   2   2   2   2   2   2   0   2   2   0   2   0   2   2   0   0   2   0   2   0   2   0   0   0   2   2   2   2   0   2   0   0   0   2   2   2   0   0   2   0   0   0   0   0   0   0   0   2   2   2   0   0   0   2   2   0   0   0   2   2   0   0   2   0   2   0   0   0   2   0   2   0   2   2   2   0   0   0   2   0   0   2   0   0   0   2   2   2   0   0   0   2   2   0   0   2   2   0   0   2   0   0   0   0   0   2   2   0   2   0   0   0   2   2   2   0   0   2   2   2   2   2   2   2   0   2   0   0   2   2   2   2   0   0   0   2   0   2   2   2   0   0   2   2   0   2   0   2   0   2   2   2   0   0   0   0   2   2   0   2   0   2   2   2   0
 MK-2-1                 0   2   2   2   0   2   0   2   2   0   2   0   0   2   2   2   2   0   2   2   2   0   2   2   0   0   2   0   0   2   2   0   0   0   2   2   2   2   2   2   0   0   2   2   0   0   0   2   0   0   2   0   2   0   0   0   0   2   0   2   2   2   0   0   0   2   2   2   2   2   0   2   2   2   2   2   0   2   2   2   2   0   0   2   0   0   2   0   2   2   0   0   2   0   2   2   2   0   2   0   2   0   2   2   2   0   2   0   2   2   0   0   0   2   0   0   2   2   0   0   0   2   0   0   0   2   2   0   0   2   2   2   2   0   0   2   2   0   0   2   2   2   0   0   0   0   2   2   2   2   2   2   2   2   0   2   0   2   2   0   0   0   2   2   2   0   0   0   0   0   0   0   0   0   0   0   0   2   0   2   0   2   2   0   2   0   0   2   2   0   2   2   0   2   0   0   2   0   2   0
 MK-2-2                 0   2   0   2   0   2   0   2   2   0   2   0   0   0   2   2   2   2   2   2   2   0   2   2   0   0   2   0   0   2   2   0   0   0   2   2   2   2   2   2   0   0   2   2   0   0   0   2   0   0   2   0   0   0   0   0   0   2   0   2   2   2   0   0   0   2   2   2   2   2   0   2   2   2   2   2   0   2   2   0   2   0   0   2   0   2   2   0   0   2   0   0   2   0   2   2   2   0   2   2   2   2   2   2   0   0   0   0   2   2   0   2   0   2   0   2   2   2   2   0   0   2   2   0   2   2   2   0   0   2   2   2   2   0   0   2   2   0   0   2   2   2   2   0   0   0   2   2   2   2   2   2   2   2   0   2   0   2   2   0   0   0   2   0   2   0   0   0   0   0   2   0   0   0   0   0   0   2   0   2   0   2   2   0   2   0   0   2   2   2   2   2   0   2   0   0   2   2   0   0
 MK-2-3                 0   2   0   2   0   0   0   2   2   0   2   0   0   0   2   2   2   2   2   2   2   0   2   0   0   0   2   0   0   2   2   0   0   0   2   2   2   2   2   2   0   0   2   0   0   0   2   0   0   0   2   0   0   0   0   0   0   2   0   2   2   2   0   0   0   2   2   2   2   2   0   2   2   0   2   2   0   2   2   0   2   0   0   2   0   2   0   0   0   2   0   2   2   0   2   0   2   0   2   2   2   2   2   2   0   0   0   0   2   0   0   2   0   2   0   2   2   2   2   0   0   2   2   0   0   2   2   0   0   2   0   2   2   0   0   2   0   0   0   2   2   0   2   0   0   0   2   2   2   2   2   2   2   2   0   2   2   2   0   2   0   0   2   0   2   0   0   0   0   0   2   0   0   0   0   0   0   2   0   2   0   2   2   0   2   0   2   2   0   2   2   2   0   2   0   0   0   2   0   0
 MK-2-4                 0   2   0   2   0   0   0   2   2   0   2   0   0   0   2   2   2   2   2   2   2   0   2   0   0   0   2   0   0   2   2   0   0   0   2   2   2   2   2   2   0   2   2   2   0   0   2   0   2   2   2   0   2   0   0   2   0   2   0   2   2   2   0   0   0   2   2   2   2   2   0   2   2   0   2   2   0   2   2   0   2   0   0   2   0   2   0   0   0   2   0   2   2   0   0   0   2   0   2   2   2   2   2   0   2   0   0   0   2   0   0   2   0   2   2   0   2   2   2   0   0   2   2   0   0   2   2   0   0   2   0   2   2   0   0   0   2   0   0   2   0   0   0   0   0   0   2   2   2   2   2   2   2   2   0   2   2   2   0   0   0   0   2   0   2   0   0   2   2   0   2   2   2   0   0   2   0   2   0   2   0   2   2   0   2   0   2   2   0   2   2   2   0   2   0   0   0   2   0   0
 MK-2-5                 0   2   0   0   0   0   0   2   2   0   2   0   0   0   2   2   2   2   2   2   2   0   2   0   0   0   2   0   0   2   2   0   0   0   2   2   2   2   2   2   0   2   2   2   0   0   2   0   2   0   2   0   2   0   0   2   0   2   2   2   2   2   0   0   0   2   2   2   2   2   0   2   2   0   2   2   0   2   2   0   2   0   0   2   0   2   0   0   0   2   0   2   2   0   0   0   2   0   2   2   2   2   0   0   2   0   0   0   2   0   0   2   0   2   0   0   2   2   2   0   0   2   2   2   0   2   2   0   0   2   0   2   2   0   0   0   2   0   2   2   0   0   0   0   0   2   2   2   2   0   2   2   2   2   0   2   2   2   0   0   0   0   2   2   2   0   0   2   0   0   2   2   2   0   0   2   0   2   0   2   0   2   2   2   2   0   2   2   0   2   2   2   2   2   0   0   0   2   0   0
 MK-2-6                 0   2   0   0   0   0   0   0   2   0   2   0   0   2   2   0   2   2   2   2   2   0   2   0   0   0   2   0   0   2   2   2   0   0   2   2   0   2   2   2   0   0   2   2   0   0   2   0   2   0   2   0   2   0   0   2   0   2   2   0   2   2   0   0   2   2   2   2   2   0   0   2   2   0   2   2   0   2   2   0   2   0   0   2   2   2   0   0   0   2   2   2   2   0   0   2   2   0   2   2   2   2   0   0   2   0   0   0   2   2   0   2   0   2   0   0   2   2   2   0   0   2   2   2   0   2   2   0   0   2   0   2   2   0   0   0   2   2   0   2   0   0   0   0   0   2   2   2   2   0   0   2   2   2   0   2   2   2   0   0   0   2   2   2   2   0   2   0   0   0   2   2   2   0   0   0   0   2   0   2   0   2   2   2   2   0   2   2   0   2   2   2   2   2   0   0   2   2   0   0
 MK-2-7                 0   2   0   2   0   2   0   0   2   0   0   0   0   2   2   0   2   2   2   2   2   0   2   0   0   0   2   0   0   2   2   2   0   0   2   2   0   2   2   2   0   2   2   2   2   0   2   0   2   0   2   0   2   0   0   2   0   2   2   0   2   2   0   0   2   2   2   2   2   0   0   2   2   0   2   2   2   2   2   0   2   0   0   2   2   2   0   0   0   2   2   0   2   0   0   2   0   0   2   2   2   2   2   0   0   0   0   0   2   2   0   2   0   2   0   0   2   2   2   0   0   0   0   2   0   2   2   0   0   2   0   2   2   0   0   0   2   2   0   2   0   0   0   0   0   2   2   0   2   0   0   2   2   2   0   2   2   2   0   0   0   2   2   2   2   0   2   0   0   0   2   2   2   0   2   0   0   2   0   2   0   2   2   2   2   0   2   2   0   2   2   2   2   2   2   0   2   2   0   0
 MK-2-8                 0   2   0   2   0   2   0   0   2   0   0   0   0   2   2   0   0   0   2   2   2   2   2   0   0   0   2   0   0   2   2   2   0   0   2   2   0   2   0   2   0   2   2   2   2   0   2   0   2   0   2   2   0   0   0   2   0   2   2   0   2   0   0   0   2   2   2   2   2   0   0   2   2   0   2   2   2   2   2   0   2   0   0   2   2   2   0   0   0   2   2   0   2   0   2   2   0   0   0   2   0   2   2   0   0   0   0   2   2   0   0   2   0   2   0   0   2   2   2   2   0   0   0   2   0   2   2   0   2   2   0   2   2   0   0   0   2   2   0   2   0   0   0   2   0   0   2   0   2   2   0   2   2   2   0   2   2   2   2   0   0   2   2   2   2   0   2   0   0   0   2   2   2   0   2   0   0   2   0   2   0   2   2   2   2   0   2   2   0   2   2   2   2   2   2   0   2   2   2   0
 MK-2-9                 0   2   0   2   0   2   2   2   2   0   0   0   0   2   2   0   0   0   2   2   0   2   2   0   0   0   2   0   0   0   2   2   0   0   2   2   2   2   0   2   0   2   2   2   2   0   2   2   2   0   2   2   0   0   0   2   0   2   2   0   2   0   0   0   2   2   2   2   2   0   0   2   2   0   0   2   2   2   2   0   2   0   2   2   2   2   2   0   0   2   0   0   2   0   2   2   0   0   0   2   0   2   2   0   0   0   0   0   2   0   0   2   0   2   0   0   2   2   2   2   2   0   0   2   0   2   2   0   2   2   0   2   0   0   0   0   2   2   0   2   0   0   0   2   0   0   2   0   2   2   0   2   2   2   0   2   2   2   2   0   0   2   0   2   2   0   2   0   2   0   2   2   2   0   2   0   0   0   0   2   0   2   2   2   2   0   2   2   0   2   2   2   2   2   2   0   2   2   2   0
 MK-2-10                0   2   0   2   2   2   2   2   2   2   0   2   0   2   2   0   0   0   2   2   0   2   2   0   2   0   2   0   0   2   2   2   0   0   2   2   2   2   0   2   0   2   2   2   2   0   2   2   0   0   2   2   0   0   0   0   0   0   2   0   2   0   0   2   0   2   2   2   2   0   0   2   2   0   0   2   2   2   2   0   2   0   2   2   2   2   2   0   0   2   0   0   2   2   2   2   0   0   0   2   0   2   2   0   0   0   0   0   2   0   0   2   0   2   0   0   2   2   2   2   2   0   0   2   0   2   2   0   2   2   0   2   0   0   0   0   2   2   0   2   0   2   0   2   0   0   2   0   2   2   2   2   0   2   0   2   2   2   2   0   0   2   0   2   2   0   2   2   2   0   2   0   2   0   2   0   0   0   0   2   2   2   2   0   2   0   2   2   0   2   2   2   2   2   2   0   2   2   2   0
 MK-2-11                0   2   0   2   2   2   2   2   2   2   0   2   0   2   2   0   0   0   0   2   0   2   2   0   0   0   0   0   0   2   0   2   0   0   2   2   2   2   0   2   0   0   2   2   2   2   2   2   2   0   2   2   0   0   0   0   0   0   2   0   2   0   0   0   0   2   0   0   2   0   0   0   2   0   0   2   2   2   2   0   2   0   2   2   2   2   2   0   0   2   2   0   2   2   2   2   2   0   2   2   0   2   2   0   0   0   0   2   2   2   0   2   0   2   0   0   2   2   0   2   2   0   0   2   0   2   2   0   2   2   0   0   0   0   0   0   2   2   2   2   0   2   0   2   0   0   2   2   2   2   2   2   0   0   0   2   0   2   2   2   0   2   0   2   2   0   2   2   2   0   2   0   2   0   2   0   2   0   0   0   2   2   2   0   2   2   2   2   0   2   2   2   2   2   2   0   2   2   2   0
 MK-2-12                2   2   0   2   2   2   2   2   2   0   2   0   0   2   2   2   0   2   2   2   0   2   2   0   0   0   0   0   0   0   0   2   0   0   2   2   0   2   0   2   0   0   2   2   2   2   2   2   2   0   2   0   0   0   0   0   0   0   2   0   0   0   0   0   0   2   0   2   2   0   0   0   2   0   0   2   2   2   2   0   2   0   2   0   2   2   2   2   0   2   2   0   2   2   2   2   2   0   2   2   0   2   2   2   2   0   0   2   2   2   0   2   0   2   0   0   2   2   2   2   2   0   0   2   0   2   2   0   2   2   0   0   0   0   0   2   2   2   2   2   0   2   2   0   0   0   2   2   0   0   2   2   0   0   0   2   0   2   2   2   0   2   2   0   2   0   2   2   0   0   2   0   2   2   0   0   2   0   0   0   0   2   2   0   2   2   2   2   0   2   2   2   2   2   2   0   2   2   2   0
 MK-2-13                2   2   0   2   2   2   2   2   2   0   2   0   0   0   2   2   0   2   2   2   0   2   2   0   0   0   2   0   0   0   0   2   0   0   2   2   0   2   0   2   0   2   2   2   2   2   2   2   2   0   2   0   0   2   0   0   0   0   2   0   0   0   0   0   0   0   0   2   2   0   0   0   2   0   0   2   2   2   2   0   2   0   2   0   2   2   2   2   0   2   2   0   2   2   0   2   2   0   2   2   0   0   2   2   2   0   0   2   2   2   0   2   0   0   0   0   2   2   2   2   0   0   0   2   0   2   2   0   2   2   0   0   0   0   0   2   2   2   2   2   2   2   2   0   0   0   2   2   0   0   2   2   0   0   0   2   0   2   2   2   0   0   2   0   2   0   2   2   0   0   2   0   2   2   0   0   2   0   0   0   0   2   2   0   2   2   2   2   0   0   2   2   2   2   2   0   2   2   2   0
 MK-2-14                2   2   2   2   2   2   2   2   0   0   2   0   0   0   2   2   0   2   2   2   0   0   2   0   0   0   2   0   0   0   0   2   0   0   2   2   0   2   0   2   0   2   2   0   2   2   2   2   2   0   2   0   0   2   2   2   0   0   2   0   0   0   0   0   0   0   0   2   2   0   0   2   2   0   0   2   2   2   2   2   2   0   2   0   2   2   2   2   0   2   2   0   2   2   0   2   2   2   2   2   2   2   2   0   2   0   0   0   2   2   0   2   0   0   0   0   2   2   2   2   0   0   0   2   0   2   0   0   2   2   0   0   0   0   0   0   2   2   2   2   2   2   0   0   0   0   2   2   0   2   2   2   0   0   0   2   2   2   2   0   0   0   2   0   2   0   2   2   2   0   2   0   2   2   0   0   2   0   0   0   0   2   2   0   2   2   2   2   0   2   2   0   2   2   2   0   0   2   2   0
 MK-2-15                2   2   2   2   2   2   2   2   0   0   2   0   0   0   2   2   0   2   2   2   0   0   2   0   2   2   2   0   0   0   0   2   0   0   2   2   0   2   0   2   0   2   2   0   2   2   2   2   2   0   2   0   0   2   2   2   0   0   0   0   0   0   0   0   0   0   0   2   2   0   0   2   0   0   0   2   2   2   2   2   2   0   2   0   2   0   0   2   2   2   2   0   0   2   0   2   2   2   2   2   2   2   2   0   0   0   0   0   2   2   0   2   0   0   2   0   2   2   0   2   0   0   0   2   0   2   0   0   2   2   0   2   0   0   2   0   2   2   2   2   2   2   0   0   0   0   2   0   0   2   2   0   0   2   0   2   2   2   2   0   0   0   2   0   2   2   2   2   2   0   2   0   2   2   0   0   2   0   0   0   0   2   2   0   2   2   2   2   0   2   2   0   2   2   2   0   0   2   2   0
 MK-2-16                2   0   2   2   2   2   0   2   0   0   2   0   0   0   2   2   0   2   2   2   0   2   2   0   2   2   2   0   0   0   0   2   0   0   2   2   0   2   2   2   0   2   0   0   2   2   2   2   2   0   2   0   0   2   2   0   0   0   0   2   0   0   0   0   0   0   0   2   2   0   0   0   0   0   0   2   2   2   2   2   2   0   2   0   2   2   0   2   2   2   2   0   0   2   0   2   2   2   2   2   2   2   2   0   0   0   0   0   2   0   0   2   0   0   2   0   2   2   0   0   0   0   0   0   0   2   0   0   2   2   0   2   0   0   2   0   2   2   2   2   2   2   0   0   2   0   2   0   2   2   2   0   0   2   0   2   2   2   2   0   0   0   2   0   2   2   2   2   2   0   2   0   2   2   0   0   2   0   0   0   0   2   2   0   2   2   2   2   2   0   0   0   2   2   2   0   0   2   2   0
 MK-3-1                 0   0   0   0   0   0   0   0   2   2   0   0   2   2   2   2   0   2   2   0   0   2   0   0   2   2   0   0   0   0   2   2   0   0   2   0   0   2   2   0   2   2   0   0   0   0   2   0   0   2   2   2   2   2   2   0   0   2   2   2   0   2   0   0   0   0   0   2   0   2   0   2   2   2   0   2   2   2   0   2   2   2   0   0   2   0   2   0   2   2   0   2   2   0   0   2   0   2   0   2   2   2   0   0   2   0   2   0   0   0   0   2   0   0   2   2   2   2   2   2   0   2   2   2   0   2   0   2   0   0   0   2   2   0   0   2   2   0   2   2   0   0   2   0   2   0   2   0   2   0   0   2   0   0   2   0   2   2   2   2   2   2   0   0   2   2   0   0   0   0   2   2   2   2   2   2   0   0   0   0   2   2   0   0   0   2   0   2   2   0   2   0   0   2   0   2   0   0   2   0
 MK-3-2                 0   0   0   0   0   0   0   0   2   0   0   0   2   0   2   2   0   2   2   0   0   2   0   0   2   2   0   0   0   0   2   2   0   0   2   0   0   2   2   0   2   2   0   0   0   0   2   2   0   2   2   0   2   2   2   2   0   2   2   2   0   2   2   0   0   2   0   2   0   2   0   2   2   2   0   2   2   2   0   2   2   2   0   0   2   0   2   2   2   2   0   2   2   0   0   2   0   2   0   2   2   2   0   0   2   0   2   0   0   0   0   2   0   0   2   2   2   2   2   2   0   2   2   2   0   2   0   2   0   0   0   2   2   0   0   2   2   0   2   2   0   0   2   2   2   0   2   0   2   0   0   0   2   0   2   2   2   2   2   0   2   2   0   0   2   2   0   0   2   0   2   2   2   2   0   2   0   0   0   0   2   2   0   0   0   2   0   2   2   0   2   0   0   2   0   2   0   0   2   0
 MK-3-3                 0   0   0   0   0   2   0   2   2   0   0   0   2   0   2   2   2   0   2   0   0   2   0   0   2   2   0   0   0   0   2   2   0   0   2   0   2   2   2   0   2   2   0   0   2   0   2   2   2   2   2   0   2   2   2   2   0   2   2   2   0   2   2   0   2   2   0   2   0   2   0   0   2   2   0   2   2   2   0   2   2   2   0   0   2   0   2   2   2   2   0   2   2   0   0   2   0   2   0   2   2   2   0   2   2   0   2   0   0   0   0   2   0   0   2   2   2   2   2   2   0   2   0   2   0   2   0   2   0   0   0   2   2   0   0   2   2   0   2   0   0   0   2   2   2   0   2   0   2   0   0   0   2   0   2   2   2   2   2   0   2   2   0   0   2   2   0   0   0   0   2   0   2   2   0   2   0   0   0   2   2   2   0   0   0   2   0   2   2   0   2   0   0   2   0   2   0   0   2   0
 MK-3-4                 0   0   0   0   0   2   0   2   2   0   0   0   2   0   2   2   2   0   2   0   0   2   0   0   2   2   0   0   0   0   2   2   0   2   2   0   2   2   2   0   2   2   0   0   0   0   2   2   2   2   2   2   2   2   0   2   0   2   0   2   0   0   2   0   2   2   0   2   0   2   0   0   2   2   0   2   2   2   0   2   2   2   0   0   2   0   2   2   2   2   0   2   2   0   0   2   0   2   0   2   0   2   2   2   2   0   2   0   0   0   0   2   0   0   2   2   2   0   2   0   0   2   0   2   0   2   0   2   2   0   0   2   2   0   0   2   2   0   2   2   0   0   2   2   2   0   0   0   2   2   0   0   2   0   2   0   2   2   2   0   2   2   0   0   2   2   0   0   0   0   2   0   2   2   0   2   2   0   0   2   2   2   0   0   0   2   0   2   2   0   2   0   0   2   0   2   0   0   2   0
 MK-3-5                 2   0   0   0   0   2   0   2   2   0   0   0   2   0   2   2   0   0   2   0   0   2   0   0   0   2   0   0   0   0   2   2   2   2   2   0   2   2   0   0   2   2   0   0   0   0   2   2   2   2   2   2   2   2   0   2   0   2   0   2   0   2   2   0   2   2   0   2   0   2   2   0   2   2   0   2   2   2   0   2   2   2   0   0   2   0   2   2   2   2   0   2   2   0   0   2   0   2   0   0   0   2   2   2   0   0   2   0   0   2   2   2   0   0   2   2   2   0   2   0   0   2   0   2   0   2   2   2   2   0   0   2   2   0   0   2   2   0   2   2   0   2   2   2   2   0   0   2   2   2   0   0   2   0   2   0   2   2   2   0   2   2   0   0   2   2   0   0   0   2   2   0   2   2   0   2   0   0   0   2   2   2   0   0   0   2   0   2   2   0   2   0   0   2   0   2   0   0   2   0
 MK-3-6                 2   0   0   0   0   2   0   2   2   0   0   0   2   0   2   2   0   0   0   0   2   0   0   0   0   2   0   0   0   0   0   2   2   2   2   0   2   0   0   0   2   2   0   0   0   0   2   0   2   2   2   2   0   2   0   2   0   2   0   2   0   2   2   0   2   2   0   2   0   2   2   0   2   2   0   2   2   2   0   0   2   2   0   0   2   0   2   2   2   2   0   2   0   0   0   2   0   2   0   0   2   2   2   2   0   0   2   0   0   2   2   2   0   0   2   2   0   0   2   0   0   2   0   2   0   2   2   2   2   0   2   2   2   0   0   2   2   0   2   2   0   2   0   2   2   0   0   2   2   2   2   0   2   0   2   0   2   2   2   0   2   2   0   0   2   2   0   0   2   2   2   0   2   2   0   2   0   0   0   0   2   2   0   0   0   2   0   2   2   0   2   0   0   2   0   2   0   0   2   0
 MK-3-7                 2   2   0   2   0   2   0   2   2   0   0   0   2   2   2   2   0   0   0   0   2   0   0   0   0   2   0   2   2   0   0   2   2   2   2   0   2   0   0   0   2   2   0   0   0   0   2   0   2   2   2   0   0   2   0   2   0   2   0   2   0   2   2   0   2   2   0   2   0   2   2   0   2   2   0   2   2   2   0   0   2   2   0   0   2   0   2   2   2   2   0   2   0   0   0   2   0   2   0   0   2   2   2   2   0   0   2   0   0   2   2   2   0   0   2   0   0   2   2   0   0   2   0   0   0   2   2   2   2   0   2   0   2   0   0   2   2   0   2   2   0   2   0   2   2   0   0   0   2   2   2   0   2   0   2   0   0   2   2   0   2   2   0   2   0   2   0   0   2   2   0   0   0   2   2   2   2   0   0   0   2   2   2   0   0   2   0   2   2   0   2   0   0   2   0   2   0   0   2   0
 MK-3-8                 2   2   2   0   0   2   0   2   2   0   0   0   2   2   2   2   0   2   0   0   2   0   0   0   0   2   0   0   2   0   0   2   2   2   2   0   2   2   0   0   0   2   2   0   0   0   2   0   2   2   2   0   0   2   0   2   0   2   0   2   0   2   2   0   2   2   0   2   0   2   2   0   2   2   2   2   2   2   0   0   0   2   0   0   2   0   2   2   0   2   0   2   0   0   0   2   0   2   0   0   2   2   2   2   2   0   2   0   0   2   2   0   0   2   2   2   0   2   2   0   0   2   0   0   0   2   2   2   2   0   2   0   2   0   0   2   2   0   2   0   0   2   0   2   2   0   0   0   2   2   2   0   0   0   2   0   0   2   2   0   2   2   0   0   0   2   0   0   2   2   0   0   0   2   2   2   0   0   0   0   2   0   2   0   0   2   0   2   2   0   2   0   0   0   0   2   2   0   0   0
 MK-3-9                 2   2   2   0   0   2   0   2   2   0   0   0   2   2   2   2   0   2   0   0   2   2   0   0   0   2   0   0   2   0   0   2   2   2   2   0   2   2   0   0   0   2   2   0   2   0   2   0   2   2   2   0   0   0   0   2   2   2   2   2   0   2   2   0   2   2   0   2   0   2   2   0   2   2   2   2   2   2   0   0   0   2   2   2   2   0   2   0   0   2   0   2   0   0   0   2   0   2   2   0   2   2   2   2   2   0   2   0   0   2   2   0   0   0   2   2   2   2   2   0   0   2   0   0   0   2   2   2   2   0   2   0   2   0   0   2   2   0   2   2   0   2   0   2   2   0   0   0   2   2   2   0   0   0   0   0   2   2   2   0   2   2   0   0   0   2   2   0   2   2   0   0   0   2   2   0   0   0   0   0   2   0   2   0   0   2   0   2   2   0   2   0   0   0   0   2   2   0   0   0
 MK-3-10                2   2   0   0   0   2   0   2   2   0   0   0   2   2   2   2   0   2   0   0   2   2   0   0   0   2   0   0   2   0   0   2   2   2   2   0   2   2   0   0   0   2   2   0   2   0   2   0   2   2   2   0   0   0   0   2   2   2   2   2   0   2   0   0   2   2   0   2   0   2   2   0   2   2   2   2   2   2   0   0   0   2   0   2   2   0   2   0   0   2   0   0   0   0   0   2   0   2   2   0   2   2   2   2   2   0   2   0   0   2   0   0   0   0   2   2   2   2   2   0   0   2   0   0   0   2   2   2   2   0   2   0   2   2   0   2   2   0   2   0   0   2   0   2   2   2   0   0   2   2   2   0   0   0   0   0   2   0   2   0   2   2   0   0   0   2   2   0   2   2   0   0   0   2   2   0   0   0   0   0   2   0   2   0   0   2   0   2   2   0   2   0   0   2   2   2   0   0   0   0
 MK-3-11                2   2   0   0   0   2   0   2   2   0   0   0   2   0   2   2   0   2   2   0   2   2   0   0   0   2   0   0   2   0   0   2   2   2   2   0   0   2   0   0   0   2   2   0   2   0   2   0   2   2   2   0   0   0   0   2   2   2   0   2   0   2   0   0   2   2   0   2   0   2   2   0   2   2   2   2   2   2   0   0   0   2   0   2   2   0   2   0   0   2   0   0   0   0   2   2   0   2   2   2   2   2   2   2   2   0   0   0   0   2   2   2   0   0   0   2   2   2   0   0   0   0   0   0   0   0   2   2   2   0   0   0   2   2   0   2   2   2   0   0   0   2   0   2   2   2   0   0   2   2   2   0   0   0   0   0   2   0   2   0   2   2   0   0   0   2   2   0   2   2   0   0   0   2   2   0   0   0   0   0   2   0   2   0   0   2   0   2   2   0   0   0   0   2   2   2   0   0   0   0
 MK-3-12                2   2   0   2   0   2   0   2   2   0   0   0   2   0   2   2   0   2   2   0   2   2   0   0   0   2   0   0   2   0   0   2   2   2   0   0   0   2   0   0   0   2   2   0   2   0   2   0   2   2   2   0   0   0   0   0   0   2   0   2   2   2   0   0   2   2   0   0   0   2   2   2   2   2   2   2   2   2   0   0   0   2   0   2   2   0   2   0   0   2   0   0   0   0   2   2   0   2   2   0   2   0   2   2   2   2   0   0   0   2   2   2   0   0   0   2   2   2   0   0   0   2   0   0   0   0   2   2   2   0   0   0   2   2   2   2   2   2   0   0   0   2   0   2   2   2   0   0   2   2   2   0   0   0   2   0   2   0   2   0   2   2   0   0   2   2   2   0   2   0   0   0   0   2   2   0   0   0   0   0   2   0   2   0   2   2   0   2   2   0   0   0   0   2   2   0   0   0   2   0
 MK-3-13                2   2   0   2   0   2   0   2   2   0   0   0   2   0   2   2   0   2   2   0   2   0   0   0   0   2   0   0   2   2   0   0   2   2   0   0   0   2   0   0   0   2   2   0   0   0   2   0   2   2   2   0   0   0   0   0   0   2   2   2   2   2   0   0   2   2   0   0   0   2   2   2   2   2   2   2   2   2   0   0   0   2   0   2   2   0   2   0   0   2   2   0   0   0   2   2   0   2   2   0   2   0   0   2   2   2   0   0   2   2   2   2   2   0   0   2   2   2   0   0   0   2   2   0   0   0   2   2   2   0   2   2   2   2   2   2   2   2   2   0   0   2   0   2   2   2   0   2   2   2   2   2   0   0   2   0   2   0   2   0   2   2   0   0   0   2   2   0   0   0   0   0   0   2   2   0   2   0   0   0   2   2   2   0   2   2   0   2   2   0   0   0   0   2   0   0   0   2   2   0
 MK-3-14                2   2   0   2   0   2   0   2   2   0   0   0   2   0   0   2   0   0   2   0   2   0   2   2   0   2   0   0   2   2   0   0   2   2   0   0   0   2   0   0   0   2   0   0   0   0   2   0   2   2   2   0   0   0   0   0   0   0   2   2   2   2   0   0   2   2   0   0   0   2   2   2   2   2   2   2   2   2   0   0   0   2   0   2   2   0   2   0   0   2   2   0   0   0   2   2   0   2   2   0   2   0   0   2   2   2   0   0   2   2   2   2   0   2   0   2   2   2   2   0   0   2   2   0   0   0   2   2   2   0   2   2   2   2   2   2   2   2   0   0   0   2   0   2   2   2   0   2   2   2   2   2   0   0   2   0   2   2   2   0   2   2   0   0   0   2   2   0   2   0   2   0   0   2   2   0   2   0   0   0   2   2   2   0   0   2   0   2   2   0   0   0   0   2   0   0   2   2   2   0
 MK-3-15                2   0   0   2   0   2   0   2   2   0   2   0   2   0   2   2   0   0   2   0   2   0   2   2   0   2   2   0   2   2   0   0   2   2   0   0   0   2   0   0   0   2   0   0   0   0   2   0   2   2   2   0   0   0   0   0   0   0   2   2   0   2   0   0   2   2   0   0   0   2   2   2   2   2   2   2   2   2   0   0   0   2   0   2   2   0   2   0   0   2   2   0   0   0   2   2   0   2   2   0   0   0   2   2   2   2   0   0   2   2   2   2   0   2   0   0   0   2   2   0   0   2   2   0   0   0   2   2   0   0   0   2   2   2   2   2   2   2   0   0   0   2   0   2   2   2   0   2   2   2   2   2   0   0   0   0   2   2   2   0   2   0   0   0   0   2   2   0   2   0   2   0   0   2   2   0   2   2   2   0   2   2   2   0   0   2   0   2   2   0   0   0   0   2   0   0   2   2   2   0
 MK-3-16                2   0   0   2   0   2   0   2   2   0   2   0   2   0   2   2   0   0   2   0   2   0   2   2   0   2   2   0   2   2   0   2   2   2   0   0   0   2   0   0   2   2   2   2   0   0   2   0   2   0   0   2   0   0   2   2   0   0   2   2   0   2   0   0   2   2   0   0   2   2   2   2   2   2   2   2   2   2   0   2   0   2   0   2   2   0   2   0   0   0   2   0   0   0   2   2   2   2   2   0   0   0   2   2   2   2   0   0   2   2   0   2   0   2   0   0   0   2   2   0   0   2   2   0   0   0   2   2   0   0   0   2   2   2   0   2   2   2   0   0   0   2   0   2   2   2   0   2   0   2   2   0   0   0   0   0   0   2   2   2   2   2   0   0   0   2   2   0   2   0   2   0   0   2   2   0   2   2   2   0   2   0   2   0   0   2   0   2   2   0   0   0   0   2   0   2   2   2   2   2
 MK-4-1                 0   0   2   0   0   0   0   0   2   2   0   2   0   2   0   2   2   0   0   0   2   0   0   0   0   0   0   2   0   0   0   0   2   0   2   2   0   2   2   0   2   2   2   2   2   2   0   2   0   0   0   0   2   0   0   2   0   0   2   0   2   2   2   0   0   0   0   2   0   0   2   0   0   2   0   2   2   2   0   2   0   0   2   2   2   2   2   2   0   2   2   0   2   0   2   2   2   0   0   0   0   0   2   2   0   2   0   0   0   2   0   0   0   0   2   2   2   0   2   2   0   2   0   2   2   2   2   0   2   2   2   0   2   2   2   2   0   2   0   2   0   0   0   2   2   0   2   0   0   0   0   2   2   0   0   0   2   2   0   0   2   2   2   2   0   2   0   0   0   0   2   2   2   2   0   2   0   2   0   0   2   2   0   0   0   2   2   0   0   0   0   0   0   0   2   2   2   0   2   2
 MK-4-2                 0   0   2   0   2   0   0   0   2   2   0   0   0   2   0   2   2   0   2   0   2   0   0   0   2   0   0   0   0   0   0   0   2   0   0   2   0   2   2   0   0   2   2   2   0   2   0   2   0   0   0   0   2   0   0   2   0   0   2   0   2   2   2   0   2   0   0   2   0   0   2   0   0   2   0   2   2   2   0   2   0   0   2   2   2   2   2   2   0   2   0   0   2   0   2   2   2   0   0   0   0   0   2   2   0   2   0   2   0   2   0   0   0   0   2   2   2   0   2   2   0   2   0   2   2   2   2   0   2   2   2   0   2   2   2   2   2   2   0   2   0   2   0   2   2   0   2   0   0   0   0   2   0   0   0   0   2   2   0   0   2   2   2   2   0   2   0   0   0   0   2   2   2   2   0   2   2   2   0   0   2   2   0   0   0   2   2   0   0   0   0   0   0   0   2   2   2   0   0   2
 MK-4-3                 0   0   2   0   2   0   0   0   2   2   0   0   2   0   0   0   0   0   0   0   2   0   0   0   2   0   0   0   0   2   0   0   0   0   0   2   0   2   2   0   0   2   2   2   0   2   0   2   0   2   0   0   2   2   0   2   0   0   2   0   2   2   0   0   2   0   0   2   0   0   2   2   0   2   0   2   2   2   0   0   0   0   2   2   2   2   0   2   2   2   0   0   2   0   0   2   2   0   0   0   0   2   2   2   0   2   0   2   0   2   0   0   0   0   2   2   2   2   2   2   0   2   0   2   2   2   2   0   0   2   2   0   2   2   2   2   2   2   0   2   0   2   0   2   2   0   2   0   0   0   0   0   0   0   2   0   2   2   0   0   2   2   2   2   0   2   0   0   0   0   0   2   2   2   0   2   0   2   0   0   2   2   0   0   2   2   2   0   2   0   0   0   0   2   2   2   0   0   0   2
 MK-4-4                 2   0   2   0   2   0   0   2   2   2   0   0   2   0   0   0   0   0   0   0   2   0   0   0   2   0   0   0   2   2   0   0   0   0   0   2   0   2   2   2   0   2   2   2   0   2   0   2   0   2   0   0   2   2   0   2   0   0   2   0   2   2   2   0   2   0   0   0   0   0   2   2   0   2   0   2   2   2   0   0   2   0   2   2   2   2   0   2   0   2   0   2   2   0   0   2   0   0   0   0   0   0   2   2   0   2   0   2   0   2   0   0   0   0   2   2   2   2   2   2   0   2   2   2   2   2   2   0   0   2   2   0   2   2   2   2   2   2   0   2   0   2   0   2   2   0   2   0   0   0   0   0   2   0   2   0   2   2   0   0   2   2   2   2   0   2   0   0   0   0   0   2   2   2   0   2   0   2   2   0   2   2   0   0   2   2   2   0   0   0   2   0   0   2   2   2   0   0   0   2
 MK-4-5                 2   0   2   0   2   0   0   2   2   2   0   0   2   0   0   0   0   0   2   0   2   0   0   0   2   0   0   0   2   2   0   0   0   0   0   2   0   2   2   2   0   0   0   2   0   2   0   2   2   2   0   0   2   2   0   0   0   0   2   2   0   2   2   0   2   0   2   0   0   0   2   2   2   2   0   2   2   2   0   0   2   0   2   2   2   2   0   2   0   2   2   2   2   2   0   2   0   0   0   0   0   0   2   0   0   2   0   0   0   2   0   0   0   0   2   2   2   2   2   2   0   0   0   2   2   2   2   0   0   0   2   0   2   2   2   2   2   2   0   2   0   2   2   2   2   0   2   2   0   0   0   0   2   0   2   0   2   2   0   0   2   2   2   2   0   2   2   0   0   0   0   2   2   0   0   2   0   2   2   0   2   2   0   0   2   2   2   0   0   0   2   0   0   2   2   2   0   0   0   0
 MK-4-6                 2   0   2   0   2   0   0   2   2   2   0   0   2   0   0   0   0   0   2   0   2   0   0   0   2   0   0   0   0   2   0   0   0   0   0   2   2   2   2   2   0   0   2   0   0   2   2   2   2   2   0   0   2   2   2   0   0   0   2   2   0   2   2   0   2   0   2   0   0   0   2   2   2   0   0   2   2   2   0   0   2   0   2   2   2   0   0   2   0   2   2   2   2   2   0   2   0   2   0   0   2   2   0   0   0   2   0   0   0   2   0   0   0   0   2   2   0   2   2   2   0   0   2   2   2   2   2   0   0   0   2   0   2   2   2   2   2   2   0   2   0   2   0   2   2   0   2   2   0   0   2   0   2   0   2   0   2   2   0   0   2   2   2   0   0   2   2   0   0   0   0   2   2   0   0   2   0   2   2   0   2   0   2   0   2   2   2   0   0   0   2   2   0   2   2   2   0   0   0   0
 MK-4-7                 2   0   2   0   2   0   0   2   2   0   0   0   2   0   0   0   0   0   2   0   2   0   0   0   2   0   0   0   0   2   0   0   0   0   0   0   2   2   2   2   0   0   2   0   0   2   2   2   2   2   0   0   2   2   2   0   0   0   2   2   2   2   2   0   2   0   2   0   0   0   2   2   2   0   0   2   2   2   0   0   2   0   0   2   2   0   0   2   0   2   2   2   2   2   0   2   0   0   0   0   2   2   2   0   0   2   0   0   0   0   2   0   0   0   0   2   0   2   2   2   0   0   2   2   2   2   2   0   0   0   2   0   2   2   2   2   2   0   0   2   0   2   0   2   2   2   2   2   0   0   2   0   2   0   0   2   2   2   0   0   2   0   2   0   0   2   2   0   0   0   0   2   2   0   2   2   0   2   2   0   2   0   2   2   2   2   2   0   0   0   2   2   0   2   2   2   0   0   0   2
 MK-4-8                 2   0   2   0   2   0   0   2   2   0   2   0   2   0   0   0   0   0   2   2   2   0   0   0   2   0   0   0   0   2   0   0   0   0   0   2   2   2   2   2   0   0   0   0   0   2   2   2   2   0   0   0   2   2   2   0   0   0   0   2   2   2   0   0   2   0   2   0   0   0   2   2   2   0   0   2   0   2   0   0   2   0   0   2   2   0   0   2   0   2   2   2   2   2   2   2   0   0   0   0   2   2   2   0   0   2   0   0   2   0   2   0   0   0   0   2   0   2   2   2   0   0   2   2   2   2   2   0   2   0   2   2   2   2   2   2   2   0   0   2   0   2   0   2   2   2   2   2   0   0   0   2   2   0   2   2   2   2   0   0   2   0   0   0   0   2   2   0   0   0   0   2   2   0   2   2   0   2   2   0   2   0   2   2   2   0   2   0   0   0   0   2   0   0   2   2   0   2   0   2
 MK-4-9                 2   0   2   0   2   0   0   2   2   0   2   2   2   0   0   0   0   0   2   2   2   0   0   0   2   0   0   0   0   2   0   2   0   0   0   2   2   2   2   2   0   0   0   0   0   2   2   2   0   0   0   0   2   2   2   0   0   0   0   2   2   2   0   0   2   0   2   0   0   0   2   2   2   2   0   2   0   0   0   0   2   0   0   2   2   0   0   2   0   2   2   2   2   2   2   2   0   0   0   0   2   2   2   0   0   0   0   0   2   0   0   0   0   0   0   2   0   2   2   0   0   0   2   0   2   2   2   0   0   0   2   2   2   2   2   0   2   0   0   2   2   2   0   2   2   2   2   2   0   0   0   2   2   0   2   2   2   2   2   0   2   0   2   0   0   2   2   0   0   0   0   0   0   0   2   2   0   2   2   0   2   0   2   2   2   0   0   0   0   0   0   2   0   0   2   2   0   2   0   2
 MK-4-10                2   0   0   0   2   0   0   2   2   0   2   2   2   2   0   0   0   0   2   2   2   0   0   0   2   0   0   0   0   2   0   2   0   0   0   2   2   2   2   2   0   0   2   0   0   2   2   2   0   0   0   0   2   2   2   0   2   0   0   2   2   2   2   0   2   0   2   0   0   0   2   0   0   2   0   2   0   0   0   0   2   0   2   2   0   0   0   2   0   2   2   2   0   2   2   2   0   0   0   0   2   2   2   0   2   0   0   0   2   0   0   0   0   0   0   2   0   2   2   2   0   0   2   0   2   2   2   0   0   0   2   2   2   2   2   0   2   2   0   2   2   0   0   2   2   2   0   2   0   0   0   2   2   0   2   0   2   0   2   0   2   2   2   0   0   2   2   0   0   2   0   0   0   0   2   2   0   0   2   0   2   0   0   2   2   0   0   0   0   0   0   2   0   0   2   2   0   2   0   2
 MK-4-11                2   0   0   0   0   0   0   2   2   0   2   2   2   2   0   0   0   0   2   2   2   0   0   0   2   0   0   0   0   2   0   0   0   0   0   2   0   0   2   2   0   0   2   0   0   2   2   2   0   0   2   0   0   2   2   2   2   0   0   2   2   0   2   0   2   0   2   0   2   0   2   0   0   2   0   2   0   0   0   0   2   0   2   2   0   0   0   2   2   2   2   2   0   2   2   2   0   0   0   0   2   2   2   0   2   0   2   0   2   0   0   0   0   0   0   2   0   2   2   2   0   0   2   0   2   2   2   2   0   0   2   2   2   2   2   0   2   2   0   0   2   0   0   2   2   2   0   2   0   0   0   2   2   0   2   0   2   0   2   0   2   2   2   0   0   2   2   0   0   2   0   0   0   0   2   2   0   0   2   0   2   0   0   2   2   0   2   0   0   0   0   2   0   0   0   2   0   2   2   2
 MK-4-12                2   0   0   0   0   0   0   2   2   2   2   2   2   2   0   0   0   0   2   2   2   0   0   2   2   0   0   0   2   2   0   0   0   0   0   2   0   0   2   2   0   0   2   0   0   2   2   2   0   0   2   0   0   2   2   2   2   0   0   0   2   0   2   0   2   0   2   0   2   0   2   0   0   2   2   2   0   0   2   0   2   0   2   2   0   0   0   2   0   2   2   2   0   2   2   2   0   0   2   0   2   2   2   0   2   2   2   0   2   0   0   0   0   0   2   2   0   2   2   2   0   0   2   0   2   2   2   2   0   0   0   2   2   2   2   0   2   2   0   0   2   0   0   2   2   2   2   2   0   2   0   2   2   0   2   0   2   2   2   2   2   2   2   0   0   2   2   0   0   2   0   0   0   0   2   2   0   0   2   0   2   0   0   2   2   0   0   0   0   0   2   2   0   0   0   2   0   2   2   2
 MK-4-13                0   0   0   0   0   0   0   2   2   2   2   2   2   2   0   0   0   0   2   2   2   0   0   2   2   0   0   0   2   2   2   2   0   0   0   0   0   2   2   2   0   0   2   0   0   2   2   0   0   0   0   0   0   2   2   2   2   0   0   0   2   0   2   2   2   0   2   0   2   2   2   0   0   0   2   2   0   0   2   0   2   2   2   2   0   0   0   2   0   2   2   2   0   2   2   0   0   0   0   0   2   2   0   0   2   2   2   0   2   0   0   0   0   0   2   2   0   2   2   2   0   0   2   0   2   2   2   2   0   0   0   2   2   2   2   0   2   2   0   0   2   0   0   2   2   2   2   2   0   2   0   2   2   0   2   0   2   2   2   2   2   2   2   0   0   2   2   0   0   2   0   0   2   0   0   2   0   0   2   2   2   0   0   2   2   0   0   0   0   0   0   2   0   0   0   2   0   2   2   2
 MK-4-14                0   0   0   0   0   0   0   2   0   2   2   2   2   2   0   0   0   0   2   2   2   0   0   2   2   0   0   2   2   2   2   2   0   0   0   0   0   2   2   2   0   0   2   0   0   2   0   0   0   0   2   0   0   2   2   0   2   0   0   2   2   0   2   2   2   0   2   0   2   2   2   0   0   0   2   2   2   0   2   0   0   0   2   2   0   0   0   2   0   2   0   2   0   2   2   0   0   0   0   0   0   2   2   2   2   2   2   0   2   0   0   0   0   0   0   2   0   2   2   2   0   2   2   0   2   0   2   2   2   0   0   2   2   2   2   0   0   2   0   0   2   0   0   2   0   2   2   2   0   2   2   2   2   0   2   0   2   2   2   2   2   2   2   0   0   2   2   0   0   0   0   0   0   0   0   2   0   0   2   2   2   2   0   2   2   0   0   2   0   0   0   2   0   0   0   2   0   2   2   2
 MK-4-15                0   0   0   0   0   0   0   0   0   2   2   2   2   2   0   0   0   0   2   2   2   0   0   2   2   0   0   2   2   2   2   2   2   0   0   0   0   2   2   2   2   0   2   0   0   2   0   0   0   0   2   0   0   2   2   0   2   0   0   2   2   0   0   2   2   0   2   0   2   0   2   0   0   0   0   2   0   0   2   0   0   0   2   2   2   0   2   2   0   2   0   2   0   2   2   0   0   0   0   0   0   2   2   2   2   2   2   0   2   0   0   0   0   0   0   2   0   2   2   2   0   2   2   0   2   0   2   0   0   2   0   2   2   2   2   2   0   2   0   0   0   0   0   2   0   2   2   2   0   2   2   2   2   0   0   0   2   2   2   2   2   2   2   0   0   2   2   0   0   0   0   0   0   0   0   2   0   0   2   2   2   2   0   2   2   0   2   2   0   0   0   2   0   0   0   2   0   2   2   2
 MK-4-16                0   0   2   0   0   0   0   0   0   2   2   2   2   2   0   0   0   0   2   2   2   0   0   2   2   0   0   2   2   2   2   2   2   0   0   0   0   2   0   2   2   0   2   0   0   2   0   0   0   0   0   0   0   2   2   0   0   0   0   2   2   0   0   2   2   2   2   0   2   0   2   0   0   0   0   2   0   0   2   0   0   0   2   0   2   0   2   0   0   2   0   2   0   2   2   0   0   0   0   0   0   2   2   2   2   2   2   0   2   0   0   0   0   0   0   2   0   0   2   2   0   2   2   0   2   2   0   0   0   2   0   2   2   2   2   2   0   2   0   0   0   0   0   2   0   2   2   2   0   2   0   2   2   0   0   0   2   2   2   2   2   2   0   0   0   2   2   0   2   0   2   0   0   0   0   2   0   0   2   2   2   2   0   2   2   0   2   0   0   0   0   2   0   0   0   0   0   2   2   2
 MK-5-1                 2   2   0   2   0   2   0   0   0   2   2   2   2   0   2   2   2   2   2   2   0   2   0   2   0   2   0   0   2   0   2   2   0   0   0   0   2   0   0   0   0   2   2   0   0   0   0   2   0   0   2   0   0   0   0   0   0   2   2   2   2   0   0   2   0   2   2   0   0   0   2   2   2   2   0   0   0   2   2   0   2   0   2   2   0   0   2   0   0   0   0   2   0   0   2   0   0   0   0   2   0   2   0   0   0   0   0   2   2   0   0   2   0   2   2   2   2   0   0   2   2   2   2   2   2   0   2   2   0   2   0   2   0   2   2   0   0   2   2   0   2   2   2   0   2   0   2   2   0   2   2   0   2   2   2   2   2   2   0   2   2   0   2   2   2   0   2   2   2   2   0   0   2   2   2   2   2   2   2   2   0   2   2   2   2   0   0   2   0   2   0   2   2   0   2   0   2   2   0   2
 MK-5-2                 2   2   0   2   0   2   0   0   2   2   2   2   2   0   0   2   2   2   2   2   2   2   0   2   0   0   0   0   2   2   2   2   0   0   0   0   2   2   0   0   0   2   2   2   0   0   0   2   0   0   2   2   0   0   0   0   0   0   2   2   2   2   0   2   0   2   2   0   0   0   2   2   2   2   0   0   0   2   2   0   2   0   2   2   0   2   2   0   0   0   2   2   0   0   2   0   0   0   0   2   0   2   2   0   0   0   0   2   2   0   0   2   0   2   2   2   2   2   0   2   2   2   2   2   2   0   0   2   0   2   0   2   0   2   2   0   0   2   2   0   2   2   2   0   2   2   2   0   2   2   2   0   2   0   2   2   2   0   0   2   0   2   2   2   2   0   2   0   2   2   0   0   2   2   2   2   2   2   2   2   0   2   2   2   2   0   0   2   0   2   0   2   2   0   2   0   2   2   0   2
 MK-5-3                 2   2   0   2   0   2   0   0   2   2   2   0   2   0   0   2   2   0   2   2   2   2   0   0   0   0   0   0   2   2   2   0   0   0   0   0   2   2   0   0   0   2   2   0   0   0   0   2   0   0   0   2   0   0   2   0   2   0   2   0   2   2   0   2   0   2   2   0   2   0   2   2   2   0   0   0   0   2   2   0   0   0   2   2   0   2   2   0   0   0   2   2   0   2   2   0   0   2   2   2   0   2   2   0   0   0   0   2   2   0   0   2   0   0   2   2   2   2   0   2   2   2   2   2   2   0   0   2   0   2   0   2   0   2   2   0   0   2   2   0   2   2   2   2   2   2   2   2   2   2   2   0   2   0   0   2   2   0   0   2   2   2   2   2   2   0   2   0   2   2   0   0   0   0   2   2   2   2   0   2   0   0   2   2   0   0   0   0   0   2   0   2   2   0   2   0   2   2   0   2
 MK-5-4                 2   2   0   2   0   2   0   0   2   2   2   0   2   0   0   2   2   0   2   2   2   2   0   0   0   0   0   0   2   2   0   0   0   0   0   2   0   0   0   0   0   2   2   0   2   0   0   2   0   0   0   2   0   0   2   0   0   0   2   0   2   2   0   2   0   2   2   0   2   0   2   2   0   0   0   0   0   2   2   0   0   0   0   2   0   0   2   2   0   0   2   2   0   0   2   0   0   2   2   0   2   2   2   2   0   0   0   2   2   0   0   2   0   0   2   2   2   2   0   2   2   0   2   2   2   0   0   2   0   2   0   0   0   2   2   0   2   2   2   0   2   2   2   2   2   2   2   2   2   2   2   0   2   0   0   2   2   0   0   2   2   2   2   2   2   0   2   0   2   2   0   0   0   2   2   2   0   2   0   2   0   0   2   2   2   0   0   0   0   2   0   2   2   0   2   2   2   2   0   2
 MK-5-5                 2   2   0   2   0   2   0   0   2   2   2   0   2   0   0   2   2   2   2   2   2   2   0   0   0   0   0   0   2   2   2   0   0   0   0   2   0   0   0   0   0   2   2   2   2   0   0   2   0   0   0   2   0   0   2   0   0   0   2   0   2   2   2   2   0   2   2   0   2   0   2   2   0   2   0   0   0   2   2   0   0   0   0   2   0   0   2   2   0   0   2   2   0   0   2   0   0   2   2   0   0   2   2   2   2   0   2   2   2   0   0   0   0   0   2   2   2   0   0   2   2   0   2   2   2   0   0   2   0   2   0   0   0   2   2   0   2   2   2   0   2   2   0   2   2   2   2   2   2   2   2   0   2   0   0   2   2   0   0   2   2   0   2   0   2   0   2   0   0   2   0   0   0   2   2   2   0   2   0   2   0   0   2   2   0   0   0   0   0   2   0   2   2   0   2   2   2   2   0   2
 MK-5-6                 0   2   0   2   0   2   0   0   2   2   0   0   2   0   0   2   2   2   2   2   0   2   0   2   0   0   0   0   2   2   0   0   0   0   0   0   0   0   0   0   0   2   2   2   2   0   0   2   0   0   0   2   0   0   2   2   0   0   2   2   2   2   2   2   0   2   2   0   2   0   2   2   0   2   0   0   0   2   2   0   0   0   0   0   0   0   2   0   0   0   2   2   0   0   2   0   0   2   2   0   0   2   2   2   0   0   2   2   2   0   0   2   0   0   2   2   2   0   0   2   2   0   2   2   2   0   0   2   0   2   0   0   0   2   2   2   2   2   2   0   2   2   2   2   2   0   2   2   2   2   0   0   2   0   0   2   2   0   2   2   2   2   2   0   2   0   2   0   0   0   0   2   0   2   2   0   0   2   0   2   2   0   2   2   0   0   0   0   0   2   0   2   2   0   2   2   2   2   0   2
 MK-5-7                 0   2   0   2   2   2   0   0   2   2   0   0   2   0   0   0   2   2   2   2   0   0   0   2   0   0   0   0   2   2   0   0   0   0   0   0   0   0   0   0   0   0   2   2   2   0   0   2   2   0   0   2   0   0   2   2   2   2   2   2   2   2   2   2   0   2   2   0   2   0   2   2   0   2   0   0   0   2   2   0   0   0   0   0   0   0   2   2   0   0   2   2   0   0   0   0   0   2   2   0   2   0   2   2   0   0   2   2   0   0   0   2   0   0   2   2   2   0   0   2   2   0   2   2   2   0   0   2   0   2   0   2   0   2   2   2   2   2   2   0   2   2   2   2   2   0   0   2   2   2   0   0   2   0   0   0   2   0   2   2   2   2   2   0   0   0   2   0   0   0   0   2   0   2   2   0   0   2   0   2   2   0   2   2   0   0   0   0   0   2   0   2   2   0   0   2   2   2   0   2
 MK-5-8                 0   2   0   2   2   2   0   0   2   2   0   0   2   0   0   0   2   2   2   2   0   0   0   2   0   2   0   0   2   0   0   2   0   2   0   0   0   0   0   2   0   0   2   2   2   0   0   2   2   0   0   2   0   0   2   2   2   2   2   2   2   2   2   2   0   2   0   0   0   0   2   0   0   2   0   0   0   2   0   0   0   0   0   0   0   0   2   2   2   0   2   2   0   0   2   0   0   2   2   0   2   0   2   0   0   0   2   2   0   0   0   2   0   0   2   2   2   0   0   2   2   0   2   2   2   0   0   2   0   0   0   2   0   2   2   2   2   2   2   0   0   2   2   2   0   0   0   2   2   2   0   0   2   0   0   0   0   2   2   2   0   2   2   0   0   0   2   0   0   0   0   2   0   2   2   0   0   2   0   2   2   0   2   2   0   0   0   0   0   2   0   2   2   0   0   2   2   2   0   2
 MK-5-9                 0   2   0   2   2   2   0   0   2   2   2   2   2   0   0   0   2   2   2   2   0   0   2   0   0   0   0   0   2   0   0   2   0   2   0   0   0   0   0   2   0   0   2   2   0   0   0   2   2   0   0   2   0   0   2   0   2   2   2   2   2   0   2   2   2   2   0   0   2   0   2   0   0   2   0   0   0   2   0   2   0   0   0   0   0   0   2   2   2   0   2   2   0   0   2   0   2   0   2   0   2   0   2   0   0   0   2   2   0   0   0   0   0   0   2   2   2   0   0   2   2   0   2   2   2   0   0   2   0   0   0   2   0   2   2   2   2   2   2   0   0   2   2   2   0   0   0   2   2   2   0   2   2   0   0   0   0   2   0   2   0   2   2   0   0   0   2   0   0   0   0   2   0   2   2   2   0   2   0   2   2   0   2   2   0   0   0   2   0   2   0   2   2   2   0   2   0   2   0   2
 MK-5-10                0   2   0   2   2   2   0   0   2   2   2   2   2   0   2   0   2   2   2   0   0   0   2   2   0   2   0   0   2   0   0   2   0   2   0   0   0   0   0   2   0   2   2   2   0   2   0   2   2   2   0   2   0   0   2   0   2   2   2   2   2   0   2   2   2   2   0   0   2   2   2   0   0   2   2   2   0   2   0   2   0   0   0   0   0   0   2   2   2   2   2   0   0   2   2   0   0   0   2   0   2   0   2   0   0   0   2   2   0   0   0   0   0   0   2   2   2   2   0   2   2   0   2   2   2   0   0   2   0   2   0   2   0   2   2   2   2   2   2   0   0   2   2   2   0   0   0   0   2   2   2   2   2   0   0   2   0   2   0   2   0   0   2   0   0   0   2   0   0   0   0   0   0   2   0   2   2   2   0   2   0   0   2   2   0   2   0   2   2   2   0   2   2   2   0   0   0   2   0   2
 MK-5-11                0   2   0   2   2   2   0   0   2   2   2   2   2   0   0   0   2   2   2   0   0   0   0   2   0   2   2   0   2   0   0   2   0   2   0   0   0   2   0   2   0   2   2   2   0   2   2   2   2   2   0   0   0   0   2   0   2   2   2   0   2   0   2   2   2   2   0   0   2   2   0   0   0   2   2   2   0   2   0   2   0   0   0   0   0   0   2   2   0   2   2   0   0   2   2   0   0   0   2   0   2   0   2   0   0   0   2   2   0   0   0   0   2   2   2   2   2   2   0   2   2   0   2   2   2   0   0   2   2   2   0   2   0   2   2   2   2   2   2   0   0   2   2   2   0   0   0   0   2   2   2   2   2   0   0   2   0   2   0   2   0   0   0   0   0   0   2   0   0   0   0   0   2   2   2   2   2   2   0   2   0   0   2   2   0   2   0   2   2   2   2   2   2   2   0   0   0   0   0   2
 MK-5-12                2   2   0   0   2   2   0   0   2   2   2   2   2   0   0   0   2   2   2   0   0   0   0   2   0   2   2   0   2   0   0   2   0   2   0   0   0   2   0   2   0   2   0   2   0   0   0   0   2   2   0   0   0   0   2   0   2   2   2   0   2   0   2   2   2   2   0   0   2   0   0   2   0   2   2   2   0   0   0   2   2   0   0   0   0   0   2   2   0   2   2   0   0   2   2   0   0   0   2   0   2   0   2   0   0   0   2   2   0   0   2   0   2   2   2   0   2   2   0   2   2   0   2   2   2   0   0   2   2   0   2   2   0   2   2   2   2   2   2   0   0   2   2   2   0   0   0   0   2   2   2   2   2   0   0   2   0   2   0   2   0   0   0   0   0   0   2   2   0   0   2   0   2   2   2   2   2   2   0   2   0   0   2   2   0   0   0   2   2   2   2   2   2   2   0   0   0   0   0   2
 MK-5-13                0   2   0   0   2   2   0   2   2   2   2   0   2   0   0   0   2   2   2   0   0   0   0   2   0   2   2   2   2   0   0   2   0   2   0   0   0   2   0   2   2   2   0   2   0   0   0   0   0   2   0   0   0   0   0   0   2   2   2   0   2   0   2   2   2   2   0   0   2   0   0   2   0   2   2   2   0   0   0   2   0   0   0   0   0   0   2   2   0   0   0   0   0   2   2   0   0   0   2   0   2   0   2   2   0   0   2   2   0   0   2   0   2   2   2   2   2   2   0   2   2   0   2   2   2   0   0   2   2   0   2   2   0   0   2   2   2   2   2   0   0   2   2   2   0   0   0   0   2   2   2   2   2   0   0   2   0   2   0   2   0   0   0   0   2   0   2   2   0   0   2   0   0   2   2   2   2   0   0   2   0   0   0   2   0   0   0   2   2   0   2   2   2   2   0   2   0   0   0   2
 MK-5-14                0   2   2   0   2   0   2   0   2   2   2   0   2   0   0   0   2   2   2   0   2   0   0   0   0   2   2   2   2   0   2   2   0   2   0   0   0   2   0   2   0   2   0   2   0   2   0   0   0   2   0   0   0   0   0   2   2   2   2   0   2   2   2   2   2   0   0   0   2   0   0   0   0   2   2   2   0   2   0   2   0   2   2   0   0   0   2   0   0   0   0   0   0   2   0   0   0   0   2   0   2   0   2   2   0   0   2   2   0   2   2   0   2   2   2   2   2   2   0   2   2   0   2   2   0   0   0   2   0   0   2   2   0   0   2   2   2   2   2   0   0   2   2   2   0   0   0   0   2   2   2   2   2   0   0   2   0   2   0   2   0   2   0   2   0   0   2   2   0   2   2   0   2   2   2   2   2   0   0   2   0   2   0   2   0   0   0   2   2   0   2   2   2   0   0   2   0   2   0   2
 MK-5-15                0   2   2   0   2   0   2   0   2   2   2   0   2   0   0   0   2   0   0   0   2   0   0   0   0   2   2   0   2   2   2   2   0   2   0   0   0   2   0   2   0   0   0   2   0   2   0   0   0   2   0   0   0   0   0   2   2   2   2   0   2   2   2   2   2   0   0   0   2   0   0   0   0   2   0   2   0   2   0   0   0   2   2   2   0   0   2   0   0   0   0   0   0   2   0   0   0   0   2   0   0   0   2   2   0   0   2   2   0   2   2   0   2   2   2   2   2   2   0   2   2   0   2   2   0   0   2   2   0   0   2   0   0   0   2   0   2   2   2   0   0   2   2   2   0   2   0   0   2   2   2   2   2   0   0   2   0   2   0   2   0   2   0   2   0   0   2   2   0   2   0   0   0   2   2   2   2   0   0   0   2   2   0   2   0   2   0   0   2   0   2   2   0   0   0   2   0   0   0   2
 MK-5-16                0   2   2   0   2   0   2   0   2   2   2   0   2   0   0   0   2   0   0   0   2   0   0   0   0   2   2   0   2   2   2   2   0   2   0   0   0   2   2   2   0   0   0   2   0   2   0   2   0   2   0   0   0   0   0   2   2   2   2   2   2   2   2   2   0   0   0   0   2   0   0   0   0   2   0   2   0   0   0   0   2   2   2   2   0   0   2   0   0   0   0   0   2   2   0   0   0   0   0   0   0   0   2   2   0   0   2   2   0   2   0   0   2   2   2   2   2   2   0   2   2   0   2   2   2   0   2   0   0   0   2   0   0   0   2   0   2   2   2   0   0   2   2   2   0   2   0   0   2   2   2   2   2   2   0   2   0   2   0   2   0   2   0   0   0   0   2   2   2   2   0   0   0   2   2   2   2   0   0   0   2   2   0   2   0   2   0   2   2   0   2   2   0   0   0   2   0   0   0   2
 MK-6-1                 0   2   2   2   0   2   2   2   0   2   0   2   2   2   2   0   0   0   2   2   2   0   2   2   2   0   2   0   0   0   2   2   2   0   2   2   0   0   0   0   2   0   2   2   2   2   2   0   2   0   0   0   2   0   2   0   2   0   2   2   0   0   0   2   2   2   2   0   2   2   2   0   2   0   2   2   0   2   2   0   0   2   0   0   0   2   0   0   0   0   2   2   0   0   0   2   2   2   2   2   2   0   0   2   2   2   0   2   2   0   2   2   0   2   0   0   0   2   2   2   2   2   0   2   0   2   0   0   0   2   0   0   2   0   2   0   0   2   2   2   0   0   2   0   2   0   2   0   0   0   2   2   2   0   2   0   2   0   0   0   0   2   0   2   0   0   2   2   2   0   2   0   0   0   0   0   2   0   2   2   0   0   2   2   2   0   2   0   2   2   0   2   2   2   0   2   2   0   0   0
 MK-6-2                 0   2   2   2   0   2   2   2   0   2   0   2   2   2   0   2   2   0   2   2   2   0   2   2   2   0   2   0   0   0   2   2   2   0   2   2   0   0   0   0   2   0   2   2   2   2   2   0   2   0   2   0   2   0   0   0   2   0   0   2   0   0   0   2   2   2   2   0   2   2   2   0   2   0   2   2   0   2   2   0   0   2   0   0   2   2   0   0   0   0   2   2   0   0   0   2   2   2   2   2   2   2   0   2   2   2   0   2   2   0   2   2   0   2   0   0   0   2   2   2   2   2   2   2   0   2   0   0   0   2   0   0   2   0   2   0   0   2   2   0   0   0   2   0   2   0   2   0   0   0   2   2   2   0   2   0   2   0   0   0   0   2   0   2   0   0   2   2   2   0   2   2   0   0   0   0   0   2   2   2   0   0   2   2   2   0   2   0   2   2   0   2   2   0   0   2   2   2   0   0
 MK-6-3                 0   2   2   2   0   2   2   2   0   2   0   2   2   2   0   2   2   0   2   2   2   0   2   2   0   0   2   0   0   2   2   2   2   0   2   2   0   0   0   0   2   0   2   2   2   2   2   0   2   0   2   0   2   0   0   0   0   0   0   2   0   0   0   2   2   2   2   0   2   2   2   0   2   0   2   2   0   2   2   0   0   2   0   0   2   0   0   0   0   0   2   2   0   0   0   2   2   2   2   2   2   2   2   2   2   2   0   2   2   0   2   2   0   2   0   0   0   2   2   2   2   2   2   2   0   2   2   0   0   2   0   0   2   0   2   0   0   2   2   0   0   0   2   0   0   0   2   0   0   0   2   2   2   0   2   0   2   0   0   0   0   2   0   2   0   0   2   2   2   2   2   2   0   0   0   0   0   2   2   2   0   0   2   0   2   0   2   0   2   2   0   2   2   0   0   0   2   2   0   0
 MK-6-4                 0   2   2   2   0   2   2   2   0   2   0   2   0   2   0   2   2   0   2   2   2   0   2   2   0   0   2   0   0   2   2   2   0   0   2   2   0   0   0   0   0   0   2   2   2   2   2   0   0   0   2   2   2   0   0   0   0   2   0   2   0   0   0   2   2   2   0   0   2   2   2   2   2   0   2   2   0   2   2   0   0   0   0   0   2   0   0   0   0   0   2   2   0   0   0   2   2   2   2   0   2   2   2   2   2   2   0   2   2   0   2   2   0   2   2   2   2   2   2   2   2   2   2   2   0   2   2   0   0   2   0   0   2   0   2   0   0   2   2   0   0   2   2   0   0   0   2   0   2   0   2   2   0   0   2   0   2   0   0   0   0   2   0   0   0   0   2   2   2   2   2   2   0   0   0   0   0   2   0   2   0   0   0   0   2   0   2   0   2   2   0   2   2   2   0   0   2   2   0   0
 MK-6-5                 0   2   2   2   0   2   2   0   2   2   0   2   0   2   0   2   2   0   2   2   2   0   2   2   0   0   2   0   0   2   0   2   0   0   2   2   0   0   2   0   0   0   2   2   2   2   2   0   0   0   2   2   2   0   0   0   0   0   0   2   2   0   0   2   2   2   0   0   2   2   2   2   2   0   2   2   0   2   0   0   0   0   0   0   2   0   0   0   0   0   2   2   0   0   0   2   2   2   2   0   2   2   0   2   2   2   0   2   2   0   2   2   2   2   2   0   2   2   2   2   0   2   0   2   0   2   2   2   0   2   0   0   2   0   2   0   0   2   2   0   0   2   2   0   0   0   2   0   2   0   2   2   0   0   2   0   2   0   0   2   0   2   0   0   0   0   2   2   2   2   0   0   2   0   0   0   0   2   0   2   0   0   0   0   2   0   2   2   0   2   0   2   2   2   0   0   2   2   0   0
 MK-6-6                 0   2   2   2   0   0   2   0   2   2   0   2   0   2   0   2   2   0   2   2   2   0   2   0   2   0   2   0   0   2   0   2   0   0   2   2   0   0   2   0   0   0   2   0   2   2   2   0   0   2   2   2   2   0   0   0   0   0   0   2   2   0   0   2   2   2   0   0   2   2   2   2   2   0   2   2   0   2   2   0   0   0   0   0   2   0   0   2   0   0   2   2   0   2   2   2   0   2   2   0   2   2   0   2   2   2   2   2   2   0   2   0   0   2   2   0   2   0   2   2   2   0   0   2   0   2   2   2   0   0   0   0   2   0   2   0   0   2   2   0   0   2   0   0   0   2   0   2   2   0   0   2   0   0   0   0   2   0   0   2   0   2   0   0   0   0   2   2   2   2   0   0   2   0   0   0   2   2   0   2   0   0   0   2   2   0   2   2   2   2   0   2   2   2   0   2   2   2   0   0
 MK-6-7                 0   2   2   2   0   0   2   0   2   2   0   2   0   2   0   2   2   0   2   2   2   0   2   0   2   0   2   0   0   2   0   2   0   2   2   0   0   2   2   0   0   0   2   2   2   2   2   0   0   2   2   2   2   0   0   2   0   0   0   2   2   0   0   0   2   2   0   0   2   2   2   2   2   0   2   2   0   2   2   0   0   0   0   0   2   0   0   2   2   0   2   2   0   2   2   2   0   2   2   0   2   2   0   2   2   0   2   2   2   0   2   0   2   2   2   0   2   0   2   0   2   0   2   2   0   2   2   0   0   0   0   2   2   0   2   0   0   2   0   0   0   2   0   0   0   0   0   2   2   0   0   2   0   0   0   0   2   0   0   2   0   2   0   0   2   0   2   2   2   2   0   0   2   0   0   0   2   2   0   0   0   0   2   2   2   0   2   2   2   2   2   2   2   2   0   2   2   2   0   0
 MK-6-8                 0   2   2   2   0   0   2   0   2   2   0   2   0   2   0   2   2   0   2   2   2   0   2   0   2   0   0   0   0   2   0   2   0   2   2   0   0   2   2   0   0   0   2   2   2   2   2   2   0   2   2   2   2   0   0   2   0   0   0   2   2   0   0   0   2   2   0   0   2   0   2   2   2   0   2   2   0   2   0   0   0   0   0   0   2   0   0   2   2   0   2   2   0   2   2   2   0   2   2   0   2   0   0   2   2   0   2   2   2   0   2   0   2   2   2   0   2   0   2   0   2   0   2   2   0   2   2   0   0   0   0   0   2   0   0   0   0   2   0   0   2   2   0   0   0   0   0   2   2   0   0   2   0   0   0   0   2   0   0   2   0   2   0   0   2   0   2   2   2   2   0   0   2   0   0   0   2   2   0   0   0   0   2   2   2   2   2   2   2   0   2   2   2   2   0   2   2   2   0   0
 MK-6-9                 0   0   2   2   0   0   2   2   2   2   0   2   0   2   0   2   2   0   2   2   2   0   2   0   2   2   0   2   0   2   0   0   0   2   2   0   0   2   0   2   0   0   2   0   2   2   2   2   0   2   2   2   2   2   0   2   0   0   0   2   2   0   2   0   2   2   0   0   0   2   0   2   2   0   2   2   0   2   0   0   0   0   0   0   2   0   0   2   2   0   2   2   0   0   2   2   0   2   2   0   2   0   0   2   2   0   2   2   2   2   2   0   0   2   2   0   0   0   2   0   2   0   2   2   0   2   2   0   0   2   0   0   2   0   0   0   0   2   0   0   2   2   0   0   0   0   0   0   0   0   0   2   0   0   0   0   2   0   0   2   0   2   0   0   2   0   2   2   2   0   0   0   2   0   0   0   2   2   0   0   0   0   2   2   2   2   2   2   0   0   2   2   2   2   2   2   2   2   2   0
 MK-6-10                0   0   2   2   0   0   0   2   0   2   0   2   0   2   2   2   2   0   2   2   2   0   2   0   2   2   0   2   0   2   0   0   0   2   2   0   0   2   0   2   0   0   0   0   0   0   2   2   0   2   2   2   0   2   0   2   0   0   0   2   2   0   2   0   2   0   0   2   2   2   0   2   2   0   2   2   0   2   0   0   0   0   0   0   2   0   0   2   2   0   2   2   0   0   2   2   0   2   2   2   2   0   0   2   2   0   2   0   2   2   0   0   0   2   2   2   0   2   2   0   2   0   2   0   0   0   2   0   0   2   2   0   2   0   0   0   0   2   2   0   2   2   0   0   2   0   0   0   0   0   0   2   0   0   0   0   0   0   0   2   0   2   0   0   2   0   2   2   2   2   0   0   2   0   0   0   2   2   0   0   0   0   2   2   2   2   2   2   0   0   0   2   2   2   2   2   2   2   2   0
 MK-6-11                0   0   2   2   2   0   0   2   2   2   0   2   0   2   2   2   2   2   2   2   2   0   2   0   2   2   0   2   0   2   0   0   0   2   2   0   0   2   0   2   0   0   0   0   0   0   2   2   0   2   2   2   0   2   0   0   2   0   0   2   2   0   2   0   2   0   0   2   2   2   0   2   2   0   2   2   0   2   2   0   0   0   0   0   2   2   0   2   0   0   0   2   0   0   2   0   0   2   2   2   2   0   0   2   2   0   2   0   2   2   0   0   0   2   2   2   0   2   2   0   2   0   2   0   0   2   2   0   0   2   2   0   2   0   0   0   0   2   2   0   2   2   0   0   2   0   0   0   0   0   0   2   0   2   0   0   0   2   0   2   0   2   2   2   2   0   2   2   2   2   0   2   0   0   0   0   0   2   0   0   0   0   2   0   2   2   2   2   0   2   2   2   2   0   2   2   2   2   2   0
 MK-6-12                0   0   2   2   2   0   0   2   2   2   0   2   0   2   2   2   2   2   2   2   2   0   2   0   2   2   0   2   2   2   0   0   0   2   2   0   0   0   2   2   0   0   0   0   0   0   2   2   0   2   2   0   0   2   0   0   2   0   0   2   2   0   2   0   2   0   0   2   2   0   0   2   2   0   2   0   0   2   0   0   0   0   0   0   2   2   0   2   0   0   2   2   0   0   2   0   0   2   2   2   2   0   0   2   2   0   2   2   2   0   0   0   0   2   2   2   0   2   2   0   2   0   2   0   0   0   2   0   0   2   2   0   2   0   0   0   0   2   2   0   2   2   0   0   0   0   0   0   0   0   2   2   0   2   2   0   0   2   0   0   0   2   0   2   2   0   2   2   2   2   0   2   0   0   2   0   0   2   0   0   0   0   2   0   2   2   2   2   0   2   2   2   2   0   2   2   2   2   2   0
 MK-6-13                0   0   2   2   2   0   2   2   2   2   0   2   0   2   0   2   2   0   0   2   0   2   2   0   2   2   0   2   2   2   0   0   0   2   2   0   0   0   2   2   0   0   0   0   0   0   2   2   0   0   2   0   0   2   0   0   2   0   0   0   2   0   2   0   2   2   0   2   2   0   0   2   2   0   2   2   0   2   0   0   0   0   0   0   2   2   0   2   0   0   2   0   0   0   2   0   0   2   0   2   2   0   0   2   2   0   2   2   2   0   0   2   0   2   2   2   0   2   2   0   2   0   2   0   0   0   2   0   0   2   2   0   2   0   2   0   0   2   2   0   2   2   0   0   0   0   0   0   0   0   2   2   0   2   2   0   0   2   0   0   0   2   0   2   2   0   2   2   2   2   0   2   0   0   2   0   0   2   0   2   0   0   2   0   2   2   2   2   0   2   0   2   2   0   2   2   0   2   0   0
 MK-6-14                2   0   2   2   2   2   2   2   2   2   0   2   0   0   0   2   2   0   2   2   0   2   2   0   2   2   0   2   2   2   0   0   0   2   2   0   0   0   2   2   0   0   2   0   0   0   2   0   0   2   2   0   0   2   0   0   2   2   2   0   2   0   2   0   2   2   2   0   2   0   0   2   2   2   2   2   0   2   0   2   0   0   0   0   2   2   0   0   0   0   2   0   0   0   2   0   0   2   0   2   2   0   0   2   2   0   2   2   2   0   0   2   0   2   2   2   0   2   2   0   2   2   2   0   2   0   2   0   0   0   2   0   2   0   0   0   0   2   2   0   2   2   0   0   0   0   0   0   0   0   2   2   0   2   2   0   0   2   0   0   0   2   0   2   2   0   2   2   2   2   2   2   0   2   2   0   0   0   0   2   0   0   2   0   0   2   2   2   0   2   2   2   2   2   2   2   0   2   0   0
 MK-6-15                2   0   2   2   2   2   0   2   2   2   0   2   2   0   0   2   2   0   2   2   0   2   2   0   2   2   0   0   2   2   0   0   0   2   2   0   0   0   2   2   0   0   2   0   0   0   2   0   0   2   2   0   0   2   0   0   2   2   2   0   2   0   2   2   2   2   2   0   2   0   0   2   2   0   2   2   0   2   0   2   0   0   0   0   0   2   0   0   2   0   2   0   0   0   2   0   0   2   0   2   0   0   0   2   2   0   2   2   2   0   0   2   0   2   2   2   0   2   2   0   2   2   2   0   2   2   2   0   0   0   2   2   2   0   0   0   2   2   2   0   2   2   0   0   0   0   0   0   0   0   2   2   0   2   2   0   0   2   0   0   0   2   0   2   2   0   2   2   2   2   0   2   0   2   0   0   0   0   0   2   0   0   2   0   2   2   2   2   0   2   2   2   2   2   2   2   2   2   0   2
 MK-6-16                2   0   2   2   2   0   0   2   2   2   0   2   2   2   0   2   2   0   2   2   0   2   2   0   2   2   0   0   2   2   0   0   0   2   2   0   0   0   0   2   0   0   2   2   2   0   2   0   0   2   2   0   0   2   0   0   2   2   2   0   2   0   2   2   2   2   2   0   2   0   0   2   2   0   2   2   0   0   0   2   2   0   0   0   0   2   0   0   2   0   2   0   0   0   2   0   0   0   0   2   0   0   0   2   2   0   2   2   2   0   0   2   0   2   0   2   0   2   2   0   2   2   2   0   2   2   2   0   0   0   2   2   2   2   2   0   2   2   0   0   2   2   2   0   0   0   0   2   0   0   2   2   2   2   2   0   0   2   0   0   0   2   0   2   2   0   0   2   2   2   0   2   0   2   0   0   0   0   0   2   0   0   2   2   2   2   2   2   0   2   2   2   2   2   2   2   2   2   0   2
 
!****************************************** Phenotypic Data **********************************************************
!-100.0 is resevred for missing phenotype
SimulatedTrait1         8.8738    8.4425    8.9205   10.8275    8.1347   10.3970   10.9419   10.0711    8.4692   10.4520   12.6222    8.7898   10.6876    8.3008    9.1375   10.8803    9.9322    9.1037   10.7394   10.7247   10.4245    9.2574    9.1994    9.8641   10.4947    8.8234    8.9126    7.4931   11.3488   12.2471   12.1671    8.3960    6.9884    8.5013   11.2311   11.5195   11.1561    9.7480    8.9465   10.1477    8.6024   11.3976   12.3935    9.8249    7.2982    8.9380    7.1775   12.3743    9.3334    8.2579    9.4603    9.1058   12.9531    7.9855   10.1444    9.8104    7.1621   11.3078    9.6728    9.9718    9.4969    9.4885   11.6077   10.0579    9.1298   11.3007    9.3946    9.7004   11.8105    9.6269    9.6175   12.8013    8.3937   14.0743    8.3760   11.3470   11.5666   11.5157   11.3659    9.0577    9.3831    9.3764   11.0360   10.3664   11.7182   12.4311   12.6635   11.5677   11.1775   11.7375    8.0527   10.7357   10.9409    6.7063   11.7817    8.6841    8.5932    9.5233    9.7810    8.7858    9.5100    9.9473   11.8696   12.1813   10.1196   11.5917   10.1327   11.9806   10.1411    8.7528    8.7814    9.3260    8.7914    9.8782   12.2625   10.7063   11.4167   10.7125   11.0018   12.5287    7.9952   10.2066    9.6458   10.2469    9.4602    8.9213    9.5282    9.2347    9.1039   10.2468   11.8842    8.9939    9.5659   10.6223   10.9056   11.1010   12.5322    8.4281   10.6162   10.0748   10.4653   11.0917   10.5376   11.2627    9.8664    9.7883   11.5491   10.9922   10.2552   12.7031   10.1975    8.5383   10.4182    9.7243    7.5603   10.8437   10.7613   11.6017    8.0758    7.6443   12.0914   10.9718   11.4213   12.1439   11.1417    9.9749    8.6023    7.0633    9.8420    9.4676    8.4439    9.7087    8.3878    9.7674   10.0856   10.0692    8.2159   11.1640    7.8819   10.4439   11.5865   11.7361   10.7563   10.2660   11.7759   10.1931    9.7952   10.2691   12.2500    9.2173    8.6974   10.7472    8.0079   11.0515    8.8618   11.8120   10.2462   11.0158    7.7007   10.1395
SimulatedTrait2        16.1938   12.5014   12.7946   16.8820   13.5179   15.9223   14.9160   14.9435   17.0843   14.1835   16.8608   14.6415   14.1231   14.0319   15.2086   14.8622   13.3905   15.6287   16.1666   14.5548   15.1886   14.2607   14.0767   13.4242   15.9217   15.1184   13.2207   13.4936   16.2711   15.1160   14.5544   14.1220   16.1640   15.3899   16.3200   14.9218   14.8352   13.5132   12.8995   15.1274   15.2205   16.1540   13.8717   13.0920   15.6420   14.9432   15.2191   16.2343   17.1428   13.0656   13.9331   16.2076   15.0888   15.2616   14.0372   14.3065   12.6948   15.9179   14.6367   15.3552   14.9067   13.0572   14.0764   15.2326   14.0226   16.8096   15.4994   16.1308   11.9589   13.3005   14.0428   13.9172   13.0133   15.9650   14.0002   13.9772   16.8125   18.3333   14.6731   12.9356   13.3083   17.5216   16.3809   14.4471   17.8645   13.7250   16.1730   16.0190   15.3287   14.0259   15.2071   16.8237   15.0529   14.9034   13.5301   13.6994   11.4982   17.5266   15.1593   16.4564   13.9377   18.7435   14.6605   17.3915   15.1535   15.4214   15.2748   16.1002   13.9354   14.2002   14.1547   14.0644   15.9665   13.7392   17.4010   16.6607   14.9353   14.6196   14.9143   15.5705   16.5535   14.7479   13.2268   15.8993   14.5851   16.0400   14.8164   15.1722   16.5382   13.6638   13.8003   14.7819   14.9332   17.3736   15.4579   14.2817   16.6681   14.4350   15.7858   13.9252   16.0305   15.6156   13.9183   16.1552   16.5297   15.1825   15.1038   16.0174   15.0238   16.4992   16.0298   15.5615   16.0236   12.9638   16.3579   13.6808   16.5670   12.7779   13.4474   13.6528   16.6279   15.2442   14.1787   16.9606   14.7516   15.7681   15.9797   13.8106   13.9851   17.4025   17.9649   15.0905   15.9173   14.7238   16.9809   16.5771   14.8301   15.5010   13.9063   17.5158   15.9137   15.0688   15.1507   15.0583   13.0765   16.0612   14.8908   14.3805   15.3269   14.7842   15.9949   15.1227   14.6974   14.1774   15.7655   17.9494   14.1063   15.3062   14.5748   15.2068
 
