# Supplementary material for: Inclusive Composite Interval Mapping of QTL by Environment Interactions in Biparental Populations
Source: PLoS One. 2015 Jul 10;10(7):e0132414. doi: 10.1371/journal.pone.0132414 (PMC4498613; doi:10.1371/journal.pone.0132414)
Supplement: S3 File — (ZIP) [file pone.0132414.s003.zip › Simulation for unliked model/Simulated popualtions/run_00010.met]

!**********************Note: lines staring with "!" are remarks and will be ignored in the program********************
!*********************************General Information**********************************
!Assuming F1 = P1 x P2, populations available in QTL IciMapping are: 
!  1, P1BC1F1 = P1 x F1, the first backcrossing where P1 is used as the recurrent parent;
!  2, P2BC1F1 = P2 x F1, the first backcrossing where P2 is used as the recurrent parent;
!  3, F1DH, F1-derived doubled haploids; 
!  4, RIL or F1RIL, recombination inbred lines through the repeated selfing of F1;
!  5, P1BC1RIL, recombination inbred lines through the repeated selfing of P1BC1F1;
!  6, P2BC1RIL, recombination inbred lines through the repeated selfing of P2BC1F1;
!  7, F2, the selfing generation of F1;
!  8, F3, the selfing generation of F2;
!  9, P1BC2F1, the second backcrossing where P1 is used as the recurrent parent; 
! 10, P2BC2F1, the second backcrossing where P2 is used as the recurrent parent;
! 11, P1BC2RIL, recombination inred lines through the repeated selfing of P1BC2F1; 
! 12, P2BC2RIL, recombination inred lines through the repeated selfing of P2BC2F1; 
! 13, P1BC1F2, the selfing generation of P1BC1F1; 
! 14, P2BC1F2, the selfing generation of P2BC1F1; 
! 15, P1BC2F2, the selfing generation of P1BC2F1; 
! 16, P2BC2F2, the selfing generation of P2BC2F1; 
! 17, P1BC1DH, P1BC1F1-derived doubled haploids; 
! 18, P2BC1DH, P2BC1F1-derived doubled haploids; 
! 19, P1BC2DH, P1BC2F1-derived doubled haploids; 
! 20, P2BC2DH, P2BC2F1-derived doubled haploids; 
   3      !Mapping Population (see remarks above)
   2      !Mapping Function (1 for Kosambi; 2 for Haldane; 3 for Morgan)
   2      !Marker Space Type (1 for intervals; 2 for positions)
   1      !Marker Space Unit(1 for centiMorgans; 2 for Morgan)
   6      !Number of Chromosomes (or Linkage Groups)
 200      !Size of the mapping population
   2      !Number of environments
 
!***************************************** Chromosomes and Linkage Maps **********************************************
!Chromosome                 NumMarkers
-CH1                        16
-CH2                        16
-CH3                        16
-CH4                        16
-CH5                        16
-CH6                        16
!Linkage map (Marker name followed by position or the interval length)
 MK-1-1                1     0.000
 MK-1-2                1    10.000
 MK-1-3                1    20.000
 MK-1-4                1    30.000
 MK-1-5                1    40.000
 MK-1-6                1    50.000
 MK-1-7                1    60.000
 MK-1-8                1    70.000
 MK-1-9                1    80.000
 MK-1-10               1    90.000
 MK-1-11               1   100.000
 MK-1-12               1   110.000
 MK-1-13               1   120.000
 MK-1-14               1   130.000
 MK-1-15               1   140.000
 MK-1-16               1   150.000
 MK-2-1                2     0.000
 MK-2-2                2    10.000
 MK-2-3                2    20.000
 MK-2-4                2    30.000
 MK-2-5                2    40.000
 MK-2-6                2    50.000
 MK-2-7                2    60.000
 MK-2-8                2    70.000
 MK-2-9                2    80.000
 MK-2-10               2    90.000
 MK-2-11               2   100.000
 MK-2-12               2   110.000
 MK-2-13               2   120.000
 MK-2-14               2   130.000
 MK-2-15               2   140.000
 MK-2-16               2   150.000
 MK-3-1                3     0.000
 MK-3-2                3    10.000
 MK-3-3                3    20.000
 MK-3-4                3    30.000
 MK-3-5                3    40.000
 MK-3-6                3    50.000
 MK-3-7                3    60.000
 MK-3-8                3    70.000
 MK-3-9                3    80.000
 MK-3-10               3    90.000
 MK-3-11               3   100.000
 MK-3-12               3   110.000
 MK-3-13               3   120.000
 MK-3-14               3   130.000
 MK-3-15               3   140.000
 MK-3-16               3   150.000
 MK-4-1                4     0.000
 MK-4-2                4    10.000
 MK-4-3                4    20.000
 MK-4-4                4    30.000
 MK-4-5                4    40.000
 MK-4-6                4    50.000
 MK-4-7                4    60.000
 MK-4-8                4    70.000
 MK-4-9                4    80.000
 MK-4-10               4    90.000
 MK-4-11               4   100.000
 MK-4-12               4   110.000
 MK-4-13               4   120.000
 MK-4-14               4   130.000
 MK-4-15               4   140.000
 MK-4-16               4   150.000
 MK-5-1                5     0.000
 MK-5-2                5    10.000
 MK-5-3                5    20.000
 MK-5-4                5    30.000
 MK-5-5                5    40.000
 MK-5-6                5    50.000
 MK-5-7                5    60.000
 MK-5-8                5    70.000
 MK-5-9                5    80.000
 MK-5-10               5    90.000
 MK-5-11               5   100.000
 MK-5-12               5   110.000
 MK-5-13               5   120.000
 MK-5-14               5   130.000
 MK-5-15               5   140.000
 MK-5-16               5   150.000
 MK-6-1                6     0.000
 MK-6-2                6    10.000
 MK-6-3                6    20.000
 MK-6-4                6    30.000
 MK-6-5                6    40.000
 MK-6-6                6    50.000
 MK-6-7                6    60.000
 MK-6-8                6    70.000
 MK-6-9                6    80.000
 MK-6-10               6    90.000
 MK-6-11               6   100.000
 MK-6-12               6   110.000
 MK-6-13               6   120.000
 MK-6-14               6   130.000
 MK-6-15               6   140.000
 MK-6-16               6   150.000
!*********************************** Marker Types ********************************************************************
!Co-dominant marker: When heterozygote F1 is present, P1 is coded as 2, F1 is coded as 1, and P2 is coded as 0; Otherwise, P1 is coded as 2, and P2 is coded as 0. 
!Dominant marker: When heterozygote F1 is present, P1 and F1 are coded as 12, and P2 is coded as 0; Otherwise, P1 is coded as 2, and P2 is coded as 0.  
!Recessive markers: When heterozygote F1 is present, P1 is coded as 2, and F1 and P2 are coded as 10; Otherwise, P1 is coded as 2, and P2 is coded as 0. 
!Missing marker is coded as -1. 
 MK-1-1                 2   0   0   0   2   2   0   0   2   2   0   0   2   0   0   0   2   2   2   2   2   2   2   0   0   0   0   2   0   0   2   0   2   2   2   0   0   0   0   0   0   0   2   2   2   2   0   0   0   2   2   0   2   2   0   0   0   0   0   2   2   2   2   2   0   2   0   2   0   0   0   0   0   0   0   0   2   0   0   0   0   0   0   0   0   0   0   0   0   2   2   0   0   0   0   2   2   2   0   0   2   2   0   0   2   2   2   2   2   0   2   0   0   0   0   2   2   2   0   0   0   2   2   0   0   2   2   2   0   2   0   0   0   0   2   0   2   0   0   0   0   0   0   2   0   0   2   0   0   2   2   2   0   2   0   0   0   2   2   2   0   2   0   0   0   0   0   0   2   0   2   0   0   2   0   0   2   2   0   0   0   0   0   0   2   2   2   2   2   2   0   0   2   0   2   2   0   2   2   0
 MK-1-2                 2   0   0   2   2   2   0   0   2   2   0   0   2   0   0   0   2   0   2   2   2   2   2   0   0   0   0   2   0   0   2   0   2   2   2   0   0   0   0   0   0   0   2   2   2   2   0   0   0   0   0   0   2   2   0   0   0   0   0   2   2   2   2   2   0   2   0   2   0   0   0   0   0   0   0   0   2   0   0   0   0   2   0   0   0   0   0   0   0   2   2   0   0   0   0   2   2   2   0   0   2   2   0   0   2   0   2   0   2   0   0   2   0   0   0   2   0   2   0   0   0   2   2   0   0   2   2   2   0   2   0   0   0   0   2   0   2   0   0   0   0   0   0   2   0   0   2   0   0   2   2   2   0   2   0   0   0   0   2   2   0   0   0   0   0   0   0   0   2   0   2   0   0   2   0   0   2   2   2   0   0   0   0   0   2   2   2   0   2   2   0   0   2   0   2   2   0   2   2   0
 MK-1-3                 2   2   0   2   2   2   0   0   0   2   0   0   2   0   0   0   2   0   2   2   0   2   2   0   0   0   0   0   0   0   2   0   2   2   2   0   0   0   0   0   0   0   2   2   2   2   0   0   0   0   0   0   2   2   0   0   0   0   0   2   2   2   2   2   0   2   0   2   0   0   0   0   0   0   0   0   2   0   0   0   0   2   0   0   0   0   0   0   2   2   2   0   0   0   2   2   2   2   0   0   2   0   2   0   2   0   2   0   2   0   0   2   0   0   0   2   0   2   0   0   0   2   2   0   0   2   0   2   0   0   0   0   0   0   2   0   2   2   0   0   0   0   0   2   0   0   2   0   0   2   2   2   0   2   0   2   0   0   2   2   0   0   0   0   0   0   0   0   2   0   2   0   0   2   0   0   2   2   2   0   0   0   2   2   2   2   2   0   2   2   2   0   2   2   2   2   0   2   2   0
 MK-1-4                 2   2   0   2   2   2   0   0   0   2   0   0   2   0   0   0   2   0   2   2   0   2   2   0   2   2   0   2   0   0   2   0   2   2   0   0   0   0   0   0   0   0   2   2   2   2   0   0   0   0   2   0   2   2   0   0   0   0   0   0   2   2   2   2   0   2   0   2   0   0   0   0   0   0   0   0   2   0   0   0   0   2   0   0   0   0   0   0   2   2   2   2   0   0   0   2   2   2   0   0   2   0   2   0   0   0   2   0   2   0   0   2   0   0   0   2   0   2   0   0   0   2   2   0   0   2   0   2   0   0   0   0   2   0   2   0   2   0   0   0   0   0   0   2   0   0   2   0   0   2   2   2   0   2   0   2   0   2   2   2   0   0   0   0   0   0   0   0   2   0   2   0   2   2   0   0   0   2   2   0   0   2   0   0   2   2   0   0   2   2   2   0   2   2   0   2   0   2   2   0
 MK-1-5                 2   2   2   2   2   2   0   2   0   2   0   0   2   0   0   0   0   0   2   2   0   2   2   0   2   2   0   2   0   0   0   0   2   2   0   0   0   0   0   0   2   0   2   2   2   2   0   0   0   0   2   0   2   2   0   0   0   0   0   0   2   2   2   2   0   2   0   2   0   0   0   0   0   0   0   0   2   0   0   0   0   2   0   0   0   0   0   0   2   2   2   0   0   0   0   2   2   2   2   0   2   0   2   0   0   0   2   0   2   0   2   2   2   0   0   2   2   2   0   0   0   2   2   0   0   2   0   2   0   0   0   2   0   0   2   0   2   0   0   0   2   0   0   2   0   0   2   0   0   2   2   2   0   2   0   2   0   2   2   2   0   0   0   0   0   0   0   0   2   0   2   0   2   2   0   0   0   2   2   0   0   2   0   0   2   2   0   0   2   2   2   0   2   2   0   2   0   2   2   0
 MK-1-6                 2   2   2   2   0   2   0   2   2   2   2   0   2   2   2   0   0   0   2   2   0   2   2   0   2   2   0   0   0   0   0   0   2   2   0   2   0   0   0   0   2   2   2   2   2   2   0   0   0   0   2   0   2   0   0   0   0   0   0   0   2   2   2   2   0   2   0   2   0   0   0   0   0   0   0   0   2   0   0   0   0   2   0   2   0   0   2   0   2   2   2   0   0   0   0   2   2   2   2   0   2   0   2   0   0   0   2   0   2   0   2   2   2   0   0   2   0   2   0   0   0   2   2   0   2   2   0   2   0   0   0   2   0   0   2   0   2   0   0   0   2   0   0   2   0   0   2   0   0   2   2   2   0   2   0   2   2   0   2   2   0   0   0   0   0   0   0   0   2   0   2   0   2   2   0   2   2   2   2   0   0   2   0   0   2   2   0   0   2   2   2   0   2   0   0   2   0   2   2   0
 MK-1-7                 2   2   2   0   0   2   0   2   2   2   2   0   2   2   2   0   0   0   2   2   0   2   2   0   2   2   0   0   0   0   0   0   2   2   2   2   0   0   0   0   2   2   2   2   2   2   0   0   0   0   2   0   2   0   0   0   0   0   0   0   2   2   2   2   0   2   0   2   0   2   0   0   0   0   0   0   2   2   0   2   0   2   0   2   0   0   2   0   2   2   2   0   0   0   0   2   2   2   2   0   2   0   2   0   0   0   2   0   2   0   0   2   2   0   2   2   0   2   2   0   0   2   2   0   2   2   2   2   0   0   0   2   0   2   2   0   2   2   0   0   2   0   0   2   0   0   2   0   2   2   0   2   0   2   2   2   2   0   2   2   0   0   0   0   0   0   0   0   2   0   2   0   2   2   0   2   2   2   0   2   0   2   0   0   2   2   0   0   2   0   2   0   2   2   2   2   2   2   2   2
 MK-1-8                 0   2   2   0   0   2   0   2   2   2   2   0   0   2   2   0   0   2   2   2   0   2   2   0   2   2   0   0   0   0   0   0   2   2   2   2   0   0   0   0   2   2   2   2   2   2   0   0   0   0   2   0   2   0   0   0   2   0   0   2   2   2   2   2   0   0   0   2   0   2   0   0   2   2   0   2   2   2   2   2   0   2   0   2   2   2   2   0   2   2   2   0   0   0   0   2   2   2   2   0   2   0   2   0   0   0   2   0   2   0   0   2   2   0   2   0   0   2   2   0   0   2   2   0   2   2   2   2   0   0   0   2   0   2   2   0   2   0   0   0   2   0   0   2   0   0   0   0   0   2   0   2   2   2   2   2   2   0   2   2   0   0   0   0   2   0   0   0   2   0   2   0   2   2   0   2   2   2   0   2   0   2   0   0   2   2   0   0   2   0   2   0   2   2   0   2   2   0   2   2
 MK-1-9                 0   2   2   0   0   2   0   2   2   2   2   0   2   2   2   0   0   2   2   2   0   2   2   0   2   2   0   0   2   0   0   0   2   2   2   0   0   0   0   2   2   2   2   2   2   2   0   0   0   0   2   0   2   0   0   0   2   0   0   0   2   2   2   2   0   2   0   0   0   2   0   0   2   2   0   2   2   2   2   2   0   2   2   2   2   2   2   0   2   2   2   0   0   0   0   2   2   2   2   0   2   0   2   0   0   0   2   0   2   0   0   2   2   0   2   0   0   2   2   0   0   2   2   0   2   2   2   2   0   0   0   2   0   2   2   0   2   0   0   0   2   0   0   2   2   0   0   0   2   2   0   2   2   2   2   2   2   2   2   2   2   0   0   2   2   0   0   0   2   0   2   0   2   2   0   0   2   2   0   2   0   2   0   0   2   2   0   0   0   2   2   0   2   2   0   2   2   0   2   2
 MK-1-10                0   2   2   0   0   2   0   2   2   2   2   2   0   2   2   0   0   2   2   2   0   2   2   0   2   2   0   2   2   0   0   0   2   2   2   0   0   0   0   2   0   2   2   2   2   2   0   0   0   2   2   0   2   2   0   0   0   0   0   0   2   2   2   2   0   2   0   0   0   2   0   0   2   0   0   2   2   2   2   2   0   2   2   0   2   2   2   0   2   2   2   0   2   0   0   0   2   2   0   0   2   0   2   0   0   0   2   0   2   0   0   2   2   0   2   0   0   2   2   0   0   2   0   0   2   2   0   2   0   0   0   2   0   2   0   0   2   0   0   2   2   0   0   2   2   0   0   0   2   2   0   2   2   2   2   2   2   2   2   0   2   0   2   2   2   2   0   0   0   0   2   0   2   2   0   0   2   2   0   2   0   2   0   2   2   2   0   0   0   2   2   0   2   2   0   2   0   0   2   2
 MK-1-11                2   2   0   0   0   2   0   2   2   2   2   2   0   2   2   0   2   2   2   2   0   2   2   0   2   2   0   2   2   0   0   0   2   2   2   0   0   0   2   2   0   2   2   2   2   0   0   0   0   2   2   0   2   2   0   0   0   0   0   0   2   2   2   2   0   0   0   0   0   2   0   0   2   0   0   2   0   2   2   2   0   0   2   0   2   2   2   0   2   2   2   0   2   0   0   0   2   2   0   0   0   0   2   0   0   0   2   0   2   0   0   2   2   0   0   0   0   2   2   0   0   2   0   0   2   2   0   2   0   0   0   2   0   2   0   0   2   2   0   0   0   2   0   2   2   0   0   0   2   2   0   2   2   2   2   2   2   2   2   0   2   0   2   2   2   2   0   0   0   0   2   0   2   2   0   0   2   2   0   2   0   2   0   2   2   2   0   0   0   2   2   0   2   2   0   2   0   0   2   0
 MK-1-12                2   2   0   0   0   2   0   2   2   2   2   2   2   2   2   0   2   2   2   2   0   2   2   0   2   2   0   2   2   0   0   0   2   2   2   0   0   0   2   2   0   2   2   2   2   0   0   0   0   2   2   0   2   2   0   0   0   0   0   0   2   2   2   0   0   0   2   0   0   2   0   0   2   0   0   2   0   2   2   2   2   0   2   0   0   2   2   0   2   0   2   0   2   0   0   0   2   2   0   0   0   0   2   0   2   0   2   0   2   0   0   2   2   0   0   0   2   2   2   0   0   2   0   0   2   2   0   2   0   0   0   0   0   2   0   0   2   2   0   0   0   2   0   2   2   0   2   0   2   2   0   2   2   2   2   2   0   0   2   0   0   0   2   2   2   2   0   0   0   0   2   0   2   2   0   0   2   2   2   2   0   2   2   2   2   2   0   0   0   2   2   0   2   2   0   2   0   0   2   0
 MK-1-13                2   2   0   0   0   2   0   2   2   2   2   2   2   2   2   0   2   2   2   2   0   2   0   0   2   0   0   2   2   0   0   0   2   2   2   0   0   0   2   2   0   2   2   2   2   0   2   0   0   2   2   0   2   2   0   0   0   0   2   0   2   2   2   0   0   0   2   0   0   2   0   0   0   0   0   2   0   0   2   2   0   0   2   0   0   2   2   0   2   0   2   0   2   0   0   0   2   2   0   2   0   0   2   0   2   0   2   0   2   0   2   0   2   0   0   0   2   0   2   0   0   2   0   0   2   2   0   2   0   0   0   0   0   2   0   0   0   2   0   0   0   2   0   2   2   2   2   0   2   2   0   2   2   2   0   2   0   0   2   2   0   0   2   2   2   2   0   0   0   0   2   0   2   2   0   0   2   2   2   2   0   0   2   2   2   2   0   0   0   2   2   0   0   2   0   2   0   0   2   0
 MK-1-14                2   2   0   0   0   2   0   0   2   2   2   2   2   2   2   0   2   2   2   2   2   2   2   0   2   0   0   2   0   0   0   0   2   2   2   0   0   0   2   0   0   2   2   2   2   0   0   0   0   2   2   2   2   2   0   2   0   0   0   0   2   2   2   0   0   0   0   0   0   0   0   0   0   0   0   0   0   0   2   2   0   0   0   0   0   2   2   0   2   2   2   0   2   0   0   2   2   2   0   2   2   0   2   0   0   0   2   0   0   0   2   0   2   0   0   0   2   0   0   0   0   2   0   0   0   2   2   2   0   0   0   0   0   2   0   0   0   2   0   0   0   2   0   2   0   0   2   0   2   2   0   0   2   2   0   2   0   0   2   2   0   0   2   2   2   2   0   0   0   0   0   0   2   2   0   0   2   2   2   2   0   2   2   2   2   2   0   0   0   2   2   0   2   2   2   2   0   0   2   0
 MK-1-15                2   2   0   0   0   2   0   0   2   2   2   2   2   2   2   0   2   2   0   2   2   2   2   0   2   0   0   2   0   0   0   0   2   2   2   0   0   0   2   0   0   0   2   2   2   2   0   0   0   2   2   2   2   2   0   2   0   0   0   2   2   2   2   0   0   0   0   0   0   0   0   0   0   0   0   0   0   0   2   0   0   0   0   0   0   2   2   0   0   2   2   0   2   0   0   2   2   2   0   2   2   0   2   0   0   0   2   0   2   0   2   0   2   0   0   2   2   0   0   0   0   2   0   0   0   2   2   2   0   0   0   0   0   2   0   0   0   2   0   0   0   2   0   2   0   0   2   2   2   2   0   0   2   2   0   2   0   0   2   2   0   0   0   2   2   2   0   0   0   0   0   0   2   2   0   0   2   2   2   2   0   2   2   2   2   2   0   0   0   2   2   2   2   2   2   2   0   0   2   0
 MK-1-16                2   2   0   0   0   2   0   0   2   2   2   2   0   2   2   2   2   2   0   2   2   2   2   0   2   0   0   2   0   2   0   0   2   2   2   0   0   0   2   0   0   0   2   2   0   2   0   0   0   2   2   2   2   2   0   2   0   0   0   2   0   2   2   0   2   0   0   0   0   0   0   0   0   0   0   0   2   0   2   0   0   0   0   0   0   2   2   0   0   2   2   0   2   0   2   2   2   2   0   2   2   0   2   0   0   0   2   0   2   0   2   0   2   0   0   2   0   0   0   0   0   2   0   0   0   2   2   2   0   2   0   0   0   2   0   0   0   2   2   0   0   2   0   2   0   0   2   0   2   2   0   0   2   2   0   2   0   0   2   2   0   0   2   2   2   2   0   0   2   0   0   0   2   2   0   2   2   2   2   2   0   2   2   2   2   2   0   0   0   2   2   2   2   2   2   2   0   0   2   0
 MK-2-1                 2   2   0   0   0   2   2   0   2   0   2   0   2   2   0   0   0   2   0   2   2   2   2   2   2   0   0   0   0   2   0   2   0   0   0   0   2   2   2   2   2   2   2   2   2   2   2   0   2   0   2   2   2   0   2   0   0   2   0   0   2   2   2   2   2   2   0   0   2   2   0   2   0   2   2   0   2   0   0   2   2   2   0   0   2   2   0   0   0   2   0   2   2   2   2   2   2   0   2   0   0   2   0   2   2   0   2   0   2   2   2   0   0   0   0   2   0   2   0   0   0   0   2   2   0   2   2   0   2   0   0   0   2   2   2   2   0   2   2   2   2   2   0   2   0   0   2   0   0   0   2   0   0   2   0   2   0   0   0   0   0   0   0   2   0   2   0   2   0   2   0   2   0   0   0   0   2   0   0   0   2   0   0   0   2   2   2   0   0   2   0   2   0   2   0   0   0   0   2   0
 MK-2-2                 2   0   0   0   0   2   0   0   2   0   2   0   2   2   0   0   0   2   0   2   2   2   2   2   2   0   0   0   0   2   0   2   2   0   0   0   2   2   2   2   2   2   2   2   2   2   2   0   2   0   2   2   2   0   2   0   0   2   0   0   2   2   2   2   2   2   0   2   2   2   0   2   2   0   2   2   2   0   0   2   2   2   0   0   2   2   0   0   0   2   0   2   0   2   2   2   2   0   2   0   0   2   0   2   2   0   2   0   2   2   2   0   2   0   0   2   0   2   0   0   0   0   2   2   0   2   2   0   2   0   0   0   2   2   2   2   0   2   2   2   2   2   2   0   0   0   2   0   0   0   2   0   0   2   0   2   0   0   0   0   0   2   0   2   0   2   0   2   0   2   0   2   0   0   0   0   2   0   0   0   2   2   2   0   2   2   2   0   0   2   0   2   2   2   2   0   0   0   0   0
 MK-2-3                 2   0   0   0   0   2   0   0   2   0   2   0   2   2   0   0   0   2   0   2   2   2   2   2   2   0   0   0   0   0   0   2   2   0   0   0   0   2   2   2   2   2   2   2   0   2   2   0   2   0   2   2   2   0   2   0   0   2   0   0   2   2   2   2   2   2   2   0   2   2   2   2   2   0   2   2   2   0   0   2   2   2   0   0   2   2   0   0   0   0   0   2   0   2   2   0   2   0   2   0   0   2   0   2   2   0   2   0   2   2   0   0   2   0   0   2   0   2   2   0   2   0   2   2   0   2   2   0   2   0   0   0   2   2   2   2   2   2   2   2   2   2   2   2   0   0   2   0   0   0   2   0   0   0   2   2   0   0   2   0   0   2   0   2   2   2   0   0   0   2   0   2   0   0   0   2   2   0   0   0   2   2   2   0   2   2   2   0   0   2   0   2   2   2   2   0   0   0   0   0
 MK-2-4                 2   0   0   2   0   2   0   0   2   2   2   0   2   2   0   0   0   2   0   2   2   2   2   0   2   0   0   0   0   0   0   2   2   0   0   0   0   2   2   2   2   2   2   2   0   2   0   0   2   0   2   2   2   0   2   0   0   2   0   0   2   2   2   2   2   2   2   0   2   2   2   2   2   0   2   2   2   0   0   2   2   2   0   0   2   2   0   0   0   0   0   2   0   2   2   2   2   2   2   0   0   2   0   2   2   0   2   0   2   2   0   0   2   0   2   2   0   2   2   0   2   0   2   2   2   2   2   0   2   0   0   0   0   2   2   0   2   2   2   2   2   2   2   0   0   0   2   0   0   0   2   2   0   0   2   2   0   0   2   2   0   2   0   2   2   2   0   0   0   0   0   2   0   0   2   2   2   0   0   0   2   2   2   0   2   2   0   0   0   2   0   0   2   2   2   0   0   0   0   0
 MK-2-5                 2   0   0   2   2   2   2   0   2   2   2   0   2   2   2   0   0   2   0   2   2   2   2   0   2   0   0   0   0   0   0   0   2   0   0   0   0   2   2   2   2   2   0   2   0   2   0   0   2   0   2   2   2   0   2   0   0   2   0   0   2   0   2   2   2   2   2   0   2   2   2   2   0   0   2   2   2   0   0   2   2   2   0   0   2   2   0   0   0   2   0   2   0   2   2   2   2   2   0   0   0   0   0   0   2   0   2   0   2   2   0   0   2   0   2   2   0   2   2   0   2   0   2   2   0   2   2   0   2   0   0   0   2   2   2   0   2   2   2   0   2   2   2   0   0   0   2   0   0   0   2   2   0   0   2   2   0   0   2   2   2   2   0   2   2   2   0   0   0   0   2   2   0   0   2   2   2   0   0   0   2   2   2   0   2   2   0   0   0   2   0   0   2   2   2   0   0   0   0   0
 MK-2-6                 2   0   0   2   2   2   2   0   2   2   0   0   2   2   2   0   0   2   0   2   2   2   2   0   0   0   0   2   0   0   0   0   2   0   0   0   0   2   2   2   2   2   0   2   0   2   0   0   2   2   2   2   2   0   0   0   0   2   0   0   2   2   2   2   2   2   2   0   2   2   2   2   0   0   2   2   2   0   0   2   2   2   0   0   2   2   0   0   0   2   0   2   0   2   2   2   2   0   0   0   2   0   0   0   2   0   2   0   2   2   0   0   0   0   2   2   0   2   0   0   2   0   2   0   0   2   2   0   2   0   0   2   2   2   2   0   0   2   2   0   2   0   2   0   0   0   2   0   0   0   0   2   0   0   2   0   0   0   2   2   2   2   0   0   2   2   0   0   0   0   2   2   0   0   2   2   2   0   0   0   2   2   2   0   2   2   0   0   0   2   0   0   2   2   2   0   0   0   0   2
 MK-2-7                 2   0   0   2   2   0   2   0   2   2   0   0   2   2   2   2   0   2   0   2   2   2   2   0   0   0   0   2   0   0   0   0   2   0   0   0   0   2   2   2   2   2   0   2   0   2   0   0   2   2   2   2   2   0   0   0   0   2   0   0   2   2   2   2   2   2   2   0   2   2   2   2   0   0   0   2   2   0   0   2   2   2   0   0   2   2   0   0   0   2   2   2   0   2   2   2   2   0   0   0   2   0   0   0   2   0   2   0   2   2   2   0   0   2   2   2   0   2   0   0   2   0   2   0   0   2   2   0   2   0   0   2   2   2   2   0   0   2   2   0   2   2   2   0   0   0   0   0   0   0   0   2   0   0   2   0   0   0   2   2   2   2   0   0   2   0   0   0   2   0   2   2   0   0   2   2   2   0   0   0   2   2   2   0   2   2   2   0   0   2   0   2   2   0   2   0   0   2   0   2
 MK-2-8                 2   0   0   2   2   0   2   0   2   0   0   0   2   2   2   2   0   2   0   2   2   2   2   0   0   0   0   2   0   0   0   0   2   0   0   0   0   2   2   2   2   2   0   2   0   2   0   0   2   0   2   2   2   0   0   0   0   0   0   0   2   2   2   2   2   2   2   0   2   2   2   2   0   0   2   2   2   0   0   2   2   2   0   0   2   2   0   0   0   2   2   2   0   2   0   2   2   0   0   0   2   0   0   0   2   0   2   0   2   2   2   0   0   2   2   2   0   0   0   0   2   0   2   0   0   2   2   0   2   0   2   2   2   2   2   0   0   2   2   0   2   2   2   0   0   0   0   0   0   0   0   2   0   0   0   2   0   0   2   2   0   2   2   2   2   0   0   0   2   0   2   2   0   0   2   2   2   0   0   0   2   2   2   0   2   2   2   0   0   2   0   0   2   0   2   0   0   2   0   2
 MK-2-9                 2   0   0   2   2   0   2   0   2   0   0   2   2   2   2   2   0   2   0   2   2   2   2   0   0   0   0   2   2   0   0   0   2   0   0   0   0   2   2   2   2   2   0   0   0   2   2   2   2   0   2   2   2   0   0   0   0   0   0   0   2   2   2   2   0   0   2   0   2   2   2   2   0   0   2   2   2   0   0   2   2   2   2   0   2   2   0   0   2   2   0   2   0   0   0   2   2   0   0   2   2   0   2   0   2   0   2   0   2   2   2   0   0   2   2   2   0   0   0   0   2   0   2   2   0   2   0   0   2   0   2   2   0   2   2   0   2   2   2   0   2   2   2   0   2   0   0   0   0   0   0   0   0   0   0   2   0   2   2   2   0   2   2   2   2   0   0   0   2   0   2   2   0   0   2   2   2   0   0   0   2   2   2   0   2   2   2   0   0   2   0   0   2   0   2   0   0   2   0   2
 MK-2-10                2   0   0   2   0   0   2   0   2   0   0   2   2   2   2   2   2   2   0   2   2   2   2   0   0   0   2   2   2   2   0   0   0   0   0   0   0   2   2   2   2   2   0   0   0   2   2   2   2   2   2   2   2   0   0   0   0   0   0   0   0   2   2   2   0   0   2   0   2   2   2   2   0   0   2   0   2   0   0   2   2   2   2   0   2   2   0   0   2   2   0   2   0   0   0   2   2   2   0   2   2   2   2   0   2   0   2   0   2   2   0   0   0   2   2   2   0   0   2   0   2   0   2   2   0   2   0   0   2   0   2   2   0   2   2   0   2   2   2   0   2   0   2   0   0   0   0   0   0   2   0   0   0   0   0   0   0   2   2   2   0   0   2   2   2   0   0   0   2   2   2   2   0   0   0   2   2   2   0   0   2   2   0   0   2   2   2   0   2   2   0   0   2   0   2   0   0   2   0   2
 MK-2-11                2   0   0   2   2   0   2   0   2   0   0   2   2   2   2   2   2   2   0   2   2   2   2   0   0   0   2   2   2   2   0   0   2   2   0   0   0   2   2   2   2   2   0   0   0   2   2   2   2   2   2   2   2   2   0   0   0   0   0   0   0   0   2   2   0   2   2   0   2   2   2   2   0   0   2   0   2   0   0   2   2   2   2   0   2   2   0   0   2   2   0   2   0   0   0   2   2   2   0   2   2   2   2   0   2   0   2   0   0   2   0   2   0   2   2   2   0   0   2   0   2   0   2   2   0   2   0   0   2   0   2   2   2   2   2   0   2   2   2   0   2   0   2   2   0   0   0   0   0   2   0   0   0   0   0   0   0   0   2   2   0   0   2   2   2   0   0   0   2   2   2   2   0   0   0   2   2   2   2   0   2   2   0   0   2   2   2   0   2   2   0   0   2   2   0   0   0   2   0   2
 MK-2-12                2   2   0   2   2   0   2   0   2   0   0   2   2   2   2   2   2   2   0   2   2   2   2   0   0   0   2   2   2   2   0   0   2   2   0   0   0   2   2   2   2   2   0   2   0   2   0   2   2   2   2   2   2   2   0   0   0   0   0   0   0   0   2   2   0   2   2   2   2   0   2   2   0   0   0   0   2   0   0   2   2   2   2   0   0   0   0   0   2   2   0   2   0   0   0   2   2   2   0   2   2   0   2   0   2   0   2   0   2   2   0   2   0   2   2   2   0   0   2   0   2   0   2   2   0   2   0   2   2   0   2   2   2   2   0   0   2   0   2   0   2   0   0   2   0   2   0   0   0   2   0   0   0   0   0   0   0   0   2   2   0   0   2   2   2   0   0   0   2   2   2   2   0   0   0   2   0   2   2   2   0   2   2   0   2   2   0   0   2   2   0   0   2   2   0   0   0   2   0   2
 MK-2-13                2   2   0   2   2   0   2   2   2   0   0   2   2   2   0   2   2   2   0   2   2   0   2   0   0   0   0   2   0   2   0   0   2   2   0   0   0   2   2   2   2   2   0   2   0   2   2   2   0   2   2   2   2   2   0   0   0   0   2   0   0   0   2   2   0   2   2   2   2   0   2   2   0   0   0   0   2   0   0   2   2   2   2   0   0   0   0   0   2   2   0   2   0   0   0   2   2   0   0   2   2   0   2   0   2   0   2   0   2   2   0   2   0   2   2   2   0   0   2   0   2   0   2   2   0   2   0   2   2   0   2   2   2   2   0   0   2   0   2   0   2   0   0   2   0   2   0   0   0   0   0   0   0   0   0   0   0   0   2   2   2   0   2   2   2   0   0   0   2   2   2   2   0   0   0   0   2   2   2   2   0   2   2   0   2   2   0   0   2   0   0   0   2   2   0   0   0   2   0   2
 MK-2-14                2   2   0   2   2   0   2   2   2   2   2   2   2   2   0   2   2   2   0   2   2   0   2   0   0   0   0   2   0   2   0   2   2   2   0   0   0   2   0   2   0   2   0   2   0   2   2   2   0   2   2   2   2   2   0   0   0   0   2   0   0   0   2   2   0   2   2   2   2   0   2   2   0   0   0   0   0   0   0   2   2   2   2   0   2   0   0   0   2   2   0   2   0   0   0   2   2   0   0   0   2   0   2   0   2   0   2   0   2   2   0   2   0   2   2   2   0   0   2   0   2   0   2   2   0   2   0   2   2   0   2   2   0   2   0   2   2   0   2   0   0   0   0   2   0   2   0   0   0   0   0   0   0   0   0   0   0   0   2   2   2   0   2   2   2   0   0   0   2   2   2   2   0   0   0   0   2   2   2   2   0   2   2   0   2   2   0   0   2   0   0   0   2   2   0   2   2   2   0   2
 MK-2-15                2   2   0   2   2   0   2   2   2   2   2   2   0   2   0   2   2   2   0   2   2   0   2   0   0   0   0   2   0   2   2   2   2   2   0   2   0   2   0   2   0   2   0   0   0   2   2   0   0   2   2   2   2   2   0   0   0   0   0   0   0   0   2   2   0   2   2   2   2   0   2   2   0   0   0   0   0   0   2   2   2   2   2   0   2   0   0   0   2   2   0   2   0   0   2   2   2   0   0   0   2   0   2   0   2   2   2   0   2   2   0   2   0   2   2   2   0   0   2   0   2   0   2   2   2   2   0   2   2   0   2   2   0   2   0   2   2   0   2   0   2   2   0   2   0   2   0   0   0   0   0   0   0   0   0   0   0   0   2   2   2   0   2   2   0   0   0   0   2   2   2   2   0   0   0   0   2   2   2   2   0   2   2   0   2   2   2   0   2   0   0   0   0   0   0   2   2   2   0   2
 MK-2-16                2   2   0   0   2   0   2   2   2   2   2   2   0   2   0   2   2   2   0   2   2   0   0   0   0   0   0   2   0   2   2   2   2   2   0   0   0   0   0   2   0   2   0   0   0   2   2   0   0   2   2   2   2   2   0   0   0   0   2   0   0   0   2   2   0   2   2   2   2   0   0   2   0   0   0   0   0   0   0   2   2   2   2   0   0   0   0   0   2   0   0   2   0   0   2   2   2   0   0   0   2   0   2   0   0   2   2   0   2   2   0   2   2   0   2   2   0   0   2   0   2   0   2   2   2   2   0   2   2   0   2   2   0   2   0   2   2   0   2   0   2   2   0   2   0   2   0   0   0   0   0   0   0   0   0   0   0   0   2   2   2   0   2   2   0   2   0   0   0   2   2   2   0   0   0   0   2   2   2   2   2   2   2   0   2   2   2   0   2   0   0   0   0   0   0   2   2   2   2   2
 MK-3-1                 2   0   0   0   2   2   0   2   2   2   2   0   2   0   2   0   0   0   0   2   2   2   2   0   0   0   2   0   0   0   2   2   0   2   2   0   2   0   2   0   0   2   0   2   2   2   2   0   0   0   2   0   2   2   2   0   0   0   2   0   2   2   2   0   2   0   2   0   2   2   2   0   2   2   0   0   2   0   0   0   0   2   0   0   0   2   2   2   0   0   0   2   0   2   2   0   0   0   2   0   2   0   2   2   2   2   2   2   2   2   0   0   0   2   2   0   0   0   0   0   0   0   2   2   2   2   2   0   0   2   0   0   0   0   2   2   0   0   2   0   2   2   0   0   2   2   0   2   2   2   0   2   2   2   0   0   0   0   2   2   2   2   2   0   0   0   0   0   0   2   0   0   0   0   0   0   2   0   2   0   2   0   0   2   0   2   0   2   2   0   2   2   0   0   2   2   0   0   2   2
 MK-3-2                 2   0   2   0   2   2   0   2   2   2   2   0   0   0   2   0   0   0   0   2   2   0   2   0   0   0   0   0   0   0   2   2   0   2   2   0   2   0   2   0   0   2   2   2   2   0   2   0   0   0   2   0   2   2   2   0   0   0   2   0   2   2   2   0   0   0   2   0   2   2   2   0   0   2   0   0   2   0   0   2   0   2   0   0   0   2   2   2   0   0   0   2   0   2   2   0   0   0   0   0   2   2   2   2   2   2   2   2   2   2   0   0   0   0   2   2   0   2   0   0   0   2   2   2   2   2   2   0   0   2   0   0   0   0   2   2   0   0   2   0   2   2   0   0   2   2   2   2   0   2   0   2   2   2   0   0   0   0   2   2   2   2   2   0   0   0   0   0   0   0   0   0   0   0   0   0   2   0   2   0   2   0   0   2   0   2   0   2   2   0   2   2   0   0   2   2   0   0   0   2
 MK-3-3                 2   0   2   0   2   2   0   2   2   2   2   2   0   0   2   0   0   0   0   2   2   0   2   0   0   0   2   0   0   0   2   2   0   2   2   0   0   0   2   2   0   2   2   2   2   0   2   2   0   0   2   0   2   2   2   0   0   0   2   0   2   0   2   0   0   2   2   0   2   0   0   0   0   2   0   0   2   0   0   2   0   2   0   0   0   2   2   2   2   0   0   2   2   2   2   2   0   0   0   0   2   0   2   2   2   2   2   2   2   2   0   0   0   0   2   0   0   2   0   0   0   2   2   2   2   2   2   0   0   2   0   0   2   0   2   2   0   0   2   0   2   2   0   0   2   2   2   2   0   2   0   2   2   2   0   0   0   0   2   2   2   2   2   0   2   0   0   0   0   2   0   0   0   0   0   2   2   0   2   0   2   0   0   2   0   2   0   2   2   0   2   2   2   0   2   2   0   0   0   2
 MK-3-4                 2   2   2   0   2   2   0   2   2   2   0   2   0   0   2   0   0   0   0   2   2   0   2   0   0   0   2   0   0   0   2   2   0   2   2   0   0   2   2   0   0   0   2   2   0   0   0   0   0   2   2   0   2   2   2   0   0   0   2   2   2   0   2   2   2   2   2   0   2   0   0   0   2   2   0   0   2   2   2   2   0   2   0   0   0   2   2   2   2   0   0   2   2   2   2   2   0   0   0   2   2   0   2   2   2   2   2   2   2   2   0   0   0   0   0   0   0   2   0   0   0   2   2   2   0   2   2   0   0   2   0   0   2   2   2   2   0   0   2   0   2   0   0   0   2   2   2   2   2   2   0   2   2   2   0   0   0   0   2   2   2   0   2   0   2   0   0   0   0   2   0   0   0   0   0   2   0   0   2   0   2   2   0   2   0   2   0   2   2   0   2   0   2   0   2   2   0   2   0   2
 MK-3-5                 2   2   2   0   2   2   0   0   2   2   0   2   0   0   2   0   0   0   0   2   2   0   2   0   0   0   2   0   0   2   2   2   2   2   2   2   0   2   2   0   0   2   2   2   0   2   0   0   0   2   2   0   2   2   2   0   0   0   2   2   2   0   2   2   2   2   2   0   2   0   0   0   2   2   0   0   2   2   2   2   0   0   0   0   0   2   2   2   0   0   0   2   0   2   2   2   0   0   2   2   2   0   2   2   2   2   0   2   2   2   0   0   0   0   0   0   0   0   0   0   0   2   2   2   0   2   2   0   0   2   0   0   2   2   2   2   0   2   2   0   0   0   0   0   2   2   2   2   2   2   0   0   2   2   0   0   0   2   2   0   2   0   2   0   2   0   0   0   0   2   2   0   0   0   0   2   2   0   2   0   2   2   0   2   0   2   0   2   2   0   2   0   2   0   2   2   0   2   0   2
 MK-3-6                 2   2   2   0   2   2   0   0   2   2   0   2   0   0   2   0   0   0   0   2   2   0   2   0   0   0   2   0   0   2   0   2   2   2   2   2   0   2   2   0   2   2   2   2   0   2   0   0   0   2   2   0   2   0   2   0   0   0   2   2   2   0   2   2   0   2   2   0   2   2   0   0   2   2   0   0   2   2   2   2   0   0   0   0   0   2   2   2   0   0   0   2   0   2   2   2   0   0   0   2   2   0   0   0   2   2   0   2   2   2   2   0   2   0   0   0   0   0   0   0   2   2   2   2   2   2   2   2   0   2   0   0   2   2   2   2   0   2   2   0   0   0   0   0   2   2   2   2   2   2   2   0   2   2   0   0   0   2   2   0   2   2   0   2   2   0   0   0   0   2   2   0   2   0   0   2   2   0   2   0   0   2   0   2   0   2   0   2   2   2   0   0   2   0   2   2   0   2   0   2
 MK-3-7                 2   2   2   0   2   2   0   0   2   2   0   2   2   0   2   0   0   0   0   2   2   0   0   0   0   0   2   0   0   2   0   2   2   2   2   2   0   2   2   0   2   2   2   2   0   2   0   2   0   2   2   0   2   2   2   0   0   0   2   2   2   0   2   2   0   2   2   0   0   0   0   0   2   2   0   0   2   2   2   2   0   0   0   0   0   2   2   2   0   0   0   2   0   0   2   2   2   2   0   2   2   0   0   0   2   0   2   2   2   2   2   0   2   0   0   0   0   0   0   0   2   2   2   2   0   2   2   2   0   2   0   0   2   2   2   2   0   2   2   0   0   0   0   0   2   0   2   2   2   2   2   0   2   0   0   2   0   2   0   0   2   2   0   2   2   0   0   0   0   2   2   0   2   0   0   2   2   0   2   0   0   2   0   2   0   2   0   0   2   2   0   0   2   0   2   2   0   2   0   2
 MK-3-8                 0   2   2   0   2   2   0   0   2   0   0   2   2   0   2   0   0   0   0   2   2   2   0   0   0   0   2   0   0   2   2   2   2   2   2   2   0   2   0   0   2   2   2   2   0   2   0   0   2   2   0   0   2   2   0   0   0   0   2   2   2   0   2   2   0   2   2   0   0   0   0   0   2   2   0   0   2   2   2   2   0   0   0   0   0   2   2   2   0   0   2   2   0   0   2   2   2   2   0   2   2   0   0   0   2   0   2   2   2   2   2   0   2   0   0   0   0   0   0   0   2   2   2   2   0   2   2   2   0   2   0   0   2   2   2   2   0   2   2   0   0   0   0   0   2   2   2   2   2   2   0   0   2   0   0   2   0   2   0   0   2   2   0   2   2   0   0   0   0   2   2   0   2   0   0   0   2   0   2   0   0   2   2   2   0   2   0   0   2   0   0   0   2   0   2   2   0   2   0   2
 MK-3-9                 0   2   2   0   2   0   0   0   2   0   0   2   2   0   2   0   0   0   0   2   2   2   2   0   0   0   2   0   0   2   2   2   2   2   2   2   0   2   0   0   2   2   2   2   0   2   0   0   0   2   0   0   2   2   0   0   0   0   2   2   2   0   2   2   0   2   2   0   0   0   0   0   2   2   2   0   2   2   2   2   0   0   0   0   0   2   2   2   0   0   2   2   0   0   2   2   2   2   0   2   2   2   0   0   2   0   2   2   2   2   2   2   2   0   0   0   0   0   0   0   2   2   2   0   0   2   2   2   0   2   0   0   2   2   0   2   0   2   0   2   0   0   0   0   0   2   2   2   0   2   0   0   2   2   0   2   0   2   0   0   2   2   0   2   2   0   0   2   0   2   2   0   2   2   0   0   2   0   2   0   0   2   2   2   0   2   0   0   2   0   0   0   2   0   2   2   0   2   0   2
 MK-3-10                0   2   2   0   2   0   0   0   0   0   0   2   2   0   2   0   0   0   0   2   0   2   2   0   0   2   2   0   0   2   2   2   2   0   2   2   0   2   0   0   2   2   2   2   0   2   0   2   0   2   0   0   2   2   0   0   0   0   2   2   0   0   2   2   0   2   2   0   0   0   0   2   2   2   2   0   0   2   2   2   2   0   0   0   0   2   2   2   0   0   2   2   0   0   2   2   2   2   0   2   0   2   0   0   2   0   2   0   2   2   2   2   2   0   0   0   0   0   0   0   2   2   2   0   0   2   2   2   0   2   0   0   0   2   0   2   0   2   0   0   0   0   0   0   0   2   2   2   0   2   0   0   2   2   0   2   0   2   0   0   2   2   0   2   2   0   0   2   0   2   2   0   2   2   0   0   2   0   2   0   0   2   2   0   0   2   0   0   2   0   0   0   2   0   2   2   0   2   0   2
 MK-3-11                0   2   0   2   0   0   0   0   0   0   0   2   2   0   2   0   0   0   0   2   2   2   2   0   0   2   2   0   2   2   2   2   2   0   2   2   2   2   0   0   2   2   2   2   0   2   0   2   0   2   2   0   2   2   0   0   0   0   2   2   0   0   2   2   0   2   2   0   0   0   0   2   2   2   2   0   0   0   2   2   2   0   2   0   0   2   2   2   0   0   2   2   0   0   2   2   2   2   0   2   0   2   2   0   2   0   2   2   2   2   2   2   0   0   0   0   0   2   0   0   2   2   2   0   2   2   0   2   0   2   0   0   0   2   0   2   0   2   0   0   0   0   0   2   0   0   2   2   0   2   0   0   2   2   2   2   0   2   0   0   2   2   2   2   2   0   0   2   2   0   2   0   2   2   0   0   0   0   2   0   0   2   2   0   0   2   0   0   2   0   0   0   2   0   2   2   0   2   0   0
 MK-3-12                0   2   0   2   0   0   0   0   0   0   0   2   2   0   2   0   0   0   0   2   2   2   2   0   0   2   2   0   2   2   2   2   2   0   2   2   2   2   0   0   2   2   2   2   0   2   2   2   0   2   2   0   0   2   0   0   0   0   2   2   0   0   2   2   2   2   2   0   2   2   0   2   2   2   2   0   0   0   2   2   2   0   2   0   0   2   2   2   0   0   2   2   0   0   2   2   2   2   2   2   0   2   0   0   2   0   2   2   2   2   2   2   0   0   2   0   0   2   0   0   2   2   2   0   0   2   0   2   0   2   0   0   0   2   0   2   0   2   0   0   0   0   0   2   2   0   2   2   0   2   0   0   2   2   2   2   0   2   0   0   2   2   2   2   0   0   0   2   2   0   2   0   2   2   0   0   0   0   2   0   0   2   2   0   0   2   0   0   2   0   0   0   2   0   2   2   0   0   0   0
 MK-3-13                0   2   0   2   0   0   0   0   0   2   0   2   2   0   2   0   0   0   0   2   2   2   2   0   0   2   2   0   2   2   2   2   2   0   0   2   2   2   0   0   2   2   2   2   0   2   2   2   0   2   2   0   0   2   0   2   0   2   2   2   0   0   2   2   2   2   0   0   2   2   2   0   2   0   2   0   0   0   0   2   2   0   2   0   0   0   2   2   2   0   2   2   0   0   2   2   2   2   2   2   0   2   0   0   2   0   2   2   2   2   2   2   2   0   2   0   2   2   2   0   2   2   2   0   0   2   0   2   0   2   0   0   0   2   0   2   0   2   0   2   0   0   0   2   2   0   2   2   0   2   0   0   2   2   2   0   0   2   0   0   2   2   2   2   0   0   0   0   2   0   2   0   2   2   0   0   0   0   2   0   0   2   2   0   0   2   0   0   2   0   0   0   2   0   2   2   0   2   0   2
 MK-3-14                0   2   0   2   0   0   0   0   0   2   2   2   2   0   2   0   0   0   0   2   2   2   2   0   0   2   2   0   2   0   2   2   2   0   0   2   2   2   0   0   2   2   2   2   0   2   2   2   0   2   2   0   0   2   0   0   0   2   2   2   0   0   2   2   2   2   0   0   2   2   2   0   0   2   2   0   0   0   0   2   2   0   2   0   0   0   2   2   2   0   2   2   0   2   2   2   2   2   0   2   0   2   0   0   2   0   0   2   2   0   2   2   2   0   2   0   2   2   2   0   2   2   2   0   0   2   0   0   0   2   0   0   0   0   0   2   0   2   0   2   0   0   0   2   2   0   0   2   0   2   0   0   2   2   2   0   0   2   0   2   2   0   2   2   0   0   0   0   2   2   2   0   2   2   0   0   0   0   2   0   0   0   2   0   0   0   0   0   2   0   0   0   2   0   0   2   0   2   0   0
 MK-3-15                2   0   0   2   2   0   0   0   0   2   0   2   2   0   2   0   0   0   0   2   2   2   2   0   2   2   2   0   2   0   2   2   2   0   0   2   2   2   0   0   2   2   2   2   0   2   2   2   0   2   2   0   2   2   2   0   0   2   2   2   0   0   2   2   2   2   0   0   2   2   0   0   0   2   2   0   0   0   0   2   2   0   0   0   0   0   2   2   2   0   2   2   0   2   2   2   2   2   0   2   0   2   0   2   2   0   0   2   2   0   2   2   2   0   0   0   2   2   2   2   2   2   0   0   2   2   0   0   0   2   0   0   0   0   0   2   0   2   0   2   2   0   0   2   2   0   0   2   0   2   0   0   2   2   2   0   0   2   0   2   2   0   2   2   0   0   2   0   2   2   2   0   2   2   0   0   0   2   2   0   0   0   2   0   0   0   0   0   2   0   0   0   2   0   0   2   0   2   0   0
 MK-3-16                2   0   0   2   2   0   0   0   0   2   0   2   2   0   2   0   0   2   2   2   2   2   2   0   2   2   2   0   2   0   2   2   2   0   0   0   0   2   0   0   2   2   2   2   0   2   2   2   0   2   2   0   2   2   0   0   0   2   2   2   0   0   0   2   2   2   0   0   2   2   0   0   0   2   2   2   0   0   0   0   2   0   0   0   0   0   2   2   2   2   2   2   0   2   2   2   2   2   0   2   0   2   0   2   2   0   0   2   2   0   2   2   2   0   0   2   2   2   2   2   2   2   2   0   2   0   0   0   2   2   2   2   0   0   0   2   0   2   0   2   0   0   0   0   2   2   0   2   0   0   0   0   2   2   2   0   0   0   0   2   2   2   0   2   2   0   2   0   2   2   2   0   2   2   0   0   0   2   2   0   0   0   2   0   0   0   0   0   2   0   0   0   0   0   0   2   0   2   0   0
 MK-4-1                 0   0   0   2   2   0   2   2   0   0   2   0   2   2   0   0   2   0   2   0   2   0   0   2   2   0   2   0   2   0   0   2   2   2   2   2   2   2   0   2   0   2   0   0   2   0   2   0   2   2   0   0   2   2   2   0   0   2   0   2   0   2   0   2   0   2   2   0   0   0   2   0   0   0   2   2   2   0   2   2   0   0   0   2   2   0   0   0   2   0   2   0   2   2   0   2   0   2   0   2   0   2   0   0   2   2   0   2   0   2   0   2   2   2   0   2   0   2   0   2   0   2   0   2   0   2   0   2   0   2   0   0   2   0   2   2   2   2   2   0   0   0   2   2   0   0   2   2   2   0   0   2   0   0   0   2   0   2   2   0   0   2   2   2   0   2   0   2   2   0   0   2   2   0   0   0   0   0   2   2   0   2   0   2   0   0   0   2   0   0   0   0   2   0   2   0   2   0   0   2
 MK-4-2                 0   0   0   2   2   0   2   2   0   0   2   0   2   2   0   0   2   0   2   0   2   0   0   2   0   0   2   2   2   0   0   2   2   2   2   2   2   2   0   2   2   2   0   0   2   0   2   0   2   2   0   0   2   2   0   2   0   2   0   2   0   2   0   2   0   2   2   0   2   0   0   0   0   2   2   2   2   0   2   2   0   0   0   2   2   0   0   0   2   0   2   0   2   2   0   2   0   2   0   2   0   2   0   0   2   2   0   2   0   2   0   2   2   2   2   2   0   2   0   2   0   2   0   2   0   2   0   2   0   2   0   2   2   0   0   2   2   2   2   0   0   0   2   0   0   0   2   2   2   0   0   2   0   2   0   2   0   2   2   0   0   2   2   2   2   2   0   2   0   0   0   2   2   0   0   0   2   0   2   2   0   2   0   2   0   0   0   2   0   0   2   2   2   0   2   0   2   0   2   2
 MK-4-3                 0   0   0   2   2   0   0   2   0   0   2   0   2   2   0   0   2   0   2   0   0   0   0   2   0   2   2   2   0   0   0   2   2   2   2   2   2   2   0   2   0   2   0   2   2   0   2   2   2   2   0   0   2   2   0   2   0   2   0   2   0   2   0   2   0   2   0   0   0   2   0   0   0   2   2   2   2   0   2   2   0   2   0   2   2   0   2   0   2   0   2   0   2   2   0   2   0   0   0   2   0   2   0   0   2   2   0   2   0   2   0   2   2   2   2   2   0   2   0   2   0   2   2   2   0   2   0   2   0   2   0   2   2   0   0   2   2   2   2   0   0   2   2   0   0   0   2   2   2   0   2   2   0   2   0   2   0   2   2   0   0   2   2   2   2   2   0   2   0   0   0   2   2   0   0   0   2   0   2   2   0   2   0   2   0   0   0   2   0   0   2   2   2   2   2   0   2   0   2   2
 MK-4-4                 0   0   0   2   2   0   0   2   0   0   0   0   2   2   0   0   2   0   2   0   0   0   0   2   0   2   2   2   0   0   0   2   2   2   2   2   2   0   0   2   0   2   0   2   2   0   2   2   2   2   0   0   2   2   2   2   0   2   0   2   0   2   0   2   0   2   0   0   0   2   0   0   0   2   2   2   2   0   2   2   0   2   0   0   2   0   2   0   2   0   2   0   2   2   0   2   0   0   2   2   0   2   0   0   2   2   2   2   0   2   0   2   2   2   2   2   0   2   0   2   0   2   0   2   0   2   0   2   0   2   0   2   2   0   0   2   0   2   0   0   0   2   2   0   0   0   2   2   2   0   2   2   0   2   2   2   0   2   2   0   0   2   2   2   2   2   0   2   0   0   0   0   2   0   0   0   2   0   2   2   0   2   0   2   0   0   0   2   0   0   2   2   2   2   0   0   2   0   2   2
 MK-4-5                 0   0   0   2   2   0   0   2   2   0   0   0   2   2   0   0   2   0   2   0   0   0   0   2   0   2   2   2   0   0   0   0   2   2   2   2   2   0   0   2   0   2   0   2   2   0   2   2   2   2   0   0   2   2   2   2   0   0   0   2   0   2   0   0   2   2   0   2   2   2   0   0   0   2   0   2   2   0   2   2   0   2   0   0   2   0   2   0   2   0   2   0   0   2   0   2   0   0   2   2   0   2   0   0   2   2   2   2   0   2   0   2   2   2   2   2   0   2   0   0   0   2   0   2   0   2   0   2   0   2   0   2   2   0   0   2   0   2   2   0   2   2   2   0   0   0   2   2   2   0   2   2   0   2   2   2   0   2   2   2   0   2   2   2   2   2   0   2   0   0   0   0   2   0   0   0   2   2   2   2   0   2   0   2   0   0   0   2   0   0   2   2   2   2   0   0   2   0   2   2
 MK-4-6                 2   0   0   2   2   0   0   2   2   0   0   0   2   0   0   2   2   0   2   0   0   2   0   2   0   2   2   2   0   0   0   0   2   2   2   2   2   0   2   2   0   0   0   2   2   0   2   2   2   2   0   0   2   2   2   2   0   0   0   2   0   2   0   0   2   0   0   2   2   2   2   0   0   2   0   2   2   0   2   2   0   0   0   0   2   0   2   2   2   0   2   0   0   2   0   2   0   0   2   2   0   2   0   0   2   2   2   2   0   2   0   2   2   2   2   2   0   2   0   0   0   2   0   2   0   0   2   2   0   2   2   2   2   0   0   2   0   2   2   0   2   2   2   0   0   0   2   2   2   0   2   2   2   2   2   2   0   2   2   2   0   2   2   2   2   2   0   2   0   0   0   0   2   0   0   0   2   2   0   2   0   2   0   2   0   0   0   2   0   0   0   2   2   2   2   0   2   0   2   2
 MK-4-7                 2   0   0   2   2   0   0   2   2   0   0   0   2   0   0   2   2   0   2   0   0   2   2   2   0   2   2   2   2   0   0   0   2   2   2   2   0   2   2   2   0   0   0   0   2   0   2   2   0   2   2   2   2   2   2   0   0   0   2   2   0   2   0   0   2   0   0   2   2   2   2   0   0   2   0   2   2   0   2   2   2   0   0   0   2   0   2   2   2   0   0   2   0   2   0   2   0   0   2   2   0   2   0   0   2   2   2   2   0   2   0   0   0   2   2   2   0   2   2   0   0   2   0   0   0   0   0   2   0   2   2   2   2   0   0   2   0   2   0   0   2   2   2   0   0   0   2   2   2   0   2   2   2   2   2   2   0   0   0   2   0   2   2   2   2   0   0   2   2   0   0   0   2   0   0   2   2   2   2   2   0   2   0   2   0   0   0   2   0   0   0   2   2   2   2   0   2   0   2   2
 MK-4-8                 2   0   0   2   2   0   0   0   2   0   2   0   2   0   0   2   2   0   2   0   0   2   2   0   0   2   2   2   0   2   0   0   0   2   2   2   0   2   2   2   0   0   0   0   2   0   2   2   2   2   2   2   2   0   2   0   0   2   2   2   0   2   2   0   2   0   0   2   2   2   2   0   0   2   0   2   2   0   2   2   2   0   0   0   0   0   2   2   2   0   0   2   0   2   0   2   0   0   2   2   0   2   0   0   2   2   2   2   0   2   0   0   0   2   2   2   0   0   2   0   0   0   0   0   0   0   0   2   0   2   2   2   2   0   0   2   0   0   0   0   2   2   2   0   0   0   2   2   2   0   2   0   0   2   0   2   0   0   0   2   0   2   2   2   2   2   0   2   2   0   0   2   2   0   2   2   2   2   2   2   0   2   0   2   0   0   0   2   0   2   0   2   2   2   2   0   2   0   2   2
 MK-4-9                 2   0   2   0   0   0   0   0   2   0   2   0   2   0   0   2   2   0   2   0   0   2   2   0   0   2   2   0   0   2   0   0   2   2   2   2   0   2   2   2   0   0   0   0   0   0   2   2   0   2   2   2   2   0   2   0   2   2   2   2   0   2   2   0   2   0   0   2   2   2   2   0   0   2   0   2   0   0   2   2   2   2   0   0   0   0   2   2   2   0   0   2   0   2   0   2   0   0   2   2   0   0   2   2   2   2   2   2   2   2   2   2   0   2   2   2   0   0   0   0   0   2   0   2   0   0   2   0   0   2   2   2   2   0   0   2   0   0   0   0   2   2   2   0   0   0   2   0   2   2   2   0   0   2   0   0   0   0   0   2   0   2   0   2   2   2   0   2   2   0   0   2   2   0   2   2   2   2   0   2   0   2   0   2   0   0   0   0   2   2   0   2   2   2   2   0   2   0   2   2
 MK-4-10                2   0   2   0   0   0   0   0   2   0   2   0   2   0   0   2   2   2   2   0   0   2   2   0   0   2   2   0   0   2   0   0   2   2   2   2   0   2   0   2   0   0   0   0   0   2   2   2   0   2   2   2   2   0   2   0   2   2   2   2   2   2   2   0   2   0   0   2   2   0   2   0   0   2   0   2   0   0   2   2   2   2   0   0   2   0   2   2   2   2   0   2   0   2   0   2   0   0   2   2   0   0   2   2   2   2   2   2   2   2   2   2   2   2   2   2   0   0   0   0   0   2   0   2   0   0   2   0   0   2   2   2   2   0   0   2   0   0   0   0   2   2   2   0   0   0   2   0   2   2   2   0   0   0   0   0   0   0   0   2   0   2   2   2   2   2   0   2   2   0   2   2   2   0   2   2   0   2   0   2   0   2   0   2   2   0   0   0   2   2   0   2   0   2   2   0   2   0   2   2
 MK-4-11                2   0   2   0   0   0   0   0   2   0   2   0   2   0   0   2   2   2   2   2   0   2   2   0   2   2   0   0   0   2   0   0   2   2   2   2   0   0   0   2   0   0   0   0   0   2   2   2   0   2   2   2   2   0   2   0   2   2   2   2   2   2   2   0   2   0   0   2   0   0   2   0   0   2   0   2   0   0   2   2   2   2   0   0   0   0   2   2   0   2   0   2   0   2   0   2   2   0   2   0   0   0   2   2   2   2   2   2   2   2   2   2   2   2   2   2   0   2   0   0   2   2   0   2   0   0   2   0   0   2   2   2   2   0   0   2   0   0   0   0   2   0   2   0   0   0   2   0   2   2   2   0   0   0   0   0   0   0   0   2   0   2   2   2   2   2   0   2   2   0   2   2   2   2   2   2   0   0   0   2   2   2   2   2   2   0   2   0   2   0   0   2   0   2   2   0   2   0   2   2
 MK-4-12                2   0   2   0   0   0   0   0   2   0   2   0   2   0   0   2   2   2   2   2   0   2   2   0   2   2   0   0   0   2   0   0   2   0   2   2   0   0   2   2   0   0   0   0   0   2   2   2   0   2   2   2   2   0   2   0   2   2   2   2   2   2   2   0   0   0   0   2   2   2   2   0   0   2   0   2   0   2   2   2   2   2   0   0   2   0   2   2   0   2   0   2   0   2   0   2   2   0   2   0   0   0   2   2   2   2   2   2   2   2   2   2   2   2   2   2   0   2   0   0   0   2   0   2   0   0   2   0   0   2   2   2   2   0   2   2   0   0   0   0   2   0   2   0   2   2   0   0   2   2   2   0   0   0   0   0   0   0   0   0   0   2   2   2   2   2   0   2   2   0   2   2   2   2   2   2   0   0   0   2   2   2   2   2   0   0   2   0   2   0   0   2   0   2   2   0   0   0   2   2
 MK-4-13                2   0   2   0   0   0   0   0   2   0   2   0   2   0   0   0   0   2   2   2   0   2   0   2   2   2   0   0   0   2   0   0   2   0   2   2   0   0   2   2   0   0   0   0   0   2   0   2   0   2   2   2   2   0   0   0   2   2   2   2   2   2   2   0   0   0   0   2   2   2   2   0   2   2   0   2   0   2   2   2   2   2   0   0   2   0   2   2   0   2   0   2   0   2   0   2   0   0   2   0   0   0   2   2   2   2   0   2   2   2   2   2   2   2   2   0   2   2   0   0   0   0   0   2   0   0   2   0   0   2   2   2   2   0   2   2   0   0   0   0   2   0   2   0   2   2   0   0   2   2   2   0   0   2   0   0   0   0   0   0   0   2   2   2   2   2   0   2   2   0   2   2   2   2   2   2   2   0   0   0   2   2   2   2   0   0   2   0   2   0   2   2   0   2   2   0   0   0   2   2
 MK-4-14                0   0   2   0   0   0   0   0   2   0   2   0   2   0   0   0   0   2   2   0   0   2   0   2   2   0   0   0   0   2   0   0   2   0   2   2   0   0   2   2   0   0   0   0   0   2   0   2   0   2   2   2   2   0   2   0   2   2   2   2   2   2   2   0   0   0   0   2   2   2   2   0   2   2   0   2   0   2   2   2   0   2   0   0   2   0   2   2   0   2   0   2   0   0   0   0   0   0   2   2   0   0   2   2   2   2   0   2   2   2   0   2   2   2   2   0   0   2   0   0   0   0   0   2   0   0   2   0   0   2   2   2   2   0   2   2   0   0   0   0   0   0   2   0   2   2   0   0   2   2   2   0   0   2   0   0   0   0   2   0   2   2   2   2   0   2   0   2   2   0   2   2   2   2   2   2   0   0   0   0   2   2   2   2   0   0   2   0   2   0   2   2   0   2   2   2   0   0   2   2
 MK-4-15                0   2   2   0   2   0   0   0   2   0   2   0   0   0   2   0   2   2   2   0   2   2   0   2   2   0   0   0   0   2   0   0   2   0   2   2   0   0   2   2   0   0   0   0   0   2   0   0   0   2   2   2   2   0   2   0   2   2   2   2   2   2   2   2   0   0   0   2   2   2   2   0   2   2   0   2   0   2   2   2   0   2   0   0   2   0   2   2   0   2   0   2   2   0   0   0   0   0   2   2   2   0   2   2   2   2   0   2   2   2   0   2   2   2   2   0   2   2   0   2   0   0   0   0   0   0   2   0   0   2   2   2   2   0   2   2   0   0   0   0   0   0   2   2   2   2   2   0   2   2   2   0   0   2   0   0   0   2   2   0   2   2   2   2   0   2   0   2   2   0   2   2   2   2   2   2   0   0   0   0   2   2   2   2   0   0   2   0   2   0   2   2   0   2   2   2   0   0   2   2
 MK-4-16                0   2   2   0   2   0   0   0   2   0   2   0   0   0   2   0   2   2   0   0   2   2   0   2   2   0   0   0   0   2   0   0   2   0   2   2   2   0   2   2   0   2   0   0   0   2   2   0   0   2   2   2   2   2   2   0   0   2   2   2   2   2   2   2   0   0   0   2   2   0   2   0   2   2   0   2   0   2   2   0   0   0   0   0   2   0   2   2   0   2   0   2   2   2   0   0   0   0   0   2   2   0   2   2   2   2   0   2   2   2   2   2   2   2   2   0   2   2   0   2   0   0   0   0   0   0   2   0   0   2   2   2   0   2   2   2   0   0   0   2   0   0   2   2   2   2   2   0   2   2   2   0   2   2   0   0   0   2   2   0   2   2   2   2   0   0   0   2   2   0   2   2   2   2   2   2   0   0   0   0   2   0   2   2   0   0   2   2   2   0   2   2   0   2   2   0   0   0   2   2
 MK-5-1                 2   0   2   0   2   2   2   2   2   0   2   0   0   2   0   0   2   2   2   0   0   2   0   2   0   2   0   0   0   0   2   2   2   0   2   2   2   2   0   2   0   0   2   2   0   0   2   2   0   0   2   2   2   2   0   0   2   2   2   2   0   2   0   0   0   0   0   0   0   2   2   0   2   2   0   2   2   0   0   0   0   0   0   2   0   0   0   2   2   2   2   0   0   0   2   2   2   0   2   2   2   2   0   0   0   0   2   0   0   2   2   0   0   0   2   0   0   0   2   2   2   0   0   0   0   0   0   2   2   0   2   2   2   2   2   0   2   0   0   2   2   2   0   0   0   0   0   0   2   2   2   0   0   0   0   0   2   2   2   0   0   0   2   0   0   2   0   2   0   0   2   0   0   2   2   0   0   2   2   0   2   2   0   2   2   0   2   0   2   0   0   0   0   2   0   2   0   0   2   2
 MK-5-2                 2   0   2   0   2   2   2   2   2   0   2   0   0   2   0   0   2   2   2   0   0   2   0   2   0   2   0   0   0   0   0   2   2   0   2   2   2   2   0   2   0   0   2   2   0   0   2   2   0   0   2   2   2   2   0   0   2   2   2   2   0   2   0   0   0   0   0   2   0   2   2   0   2   2   0   2   0   0   0   0   2   0   0   2   0   0   0   2   2   2   2   0   0   2   2   2   2   2   2   2   2   2   0   0   2   2   0   0   0   2   2   0   0   0   0   0   0   0   2   2   0   0   0   0   0   0   0   2   2   0   2   2   2   2   2   0   2   2   0   2   2   2   0   0   2   0   0   0   2   2   2   0   0   0   0   0   2   2   2   0   0   0   2   0   0   2   0   2   0   2   2   0   0   2   2   0   0   2   2   0   0   2   0   2   2   0   2   0   2   0   0   0   2   2   0   2   0   0   2   2
 MK-5-3                 2   0   2   0   2   2   2   2   2   0   2   0   0   2   2   0   2   2   0   0   2   2   0   2   0   0   0   2   0   0   0   2   2   0   2   2   2   2   0   2   0   0   2   0   0   0   2   2   0   0   2   2   2   2   0   0   2   2   2   2   0   2   2   0   0   0   0   0   2   2   2   0   2   2   0   2   0   0   0   0   2   0   0   2   0   2   0   0   2   0   2   0   0   2   2   2   2   0   2   2   2   2   0   0   2   2   0   2   0   2   0   2   0   0   0   0   0   0   2   2   0   0   0   0   0   2   2   2   2   0   2   2   2   2   2   0   2   2   2   2   2   2   0   0   2   0   0   0   2   2   2   2   0   2   0   0   2   2   2   0   0   2   2   0   0   2   0   2   0   2   2   0   0   2   2   0   0   2   2   0   0   2   2   2   0   0   2   0   2   0   0   0   0   2   0   2   0   0   2   2
 MK-5-4                 2   0   2   0   2   2   2   2   2   0   2   0   2   2   2   0   2   2   0   0   2   0   0   0   0   0   0   2   0   0   2   2   2   0   2   2   2   2   0   2   0   0   2   0   0   0   0   2   0   0   2   2   2   2   0   0   2   2   2   0   0   2   2   0   0   0   0   2   2   2   2   0   2   2   0   2   0   0   0   0   2   0   0   0   0   2   0   0   2   2   2   0   0   2   2   0   2   0   2   2   2   2   0   0   2   2   0   2   2   2   0   2   0   0   0   0   2   0   2   2   0   0   0   0   0   2   2   2   2   0   2   2   2   2   0   0   2   2   2   2   2   2   0   0   2   0   0   0   2   0   2   2   0   2   0   0   2   2   2   0   0   2   2   0   0   2   0   2   0   2   2   0   0   2   2   0   0   0   2   0   0   2   2   2   0   0   2   0   2   0   0   0   0   2   0   2   0   0   0   0
 MK-5-5                 2   0   2   0   2   2   2   2   2   2   2   0   2   2   2   0   2   2   0   2   2   0   0   0   0   0   0   2   0   0   2   2   2   0   0   2   0   2   0   2   0   0   2   0   0   0   0   2   0   0   2   2   2   2   0   0   2   2   2   0   0   2   2   0   0   0   0   2   2   2   2   0   2   2   0   2   2   0   0   0   2   0   0   0   0   2   0   0   2   2   2   0   0   2   2   0   2   2   2   2   2   2   0   0   2   2   0   0   2   2   0   2   2   0   0   0   2   0   2   2   2   0   0   0   0   2   2   2   2   0   0   2   2   0   0   0   2   0   2   2   2   2   2   0   2   0   0   0   2   0   2   2   0   2   0   0   2   2   2   0   0   0   2   0   0   2   0   2   2   2   2   0   0   2   2   0   0   2   2   0   0   2   2   2   0   0   2   0   2   0   0   2   0   0   0   2   0   0   0   2
 MK-5-6                 2   0   2   0   2   2   2   2   2   2   2   0   2   0   2   0   2   2   0   2   2   2   0   0   0   2   0   2   2   0   2   2   2   0   0   2   0   2   0   2   0   0   2   0   0   0   0   2   0   2   2   2   2   2   0   0   0   2   2   0   0   0   2   0   0   0   0   2   2   2   2   0   2   2   0   2   2   0   0   2   2   0   0   0   0   2   0   0   2   2   2   0   0   2   2   2   2   0   2   2   2   2   0   0   0   0   0   0   2   2   0   2   2   0   0   0   2   0   2   2   2   0   0   0   2   2   2   2   2   0   0   2   2   0   0   0   2   0   2   2   2   2   2   0   2   0   0   0   2   0   2   2   0   2   2   0   0   2   2   0   0   0   2   0   0   2   0   0   2   2   2   0   0   2   2   0   0   2   2   0   0   2   0   2   0   0   2   0   0   0   0   2   0   0   0   2   0   0   0   2
 MK-5-7                 2   0   2   0   2   2   2   2   2   0   2   0   2   0   2   0   2   2   0   0   2   2   0   0   0   2   0   2   2   0   2   2   2   0   0   2   0   2   0   2   0   0   2   0   0   0   0   2   2   2   2   2   2   2   0   0   0   2   2   0   2   0   2   0   0   0   0   2   2   2   2   0   2   2   0   2   2   0   0   2   2   0   0   0   0   2   0   2   2   2   2   0   0   2   2   2   2   0   2   2   2   0   0   0   0   0   0   0   2   2   0   2   2   0   0   0   0   0   2   2   2   0   2   0   2   2   2   2   2   0   0   2   2   0   0   2   2   2   2   2   2   2   2   0   2   0   0   0   2   0   0   2   0   2   2   0   0   2   2   0   0   2   2   0   0   2   0   0   2   2   2   0   0   2   2   0   0   2   2   0   0   2   2   2   0   2   2   0   0   0   0   2   0   0   2   2   0   0   0   2
 MK-5-8                 2   2   2   0   2   2   2   2   2   2   2   0   2   0   2   0   2   2   0   0   2   2   0   0   0   0   0   2   2   0   2   2   2   0   0   0   2   0   0   2   2   0   2   0   0   0   0   2   2   2   2   2   0   2   0   0   2   2   0   0   2   0   2   0   0   0   0   0   2   2   2   0   2   2   0   0   2   0   2   2   2   0   0   0   0   2   2   2   2   2   0   0   0   2   2   2   2   0   2   0   2   2   0   0   0   0   0   0   2   2   0   2   2   0   2   0   0   2   2   2   0   0   2   0   2   2   2   0   2   0   0   2   2   0   0   2   2   2   2   2   0   2   2   0   0   0   0   0   2   0   0   2   0   2   2   0   0   2   2   0   0   2   2   0   0   2   0   0   2   2   2   0   0   2   2   0   0   2   0   0   0   2   2   2   0   2   2   0   0   0   0   0   2   0   2   2   0   0   2   2
 MK-5-9                 0   2   2   0   2   2   2   2   2   2   2   0   2   0   0   0   2   2   0   0   2   2   0   0   0   0   2   2   2   0   0   2   2   0   0   0   2   0   2   2   2   0   2   0   0   0   0   2   2   2   2   2   0   2   0   2   0   2   0   0   2   0   2   0   0   0   0   0   2   2   2   0   2   0   0   0   2   0   2   2   0   0   0   0   0   0   2   2   2   2   0   0   0   2   2   2   2   0   2   0   0   2   2   0   0   0   2   0   2   2   0   2   2   0   2   0   2   2   2   2   0   0   2   0   2   2   2   0   2   0   0   2   2   0   0   2   2   2   2   2   0   2   2   0   0   0   0   0   2   0   0   2   0   2   2   0   0   2   0   0   0   2   2   0   0   2   0   0   2   2   0   0   0   2   2   0   0   0   0   0   0   2   2   2   0   2   2   0   0   0   0   0   2   0   2   2   0   0   2   2
 MK-5-10                0   2   2   0   2   2   2   2   2   2   2   0   2   0   0   0   2   2   0   0   2   0   0   0   0   0   2   2   2   0   0   2   0   0   0   0   2   0   2   2   2   0   2   0   0   0   0   2   2   2   2   0   0   2   0   2   0   2   2   0   2   0   2   0   0   0   0   2   2   2   2   0   2   0   0   0   2   0   2   2   0   0   0   0   0   0   0   2   2   2   0   0   0   2   2   2   0   0   2   0   2   2   2   0   0   0   2   0   2   2   0   2   0   2   2   0   2   2   2   2   0   0   2   0   2   2   2   0   2   0   0   0   0   0   0   0   2   2   2   2   0   2   2   0   0   0   0   0   2   0   0   2   2   2   2   0   0   2   0   0   0   2   0   0   0   0   0   0   2   2   0   2   0   2   2   0   0   0   0   0   0   2   2   2   0   2   2   0   0   0   0   0   2   0   0   2   0   0   0   2
 MK-5-11                0   2   2   0   2   2   2   0   2   0   2   0   2   0   0   0   2   2   0   0   2   0   0   0   0   2   2   2   0   0   0   2   0   0   0   0   2   0   2   2   2   0   2   0   0   0   0   2   2   2   2   2   0   2   0   2   0   2   2   2   2   0   2   0   0   0   0   2   2   2   2   0   2   0   0   0   2   0   2   2   0   0   0   0   0   0   0   2   2   2   0   0   0   2   2   2   0   0   0   0   2   2   2   2   0   0   2   0   2   2   2   2   0   2   2   0   2   2   2   2   0   0   2   0   2   2   2   0   0   0   0   0   0   0   2   0   2   2   2   2   0   0   2   0   2   0   0   0   2   0   0   2   2   2   2   0   0   0   0   0   0   2   0   0   0   0   0   0   2   2   0   2   0   0   2   0   0   0   0   0   0   2   2   2   0   2   2   0   0   0   2   0   2   0   0   2   2   2   0   2
 MK-5-12                0   2   2   0   2   0   2   0   2   0   0   0   2   0   0   0   2   2   0   0   2   0   0   0   0   2   2   2   0   0   0   2   0   0   0   0   2   0   2   2   2   0   2   0   0   0   0   2   2   2   2   2   0   2   0   2   0   2   2   2   2   2   2   0   0   0   0   0   2   2   2   0   2   0   0   0   2   0   2   2   0   0   0   0   0   0   0   2   2   2   0   0   0   2   2   2   0   0   0   0   2   2   2   2   0   0   2   0   0   2   2   2   0   2   0   0   2   2   2   0   0   0   2   0   2   2   2   0   0   0   0   0   0   0   2   0   2   0   0   2   0   0   2   0   2   0   0   0   2   0   0   2   2   2   2   0   2   0   0   0   0   2   0   0   0   0   0   0   0   2   0   2   0   0   2   0   0   0   0   2   0   2   2   0   0   2   2   2   0   0   2   0   2   0   0   2   2   2   0   2
 MK-5-13                0   0   2   0   2   0   2   2   2   0   2   0   2   0   0   0   2   2   0   0   2   0   0   0   0   2   2   2   2   0   0   2   0   0   0   0   2   0   2   2   2   0   2   0   0   2   0   2   2   2   2   2   0   2   0   2   2   2   2   2   0   0   2   0   0   2   0   0   2   2   2   0   2   0   0   0   2   0   2   2   0   0   0   0   2   0   0   2   2   0   0   2   0   2   0   2   0   0   0   0   2   0   2   2   0   0   2   0   0   2   2   2   0   2   0   2   2   2   2   0   0   0   2   0   2   2   0   0   0   0   0   0   0   0   2   0   2   0   0   2   0   0   2   0   2   0   0   0   2   0   0   2   2   2   2   0   2   0   0   0   0   2   0   2   0   0   0   0   2   2   0   2   0   0   0   0   0   0   0   2   0   0   2   0   0   2   2   2   0   0   2   0   2   0   0   2   2   2   0   0
 MK-5-14                0   0   2   0   2   0   2   2   2   2   2   0   0   2   0   0   0   2   0   0   2   0   0   0   0   2   2   2   2   0   0   2   0   0   0   0   2   0   2   2   2   0   2   0   0   2   0   2   2   2   0   2   0   2   0   2   2   2   2   2   0   0   2   0   2   2   0   0   2   2   2   0   2   0   0   0   2   0   2   2   0   0   0   0   2   0   0   2   0   2   0   2   0   2   0   2   0   0   0   0   0   0   2   2   0   0   2   0   0   2   2   2   0   2   0   2   2   2   2   0   0   0   2   0   2   2   2   0   0   0   0   0   0   0   2   0   2   0   0   2   0   0   2   0   2   0   0   0   2   2   0   2   2   2   2   0   2   0   0   2   0   2   0   2   0   0   2   0   2   2   0   2   0   0   0   0   0   0   0   2   0   0   2   0   0   2   2   0   0   0   2   0   2   2   0   0   2   2   0   0
 MK-5-15                2   0   2   2   2   0   2   2   2   2   2   0   0   2   0   0   0   2   0   0   2   0   0   0   0   2   2   2   2   0   0   2   0   0   0   0   2   0   2   2   2   0   2   0   2   2   0   2   2   2   0   2   0   2   0   2   2   2   2   2   0   0   2   0   2   2   2   0   0   2   2   0   2   0   0   0   2   0   0   2   2   0   0   0   2   0   0   2   0   2   0   2   0   2   0   2   0   0   0   0   0   2   2   2   0   0   2   0   0   2   0   2   0   2   0   2   2   2   2   0   0   0   2   0   2   0   2   0   0   0   0   0   0   0   2   0   2   0   0   2   2   0   2   0   2   0   0   0   2   2   0   2   2   2   2   2   0   0   0   2   0   2   2   2   0   0   2   0   0   2   2   2   0   0   0   0   0   0   0   2   0   0   2   0   0   2   2   0   0   0   2   0   2   2   0   0   2   2   0   0
 MK-5-16                2   0   2   2   0   0   2   2   2   2   2   0   0   2   0   0   0   2   0   0   2   0   0   0   0   0   2   2   0   0   0   0   0   0   0   0   2   0   2   2   2   0   2   0   2   2   0   2   2   2   0   2   0   2   0   2   2   2   0   2   0   0   2   0   2   2   2   0   0   2   2   2   2   0   0   0   2   0   0   2   2   0   0   0   0   0   0   2   0   2   2   2   0   2   0   2   0   0   0   0   0   2   0   2   2   0   2   0   0   2   0   2   0   2   0   2   2   2   2   0   0   0   2   0   0   0   2   0   0   0   0   0   0   0   2   0   2   0   0   2   2   0   2   0   2   0   0   0   2   2   0   0   2   2   2   2   0   0   0   2   0   2   2   2   0   0   0   2   0   2   2   2   0   0   0   0   0   0   0   2   0   0   2   0   2   2   2   0   0   0   0   0   2   2   0   0   2   2   0   0
 MK-6-1                 0   2   0   2   2   0   2   2   2   2   0   0   0   0   2   2   0   2   2   2   0   0   0   2   0   0   2   2   2   0   2   2   2   0   0   0   2   0   2   0   2   0   2   0   0   0   2   0   2   2   0   0   2   0   0   2   2   2   0   0   0   0   0   2   2   0   2   2   2   0   2   2   0   0   0   2   0   0   2   0   0   2   2   2   0   0   2   0   2   0   0   0   0   2   0   0   0   2   2   0   0   2   0   0   0   2   2   0   2   0   2   0   2   0   0   0   2   2   2   2   2   2   2   2   0   0   0   2   0   0   2   0   2   2   2   2   0   0   0   0   0   2   2   2   0   0   2   2   2   2   0   2   0   0   2   2   0   2   0   0   2   2   2   2   0   2   2   0   2   0   0   0   0   2   0   2   0   2   0   0   0   2   2   0   0   2   0   0   2   2   0   2   0   2   0   0   2   2   0   2
 MK-6-2                 0   2   0   2   0   0   2   2   2   2   0   0   0   0   2   2   2   2   2   2   0   0   0   2   0   0   2   2   2   0   2   2   2   0   0   0   2   0   2   0   2   0   0   0   0   0   2   0   2   2   0   0   2   0   0   0   2   2   0   0   0   0   0   2   2   0   2   2   2   0   0   2   0   0   0   2   0   0   2   2   0   2   2   2   0   2   2   0   2   0   0   2   0   2   0   0   0   2   2   0   0   2   0   0   0   2   2   0   2   0   0   0   0   2   0   0   2   2   2   2   2   2   2   2   2   0   0   2   0   2   2   0   2   2   2   2   0   0   0   0   0   2   2   2   0   0   2   2   2   2   0   2   0   0   2   2   0   2   0   2   2   2   2   2   0   2   2   0   2   0   0   0   0   2   2   2   0   2   0   2   0   2   0   0   0   2   0   0   2   2   0   2   2   2   0   0   2   0   0   2
 MK-6-3                 0   2   2   2   0   0   0   0   2   2   0   0   0   0   2   2   2   2   2   2   0   0   0   2   0   0   2   2   2   0   2   2   2   0   0   2   2   0   2   0   2   0   2   2   0   0   2   0   2   2   2   0   2   0   0   2   2   2   0   0   0   0   0   2   2   0   2   2   2   0   0   2   0   0   0   2   0   0   2   2   0   2   0   2   0   2   2   0   2   0   0   2   0   2   0   0   2   2   2   0   2   2   0   0   0   2   2   0   2   0   0   0   0   2   2   0   2   2   2   2   2   2   2   2   2   0   0   2   2   2   2   0   2   2   2   2   0   0   2   0   0   2   0   2   0   0   2   2   2   2   0   0   0   0   2   2   0   2   0   2   2   0   2   2   0   2   2   0   2   0   0   2   0   2   2   2   0   2   0   2   0   2   0   0   0   2   0   0   2   2   0   2   2   2   0   0   2   0   0   0
 MK-6-4                 2   2   2   2   0   0   0   0   2   2   0   0   0   0   2   2   2   2   2   2   0   0   0   0   0   0   2   2   2   0   2   2   2   0   0   2   2   0   2   0   2   0   2   0   0   0   2   0   2   2   2   0   2   0   2   2   2   2   0   0   0   0   0   0   2   2   2   0   2   0   0   2   0   0   2   2   0   0   2   2   0   2   0   2   0   2   2   0   2   0   0   2   0   2   0   0   2   2   0   0   2   2   0   2   0   2   2   0   2   0   0   0   0   2   2   0   2   2   2   2   2   2   2   2   2   0   0   0   2   2   2   0   2   0   2   2   0   0   2   0   0   2   0   2   0   0   2   2   2   2   0   0   2   0   2   2   0   2   0   2   2   0   2   2   2   2   0   0   2   0   0   2   0   2   2   0   0   2   0   2   0   2   0   0   0   2   0   0   2   2   2   2   2   2   0   0   2   0   0   0
 MK-6-5                 2   2   2   2   0   0   2   0   2   2   0   2   0   0   0   2   2   2   2   2   0   0   2   0   0   0   2   2   2   0   2   2   2   0   0   2   2   0   2   0   2   2   2   0   0   0   2   0   0   2   2   0   2   2   2   0   2   2   2   0   0   0   0   0   2   2   2   0   2   0   2   2   0   0   2   2   2   0   2   2   0   2   0   2   0   2   2   0   2   0   0   2   0   2   0   0   0   2   0   0   2   2   0   0   0   2   0   0   2   0   0   0   0   2   2   0   2   2   2   2   2   2   2   2   2   0   0   0   2   2   2   2   2   0   2   2   0   0   2   0   0   2   0   2   0   0   2   0   2   2   0   0   2   0   2   2   0   2   0   2   2   0   2   2   0   2   0   0   0   0   0   2   0   2   2   0   0   2   0   2   2   2   2   0   0   2   0   0   2   2   2   0   2   2   0   0   2   0   0   0
 MK-6-6                 2   0   2   2   0   0   2   0   2   2   0   0   0   0   0   2   2   0   0   2   2   0   2   0   0   0   2   2   2   0   2   0   2   0   0   2   2   2   2   0   0   2   2   0   0   0   2   0   0   2   2   0   2   2   2   0   2   2   2   0   0   0   0   0   2   2   2   0   0   0   2   2   0   0   2   2   2   0   2   2   0   2   2   2   0   2   2   0   2   0   0   2   0   2   0   0   0   2   0   0   2   2   2   0   0   2   0   0   2   0   0   0   0   2   2   0   2   2   2   2   2   2   0   2   2   0   0   0   2   2   2   2   2   0   2   2   0   0   0   0   0   2   0   2   0   0   2   0   2   2   0   0   2   0   2   2   0   2   0   2   2   0   2   0   0   2   2   0   0   0   0   2   0   2   2   0   2   0   0   2   2   2   2   0   0   2   2   0   2   2   2   0   2   2   0   0   0   0   0   0
 MK-6-7                 2   0   2   0   0   2   2   0   2   2   2   0   0   2   0   2   2   0   0   2   2   0   2   0   2   0   2   0   2   0   2   0   2   0   0   2   2   0   2   0   0   2   2   2   0   0   2   0   0   2   2   2   2   2   2   2   2   2   2   0   0   0   0   0   2   2   2   0   0   0   2   2   0   2   2   2   2   0   2   2   0   2   2   2   0   2   2   0   2   2   0   2   0   2   0   0   0   0   0   0   2   2   2   0   0   2   0   2   2   0   0   0   0   2   2   0   2   2   2   2   2   2   0   2   2   0   0   0   2   2   2   0   2   0   2   2   2   0   0   0   0   2   0   2   0   0   2   0   2   2   0   0   2   0   2   2   0   2   0   2   2   0   2   0   0   2   0   0   0   0   0   2   0   2   2   0   2   0   0   2   2   2   2   0   0   2   2   0   2   2   2   0   2   2   2   0   0   0   0   0
 MK-6-8                 2   0   2   0   0   2   2   0   2   2   2   2   0   2   0   2   2   0   0   2   2   0   2   0   2   0   2   0   2   0   2   2   2   0   0   2   2   0   2   0   0   2   2   2   0   0   2   0   0   2   2   0   2   2   2   2   2   0   2   0   0   0   0   0   2   2   2   0   0   2   2   2   0   2   2   2   2   0   2   2   0   2   2   2   0   0   0   0   2   2   0   2   0   2   0   0   0   0   0   0   2   2   0   0   0   2   0   2   0   0   0   0   0   2   2   0   2   2   0   2   2   2   0   2   2   0   0   0   2   2   0   0   2   0   2   0   2   0   0   0   2   2   0   2   2   0   2   0   2   2   0   0   2   0   2   2   0   2   0   2   2   0   2   0   0   2   2   0   2   0   0   2   2   0   2   0   2   2   0   2   2   2   0   0   0   0   2   0   2   2   2   0   2   2   2   0   0   0   0   0
 MK-6-9                 2   0   2   0   2   2   2   0   2   2   2   2   0   2   0   2   2   0   0   2   2   0   2   0   2   0   2   0   2   0   2   2   2   0   0   2   2   0   2   0   0   2   0   0   0   0   2   0   2   2   2   0   2   2   2   2   2   0   2   0   0   0   0   0   2   2   0   0   0   2   2   2   0   2   2   2   2   0   2   2   0   2   2   2   2   0   0   0   2   2   0   2   0   2   0   0   0   0   0   0   2   2   0   0   0   2   2   2   0   0   0   0   0   2   2   0   2   0   0   2   2   2   0   2   2   0   0   0   0   2   0   2   2   0   0   0   2   0   0   0   2   2   0   2   2   0   2   0   2   2   0   2   0   0   2   2   0   2   0   2   2   0   2   0   0   2   2   0   2   0   0   2   2   0   0   0   2   2   0   2   2   2   0   0   0   0   2   0   2   2   2   0   2   2   0   2   0   0   0   0
 MK-6-10                2   0   2   0   2   2   2   0   2   2   2   2   0   2   0   2   2   0   2   2   2   0   2   0   2   0   2   0   2   0   2   2   2   0   0   0   2   2   2   0   0   2   0   0   0   0   2   0   2   2   0   0   2   2   2   2   2   0   2   0   0   0   0   0   2   0   0   0   0   2   2   0   0   0   0   2   2   0   0   2   2   2   2   2   2   0   0   0   2   2   2   2   2   2   0   0   0   0   0   0   2   2   0   0   0   0   2   2   0   0   0   0   0   2   2   0   0   0   0   2   2   2   0   2   2   0   0   2   0   2   0   2   2   0   0   0   2   0   0   0   2   2   0   0   2   0   2   0   2   2   0   2   2   0   2   2   0   2   0   2   2   0   2   0   0   2   2   0   2   2   0   2   2   0   0   0   2   2   0   2   2   2   0   2   2   0   0   0   2   2   2   0   2   0   0   2   0   0   0   0
 MK-6-11                0   0   2   0   0   2   0   0   2   2   2   0   0   2   0   2   2   2   2   2   2   0   2   0   2   2   2   0   2   0   2   2   2   0   0   0   0   2   2   0   0   2   0   0   0   0   2   0   2   2   0   0   2   2   2   2   2   0   2   0   0   2   0   0   2   0   0   0   0   2   2   0   0   0   0   2   2   0   0   2   2   2   2   2   2   0   0   0   2   2   2   2   2   2   0   0   0   0   0   2   2   2   2   2   0   0   2   2   0   0   0   0   0   2   2   0   0   0   0   2   0   2   0   2   2   0   0   2   0   2   0   2   2   2   0   0   2   0   0   0   0   2   0   0   2   0   2   0   2   2   0   2   0   0   2   2   0   2   0   2   2   0   2   2   0   2   2   0   2   2   0   2   2   0   0   0   2   2   0   2   2   2   0   2   2   0   0   0   2   2   2   0   2   0   2   0   0   0   0   0
 MK-6-12                0   0   2   0   0   0   0   0   2   2   2   0   0   2   0   2   2   2   2   2   2   0   2   0   2   2   2   0   2   2   2   2   2   0   2   0   0   2   0   0   0   2   0   0   0   0   2   0   2   2   0   0   2   2   2   2   2   0   2   0   2   2   0   0   2   0   0   0   0   2   2   0   0   0   0   2   2   0   0   2   2   2   2   2   0   0   0   0   2   2   2   2   2   2   0   0   2   0   0   2   0   2   2   2   0   0   2   2   0   0   2   0   2   2   2   2   0   0   0   2   0   2   0   2   2   0   0   2   0   2   0   2   2   2   0   0   2   0   2   0   0   2   0   0   2   0   2   0   2   0   0   2   0   0   2   2   0   0   0   2   2   0   2   2   0   2   2   0   2   2   0   2   2   0   0   0   0   2   0   2   2   2   2   2   2   0   0   0   2   0   2   0   2   0   2   0   0   0   2   0
 MK-6-13                0   0   2   0   0   0   0   0   2   2   2   0   0   2   0   2   2   2   2   2   2   0   2   0   2   2   2   2   2   2   2   0   2   0   2   0   0   2   0   0   0   2   2   0   0   0   2   2   2   2   0   0   2   2   2   0   0   0   2   0   2   2   0   0   0   0   0   0   0   2   2   0   0   0   0   2   2   2   0   2   2   2   2   0   2   0   0   0   2   2   2   2   0   2   0   2   2   0   0   2   0   2   0   2   0   0   0   2   0   0   2   0   2   2   2   2   0   0   0   2   0   2   0   2   2   0   2   2   0   2   0   0   2   2   2   2   2   0   2   0   0   2   0   0   0   0   2   0   2   0   0   2   0   2   0   2   0   0   0   2   2   0   2   2   0   2   2   0   2   2   0   0   2   0   0   0   0   2   0   0   2   2   2   2   2   0   2   0   2   0   0   0   2   0   2   0   0   0   2   0
 MK-6-14                0   0   0   0   0   0   0   0   2   2   2   0   0   0   0   2   2   2   0   2   2   0   2   0   2   0   2   2   2   2   2   0   2   0   2   0   2   2   0   0   0   2   2   2   0   0   2   2   2   2   0   0   2   2   0   0   2   0   2   0   0   2   0   0   0   0   0   0   0   2   2   0   0   0   0   2   2   2   0   2   0   2   2   0   2   0   0   0   2   2   0   2   0   2   0   2   2   0   0   0   0   2   0   2   0   0   0   2   0   2   2   0   2   2   2   2   0   0   2   2   0   2   0   2   2   0   2   2   0   2   0   0   0   2   0   2   2   0   2   0   0   2   0   0   0   0   2   0   2   0   0   2   0   2   0   2   0   2   0   2   0   0   2   2   0   2   2   0   2   2   0   0   2   0   0   0   0   2   0   0   2   2   2   2   2   0   2   0   2   0   0   0   2   0   2   0   0   0   2   0
 MK-6-15                0   0   0   0   0   0   0   0   2   2   2   0   0   0   0   2   2   2   2   2   0   0   2   0   2   0   2   2   2   0   2   0   0   2   0   0   2   2   0   0   0   2   2   2   0   0   2   2   2   2   0   0   2   2   0   0   0   2   2   2   0   2   0   0   0   0   0   0   0   2   2   0   0   0   0   2   2   2   0   2   0   2   2   0   2   0   0   0   2   2   0   2   2   2   0   2   2   2   0   0   0   2   2   2   0   0   0   2   0   2   2   0   2   2   2   2   0   0   2   2   0   2   0   2   2   0   2   2   0   2   0   0   0   2   0   2   2   0   2   0   0   2   2   0   0   0   2   0   0   2   0   2   0   2   0   0   0   2   0   2   0   0   2   0   0   2   2   0   2   2   0   0   2   0   0   0   0   2   0   0   2   0   0   2   2   0   2   0   2   0   0   0   2   0   2   0   0   0   2   0
 MK-6-16                0   0   0   0   0   0   0   0   2   2   2   0   0   0   0   2   2   0   2   2   0   0   2   0   2   0   2   2   0   0   2   0   0   2   0   0   2   2   0   0   0   2   2   2   0   0   2   2   2   2   0   2   2   2   0   0   0   2   2   2   0   2   0   0   0   2   2   0   0   2   2   0   0   0   2   2   2   2   0   2   2   2   2   0   0   0   0   0   2   2   0   2   2   2   0   2   2   2   0   0   0   0   0   2   0   0   0   2   0   0   2   0   2   2   2   2   0   0   2   2   0   2   0   2   2   0   2   2   0   2   0   0   0   2   0   2   2   0   2   2   0   2   2   0   0   0   2   0   0   2   0   2   0   2   0   0   2   2   2   2   0   0   2   0   0   2   2   0   2   2   0   0   2   0   2   0   0   2   0   0   2   0   0   2   2   0   2   0   2   2   0   0   2   0   2   0   0   0   0   0
 
!****************************************** Phenotypic Data **********************************************************
!-100.0 is resevred for missing phenotype
SimulatedTrait1         9.8101    8.0475    8.4475    9.5874   11.2443   13.5124    9.0516   12.4096   10.0402   10.8817   11.6507    7.9894   13.1690   12.6139    8.1690    7.3750   11.3961    7.8621   10.4265   12.2827    9.8521   10.7891    9.6482    9.2276    8.7897    8.7534    8.2595   11.0540    9.2638   10.0460    8.6291   11.4370   10.7527   10.7473    9.6303   11.2863   11.6831   10.8646    8.4611    9.2658    8.1711   10.0909   11.5540    9.8799   10.3327    8.3502   10.2340    8.9526   11.1721    9.1200    9.1235    9.3531   13.4916   10.2513   11.6949    8.1555    8.2518   11.8706    9.2224   10.5731    9.1271   12.3677   11.5349    9.6592    7.3326   11.1648    7.9248   11.5015   11.1253   10.5199    8.8782    7.6140    7.0216   10.3708   11.2236   10.1366   11.3132    7.2929   10.4254   10.2500   10.8957    9.0969    6.6632    8.3396    8.2954   11.0800    8.7828    8.1710   10.4674   10.4280   10.7038    8.2088    9.5689   10.6100   10.6969    9.5329   12.4402    8.5649   13.8895    9.1613   10.7101   10.9107    5.7324    9.0734   14.7713    9.8101   11.5163   10.0299   11.3095   11.5089    8.8730   11.7805   10.5379    8.9446    8.4119   10.6707    9.4458   12.5062    6.8957   10.4927    7.3565    9.8729    9.0197   10.0113    7.6162   12.2996   11.1618   12.0134    9.9636    8.9205    7.7986    8.2740   11.5027    8.6450   10.1067   11.0659   10.6343   10.0911   12.3898   11.0744   10.0109   10.6852   10.5083    9.4600    8.3663    8.5348    9.4585    9.3583    8.8848   10.2931   11.7998   11.5252    8.3719   11.2488    7.5211   10.0006    8.2201   10.6135   10.2458    8.6747    9.2120    8.2182    8.9768   11.2364   11.2613   10.3114    9.0935    9.9268    9.0307   10.4464   10.6557    8.1678    8.6633    9.1465   10.0082    8.7817   11.8579    7.5163   10.6164    7.0316    7.8354   10.0173    8.6399   10.3805    8.4964    8.6993   11.2302    8.9640   10.4271   11.1536   10.0956   10.2440   10.8202   12.7906    9.8649   10.2772    9.3397    8.3037   10.3630    9.8847
SimulatedTrait2        13.4920   13.7363   15.9612   13.9196   17.5801   15.1755   13.7487   15.8239   17.1953   16.4274   13.3831   15.4102   14.3142   14.1487   14.8924   14.1403   15.8015   14.3700   15.8856   16.5120   14.7322   11.0790   15.0395   13.0754   12.4504   15.1871   15.6078   13.9608   14.1587   12.1004   17.9666   16.0259   15.0590   16.6857   15.9023   17.2433   14.2998   14.0208   15.2715   12.6911   12.8907   15.0891   16.9249   16.1965   14.1619   13.9124   13.1304   15.9058   12.0060   16.1122   15.5835   12.9573   13.9079   18.6085   14.7101   14.0976   15.9728   14.4247   17.3412   15.4184   15.6117   14.8975   15.3859   16.5060   13.7181   14.1782   15.4717   15.4960   14.0536   14.4825   13.5125   10.7493   16.4130   13.1785   11.6491   14.1098   14.8779   13.4696   13.9566   15.1394   13.9626   15.8613   13.8688   12.2269   11.9204   16.5038   14.0164   14.6198   16.6492   14.6612   15.9923   13.7113   11.4677   16.0120   12.7177   14.1358   14.7212   13.0547   14.4513   16.6358   18.9941   15.0688   15.6812   15.0664   15.3972   14.5149   15.5740   16.0650   16.6652   15.1064   15.1200   17.1506   14.3530   14.2450   16.5553   13.0843   15.8496   14.6529   13.9126   15.5684   12.8703   16.4425   14.6860   13.6633   14.6434   15.7591   17.2605   15.8748   12.7773   15.3940   13.5809   15.8223   16.0607   12.7294   14.7706   13.2320   16.5773   16.0693   15.1830   12.8310   15.5276   14.0497   11.4080   14.4398   15.7865   18.1144   15.4525   14.2525   15.1308   14.6250   16.0982   17.6473   15.9694   16.4791   14.3687   13.3180   14.6736   15.9200   17.2884   13.6113   14.9548   14.1684   16.5989   14.3958   15.7776   15.1447   15.8849   12.9774   13.8260   14.8420   18.5869   13.6480   13.7912   16.4826   14.2982   15.3690   13.0956   16.8598   17.2757   15.0553   13.7339   17.5954   15.4622   16.9573   15.4123   15.0154   16.8723   15.8446   17.5155   14.4450   15.4605   13.0154   15.8098   13.8148   17.1951   17.2626   15.3359   16.3969   15.8742   18.0234
 
