# Supplementary material for: Inclusive Composite Interval Mapping of QTL by Environment Interactions in Biparental Populations
Source: PLoS One. 2015 Jul 10;10(7):e0132414. doi: 10.1371/journal.pone.0132414 (PMC4498613; doi:10.1371/journal.pone.0132414)
Supplement: S3 File — (ZIP) [file pone.0132414.s003.zip › Simulation for unliked model/Simulated popualtions/run_00011.met]

!**********************Note: lines staring with "!" are remarks and will be ignored in the program********************
!*********************************General Information**********************************
!Assuming F1 = P1 x P2, populations available in QTL IciMapping are: 
!  1, P1BC1F1 = P1 x F1, the first backcrossing where P1 is used as the recurrent parent;
!  2, P2BC1F1 = P2 x F1, the first backcrossing where P2 is used as the recurrent parent;
!  3, F1DH, F1-derived doubled haploids; 
!  4, RIL or F1RIL, recombination inbred lines through the repeated selfing of F1;
!  5, P1BC1RIL, recombination inbred lines through the repeated selfing of P1BC1F1;
!  6, P2BC1RIL, recombination inbred lines through the repeated selfing of P2BC1F1;
!  7, F2, the selfing generation of F1;
!  8, F3, the selfing generation of F2;
!  9, P1BC2F1, the second backcrossing where P1 is used as the recurrent parent; 
! 10, P2BC2F1, the second backcrossing where P2 is used as the recurrent parent;
! 11, P1BC2RIL, recombination inred lines through the repeated selfing of P1BC2F1; 
! 12, P2BC2RIL, recombination inred lines through the repeated selfing of P2BC2F1; 
! 13, P1BC1F2, the selfing generation of P1BC1F1; 
! 14, P2BC1F2, the selfing generation of P2BC1F1; 
! 15, P1BC2F2, the selfing generation of P1BC2F1; 
! 16, P2BC2F2, the selfing generation of P2BC2F1; 
! 17, P1BC1DH, P1BC1F1-derived doubled haploids; 
! 18, P2BC1DH, P2BC1F1-derived doubled haploids; 
! 19, P1BC2DH, P1BC2F1-derived doubled haploids; 
! 20, P2BC2DH, P2BC2F1-derived doubled haploids; 
   3      !Mapping Population (see remarks above)
   2      !Mapping Function (1 for Kosambi; 2 for Haldane; 3 for Morgan)
   2      !Marker Space Type (1 for intervals; 2 for positions)
   1      !Marker Space Unit(1 for centiMorgans; 2 for Morgan)
   6      !Number of Chromosomes (or Linkage Groups)
 200      !Size of the mapping population
   2      !Number of environments
 
!***************************************** Chromosomes and Linkage Maps **********************************************
!Chromosome                 NumMarkers
-CH1                        16
-CH2                        16
-CH3                        16
-CH4                        16
-CH5                        16
-CH6                        16
!Linkage map (Marker name followed by position or the interval length)
 MK-1-1                1     0.000
 MK-1-2                1    10.000
 MK-1-3                1    20.000
 MK-1-4                1    30.000
 MK-1-5                1    40.000
 MK-1-6                1    50.000
 MK-1-7                1    60.000
 MK-1-8                1    70.000
 MK-1-9                1    80.000
 MK-1-10               1    90.000
 MK-1-11               1   100.000
 MK-1-12               1   110.000
 MK-1-13               1   120.000
 MK-1-14               1   130.000
 MK-1-15               1   140.000
 MK-1-16               1   150.000
 MK-2-1                2     0.000
 MK-2-2                2    10.000
 MK-2-3                2    20.000
 MK-2-4                2    30.000
 MK-2-5                2    40.000
 MK-2-6                2    50.000
 MK-2-7                2    60.000
 MK-2-8                2    70.000
 MK-2-9                2    80.000
 MK-2-10               2    90.000
 MK-2-11               2   100.000
 MK-2-12               2   110.000
 MK-2-13               2   120.000
 MK-2-14               2   130.000
 MK-2-15               2   140.000
 MK-2-16               2   150.000
 MK-3-1                3     0.000
 MK-3-2                3    10.000
 MK-3-3                3    20.000
 MK-3-4                3    30.000
 MK-3-5                3    40.000
 MK-3-6                3    50.000
 MK-3-7                3    60.000
 MK-3-8                3    70.000
 MK-3-9                3    80.000
 MK-3-10               3    90.000
 MK-3-11               3   100.000
 MK-3-12               3   110.000
 MK-3-13               3   120.000
 MK-3-14               3   130.000
 MK-3-15               3   140.000
 MK-3-16               3   150.000
 MK-4-1                4     0.000
 MK-4-2                4    10.000
 MK-4-3                4    20.000
 MK-4-4                4    30.000
 MK-4-5                4    40.000
 MK-4-6                4    50.000
 MK-4-7                4    60.000
 MK-4-8                4    70.000
 MK-4-9                4    80.000
 MK-4-10               4    90.000
 MK-4-11               4   100.000
 MK-4-12               4   110.000
 MK-4-13               4   120.000
 MK-4-14               4   130.000
 MK-4-15               4   140.000
 MK-4-16               4   150.000
 MK-5-1                5     0.000
 MK-5-2                5    10.000
 MK-5-3                5    20.000
 MK-5-4                5    30.000
 MK-5-5                5    40.000
 MK-5-6                5    50.000
 MK-5-7                5    60.000
 MK-5-8                5    70.000
 MK-5-9                5    80.000
 MK-5-10               5    90.000
 MK-5-11               5   100.000
 MK-5-12               5   110.000
 MK-5-13               5   120.000
 MK-5-14               5   130.000
 MK-5-15               5   140.000
 MK-5-16               5   150.000
 MK-6-1                6     0.000
 MK-6-2                6    10.000
 MK-6-3                6    20.000
 MK-6-4                6    30.000
 MK-6-5                6    40.000
 MK-6-6                6    50.000
 MK-6-7                6    60.000
 MK-6-8                6    70.000
 MK-6-9                6    80.000
 MK-6-10               6    90.000
 MK-6-11               6   100.000
 MK-6-12               6   110.000
 MK-6-13               6   120.000
 MK-6-14               6   130.000
 MK-6-15               6   140.000
 MK-6-16               6   150.000
!*********************************** Marker Types ********************************************************************
!Co-dominant marker: When heterozygote F1 is present, P1 is coded as 2, F1 is coded as 1, and P2 is coded as 0; Otherwise, P1 is coded as 2, and P2 is coded as 0. 
!Dominant marker: When heterozygote F1 is present, P1 and F1 are coded as 12, and P2 is coded as 0; Otherwise, P1 is coded as 2, and P2 is coded as 0.  
!Recessive markers: When heterozygote F1 is present, P1 is coded as 2, and F1 and P2 are coded as 10; Otherwise, P1 is coded as 2, and P2 is coded as 0. 
!Missing marker is coded as -1. 
 MK-1-1                 2   2   0   2   2   0   2   0   2   2   0   0   2   0   0   2   2   0   0   2   2   2   2   0   2   2   2   0   0   2   2   0   0   0   2   0   2   2   0   2   0   0   2   2   2   2   2   0   0   0   2   0   0   2   2   2   0   0   2   2   0   0   0   0   2   0   0   0   2   2   2   2   2   0   0   2   0   0   0   0   0   0   2   0   2   0   0   2   2   0   2   2   0   0   2   0   0   0   0   0   0   0   2   0   0   2   2   0   2   0   0   0   2   0   2   0   0   0   0   0   2   0   0   0   0   0   2   0   2   2   0   0   0   0   2   0   2   0   2   2   0   0   2   2   2   0   2   0   2   2   2   0   2   0   0   0   2   0   0   0   2   0   0   0   0   2   2   2   0   2   2   0   2   0   2   2   0   0   0   2   0   0   0   0   2   0   2   2   0   0   0   0   0   2   2   2   0   2   2   0
 MK-1-2                 0   2   0   2   0   2   2   0   0   2   0   0   2   0   0   2   2   0   0   2   2   2   2   0   0   2   0   0   0   2   0   0   2   0   2   0   2   2   0   2   0   0   2   2   0   2   2   0   2   0   2   0   0   2   2   2   0   0   2   2   0   2   0   0   2   0   0   0   2   2   2   2   2   0   2   2   0   0   0   0   0   0   2   0   2   0   0   2   2   0   2   2   0   0   2   0   0   0   0   0   0   0   2   0   0   0   2   0   2   0   0   0   0   0   2   0   0   0   0   0   0   0   0   0   0   0   2   0   2   2   0   0   2   0   2   0   2   0   2   2   2   0   2   2   2   0   0   0   2   2   2   0   2   0   0   0   0   0   0   0   2   2   0   0   0   2   2   2   0   0   2   0   2   0   2   2   0   2   0   2   0   0   0   0   2   0   2   2   0   0   0   0   0   2   2   2   2   2   2   0
 MK-1-3                 0   2   0   2   2   2   2   0   0   2   2   0   2   0   0   2   2   0   0   2   2   2   2   2   2   2   2   0   0   2   0   2   2   0   2   0   0   2   0   2   0   0   0   2   0   2   0   0   2   0   0   0   0   2   2   2   0   0   2   2   0   2   0   0   2   2   0   0   2   0   2   2   2   0   2   2   0   0   2   0   0   0   2   0   2   0   0   2   2   0   2   2   0   2   0   0   0   0   2   2   2   2   2   0   0   0   2   0   0   0   0   0   0   0   0   0   0   2   0   0   0   0   0   0   2   0   2   0   2   0   0   0   2   0   2   0   0   0   2   2   2   0   2   2   2   0   0   0   2   2   2   0   2   0   0   0   0   0   0   0   2   2   0   0   0   2   2   0   0   2   2   0   2   2   2   2   0   2   2   2   0   0   0   0   2   0   2   2   0   0   0   0   0   2   2   2   2   2   2   0
 MK-1-4                 0   0   2   2   2   2   2   0   0   2   2   2   2   0   2   2   2   0   0   2   2   2   2   2   2   2   2   0   0   2   0   0   2   0   0   0   0   2   0   2   0   2   0   2   0   2   0   0   2   0   0   0   0   2   2   2   0   0   2   2   0   2   0   0   2   2   0   0   2   2   2   0   2   0   2   2   0   0   2   0   0   0   2   0   2   2   0   2   2   0   2   2   0   2   0   2   0   0   0   2   2   2   2   2   0   0   2   0   0   0   0   0   0   0   0   0   0   2   0   0   0   0   0   0   2   0   2   0   2   0   0   0   2   0   0   0   0   0   2   2   2   0   2   2   2   0   0   0   2   2   0   0   0   0   0   0   0   0   2   0   2   2   0   0   2   2   2   0   0   2   2   0   2   2   2   2   0   2   2   2   0   0   0   0   2   0   2   2   0   0   0   0   0   2   2   2   2   2   2   0
 MK-1-5                 0   0   2   2   0   2   2   0   2   2   2   2   2   0   2   0   2   0   0   2   2   2   2   2   2   2   2   0   0   2   2   0   2   0   0   2   2   2   0   2   0   2   0   2   0   2   0   2   2   0   0   0   0   2   2   2   0   2   2   2   0   2   0   0   2   2   0   0   2   0   2   0   2   0   0   2   0   0   2   0   0   2   0   0   2   2   0   0   2   0   2   2   0   2   0   2   0   0   0   2   2   0   2   2   0   0   0   0   2   0   0   0   0   0   0   0   0   0   0   0   0   0   0   0   2   2   2   2   2   0   0   0   2   0   0   0   0   0   2   2   2   0   2   2   2   0   0   0   2   2   0   0   0   0   0   0   0   0   2   0   2   2   0   0   2   2   0   0   0   2   2   0   2   2   2   2   0   2   2   2   0   0   0   2   2   0   2   0   0   0   0   0   0   2   2   2   2   2   2   0
 MK-1-6                 2   0   2   2   0   2   2   0   2   2   2   2   2   0   2   0   2   0   0   2   2   2   2   2   2   2   2   0   0   2   2   0   2   0   0   2   2   2   0   2   0   2   0   2   0   0   0   2   2   0   0   0   0   2   0   2   0   2   2   2   0   2   0   0   2   2   0   0   2   0   2   0   2   0   0   2   0   2   0   0   0   2   0   0   2   2   0   2   2   0   2   2   2   2   0   0   0   0   0   2   2   0   2   2   0   0   0   0   2   0   0   0   0   0   0   0   0   0   0   0   0   0   0   0   2   2   2   2   0   0   0   2   2   0   0   0   0   0   2   2   2   0   2   2   2   0   0   0   2   0   0   0   0   0   0   0   0   0   2   0   0   2   0   0   2   2   0   0   0   2   2   0   2   2   2   2   0   2   2   2   2   0   0   2   2   0   2   0   2   0   0   0   0   2   2   2   2   2   2   0
 MK-1-7                 2   0   2   2   0   2   2   0   2   2   2   2   2   0   2   0   2   0   0   2   2   2   2   0   2   2   0   0   0   2   2   0   2   0   0   2   2   2   2   2   2   2   2   2   0   0   0   2   0   0   0   0   2   2   0   2   0   0   2   2   0   0   2   0   2   2   0   0   2   0   2   0   2   0   0   2   0   2   0   0   0   2   0   0   2   2   2   2   2   0   2   2   2   2   0   0   0   0   0   2   2   0   2   2   0   0   0   0   0   0   0   0   0   0   0   0   2   0   0   0   0   0   0   0   2   2   2   2   0   0   0   2   2   0   2   0   0   0   2   0   2   0   2   2   0   0   0   0   2   0   0   0   0   0   0   0   0   0   2   0   0   2   0   0   2   2   0   0   0   2   2   0   2   2   2   2   0   2   2   2   2   0   2   0   2   2   0   0   2   0   0   0   0   2   2   2   2   2   2   2
 MK-1-8                 2   0   2   2   0   2   2   0   2   2   0   2   2   0   2   0   2   0   2   2   2   2   2   2   2   2   0   0   0   2   0   0   2   0   0   2   2   2   2   2   2   2   2   2   0   0   0   2   0   0   0   0   2   0   0   2   0   0   2   2   0   2   2   0   2   2   0   0   2   0   2   0   2   2   0   2   2   2   0   0   0   2   0   0   0   2   2   2   2   0   2   2   2   2   0   0   0   0   0   2   2   0   2   2   0   0   0   0   0   0   0   0   0   0   0   0   2   0   0   0   0   0   0   0   2   0   2   2   0   2   0   2   2   2   2   2   0   2   2   0   2   0   2   2   0   0   0   0   2   0   0   0   0   0   0   0   0   0   2   0   0   2   0   0   2   2   0   0   0   2   0   0   2   2   2   0   0   2   2   2   2   0   2   2   0   2   0   2   2   0   0   0   0   2   2   2   2   2   2   2
 MK-1-9                 2   2   2   0   0   2   2   0   2   2   0   2   2   0   2   0   2   0   2   2   2   2   2   2   2   0   0   0   0   2   0   0   2   0   0   2   2   2   2   2   2   2   2   2   0   0   0   2   0   0   2   0   2   0   0   2   0   0   2   2   0   2   2   0   2   2   0   0   2   0   2   0   0   0   0   2   2   2   0   0   0   2   0   0   0   2   0   2   2   2   2   2   2   2   0   0   0   0   0   0   0   0   2   0   0   0   2   0   0   0   0   2   0   0   0   0   2   0   2   0   0   0   0   0   2   0   2   2   0   2   0   0   2   2   2   2   0   2   2   0   2   0   2   0   0   0   0   0   2   0   0   0   0   0   0   0   0   0   2   0   2   0   0   0   2   2   0   0   0   2   0   2   2   2   2   0   0   2   2   2   2   0   2   2   0   2   0   2   2   0   0   0   0   2   2   2   2   2   2   2
 MK-1-10                2   0   2   0   0   2   2   0   2   2   0   2   2   0   2   0   2   0   2   2   2   2   2   0   2   0   0   0   0   2   0   0   2   0   0   2   2   2   2   2   2   2   2   0   0   0   0   2   2   2   2   0   2   0   0   2   0   0   0   2   0   2   2   0   2   2   0   0   2   0   2   0   0   0   0   2   2   2   0   2   0   2   0   0   0   2   0   2   2   2   2   2   2   2   0   0   0   2   0   0   0   0   2   0   0   0   2   0   0   0   0   2   2   0   0   0   2   0   2   0   0   0   0   2   2   0   2   2   0   2   0   0   2   2   2   2   0   2   2   0   2   0   2   0   0   0   0   2   2   0   0   0   0   0   0   0   0   0   2   0   2   0   2   2   0   2   0   0   0   2   0   2   2   0   2   0   0   2   2   2   2   0   2   2   0   0   0   2   2   0   0   0   0   2   2   0   2   2   2   2
 MK-1-11                0   0   2   0   0   2   2   2   2   2   2   2   2   0   2   0   2   0   2   2   2   2   0   0   2   0   0   0   0   2   0   0   2   2   0   2   2   2   2   2   2   0   2   0   0   0   0   2   2   2   2   0   2   0   0   2   0   0   0   2   0   2   2   0   2   2   0   0   0   0   2   0   0   0   0   0   2   2   0   2   0   2   0   0   0   2   0   2   2   2   2   2   2   2   0   0   0   2   0   0   0   0   2   0   0   0   2   0   0   0   0   0   2   0   0   0   2   0   2   0   0   0   0   0   2   0   2   0   0   2   0   0   2   2   2   2   0   2   2   0   2   0   2   0   2   0   0   2   2   0   0   0   0   0   0   2   0   0   2   0   2   0   2   2   0   2   0   0   0   2   0   2   2   0   2   0   0   2   0   0   2   0   2   2   0   0   0   2   2   0   0   0   0   2   0   0   2   2   2   2
 MK-1-12                0   0   2   0   0   2   2   2   2   2   2   2   2   0   2   0   2   0   2   2   2   2   0   0   0   0   0   0   2   2   0   0   2   2   0   2   2   2   2   2   2   0   2   0   0   0   0   2   2   2   2   0   2   0   0   2   0   0   0   2   0   2   2   0   2   2   0   0   0   0   2   0   0   0   2   0   2   2   0   2   0   2   0   0   0   2   0   2   2   2   2   2   2   2   0   0   0   2   0   0   0   0   2   0   0   2   0   0   0   0   0   0   2   2   0   2   2   0   2   0   2   0   0   0   2   2   2   0   0   0   0   0   2   2   2   2   0   2   2   0   2   0   2   0   2   0   0   2   2   0   0   0   0   0   0   2   0   0   2   0   2   0   2   2   0   2   0   0   0   2   0   2   2   0   0   0   0   2   0   0   2   0   2   2   0   0   0   2   2   0   0   2   0   2   0   0   2   2   2   2
 MK-1-13                0   0   2   0   0   0   2   2   2   2   2   0   2   0   2   0   0   0   2   2   2   2   0   0   0   0   0   0   2   2   0   0   2   2   2   2   2   2   2   2   2   0   2   2   0   2   0   2   2   2   2   0   2   0   0   2   0   0   0   0   0   2   2   0   2   2   0   0   0   0   2   0   0   0   2   0   2   2   0   2   0   2   0   0   0   2   0   2   2   2   2   2   2   2   0   0   0   2   0   0   0   0   2   0   0   2   0   0   0   0   0   0   2   2   0   2   2   0   2   0   2   0   0   0   2   2   2   0   0   0   0   0   2   2   2   2   0   2   2   2   2   0   2   0   2   0   0   2   2   0   0   0   0   0   0   2   0   0   0   0   2   0   2   2   0   2   0   0   0   2   0   2   2   0   0   0   0   2   2   0   2   0   2   2   0   0   0   2   2   0   0   2   0   2   2   0   0   0   2   2
 MK-1-14                0   0   2   0   0   0   2   0   2   2   2   0   2   0   2   0   0   0   2   2   2   0   0   0   0   0   0   0   2   2   0   0   2   2   2   2   2   2   2   2   2   0   2   2   0   2   0   2   2   2   2   0   2   0   0   2   0   0   2   0   0   2   2   0   2   2   0   0   0   0   2   0   0   0   0   0   2   2   0   2   0   2   0   0   0   2   0   2   2   0   2   2   2   0   2   2   0   2   0   0   0   0   2   0   0   2   0   0   0   0   0   0   2   2   2   2   2   0   0   2   2   0   0   0   2   2   2   0   0   0   0   0   2   2   2   2   0   2   2   2   2   0   2   0   2   0   0   2   0   0   0   0   0   0   0   2   0   0   0   0   2   0   2   2   0   2   0   0   0   0   0   2   2   0   0   0   0   2   2   0   2   0   2   2   0   0   0   2   2   0   0   2   0   2   2   0   0   0   0   2
 MK-1-15                0   0   2   0   0   0   2   0   2   2   2   0   2   0   2   0   0   0   0   2   2   0   2   0   0   0   0   0   2   2   0   2   2   2   2   2   2   2   2   2   2   0   2   2   0   2   0   2   2   2   2   0   2   0   2   2   2   0   2   0   0   2   2   2   2   2   0   0   0   0   2   0   0   0   0   0   2   2   0   2   0   2   2   0   0   2   0   2   2   0   0   2   2   0   2   2   0   2   0   0   0   0   2   0   2   2   0   0   0   0   0   0   2   2   2   2   0   0   0   2   2   0   0   0   2   0   2   0   0   0   0   0   2   2   2   2   0   2   2   2   2   0   2   0   2   0   2   2   0   0   0   0   0   0   0   2   0   0   0   0   2   0   2   2   0   2   0   2   0   0   0   2   2   0   0   0   0   2   2   0   2   0   0   2   0   0   0   2   2   0   0   2   0   2   2   0   0   0   0   2
 MK-1-16                0   0   2   0   0   0   2   0   2   2   2   0   2   2   2   0   2   0   0   2   2   0   2   0   0   0   2   0   2   2   0   2   2   2   2   2   2   2   2   2   2   2   2   2   0   2   0   2   2   2   2   0   0   0   2   2   2   0   2   0   0   2   2   0   2   2   0   2   0   0   2   0   0   0   0   0   2   2   0   2   0   2   2   0   0   2   0   2   2   0   0   2   2   0   2   0   0   2   2   0   2   0   0   0   2   2   0   0   0   0   0   0   2   0   2   2   0   0   0   2   2   0   0   0   2   0   2   0   2   0   0   0   2   2   2   2   0   0   2   2   2   0   2   0   2   0   2   2   0   0   0   0   0   0   0   2   0   0   0   0   2   0   2   2   2   2   0   2   0   0   0   2   2   0   0   0   0   2   2   0   2   0   0   2   0   0   2   2   2   0   0   2   0   2   2   0   0   0   0   2
 MK-2-1                 2   2   0   2   2   0   0   2   0   0   2   2   0   2   2   2   2   2   0   2   2   0   0   2   2   2   0   0   2   2   0   0   0   0   0   2   2   2   2   2   0   0   2   2   2   0   0   0   2   0   2   2   0   2   0   2   2   0   2   2   2   0   0   0   2   2   0   0   0   0   2   0   2   0   0   0   0   0   2   2   0   0   0   2   2   2   0   2   2   0   2   2   2   2   2   2   2   0   0   2   0   2   2   0   0   2   0   2   0   2   2   2   0   0   2   2   0   2   0   2   0   0   0   2   0   2   2   2   2   0   2   2   2   0   2   0   0   0   0   2   0   2   0   0   2   0   0   2   0   0   2   2   0   0   0   2   0   0   2   2   0   0   2   0   0   0   0   2   2   0   2   0   0   0   0   0   0   2   0   2   0   0   0   0   0   0   2   0   0   0   0   2   2   2   2   2   2   2   2   2
 MK-2-2                 2   2   0   2   2   0   0   2   0   0   2   2   0   2   2   2   2   2   0   2   2   0   0   2   2   2   0   2   0   2   0   0   0   0   2   2   2   2   2   2   0   0   2   2   2   0   0   0   2   0   2   2   0   2   0   2   2   0   2   2   2   0   0   0   2   2   0   0   0   0   2   0   2   0   0   0   0   0   2   2   0   0   0   2   2   2   2   2   2   0   2   2   2   2   2   2   2   2   0   2   0   2   2   0   0   2   0   2   2   2   2   2   0   2   2   2   0   2   0   2   0   0   0   2   0   2   2   2   2   2   2   0   2   0   2   0   0   0   0   2   0   2   0   0   2   0   0   2   0   0   2   2   0   0   0   2   0   0   2   2   0   0   2   0   0   0   0   2   0   0   2   2   0   2   0   0   0   2   0   2   0   0   0   0   0   2   2   0   0   0   0   2   2   2   2   2   2   2   2   2
 MK-2-3                 2   2   2   2   2   0   0   0   2   0   2   2   0   2   2   2   2   2   2   2   2   0   0   2   2   2   0   2   0   2   2   0   0   0   2   2   2   2   2   2   0   0   2   2   2   0   0   0   2   0   2   2   0   2   0   0   2   0   2   2   2   0   0   0   2   2   0   0   0   0   2   0   2   0   0   0   0   0   2   2   0   0   0   2   2   2   0   2   2   0   2   0   2   2   0   0   0   2   0   2   0   2   2   0   0   2   0   2   2   2   2   0   0   2   2   2   0   2   0   2   0   0   0   2   2   2   2   2   2   0   2   0   2   0   2   0   0   0   2   2   0   0   0   2   2   0   0   2   0   2   2   2   0   0   0   2   0   0   0   2   0   0   2   0   0   0   2   2   0   0   2   2   0   2   0   2   0   2   0   0   0   2   0   0   0   2   2   2   0   0   0   2   2   2   2   2   2   2   0   2
 MK-2-4                 2   2   0   2   2   0   0   0   0   0   2   2   0   2   2   2   2   2   2   2   0   0   2   2   0   2   0   2   2   2   2   2   0   0   2   2   2   2   2   2   0   0   2   0   2   0   0   0   2   0   0   2   0   2   0   0   0   0   2   2   2   0   0   0   2   0   0   0   0   0   2   0   2   0   2   0   2   0   0   2   0   0   0   2   2   2   0   2   2   2   2   0   2   2   0   0   0   2   0   2   0   2   2   0   0   0   0   2   2   2   2   0   0   2   2   2   0   2   0   2   0   0   0   2   2   2   2   2   2   0   2   0   2   0   2   0   0   2   2   2   0   0   0   2   2   0   0   2   2   0   2   2   0   0   0   2   0   0   0   2   0   0   2   0   0   0   2   2   0   0   2   2   0   2   0   2   0   2   0   0   0   2   0   0   0   2   2   2   0   2   0   2   2   2   2   2   2   2   0   2
 MK-2-5                 2   0   0   2   0   0   0   0   0   0   2   0   0   2   2   2   0   2   2   2   0   0   2   2   0   2   0   2   2   2   2   2   0   0   2   0   2   2   2   2   0   0   2   0   2   0   0   0   2   0   0   2   0   2   0   0   0   0   2   2   2   0   0   0   2   0   0   0   0   0   0   2   2   2   2   0   2   0   0   2   0   0   0   2   0   2   0   2   2   2   2   0   0   2   0   0   0   2   0   2   0   2   2   0   0   0   2   2   2   2   2   0   0   2   2   2   0   2   0   2   0   0   0   2   2   2   2   2   2   0   2   0   2   0   2   0   0   2   2   2   0   0   0   2   2   0   0   2   2   0   2   2   0   0   0   2   0   0   0   2   0   0   2   2   2   0   2   2   0   2   2   2   0   2   0   2   2   2   0   0   0   2   0   0   0   2   2   2   0   0   0   2   2   2   2   2   0   2   0   2
 MK-2-6                 2   0   0   2   0   0   0   0   0   0   2   0   0   2   2   0   0   0   2   0   0   0   2   2   0   2   0   2   2   2   2   2   0   0   2   0   2   2   2   2   0   0   2   0   2   0   0   0   2   0   0   2   0   2   0   2   0   0   2   2   2   0   0   0   2   0   0   0   0   2   0   2   2   2   2   0   2   0   0   2   0   0   0   2   0   2   0   2   2   2   2   0   0   2   2   2   0   2   0   2   0   2   2   0   0   0   2   2   2   2   2   0   2   2   2   2   0   2   0   2   0   0   0   2   2   2   2   2   2   0   2   0   2   0   2   0   0   2   2   2   2   0   0   2   2   0   0   2   2   0   2   2   0   0   0   2   0   0   0   2   0   0   2   0   2   0   2   0   2   2   2   2   0   2   0   2   2   2   0   2   0   2   0   0   0   2   2   2   0   0   2   2   2   2   2   2   0   2   0   2
 MK-2-7                 2   0   0   2   2   0   2   0   0   0   2   2   0   0   2   0   0   0   2   0   0   0   2   2   0   2   0   2   2   2   2   0   0   0   0   0   2   2   2   2   0   0   2   0   2   0   0   2   2   2   0   2   0   2   0   2   0   0   2   2   2   0   0   0   2   0   0   0   0   2   0   2   2   2   2   0   2   0   0   2   0   0   0   2   0   2   0   2   2   2   2   0   0   2   2   2   0   2   0   0   0   2   2   0   0   0   2   2   2   2   2   0   2   2   2   2   0   2   0   2   0   0   2   2   2   2   2   2   2   0   2   0   2   0   2   0   0   2   2   2   2   0   0   2   2   0   2   2   2   0   2   2   0   0   0   2   0   0   0   2   2   0   0   0   2   0   2   0   2   2   2   2   0   2   0   2   2   2   0   0   0   2   0   0   0   2   2   2   0   0   2   2   2   2   2   2   0   2   0   2
 MK-2-8                 2   0   0   2   2   0   2   0   0   0   2   2   0   0   2   0   0   0   2   2   0   0   2   2   0   2   2   0   2   0   2   0   0   0   0   0   2   2   2   2   0   0   2   0   2   0   0   2   2   2   0   2   0   0   0   2   0   0   2   2   0   2   0   0   0   0   0   0   0   2   0   2   2   2   2   0   2   0   0   2   2   0   0   2   0   2   0   2   2   2   0   0   0   2   2   2   0   2   0   0   0   2   0   0   0   0   2   2   2   2   2   0   2   2   0   2   2   2   0   2   0   0   2   2   0   2   2   2   2   0   2   0   2   0   2   0   0   2   2   2   2   0   2   2   2   0   2   0   2   0   2   2   0   0   0   2   0   0   0   2   2   0   0   0   2   0   2   0   2   0   2   2   0   2   0   2   2   2   0   0   0   2   0   0   0   0   2   2   0   0   2   2   2   2   2   2   2   2   0   2
 MK-2-9                 2   0   0   2   2   2   2   0   0   0   2   0   0   2   2   0   0   0   2   2   2   0   2   2   0   2   2   0   2   0   0   0   0   0   0   0   2   2   2   2   2   0   2   0   2   0   0   2   2   2   0   2   0   0   0   0   0   0   2   2   0   2   0   0   0   0   0   0   0   2   0   2   2   2   2   0   2   0   2   2   2   0   0   2   0   2   0   2   2   2   0   0   0   2   0   2   0   2   0   0   0   2   0   2   0   0   2   2   2   2   2   0   2   2   0   2   2   2   2   2   0   0   2   0   0   2   2   2   2   0   2   0   2   0   2   0   0   2   2   2   0   0   2   2   2   0   2   0   2   0   2   2   0   0   0   2   0   0   0   0   2   2   0   0   2   0   2   0   2   0   2   2   0   2   0   2   2   2   0   0   0   2   0   0   0   0   2   2   2   0   2   0   2   2   2   2   2   0   0   2
 MK-2-10                2   0   0   2   2   2   2   0   0   0   2   0   0   0   0   0   0   0   2   2   2   0   2   0   0   2   2   0   2   0   0   2   0   0   0   0   2   0   0   0   0   0   0   2   2   0   0   2   2   0   0   2   0   0   2   0   0   0   2   2   0   2   0   0   0   2   0   0   0   2   0   2   2   2   0   0   2   0   2   2   2   0   0   2   0   0   0   2   2   2   2   0   0   2   0   2   0   2   0   0   0   0   0   2   0   0   2   0   2   2   2   0   0   2   0   2   2   2   2   2   0   0   2   0   0   2   2   2   2   0   2   0   2   2   2   0   0   2   2   2   0   0   2   2   2   0   2   2   2   0   2   2   0   0   0   2   0   0   0   0   2   2   0   0   2   0   2   0   2   0   2   2   0   2   0   2   2   2   0   0   0   2   0   0   0   0   2   2   2   0   2   2   2   2   2   2   2   0   0   2
 MK-2-11                2   0   0   2   2   0   2   0   2   0   2   2   0   0   0   0   0   0   0   2   2   0   0   2   0   2   2   0   2   0   0   2   0   0   0   0   2   0   0   0   0   0   0   2   2   2   0   0   2   0   0   2   0   0   0   0   0   0   2   2   0   2   0   0   2   2   0   0   0   2   2   2   2   0   0   0   2   0   2   2   2   0   0   2   0   0   0   2   2   2   2   0   0   2   0   2   0   2   0   0   0   0   0   0   0   0   2   2   2   2   2   0   0   2   0   2   2   2   2   2   0   0   2   0   2   2   2   2   2   0   2   2   0   0   0   0   0   0   2   2   2   0   2   2   2   0   2   2   2   0   2   0   0   0   0   2   0   0   0   0   2   2   0   0   2   0   2   0   2   0   2   2   2   0   0   2   2   2   0   0   0   2   0   0   0   0   2   2   2   0   2   2   2   2   0   2   2   0   0   2
 MK-2-12                0   2   0   2   2   0   2   0   2   0   0   2   2   2   2   0   0   0   0   2   2   0   2   2   0   2   2   0   2   0   2   2   0   0   0   0   2   0   0   0   0   0   0   2   2   2   0   0   2   0   0   2   0   0   0   0   0   0   2   2   0   2   0   0   0   2   0   0   0   2   2   2   2   0   0   2   2   0   2   2   2   0   0   2   0   0   2   2   2   2   2   0   2   2   0   2   0   2   0   0   0   0   0   0   2   0   2   2   0   2   2   0   0   2   0   2   2   2   2   2   0   0   2   0   2   2   2   2   0   0   2   2   2   0   0   0   0   0   2   2   0   0   2   2   0   0   2   2   2   0   2   0   0   0   0   0   0   0   0   0   2   2   0   2   2   0   2   0   2   0   2   2   2   0   0   2   2   2   0   0   0   0   0   0   0   0   2   2   2   0   2   2   2   0   0   2   2   0   2   2
 MK-2-13                0   2   0   2   2   0   0   0   2   0   0   2   2   2   2   0   0   0   2   2   2   0   2   2   0   2   2   0   2   0   2   2   0   0   0   0   2   0   0   0   0   0   0   0   2   2   0   0   2   0   0   2   0   0   0   0   0   0   2   2   0   2   0   0   0   0   0   0   0   2   2   2   2   0   0   2   2   0   2   2   0   0   0   2   0   0   2   2   2   2   2   0   2   2   0   2   0   2   0   0   0   0   0   0   2   0   2   2   0   2   2   0   0   2   0   2   2   2   2   2   0   0   2   0   2   2   2   0   0   0   2   2   2   0   0   0   0   0   2   2   0   0   2   2   0   0   2   2   2   0   2   0   0   0   0   0   0   0   0   0   2   2   0   2   2   0   2   2   2   0   2   2   0   0   0   2   2   2   0   0   0   0   0   0   2   0   2   0   2   0   2   2   2   0   0   2   0   2   2   2
 MK-2-14                0   2   0   2   2   2   0   0   2   0   0   2   2   2   2   0   0   0   2   2   0   0   2   2   0   2   2   0   2   0   2   2   0   0   2   2   0   0   0   0   0   0   0   0   2   2   0   0   2   0   0   0   0   0   2   2   0   0   2   2   0   2   0   0   0   0   0   0   0   2   2   2   2   0   0   2   2   0   2   2   0   0   0   2   2   0   2   0   2   2   2   0   2   2   0   2   0   2   0   0   0   2   0   2   2   2   2   2   0   2   2   0   0   2   0   2   2   2   0   2   0   0   2   0   2   0   2   2   0   0   2   2   2   0   0   0   2   0   2   2   2   0   2   2   0   0   2   2   2   0   2   0   0   0   0   0   0   0   0   0   2   2   0   2   2   0   2   2   2   0   2   2   0   0   0   2   2   2   0   0   0   0   2   2   2   0   2   0   2   0   2   2   2   0   0   2   0   2   2   2
 MK-2-15                0   2   0   2   2   2   0   0   2   0   0   2   2   2   2   0   0   0   2   2   0   0   2   2   0   0   2   0   2   0   2   2   0   0   2   2   2   0   2   0   0   0   0   0   2   2   0   0   2   0   0   0   0   0   2   2   2   0   2   2   0   2   0   0   0   0   0   0   0   2   2   2   2   0   0   0   2   0   2   2   2   0   0   2   2   0   0   0   2   2   0   0   2   2   0   2   0   2   0   0   0   2   0   2   2   2   2   2   0   2   2   2   2   2   2   2   2   2   0   2   0   0   2   2   2   2   2   2   0   0   2   2   2   0   0   0   2   0   0   2   2   0   2   2   0   0   2   0   2   0   2   0   0   0   0   0   0   2   0   0   2   2   0   2   2   0   2   2   0   0   2   2   0   0   0   2   2   2   0   0   0   0   2   2   2   0   0   2   0   0   2   0   2   0   0   2   0   2   2   2
 MK-2-16                0   2   0   2   2   2   0   0   2   0   0   2   2   2   2   0   0   0   2   2   0   0   2   2   0   2   2   0   2   0   2   2   0   0   2   2   2   2   2   2   0   2   0   0   2   2   0   0   2   0   0   0   0   2   2   2   2   2   2   2   0   2   2   0   0   0   0   0   0   2   2   2   2   0   0   0   2   0   2   2   2   0   0   2   2   0   0   0   2   2   0   2   2   2   0   2   0   0   2   0   0   2   0   2   2   2   2   0   0   2   0   2   2   2   2   0   2   2   0   2   0   0   2   2   2   0   2   0   0   0   2   2   0   0   0   2   0   0   0   2   2   0   2   2   0   0   2   0   2   2   2   0   0   2   0   0   2   2   0   0   2   2   0   2   2   0   2   2   0   0   2   0   0   0   0   2   0   2   0   0   0   2   2   2   2   0   0   2   0   0   2   0   2   0   0   2   0   2   2   2
 MK-3-1                 2   0   0   2   0   2   0   2   2   2   2   2   0   0   2   0   0   0   0   2   0   2   0   0   2   2   0   0   0   2   0   0   2   0   0   2   2   2   2   2   0   0   2   2   2   2   2   0   0   0   2   0   2   0   0   0   2   2   0   0   2   0   2   0   0   0   0   2   0   2   2   0   0   2   2   0   0   0   2   0   0   2   0   0   2   0   0   2   0   2   2   2   2   2   0   0   0   2   2   2   0   2   2   2   2   2   0   0   2   2   0   0   0   0   2   2   0   2   0   2   2   0   0   2   2   0   0   0   0   0   2   2   0   2   0   0   2   2   0   0   0   0   2   2   0   0   0   0   2   0   0   2   0   0   2   2   2   0   2   0   0   2   2   2   2   2   2   2   0   2   2   2   2   0   2   2   0   2   2   2   2   2   0   2   2   0   2   2   2   0   2   2   0   2   0   0   2   2   2   0
 MK-3-2                 2   2   0   2   0   2   0   2   0   2   2   2   0   0   2   0   0   0   0   2   0   2   0   0   0   2   0   0   0   2   0   0   2   0   2   2   2   2   2   2   0   0   2   2   2   2   2   0   0   0   2   0   2   0   0   0   2   2   0   0   2   0   2   0   0   0   0   2   0   2   2   0   0   2   2   0   0   0   2   0   0   2   0   0   2   0   0   2   0   2   2   2   2   2   0   0   0   2   2   2   0   2   2   2   2   2   0   0   2   2   0   0   0   2   0   2   0   2   0   0   2   0   0   2   2   0   0   2   0   0   2   2   0   2   0   0   2   2   0   0   0   0   2   2   2   0   0   0   2   0   0   2   0   0   2   2   2   0   2   0   0   2   0   0   2   2   2   2   0   2   2   2   2   0   2   2   0   2   0   2   2   2   0   2   2   0   2   2   0   0   2   2   0   2   0   0   0   2   2   0
 MK-3-3                 2   2   0   2   0   2   0   2   2   0   2   2   0   0   2   0   0   0   0   2   2   2   0   0   0   2   0   2   0   2   0   0   0   0   2   2   2   0   2   2   0   0   2   2   2   2   2   0   0   0   2   0   2   0   0   0   2   2   0   0   2   0   2   0   0   0   0   2   0   2   2   0   0   2   2   0   0   0   2   0   0   2   0   2   2   0   0   2   0   2   2   2   2   2   0   0   0   2   2   2   0   0   2   2   2   2   0   0   2   2   2   0   2   2   0   2   0   2   0   0   2   0   0   2   2   0   0   2   0   0   2   2   0   2   0   0   2   2   0   0   0   0   0   2   2   2   0   0   2   0   0   2   0   0   2   2   2   2   2   2   0   2   0   2   2   2   2   2   0   2   2   2   2   0   2   2   0   2   0   2   2   0   0   2   2   0   2   2   0   0   2   2   0   2   0   0   0   2   2   0
 MK-3-4                 2   2   0   2   2   2   0   2   2   0   2   2   0   0   2   0   0   0   0   2   2   2   0   0   0   2   0   2   2   2   0   0   0   0   2   2   2   0   2   0   0   0   2   0   2   2   2   0   0   0   2   0   2   0   0   0   2   2   0   0   2   0   0   0   0   0   0   2   0   2   2   0   0   2   2   0   0   0   2   0   0   2   0   2   2   2   2   2   0   0   2   2   2   2   0   0   0   2   0   2   0   0   2   2   2   2   0   0   2   2   2   0   2   2   0   2   0   0   0   0   2   2   0   2   2   0   0   2   0   0   0   2   0   2   2   0   2   2   0   0   0   0   0   0   0   2   0   2   2   0   0   2   0   2   2   2   2   2   0   2   0   2   0   2   2   2   2   2   0   2   0   2   2   0   2   2   0   2   0   2   0   0   0   2   2   0   2   2   2   0   2   2   0   0   0   0   2   2   0   0
 MK-3-5                 2   2   0   2   2   2   0   2   0   0   2   2   0   0   2   0   0   0   0   2   2   2   0   0   0   0   0   2   2   2   0   0   0   0   2   2   2   0   2   0   0   0   2   0   2   2   2   2   0   0   2   0   2   0   0   0   2   2   0   0   2   0   0   0   0   2   0   2   0   2   2   0   0   2   2   0   0   0   2   0   0   0   0   2   2   2   2   0   0   2   2   2   2   2   0   2   0   2   0   2   0   0   2   2   2   2   2   2   2   2   2   0   0   2   0   2   0   0   0   0   2   2   0   0   2   0   0   2   0   0   0   0   0   2   2   0   2   2   0   0   0   0   0   0   0   2   0   2   2   0   0   2   0   2   2   2   2   2   0   2   0   2   0   2   2   2   2   2   0   2   2   2   2   0   2   2   0   2   0   2   0   0   0   2   2   0   2   2   2   0   0   2   0   0   0   0   2   2   0   0
 MK-3-6                 2   0   0   2   2   2   0   2   0   0   2   2   0   0   2   0   0   0   0   2   2   2   0   0   0   0   0   2   2   2   0   0   0   0   2   2   2   0   2   0   0   0   2   0   2   2   2   2   0   0   2   0   0   0   0   0   2   2   0   0   2   0   0   0   0   2   0   0   0   2   2   0   0   2   2   0   0   0   0   0   0   0   0   2   2   2   2   0   2   2   2   2   2   2   0   2   2   2   0   2   0   2   2   2   2   2   0   2   2   2   2   0   0   2   0   2   0   2   0   0   2   2   0   0   2   0   0   2   0   0   0   0   0   2   2   2   2   2   0   0   0   0   0   0   2   2   0   2   2   0   0   2   0   2   2   2   2   2   2   2   0   2   0   0   2   2   2   2   0   2   0   2   2   0   2   2   0   2   0   2   2   0   0   2   2   0   2   2   2   0   0   2   0   2   0   0   2   2   0   0
 MK-3-7                 2   0   0   2   2   2   0   2   0   0   2   0   0   0   2   0   0   0   0   2   2   2   0   0   0   0   0   2   2   0   0   0   0   2   2   2   2   0   2   0   0   0   2   0   2   2   2   2   0   0   2   0   2   0   0   0   2   0   0   0   2   0   0   0   0   2   0   0   0   2   2   0   0   2   2   0   0   0   0   0   0   0   0   0   2   2   2   0   2   2   2   2   2   2   0   0   2   2   0   2   0   2   2   2   2   0   2   2   2   0   2   0   0   2   0   2   0   2   0   0   0   2   0   0   2   0   0   2   0   2   0   0   0   2   2   2   2   2   0   0   0   2   0   0   0   0   0   2   2   0   0   2   2   2   2   0   2   2   2   2   0   2   2   0   2   2   0   2   0   2   0   2   2   0   2   2   2   2   0   2   2   0   2   2   2   0   2   2   2   2   2   2   0   2   0   0   2   2   0   0
 MK-3-8                 2   0   2   2   2   0   0   2   0   0   2   0   0   0   2   0   0   0   0   2   2   2   0   0   0   0   2   2   2   0   0   2   0   2   2   2   2   0   2   0   0   0   0   0   2   2   2   2   0   0   2   0   2   0   0   0   2   0   0   0   2   0   2   0   0   2   0   0   0   2   2   0   0   2   2   2   0   0   0   0   0   0   2   0   2   2   2   0   2   0   0   2   0   2   0   0   2   0   0   2   0   2   2   2   2   0   2   2   2   0   2   0   0   2   0   2   0   2   0   0   0   2   0   0   0   2   0   2   0   2   0   0   0   2   2   2   2   2   0   2   2   2   0   0   0   2   0   2   2   0   0   2   2   0   2   0   2   0   2   2   0   2   2   2   2   2   0   0   0   2   0   2   2   0   2   2   2   2   0   2   2   0   2   2   2   0   2   2   2   2   2   2   2   2   0   0   2   2   0   2
 MK-3-9                 2   0   2   2   2   0   0   2   0   0   2   2   0   0   2   0   0   0   2   2   2   0   0   0   2   0   0   2   2   0   0   0   0   2   2   2   2   2   2   0   0   0   0   0   2   2   2   2   0   0   2   0   2   0   0   0   2   0   0   0   2   0   2   0   0   2   0   0   0   2   2   0   0   2   2   2   0   0   0   0   0   0   2   0   2   2   2   0   2   0   0   2   0   2   0   0   2   0   0   2   0   2   2   2   2   0   2   2   2   0   2   0   0   2   0   2   0   2   0   0   0   2   0   0   0   0   0   2   0   2   0   0   0   0   2   0   2   2   0   2   2   2   0   0   0   0   0   2   2   0   0   2   2   0   2   0   2   0   2   2   0   2   2   0   2   2   0   0   0   2   0   2   2   0   2   2   0   2   0   2   2   0   2   2   0   0   2   0   2   2   2   2   2   2   0   0   2   0   0   2
 MK-3-10                0   0   2   2   0   0   0   2   0   0   2   2   0   0   2   0   0   0   2   2   2   0   0   0   2   0   0   2   2   0   0   0   0   2   2   2   2   2   2   2   2   0   0   0   2   2   0   2   0   0   2   0   2   0   0   0   2   0   0   0   0   0   2   0   0   2   0   0   0   2   0   0   0   2   2   2   0   2   0   0   0   0   2   2   2   2   2   2   2   0   0   0   2   2   0   0   2   0   0   2   0   2   2   2   2   0   2   2   2   0   2   0   0   2   0   2   2   2   0   2   0   2   0   0   0   0   0   2   0   2   2   0   0   0   2   0   2   2   0   2   2   2   0   0   0   0   0   2   2   0   0   2   0   0   2   0   2   0   2   2   0   2   2   0   2   2   0   0   0   2   0   2   2   0   2   0   0   2   0   2   2   0   2   2   0   0   2   0   2   2   2   2   2   2   0   0   2   0   0   2
 MK-3-11                2   0   2   2   0   0   0   2   0   0   2   0   0   0   2   0   2   0   2   2   2   0   0   0   2   0   0   2   2   0   0   0   0   2   2   2   2   2   2   2   0   0   0   0   2   2   0   2   0   0   0   2   2   0   0   0   2   0   2   0   0   0   2   0   0   2   2   0   0   2   2   0   0   0   2   2   0   2   0   0   0   0   2   2   2   2   2   2   2   0   0   0   2   2   0   0   2   0   2   2   0   2   2   2   2   0   2   2   2   0   2   2   0   2   0   2   2   2   0   2   2   2   0   0   0   0   0   2   0   2   0   0   0   0   2   0   2   2   0   2   2   2   0   0   0   0   0   2   2   2   0   2   0   0   2   0   2   0   2   2   0   0   0   0   2   2   0   0   0   2   0   2   2   2   2   0   0   0   0   2   2   0   2   0   0   0   2   0   0   2   2   0   2   2   0   0   2   0   0   2
 MK-3-12                2   0   2   2   0   0   2   2   0   0   2   0   2   0   0   0   2   0   2   0   2   0   0   0   2   0   0   2   2   0   0   0   0   2   2   2   2   2   2   2   0   0   2   0   2   2   0   2   0   0   2   2   2   0   0   0   2   0   2   0   0   0   2   0   2   2   2   0   0   2   2   0   0   0   2   2   0   2   0   0   0   0   2   2   2   2   0   2   2   0   0   0   2   2   0   0   2   0   2   2   0   2   2   2   2   0   2   2   2   0   2   2   0   2   0   2   2   2   2   2   2   2   0   0   0   0   0   2   0   0   0   0   0   0   2   0   2   2   0   2   2   2   0   0   0   0   0   2   2   2   0   2   0   0   2   0   2   0   2   2   0   0   0   0   2   2   0   0   0   2   0   2   2   2   2   0   0   0   0   2   2   0   2   0   0   0   2   0   0   2   2   0   0   2   2   0   2   0   0   0
 MK-3-13                2   0   2   2   0   0   2   2   0   0   2   0   2   0   0   0   0   0   2   0   2   0   0   0   2   0   0   2   2   0   0   0   0   2   2   2   2   2   0   2   0   0   2   0   2   2   0   2   0   0   2   2   2   0   0   0   2   0   0   0   0   0   2   0   2   2   2   0   0   0   2   0   0   0   2   2   0   2   0   0   0   0   2   0   2   2   0   2   2   0   2   0   2   2   0   0   2   0   2   2   0   2   0   2   2   0   2   2   2   0   2   2   0   2   0   2   2   2   2   2   2   0   0   0   0   0   0   2   0   0   0   0   0   0   2   0   2   2   0   2   2   2   0   0   0   0   2   2   2   0   0   2   0   0   2   0   2   0   2   2   0   2   0   0   2   2   0   0   0   2   0   2   2   2   2   0   0   0   0   2   2   0   2   0   0   0   2   0   0   2   2   0   0   2   2   0   2   0   0   0
 MK-3-14                0   0   2   2   0   2   2   2   0   0   2   2   2   0   0   0   0   0   0   0   2   0   0   0   2   0   0   2   2   0   0   0   0   2   2   2   2   2   0   2   0   0   2   0   2   2   0   0   0   0   2   2   0   0   0   0   2   0   0   0   0   0   2   0   2   2   2   2   0   0   2   0   0   0   2   2   0   0   0   0   0   0   2   0   2   2   0   2   2   0   0   0   2   0   0   0   2   0   2   2   0   2   0   2   2   0   2   2   2   0   2   2   0   2   2   2   2   0   2   2   2   0   2   0   0   0   0   0   0   0   0   0   0   0   2   0   2   2   0   0   2   2   0   0   0   0   2   0   2   0   0   2   0   0   2   0   2   0   2   2   0   2   0   0   2   2   0   2   0   0   0   2   2   2   2   2   0   0   0   2   2   0   2   0   0   0   2   2   0   2   2   0   0   2   2   0   0   0   0   0
 MK-3-15                0   0   2   2   0   2   2   2   0   0   2   2   2   0   0   0   0   0   0   0   2   0   0   0   2   0   0   2   2   0   0   0   0   2   2   2   2   2   0   2   0   0   2   0   2   2   0   0   2   0   2   2   0   0   0   0   2   0   0   0   0   0   2   0   2   2   2   2   0   2   0   0   0   0   2   2   0   0   0   0   0   0   2   0   2   2   0   2   2   0   0   0   2   0   0   2   2   0   2   2   0   2   0   2   2   0   2   2   2   0   2   2   0   2   0   2   2   0   2   2   2   0   2   0   0   0   0   0   0   0   0   0   0   0   2   0   2   2   0   0   2   2   0   0   0   0   2   0   2   0   0   2   0   0   2   0   2   0   2   2   0   2   0   2   2   2   0   2   0   0   0   2   2   2   2   2   0   0   0   2   2   0   2   0   0   0   2   2   0   2   2   0   0   2   2   0   2   0   2   0
 MK-3-16                0   0   2   2   0   2   2   2   0   0   2   2   2   0   2   0   0   0   0   0   0   0   0   0   2   0   2   2   0   0   0   0   0   2   2   2   2   2   0   2   2   0   2   2   2   2   0   0   2   0   2   2   0   0   0   0   2   0   0   0   0   0   2   0   2   2   2   2   0   0   0   0   0   0   2   2   0   0   2   0   0   2   2   0   2   2   0   2   0   0   0   0   2   2   0   2   2   0   2   2   0   2   0   0   2   0   2   2   2   0   2   2   0   2   0   2   2   0   2   2   2   2   2   0   0   0   0   2   0   0   0   0   0   2   2   0   2   2   0   0   2   2   0   0   0   0   2   0   2   0   0   2   0   0   2   0   2   2   2   2   0   2   0   2   2   2   0   2   0   0   0   2   2   2   2   2   0   0   0   2   2   0   2   0   2   0   2   2   0   2   2   0   0   2   2   0   2   2   2   0
 MK-4-1                 2   0   0   2   0   2   2   2   2   0   0   2   0   0   0   2   2   2   2   0   0   2   0   0   2   0   0   0   2   2   0   0   0   0   0   0   0   2   0   2   2   2   0   0   2   0   0   2   2   0   0   0   0   2   2   0   0   0   0   2   2   0   2   0   0   2   0   0   2   0   2   0   0   0   2   2   2   2   2   2   0   0   2   2   0   2   0   0   0   0   2   2   0   0   0   0   0   2   0   2   2   0   0   0   0   0   2   2   2   0   2   2   2   0   2   2   0   2   0   2   0   2   2   0   2   0   2   2   2   0   2   0   0   2   2   2   2   2   0   0   0   0   2   0   0   2   2   0   0   2   2   0   2   2   0   0   0   0   2   0   2   2   2   0   0   2   0   0   0   0   2   0   0   2   2   2   0   0   0   2   2   0   0   2   0   0   2   0   2   2   0   0   0   0   0   0   2   0   2   2
 MK-4-2                 2   0   0   2   2   2   2   2   0   0   2   2   0   0   0   2   2   2   2   0   0   2   0   0   2   0   2   0   2   2   0   0   0   0   2   0   0   2   0   2   2   0   0   0   2   0   0   2   2   0   0   0   0   2   2   0   0   0   2   2   2   0   2   0   0   2   0   0   2   0   2   0   0   0   2   2   2   2   2   2   0   0   2   2   0   2   2   0   0   0   2   2   0   0   0   0   0   2   0   2   2   0   0   0   0   2   2   2   2   0   2   2   2   0   2   2   0   2   0   2   0   2   2   0   2   0   2   2   2   0   2   0   0   2   0   2   2   2   0   0   0   0   2   0   0   2   2   0   0   2   2   0   2   2   0   0   0   0   2   0   2   2   2   0   0   2   0   0   2   0   2   0   0   2   2   2   0   0   0   2   2   0   0   2   0   0   2   0   2   2   0   0   0   0   0   0   2   0   2   2
 MK-4-3                 2   0   0   2   2   2   0   2   2   0   2   2   0   0   0   2   2   2   2   0   0   2   0   0   2   0   0   0   2   2   0   0   0   2   2   0   2   2   0   2   2   0   2   0   2   0   2   2   2   0   0   0   0   2   2   0   0   0   2   2   2   0   2   0   0   2   0   0   2   0   2   0   0   0   2   0   2   2   2   2   2   0   2   2   0   2   2   0   0   0   2   2   0   0   2   0   0   2   0   2   0   0   0   0   0   0   2   2   0   0   2   2   2   0   2   2   0   2   0   2   0   2   2   2   2   0   2   2   0   0   2   0   0   2   0   2   2   2   0   0   0   0   2   0   0   2   2   0   2   0   2   0   2   2   0   0   0   0   2   2   2   2   2   2   0   2   0   0   2   0   2   0   0   2   0   2   0   0   0   2   2   0   2   0   0   0   2   2   2   2   0   0   0   0   0   0   2   0   2   2
 MK-4-4                 2   0   0   2   0   2   0   2   2   0   0   2   0   0   0   2   2   2   2   0   0   2   0   0   2   0   0   0   2   2   0   0   0   2   0   0   2   2   0   2   2   0   2   0   2   0   2   2   2   0   0   0   0   2   2   0   0   0   2   2   2   0   2   0   0   2   0   0   2   0   2   0   0   0   2   0   2   0   2   2   2   0   2   2   0   2   2   0   0   0   2   2   0   0   2   0   0   2   0   2   0   0   0   2   2   0   0   2   0   0   2   2   2   0   2   2   0   0   0   2   0   2   2   2   2   0   0   2   0   0   2   0   0   2   0   2   2   2   0   0   0   0   2   2   0   2   2   0   2   0   2   2   2   2   0   0   2   0   2   2   0   2   2   0   0   2   0   0   2   0   2   0   0   2   0   2   0   0   0   2   0   0   2   0   0   0   2   2   2   2   0   0   0   0   0   0   2   0   2   2
 MK-4-5                 2   0   0   2   0   2   0   2   2   0   0   2   0   0   0   2   2   2   2   0   0   2   2   0   2   0   0   0   2   2   0   0   0   2   0   0   2   2   0   2   2   0   2   0   0   0   2   2   2   0   0   0   0   2   2   0   0   0   2   2   2   0   2   0   0   2   0   0   2   0   2   2   0   0   2   0   2   0   2   2   2   0   2   2   0   2   2   0   0   0   2   2   0   2   2   0   0   2   0   2   0   0   0   2   2   0   0   2   0   2   2   2   2   0   2   2   0   0   0   2   0   2   2   0   2   0   0   2   0   0   2   0   0   2   0   2   2   2   0   2   0   0   2   2   0   2   2   0   2   0   0   2   2   2   0   0   2   0   2   2   0   2   2   2   0   0   0   0   2   0   2   0   0   0   0   2   0   0   0   2   0   0   0   0   0   0   2   2   2   2   0   0   0   0   0   0   2   0   2   2
 MK-4-6                 2   0   0   2   0   2   0   2   2   0   0   0   0   0   0   2   2   2   2   0   0   2   2   0   2   0   2   0   2   2   0   0   0   2   0   0   2   2   0   2   2   0   2   0   0   0   2   2   2   2   0   0   0   2   2   0   0   0   2   2   2   0   2   2   0   2   0   0   2   0   2   2   0   0   2   2   2   0   2   2   0   0   2   2   0   2   2   0   0   0   2   2   0   2   2   0   0   2   0   2   0   0   0   0   2   0   2   2   0   2   2   2   2   0   2   2   0   0   0   2   0   2   2   0   2   0   0   2   0   0   2   0   0   2   0   2   2   2   0   2   0   0   2   2   0   2   2   0   2   0   0   2   2   2   0   0   2   0   2   2   0   2   2   2   0   0   0   0   0   0   2   0   0   0   0   2   0   0   0   2   2   0   0   2   0   0   2   2   2   2   0   0   0   0   0   0   2   0   2   2
 MK-4-7                 2   0   0   2   0   0   0   2   2   0   0   0   0   0   0   2   2   0   2   0   0   2   2   0   2   0   0   0   2   2   0   2   0   2   0   0   2   2   0   2   2   0   2   0   0   0   2   0   2   2   0   0   0   2   2   0   0   0   0   2   2   0   2   2   0   2   0   0   2   0   2   2   0   0   2   2   2   2   2   2   0   0   2   2   0   2   2   0   0   0   2   0   0   2   2   0   0   2   0   0   0   0   2   0   2   0   2   0   0   2   2   2   2   0   2   2   0   0   0   2   2   2   2   2   2   0   0   2   0   2   2   0   0   0   0   0   2   2   0   2   0   0   2   2   0   2   2   0   2   0   0   2   2   2   0   0   2   0   2   2   0   2   2   2   0   0   0   0   0   2   2   0   0   0   0   2   0   0   0   2   0   0   0   0   0   0   2   2   2   2   0   0   0   2   2   0   2   2   0   2
 MK-4-8                 0   0   0   2   0   0   0   2   0   0   0   0   0   0   2   2   2   0   2   0   0   2   2   0   2   0   0   0   2   2   0   2   2   2   0   0   2   2   0   0   2   0   2   0   2   0   2   0   2   2   0   0   0   2   2   0   0   0   0   2   2   0   2   2   0   2   0   0   2   0   2   2   0   0   2   2   2   2   2   2   0   0   2   2   0   2   2   2   0   0   2   2   0   0   2   0   0   2   0   0   0   0   0   0   2   0   2   0   0   2   2   2   2   0   2   2   0   0   0   2   2   2   2   0   2   2   0   2   0   2   2   0   0   0   0   0   2   2   0   2   0   2   2   2   0   2   2   0   0   0   0   2   2   2   0   0   2   0   2   2   0   2   2   2   2   0   0   0   0   2   2   0   0   0   0   2   0   0   0   2   0   0   0   0   0   0   2   2   2   2   0   0   2   2   2   0   2   2   0   2
 MK-4-9                 0   0   0   2   0   0   0   2   0   0   0   0   0   0   2   2   2   0   2   0   0   2   2   2   0   0   0   0   2   2   0   2   2   2   0   0   2   2   0   0   2   0   2   0   2   0   2   2   2   0   0   0   0   2   2   2   0   0   2   2   2   0   2   2   0   2   0   0   2   0   2   2   0   0   2   2   2   2   2   2   0   0   0   2   0   2   2   2   0   0   2   2   0   0   2   0   0   2   0   0   0   0   2   0   2   0   2   0   0   2   2   2   2   0   2   2   0   0   0   2   2   2   2   0   2   2   0   2   0   2   2   0   0   0   0   0   2   2   0   2   0   2   2   2   0   2   2   0   0   0   0   0   2   2   0   0   2   0   2   2   0   2   0   2   2   0   0   0   0   2   2   0   0   0   2   2   0   0   0   2   2   0   0   0   0   0   0   2   2   2   0   0   2   2   0   0   0   2   0   2
 MK-4-10                0   0   0   2   0   2   0   2   0   2   0   2   0   0   2   2   2   2   2   0   0   2   2   2   0   0   0   0   2   2   0   2   2   2   2   2   2   2   0   0   2   0   2   0   2   0   2   2   2   0   0   0   0   0   2   2   2   0   2   2   2   0   2   2   0   2   0   0   2   0   2   2   0   0   2   0   2   2   2   2   2   0   0   2   0   2   2   2   0   0   2   2   0   0   0   0   0   2   0   0   0   2   2   0   2   0   2   0   0   2   2   2   2   0   2   2   0   0   2   0   2   2   2   0   2   2   0   2   0   0   2   0   0   0   0   0   2   2   0   0   0   2   0   2   0   2   2   0   0   0   0   0   2   2   0   0   2   0   2   2   0   0   0   2   2   0   0   0   0   2   2   0   0   0   2   2   0   0   0   2   2   0   0   0   0   2   0   2   2   2   0   0   2   2   0   0   0   2   0   2
 MK-4-11                0   0   0   2   0   2   0   2   0   2   0   2   2   0   0   2   2   2   2   0   0   2   2   2   0   0   0   0   2   2   0   2   2   2   2   2   2   0   0   0   2   2   2   0   2   0   2   2   2   0   0   0   0   2   2   2   2   0   2   2   2   0   2   2   0   2   0   0   2   0   2   2   0   0   2   0   2   2   2   0   2   0   0   2   0   2   2   2   0   0   2   2   0   0   0   0   0   2   0   2   0   2   2   0   0   0   2   2   0   2   2   2   2   0   2   0   0   0   2   0   0   2   2   0   2   2   0   2   0   0   2   0   0   0   0   2   2   2   0   0   0   2   0   2   0   0   2   0   0   0   0   0   2   2   0   0   2   0   2   2   0   0   0   2   2   0   0   0   0   2   2   2   0   0   2   2   0   0   0   2   2   2   0   0   0   2   0   2   0   2   0   2   2   2   0   0   0   2   0   2
 MK-4-12                0   0   0   2   0   2   0   2   0   2   0   2   0   0   0   2   2   2   2   0   0   2   2   2   0   0   0   0   2   2   0   2   2   2   2   2   0   0   0   0   2   2   0   0   2   0   2   2   2   0   0   0   0   2   2   2   2   0   2   2   2   0   2   2   2   2   0   0   2   0   2   2   0   0   2   0   2   2   0   0   2   0   0   2   0   2   2   2   2   0   2   0   2   0   0   0   0   2   0   2   0   2   0   0   0   0   2   2   0   2   2   2   2   0   2   0   0   0   2   0   0   2   2   2   2   2   0   2   0   0   2   0   0   0   0   2   2   2   0   0   0   2   0   2   0   0   2   0   0   0   0   0   2   0   0   0   2   0   0   2   0   0   0   2   2   0   0   0   2   2   2   2   2   0   0   2   0   0   0   2   2   2   0   0   0   2   0   2   0   2   0   2   2   2   0   0   0   2   0   2
 MK-4-13                0   0   0   2   0   2   0   2   0   2   0   0   0   0   0   2   2   0   2   0   0   2   2   2   0   0   0   0   0   2   0   2   2   2   2   2   2   0   0   0   2   2   0   0   2   0   2   2   2   0   0   0   0   2   2   2   0   0   2   2   2   0   2   2   2   2   2   0   2   0   2   2   0   0   2   0   2   2   0   2   2   0   0   2   2   2   2   2   2   0   2   0   2   0   0   0   0   2   0   2   0   2   0   0   0   2   2   2   0   0   2   2   0   0   2   0   0   2   2   0   0   2   2   2   2   0   0   0   0   0   0   0   0   0   0   0   2   2   0   0   0   2   0   0   0   2   2   0   0   0   0   0   2   0   0   0   2   0   0   2   2   0   0   2   2   0   0   2   2   2   2   2   2   0   0   2   0   0   0   2   2   2   0   0   0   2   0   2   0   2   0   2   2   2   2   0   2   2   0   2
 MK-4-14                0   0   2   2   0   2   0   0   0   2   0   0   0   0   0   2   2   0   2   0   0   0   2   2   0   2   0   0   0   2   0   2   2   2   2   2   0   2   0   0   2   2   0   0   2   0   2   2   2   0   0   0   0   2   0   2   0   0   2   0   2   0   2   2   2   2   2   0   2   2   2   2   0   0   2   0   2   2   0   2   2   0   0   2   2   0   2   2   2   0   2   0   2   2   0   0   0   2   0   2   0   2   0   0   0   2   2   2   0   0   2   2   0   0   2   0   0   2   2   0   2   2   2   2   2   0   0   0   0   0   2   0   0   0   0   0   2   2   0   0   0   2   0   0   0   2   2   0   0   0   0   0   2   0   0   0   2   0   0   2   2   0   0   2   2   0   0   0   2   2   2   2   2   0   0   2   0   0   0   2   2   2   0   0   0   2   0   2   0   2   0   2   2   2   2   0   2   2   2   2
 MK-4-15                0   0   2   2   0   2   0   0   0   2   0   0   0   0   0   2   2   0   2   0   0   0   2   2   0   2   0   2   0   0   0   2   2   2   2   2   0   2   0   0   2   2   0   0   2   0   0   2   0   0   0   0   0   2   0   2   0   0   2   0   2   0   2   2   2   2   2   0   2   2   2   2   0   0   2   2   2   2   0   2   2   0   0   2   2   0   2   2   2   0   2   0   2   2   0   2   0   2   0   2   2   0   0   0   0   2   2   2   0   0   0   2   0   0   2   0   0   2   2   0   2   2   2   2   2   0   0   0   0   0   2   0   0   0   0   0   2   2   0   0   0   2   0   2   0   2   2   0   0   0   0   0   2   0   2   0   2   0   2   2   2   0   0   2   2   0   2   2   2   2   2   2   2   0   0   2   0   0   0   2   2   2   0   0   0   2   0   2   0   2   0   2   0   2   2   0   2   2   2   2
 MK-4-16                0   0   2   2   0   2   0   0   0   2   0   0   0   0   0   2   2   0   2   2   0   2   2   2   0   2   2   2   0   2   0   2   2   0   2   2   2   2   0   0   2   2   0   0   2   0   0   2   2   0   2   2   0   2   0   2   0   0   2   0   2   0   2   2   0   2   2   0   2   0   2   2   0   0   2   2   2   2   0   2   2   0   0   2   2   0   2   2   2   0   2   0   2   2   0   2   0   2   2   2   2   0   0   0   0   2   2   0   0   0   0   0   0   0   2   0   0   2   2   0   2   2   2   2   2   0   0   0   0   0   2   0   0   0   0   0   2   2   0   0   0   2   2   2   0   2   2   0   0   0   0   0   2   0   2   0   2   0   2   2   2   0   0   2   2   0   2   0   2   2   2   2   2   0   0   2   0   0   0   2   2   2   0   0   2   2   0   2   0   2   0   2   0   0   2   0   0   2   2   2
 MK-5-1                 2   0   2   2   2   0   0   0   0   2   0   0   2   0   2   0   0   0   2   0   0   2   0   2   0   0   0   2   2   0   2   2   0   0   0   2   2   0   0   0   2   0   0   2   0   2   2   0   0   2   2   0   0   2   2   2   0   2   2   0   2   0   0   2   2   0   0   0   2   2   2   2   0   0   0   2   2   0   2   2   2   2   2   2   2   0   2   0   0   2   2   2   2   0   2   2   0   2   2   2   2   0   0   2   0   0   2   2   2   0   2   0   2   2   2   0   0   0   0   2   0   2   0   0   2   2   0   0   0   0   0   2   2   2   0   2   0   2   2   0   0   0   0   2   0   0   0   2   2   0   0   0   0   2   2   0   2   2   2   2   0   0   0   2   2   0   0   2   0   2   2   2   0   2   0   0   2   0   0   2   2   2   2   0   0   0   0   0   0   0   0   0   2   0   2   2   0   0   2   2
 MK-5-2                 2   0   2   2   2   0   0   0   0   2   0   0   2   0   2   0   0   0   2   0   0   2   0   2   0   0   0   2   2   0   2   2   0   0   0   2   2   0   0   0   2   0   0   2   0   2   2   0   0   2   2   0   0   2   2   2   0   2   2   0   2   2   0   0   2   0   0   0   2   0   2   2   0   0   0   2   2   0   0   2   2   2   2   2   0   0   2   0   0   2   2   2   2   0   2   2   0   2   2   2   2   0   2   2   2   0   2   2   2   0   2   0   2   2   2   0   2   0   0   2   0   2   0   0   2   2   0   0   0   0   0   2   2   2   0   0   0   2   0   0   0   0   0   2   0   0   0   2   2   0   0   0   0   2   2   0   2   2   2   2   0   0   0   2   2   2   0   2   2   2   2   2   0   2   0   0   2   0   0   2   2   2   2   0   0   0   0   0   0   0   0   0   2   0   2   2   0   2   2   0
 MK-5-3                 2   0   2   2   2   0   0   0   0   2   0   0   2   0   2   2   0   0   2   0   0   2   0   2   0   0   0   2   2   0   2   2   0   0   0   2   2   0   0   0   2   0   0   2   0   2   2   0   0   2   2   0   0   2   2   2   0   2   2   0   2   0   0   0   2   0   0   0   2   2   2   2   0   0   0   2   0   0   0   2   2   2   2   2   0   0   2   2   0   2   2   0   2   0   2   2   0   2   2   2   2   0   2   2   0   0   2   0   2   0   2   0   2   2   2   0   2   0   0   2   0   2   2   0   2   2   0   0   0   0   0   2   2   2   0   0   0   2   0   0   0   0   0   0   0   0   0   0   2   0   0   0   0   2   2   0   2   0   2   0   0   0   0   2   2   2   0   2   2   2   2   2   0   2   2   0   2   0   0   2   0   2   2   0   0   0   0   0   0   0   0   0   2   0   2   2   2   2   2   0
 MK-5-4                 2   2   2   2   2   0   0   0   0   2   0   0   2   0   2   2   0   0   2   0   0   2   0   2   0   0   2   2   2   0   2   2   0   0   0   0   2   0   0   0   2   0   0   2   0   2   2   0   0   2   2   2   0   2   2   0   0   2   2   0   2   0   2   0   2   0   0   0   2   2   2   2   0   0   0   2   0   0   0   2   2   2   2   2   0   0   2   2   0   2   2   0   2   0   2   2   0   2   2   0   2   0   2   2   0   0   0   0   2   0   2   0   2   2   2   0   2   0   0   2   0   2   2   0   0   2   0   2   0   0   0   2   2   2   0   2   0   2   0   0   0   0   0   0   0   0   0   2   2   0   0   0   0   2   0   0   2   2   2   0   0   0   2   2   2   2   0   2   2   2   2   2   0   2   2   0   2   0   0   2   0   2   0   0   0   0   0   0   2   0   0   0   2   0   2   2   2   2   2   0
 MK-5-5                 2   2   2   2   2   0   0   0   0   2   2   0   2   0   2   0   0   0   2   0   0   2   0   2   0   0   2   2   2   0   2   2   0   0   0   0   2   0   0   0   2   0   2   2   0   2   2   0   0   2   2   2   0   2   2   0   0   2   2   0   2   0   2   0   0   0   0   0   2   0   2   2   0   0   0   2   2   0   0   2   2   2   0   2   0   0   2   2   2   2   0   0   2   0   2   2   0   2   2   0   2   0   0   2   0   0   0   0   2   0   2   0   2   2   2   2   2   0   0   2   2   2   2   0   0   2   0   0   0   0   0   2   2   2   0   2   0   2   0   0   0   0   0   0   0   0   0   2   2   0   0   2   0   2   0   0   2   2   2   0   0   0   2   2   2   2   0   2   2   2   2   2   0   0   2   0   2   0   0   2   0   2   0   0   0   0   0   0   2   2   0   0   2   0   2   0   2   2   2   0
 MK-5-6                 2   2   2   2   2   2   0   0   0   2   2   0   0   0   2   0   0   0   2   0   0   2   0   2   0   0   2   2   0   0   2   2   0   0   0   0   2   0   0   0   0   2   2   2   2   2   2   0   0   2   2   0   0   2   2   0   0   2   2   0   2   0   2   2   2   0   0   0   2   0   2   2   0   0   0   2   2   2   0   2   2   2   0   2   0   0   2   2   2   2   0   2   2   0   2   2   0   2   2   0   2   0   0   0   0   2   0   0   2   0   2   0   2   2   2   2   2   0   0   2   2   2   2   0   0   2   0   0   0   0   0   2   2   2   0   2   0   2   0   0   0   0   0   0   2   0   0   2   2   2   0   2   0   2   0   0   2   2   0   0   0   2   2   2   2   2   0   2   2   2   2   2   0   0   2   0   2   0   0   2   0   2   0   0   0   0   0   0   2   0   0   0   2   0   0   0   2   2   2   0
 MK-5-7                 2   2   2   2   2   2   0   0   0   2   2   0   0   0   2   0   2   0   2   0   0   2   0   2   2   0   2   2   0   0   2   2   0   2   0   0   2   0   0   0   0   2   2   2   2   2   2   0   0   2   2   0   0   2   2   0   0   2   2   0   2   0   2   2   2   0   0   0   2   0   2   2   0   0   0   2   2   2   0   2   2   2   0   2   0   0   2   2   2   2   0   2   2   0   2   2   0   2   2   0   2   2   0   0   0   2   0   0   2   0   2   0   2   2   2   2   2   0   0   2   2   2   2   2   0   2   0   0   0   0   0   2   2   2   0   2   0   2   0   0   0   0   0   0   2   0   0   2   2   2   2   2   0   2   0   0   2   2   0   0   0   2   2   2   2   2   0   2   2   0   2   2   0   0   2   2   2   0   0   2   0   2   0   0   0   0   0   0   2   0   0   0   2   2   0   2   2   2   2   0
 MK-5-8                 2   2   2   2   2   0   0   2   0   2   2   0   0   0   2   0   2   0   2   0   0   2   0   2   2   0   2   2   0   0   2   2   0   2   0   0   2   0   0   0   0   2   2   2   2   2   0   0   0   2   0   0   0   2   2   0   0   0   2   2   0   0   2   2   2   0   0   0   2   0   2   2   0   0   0   2   2   2   0   2   2   2   0   2   0   0   2   2   2   2   0   2   2   0   2   2   0   2   2   0   2   2   0   0   0   0   0   0   2   0   2   2   2   2   0   0   2   0   0   2   2   2   2   0   0   0   0   0   0   0   0   2   2   2   0   2   0   2   0   0   0   0   0   0   0   0   2   2   2   2   2   2   0   2   0   0   2   2   0   0   0   2   2   2   2   0   0   2   2   2   2   2   0   0   2   2   2   0   0   0   2   2   0   0   0   0   0   0   2   0   0   0   2   2   0   2   2   2   2   0
 MK-5-9                 2   0   2   2   2   0   0   2   0   2   2   0   0   0   2   0   2   0   2   0   0   2   0   2   2   0   2   2   0   0   2   0   0   2   0   0   2   0   0   0   0   2   0   2   2   2   0   0   0   2   0   0   0   2   2   0   0   0   2   2   0   0   2   2   2   0   0   0   2   0   2   2   0   0   0   2   2   2   0   2   2   2   0   2   0   0   2   2   2   2   0   2   2   0   2   2   0   2   2   2   0   2   0   0   0   2   0   0   2   0   2   0   2   2   0   0   2   0   0   2   2   2   2   0   0   0   0   0   0   0   0   2   2   2   0   2   2   0   0   0   0   0   0   0   0   0   2   2   2   2   0   2   0   2   2   0   2   2   2   2   0   2   2   2   2   0   0   2   2   2   2   2   0   0   2   2   2   0   0   0   2   2   0   0   0   0   0   0   2   2   0   0   2   2   0   0   2   2   2   0
 MK-5-10                2   2   0   2   2   0   0   2   0   2   2   0   0   0   0   0   2   0   2   0   0   0   0   2   2   0   2   2   0   0   2   0   0   2   0   0   2   0   0   0   0   2   0   2   2   2   0   0   0   2   0   2   0   2   2   0   0   0   2   2   0   0   2   0   0   0   0   0   0   0   2   2   0   0   2   2   0   2   0   2   2   0   0   2   0   0   2   2   2   2   0   2   2   0   2   2   0   2   2   2   0   2   0   0   0   2   0   0   2   0   2   0   2   2   0   0   2   0   0   2   2   2   0   0   0   0   0   0   0   0   0   2   2   2   0   2   2   0   0   0   0   0   0   0   0   0   2   2   2   2   0   2   2   2   2   2   2   2   2   2   0   0   2   2   2   0   2   2   2   2   0   0   2   0   2   2   2   2   0   0   2   0   0   0   0   0   2   0   2   2   0   0   2   2   0   0   2   2   2   0
 MK-5-11                2   2   0   2   2   0   0   2   0   0   2   0   0   0   0   0   2   0   2   2   0   0   0   2   2   0   2   2   0   0   2   2   0   2   0   0   2   0   0   0   0   2   0   2   2   2   0   0   0   2   0   2   0   2   2   0   0   0   0   2   0   0   2   0   2   0   0   2   0   0   2   2   0   0   2   2   0   2   0   2   2   0   0   2   2   0   2   2   2   2   0   2   0   0   0   2   0   2   2   2   0   2   0   0   0   2   0   0   2   0   2   0   2   2   0   0   0   0   0   2   0   2   0   2   0   0   0   0   0   2   0   0   2   2   0   2   2   0   0   0   2   2   0   0   0   0   2   2   2   2   0   2   2   2   2   2   2   2   2   2   0   0   2   2   2   0   2   0   2   2   2   0   2   2   2   2   2   2   0   0   0   0   0   0   0   2   2   0   2   2   0   2   2   0   0   0   2   2   2   0
 MK-5-12                2   2   0   2   2   0   0   0   0   0   2   2   0   0   0   0   2   2   2   2   0   0   0   0   2   0   2   2   0   0   2   2   0   2   0   0   2   0   0   2   0   2   0   0   2   2   0   0   0   2   0   2   0   0   2   0   0   0   2   2   0   0   2   0   2   0   0   2   0   0   2   2   0   0   2   0   0   2   0   0   2   0   0   2   2   0   2   2   2   2   0   2   2   0   0   2   0   2   2   2   0   2   0   0   0   2   0   0   0   0   2   0   2   2   0   0   0   0   0   2   0   2   0   2   0   0   0   0   0   2   0   0   2   2   0   2   2   2   0   0   2   2   0   0   0   0   2   0   2   2   0   2   2   2   2   2   2   2   0   2   0   0   2   2   2   0   2   0   2   2   2   0   0   2   2   2   2   2   0   0   0   0   0   0   0   2   2   0   2   2   0   2   2   0   2   0   2   2   0   0
 MK-5-13                2   2   0   2   0   0   0   0   0   0   2   0   0   0   0   0   0   2   2   2   0   0   0   0   2   0   2   2   0   2   2   2   0   2   0   0   2   0   0   2   0   2   0   0   2   2   0   0   0   2   0   2   0   0   2   0   0   0   2   2   0   0   2   0   2   0   0   2   0   0   2   2   2   2   2   0   0   2   0   2   2   0   0   2   2   0   2   2   2   2   0   2   2   0   0   2   0   2   2   2   0   2   0   0   0   2   0   0   0   0   2   0   2   2   0   0   2   0   0   2   0   2   0   2   0   0   0   0   0   2   0   0   2   2   2   2   2   2   0   0   2   2   0   0   0   0   2   0   2   2   0   2   2   2   2   2   2   2   0   2   0   2   2   2   2   0   2   0   2   2   2   0   0   2   2   2   2   2   0   0   0   0   0   0   2   2   2   0   2   2   2   2   2   0   2   0   2   0   0   0
 MK-5-14                2   2   0   2   0   0   0   0   0   0   2   0   0   0   0   0   0   2   2   2   0   0   0   0   2   0   2   2   0   2   2   2   0   2   0   0   2   0   0   2   0   2   0   0   2   2   0   0   0   2   0   2   0   0   2   0   2   0   2   2   0   0   2   0   2   0   0   2   0   0   0   2   2   2   2   2   0   2   0   2   2   0   0   2   0   0   2   2   2   2   0   2   2   0   0   2   2   2   2   2   0   0   0   0   0   2   0   0   0   0   2   0   2   2   0   0   2   0   0   0   0   2   0   2   0   0   2   0   0   2   0   0   2   2   2   2   2   2   0   0   2   2   0   0   0   0   2   0   0   2   0   2   2   2   2   2   2   2   2   2   2   2   0   2   0   0   2   2   2   2   2   0   0   2   0   2   2   2   0   0   0   0   0   2   2   2   2   0   2   2   2   2   2   0   0   0   2   0   0   0
 MK-5-15                2   0   0   2   0   0   0   2   0   0   2   0   0   2   0   0   0   0   0   2   0   0   0   0   2   0   2   2   0   2   2   2   0   2   0   0   2   0   0   2   2   2   0   0   2   2   0   0   0   2   0   2   2   0   2   0   0   0   2   2   0   0   0   2   2   0   2   2   0   0   0   2   2   2   2   2   0   2   2   2   2   0   0   2   0   0   2   2   2   0   0   2   2   0   0   2   2   2   2   2   2   0   0   0   0   2   0   2   0   2   2   0   2   2   0   0   2   0   0   0   2   2   0   2   0   0   2   0   0   2   2   0   2   0   2   2   2   0   0   2   0   2   0   0   0   0   2   0   0   2   0   2   2   2   2   2   2   2   2   2   2   2   0   2   0   0   2   2   2   2   2   0   0   2   0   2   2   2   0   0   0   0   0   2   2   0   2   0   2   2   2   2   2   0   0   0   0   2   0   0
 MK-5-16                2   0   0   0   0   0   0   2   0   0   2   0   2   2   0   0   2   0   0   0   0   0   0   0   0   0   0   0   0   2   2   2   0   0   0   0   2   2   0   2   2   2   0   0   2   0   0   0   0   2   0   2   2   0   2   0   0   0   2   2   0   0   0   2   2   0   2   0   0   0   0   2   2   2   2   2   0   2   2   2   2   0   0   2   0   0   0   2   2   0   0   2   2   2   0   2   2   2   2   2   2   0   0   0   0   2   0   2   0   2   2   0   2   2   0   0   2   0   2   0   2   2   0   2   0   0   2   0   0   2   2   0   2   0   2   2   0   2   0   2   0   2   0   0   0   0   2   0   0   2   2   2   2   2   2   2   2   0   2   2   2   2   0   2   0   0   0   2   2   2   2   0   0   2   0   2   2   2   0   0   0   0   0   2   2   0   2   0   0   2   2   2   2   0   0   0   0   2   0   0
 MK-6-1                 2   2   2   0   0   0   2   2   0   0   2   0   2   0   0   0   2   0   0   2   2   0   2   0   2   0   0   2   0   2   0   0   2   0   0   0   0   2   2   2   2   2   0   2   2   2   2   0   0   2   0   0   2   0   0   0   2   0   0   0   0   2   2   0   0   0   2   2   0   0   2   0   0   2   2   2   2   0   2   0   0   2   2   0   0   0   0   2   2   0   0   0   0   2   2   0   0   0   0   0   2   0   0   2   2   0   0   2   2   0   0   2   2   0   0   2   2   0   0   0   2   2   0   0   0   0   2   2   2   0   0   0   2   0   0   2   0   2   0   0   0   2   0   2   0   2   0   2   0   2   2   2   2   2   0   2   2   0   0   0   0   2   0   2   0   2   0   0   0   2   0   0   2   2   0   2   2   2   0   2   0   2   2   2   2   0   0   2   0   0   2   2   0   2   2   0   0   2   0   2
 MK-6-2                 2   2   2   0   0   0   2   2   0   0   0   0   2   2   0   0   2   0   0   2   2   0   2   0   2   0   0   2   0   2   0   0   2   0   0   0   0   2   2   2   2   2   0   0   2   2   2   0   0   2   0   0   2   0   0   2   2   2   0   0   0   2   2   2   0   0   2   2   0   0   2   0   0   2   2   2   2   0   2   0   0   2   2   0   0   0   2   2   2   0   0   2   0   2   2   0   0   0   0   0   2   0   2   2   2   0   0   2   0   0   0   2   2   0   2   2   2   0   0   0   0   2   0   0   2   0   2   2   2   2   0   0   0   0   0   2   0   2   0   0   0   2   0   0   0   2   0   2   0   0   2   2   2   2   0   2   2   0   0   0   0   2   0   2   0   2   0   0   0   2   0   0   2   2   0   2   2   2   0   2   0   2   2   2   2   0   0   2   0   0   2   2   0   2   2   0   2   2   0   2
 MK-6-3                 2   2   2   2   0   2   2   2   0   0   0   0   2   2   0   0   2   0   2   2   2   0   2   2   2   0   0   2   0   2   0   0   2   0   2   0   0   2   2   2   2   2   0   2   2   2   2   0   0   2   2   0   2   0   0   2   2   2   0   0   0   2   2   2   0   0   2   2   0   0   2   0   0   2   2   2   2   0   0   0   0   2   2   0   0   0   2   0   2   0   0   2   2   2   2   0   0   0   0   0   0   0   2   2   0   0   0   2   0   0   0   2   2   0   2   2   2   0   0   0   0   2   2   0   2   0   2   2   2   2   0   0   0   0   0   2   0   2   2   0   0   2   0   0   0   2   0   2   0   0   2   2   2   2   0   0   2   0   0   0   0   0   0   2   0   2   0   0   0   2   0   0   2   2   0   2   2   2   2   2   0   2   2   2   2   0   0   2   0   0   2   2   0   2   2   0   2   2   0   2
 MK-6-4                 2   2   2   2   0   2   2   0   0   0   0   0   2   2   0   0   2   2   2   2   2   0   2   0   2   0   0   2   0   2   0   0   2   0   2   0   0   2   0   2   2   2   0   2   0   2   2   0   2   0   2   0   2   0   0   2   2   0   0   0   0   2   2   2   0   0   2   2   0   0   2   0   0   2   2   2   2   0   0   0   0   2   2   2   2   0   2   0   2   0   0   2   2   2   2   0   0   0   0   0   0   0   0   2   0   0   0   2   0   2   0   2   2   2   2   2   2   0   0   0   0   2   2   0   2   0   2   2   2   2   0   0   0   0   2   2   0   2   2   0   0   2   0   0   0   2   0   2   0   0   2   2   2   2   0   0   2   0   0   0   0   0   0   2   0   2   0   0   0   2   0   2   2   2   0   2   2   2   2   2   0   2   2   2   2   0   0   2   2   0   2   2   0   2   2   0   2   0   0   2
 MK-6-5                 2   2   2   2   0   2   2   0   0   0   0   0   2   2   0   0   2   2   2   2   0   0   2   0   2   0   0   0   0   2   2   0   2   0   2   0   0   2   0   2   0   2   0   2   0   2   2   0   2   2   2   0   2   0   0   2   2   2   0   0   0   2   2   0   0   2   2   2   0   0   2   0   0   2   2   2   2   0   0   2   0   2   2   2   0   0   2   0   2   0   0   2   2   2   2   0   0   0   0   2   0   0   0   2   0   0   0   2   0   2   0   2   2   2   2   2   2   0   2   0   0   2   2   0   2   0   2   2   2   2   0   0   0   0   2   2   0   2   2   0   0   0   2   0   0   2   0   2   0   0   2   2   2   0   2   0   2   2   0   0   0   0   0   2   0   0   0   0   0   2   0   2   2   2   0   0   2   2   2   2   0   2   2   2   2   0   0   0   2   0   2   2   0   2   0   0   0   0   2   0
 MK-6-6                 2   2   2   2   0   2   2   0   2   0   0   0   2   2   0   0   2   2   2   2   2   0   2   0   2   0   0   0   0   2   2   2   2   0   2   0   0   2   0   0   0   2   0   2   0   0   2   0   2   2   2   0   0   0   0   2   2   2   0   0   0   2   2   0   0   2   2   2   0   0   2   0   0   2   2   2   2   0   0   2   0   2   2   2   0   0   2   0   2   0   0   0   2   2   2   0   0   0   0   2   0   0   2   2   0   0   0   2   2   2   0   2   2   2   2   2   2   0   2   0   0   2   2   0   0   0   0   2   2   2   0   0   0   0   2   2   0   2   2   0   0   2   2   0   0   2   0   2   0   0   2   0   2   0   2   0   2   2   0   2   0   0   0   0   0   2   0   0   0   2   0   2   2   2   0   0   2   2   2   0   0   2   2   2   2   0   0   2   2   0   2   2   0   2   2   0   0   0   2   0
 MK-6-7                 2   2   2   2   0   2   2   0   2   0   0   0   2   2   0   0   0   0   2   0   2   0   2   0   2   0   0   0   0   2   2   2   2   0   2   0   0   2   0   0   0   2   0   2   0   0   2   2   2   2   2   0   0   0   0   2   2   2   0   2   0   2   0   0   0   0   2   2   0   0   2   0   0   2   2   2   2   0   0   2   0   2   2   2   0   0   2   0   2   2   0   0   2   2   2   0   0   0   2   2   0   0   2   2   0   0   0   2   2   2   0   2   2   2   2   2   2   0   2   0   0   0   2   0   0   0   0   2   2   2   0   0   0   0   2   2   0   0   2   0   0   2   2   0   0   2   0   0   2   0   2   0   2   0   2   0   2   2   2   2   0   0   0   0   0   2   0   0   0   2   0   2   2   2   0   0   2   2   2   0   0   2   2   0   2   0   0   2   2   0   2   2   0   2   0   0   0   0   0   0
 MK-6-8                 2   2   2   2   0   2   2   0   2   0   0   0   2   0   0   0   0   2   2   0   2   0   2   0   2   0   0   0   0   2   2   2   2   0   2   0   0   2   0   0   0   2   0   2   0   0   2   2   2   2   2   0   0   0   0   2   2   2   0   2   2   2   0   2   0   0   2   2   0   0   2   0   0   2   2   2   2   0   2   2   0   2   2   2   0   0   2   0   2   2   0   0   2   2   2   0   0   0   2   2   0   0   2   0   0   0   0   2   2   2   0   2   0   2   2   2   2   0   2   0   0   0   2   0   0   0   0   2   2   2   0   0   0   0   2   2   0   2   2   0   0   2   0   2   0   2   0   0   2   0   2   0   2   0   0   2   2   2   2   2   0   0   0   0   0   2   0   0   0   2   0   2   2   2   0   0   2   2   2   0   0   2   0   0   2   0   0   2   2   0   2   2   0   2   0   0   0   0   0   0
 MK-6-9                 2   2   2   2   0   2   2   0   2   0   0   0   2   0   0   0   2   2   0   2   2   0   2   0   2   0   0   0   0   2   2   2   2   0   2   2   2   2   0   0   2   2   0   2   0   0   2   2   2   2   2   0   0   0   0   2   2   2   0   2   2   2   0   2   0   0   2   2   0   0   0   0   0   2   2   2   2   0   0   2   0   0   2   2   0   0   2   0   2   2   2   0   2   2   2   0   0   0   0   2   0   0   2   0   0   0   0   2   2   2   0   2   0   2   2   2   2   0   2   0   0   0   2   2   0   0   0   2   2   2   0   2   0   0   2   2   0   2   2   0   0   2   2   2   0   2   0   0   2   0   2   2   2   0   2   2   2   2   2   2   0   0   0   0   0   2   0   0   0   2   0   2   2   2   0   0   2   2   0   0   0   2   0   2   2   0   0   2   2   0   2   2   0   2   0   2   0   0   0   0
 MK-6-10                2   2   2   2   0   2   2   0   2   0   0   0   2   2   0   0   2   0   2   2   2   0   2   0   2   0   0   0   0   2   2   2   2   0   2   2   2   2   2   0   2   0   0   2   0   0   2   2   2   2   2   0   0   0   0   2   2   2   2   2   2   2   0   2   0   2   2   0   0   0   0   2   2   2   2   2   0   0   0   2   0   0   2   2   0   0   2   0   2   2   2   0   0   2   2   0   0   0   0   0   0   0   2   0   0   0   0   2   2   2   0   2   0   2   0   2   2   0   2   0   0   0   2   2   0   0   0   2   2   2   2   2   0   0   2   2   0   2   2   0   0   2   2   2   0   2   2   0   2   0   0   2   2   0   2   2   2   2   2   2   0   0   0   0   0   2   0   0   0   2   0   2   2   0   0   0   2   2   0   0   0   2   0   2   2   0   0   2   0   0   2   0   0   2   0   2   0   0   0   0
 MK-6-11                2   2   2   2   0   2   2   0   2   0   0   0   2   2   0   0   2   0   2   2   2   0   2   0   2   0   0   2   0   2   2   2   2   0   0   2   2   2   2   0   2   0   0   2   2   0   2   2   2   2   2   0   0   0   0   2   2   2   2   2   2   2   0   2   0   2   2   0   0   0   0   2   2   2   2   2   0   0   2   2   0   0   2   2   0   0   2   0   2   2   2   0   0   2   2   0   2   0   0   0   0   0   2   0   0   0   0   2   2   2   0   2   0   2   0   2   2   0   2   0   0   0   2   2   0   0   0   2   0   2   2   0   2   0   2   2   0   2   2   0   0   2   2   2   0   2   0   0   2   0   0   2   2   0   2   2   2   2   2   2   0   0   2   2   2   2   2   0   0   2   0   2   2   0   0   2   2   2   0   0   0   2   2   2   2   0   0   2   0   0   2   0   0   2   0   2   0   0   0   0
 MK-6-12                2   2   2   2   0   2   2   0   2   0   0   0   0   2   0   0   2   0   2   2   2   2   2   0   2   0   0   2   0   2   2   2   2   0   0   2   0   2   2   0   2   0   0   2   2   0   2   2   2   2   2   0   0   0   0   2   2   2   2   0   2   2   0   2   0   2   2   0   0   0   0   2   2   2   2   2   0   0   2   2   0   0   2   2   0   0   2   0   2   2   2   0   0   2   2   2   2   2   0   0   0   0   2   0   0   0   0   2   0   2   0   2   0   2   0   2   2   0   2   0   0   0   2   2   0   0   0   2   2   0   2   0   2   0   2   2   0   2   2   0   0   2   2   2   0   2   0   0   2   0   0   2   2   0   2   2   2   2   2   2   0   0   2   0   2   2   2   0   0   2   0   2   2   0   0   2   2   2   0   2   0   2   2   2   2   0   0   2   0   0   2   0   0   2   0   2   0   0   0   0
 MK-6-13                0   2   2   2   0   2   2   0   2   2   0   0   2   2   0   2   2   2   0   2   2   2   2   0   2   0   0   2   0   2   2   2   2   2   0   2   0   0   2   0   2   0   0   0   2   0   2   2   2   0   2   0   0   0   2   2   2   2   2   0   2   2   0   2   0   2   2   0   0   2   0   2   2   2   2   2   0   0   2   2   0   0   2   2   2   0   2   0   2   2   2   0   0   2   2   0   2   2   0   0   0   0   2   0   0   0   0   2   0   2   0   2   0   2   0   2   0   0   2   0   0   0   2   2   2   0   0   0   2   0   2   0   2   2   2   2   0   2   2   0   0   2   2   2   0   2   0   0   2   0   0   0   2   0   2   2   2   2   2   2   0   2   0   0   2   2   2   0   0   2   0   2   2   0   0   2   2   2   0   2   0   2   2   2   2   0   0   0   0   0   2   0   0   2   0   2   0   0   0   0
 MK-6-14                0   2   2   2   0   2   2   0   2   2   0   0   2   2   0   2   2   2   0   2   2   2   2   0   2   0   0   2   0   2   2   2   0   2   0   2   0   2   2   0   2   0   0   0   2   0   2   2   2   0   2   0   0   0   2   2   2   2   2   0   2   0   0   2   2   2   2   2   0   2   0   2   2   2   2   2   0   0   0   2   0   0   2   2   2   0   2   0   2   2   2   0   0   2   2   0   2   2   0   0   0   0   2   0   2   0   0   2   0   2   0   2   0   2   0   2   0   0   2   0   0   0   0   2   0   0   0   0   2   2   2   0   2   2   2   2   0   2   2   0   0   2   2   2   0   2   0   0   2   0   2   0   2   0   2   2   2   0   2   2   0   2   0   0   2   2   0   0   0   2   0   2   2   2   0   2   2   2   2   2   0   0   2   2   2   0   0   0   0   0   2   0   0   2   0   2   0   0   0   0
 MK-6-15                2   2   2   2   0   2   2   0   2   2   0   2   2   2   0   2   2   2   0   2   2   2   2   0   2   0   0   2   0   2   2   2   0   2   0   2   0   2   2   0   2   0   0   0   2   0   2   2   2   0   2   0   0   0   2   2   2   2   2   0   2   0   0   0   2   2   2   2   0   2   0   2   2   2   2   2   0   0   0   2   0   0   2   2   2   0   2   0   2   2   2   0   0   2   2   0   2   2   0   0   0   0   2   0   2   0   0   2   2   2   0   2   0   0   0   2   0   0   2   0   0   0   0   2   0   0   0   0   2   2   2   0   2   2   2   2   0   2   2   0   0   2   2   2   0   2   0   0   2   0   2   0   2   0   2   2   2   0   0   2   0   2   2   0   2   0   0   0   0   2   0   2   2   2   0   2   2   0   2   0   0   2   2   0   2   0   0   0   0   0   2   0   0   2   0   2   0   0   2   0
 MK-6-16                2   2   2   2   0   2   2   0   2   2   0   2   2   2   0   2   0   2   0   2   2   2   2   0   2   0   0   2   0   0   2   2   0   0   0   2   0   2   2   0   2   0   0   0   2   0   2   2   2   0   2   0   0   0   2   2   2   2   2   0   2   0   0   0   2   2   2   2   0   2   0   2   2   0   0   2   0   0   0   2   0   0   2   2   0   2   2   0   2   2   2   0   0   2   2   0   2   2   0   0   0   0   0   0   2   0   0   2   0   2   0   2   0   0   2   2   0   2   2   0   0   0   2   2   0   0   0   0   2   2   2   0   2   2   2   2   0   0   2   0   0   2   0   2   0   2   0   0   2   0   2   0   2   0   2   2   2   0   0   0   0   2   2   0   2   0   0   0   0   0   0   2   2   2   0   2   2   0   2   2   0   2   2   0   2   0   0   0   0   2   2   0   0   0   2   2   2   0   2   0
 
!****************************************** Phenotypic Data **********************************************************
!-100.0 is resevred for missing phenotype
SimulatedTrait1         9.7415   11.7813    9.5455   13.2082   10.0591    9.1821    8.4775    8.7370    7.3945   10.4976    8.2130    9.8319   11.6865    6.6992    9.5653   11.2031   10.8791   11.0248    9.6664   10.4706   10.3699   10.1545    8.8843   12.5888   10.5985    9.1304   10.5815    6.3648    9.3052   12.6058   10.1687   10.5269    7.7283    9.2669    9.9127    9.7324   10.1725   10.1260    7.9597   11.7457   10.8469    8.3412    9.3938   10.6501    9.3859   11.1392   10.3286    8.5933   12.7378    9.6148   10.7614   10.4100    6.2829   12.0381   11.6398    9.6725    8.5074    9.2635   10.8686    9.3853   12.1956    7.9636   10.6557    7.3769   10.6186   10.0644    7.4720    8.2240   12.0228   11.0196   12.4770    9.0379    7.9265    7.6296    9.2025    9.6432    9.6930    8.9171    9.3422   10.5168   10.9770    8.7135   10.5540   10.2305    8.6107   10.7346    9.1823   11.0887   10.5828    8.5064    9.6467   11.0607   11.0530   10.1704    9.9955    9.7726    9.6281   10.8808   10.1914   11.2070   10.4435    7.9106    9.2401    9.9130    9.4186    8.9404    7.3323   10.1811    9.1638   10.3642   11.2073    8.7657   11.2986    8.7090   13.0676   13.0768    9.3162   10.8793    8.4948   11.0123   10.3133    9.4858    9.9568   10.2546    8.8933   10.6699    9.3979   11.0349    9.3490    9.0732    9.5916    9.8379   12.2811    8.8476   10.7830   10.2690    9.6448   10.6390   10.5666   10.0969    8.4265   10.3885   10.1159    8.6354   10.6448    9.0589    8.6240   10.1575   12.1108    8.0300   10.7766   11.2800   10.7235    9.9331    6.7692    8.6171    9.6636   10.0104   11.9153    9.3487    8.7306    8.3233   11.0717   10.4408    9.6033   10.5064    8.5700   11.2424   10.2224    9.7668   10.8098   10.7155    6.7523   11.3222   10.6050    9.2104    9.9410    9.5873    7.3992   12.5223    8.5390   10.4283   10.6045    7.3787    9.5908    8.1278   10.4786   10.0509   10.3532   10.2153    9.4534    8.2203   10.8772    9.6202   12.5772   11.3936    9.3225   11.4155   11.2785    9.0658
SimulatedTrait2        14.5405   15.8572   16.1579   16.7807   16.0307   15.5524   16.6648   13.7100   16.0457   15.8288   14.0088   12.9678   17.6464   12.4534   15.8176   15.0561   12.8140   13.6379   15.4816   16.1859   15.2572   16.9348   13.1753   13.9255   13.5016   15.7441   15.8270   17.4930   14.3482   15.1494   15.4353   14.8033   15.2482   14.8538   15.7628   12.6312   13.8397   16.8187   12.5401   14.7766   14.8682   16.0779   15.2425   16.1405   15.9504   16.8497   15.9954   13.8885   15.1568   13.6804   17.1663   13.7497   15.1486   14.4114   15.6819   14.7215   14.2564   17.2240   12.4404   13.5910   15.3250   15.6264   16.2490   13.5240   15.9479   14.6789   15.5259   15.0567   15.3998   18.1306   17.0256   17.9282   13.1418   15.4880   14.1361   15.0979   12.6775   11.7118   12.3707   13.8296   14.5748   15.3100   13.4173   14.5640   13.9732   13.9214   15.1111   14.1558   15.6794   14.6864   16.2944   15.9814   15.7070   14.2998   13.1196   13.7003   13.5934   16.6100   15.6638   15.6304   14.3772   13.9918   16.6941   18.2558   15.4508   12.8559   14.8335   13.0950   17.3886   12.5577   15.9570   14.4202   15.2115   14.1089   14.4683   15.5734   14.2817   13.6695   14.4847   13.4373   16.3637   17.0490   15.9142   14.4416   15.3251   16.2457   15.5467   16.1800   14.0362   12.7465   13.2646   14.7044   15.9478   16.5307   15.0130   14.8884   16.2825   15.7446   16.4220   13.1275   14.3332   14.9570   18.1553   15.4238   16.2790   13.4246   13.7676   14.3179   17.4717   15.3487   13.8819   14.9044   14.4749   15.4965   14.2833   13.2113   16.7520   14.8979   13.6991   13.5860   14.2808   16.6265   14.7342   15.0974   15.0238   15.9308   14.3354   15.9355   14.8358   17.7446   15.1294   16.5166   16.2821   15.0911   16.7671   17.0934   13.4599   15.2038   14.2963   15.3783   14.4358   14.0616   12.6368   16.1807   16.6328   14.5308   14.1545   16.6792   15.6172   15.3930   13.6006   15.4075   13.8880   13.1989   14.4549   14.0225   14.6437   15.2585   14.8025   12.9876
 
