# Supplementary material for: Inclusive Composite Interval Mapping of QTL by Environment Interactions in Biparental Populations
Source: PLoS One. 2015 Jul 10;10(7):e0132414. doi: 10.1371/journal.pone.0132414 (PMC4498613; doi:10.1371/journal.pone.0132414)
Supplement: S3 File — (ZIP) [file pone.0132414.s003.zip › Simulation for unliked model/Simulated popualtions/run_00012.met]

!**********************Note: lines staring with "!" are remarks and will be ignored in the program********************
!*********************************General Information**********************************
!Assuming F1 = P1 x P2, populations available in QTL IciMapping are: 
!  1, P1BC1F1 = P1 x F1, the first backcrossing where P1 is used as the recurrent parent;
!  2, P2BC1F1 = P2 x F1, the first backcrossing where P2 is used as the recurrent parent;
!  3, F1DH, F1-derived doubled haploids; 
!  4, RIL or F1RIL, recombination inbred lines through the repeated selfing of F1;
!  5, P1BC1RIL, recombination inbred lines through the repeated selfing of P1BC1F1;
!  6, P2BC1RIL, recombination inbred lines through the repeated selfing of P2BC1F1;
!  7, F2, the selfing generation of F1;
!  8, F3, the selfing generation of F2;
!  9, P1BC2F1, the second backcrossing where P1 is used as the recurrent parent; 
! 10, P2BC2F1, the second backcrossing where P2 is used as the recurrent parent;
! 11, P1BC2RIL, recombination inred lines through the repeated selfing of P1BC2F1; 
! 12, P2BC2RIL, recombination inred lines through the repeated selfing of P2BC2F1; 
! 13, P1BC1F2, the selfing generation of P1BC1F1; 
! 14, P2BC1F2, the selfing generation of P2BC1F1; 
! 15, P1BC2F2, the selfing generation of P1BC2F1; 
! 16, P2BC2F2, the selfing generation of P2BC2F1; 
! 17, P1BC1DH, P1BC1F1-derived doubled haploids; 
! 18, P2BC1DH, P2BC1F1-derived doubled haploids; 
! 19, P1BC2DH, P1BC2F1-derived doubled haploids; 
! 20, P2BC2DH, P2BC2F1-derived doubled haploids; 
   3      !Mapping Population (see remarks above)
   2      !Mapping Function (1 for Kosambi; 2 for Haldane; 3 for Morgan)
   2      !Marker Space Type (1 for intervals; 2 for positions)
   1      !Marker Space Unit(1 for centiMorgans; 2 for Morgan)
   6      !Number of Chromosomes (or Linkage Groups)
 200      !Size of the mapping population
   2      !Number of environments
 
!***************************************** Chromosomes and Linkage Maps **********************************************
!Chromosome                 NumMarkers
-CH1                        16
-CH2                        16
-CH3                        16
-CH4                        16
-CH5                        16
-CH6                        16
!Linkage map (Marker name followed by position or the interval length)
 MK-1-1                1     0.000
 MK-1-2                1    10.000
 MK-1-3                1    20.000
 MK-1-4                1    30.000
 MK-1-5                1    40.000
 MK-1-6                1    50.000
 MK-1-7                1    60.000
 MK-1-8                1    70.000
 MK-1-9                1    80.000
 MK-1-10               1    90.000
 MK-1-11               1   100.000
 MK-1-12               1   110.000
 MK-1-13               1   120.000
 MK-1-14               1   130.000
 MK-1-15               1   140.000
 MK-1-16               1   150.000
 MK-2-1                2     0.000
 MK-2-2                2    10.000
 MK-2-3                2    20.000
 MK-2-4                2    30.000
 MK-2-5                2    40.000
 MK-2-6                2    50.000
 MK-2-7                2    60.000
 MK-2-8                2    70.000
 MK-2-9                2    80.000
 MK-2-10               2    90.000
 MK-2-11               2   100.000
 MK-2-12               2   110.000
 MK-2-13               2   120.000
 MK-2-14               2   130.000
 MK-2-15               2   140.000
 MK-2-16               2   150.000
 MK-3-1                3     0.000
 MK-3-2                3    10.000
 MK-3-3                3    20.000
 MK-3-4                3    30.000
 MK-3-5                3    40.000
 MK-3-6                3    50.000
 MK-3-7                3    60.000
 MK-3-8                3    70.000
 MK-3-9                3    80.000
 MK-3-10               3    90.000
 MK-3-11               3   100.000
 MK-3-12               3   110.000
 MK-3-13               3   120.000
 MK-3-14               3   130.000
 MK-3-15               3   140.000
 MK-3-16               3   150.000
 MK-4-1                4     0.000
 MK-4-2                4    10.000
 MK-4-3                4    20.000
 MK-4-4                4    30.000
 MK-4-5                4    40.000
 MK-4-6                4    50.000
 MK-4-7                4    60.000
 MK-4-8                4    70.000
 MK-4-9                4    80.000
 MK-4-10               4    90.000
 MK-4-11               4   100.000
 MK-4-12               4   110.000
 MK-4-13               4   120.000
 MK-4-14               4   130.000
 MK-4-15               4   140.000
 MK-4-16               4   150.000
 MK-5-1                5     0.000
 MK-5-2                5    10.000
 MK-5-3                5    20.000
 MK-5-4                5    30.000
 MK-5-5                5    40.000
 MK-5-6                5    50.000
 MK-5-7                5    60.000
 MK-5-8                5    70.000
 MK-5-9                5    80.000
 MK-5-10               5    90.000
 MK-5-11               5   100.000
 MK-5-12               5   110.000
 MK-5-13               5   120.000
 MK-5-14               5   130.000
 MK-5-15               5   140.000
 MK-5-16               5   150.000
 MK-6-1                6     0.000
 MK-6-2                6    10.000
 MK-6-3                6    20.000
 MK-6-4                6    30.000
 MK-6-5                6    40.000
 MK-6-6                6    50.000
 MK-6-7                6    60.000
 MK-6-8                6    70.000
 MK-6-9                6    80.000
 MK-6-10               6    90.000
 MK-6-11               6   100.000
 MK-6-12               6   110.000
 MK-6-13               6   120.000
 MK-6-14               6   130.000
 MK-6-15               6   140.000
 MK-6-16               6   150.000
!*********************************** Marker Types ********************************************************************
!Co-dominant marker: When heterozygote F1 is present, P1 is coded as 2, F1 is coded as 1, and P2 is coded as 0; Otherwise, P1 is coded as 2, and P2 is coded as 0. 
!Dominant marker: When heterozygote F1 is present, P1 and F1 are coded as 12, and P2 is coded as 0; Otherwise, P1 is coded as 2, and P2 is coded as 0.  
!Recessive markers: When heterozygote F1 is present, P1 is coded as 2, and F1 and P2 are coded as 10; Otherwise, P1 is coded as 2, and P2 is coded as 0. 
!Missing marker is coded as -1. 
 MK-1-1                 2   2   2   2   0   0   2   0   0   0   2   2   0   0   0   0   2   0   0   0   0   0   2   2   0   0   0   2   0   2   2   2   0   2   2   0   0   0   2   2   0   2   0   0   0   2   2   2   2   2   0   2   2   2   0   0   2   2   0   0   0   0   0   0   0   2   2   0   2   2   2   0   0   2   0   2   2   2   0   0   0   0   0   2   2   2   0   0   2   0   0   2   0   0   0   0   2   0   2   0   2   2   2   2   0   2   2   0   0   2   2   0   0   0   0   2   0   2   0   2   2   0   0   0   2   2   2   2   0   2   2   2   2   2   2   0   0   2   2   0   2   0   0   0   0   0   2   0   2   0   0   2   0   0   2   0   2   0   0   2   0   0   2   0   2   2   0   0   2   2   2   0   2   0   2   0   2   0   0   2   2   0   0   0   2   0   0   2   0   0   0   2   2   0   0   2   0   2   2   0
 MK-1-2                 2   2   2   2   2   0   2   0   2   2   2   2   0   0   0   0   2   0   0   0   0   0   2   2   0   0   2   2   0   2   2   2   0   2   2   2   0   0   2   2   0   2   0   0   0   0   2   2   2   2   0   2   2   2   0   0   2   2   0   0   0   0   0   0   0   0   2   0   2   2   2   0   0   0   2   2   2   2   0   0   0   0   0   2   0   2   0   0   2   0   0   0   0   0   0   0   2   0   2   0   2   2   2   2   0   2   2   0   0   2   2   0   0   0   0   2   0   0   2   2   2   0   0   0   2   2   2   2   0   2   2   2   2   2   2   0   0   2   2   0   2   2   0   0   0   0   0   0   0   0   0   2   0   0   2   0   2   0   0   2   0   0   0   0   2   0   0   0   2   2   2   0   2   0   2   2   2   0   0   2   2   0   0   2   0   0   0   2   0   0   0   2   2   2   0   2   0   2   2   0
 MK-1-3                 2   2   2   2   0   0   2   0   2   2   2   2   0   0   0   0   2   0   0   0   0   0   2   0   0   0   2   2   0   2   2   2   0   2   0   2   0   0   2   0   0   2   2   0   0   0   2   2   0   2   0   2   2   2   0   2   2   2   0   0   0   0   2   0   2   0   2   0   2   2   2   0   0   2   2   2   2   2   0   0   0   0   0   2   0   2   0   2   2   0   0   0   0   0   2   0   2   0   2   0   2   2   2   2   0   2   2   0   0   0   2   0   0   0   0   0   0   0   2   0   2   0   0   0   0   2   2   2   0   2   2   2   2   2   2   0   0   2   2   0   2   2   0   0   0   2   0   0   0   0   0   2   0   2   2   2   2   0   0   2   0   0   0   0   2   0   0   0   2   2   2   0   2   2   2   2   2   0   0   2   2   0   2   2   0   0   0   2   0   2   0   2   2   2   0   2   0   2   2   0
 MK-1-4                 2   0   2   2   0   0   2   0   0   2   2   2   0   0   2   0   2   0   0   0   0   0   2   0   2   0   2   2   0   2   2   2   0   2   0   2   0   0   2   0   0   2   2   2   0   0   2   2   0   2   2   2   2   2   0   0   2   0   0   0   0   0   2   0   2   0   2   0   2   2   2   0   0   2   2   2   2   2   0   0   0   0   0   2   0   2   0   2   2   0   2   2   2   0   2   0   2   0   2   0   2   2   0   2   0   2   2   0   0   0   2   2   0   0   0   0   0   0   2   0   2   0   0   0   0   2   0   2   0   2   2   2   2   2   2   0   0   2   2   0   2   0   2   0   0   2   0   0   0   0   0   2   0   2   2   2   2   0   0   2   0   0   0   0   2   0   0   0   0   2   2   0   2   2   2   2   0   0   0   0   2   0   0   2   0   0   0   2   2   2   0   2   2   0   0   2   0   2   2   0
 MK-1-5                 2   0   2   2   0   0   2   0   2   2   2   2   0   0   2   0   2   0   0   0   0   0   2   2   2   0   2   2   0   2   2   2   0   2   2   2   0   0   2   0   0   2   2   2   2   0   2   2   0   2   2   2   2   2   0   0   0   0   0   0   0   0   2   0   2   0   2   0   2   2   2   0   0   2   2   2   2   2   0   0   0   0   0   2   0   0   0   2   2   0   2   2   2   0   2   0   2   0   2   0   2   2   0   2   0   2   2   0   0   2   2   2   0   0   0   0   0   2   2   0   2   0   0   0   0   0   0   2   0   2   2   2   2   2   2   0   0   2   0   2   2   0   2   0   0   2   0   0   2   0   0   2   0   2   2   2   2   0   0   2   0   0   0   2   2   0   2   0   0   2   2   0   2   2   2   2   0   0   0   0   2   0   0   2   0   0   0   2   2   2   0   2   2   0   0   0   0   2   2   0
 MK-1-6                 2   0   2   2   0   2   2   0   2   2   2   0   0   0   0   0   2   0   0   2   0   0   2   2   2   0   2   2   0   2   2   2   0   2   2   2   0   0   2   0   0   2   2   2   2   0   2   2   0   2   2   2   2   2   0   0   0   2   0   2   0   0   2   2   2   2   2   0   2   2   2   0   0   2   2   2   2   2   0   0   0   0   0   2   0   0   0   2   0   0   2   2   2   0   0   0   2   0   2   0   2   2   0   2   0   2   2   2   0   2   2   2   0   0   0   0   0   2   2   2   2   0   0   0   0   0   0   2   0   2   2   2   0   2   2   0   2   2   0   2   2   2   2   0   2   2   2   0   0   0   2   2   0   2   2   2   2   0   0   2   0   0   0   2   2   0   2   2   0   2   2   0   0   0   2   2   0   0   0   0   2   0   0   2   0   0   0   2   2   2   0   2   2   0   0   0   2   2   2   0
 MK-1-7                 2   0   2   2   0   2   2   0   2   2   2   0   0   2   0   0   2   0   0   2   0   0   2   2   0   0   2   2   0   2   2   2   0   2   2   2   0   0   2   2   0   2   2   0   2   2   2   2   0   2   2   2   2   2   0   0   0   2   0   2   0   0   2   2   2   0   2   0   2   0   2   0   0   2   2   2   2   2   2   0   0   2   0   2   0   0   0   2   0   0   2   2   2   0   0   2   2   0   0   0   0   2   2   2   0   2   2   2   2   2   2   2   0   0   0   0   0   2   0   2   2   0   0   0   2   0   0   2   0   2   2   2   0   2   2   0   2   2   0   2   2   2   2   0   2   0   2   0   0   0   2   2   0   2   2   2   2   0   2   2   0   0   0   2   2   0   2   2   0   2   2   0   0   0   2   2   0   0   0   0   2   0   0   2   0   0   0   2   2   0   0   2   2   0   0   0   2   2   2   0
 MK-1-8                 2   0   2   2   0   2   2   0   2   2   2   0   0   2   0   0   2   0   0   2   0   0   2   2   2   0   2   0   0   2   2   2   2   2   2   2   0   0   2   2   0   2   2   0   2   2   2   2   2   0   2   2   2   2   0   0   0   0   0   2   0   0   0   2   2   0   2   0   2   0   2   2   0   2   2   2   2   2   2   0   0   2   0   2   0   0   0   2   0   0   2   2   2   0   0   0   2   0   0   0   0   2   2   2   0   2   2   2   2   2   2   2   0   0   0   0   0   2   0   2   2   0   0   0   2   0   0   2   0   2   2   2   0   2   2   0   2   2   0   0   2   2   2   0   0   0   2   0   0   0   2   2   0   2   2   2   2   0   2   2   0   0   0   2   2   0   2   2   0   2   0   0   0   2   2   2   0   0   0   0   2   0   0   2   0   0   0   2   2   0   0   2   2   0   0   0   2   2   2   0
 MK-1-9                 2   0   2   2   0   2   2   0   2   2   2   0   0   2   0   0   2   2   0   2   0   0   0   0   2   0   2   0   0   0   2   2   2   2   2   2   2   0   2   2   0   2   2   0   2   2   2   2   2   0   2   2   2   2   0   0   0   0   0   2   0   0   0   2   0   0   2   0   2   0   2   2   0   2   2   2   2   2   2   0   0   2   0   2   0   0   0   2   0   0   2   2   2   0   0   2   2   0   0   0   0   2   2   2   0   2   2   2   2   2   0   2   0   0   0   0   0   2   0   2   2   0   0   0   2   0   0   0   0   2   2   2   0   2   0   2   2   2   0   0   2   2   2   0   0   0   2   2   0   0   2   2   0   2   2   2   2   0   2   2   0   0   0   0   2   2   2   2   0   2   0   0   0   0   0   2   0   2   0   0   2   0   0   2   0   0   0   2   2   0   0   2   2   0   0   2   2   2   2   0
 MK-1-10                2   0   2   2   0   2   2   0   2   2   2   0   0   2   0   0   2   2   0   2   0   0   0   0   2   0   2   0   0   0   2   2   2   2   2   2   2   0   2   2   0   2   2   2   2   2   2   2   2   2   2   2   0   2   0   0   0   0   0   2   0   0   0   2   0   0   2   0   2   0   2   2   0   2   0   2   2   2   2   0   0   2   2   2   0   0   0   2   0   0   2   2   2   0   0   2   2   0   0   0   0   2   0   2   0   2   2   2   2   2   0   2   0   0   0   0   0   2   0   2   2   0   0   0   2   0   0   0   0   2   2   2   0   2   0   2   2   2   0   0   0   0   2   0   0   0   2   2   0   0   2   2   0   0   0   2   2   0   2   0   2   0   0   0   0   2   2   2   0   2   0   0   0   0   0   2   0   2   0   0   2   2   0   2   0   0   0   2   2   2   0   2   2   2   0   2   2   2   2   0
 MK-1-11                2   0   2   2   0   2   2   0   2   2   2   0   0   2   0   0   0   2   0   2   0   0   2   2   2   0   2   2   0   2   2   2   2   2   2   0   2   0   2   0   0   2   2   2   2   2   2   2   2   2   2   2   2   2   0   0   0   0   2   2   0   0   0   2   0   0   2   0   2   0   2   2   0   2   0   0   2   2   2   0   0   2   2   2   0   0   2   2   0   0   2   0   2   0   2   0   2   0   0   2   0   2   0   2   0   2   2   2   2   0   0   2   0   0   0   0   0   2   2   2   2   0   0   0   2   0   0   0   0   2   2   2   0   2   0   2   2   2   0   0   0   2   2   0   0   0   2   2   0   0   2   2   0   0   0   2   2   2   2   0   2   0   0   0   0   2   2   0   0   2   0   0   0   0   0   0   0   2   0   0   2   2   0   2   0   0   0   2   2   2   0   2   2   2   0   2   2   2   2   0
 MK-1-12                2   0   2   2   0   0   0   0   2   0   2   0   0   0   0   2   0   2   0   2   0   2   2   2   2   0   2   2   0   2   2   2   2   2   2   2   2   0   2   0   0   2   2   2   0   2   2   2   2   2   2   0   2   2   0   0   0   0   2   2   0   0   0   2   0   0   2   0   2   0   2   2   2   2   0   0   2   2   2   0   0   2   2   2   0   0   0   2   0   0   2   0   2   0   2   0   2   0   0   2   0   2   0   2   0   2   2   2   2   2   0   0   0   0   0   0   0   2   2   2   2   0   0   0   2   0   0   0   0   2   0   2   0   2   0   2   2   2   0   0   2   2   2   0   0   0   2   2   0   0   2   0   0   0   0   2   2   0   2   0   2   0   0   0   2   2   2   0   0   2   0   0   0   0   0   0   0   2   0   0   2   2   0   2   0   0   0   2   2   0   0   2   2   2   0   2   2   2   2   0
 MK-1-13                2   0   2   2   0   0   2   0   2   0   2   0   0   0   0   2   0   2   0   2   0   0   2   2   2   0   2   2   0   2   2   0   2   2   0   2   2   0   2   2   0   2   2   2   0   2   2   2   2   2   0   0   2   2   0   2   0   0   2   0   2   0   0   2   2   0   2   0   2   0   2   2   2   2   0   0   2   2   2   0   0   2   0   0   0   2   0   2   2   0   2   0   2   0   2   0   2   0   0   2   0   2   0   2   2   2   2   2   2   2   0   0   0   0   0   0   0   2   2   2   2   0   0   0   0   0   0   0   0   2   2   2   0   2   2   2   2   0   0   0   0   2   2   0   0   0   2   2   0   0   2   0   0   0   0   2   2   0   2   0   2   0   0   2   2   2   2   0   0   0   0   0   0   0   0   0   0   2   0   0   2   2   0   2   0   0   0   2   2   0   0   2   2   2   0   2   0   2   2   0
 MK-1-14                2   0   2   2   0   0   2   0   2   0   2   0   0   0   0   2   2   2   0   2   0   2   2   2   2   0   2   2   0   2   2   0   2   2   0   2   2   0   2   2   0   2   2   2   2   0   2   2   2   2   0   0   2   2   0   2   0   0   2   0   2   0   0   2   2   0   2   0   2   2   0   2   2   2   0   0   2   2   2   0   0   2   0   0   0   2   2   2   2   0   2   2   2   0   2   0   2   0   0   2   0   2   0   2   2   2   2   2   2   2   0   0   0   0   0   0   2   0   2   2   2   0   0   0   0   0   0   0   0   0   2   2   0   2   2   2   2   0   0   0   0   0   2   0   2   0   2   2   0   0   2   0   0   2   0   2   2   0   2   0   2   0   0   2   2   2   2   0   0   0   0   0   0   0   0   0   0   0   0   0   2   2   0   2   0   0   0   2   2   0   0   2   2   0   0   2   0   0   2   0
 MK-1-15                2   0   2   2   0   0   2   0   2   0   0   0   0   0   2   2   2   2   0   2   0   2   2   2   2   0   2   2   0   2   2   0   2   2   0   2   2   0   2   2   0   2   2   2   2   0   2   2   2   2   0   0   2   2   0   2   0   0   2   0   2   0   0   2   2   2   2   0   2   2   0   2   0   2   0   0   2   2   2   0   0   2   0   0   0   2   2   2   2   0   2   2   2   0   2   0   2   0   0   2   0   2   0   2   2   2   2   2   2   2   0   0   0   0   0   0   2   0   2   2   2   0   0   0   0   0   0   0   0   0   2   2   0   2   2   2   2   0   0   0   0   0   0   2   2   2   2   2   0   2   2   2   0   2   0   2   2   2   2   0   2   0   0   2   2   2   2   0   0   0   0   0   0   0   0   0   0   0   0   0   2   2   0   2   0   0   0   2   2   0   0   2   2   0   0   2   0   0   2   0
 MK-1-16                2   0   2   2   0   0   2   0   2   0   0   0   2   0   2   2   0   2   0   2   0   2   2   2   2   0   2   2   0   2   2   0   2   2   0   0   2   0   2   2   0   2   0   0   2   2   0   2   2   2   0   0   2   2   0   0   0   0   0   0   2   0   0   2   2   2   2   0   2   2   0   2   0   2   0   0   2   2   2   2   0   2   0   0   0   2   2   2   2   2   2   2   2   0   2   0   2   0   0   2   0   2   2   2   2   2   2   2   2   2   0   0   0   0   0   0   2   0   2   2   2   0   0   0   0   2   0   0   0   2   2   2   0   2   2   2   2   2   0   0   0   0   0   2   2   2   2   2   0   2   2   2   0   2   0   2   2   2   2   2   2   2   0   2   2   2   2   0   0   0   0   2   0   0   2   0   0   2   0   0   2   2   0   2   2   0   0   2   2   0   0   0   2   0   0   2   0   0   2   0
 MK-2-1                 2   0   0   2   2   2   2   0   2   0   2   0   2   2   0   0   2   0   0   0   2   0   2   0   0   2   2   0   0   2   2   2   2   0   0   0   0   2   0   0   2   0   0   2   0   2   2   0   0   2   0   0   2   2   0   0   2   2   2   2   0   2   0   2   2   2   2   0   0   0   2   2   2   2   2   2   0   2   0   0   2   2   2   0   2   0   2   0   2   2   0   2   0   0   2   0   2   0   0   0   2   2   2   2   0   2   2   2   0   0   2   2   0   2   2   0   2   2   0   0   2   0   0   2   2   2   2   0   0   2   2   0   2   0   0   0   2   2   0   0   2   2   2   0   2   0   2   0   0   2   2   0   0   2   0   0   2   0   2   0   0   2   0   0   2   2   2   0   0   0   2   0   2   0   0   2   2   2   0   0   0   2   2   0   2   2   0   0   2   2   2   0   2   2   0   2   0   0   2   2
 MK-2-2                 2   0   0   2   2   2   2   2   2   0   2   0   2   2   0   0   2   0   0   0   0   0   2   0   0   2   2   0   0   2   2   2   2   2   0   0   0   2   0   0   2   0   0   2   0   2   2   0   0   2   2   0   0   2   0   0   2   2   2   2   0   0   0   2   2   2   2   0   0   0   0   2   2   2   2   2   0   2   0   0   2   2   2   0   2   0   0   2   2   2   0   2   0   0   2   0   2   0   0   0   2   2   2   2   0   2   2   2   2   0   2   2   0   2   2   0   2   2   0   0   2   0   0   2   0   0   2   0   0   2   2   0   2   0   0   0   2   2   0   0   2   2   2   0   2   2   2   0   0   2   2   0   0   0   0   0   2   0   2   0   0   2   0   0   2   2   2   0   0   0   0   0   2   0   0   2   0   2   2   0   0   2   2   0   0   2   0   0   2   2   2   0   2   2   0   2   0   0   2   2
 MK-2-3                 2   0   2   0   2   2   2   2   2   0   2   0   2   2   0   2   2   2   0   0   0   0   2   2   0   2   2   0   0   2   2   0   2   2   0   2   0   2   0   0   2   0   2   2   0   2   2   0   0   2   2   0   0   2   0   0   0   2   2   2   0   0   0   2   2   2   2   0   0   0   2   2   2   2   0   2   0   2   0   0   2   2   2   0   2   0   0   2   2   0   0   2   0   0   0   0   2   2   0   0   2   2   2   2   0   2   2   2   2   0   2   2   0   2   2   0   2   2   0   0   2   2   0   2   0   0   2   0   0   2   2   0   2   0   0   0   2   2   0   0   2   2   2   0   2   2   0   0   0   2   2   0   0   0   0   0   2   0   2   2   0   2   0   0   2   2   0   2   0   0   0   0   2   0   0   0   2   2   2   0   0   2   2   0   0   2   0   0   2   2   2   0   2   2   2   2   0   0   2   2
 MK-2-4                 2   0   0   0   0   2   2   2   2   0   2   0   2   0   0   2   2   2   0   0   0   0   2   2   0   2   2   0   0   2   0   0   2   2   0   2   0   2   0   0   0   0   2   0   0   2   2   0   0   2   0   0   0   2   0   0   0   2   0   2   2   0   0   2   2   2   2   0   2   0   2   2   2   2   0   2   2   0   2   0   0   0   2   0   2   0   0   2   2   0   0   2   0   0   2   2   2   0   2   0   0   2   0   2   2   2   2   2   2   0   2   2   0   2   2   0   2   2   0   0   0   2   0   0   2   0   2   0   0   2   2   2   2   0   2   0   2   2   0   2   2   2   2   0   2   2   0   0   2   2   2   0   0   0   0   0   2   0   2   2   0   2   0   0   2   2   0   2   0   0   0   0   2   0   0   0   2   2   2   0   0   2   2   0   0   2   0   0   2   2   2   0   2   2   2   2   0   0   2   2
 MK-2-5                 2   0   2   0   0   2   2   2   2   0   2   0   2   2   0   0   2   2   0   0   0   0   0   2   0   0   2   0   0   2   0   0   2   2   0   2   0   2   0   0   2   0   2   0   0   0   2   0   0   2   0   0   0   2   0   0   0   0   0   2   2   0   0   2   2   2   2   0   2   0   2   0   2   2   0   2   2   0   2   0   0   0   2   0   2   0   0   2   0   0   0   2   2   0   2   2   2   0   2   0   0   2   2   2   2   2   2   0   2   0   2   2   0   2   2   0   2   2   0   0   0   2   0   0   2   0   2   0   0   2   2   2   2   2   0   0   2   2   0   2   2   2   2   2   0   2   2   0   2   0   2   2   0   0   0   0   2   2   2   2   0   2   0   0   2   2   0   2   0   0   0   0   2   0   0   0   2   0   2   0   0   2   2   0   2   2   0   0   2   2   2   0   2   2   2   2   0   0   2   2
 MK-2-6                 2   0   2   0   0   2   2   2   2   0   2   0   0   2   0   0   2   2   0   0   0   0   0   2   0   0   2   0   0   2   0   0   2   2   0   0   2   2   0   0   2   0   2   0   0   0   2   0   0   2   0   0   0   2   0   0   2   0   0   2   2   0   0   2   2   0   2   0   2   0   2   0   2   2   2   2   2   0   2   0   0   0   2   0   2   0   0   2   0   0   0   2   2   2   2   2   2   0   2   0   0   2   0   2   2   2   2   0   2   0   2   2   0   2   0   0   0   2   0   0   0   2   0   2   2   0   2   0   0   2   2   0   2   2   0   0   2   2   0   2   2   2   2   2   0   2   2   0   2   0   2   2   0   2   0   0   0   2   2   2   0   2   0   0   2   2   0   2   0   0   0   0   0   0   2   0   2   0   2   0   0   2   2   0   2   0   0   0   2   2   2   0   2   2   2   2   0   0   2   2
 MK-2-7                 2   0   2   0   0   0   2   2   2   0   2   0   0   2   2   0   2   2   0   0   2   0   0   2   0   2   2   2   0   2   2   2   2   2   0   0   2   0   0   0   2   0   0   0   0   0   0   0   0   2   0   0   0   2   0   0   2   0   0   2   2   0   0   2   2   0   2   0   2   0   2   0   2   0   2   2   2   0   2   2   0   0   2   0   2   0   0   2   2   0   2   2   2   2   2   2   2   0   0   0   0   2   0   2   2   2   2   0   2   0   2   2   2   2   0   0   0   0   0   0   0   2   0   2   2   0   2   0   0   2   2   0   2   2   0   0   2   0   0   2   2   2   2   2   0   2   2   0   2   0   2   2   0   2   2   0   2   2   2   2   0   2   0   0   2   2   2   2   0   0   0   0   0   0   2   0   2   0   2   2   0   2   2   0   2   0   2   0   2   2   0   0   2   2   2   2   0   0   2   2
 MK-2-8                 2   0   2   0   0   0   2   2   2   0   2   0   0   2   2   2   2   2   0   0   2   0   0   2   0   2   2   2   0   2   2   2   2   2   0   0   2   0   0   0   2   0   0   0   0   0   0   0   0   2   2   0   0   2   0   2   2   0   0   2   2   0   0   2   2   0   2   0   2   2   2   0   2   2   2   2   2   0   2   2   0   2   2   0   2   0   0   2   2   0   2   2   2   2   2   2   2   0   0   0   0   0   0   2   2   2   2   0   2   0   2   0   0   2   0   0   0   0   0   2   0   2   0   2   2   0   2   0   0   2   2   0   2   2   0   0   2   0   0   2   2   2   2   2   2   2   2   0   2   0   2   2   0   2   2   0   2   2   2   2   0   2   2   0   2   2   2   0   0   0   0   0   0   2   2   0   0   0   2   2   0   2   2   0   2   0   2   0   2   2   0   0   2   2   2   2   0   0   2   0
 MK-2-9                 2   0   0   0   0   0   2   2   2   0   2   0   0   2   2   0   2   2   0   0   2   0   2   2   0   2   0   2   0   2   2   2   2   2   0   0   2   0   0   0   2   0   0   0   0   0   0   0   0   2   2   2   0   2   0   2   2   0   0   0   2   0   0   2   2   0   2   0   2   2   2   0   2   2   2   2   2   0   2   2   0   2   2   0   2   0   0   2   2   0   2   2   2   2   2   0   2   0   0   0   2   0   0   2   2   2   2   0   2   0   2   0   0   2   0   0   2   0   2   0   0   2   2   2   0   0   2   0   0   2   2   2   2   2   0   0   0   2   0   2   0   2   2   2   2   2   2   0   2   0   2   2   0   2   2   0   2   2   2   2   0   2   2   0   2   2   2   0   0   0   0   0   0   2   2   0   0   0   2   2   0   2   2   0   2   0   2   0   2   2   0   0   2   2   2   2   0   0   2   0
 MK-2-10                2   0   0   0   0   0   2   2   2   0   2   0   0   2   2   0   2   2   0   0   2   0   2   2   0   2   0   2   0   2   2   2   0   0   0   0   2   0   0   2   2   0   0   0   2   0   0   0   0   2   2   2   0   2   0   2   2   0   0   0   2   0   0   2   2   0   0   0   2   2   2   0   2   2   2   2   2   0   2   2   0   2   2   0   2   0   0   2   2   0   2   2   2   2   2   0   2   0   0   2   2   0   0   2   2   2   2   0   0   0   2   0   0   2   0   0   2   0   2   0   0   2   2   2   0   0   2   0   0   2   2   2   2   2   0   0   0   2   0   2   0   2   2   2   2   2   2   0   2   0   2   2   0   2   2   0   2   2   2   2   0   2   2   0   2   2   2   0   0   0   0   0   0   2   2   0   0   0   2   2   0   2   2   0   2   0   2   0   2   2   0   0   2   2   2   2   0   2   2   0
 MK-2-11                0   0   0   0   0   0   2   2   2   0   2   2   0   2   2   0   2   2   2   0   2   0   2   2   0   2   0   2   0   2   2   2   0   0   0   0   2   0   0   2   2   2   0   0   2   0   0   0   0   2   2   2   0   2   2   2   2   0   0   0   0   0   0   2   2   0   0   0   2   2   2   0   2   2   2   2   2   0   2   2   0   2   2   0   2   0   0   2   2   0   0   2   2   2   2   0   2   0   0   2   2   0   2   2   2   2   2   0   0   0   2   0   0   2   0   0   2   2   2   0   0   2   2   2   0   0   2   0   0   2   2   2   2   2   0   0   0   2   0   2   0   0   2   2   2   0   2   2   2   0   2   2   0   2   2   0   2   2   2   0   0   2   2   0   2   2   0   0   2   2   0   0   0   2   2   0   0   0   2   2   0   2   2   0   2   0   2   0   2   2   0   2   2   2   2   2   0   2   2   0
 MK-2-12                0   0   0   2   0   0   2   2   2   0   2   2   0   2   2   0   2   2   2   0   2   0   2   2   0   2   0   2   0   2   2   2   0   0   0   0   2   0   0   2   2   2   0   0   2   0   0   0   0   2   0   2   0   2   2   2   2   0   0   0   0   0   0   2   2   0   0   0   2   2   2   0   2   2   2   0   2   0   2   2   0   2   2   2   2   0   0   2   2   0   0   2   2   2   2   0   2   0   0   2   2   0   2   0   2   2   2   0   0   0   0   0   0   2   0   2   0   2   2   0   0   2   2   2   0   0   2   0   0   2   2   2   2   2   0   0   0   2   0   2   0   0   2   2   2   0   2   2   2   0   2   2   0   2   2   0   2   2   2   0   0   2   2   0   2   2   0   0   2   2   0   0   0   2   2   0   0   2   2   2   0   2   2   0   2   0   2   0   2   2   2   2   2   2   2   2   0   2   2   0
 MK-2-13                0   0   0   0   0   0   2   2   2   0   0   2   0   2   2   0   2   2   2   0   2   2   2   2   0   2   0   2   0   2   2   2   0   0   0   0   2   0   0   2   2   2   0   0   2   0   0   0   0   2   0   2   0   2   2   2   2   0   0   2   0   0   0   0   2   0   0   0   2   2   2   0   0   2   2   0   2   0   2   0   0   2   2   2   2   0   0   2   2   0   0   0   2   2   2   0   2   0   0   2   2   0   2   0   2   2   2   0   0   0   0   0   0   2   0   2   2   2   0   0   0   2   2   2   0   0   2   0   0   2   2   2   2   2   0   0   0   2   0   0   0   0   2   2   2   0   2   2   2   0   2   2   2   2   2   0   2   2   2   0   0   2   0   0   2   2   2   0   2   2   0   2   0   2   0   0   0   2   2   2   0   2   2   0   2   0   2   2   2   2   2   2   2   2   2   2   0   2   0   0
 MK-2-14                2   0   0   0   0   0   0   2   2   0   2   2   0   2   2   0   2   2   2   2   2   2   2   2   0   2   0   2   0   2   2   2   0   0   2   0   2   2   0   2   2   2   0   0   2   2   0   0   0   2   0   2   0   2   2   2   2   0   0   2   0   0   0   0   2   0   0   0   2   2   2   0   0   2   2   0   2   0   2   0   0   2   2   2   2   0   0   2   2   0   0   0   2   2   2   0   0   0   0   2   2   0   2   0   2   2   2   0   0   0   0   0   0   2   0   2   2   2   0   0   0   2   2   2   0   0   2   0   0   0   2   2   2   2   0   0   2   0   0   0   0   0   2   2   2   0   2   2   2   0   2   2   2   2   2   0   2   0   2   0   0   2   0   0   2   2   2   0   2   2   0   2   0   2   0   0   2   2   2   2   0   0   2   0   2   0   2   2   2   2   2   2   2   2   2   2   0   2   0   0
 MK-2-15                2   0   0   0   2   0   0   2   2   0   2   2   0   2   2   0   2   0   2   2   2   2   2   2   0   2   2   2   0   2   2   2   0   0   2   0   2   2   0   2   2   2   0   0   2   2   0   0   0   2   2   2   0   2   2   2   0   0   0   2   0   0   0   0   2   0   0   0   2   2   2   2   0   0   2   0   2   0   2   0   0   2   2   2   2   0   0   2   2   0   0   0   2   2   0   0   0   0   2   0   2   0   0   0   2   2   2   0   0   0   0   0   0   0   0   2   0   2   0   0   0   0   2   2   0   0   2   0   0   0   2   2   2   2   0   0   2   0   0   0   2   0   2   2   2   0   2   2   2   0   2   2   2   2   2   0   2   2   2   0   0   2   2   0   2   2   2   0   2   2   0   2   0   2   0   0   0   2   2   2   0   2   2   2   2   0   2   2   2   2   2   2   2   0   2   2   0   2   2   2
 MK-2-16                2   0   2   0   0   0   0   2   2   0   2   2   0   2   2   0   0   0   2   2   2   2   2   2   0   2   2   2   0   2   2   0   0   0   2   2   2   2   0   2   2   2   0   0   2   2   0   2   0   2   2   0   2   2   2   2   0   0   0   2   0   0   0   0   2   0   0   0   2   2   2   2   0   0   2   0   2   0   2   0   0   2   2   2   2   0   0   2   2   0   0   2   2   2   0   0   0   0   2   0   2   0   2   0   2   0   2   0   0   0   0   0   0   0   0   2   0   2   0   0   0   0   0   2   0   0   2   0   0   0   2   2   0   2   0   0   0   0   0   0   2   0   2   2   2   0   2   2   2   0   2   2   2   2   2   0   2   2   2   0   2   2   2   0   2   2   2   0   0   2   0   2   0   2   0   2   0   2   2   2   0   2   2   2   2   2   2   2   2   2   2   2   2   0   2   2   0   2   2   2
 MK-3-1                 0   2   0   0   2   0   2   0   0   2   2   2   0   0   2   0   2   0   0   0   0   2   2   0   2   0   0   2   0   2   2   2   0   2   2   0   0   2   0   2   2   2   0   2   0   2   0   2   2   0   2   0   0   2   0   2   0   2   0   0   0   0   2   0   0   2   0   2   0   0   2   2   0   0   0   0   2   2   2   0   2   2   2   2   2   0   2   2   2   2   2   0   0   0   2   0   2   2   2   2   2   2   2   2   2   0   0   0   2   2   2   2   2   0   2   2   2   0   2   0   0   0   0   2   2   0   2   2   0   2   2   0   0   2   0   0   2   2   2   2   2   2   2   0   2   0   2   2   0   0   2   2   2   0   0   2   2   0   0   2   2   2   2   2   0   2   2   0   2   0   2   0   0   2   0   2   2   0   2   0   2   0   0   0   2   0   2   0   2   0   2   2   2   2   2   0   2   0   2   2
 MK-3-2                 0   2   0   0   2   0   2   0   0   0   2   2   0   0   2   0   2   0   0   0   0   2   2   0   2   0   0   2   0   2   2   2   0   2   2   0   0   0   0   2   2   2   0   2   0   2   0   2   2   0   2   0   0   0   0   2   0   2   0   0   0   0   2   0   0   2   0   2   0   0   2   0   0   0   0   0   2   2   2   2   2   2   2   2   2   0   2   2   2   2   0   0   0   0   2   0   2   2   2   2   2   2   2   2   2   0   2   0   2   2   2   2   2   0   2   2   2   0   2   0   0   0   0   2   2   0   2   2   0   2   0   0   0   2   0   0   2   2   0   2   2   2   2   0   2   0   2   2   0   0   0   2   2   0   0   2   2   0   0   2   2   2   2   2   0   2   2   0   0   0   2   0   0   2   0   2   0   0   2   0   2   0   0   0   2   0   2   2   2   0   2   2   2   2   2   0   0   0   2   2
 MK-3-3                 0   0   0   0   2   0   2   0   2   0   2   2   0   0   0   0   2   0   0   0   0   2   2   2   2   0   0   2   0   2   2   2   0   0   2   0   0   0   0   2   2   0   0   2   0   2   0   2   2   0   2   0   0   0   0   2   0   2   0   0   2   0   2   0   0   2   2   2   2   0   0   0   0   2   0   2   0   2   2   2   2   2   2   2   2   2   2   2   2   2   0   2   0   2   0   0   2   2   2   2   2   0   2   2   2   0   2   0   2   2   2   2   2   0   2   2   2   0   2   0   0   0   0   2   2   0   2   0   0   2   0   0   0   2   0   0   0   0   0   0   0   2   0   0   2   0   2   2   0   0   0   2   2   0   2   0   2   0   0   2   2   2   2   2   0   2   2   0   0   0   2   0   0   2   0   2   2   0   2   0   0   0   0   0   2   0   2   2   2   0   2   2   2   0   2   0   0   0   2   2
 MK-3-4                 0   0   0   0   2   0   0   0   2   0   2   2   0   0   0   0   2   0   0   0   0   2   2   0   2   0   2   2   0   2   2   0   2   0   2   0   2   0   0   2   2   0   0   2   0   2   0   2   2   0   0   2   0   0   0   2   0   0   0   0   2   0   2   0   0   2   0   2   2   0   0   0   0   2   0   2   0   2   0   2   2   2   2   2   2   2   2   2   2   2   0   2   0   2   0   2   2   2   0   0   2   0   0   2   2   0   2   0   2   2   2   2   2   0   2   0   2   0   2   0   0   0   0   2   0   0   2   2   0   2   0   0   0   2   0   0   0   0   0   2   0   2   0   0   2   0   2   2   0   0   0   2   2   0   2   0   2   0   0   2   2   2   2   2   2   2   2   0   0   0   2   0   0   2   0   2   2   0   2   0   0   0   0   2   2   0   2   2   2   0   2   2   2   0   2   0   0   0   2   0
 MK-3-5                 0   0   0   0   2   0   0   0   0   0   2   0   0   0   0   0   2   0   0   0   0   2   0   0   2   2   2   2   0   2   2   0   2   0   2   0   2   0   0   2   2   0   0   2   0   2   0   0   2   0   0   2   0   0   0   2   2   0   0   0   2   0   2   0   0   2   0   2   2   2   0   0   2   2   0   2   0   2   0   2   2   0   2   2   2   0   2   2   2   2   0   2   0   2   0   0   2   2   0   2   2   0   0   2   2   0   2   0   2   2   2   2   2   0   2   2   2   0   2   2   0   0   0   2   0   0   2   2   0   2   0   0   0   2   0   0   0   0   0   2   0   2   0   0   2   0   2   2   0   0   0   2   2   0   2   0   0   0   0   2   2   2   2   0   2   2   0   0   0   0   2   0   0   2   0   2   2   2   0   0   0   0   0   2   2   0   0   2   2   0   2   2   2   2   2   0   0   0   2   0
 MK-3-6                 0   0   2   0   2   0   0   0   0   0   2   2   0   0   0   0   2   0   0   2   0   2   0   0   0   2   2   2   2   2   0   2   2   0   2   0   0   0   0   2   2   2   2   2   0   2   0   0   2   0   0   2   0   0   0   2   2   0   0   0   2   0   2   0   0   2   0   2   2   2   0   0   2   2   0   2   0   2   0   2   2   0   2   2   2   0   2   2   2   2   2   2   2   0   0   0   0   2   0   2   2   0   0   2   2   0   2   0   2   2   2   2   2   0   0   2   2   0   0   2   0   0   0   2   2   0   2   2   0   2   0   0   0   2   0   0   0   0   2   0   0   2   0   0   2   0   2   2   0   0   0   2   0   0   2   0   0   0   2   2   2   2   2   0   2   2   0   0   2   0   2   0   0   2   0   2   2   2   0   0   2   0   2   2   2   0   0   2   2   0   2   2   2   2   0   0   0   2   2   0
 MK-3-7                 0   0   2   0   2   0   0   0   0   0   2   2   0   0   0   0   2   0   0   2   0   2   0   0   0   2   0   0   2   2   0   2   2   0   2   0   0   0   2   2   2   2   2   2   0   2   0   0   2   0   0   2   0   0   0   2   2   0   0   0   2   0   0   0   0   2   0   0   2   2   0   0   2   0   0   0   0   2   0   2   2   2   2   2   2   0   0   2   2   2   2   2   2   0   0   0   0   2   0   2   2   2   0   2   2   0   2   0   2   2   2   2   2   0   0   0   2   0   0   2   0   0   0   2   2   0   2   2   2   2   0   0   0   0   0   0   0   0   2   0   0   2   0   0   2   0   2   2   0   0   0   2   0   0   2   0   0   0   2   2   2   2   2   0   2   2   0   0   0   0   2   0   0   2   2   2   2   2   2   0   2   0   2   2   2   0   2   0   2   0   2   2   0   2   0   0   0   2   2   0
 MK-3-8                 0   0   2   0   2   0   0   0   0   0   0   2   0   0   0   0   2   0   0   2   0   2   0   0   0   2   0   2   0   0   0   2   2   0   2   0   0   0   2   2   2   2   2   2   0   2   0   2   2   0   2   2   0   0   2   2   2   0   0   0   2   0   0   0   0   2   0   0   2   2   0   0   0   2   0   0   0   2   0   2   0   2   2   2   2   0   0   0   0   2   0   2   0   2   2   0   0   2   0   2   2   2   0   2   2   0   2   0   2   2   2   2   2   0   0   2   2   0   0   2   0   0   0   2   2   0   2   2   2   2   0   0   0   0   0   0   0   0   0   0   0   2   0   0   2   0   2   0   0   0   0   2   0   0   2   0   0   0   2   2   2   0   2   0   2   2   0   0   0   0   2   0   0   2   2   2   2   2   2   0   2   0   2   2   2   0   2   0   2   2   2   2   0   2   0   0   0   2   2   0
 MK-3-9                 0   0   2   0   0   0   0   0   0   0   0   2   0   0   0   0   2   2   0   2   0   2   0   0   0   2   0   2   0   0   0   2   2   0   2   0   0   0   2   2   0   2   2   2   0   2   0   2   2   0   2   2   0   0   2   2   0   0   0   0   0   0   0   0   0   2   0   0   2   2   2   0   0   2   0   0   2   2   0   2   0   2   2   2   2   0   0   0   0   0   0   2   0   2   2   0   0   2   0   2   2   0   0   2   2   0   2   0   2   2   2   2   2   0   0   2   2   0   0   2   0   0   0   2   2   0   2   2   2   2   0   0   0   0   0   2   0   0   0   2   0   2   0   0   2   0   2   0   0   2   0   2   2   2   2   0   0   0   2   2   2   0   2   0   2   2   0   0   0   0   2   0   0   2   2   2   2   2   0   0   2   0   2   2   2   0   2   0   2   2   2   2   0   2   0   0   0   2   2   0
 MK-3-10                0   0   2   0   0   0   0   2   0   0   0   0   0   0   0   2   2   2   0   2   0   2   0   0   0   2   2   2   0   0   0   2   2   0   2   0   0   0   2   2   0   2   2   2   2   2   0   2   2   0   2   2   0   0   2   2   0   0   0   0   0   0   0   0   0   2   0   0   0   2   2   0   0   2   0   0   2   2   0   2   0   2   2   2   2   0   0   0   0   0   0   2   0   2   2   0   0   2   0   2   2   0   0   2   0   0   2   0   2   2   2   2   2   0   0   2   2   0   0   2   0   0   0   2   2   0   2   2   2   0   0   0   0   2   2   2   0   0   0   2   0   2   0   0   2   0   2   0   0   2   0   2   2   0   2   0   0   0   2   2   2   0   2   0   2   2   0   0   0   0   2   0   0   2   2   2   2   2   2   0   2   0   2   2   2   0   0   0   2   2   2   2   2   2   2   0   0   2   2   0
 MK-3-11                0   0   2   0   0   0   0   2   0   0   0   0   0   0   0   2   2   2   0   0   0   2   0   0   0   2   2   2   0   0   0   2   2   2   2   2   0   0   2   2   0   2   0   2   0   2   0   2   2   0   2   0   0   0   2   2   0   0   0   0   0   0   0   0   0   2   0   0   2   2   2   0   2   2   0   0   0   2   0   2   0   2   2   2   2   0   0   0   0   0   0   2   0   0   2   0   0   2   0   2   2   2   0   2   0   0   2   2   2   2   2   2   2   0   0   2   2   0   0   2   0   0   0   2   2   0   2   2   2   0   0   0   0   2   2   2   2   0   0   2   0   2   0   0   2   0   0   0   2   2   0   2   2   0   2   0   0   0   2   0   2   0   2   0   2   2   0   0   0   0   2   0   0   2   2   2   2   2   0   0   2   0   2   2   2   0   0   0   2   2   2   2   2   2   2   0   0   2   2   0
 MK-3-12                0   0   2   0   0   0   0   2   0   0   0   0   0   0   0   2   2   2   0   0   0   2   0   0   0   2   2   2   0   0   0   2   2   2   2   2   0   0   0   2   0   2   0   2   0   0   0   2   2   0   2   0   0   0   0   2   0   0   0   0   0   0   0   0   0   2   0   0   2   2   2   0   2   2   0   0   2   2   0   2   0   2   2   2   2   0   0   0   0   0   0   2   0   0   2   0   0   2   0   2   2   0   0   2   0   2   2   2   2   2   2   2   2   0   2   2   2   0   0   0   0   0   2   2   2   0   2   2   2   0   0   0   0   2   2   2   2   0   2   0   2   2   0   0   2   0   0   0   2   2   0   2   2   2   2   0   0   0   2   0   2   0   2   0   2   2   0   0   0   0   2   2   0   2   2   2   2   2   0   0   2   0   2   2   2   0   0   0   2   2   2   2   2   2   2   0   0   0   0   0
 MK-3-13                0   0   2   0   0   0   0   2   0   0   0   2   0   0   0   2   2   2   0   0   0   2   0   0   0   2   2   2   0   0   0   2   2   2   2   2   0   0   0   2   0   2   0   2   0   0   0   2   2   0   2   0   0   0   0   2   0   0   0   0   0   0   0   0   0   2   0   0   2   2   2   0   2   2   0   0   2   2   0   2   2   2   2   0   2   0   0   0   0   0   0   2   0   0   2   0   0   2   0   2   2   0   0   2   0   2   2   2   2   2   2   2   2   0   2   2   2   0   0   2   0   0   2   2   2   0   2   2   2   0   0   0   0   2   2   2   2   0   2   0   2   2   0   0   0   0   0   0   2   2   0   2   2   2   2   0   0   0   2   0   2   0   2   0   2   2   0   0   2   0   2   2   0   2   2   2   2   2   0   0   2   0   2   2   2   0   0   0   2   2   2   2   2   2   2   0   0   0   0   0
 MK-3-14                0   0   2   0   0   0   0   2   0   0   0   2   0   0   0   2   2   2   0   0   0   2   0   0   0   2   2   2   0   0   0   0   2   2   2   2   0   0   0   2   0   2   0   2   2   0   0   2   2   0   2   0   0   0   0   2   0   2   0   0   2   0   0   0   0   2   0   0   0   2   2   0   2   2   2   0   2   2   0   2   2   2   2   0   2   0   0   0   0   0   0   2   0   2   2   0   2   2   0   2   2   0   2   2   2   2   2   2   2   2   2   2   0   0   2   2   2   0   2   2   2   0   2   2   2   0   2   2   2   0   0   0   2   2   2   2   2   0   2   0   2   2   2   0   0   0   0   2   2   2   0   2   2   2   2   0   0   0   2   0   2   2   2   0   2   2   0   0   2   0   2   2   0   2   2   2   2   2   2   0   2   0   2   2   2   2   0   2   2   2   2   2   2   2   2   0   0   0   0   0
 MK-3-15                0   0   2   0   0   0   0   2   0   0   0   0   0   0   0   2   2   2   0   0   0   2   0   0   0   2   2   2   0   0   0   0   2   0   2   2   0   0   0   2   0   2   0   2   2   0   0   2   2   0   2   0   0   2   0   2   0   2   0   0   2   2   0   0   0   0   0   0   0   2   2   0   0   2   2   0   2   2   0   2   0   2   2   0   2   2   0   0   0   0   0   2   0   2   2   0   2   2   0   2   2   0   2   2   2   2   2   2   2   2   2   2   0   0   2   2   2   0   0   2   2   0   2   2   2   0   2   2   2   0   0   0   2   0   2   0   2   0   2   0   2   2   2   0   0   2   0   2   2   2   0   2   2   2   2   0   0   0   2   0   0   2   2   0   2   2   0   0   2   0   2   2   0   2   2   0   2   2   2   0   2   0   2   2   2   2   0   2   2   2   2   2   2   2   2   0   0   0   0   0
 MK-3-16                0   0   2   0   0   0   0   2   0   0   0   0   2   0   0   2   2   2   0   0   0   2   0   0   0   2   2   2   0   0   0   0   2   2   2   2   0   0   2   2   0   2   2   2   2   2   0   2   2   0   2   0   0   2   0   0   2   2   0   0   2   2   0   0   0   0   0   0   0   2   2   0   0   2   2   0   2   0   0   2   0   2   2   0   2   2   0   0   0   0   0   2   0   2   2   0   2   2   0   2   2   0   2   2   2   2   2   2   2   2   2   2   0   2   2   2   2   0   0   0   2   0   2   2   2   2   0   2   2   0   0   0   2   0   0   0   2   0   2   0   2   2   0   0   0   2   0   2   0   2   0   2   2   2   2   0   0   0   2   0   0   2   2   0   0   0   0   0   2   0   2   2   0   2   0   0   2   2   2   2   2   2   2   0   2   0   0   2   2   2   2   2   2   2   2   2   0   0   0   0
 MK-4-1                 2   2   0   0   0   2   2   0   2   0   2   0   2   0   2   2   2   2   0   0   0   2   2   0   0   0   0   0   2   0   0   2   2   0   0   0   0   0   2   0   0   2   0   2   2   0   2   0   0   2   2   0   2   0   0   0   0   2   2   0   2   0   0   2   0   2   2   2   0   2   2   0   2   0   0   2   0   0   2   2   0   0   2   2   0   2   2   0   0   2   2   2   0   2   2   0   2   0   0   2   2   0   0   2   2   0   2   2   2   2   2   0   2   2   2   0   0   0   0   2   0   0   2   2   0   2   0   0   0   0   0   0   2   2   2   0   2   2   2   2   0   2   0   2   0   0   2   2   2   0   2   0   0   0   0   2   0   0   2   0   2   0   0   0   0   2   2   2   2   2   2   0   2   2   2   0   2   0   2   0   2   2   0   0   2   0   0   2   0   0   2   0   2   2   2   0   2   0   0   0
 MK-4-2                 2   2   0   0   2   2   2   0   2   0   2   0   0   0   2   2   2   2   0   0   0   2   2   0   0   0   0   0   2   0   2   2   2   0   0   2   0   2   2   0   0   2   0   2   2   0   2   2   0   2   2   0   2   0   0   0   0   2   2   2   2   0   0   2   0   2   2   2   0   2   2   0   2   0   2   2   0   0   2   0   0   0   2   2   0   2   2   0   0   2   2   2   0   2   2   0   2   0   0   2   2   0   0   2   2   0   2   0   2   2   2   0   2   2   0   0   0   0   0   2   0   0   2   2   0   0   0   0   0   0   0   0   2   2   2   0   2   2   2   0   0   2   0   2   0   0   2   2   2   0   2   0   0   0   0   2   2   2   2   0   2   2   0   0   2   2   2   2   2   0   2   0   2   2   2   0   2   0   2   0   2   2   0   0   0   2   0   2   0   0   2   0   0   2   2   0   2   0   0   0
 MK-4-3                 2   0   0   0   2   2   2   0   2   0   2   0   0   0   2   2   2   2   0   0   0   2   2   0   0   0   0   0   2   0   2   0   2   0   0   2   0   2   0   0   0   2   0   2   2   0   2   2   0   2   2   2   2   0   0   0   0   2   0   2   2   0   0   2   0   2   2   2   0   2   2   0   2   0   2   2   0   0   2   0   2   0   0   2   0   2   2   0   0   2   2   2   0   2   2   0   2   2   0   2   2   0   0   2   2   2   2   0   2   2   2   2   2   2   0   0   0   0   0   2   0   0   2   2   2   0   2   0   2   0   0   0   2   2   2   0   2   2   2   0   0   2   2   2   0   0   2   2   2   0   2   0   0   2   0   2   2   0   2   0   2   2   0   0   2   2   2   2   2   0   0   0   2   2   2   0   0   0   2   0   2   2   0   0   0   2   0   2   0   0   2   0   0   2   2   0   2   0   0   0
 MK-4-4                 2   0   0   0   2   2   2   0   2   0   2   2   0   0   2   2   2   2   0   0   0   2   2   0   0   0   0   0   2   0   2   0   2   0   0   2   0   2   0   0   0   0   0   2   2   0   2   0   0   2   2   2   2   0   0   0   0   2   0   2   2   0   0   2   0   2   2   2   0   0   2   0   2   0   2   2   0   0   2   0   0   0   0   2   0   2   2   0   0   2   2   2   0   2   2   0   2   2   0   2   2   0   0   2   2   2   2   0   2   2   0   2   2   2   0   0   0   0   0   2   0   0   2   0   2   0   2   0   2   0   0   0   2   2   2   0   2   2   2   0   0   2   2   2   0   0   2   2   2   0   2   2   2   2   0   2   2   2   2   0   2   0   0   0   2   2   2   2   2   0   0   0   2   0   2   0   0   0   2   0   2   0   0   0   0   2   0   2   0   0   2   0   0   2   2   0   2   0   0   0
 MK-4-5                 2   0   0   0   2   2   0   0   0   0   2   2   0   0   2   2   0   2   0   0   0   0   2   0   0   0   0   0   2   0   2   2   2   2   0   0   0   2   2   2   0   0   2   2   2   0   2   0   0   2   2   2   2   2   0   0   0   2   0   2   0   0   0   2   2   2   2   2   0   0   2   0   2   0   2   2   0   0   2   2   0   0   0   2   0   2   2   0   0   2   2   2   0   2   2   0   2   2   2   2   2   0   0   2   2   2   0   0   2   2   0   2   2   2   0   0   0   0   2   2   0   0   2   0   0   0   2   0   0   0   0   0   2   2   2   0   2   2   2   0   0   2   2   2   0   0   2   2   2   0   2   2   2   2   2   2   2   2   2   0   2   0   0   0   2   2   2   2   2   0   2   0   2   0   2   0   0   0   2   0   2   2   0   0   0   2   0   2   0   0   2   0   0   0   2   0   2   0   0   0
 MK-4-6                 2   0   0   0   2   2   0   0   0   0   2   2   0   0   2   2   0   2   0   0   0   0   2   0   0   0   0   0   2   0   2   2   2   2   0   0   0   2   2   2   0   2   2   2   2   0   2   0   0   2   2   2   2   2   0   0   2   2   2   2   0   0   0   2   2   2   2   2   0   0   2   0   2   0   2   2   0   0   2   2   0   0   0   2   0   2   2   0   2   2   2   2   0   2   2   0   2   2   0   2   0   0   0   2   2   2   0   0   2   2   0   2   2   2   0   0   0   2   2   2   0   0   2   0   0   0   2   0   2   0   0   0   2   2   0   0   2   2   2   2   0   2   2   2   0   0   2   2   2   0   2   2   2   2   0   2   2   2   2   0   2   0   0   0   2   2   2   0   2   2   2   0   2   0   2   0   2   0   2   0   0   2   0   2   0   2   0   2   0   2   2   0   0   0   2   0   2   0   0   0
 MK-4-7                 0   0   0   0   2   2   0   0   0   0   0   0   0   0   2   2   0   2   0   0   0   0   2   0   0   0   0   0   2   0   2   2   0   2   0   0   0   2   2   2   0   2   2   2   2   0   2   0   0   2   2   2   2   2   0   2   2   2   2   2   0   0   2   2   2   2   2   2   0   0   2   0   2   0   2   2   0   0   2   2   0   0   0   2   0   0   2   0   2   2   0   2   2   2   2   0   2   2   0   2   0   2   0   2   0   2   0   0   2   2   0   2   2   2   0   0   0   2   2   2   0   0   2   0   0   2   2   0   2   0   0   0   2   2   0   2   0   2   2   2   0   2   2   2   0   2   2   2   0   0   0   2   2   2   0   2   2   2   0   0   2   0   0   0   2   2   2   0   2   2   2   0   2   0   2   0   2   0   0   0   0   2   0   2   2   2   0   0   2   2   2   0   0   0   2   0   2   0   0   0
 MK-4-8                 0   0   0   0   2   2   2   0   2   2   0   0   2   0   2   2   0   2   0   0   0   0   2   0   2   0   0   0   2   0   2   2   0   0   2   0   0   0   2   2   0   2   2   2   2   2   2   0   2   2   2   2   0   0   0   2   2   2   2   2   0   0   2   2   2   2   2   0   0   0   2   0   2   0   2   2   0   2   2   2   0   0   0   2   0   0   2   0   2   2   0   2   2   2   2   2   2   2   0   2   0   2   0   2   0   2   0   0   2   2   0   2   2   2   0   0   0   2   2   2   0   0   2   0   2   2   2   0   0   2   0   0   2   0   0   2   0   2   2   2   2   2   2   2   0   2   2   2   0   0   0   2   2   2   0   2   2   2   0   0   0   0   0   0   2   2   2   0   2   2   2   0   2   0   2   0   0   0   0   0   0   2   0   2   2   2   0   0   2   2   2   0   0   0   2   0   2   0   0   0
 MK-4-9                 0   2   0   0   2   2   2   0   2   2   0   0   2   0   0   2   0   2   0   0   0   0   2   0   2   0   0   0   2   0   2   2   0   2   2   0   0   0   0   0   0   0   2   0   2   2   2   0   2   2   2   2   0   0   2   2   2   2   2   2   2   0   2   2   2   2   2   0   0   0   0   0   2   0   2   2   0   2   2   2   0   0   0   2   0   0   0   0   2   2   0   2   2   2   2   0   2   2   0   2   2   2   0   2   0   2   2   0   0   2   0   2   2   2   0   2   2   2   2   2   0   2   2   0   2   2   2   0   0   2   2   0   0   2   0   2   0   2   2   2   2   2   2   2   0   2   2   2   0   0   0   2   2   0   0   2   2   2   0   0   0   0   0   0   2   2   2   0   2   2   2   0   2   0   2   0   0   0   0   0   0   2   0   2   2   2   2   0   2   2   2   0   2   0   2   0   0   0   0   0
 MK-4-10                2   2   0   0   2   2   2   0   2   2   0   0   2   0   0   2   0   0   0   0   0   0   2   0   2   0   2   0   2   0   2   2   0   2   2   2   0   0   0   0   0   0   2   0   2   2   2   0   2   2   2   2   0   0   2   2   2   2   2   2   2   0   2   2   2   2   2   0   0   0   0   0   2   0   2   2   0   2   2   2   0   0   0   2   0   2   0   2   2   2   0   2   2   2   2   0   2   2   2   2   0   2   0   2   0   2   2   0   0   0   0   2   2   0   0   2   2   2   2   2   0   2   2   0   2   2   2   2   2   2   2   0   0   2   0   2   0   2   2   2   2   2   2   2   0   0   2   2   0   0   0   2   2   0   0   2   2   2   0   0   0   0   0   0   2   2   2   0   2   2   2   0   2   0   0   0   0   2   0   2   0   2   2   2   2   2   2   0   2   2   2   0   2   0   0   0   0   0   0   0
 MK-4-11                2   2   0   0   2   2   0   0   2   2   0   0   2   0   0   2   0   0   0   0   0   0   2   0   2   0   2   0   2   0   0   2   0   0   2   0   0   0   0   2   2   0   2   2   2   2   0   0   2   2   2   2   0   0   0   2   2   0   2   2   2   0   2   2   2   2   0   0   0   0   0   0   2   0   2   2   0   2   2   2   0   0   2   2   0   2   0   2   2   2   0   2   2   2   2   0   2   2   2   2   0   2   0   2   2   0   2   0   0   0   0   0   0   0   0   2   2   2   2   2   0   2   2   0   2   2   2   0   0   2   2   0   0   2   0   0   0   2   2   2   2   2   2   2   2   0   2   2   0   0   0   2   2   0   0   2   2   2   0   0   0   0   0   0   2   2   2   0   0   2   2   2   0   0   0   0   0   2   2   2   0   2   2   2   2   2   2   0   2   2   2   0   2   2   0   0   0   0   0   0
 MK-4-12                2   2   0   0   2   2   0   0   2   2   0   0   2   0   0   2   0   2   0   0   0   0   2   0   2   0   2   0   2   2   0   2   0   2   2   0   0   0   0   2   2   0   2   0   2   0   0   0   2   2   2   2   0   0   0   2   2   0   2   2   2   0   0   2   2   2   0   0   0   0   0   0   2   2   2   2   0   2   2   2   0   0   0   2   0   2   0   2   2   2   0   0   2   2   2   0   2   2   2   2   0   2   0   2   2   0   2   0   0   0   0   0   0   2   0   2   2   2   2   2   0   2   2   0   2   0   2   0   0   2   2   2   0   2   0   0   0   2   2   2   2   2   0   2   2   2   2   2   2   0   0   2   2   0   2   2   2   2   0   0   0   0   0   0   2   2   2   0   0   2   2   2   0   0   0   0   0   2   2   2   0   2   2   2   2   0   2   0   2   2   0   0   2   0   0   0   0   0   0   0
 MK-4-13                2   2   0   0   2   2   0   2   2   2   0   0   2   0   0   2   0   2   0   0   0   0   2   0   2   0   2   0   2   2   0   2   0   2   2   0   0   0   0   2   2   0   2   2   2   0   0   0   2   2   2   2   0   0   0   2   2   0   2   2   2   0   0   2   2   0   0   0   0   0   2   0   2   2   2   2   0   2   2   2   0   0   0   2   0   2   2   2   2   2   0   0   2   2   2   0   2   2   2   2   0   2   0   2   2   0   0   0   0   0   2   0   0   2   0   0   0   2   2   2   0   2   2   0   2   0   2   0   0   2   2   2   0   2   0   0   0   0   2   0   2   2   0   2   2   2   2   2   2   0   0   2   2   0   2   2   2   2   0   0   0   0   2   0   2   2   2   0   0   2   2   2   0   0   0   0   2   2   2   2   0   2   2   2   2   2   2   0   2   2   2   0   2   0   0   0   0   0   0   0
 MK-4-14                2   2   0   0   2   2   0   2   2   2   0   0   2   0   0   2   0   2   0   0   0   0   2   0   2   2   2   0   2   2   0   2   0   0   2   0   0   0   0   2   2   2   2   2   2   0   0   0   2   2   2   0   2   0   0   2   2   0   2   2   2   0   2   2   2   0   0   0   0   0   2   0   2   2   2   2   0   2   2   2   0   0   0   2   0   2   2   2   2   2   0   0   2   0   2   0   0   2   2   2   0   2   0   2   2   0   0   0   0   2   2   0   0   0   2   0   0   2   2   2   0   2   2   0   2   0   2   0   0   2   2   2   0   2   0   0   0   0   2   0   2   2   0   2   2   2   0   2   2   0   0   2   2   0   2   0   2   2   0   0   0   0   2   0   2   2   2   0   2   2   2   2   0   0   0   0   2   2   2   0   0   2   2   2   2   2   2   2   0   2   2   0   2   0   0   0   0   0   0   0
 MK-4-15                0   2   0   0   2   2   0   2   2   2   0   2   2   0   0   2   2   0   0   0   0   0   2   0   2   2   2   0   2   2   0   2   0   0   0   0   0   0   0   2   2   2   2   2   2   0   0   0   2   0   2   0   2   0   0   2   0   0   2   2   2   0   0   2   2   0   0   2   0   0   2   2   2   2   2   2   0   2   2   2   0   0   0   2   2   2   2   2   2   2   0   0   2   0   2   0   0   2   2   2   0   2   0   2   2   0   0   0   0   2   2   0   0   0   2   0   0   2   2   2   0   0   2   0   2   0   2   0   0   2   2   2   0   2   0   0   0   0   2   0   2   2   0   2   2   2   0   2   2   0   2   2   2   0   2   0   2   2   0   0   0   0   2   0   2   0   2   0   2   2   2   2   0   0   0   0   2   2   2   0   0   2   2   2   2   0   2   2   0   2   2   0   2   0   0   0   2   0   0   0
 MK-4-16                0   2   0   0   2   2   2   2   2   2   0   2   0   0   0   2   2   2   2   0   0   0   2   0   2   2   2   0   2   2   0   2   0   0   0   0   0   0   0   2   2   2   2   2   2   0   0   0   2   0   2   0   2   0   0   2   0   0   2   2   2   0   0   2   2   0   0   2   0   0   2   2   2   2   2   2   0   2   2   2   2   0   0   2   2   2   0   2   0   2   0   0   2   0   2   0   0   2   2   2   0   2   0   2   2   0   0   0   0   2   2   2   0   0   2   2   0   2   2   2   0   0   2   0   2   0   2   0   0   2   2   2   0   2   0   0   0   0   2   0   2   0   0   0   2   2   2   2   2   2   2   2   0   0   2   0   2   2   2   0   2   0   2   0   2   0   2   0   2   2   2   2   0   0   0   0   2   2   2   2   0   2   2   2   2   0   2   2   0   0   2   0   2   0   0   0   2   0   2   0
 MK-5-1                 2   2   0   0   2   2   2   2   0   2   0   2   0   2   0   0   2   2   2   0   0   0   2   0   2   0   0   2   2   2   0   0   2   0   0   0   2   0   2   0   0   0   0   2   2   2   0   2   0   0   0   2   0   2   0   2   2   0   0   0   0   0   2   2   2   2   0   0   0   2   0   0   2   0   0   0   0   0   2   0   0   2   0   2   2   2   0   0   0   0   0   2   0   0   0   2   0   0   2   0   0   0   2   2   2   2   0   2   2   0   2   0   2   2   2   0   0   0   0   2   0   0   0   0   0   0   0   2   2   2   0   0   2   2   2   2   2   0   0   2   0   0   2   0   2   0   2   2   0   2   2   2   0   0   0   2   0   2   0   0   2   0   0   2   0   2   2   0   2   2   2   0   0   0   2   0   2   0   0   2   2   0   0   0   0   0   2   0   2   2   0   2   0   0   0   2   2   0   0   2
 MK-5-2                 2   2   0   0   2   2   2   2   0   2   0   2   2   2   2   0   2   2   2   0   2   2   2   0   2   0   0   0   2   2   0   0   2   0   0   0   0   0   2   0   0   0   0   2   2   2   0   2   0   0   0   2   0   2   0   2   2   0   0   0   2   0   2   2   2   2   0   0   0   2   2   0   0   0   0   0   0   0   2   0   0   2   0   2   2   2   2   0   0   0   0   2   2   0   0   2   0   0   2   0   0   0   2   2   2   2   0   2   2   0   2   0   2   2   2   0   0   0   0   2   0   0   2   0   0   0   0   2   2   2   0   0   2   0   2   2   2   0   2   2   0   0   2   0   2   2   2   2   0   0   2   2   0   0   0   2   0   2   0   0   2   0   0   0   0   2   2   0   2   2   2   0   0   0   2   0   2   0   0   2   2   0   0   0   0   0   2   0   2   2   0   2   0   0   0   2   2   0   0   2
 MK-5-3                 2   2   0   0   2   0   2   2   0   2   0   2   2   2   2   0   2   2   2   2   2   2   2   0   2   0   0   0   2   2   0   0   2   0   0   0   0   2   2   0   0   0   0   2   2   2   0   2   0   0   0   2   0   0   2   2   2   2   0   0   0   0   0   2   2   2   0   0   0   2   2   0   0   0   0   0   0   0   2   0   0   2   0   2   2   2   0   2   0   0   0   2   0   0   0   2   0   0   2   0   0   0   2   2   2   2   0   2   2   2   2   0   2   2   2   0   0   0   0   2   2   0   2   0   0   0   0   0   2   2   0   0   2   0   2   2   2   0   2   2   0   0   2   2   2   2   2   2   2   0   2   2   2   0   0   2   0   2   0   0   2   0   0   0   0   2   0   0   2   2   2   0   0   0   2   0   2   0   2   2   2   0   0   0   0   0   2   0   2   2   0   2   0   0   0   2   2   0   0   2
 MK-5-4                 2   2   0   0   2   0   2   2   0   2   0   2   2   2   2   0   2   2   2   2   2   0   2   0   2   0   0   0   2   2   0   0   2   0   0   0   2   2   0   0   0   0   0   2   2   2   0   2   0   0   0   2   0   2   2   2   2   2   2   0   0   0   0   0   2   2   0   0   0   2   2   0   0   0   0   0   0   0   2   2   0   2   0   2   2   2   2   2   0   0   0   2   2   2   0   2   2   0   2   0   0   0   2   2   2   2   0   2   2   2   0   0   2   2   0   0   2   0   0   2   2   0   2   0   0   0   0   0   2   2   0   0   2   2   2   2   2   0   2   2   0   0   2   2   2   2   2   2   2   0   2   2   2   0   0   2   0   2   0   0   2   0   0   0   0   0   0   0   2   2   2   0   0   0   2   0   2   0   0   2   2   0   0   0   0   0   2   0   2   0   0   2   0   0   0   2   0   0   0   2
 MK-5-5                 2   2   0   0   2   0   2   2   0   2   2   2   2   2   0   0   2   2   2   2   2   0   2   0   2   0   0   0   2   2   0   0   2   0   0   0   2   2   0   2   0   0   0   2   2   2   0   2   0   2   0   2   0   2   2   2   2   2   2   0   2   0   0   0   2   0   0   0   0   2   2   0   0   0   0   0   2   0   2   2   0   0   0   2   2   2   2   0   0   0   0   2   2   2   0   2   0   2   2   2   0   0   2   2   2   2   0   2   2   2   0   0   0   2   0   0   2   0   0   2   2   0   2   0   0   0   0   0   2   2   0   0   2   2   0   2   2   0   2   2   0   0   2   2   0   2   2   2   2   0   2   2   2   0   0   0   0   2   0   0   2   0   0   0   0   0   0   0   2   2   2   0   0   0   2   0   2   2   0   2   2   0   0   0   0   0   2   0   2   0   0   2   0   0   0   2   0   0   0   2
 MK-5-6                 2   0   0   0   2   0   2   2   2   2   2   2   2   2   0   0   2   0   2   2   2   0   2   2   2   2   0   0   2   2   2   0   2   0   0   0   2   2   0   2   0   0   0   2   2   2   0   2   0   2   0   2   0   2   2   2   2   2   0   0   2   0   0   0   2   0   0   0   0   2   2   2   0   2   0   0   2   0   2   2   0   0   2   2   2   2   2   0   0   0   0   2   2   2   2   2   0   2   2   2   0   0   2   2   2   2   0   2   2   2   0   0   0   2   2   0   2   0   0   2   2   0   2   0   0   2   0   0   2   2   0   0   2   2   0   2   2   0   2   0   0   0   2   2   2   2   2   2   0   2   2   2   0   0   0   0   0   2   0   0   2   0   0   0   0   0   0   0   2   2   2   2   0   0   2   0   2   2   0   2   0   0   0   0   0   0   2   0   2   0   0   2   0   2   0   2   2   0   2   2
 MK-5-7                 2   0   0   0   2   0   2   2   2   2   2   2   2   2   0   0   2   0   0   2   2   0   2   2   2   2   0   0   2   2   2   0   2   0   0   0   2   2   0   2   0   0   0   2   2   2   0   2   0   2   0   2   0   2   2   0   2   2   0   0   2   0   0   2   2   0   0   0   0   2   2   2   0   2   2   0   2   2   2   2   0   0   2   2   2   2   2   0   0   0   0   0   2   2   2   2   0   2   2   2   2   0   2   2   2   2   0   2   2   2   0   0   0   2   2   0   2   0   0   2   2   0   2   0   0   2   0   0   2   2   0   0   2   2   0   2   2   0   0   0   0   0   2   2   2   2   0   2   0   2   2   2   0   0   2   0   0   2   0   0   2   0   0   0   0   0   0   0   2   2   2   2   2   0   2   0   2   2   0   2   0   0   0   0   0   0   2   0   2   0   0   2   0   2   0   0   2   0   2   2
 MK-5-8                 2   2   0   0   0   0   2   2   2   0   2   2   2   2   2   0   2   0   0   2   2   2   2   2   2   0   0   0   2   2   2   0   2   0   0   2   2   2   0   2   0   0   0   2   2   2   0   2   0   2   0   2   0   2   2   0   2   0   0   0   2   0   2   2   2   0   0   0   0   2   2   2   0   2   2   2   0   2   2   2   0   0   0   2   2   2   2   0   0   2   2   2   2   2   0   2   0   2   2   2   2   0   2   2   2   2   0   2   2   2   0   0   0   2   2   0   2   0   0   2   2   0   2   0   2   2   0   0   2   2   0   0   2   2   0   2   2   0   2   0   0   0   2   2   2   0   0   2   0   2   2   0   0   0   2   0   0   2   0   0   2   0   0   0   0   0   0   0   2   2   2   2   2   0   2   0   0   2   0   2   0   0   0   0   0   0   2   0   2   0   0   2   0   0   0   0   2   0   2   0
 MK-5-9                 2   2   0   0   0   0   2   2   2   0   2   2   2   2   2   0   2   0   2   2   2   2   2   2   2   0   0   0   2   2   2   0   2   0   0   0   2   2   0   2   0   0   0   2   2   2   0   2   0   2   0   2   0   2   0   0   2   0   0   0   2   0   2   2   2   0   0   0   2   2   2   2   0   2   2   2   0   2   2   2   0   0   0   2   2   0   2   0   0   2   2   2   2   2   2   2   2   2   2   2   2   0   2   2   2   2   0   2   2   2   0   0   0   2   2   2   2   0   0   0   2   0   2   0   2   2   0   0   2   2   0   0   0   2   0   2   2   0   2   0   0   0   2   0   2   0   0   2   0   2   2   0   0   0   2   0   0   2   0   0   2   0   0   0   0   0   0   0   2   0   2   2   0   0   2   0   0   2   0   2   0   0   0   0   0   0   2   0   2   0   2   2   0   0   0   0   2   0   2   2
 MK-5-10                2   2   0   0   0   2   2   2   2   0   2   2   2   2   2   0   2   2   2   2   2   2   2   2   2   0   0   0   2   2   2   0   2   0   0   0   0   2   0   2   0   0   0   2   2   2   0   2   0   2   0   2   2   2   0   0   2   0   0   0   2   0   2   2   2   0   2   0   2   0   2   2   0   2   2   2   0   2   2   2   0   0   0   2   2   0   2   0   0   2   2   2   0   2   2   2   2   2   2   2   2   0   0   2   2   2   0   0   2   2   0   0   0   2   2   2   0   0   2   0   2   0   2   0   2   2   0   0   2   2   0   0   0   0   0   2   2   0   2   0   0   0   2   0   2   0   0   2   0   0   2   0   0   0   2   0   0   2   0   0   2   0   0   0   0   0   0   2   0   0   2   2   0   0   2   0   0   2   0   2   0   0   0   2   0   0   2   0   2   0   2   2   0   0   0   0   2   0   2   0
 MK-5-11                2   2   0   0   2   2   0   2   2   0   2   2   2   2   2   0   2   2   2   2   2   2   2   2   2   2   0   2   2   2   2   0   2   0   0   0   2   2   0   2   2   2   0   0   2   2   0   2   0   2   0   2   2   2   0   0   2   0   0   0   2   0   2   2   2   2   0   0   2   0   2   2   0   2   2   0   0   2   2   2   0   0   0   2   2   0   2   0   0   2   2   0   0   2   0   2   2   2   2   2   2   0   0   0   2   2   0   0   2   2   0   0   0   2   2   2   0   2   2   0   0   0   2   2   0   2   0   0   2   2   0   0   0   0   0   2   2   0   2   0   0   2   2   0   2   0   0   2   2   0   2   0   0   0   2   2   0   2   0   0   2   0   0   2   0   2   0   2   0   0   2   2   0   2   2   0   0   2   0   2   0   2   0   2   0   0   2   2   2   0   2   2   0   0   0   0   2   0   2   0
 MK-5-12                0   2   0   0   2   2   0   2   2   0   2   2   0   2   2   0   2   2   2   2   2   2   2   2   2   0   0   2   2   2   2   0   2   0   0   0   2   2   0   2   2   0   0   0   2   2   0   2   2   2   0   2   2   2   0   0   2   0   0   0   2   0   0   2   2   2   0   2   2   0   2   0   2   2   2   0   0   2   2   2   0   0   0   2   2   0   2   0   0   2   2   0   0   0   0   2   2   2   2   2   2   2   0   0   2   2   0   0   2   2   0   2   0   2   2   2   0   2   2   0   2   0   2   2   0   0   0   0   2   2   0   0   0   0   0   2   2   2   2   0   0   2   2   2   2   0   0   2   2   0   2   0   0   0   2   2   0   2   0   0   2   2   0   2   0   2   0   2   0   0   0   2   2   2   2   2   0   2   0   2   0   0   0   2   0   0   2   2   2   0   0   2   0   0   0   2   2   0   2   0
 MK-5-13                0   2   0   0   2   2   0   2   2   0   2   2   0   2   2   0   2   2   2   2   0   2   2   2   2   0   0   2   2   2   0   0   2   0   0   0   2   2   0   2   2   0   0   2   2   2   0   2   2   2   0   2   2   2   0   0   2   0   0   0   2   0   0   2   2   2   2   2   2   0   2   0   2   2   2   0   2   2   2   2   0   0   0   2   2   0   2   0   0   2   0   0   2   0   0   2   0   2   2   2   2   2   0   0   2   2   0   0   2   2   2   2   2   0   2   2   0   2   2   0   0   0   2   2   0   0   0   0   2   2   0   0   0   0   0   2   2   0   2   0   0   2   2   2   2   0   0   0   2   0   2   0   2   0   2   2   0   2   0   0   2   2   0   2   0   2   0   2   0   2   0   2   2   0   2   2   0   2   0   2   0   0   0   2   0   0   2   0   2   0   0   2   2   0   0   2   2   0   2   0
 MK-5-14                0   2   0   0   2   2   0   0   2   0   2   0   0   2   2   0   2   2   0   2   0   0   2   2   2   0   0   2   2   2   0   0   2   0   0   0   2   2   0   2   2   0   0   2   2   2   0   2   2   2   0   2   2   2   0   0   2   0   0   0   2   0   0   2   2   0   2   2   2   0   2   0   2   2   2   0   2   2   2   2   0   0   0   2   2   0   2   0   0   2   0   0   2   0   0   2   0   0   2   2   2   2   0   0   0   2   0   0   2   2   2   2   2   0   2   2   0   2   2   0   0   0   2   2   2   0   0   0   2   2   0   0   0   0   0   2   2   0   2   0   0   2   2   2   2   0   0   0   2   0   2   2   2   0   2   0   0   2   0   0   2   2   0   2   0   2   0   2   0   2   0   2   2   0   2   2   0   2   0   2   0   0   0   2   0   0   2   0   2   0   2   2   2   0   0   2   2   0   2   0
 MK-5-15                0   2   0   0   2   2   0   0   2   0   2   0   0   2   2   0   2   2   0   2   0   0   2   2   2   0   0   2   2   2   0   0   2   0   0   0   2   2   0   2   2   0   0   0   2   2   0   2   2   0   0   2   2   2   0   0   2   0   0   0   0   0   0   2   0   0   2   2   2   0   2   0   2   2   2   0   2   2   2   2   2   0   0   2   2   0   2   0   0   0   0   0   2   0   0   2   0   0   2   2   2   0   0   2   0   2   0   2   2   2   2   2   2   0   2   0   0   2   2   0   0   0   2   2   0   0   0   0   0   2   0   0   0   0   0   2   2   0   2   0   0   2   2   2   2   0   0   0   0   0   2   2   2   0   2   0   2   2   0   0   2   2   0   2   2   0   0   2   0   2   0   2   2   0   2   2   0   0   0   2   0   0   0   2   0   0   2   0   0   0   2   2   2   0   2   2   2   0   2   0
 MK-5-16                2   2   0   0   2   2   0   2   0   0   2   0   0   2   2   0   2   2   0   2   0   0   2   2   0   0   0   2   2   2   2   0   2   0   0   0   0   2   0   2   2   0   0   0   2   2   0   2   2   0   0   2   2   2   0   0   2   0   0   0   0   0   0   2   0   0   2   2   2   2   2   0   0   0   2   2   0   2   2   2   2   0   0   2   2   0   2   0   0   0   0   0   2   0   0   2   0   0   2   2   2   0   0   2   0   2   0   0   2   2   2   2   2   0   2   0   2   2   2   0   0   0   2   2   0   0   0   0   0   2   0   0   0   0   0   2   2   0   2   0   0   2   2   2   2   0   0   0   0   2   2   2   0   0   2   0   2   0   0   0   2   2   0   2   2   0   0   0   0   2   0   2   2   0   2   2   0   2   0   2   0   0   0   2   0   0   2   0   0   0   2   2   2   0   2   2   2   0   2   0
 MK-6-1                 2   2   0   0   2   2   2   2   2   2   2   0   0   0   2   0   2   2   0   2   2   0   0   0   0   2   0   0   0   0   2   0   2   2   2   0   0   2   0   2   0   0   2   2   2   0   2   2   0   0   2   0   2   2   2   2   2   0   2   0   0   0   0   0   0   0   0   0   0   0   0   0   2   0   2   2   0   2   2   0   2   2   2   0   0   2   2   2   0   0   2   2   0   2   0   0   0   2   2   0   2   2   2   2   0   2   0   0   0   2   0   2   2   2   2   2   0   0   0   2   2   2   2   2   2   0   0   2   2   0   0   0   0   2   2   2   2   2   0   2   0   0   2   2   0   0   0   0   0   0   0   0   0   0   2   2   2   2   2   0   0   2   0   2   0   0   2   2   0   2   0   2   2   0   2   2   2   2   0   0   2   2   2   2   2   2   0   0   0   0   0   0   0   2   0   0   0   0   0   0
 MK-6-2                 2   2   0   0   2   2   2   2   2   2   2   0   0   0   2   0   2   2   0   2   2   0   0   0   0   2   0   0   2   0   2   0   2   2   2   0   0   2   0   2   0   0   2   2   2   0   2   2   0   0   2   0   2   0   0   2   2   2   2   0   0   0   0   0   0   0   2   0   0   0   0   0   2   0   2   2   0   0   0   0   2   2   2   0   0   0   2   2   0   0   2   2   0   2   0   0   0   2   2   0   2   2   2   2   0   2   2   0   0   2   0   2   2   2   2   2   0   0   0   2   2   2   2   2   2   0   0   2   2   0   0   0   0   2   2   2   2   2   0   2   0   0   2   2   0   0   0   0   0   0   0   0   0   0   2   2   2   2   2   0   0   2   0   2   0   0   2   2   0   2   0   0   2   0   2   2   2   2   0   0   0   2   2   2   2   0   2   0   0   0   0   0   0   2   0   0   0   0   0   0
 MK-6-3                 2   2   0   0   2   2   2   2   2   2   2   0   0   0   2   0   2   2   0   2   2   0   0   2   2   2   0   0   2   0   2   0   2   2   2   0   0   2   0   2   2   0   2   2   2   0   2   0   0   0   2   0   2   0   0   2   2   2   2   0   0   0   0   0   0   2   0   0   0   0   0   0   2   0   0   2   0   0   0   0   2   2   2   0   0   0   2   2   0   0   2   2   0   2   0   0   0   2   2   2   2   2   2   2   0   2   2   0   0   2   0   2   2   2   2   2   0   0   0   0   2   2   2   2   2   0   0   2   2   0   0   0   0   2   2   2   2   2   0   2   0   2   2   2   0   0   0   0   0   0   0   0   0   0   2   2   2   2   2   0   0   2   0   0   0   0   2   2   0   2   0   0   2   0   2   2   2   2   2   0   0   2   2   2   2   0   0   0   0   0   0   0   0   2   0   0   0   0   0   0
 MK-6-4                 2   2   0   0   2   2   2   0   2   2   2   0   0   0   0   0   2   2   0   2   2   0   0   2   2   0   0   0   2   0   2   0   2   2   2   0   0   2   0   2   2   0   2   2   2   0   2   0   0   0   0   0   2   0   0   2   2   2   2   0   0   0   0   0   0   2   0   0   2   0   0   0   2   0   0   2   0   0   0   0   0   2   2   0   0   0   2   2   0   0   0   2   0   2   0   0   0   2   2   2   2   2   2   2   0   2   0   0   0   2   0   2   2   2   2   2   0   0   0   0   2   2   2   2   2   0   0   2   2   0   0   0   0   2   2   2   2   2   0   2   0   0   2   0   0   0   0   0   0   0   0   0   0   0   0   2   2   2   2   2   0   2   0   0   0   0   2   2   0   2   0   0   2   0   0   2   2   2   2   2   0   2   0   2   2   0   0   0   0   0   0   0   0   2   0   0   0   0   0   0
 MK-6-5                 2   2   0   0   2   2   2   0   2   2   2   0   0   0   0   0   2   2   0   2   2   0   0   2   2   0   2   0   2   0   2   0   2   2   2   0   0   2   0   2   2   0   2   2   2   0   2   0   0   0   0   0   2   0   0   2   2   2   2   0   0   0   0   0   2   2   2   2   2   0   0   0   2   0   0   2   0   0   0   0   0   2   2   0   0   0   2   2   0   0   0   2   0   2   0   0   0   2   2   2   2   2   2   2   0   2   2   0   0   2   0   2   2   2   2   2   0   0   0   0   2   2   2   2   2   0   0   2   2   0   0   0   0   2   2   2   2   2   2   2   0   0   2   0   2   0   0   0   0   2   0   0   0   2   0   2   0   2   2   2   0   2   0   0   0   0   2   2   0   2   0   0   2   0   0   2   2   2   2   2   0   2   0   2   2   0   0   0   0   0   2   0   0   2   0   0   0   0   0   0
 MK-6-6                 2   2   0   0   2   2   2   0   2   2   0   0   0   0   0   0   2   2   0   2   0   0   0   2   0   0   2   0   2   2   2   0   2   2   2   0   0   2   0   2   2   0   2   2   2   0   2   0   2   0   0   2   2   0   0   0   2   2   2   0   0   2   0   0   2   2   2   2   2   0   0   0   2   0   0   2   0   0   0   0   0   2   2   0   0   0   2   2   0   0   0   2   0   2   0   0   0   2   2   2   2   2   2   2   2   2   2   0   0   2   2   2   2   2   2   2   0   0   2   0   2   2   0   2   0   0   2   2   2   0   0   0   2   2   2   2   2   2   2   0   0   0   2   0   2   0   0   0   0   0   0   0   0   2   0   2   0   2   2   2   0   2   0   0   0   0   2   2   0   2   0   0   2   0   0   2   2   0   0   2   0   2   0   2   2   0   0   0   0   0   2   0   0   2   0   0   0   0   0   0
 MK-6-7                 2   2   0   2   2   2   2   0   2   2   0   0   0   2   0   0   2   2   0   2   0   0   0   2   0   0   2   0   2   0   2   0   2   2   2   0   0   2   0   2   0   0   2   2   2   0   2   0   2   0   0   2   2   0   0   0   2   2   2   2   0   2   0   0   2   2   2   2   2   0   0   0   2   0   0   0   0   0   2   0   0   2   2   0   0   0   2   2   0   0   0   2   0   2   0   0   0   2   2   2   0   2   2   2   2   0   2   0   0   2   2   0   2   2   2   2   0   0   2   0   0   2   2   2   0   0   2   2   2   0   0   0   2   2   0   2   2   2   2   2   0   0   2   0   2   0   0   0   0   0   0   0   0   2   0   2   0   2   2   2   0   2   0   0   0   0   2   2   0   2   2   0   2   0   0   2   2   2   0   2   0   2   0   2   2   0   0   0   0   0   0   0   0   2   0   0   0   0   0   0
 MK-6-8                 2   2   0   2   2   0   2   0   2   2   0   0   0   2   0   0   2   2   0   0   0   2   0   2   0   0   0   0   2   0   2   0   0   2   2   0   0   2   0   2   0   0   2   2   2   0   2   0   2   2   0   2   2   0   0   0   2   2   2   2   0   2   0   0   2   0   0   2   2   2   0   0   2   0   0   0   0   0   2   0   0   2   2   0   0   0   2   2   0   0   0   2   0   2   0   0   0   2   2   2   2   2   2   2   2   0   2   0   0   2   2   0   2   2   2   2   0   0   2   0   0   2   0   2   0   0   2   2   2   0   0   0   2   0   2   2   2   2   2   2   0   0   2   0   2   2   0   0   2   2   0   0   0   2   0   2   0   2   0   2   2   2   0   0   0   0   2   2   0   2   2   0   2   0   0   2   2   2   0   2   2   2   0   2   2   0   0   2   0   0   0   2   0   2   0   0   0   0   0   0
 MK-6-9                 2   2   0   2   2   0   2   0   2   2   2   0   0   2   0   0   2   2   0   0   0   2   0   2   0   0   2   0   2   0   2   2   0   2   2   0   0   2   0   2   2   0   2   0   2   0   2   0   2   2   0   2   2   0   0   0   2   2   2   2   0   2   0   0   2   0   0   2   2   2   0   0   2   2   0   0   0   2   2   0   0   2   2   0   0   0   2   2   2   0   0   2   0   2   0   0   0   0   2   0   2   2   2   0   2   0   2   0   0   2   2   0   2   2   0   2   0   0   2   0   0   0   0   2   0   0   2   2   2   0   0   0   2   0   2   2   2   2   2   2   0   0   2   0   2   2   0   0   2   0   0   0   0   2   0   2   0   2   0   0   0   2   0   0   0   2   2   2   0   2   2   0   2   0   0   2   2   2   0   2   2   2   0   2   2   0   0   2   0   0   2   2   0   2   0   0   0   0   0   0
 MK-6-10                2   2   0   2   2   0   2   0   2   2   2   0   0   2   0   0   2   2   0   0   0   2   0   2   0   0   2   0   2   0   2   2   0   2   2   0   0   2   0   2   2   0   2   0   2   0   2   0   2   2   0   2   2   0   0   0   2   2   2   2   0   2   0   0   2   2   0   2   2   2   0   0   2   2   0   0   0   2   0   0   0   2   0   2   0   2   2   2   2   0   0   2   0   2   0   0   0   0   2   0   2   2   2   0   2   0   2   2   0   2   2   0   2   2   0   2   0   0   2   0   2   0   0   2   0   0   2   2   2   0   0   0   2   0   2   2   0   2   2   2   0   0   2   0   2   2   0   0   2   0   0   0   0   2   0   2   2   2   0   0   0   2   0   0   0   2   2   2   0   2   2   0   2   0   0   2   0   2   0   0   2   2   0   2   2   0   0   2   0   0   2   2   2   2   0   0   0   0   0   0
 MK-6-11                2   2   0   2   2   2   2   0   2   2   2   0   0   2   0   0   0   2   0   0   2   2   2   2   0   0   2   0   2   0   2   2   0   2   2   0   0   2   0   2   2   0   2   0   2   0   2   0   2   2   0   2   2   0   0   0   2   0   2   2   0   2   0   0   2   2   0   2   2   2   0   0   0   0   0   0   0   2   2   0   0   2   0   2   0   2   2   2   2   0   0   0   0   2   0   0   0   0   0   0   2   0   2   0   2   0   2   2   0   2   2   2   2   2   0   2   0   0   2   0   2   0   0   2   0   2   2   2   2   0   0   0   2   0   2   2   0   2   2   2   0   0   2   0   2   2   0   0   2   0   0   0   0   2   2   2   2   2   0   0   0   0   0   0   0   2   2   2   0   2   2   0   2   0   0   2   0   0   0   0   2   2   0   2   2   0   0   2   0   0   2   2   2   2   0   0   0   0   0   0
 MK-6-12                2   2   0   2   2   2   2   0   2   2   2   0   0   2   0   0   0   0   0   0   2   2   2   2   0   2   2   0   2   0   2   2   0   0   2   0   0   2   0   2   2   0   2   0   2   0   0   2   0   2   0   0   2   0   0   0   2   0   2   2   0   2   0   0   2   0   0   2   2   2   0   0   0   0   0   0   0   0   2   0   0   2   2   2   0   2   2   2   2   0   0   0   2   2   0   0   0   0   2   0   2   0   2   0   2   0   2   2   0   2   2   2   2   2   0   2   0   0   2   0   2   2   0   2   0   2   2   2   2   0   0   0   2   0   0   2   0   2   2   2   0   0   2   0   2   0   0   0   0   0   0   0   0   2   2   2   2   2   0   0   0   0   0   0   0   0   2   2   0   2   2   0   2   0   2   2   0   0   0   0   2   2   0   2   2   0   0   2   0   0   2   2   2   0   0   0   0   0   2   0
 MK-6-13                2   2   0   2   2   2   2   0   0   2   0   0   0   2   0   0   0   0   0   0   0   2   2   2   0   2   2   0   2   0   2   2   0   2   2   0   0   2   0   2   2   0   2   0   2   0   0   2   0   2   0   0   2   0   0   0   2   0   2   2   0   2   0   0   2   0   0   2   2   2   0   0   0   0   0   0   0   0   2   0   0   2   2   2   2   2   2   2   2   0   0   0   0   2   0   0   2   0   2   0   2   2   2   0   2   0   2   2   0   2   2   2   2   2   0   2   0   0   2   0   2   2   0   2   0   2   2   2   2   0   0   0   2   0   0   2   0   2   2   2   0   0   2   0   2   2   0   0   0   2   0   0   0   2   2   2   2   2   2   0   0   0   0   0   0   0   2   2   0   2   2   0   2   0   2   2   0   2   0   0   2   0   0   2   2   0   0   2   0   2   2   2   2   0   0   0   0   2   2   0
 MK-6-14                2   2   2   2   2   2   2   0   0   2   0   0   0   2   0   0   0   0   0   0   0   2   2   2   0   2   2   0   2   2   2   2   0   2   0   0   2   2   0   0   2   0   2   0   2   0   0   2   2   2   0   0   2   0   0   0   2   0   2   2   0   2   0   0   2   0   0   2   2   2   0   0   0   0   0   0   0   0   0   0   0   2   2   2   2   2   2   2   2   0   0   0   0   2   0   0   2   0   2   0   2   2   2   0   2   0   2   2   0   2   2   2   2   0   0   0   0   0   2   0   2   2   0   2   2   0   2   2   2   0   0   0   2   0   0   2   0   2   2   2   0   0   2   2   0   2   2   0   0   0   0   0   0   2   2   2   2   2   2   0   0   0   2   0   0   0   2   2   0   2   0   0   2   0   2   2   2   2   2   0   2   0   0   2   2   2   0   2   0   2   2   2   2   0   0   0   0   2   2   0
 MK-6-15                2   2   2   2   0   2   2   0   0   2   2   0   0   2   0   2   0   0   0   0   0   2   2   2   0   2   2   0   2   2   2   0   0   2   0   0   2   2   0   0   2   0   2   0   2   0   0   0   2   2   0   0   2   0   0   0   2   0   2   0   0   2   0   2   2   0   0   2   2   2   0   0   0   0   0   0   2   2   0   0   0   2   2   2   2   2   2   2   2   2   0   2   0   2   0   0   2   2   2   0   2   2   2   0   2   0   2   2   0   2   2   2   2   0   0   0   0   0   0   0   2   2   0   2   2   0   2   2   0   0   0   0   2   0   0   2   0   2   2   2   2   0   2   2   0   2   2   0   0   0   0   0   0   2   2   2   2   2   2   0   0   0   2   0   2   0   2   0   0   2   0   0   2   0   2   2   2   2   2   0   2   0   0   2   2   2   0   2   2   2   2   2   2   0   0   0   0   2   2   0
 MK-6-16                2   2   2   2   2   2   2   0   0   2   2   0   0   2   2   0   0   0   0   0   2   2   2   2   0   2   0   2   2   2   2   0   0   0   0   0   2   2   0   0   2   0   2   0   2   0   0   0   0   2   0   0   2   0   0   0   0   0   2   0   0   2   0   2   2   0   0   2   2   2   0   0   0   0   0   0   2   2   0   2   0   2   2   2   2   2   2   2   2   2   2   2   0   2   0   0   2   2   2   0   2   2   2   0   0   0   2   2   0   2   2   0   2   2   0   2   0   0   0   0   2   2   0   2   2   0   0   2   0   2   0   0   2   0   0   2   0   2   2   2   2   0   2   2   0   2   2   2   0   0   0   0   0   2   2   2   2   2   2   0   0   0   2   0   2   0   2   0   2   2   0   0   2   0   2   2   2   2   2   0   2   0   0   2   0   2   0   2   0   2   2   2   0   0   2   0   0   2   2   0
 
!****************************************** Phenotypic Data **********************************************************
!-100.0 is resevred for missing phenotype
SimulatedTrait1        11.6277    9.6492    8.1908   11.2957   12.4653   10.2901   12.8245    9.1205   12.1796    9.6093   13.5555   12.8599    8.2699    8.8271    9.2714   10.4958   13.4581   10.3564    8.5975    7.9244    9.5542    7.0412   11.0638    7.8147    8.9872    8.9483   11.0195    9.5173    8.8642   10.5757   10.0721    9.9641   10.3888   10.9969    8.1119    9.1056    7.7746   11.7633   10.5863    8.7948    9.8816    9.0714    7.0349   10.5622    9.3668   10.3787    9.6752   11.0399    8.3904   13.1945   10.3091    9.8923    9.8860   11.5889    8.9139   10.5441   10.8298   10.4082   10.0689   10.0373    9.2900    8.5210   11.7914    9.5421   11.4098    9.8301   12.0012   11.3730    9.2782    9.9867   10.2607    8.4846   11.2775   10.9249   10.8507   12.4647   10.4947    7.4093    9.7948    7.8334    7.1820   11.0216    9.2981   10.9742   10.2411    9.4871   12.1254    7.2790   10.7769    9.8150    7.6521   11.6824    8.8104    9.5362    9.5109    9.4511   12.2113    8.7135    8.4282    9.9106   11.8566    9.2698   10.0528   12.5423    9.1782   11.5242   11.7452    8.7843   10.4002    8.6807    9.3116   10.8405   10.4340   10.8700    9.3359    7.6518    9.8811    8.3662    9.6662   10.3376   11.3135   10.1142   11.3107   11.1044   10.9951   10.0341   12.1859    9.1404   10.3697   11.3364    9.9305    9.3430   12.9385   11.0840   12.7852    7.7162   10.0455   10.2972   10.2508    9.3887   11.0161   10.9941   11.6274   10.5914    9.7553    9.1732    9.5656   11.2692    9.1109    8.0358   13.1943   10.3214    9.6048   10.1493   12.4797   11.8188   10.0014   11.6613   12.3607    8.3069    9.9034    8.6155    6.1228    6.5784   10.8141    9.6531    9.4819    7.7984    9.8648   11.3512   10.3003    7.0528   10.8354    8.2562   10.5330    9.6697    9.2916    8.8758    8.3664   10.6701   11.0639   11.4269    8.2319    8.9565    8.0741   10.6023    8.8169    9.2005    9.8940    9.0347    9.7644    9.5194   11.3945   11.6800    8.3429   10.4119    8.5363    8.9736   10.7697   10.2006
SimulatedTrait2        14.0702   14.6475   15.6925   13.7860   15.5355   13.9785   15.6208   14.1884   15.4613   18.1228   16.5670   18.7614   14.0367   13.0755   14.5990   12.7168   15.6425   16.1038   17.3283   14.9135   13.5447   13.7805   17.5836   15.6737   14.6724   12.8771   14.3533   17.1401   16.6275   16.1212   14.9534   15.1480   14.0010   15.0902   16.0591   13.7772   16.3896   12.7067   15.7310   16.7058   13.1957   14.1195   14.8351   15.5638   14.0905   16.8614   11.8122   17.0490   14.8936   13.4598   11.9981   16.0699   15.7724   14.9693   15.9859   16.3677   15.0729   16.2452   14.8581   12.5092   16.1359   11.7555   17.1200   14.3655   14.6374   14.5638   13.9540   15.8405   17.3401   15.5883   16.9100   12.7328   13.1609   15.4065   14.7719   15.8079   17.5800   15.1725   15.8663   18.1261   13.9448   14.9487   13.6667   15.4018   15.3462   15.7589   15.6625   15.0693   13.8593   15.9151   12.3506   14.6510   16.2315   17.0889   12.9282   15.9195   14.4610   14.2977   14.7800   13.8136   15.8023   12.0006   14.1021   16.3830   15.8968   15.0042   14.3766   14.4714   14.8195   15.8350   14.5017   13.9081   16.5455   13.4571   13.4292   16.5540   15.9186   13.7752   15.5109   14.6028   15.1398   14.9816   13.3334   12.6782   13.5088   15.8733   14.1020   16.3537   14.3292   15.2192   14.4648   14.9180   14.9374   14.2866   15.2797   15.5667   14.0469   13.7137   13.7685   15.4231   12.2166   14.2306   13.5338   13.8897   15.9452   12.4968   14.3991   17.9008   15.2263   12.9318   13.2796   17.3037   14.6482   14.2893   15.6860   15.4733   14.2524   15.2814   13.3192   16.8517   16.0694   14.4639   15.0092   15.2768   15.7020   14.3874   12.5016   13.1452   14.7236   16.4877   16.9860   14.6430   14.6525   16.7013   18.0950   13.9698   17.2833   12.1399   14.0913   16.4538   15.3629   12.5975   12.8735   14.5792   14.9478   12.6343   14.4653   16.4153   15.3907   12.7588   13.9511   16.8318   13.9983   15.1743   13.9596   17.4236   14.7250   15.0166   14.6828   12.5454
 
