# Supplementary material for: Inclusive Composite Interval Mapping of QTL by Environment Interactions in Biparental Populations
Source: PLoS One. 2015 Jul 10;10(7):e0132414. doi: 10.1371/journal.pone.0132414 (PMC4498613; doi:10.1371/journal.pone.0132414)
Supplement: S3 File — (ZIP) [file pone.0132414.s003.zip › Simulation for unliked model/Simulated popualtions/run_00013.met]

!**********************Note: lines staring with "!" are remarks and will be ignored in the program********************
!*********************************General Information**********************************
!Assuming F1 = P1 x P2, populations available in QTL IciMapping are: 
!  1, P1BC1F1 = P1 x F1, the first backcrossing where P1 is used as the recurrent parent;
!  2, P2BC1F1 = P2 x F1, the first backcrossing where P2 is used as the recurrent parent;
!  3, F1DH, F1-derived doubled haploids; 
!  4, RIL or F1RIL, recombination inbred lines through the repeated selfing of F1;
!  5, P1BC1RIL, recombination inbred lines through the repeated selfing of P1BC1F1;
!  6, P2BC1RIL, recombination inbred lines through the repeated selfing of P2BC1F1;
!  7, F2, the selfing generation of F1;
!  8, F3, the selfing generation of F2;
!  9, P1BC2F1, the second backcrossing where P1 is used as the recurrent parent; 
! 10, P2BC2F1, the second backcrossing where P2 is used as the recurrent parent;
! 11, P1BC2RIL, recombination inred lines through the repeated selfing of P1BC2F1; 
! 12, P2BC2RIL, recombination inred lines through the repeated selfing of P2BC2F1; 
! 13, P1BC1F2, the selfing generation of P1BC1F1; 
! 14, P2BC1F2, the selfing generation of P2BC1F1; 
! 15, P1BC2F2, the selfing generation of P1BC2F1; 
! 16, P2BC2F2, the selfing generation of P2BC2F1; 
! 17, P1BC1DH, P1BC1F1-derived doubled haploids; 
! 18, P2BC1DH, P2BC1F1-derived doubled haploids; 
! 19, P1BC2DH, P1BC2F1-derived doubled haploids; 
! 20, P2BC2DH, P2BC2F1-derived doubled haploids; 
   3      !Mapping Population (see remarks above)
   2      !Mapping Function (1 for Kosambi; 2 for Haldane; 3 for Morgan)
   2      !Marker Space Type (1 for intervals; 2 for positions)
   1      !Marker Space Unit(1 for centiMorgans; 2 for Morgan)
   6      !Number of Chromosomes (or Linkage Groups)
 200      !Size of the mapping population
   2      !Number of environments
 
!***************************************** Chromosomes and Linkage Maps **********************************************
!Chromosome                 NumMarkers
-CH1                        16
-CH2                        16
-CH3                        16
-CH4                        16
-CH5                        16
-CH6                        16
!Linkage map (Marker name followed by position or the interval length)
 MK-1-1                1     0.000
 MK-1-2                1    10.000
 MK-1-3                1    20.000
 MK-1-4                1    30.000
 MK-1-5                1    40.000
 MK-1-6                1    50.000
 MK-1-7                1    60.000
 MK-1-8                1    70.000
 MK-1-9                1    80.000
 MK-1-10               1    90.000
 MK-1-11               1   100.000
 MK-1-12               1   110.000
 MK-1-13               1   120.000
 MK-1-14               1   130.000
 MK-1-15               1   140.000
 MK-1-16               1   150.000
 MK-2-1                2     0.000
 MK-2-2                2    10.000
 MK-2-3                2    20.000
 MK-2-4                2    30.000
 MK-2-5                2    40.000
 MK-2-6                2    50.000
 MK-2-7                2    60.000
 MK-2-8                2    70.000
 MK-2-9                2    80.000
 MK-2-10               2    90.000
 MK-2-11               2   100.000
 MK-2-12               2   110.000
 MK-2-13               2   120.000
 MK-2-14               2   130.000
 MK-2-15               2   140.000
 MK-2-16               2   150.000
 MK-3-1                3     0.000
 MK-3-2                3    10.000
 MK-3-3                3    20.000
 MK-3-4                3    30.000
 MK-3-5                3    40.000
 MK-3-6                3    50.000
 MK-3-7                3    60.000
 MK-3-8                3    70.000
 MK-3-9                3    80.000
 MK-3-10               3    90.000
 MK-3-11               3   100.000
 MK-3-12               3   110.000
 MK-3-13               3   120.000
 MK-3-14               3   130.000
 MK-3-15               3   140.000
 MK-3-16               3   150.000
 MK-4-1                4     0.000
 MK-4-2                4    10.000
 MK-4-3                4    20.000
 MK-4-4                4    30.000
 MK-4-5                4    40.000
 MK-4-6                4    50.000
 MK-4-7                4    60.000
 MK-4-8                4    70.000
 MK-4-9                4    80.000
 MK-4-10               4    90.000
 MK-4-11               4   100.000
 MK-4-12               4   110.000
 MK-4-13               4   120.000
 MK-4-14               4   130.000
 MK-4-15               4   140.000
 MK-4-16               4   150.000
 MK-5-1                5     0.000
 MK-5-2                5    10.000
 MK-5-3                5    20.000
 MK-5-4                5    30.000
 MK-5-5                5    40.000
 MK-5-6                5    50.000
 MK-5-7                5    60.000
 MK-5-8                5    70.000
 MK-5-9                5    80.000
 MK-5-10               5    90.000
 MK-5-11               5   100.000
 MK-5-12               5   110.000
 MK-5-13               5   120.000
 MK-5-14               5   130.000
 MK-5-15               5   140.000
 MK-5-16               5   150.000
 MK-6-1                6     0.000
 MK-6-2                6    10.000
 MK-6-3                6    20.000
 MK-6-4                6    30.000
 MK-6-5                6    40.000
 MK-6-6                6    50.000
 MK-6-7                6    60.000
 MK-6-8                6    70.000
 MK-6-9                6    80.000
 MK-6-10               6    90.000
 MK-6-11               6   100.000
 MK-6-12               6   110.000
 MK-6-13               6   120.000
 MK-6-14               6   130.000
 MK-6-15               6   140.000
 MK-6-16               6   150.000
!*********************************** Marker Types ********************************************************************
!Co-dominant marker: When heterozygote F1 is present, P1 is coded as 2, F1 is coded as 1, and P2 is coded as 0; Otherwise, P1 is coded as 2, and P2 is coded as 0. 
!Dominant marker: When heterozygote F1 is present, P1 and F1 are coded as 12, and P2 is coded as 0; Otherwise, P1 is coded as 2, and P2 is coded as 0.  
!Recessive markers: When heterozygote F1 is present, P1 is coded as 2, and F1 and P2 are coded as 10; Otherwise, P1 is coded as 2, and P2 is coded as 0. 
!Missing marker is coded as -1. 
 MK-1-1                 2   0   0   2   0   2   0   0   2   2   2   0   2   0   2   0   2   2   0   2   0   2   2   0   2   0   2   0   0   2   2   2   0   2   0   0   0   2   0   2   0   0   0   0   2   2   0   0   0   2   2   2   2   0   0   2   2   0   0   2   2   0   2   2   2   0   0   2   0   2   2   0   2   2   2   0   0   0   0   2   0   0   2   0   2   2   2   2   2   2   2   0   2   2   0   0   0   0   2   2   2   0   2   0   2   0   0   0   0   2   2   0   0   0   2   2   0   2   0   0   2   2   0   0   0   0   2   2   2   2   0   2   2   2   2   0   2   2   2   2   0   2   0   0   2   2   0   0   2   0   2   2   0   0   2   0   2   2   0   2   2   0   0   2   2   2   0   0   0   2   2   2   0   2   2   2   2   0   2   2   0   2   2   0   2   2   2   0   2   2   2   2   2   0   0   0   0   0   2   0
 MK-1-2                 2   0   2   2   0   2   0   0   2   2   2   0   2   0   2   0   2   2   2   0   0   2   2   0   0   0   2   0   2   2   2   2   0   2   0   0   0   2   0   2   0   0   0   2   2   2   0   0   0   2   2   2   2   0   0   2   2   0   0   2   2   0   2   2   2   0   0   2   0   2   2   0   2   2   0   0   0   0   0   2   0   0   2   0   0   2   2   2   2   2   2   0   2   2   0   0   0   0   2   2   2   0   2   2   2   0   0   0   0   2   2   0   0   0   2   2   0   2   0   0   2   2   0   0   0   0   2   2   0   2   0   2   0   2   2   0   2   2   2   2   0   2   0   0   2   2   0   0   2   0   0   2   2   0   2   0   2   0   2   0   2   0   0   2   2   2   0   0   0   2   2   2   0   2   2   0   2   0   2   2   0   0   2   0   2   2   0   0   2   2   2   2   2   0   0   0   0   2   2   2
 MK-1-3                 2   0   2   2   2   2   0   0   2   2   2   0   2   0   2   0   2   2   0   0   0   2   2   0   0   0   2   0   2   2   2   2   0   2   0   0   0   2   0   2   0   0   2   2   2   2   0   0   0   2   2   2   2   0   0   2   2   0   0   2   2   0   2   2   2   0   0   2   0   2   2   0   2   0   0   2   0   0   0   2   0   0   0   0   0   2   2   2   2   2   2   0   2   2   2   0   0   0   2   2   0   0   2   2   2   0   0   0   2   2   2   0   0   0   2   2   0   2   0   0   2   2   0   0   0   0   0   2   0   2   0   2   0   0   0   2   2   2   2   0   2   2   0   0   2   2   2   2   0   0   0   2   2   0   2   0   2   2   2   2   0   0   2   2   2   2   0   0   0   2   2   2   2   0   2   0   2   2   2   2   0   0   2   0   2   2   2   0   2   2   2   2   2   0   0   0   0   2   2   2
 MK-1-4                 2   0   2   2   2   2   0   0   2   2   0   0   2   0   2   0   2   2   0   0   0   2   2   0   0   0   2   0   2   2   2   2   0   2   0   0   0   0   0   2   0   0   2   2   2   2   0   0   0   2   2   2   2   0   0   2   2   0   0   2   2   0   2   2   2   0   0   2   0   0   2   0   2   0   0   2   0   0   0   0   2   0   0   0   0   2   0   2   2   2   0   0   2   2   2   0   0   0   2   2   0   0   2   2   2   0   0   0   2   2   2   0   0   0   2   2   0   2   0   0   2   2   0   0   0   0   0   2   0   2   0   2   0   0   2   2   2   2   0   0   2   2   0   0   2   2   2   2   0   0   0   2   2   0   0   0   2   2   2   2   0   0   2   2   2   2   0   2   0   2   2   2   2   0   2   0   2   2   2   2   0   2   2   0   2   2   2   0   2   2   2   2   2   0   0   0   0   2   2   2
 MK-1-5                 2   0   2   2   2   2   0   2   2   2   0   0   2   0   2   0   2   2   0   0   0   2   2   0   0   0   2   0   2   2   2   2   0   2   0   0   0   0   0   2   0   0   2   2   2   2   0   0   0   2   2   2   2   0   0   2   2   0   0   2   2   0   2   2   2   0   0   2   0   0   2   2   2   0   0   0   0   0   0   0   2   0   0   0   0   2   0   2   2   2   0   0   2   2   2   0   0   2   2   2   0   0   2   2   2   0   0   0   0   2   2   0   0   2   2   2   0   2   0   0   2   2   0   0   0   0   0   2   0   2   0   2   0   0   2   0   2   0   0   0   0   2   0   0   2   2   2   2   0   0   0   2   0   0   0   0   2   2   2   2   2   2   2   2   2   2   0   2   0   2   0   2   2   2   2   0   0   2   2   2   2   2   2   2   2   2   2   0   2   2   2   2   2   0   0   0   0   2   2   2
 MK-1-6                 2   0   2   2   2   2   0   0   2   0   0   0   2   2   2   0   2   2   0   0   0   2   2   0   0   0   2   0   2   2   2   2   0   0   0   0   0   0   2   2   0   0   2   2   2   0   0   0   0   2   0   2   2   0   0   2   0   0   0   2   2   0   2   2   2   0   0   2   2   0   2   2   2   0   0   0   0   0   0   0   2   0   2   0   0   2   0   2   2   2   0   0   2   2   2   0   0   2   2   2   0   0   0   2   2   0   0   0   0   2   2   0   0   2   2   2   0   2   0   0   2   2   0   2   0   0   0   2   0   0   0   2   0   0   2   0   2   0   0   0   0   2   0   0   2   2   2   2   0   0   0   2   0   0   0   0   2   2   2   2   2   2   0   2   2   2   0   2   0   2   2   2   2   2   2   0   0   2   2   2   2   2   2   2   2   2   2   0   2   2   2   2   2   0   0   0   0   2   2   2
 MK-1-7                 0   0   2   2   2   2   0   0   2   0   0   2   2   2   2   0   2   2   2   0   0   2   2   0   0   0   2   2   2   2   2   2   0   0   0   0   0   0   2   0   0   0   2   2   2   0   2   0   0   2   0   2   2   0   0   2   0   0   0   2   2   0   2   2   0   0   0   2   2   0   2   2   2   0   0   0   0   0   0   2   2   0   2   0   0   2   0   2   2   2   0   0   2   0   2   0   0   2   2   2   0   0   0   2   2   0   0   0   2   2   2   0   0   2   2   2   2   2   0   0   2   2   0   2   2   0   0   2   0   0   0   2   0   0   2   0   2   0   0   0   2   2   0   2   2   2   2   2   0   0   0   2   0   2   0   0   2   2   0   2   2   2   0   0   2   2   0   0   0   2   2   0   2   0   2   0   2   2   2   2   2   0   2   2   2   0   2   0   2   2   2   2   2   0   0   0   0   2   2   2
 MK-1-8                 0   0   2   2   2   2   2   0   2   0   0   2   2   2   2   0   2   2   2   0   0   2   2   0   0   0   2   2   2   2   2   0   2   0   0   0   0   0   2   0   0   0   2   2   2   0   2   0   0   2   0   2   2   0   0   2   0   0   0   2   2   0   2   2   0   0   0   2   2   2   2   2   2   0   0   0   0   0   0   2   2   0   2   0   0   2   0   2   0   0   0   0   2   0   2   0   0   2   2   2   0   0   0   2   2   0   0   0   2   2   2   0   0   2   2   2   2   2   0   0   2   2   0   2   2   0   0   2   0   0   0   2   0   0   2   0   2   0   0   0   2   2   0   2   2   0   2   2   0   0   0   2   0   2   0   0   2   2   0   2   2   2   0   0   2   2   0   0   0   2   2   0   2   0   0   0   2   2   2   2   2   0   2   2   2   0   2   0   2   2   2   2   2   0   0   2   0   2   2   2
 MK-1-9                 0   0   2   2   2   2   0   0   2   0   0   2   0   0   2   0   2   2   2   0   2   2   2   0   0   0   2   0   2   2   2   2   2   0   0   0   0   0   2   0   0   0   2   0   2   0   2   0   0   2   0   2   2   0   0   2   0   0   0   2   2   0   2   2   0   0   0   0   2   2   2   2   2   0   0   0   0   0   0   2   2   2   2   0   0   2   0   2   0   2   0   0   2   0   2   0   0   2   2   2   0   0   0   2   2   0   0   0   2   2   2   0   0   2   2   2   2   2   0   0   2   2   0   2   2   0   0   2   0   0   0   2   2   0   2   0   2   0   0   0   2   2   0   2   2   0   2   2   0   0   0   2   0   2   0   0   2   2   0   2   2   2   0   0   2   2   0   0   0   2   2   0   2   0   0   0   2   2   2   2   2   0   2   2   2   0   2   0   2   2   2   0   2   0   0   0   2   2   2   2
 MK-1-10                0   0   0   2   2   2   0   0   2   0   0   2   0   0   2   0   2   2   2   0   2   2   2   0   0   0   2   0   2   2   2   0   2   0   0   0   0   2   2   2   0   2   0   0   2   0   0   0   0   2   0   2   0   0   0   2   2   0   0   0   2   0   2   2   2   0   0   0   0   2   2   0   2   0   0   0   0   0   0   2   0   0   2   0   0   0   0   2   0   2   2   0   2   0   2   0   0   2   2   2   0   0   2   2   2   2   0   0   2   2   2   0   0   2   2   2   2   2   0   0   0   2   0   2   2   0   0   2   0   0   0   2   2   0   2   0   2   0   0   0   2   2   0   0   2   0   2   2   0   0   0   2   0   2   0   2   2   2   2   0   0   2   2   0   2   2   0   0   0   2   2   0   0   0   0   0   2   2   2   2   2   0   2   2   2   0   0   0   0   2   2   0   2   0   0   0   2   2   2   2
 MK-1-11                0   2   0   2   2   2   0   0   2   0   0   0   0   0   2   0   2   0   2   2   2   2   2   0   0   0   2   0   2   2   2   0   2   0   0   0   0   2   2   2   0   2   0   0   2   0   0   0   2   2   0   2   0   0   0   2   2   0   0   0   2   0   2   2   2   2   0   0   0   2   2   0   2   0   0   0   0   0   0   2   0   0   2   0   0   2   0   2   2   2   2   0   2   0   2   0   0   2   2   2   0   2   2   2   2   2   2   0   2   2   2   2   0   2   2   2   2   2   0   0   0   0   0   2   0   0   0   2   0   0   0   2   2   0   2   0   2   0   0   0   2   2   0   0   2   0   2   2   0   0   0   2   0   2   0   2   2   2   2   0   0   2   2   0   2   2   0   0   0   2   2   0   0   0   0   0   0   2   0   2   2   2   2   2   2   0   0   0   0   2   2   0   2   0   0   0   2   2   2   0
 MK-1-12                2   2   0   2   2   2   0   0   2   0   2   0   2   2   2   0   2   0   2   2   0   2   2   0   0   0   0   0   2   2   2   0   2   0   0   0   0   2   2   2   0   2   0   0   2   0   0   0   2   2   0   2   0   0   0   2   2   0   0   2   0   0   2   2   2   2   0   0   0   0   2   0   2   0   0   0   0   2   0   2   0   2   2   2   0   2   0   2   2   2   0   0   2   0   2   0   0   2   0   2   0   2   0   2   2   0   2   0   2   2   2   2   2   2   2   2   2   0   0   0   0   0   0   2   0   2   2   2   0   0   0   2   2   0   2   2   2   0   0   0   2   2   2   0   2   2   2   2   2   0   0   2   0   2   2   2   2   2   2   2   2   2   2   0   2   0   2   0   2   2   2   0   0   0   0   0   0   0   0   0   2   2   2   2   2   2   0   2   0   2   2   0   2   2   0   0   2   2   2   0
 MK-1-13                2   0   0   2   2   2   0   0   0   0   0   0   2   2   2   2   2   0   2   2   0   0   2   0   0   0   0   0   2   0   2   0   2   0   2   2   0   0   0   2   0   0   0   0   2   0   0   2   2   2   0   2   0   2   0   2   2   0   0   2   0   0   2   2   2   2   0   0   0   0   2   0   2   0   0   0   0   0   0   2   0   2   2   2   0   0   0   2   2   2   2   0   2   0   2   0   0   2   0   2   0   2   0   2   2   0   0   0   2   2   2   2   2   2   2   2   2   0   0   0   0   0   0   2   0   2   2   2   0   0   0   2   2   0   2   0   2   0   0   0   2   2   2   0   2   2   2   2   2   0   0   0   0   2   2   2   0   2   2   2   2   2   0   0   2   0   2   0   2   2   0   0   0   0   0   0   0   0   0   0   2   0   2   2   2   2   0   2   0   2   2   0   2   2   0   0   2   2   0   0
 MK-1-14                2   0   2   2   2   2   0   0   0   0   0   0   2   2   2   2   2   0   2   2   0   0   2   0   0   0   0   0   0   0   2   0   2   0   2   2   0   0   0   2   0   0   0   2   0   0   0   2   2   2   0   2   0   2   2   2   2   0   0   2   0   0   2   0   2   2   0   0   0   0   2   0   2   0   0   0   0   0   0   2   0   2   0   2   0   0   0   2   2   2   2   2   2   0   2   0   0   2   0   2   0   2   0   2   2   0   0   0   2   2   2   2   2   2   2   2   2   0   0   0   0   2   0   2   0   2   2   2   0   0   0   2   2   0   2   0   2   0   0   0   2   2   2   0   2   2   2   2   2   0   0   0   0   0   2   2   2   2   2   2   2   2   0   0   2   0   0   0   2   2   0   2   0   0   0   0   0   0   0   0   2   0   2   2   2   2   0   2   0   2   2   0   2   0   0   0   2   2   0   0
 MK-1-15                2   0   2   0   2   2   0   0   2   0   0   0   2   2   2   2   2   0   2   2   0   0   2   0   0   0   0   0   0   0   2   2   2   0   2   2   2   0   0   2   0   0   0   0   0   0   0   2   2   2   0   2   0   0   2   2   2   0   0   2   0   0   2   0   2   2   0   0   0   0   2   0   2   0   0   0   0   0   0   2   0   2   0   2   0   0   0   2   2   2   2   2   2   0   0   0   0   2   0   2   0   2   0   2   2   2   0   0   2   2   2   2   2   2   2   2   2   0   0   0   0   2   0   2   0   2   2   2   0   0   0   2   2   0   2   0   2   0   0   0   2   2   2   0   2   2   2   2   0   0   0   0   0   0   2   2   2   2   2   2   2   2   0   0   2   0   2   0   0   2   0   2   2   2   0   0   0   0   0   0   2   0   2   2   2   2   0   2   2   2   0   0   2   0   0   0   2   2   0   2
 MK-1-16                2   2   2   2   2   2   0   0   2   0   0   0   2   2   2   2   2   0   2   2   0   2   2   0   0   2   2   0   0   0   2   2   2   0   2   2   2   0   0   2   0   2   0   0   2   0   0   2   2   2   0   2   0   0   2   2   2   0   0   2   0   0   2   0   2   2   0   0   2   0   2   0   2   0   0   0   0   0   0   2   0   2   0   2   0   2   0   2   2   2   2   2   2   0   2   0   0   2   0   2   0   0   0   2   2   2   0   0   2   2   2   2   2   2   2   2   2   0   0   0   0   0   0   2   0   2   2   2   0   0   0   2   2   0   2   0   2   0   0   0   2   2   2   0   2   2   2   2   0   0   0   0   0   0   2   2   2   2   2   2   2   2   2   0   2   0   2   0   0   2   2   2   2   2   0   2   0   0   0   0   2   0   2   2   2   2   0   2   2   2   0   0   0   0   0   0   2   2   0   2
 MK-2-1                 0   2   2   2   2   2   0   0   0   0   0   0   0   2   0   0   2   2   0   2   0   0   0   0   2   2   0   0   0   2   0   2   2   0   2   2   2   2   2   0   0   0   2   2   0   2   2   2   2   0   2   0   0   2   0   2   2   0   2   0   2   0   2   2   0   0   0   2   2   0   0   2   2   2   0   0   0   2   0   2   0   0   2   2   0   0   2   0   2   2   0   2   0   0   2   0   0   0   2   2   2   0   0   0   0   0   2   0   0   0   2   0   0   2   0   0   2   2   0   2   2   0   2   2   2   2   0   2   0   2   2   0   2   2   2   0   2   2   0   0   2   2   0   0   2   0   0   2   0   2   2   0   0   0   0   2   0   0   0   0   0   0   2   0   2   0   0   0   2   0   0   2   2   2   2   2   2   0   2   2   2   0   0   2   2   0   2   2   2   0   2   0   0   2   2   2   2   2   2   0
 MK-2-2                 0   2   2   2   0   2   0   0   0   2   0   0   0   2   0   0   2   2   0   2   0   0   0   0   0   2   0   0   0   2   0   2   0   2   2   2   2   2   2   0   0   0   2   0   0   2   0   2   2   0   2   0   0   0   0   2   2   0   2   0   2   0   2   2   0   0   0   0   2   0   2   2   2   2   0   0   0   2   0   2   0   2   2   2   0   0   2   2   2   2   0   2   0   0   2   0   0   0   2   2   2   0   0   0   0   2   2   0   0   0   0   0   0   2   0   0   2   2   0   0   2   0   2   2   2   2   0   2   2   2   2   0   2   2   2   0   2   2   0   0   2   2   0   0   2   0   0   2   0   2   2   0   0   0   0   2   0   0   2   0   0   0   2   0   2   0   0   0   2   0   0   2   2   2   2   2   2   0   2   2   2   0   0   2   2   0   2   2   2   2   2   0   0   0   2   2   2   2   2   0
 MK-2-3                 2   0   2   2   0   2   0   0   0   2   0   2   0   2   0   0   2   2   0   2   0   0   0   2   0   2   0   2   0   2   0   2   0   2   2   2   2   2   0   0   2   0   2   0   0   2   0   2   2   2   2   0   0   0   0   2   2   0   2   0   2   0   2   2   0   0   0   0   2   0   2   2   2   2   0   0   0   2   0   2   0   2   2   2   0   0   2   2   2   0   0   0   0   0   2   0   0   2   2   2   2   0   0   0   0   0   2   0   0   0   0   0   0   2   0   0   2   2   0   0   2   0   2   2   2   0   0   2   2   2   0   0   2   2   2   0   2   2   0   0   2   2   0   0   0   0   0   2   0   2   2   0   0   0   0   2   0   0   2   0   0   0   2   0   2   0   0   0   2   0   0   2   2   2   2   2   2   0   2   2   2   0   0   0   2   0   2   2   2   2   2   0   0   0   2   2   2   2   2   0
 MK-2-4                 0   0   2   2   0   2   0   0   2   2   0   2   0   2   0   0   2   2   0   2   0   0   0   0   0   2   0   2   0   0   0   2   0   2   0   2   0   2   0   0   2   0   2   0   0   2   0   2   2   2   2   0   2   2   0   2   2   0   2   0   2   0   2   2   0   0   0   0   2   0   2   2   2   2   0   0   0   2   0   2   0   2   2   2   0   0   2   2   2   0   0   0   0   0   2   0   0   2   2   2   2   0   0   0   0   2   2   0   0   0   0   0   0   2   0   0   2   2   2   0   2   0   2   2   2   0   0   2   2   2   0   0   0   2   2   0   2   2   2   0   2   2   0   0   0   0   0   2   0   2   2   0   0   0   0   2   0   0   2   0   0   0   2   0   2   0   0   2   2   0   0   2   2   2   2   2   2   0   2   2   2   0   0   0   2   0   2   2   2   2   2   0   0   0   2   2   2   2   2   0
 MK-2-5                 0   0   2   2   0   0   0   0   2   2   0   2   2   2   0   0   2   2   0   2   0   0   0   0   0   2   0   0   0   0   0   2   0   2   0   2   0   2   0   0   2   0   2   0   0   0   0   2   2   2   2   0   2   2   0   2   2   0   2   0   2   2   2   2   0   0   0   0   2   0   2   2   2   2   0   0   0   2   0   2   0   2   2   2   0   0   2   2   2   0   0   0   0   0   2   0   0   2   2   0   2   2   0   0   0   0   2   0   2   0   0   0   0   2   0   0   2   2   2   0   2   0   0   2   2   0   0   2   0   2   2   0   2   2   2   0   2   2   0   0   2   2   0   0   0   0   0   2   0   2   2   0   0   0   0   2   0   0   2   0   0   0   2   0   0   0   0   2   2   0   0   2   0   2   0   2   2   0   2   2   2   0   0   0   2   0   2   2   0   2   2   0   0   0   2   2   2   2   2   0
 MK-2-6                 2   0   2   2   0   0   0   0   2   0   0   2   0   2   0   0   2   2   0   2   0   0   2   0   2   2   0   0   0   0   0   2   0   2   0   2   2   2   0   0   2   0   2   0   0   0   0   0   2   2   2   2   2   0   0   2   2   0   2   0   2   2   2   2   0   0   2   0   2   0   2   2   2   2   0   0   2   2   0   2   2   0   2   2   0   0   2   2   2   0   0   0   0   0   2   0   0   2   2   0   2   2   0   0   0   0   2   2   2   2   0   0   0   2   0   0   2   2   2   0   2   0   0   2   2   0   0   2   0   0   2   0   2   2   2   0   2   2   0   0   0   2   0   0   0   0   0   2   0   2   2   0   0   0   0   2   2   0   0   0   0   0   2   0   0   0   2   0   2   0   0   2   0   2   0   2   2   2   2   2   2   2   0   0   2   0   2   2   0   2   2   2   0   0   0   2   2   2   2   0
 MK-2-7                 2   0   2   0   0   0   0   0   2   0   0   2   0   2   0   0   2   2   0   2   0   2   2   0   2   2   0   0   0   0   0   2   0   2   0   2   2   2   0   0   0   0   2   0   0   0   0   0   0   2   2   2   2   2   0   2   2   0   2   2   2   2   2   2   0   0   2   0   2   0   2   2   2   2   0   2   2   2   2   2   2   0   2   2   0   0   2   2   2   0   0   0   0   2   2   0   0   2   2   0   2   2   0   0   0   0   2   2   2   2   0   0   0   2   0   0   2   2   2   0   2   0   0   2   2   0   0   2   0   0   2   0   0   2   2   2   2   2   0   0   2   2   0   2   0   0   0   2   0   2   2   0   0   0   0   2   2   0   0   0   0   0   2   0   2   0   2   0   2   0   0   2   0   2   0   2   2   2   2   0   2   2   0   0   2   0   2   2   0   2   2   2   2   2   0   2   2   0   2   0
 MK-2-8                 2   0   2   0   0   0   0   0   2   2   0   2   0   2   0   0   2   2   0   2   0   2   0   0   2   2   0   2   0   0   0   2   0   2   2   2   2   2   0   0   0   0   2   0   0   0   0   0   0   2   2   2   2   2   0   0   2   0   2   2   2   2   2   2   0   0   2   0   2   0   2   2   2   0   0   2   2   2   2   2   2   0   0   2   0   0   2   0   2   0   0   0   0   0   2   0   0   0   2   0   2   2   0   0   0   0   2   2   2   2   0   0   0   2   0   0   2   2   2   0   2   0   2   2   2   0   2   2   0   0   2   0   0   2   2   2   2   2   0   0   2   2   0   2   0   2   2   2   0   0   0   0   0   0   0   2   2   0   0   0   0   0   2   0   2   0   2   0   2   0   0   2   0   2   0   2   2   2   2   2   2   2   0   0   2   0   2   2   2   2   2   2   2   2   0   2   2   0   2   2
 MK-2-9                 0   0   2   0   0   0   2   0   2   2   0   2   2   2   0   0   2   2   0   2   0   0   0   0   2   2   0   2   0   0   0   2   0   2   2   2   2   2   0   0   0   2   2   0   2   0   0   0   2   2   2   2   2   2   0   0   2   0   2   0   2   2   2   2   0   0   2   2   2   0   2   0   2   0   0   2   0   2   2   2   2   0   0   2   0   2   0   0   2   0   0   2   0   0   2   0   0   0   2   0   2   2   2   0   0   0   2   2   2   2   0   0   2   2   0   0   2   2   2   0   2   0   2   2   2   2   2   2   0   0   0   0   0   2   2   2   0   2   0   0   2   2   0   2   2   2   2   2   2   0   0   0   0   0   0   2   2   0   0   0   0   0   2   0   0   0   2   0   2   0   0   2   0   2   0   2   2   2   2   2   2   0   0   0   2   0   0   2   2   2   2   2   2   2   0   2   2   0   2   2
 MK-2-10                0   0   2   0   0   0   2   0   2   2   0   2   2   2   0   0   2   2   0   2   0   0   0   0   2   2   0   2   0   0   0   2   0   2   2   2   2   2   0   0   0   2   2   0   2   0   0   0   2   0   2   0   2   2   0   2   2   0   2   0   2   2   2   2   0   2   2   2   2   0   2   0   2   0   0   2   0   2   0   2   2   0   0   2   0   2   0   2   2   0   0   2   0   0   2   0   0   0   2   0   2   2   2   0   0   0   2   2   2   2   0   0   2   2   0   0   2   2   2   0   2   0   2   2   0   2   2   2   0   0   0   0   0   2   2   2   0   2   0   0   2   2   0   2   2   2   2   2   2   0   0   0   0   0   0   2   2   0   0   0   0   0   2   0   0   0   2   0   2   0   0   0   0   2   0   2   2   2   2   2   2   0   0   0   2   0   0   2   2   2   2   2   2   2   0   2   2   0   0   2
 MK-2-11                0   0   2   0   0   0   2   0   2   2   2   0   2   2   0   0   2   2   0   2   0   0   0   0   2   2   0   2   0   0   0   2   0   0   0   2   2   0   0   0   0   2   2   0   2   0   0   0   2   0   2   0   0   2   0   2   2   0   2   0   2   2   2   2   0   2   2   2   2   0   2   0   2   2   0   2   0   2   2   0   0   0   0   2   0   2   0   2   2   0   0   2   0   0   2   2   0   0   2   0   2   2   2   0   0   0   2   2   2   2   0   0   2   2   2   0   2   2   2   0   0   0   2   2   0   2   2   2   0   0   0   2   0   2   2   2   0   2   2   0   2   2   0   2   2   2   2   0   0   0   0   0   0   0   0   2   2   0   0   2   0   0   2   0   0   0   2   0   2   0   0   0   0   2   0   2   2   2   0   2   2   0   0   0   0   0   0   2   2   0   2   2   2   2   0   2   2   2   0   2
 MK-2-12                0   0   2   0   0   0   2   0   2   2   2   0   2   2   0   0   2   2   0   2   0   0   0   2   2   2   0   2   0   0   0   0   0   0   0   0   2   0   0   0   0   2   2   0   2   0   0   0   2   0   2   0   0   2   0   2   2   0   2   0   2   2   2   2   0   2   0   2   2   0   2   2   2   2   0   2   0   2   2   0   0   0   0   2   0   2   0   2   2   0   0   2   0   0   2   2   0   0   2   0   2   2   2   0   0   2   2   2   2   2   2   0   2   2   2   0   2   2   2   0   0   0   2   2   0   0   2   2   0   0   0   2   2   2   2   2   2   2   2   0   2   2   2   2   2   2   2   0   0   0   0   0   2   0   0   2   2   0   0   2   2   0   2   0   0   0   2   0   2   0   0   0   0   2   0   2   2   2   0   2   2   0   2   0   0   0   0   2   0   0   2   2   2   2   0   2   2   2   0   2
 MK-2-13                0   0   2   0   0   0   2   0   2   2   2   0   2   2   0   0   2   2   0   2   2   0   0   2   2   2   0   2   0   0   0   0   0   0   0   0   2   0   0   0   0   2   2   0   2   0   0   0   2   0   0   0   2   2   2   2   2   0   2   0   2   2   2   2   0   0   0   2   2   0   2   2   2   2   2   2   0   0   2   0   0   0   0   2   2   2   0   2   2   0   0   2   0   0   2   2   0   0   2   0   2   2   2   0   0   2   2   2   2   2   2   0   2   2   2   0   2   2   2   0   2   0   2   2   0   0   2   2   0   0   0   2   2   2   2   2   2   2   2   2   2   2   2   0   2   2   2   0   2   0   0   0   2   0   0   2   2   0   0   2   2   0   2   0   0   0   2   0   2   0   2   0   0   0   0   2   2   2   0   2   2   0   2   0   0   0   0   2   0   0   2   2   2   2   0   2   2   2   0   2
 MK-2-14                0   0   2   2   0   0   2   0   2   2   2   0   2   2   0   0   2   2   0   2   2   0   0   2   2   2   0   2   0   0   0   0   0   2   2   0   2   0   0   0   0   2   2   0   2   0   0   0   2   0   0   0   0   2   2   2   0   0   2   0   2   2   2   2   0   0   2   2   2   0   2   2   2   2   0   2   0   0   2   2   0   0   0   2   2   2   0   2   2   0   0   2   0   2   2   2   0   2   2   0   0   2   2   0   0   0   2   2   2   2   2   0   2   2   2   0   2   2   2   0   2   0   0   2   0   0   2   2   2   0   0   2   2   0   2   2   2   2   2   0   2   2   2   0   2   2   0   0   0   0   0   0   2   0   0   2   2   0   0   2   2   0   2   0   0   0   2   0   2   0   2   0   0   2   0   2   0   2   0   2   2   0   2   0   2   0   0   2   0   0   2   0   0   2   0   2   2   2   0   2
 MK-2-15                0   0   2   2   0   0   2   0   2   2   2   0   2   0   0   0   2   2   0   2   2   0   0   2   2   2   0   2   0   0   0   0   0   2   2   0   2   0   0   0   0   2   2   0   2   2   0   0   0   0   0   0   0   2   2   2   0   0   2   0   2   2   2   2   0   0   2   2   2   2   0   2   2   0   0   2   2   0   2   2   0   0   0   2   2   2   0   2   2   0   0   2   0   2   2   0   0   2   2   0   0   2   2   0   0   0   2   2   2   2   2   0   2   0   2   0   2   0   2   0   2   0   2   2   0   0   2   2   2   0   0   2   2   0   2   2   2   2   2   0   2   2   2   0   0   2   0   2   0   0   0   0   2   0   0   2   2   0   0   2   2   2   2   0   0   0   2   0   2   0   2   0   0   2   0   2   0   2   0   2   2   0   2   0   2   0   2   2   0   0   2   0   0   2   0   2   2   0   0   2
 MK-2-16                0   0   2   2   0   0   2   0   2   2   2   0   2   0   0   0   2   2   2   0   2   0   0   2   2   2   0   2   0   0   0   0   0   2   2   0   2   2   0   0   2   2   2   0   2   0   0   0   0   2   2   0   0   2   2   2   0   0   2   0   2   2   2   2   0   0   2   2   2   2   2   2   2   0   0   2   0   0   2   2   2   0   0   2   0   2   2   2   2   0   0   2   0   2   2   2   0   2   2   0   0   2   2   0   0   0   2   2   2   2   2   0   2   0   2   0   2   0   2   0   2   0   2   2   0   0   2   2   2   0   0   2   2   0   2   2   2   2   2   0   2   2   2   0   0   2   0   2   0   0   0   0   2   0   0   2   2   0   0   2   0   2   2   0   0   0   2   0   0   0   2   0   0   2   0   2   0   2   0   2   2   0   2   2   2   0   2   2   0   0   2   0   2   2   0   2   2   2   0   2
 MK-3-1                 2   2   2   0   0   0   0   2   2   0   2   0   2   2   2   0   0   0   0   0   0   2   0   2   2   0   0   0   2   0   2   2   2   0   0   0   0   0   2   0   2   0   0   2   2   2   2   0   0   2   2   0   2   0   2   0   2   2   2   0   0   0   0   2   0   2   0   0   2   0   2   0   2   2   2   2   0   0   2   0   2   0   2   2   2   0   2   2   0   0   2   2   2   2   0   0   0   2   2   2   2   2   2   0   0   2   2   0   2   0   2   2   0   2   2   2   2   0   2   2   2   2   0   2   0   0   0   0   2   0   0   0   2   0   0   0   0   0   0   2   2   0   0   2   2   0   2   2   0   2   2   2   2   0   0   2   0   2   0   0   0   0   2   0   0   2   0   0   2   0   2   2   2   0   0   2   2   0   0   0   2   2   2   2   0   0   0   0   2   0   2   2   2   2   2   0   2   2   0   2
 MK-3-2                 2   2   2   0   0   0   0   2   2   0   2   0   2   2   2   0   0   0   0   2   0   0   0   2   2   0   0   0   2   0   2   2   0   2   0   0   0   0   2   0   2   2   0   2   2   2   2   0   2   2   2   0   2   0   2   0   0   2   2   0   0   0   0   2   0   2   0   0   2   0   2   0   2   2   2   2   0   0   2   0   2   0   2   2   2   0   2   2   0   0   2   2   2   2   0   0   0   2   2   2   2   2   2   2   0   2   2   0   2   0   0   2   0   2   2   2   0   2   2   2   2   2   0   2   0   0   0   0   2   0   0   0   2   0   0   2   0   0   0   2   2   0   0   2   2   0   2   2   0   2   2   2   2   0   0   0   2   2   0   0   0   0   2   0   0   2   0   0   2   2   2   2   2   0   0   2   0   0   2   0   2   2   2   0   0   0   0   0   0   0   2   2   2   2   2   0   2   2   0   2
 MK-3-3                 2   2   2   0   0   0   0   2   2   0   2   0   2   2   2   0   0   0   0   2   0   0   0   2   2   0   0   0   2   0   2   2   0   2   0   2   0   0   2   0   2   2   0   2   2   2   2   0   2   2   2   0   2   0   2   2   0   2   2   0   0   0   0   2   0   2   0   0   2   0   2   0   2   2   2   0   0   0   2   0   2   2   2   2   2   0   2   0   0   0   2   2   2   2   0   0   0   2   2   2   2   0   2   2   0   0   2   0   2   0   0   2   0   2   2   2   0   2   2   2   2   2   0   2   0   0   0   0   2   0   0   0   2   0   0   2   0   0   0   2   2   0   0   2   2   0   2   0   0   2   2   2   2   0   0   0   2   2   2   0   0   0   2   0   0   2   0   0   2   2   2   2   2   0   0   2   0   0   2   0   2   2   0   0   0   0   0   0   0   0   2   2   0   2   2   2   2   2   0   2
 MK-3-4                 2   2   2   0   0   0   0   2   2   0   2   0   2   2   2   0   0   0   0   2   0   2   0   2   2   2   2   2   2   0   2   2   0   2   0   2   0   0   2   0   2   2   0   2   2   2   2   0   2   2   2   0   2   0   2   2   0   2   2   0   0   0   0   2   0   2   0   0   2   0   2   0   0   2   2   0   0   0   0   2   2   2   2   2   2   0   2   0   0   0   2   2   2   2   0   0   0   0   2   2   2   0   2   2   0   0   2   0   2   2   0   2   0   2   2   0   0   2   2   2   2   2   0   2   0   0   0   0   2   2   0   0   2   0   0   2   0   0   0   2   2   2   0   0   2   0   0   0   0   2   2   2   2   0   0   0   2   2   2   0   0   0   2   0   2   2   0   0   2   2   2   0   2   0   0   0   0   0   2   0   2   2   0   0   0   0   2   0   0   0   0   2   0   2   2   2   2   2   0   2
 MK-3-5                 2   2   2   0   0   0   0   2   2   0   2   0   2   2   2   0   0   0   0   2   0   2   0   2   2   2   2   2   2   0   2   2   2   2   0   2   0   0   2   0   2   0   2   2   2   0   2   0   2   2   2   0   2   0   0   2   0   0   2   0   0   0   0   2   0   2   0   0   2   0   2   0   0   2   2   0   0   0   0   2   2   2   2   2   0   0   2   0   0   0   2   2   2   2   0   0   0   0   2   2   2   0   2   2   0   0   2   0   2   0   0   2   0   2   2   0   0   2   2   2   2   2   0   2   2   0   0   0   2   2   0   0   2   0   0   2   0   0   0   2   2   0   0   0   2   2   0   0   0   2   2   2   2   0   0   0   2   2   2   0   0   0   2   0   0   0   0   0   2   2   2   0   2   0   2   0   0   0   2   0   0   2   0   0   0   0   0   0   0   0   0   2   2   2   2   2   2   2   0   2
 MK-3-6                 2   2   2   0   0   0   0   2   0   0   2   0   2   2   2   0   0   0   0   2   0   2   0   2   2   2   2   2   2   0   2   2   2   2   0   2   0   0   2   0   2   0   2   2   2   0   2   0   2   2   2   0   2   2   0   2   0   0   2   0   0   0   0   2   2   2   0   0   2   0   2   0   0   2   2   0   2   0   0   2   2   2   2   2   0   0   0   0   0   0   2   2   0   2   0   0   0   0   0   2   0   0   2   2   0   0   2   0   2   0   0   2   2   0   2   0   0   2   2   2   2   2   0   2   0   0   0   0   2   0   0   2   2   0   0   2   0   0   0   2   2   0   0   0   2   2   0   0   0   2   2   2   0   0   2   0   2   2   2   0   0   2   2   0   0   0   2   0   2   2   0   2   2   0   2   0   0   0   2   0   0   2   0   0   0   0   0   0   0   0   0   2   2   0   2   2   2   2   0   2
 MK-3-7                 2   2   2   0   0   0   2   2   0   0   2   0   2   2   2   0   0   0   0   2   0   2   0   2   2   2   2   2   2   0   2   2   2   2   0   2   0   0   2   0   2   0   2   2   2   0   2   2   2   2   2   0   2   2   0   2   0   0   0   0   0   0   0   2   2   0   0   0   2   0   2   0   0   2   2   0   2   0   0   2   2   2   2   2   0   0   0   0   0   0   2   2   2   2   0   0   0   0   0   2   2   0   2   2   0   0   2   0   2   0   0   2   2   0   2   0   0   2   0   2   2   2   0   2   0   0   0   0   2   0   2   2   2   0   0   2   0   0   0   2   2   0   0   0   2   2   0   0   0   2   2   2   0   0   2   0   2   2   2   0   0   2   2   0   0   0   2   0   2   2   0   2   2   0   2   0   0   0   2   0   0   2   0   0   0   2   0   0   0   0   0   2   0   0   2   2   2   2   0   2
 MK-3-8                 2   2   2   0   0   0   2   2   0   0   2   0   2   2   2   0   0   0   0   2   0   2   0   2   2   2   2   2   0   0   2   2   2   2   0   2   0   2   2   0   2   0   2   2   0   0   2   2   2   2   2   0   2   2   0   2   0   0   0   0   0   0   0   2   2   0   0   0   2   0   2   0   0   2   2   0   2   0   0   2   2   2   2   2   0   0   0   0   0   0   2   2   2   0   0   0   0   2   0   2   2   0   2   2   0   0   2   0   2   0   0   2   2   0   2   0   0   2   0   2   2   0   0   2   0   0   0   0   2   0   2   2   2   0   0   2   0   0   0   2   0   0   0   0   2   2   0   0   0   2   2   2   0   0   2   0   2   0   2   0   0   0   2   2   0   0   0   0   2   2   2   2   2   0   2   0   0   0   2   0   2   2   0   0   0   2   0   0   0   2   0   2   0   0   2   2   2   2   2   2
 MK-3-9                 2   2   2   0   0   0   2   0   0   0   2   0   2   2   2   2   0   0   0   2   0   2   0   2   2   2   2   2   0   0   2   2   2   2   0   2   0   0   2   0   2   0   2   2   0   0   2   2   2   2   2   0   2   2   0   2   0   0   0   0   0   0   0   2   2   0   0   0   2   0   2   0   0   2   2   0   2   2   2   2   2   2   2   2   0   0   0   0   0   0   2   2   2   0   0   0   0   2   0   2   2   0   2   2   0   0   2   0   2   0   0   2   0   0   2   0   0   2   0   0   2   0   2   2   0   0   0   0   2   0   2   2   2   0   0   2   0   0   0   2   0   0   0   0   2   2   0   0   0   2   2   2   0   0   2   0   0   2   2   0   0   0   2   2   2   0   0   0   2   2   0   2   0   0   2   0   0   0   2   0   2   2   0   0   0   2   0   0   0   2   0   2   2   0   2   2   2   0   2   2
 MK-3-10                2   2   2   0   0   0   2   0   0   0   2   2   2   2   2   2   2   0   0   2   0   2   0   2   2   2   2   2   0   0   2   2   2   2   0   2   2   0   2   0   2   0   2   2   2   0   2   2   2   0   2   0   2   0   0   2   0   0   0   0   0   2   0   2   2   0   0   0   2   0   2   2   0   2   2   0   2   2   2   2   2   2   2   2   0   0   0   0   0   0   2   0   2   0   2   0   0   2   0   2   2   0   2   2   0   0   2   0   2   0   0   2   0   0   2   2   0   2   0   0   2   0   2   2   0   2   2   0   2   0   2   2   2   0   0   2   0   2   0   2   2   0   0   0   2   2   0   0   0   0   2   2   0   0   0   0   0   2   2   0   0   0   2   2   2   2   0   0   2   2   0   2   0   0   2   0   0   0   2   0   2   2   0   0   0   2   0   0   0   0   0   2   2   0   2   2   2   2   2   2
 MK-3-11                2   2   2   0   0   0   2   0   0   0   2   0   2   2   2   2   2   0   0   2   0   0   0   2   2   2   2   2   0   0   2   2   0   2   0   2   2   0   2   0   2   0   2   2   2   2   2   2   2   2   2   0   2   0   2   2   2   0   0   0   0   2   0   2   2   0   0   0   2   0   2   2   0   2   2   0   2   2   2   2   2   2   2   2   0   0   0   0   0   0   2   0   2   0   2   0   0   2   0   2   2   0   2   2   0   0   2   0   2   0   0   2   0   0   2   2   0   2   0   0   2   0   2   2   0   0   2   0   2   0   2   2   2   0   0   0   0   2   0   2   2   0   0   0   2   2   0   0   0   0   2   2   0   0   0   0   0   2   2   0   0   2   2   2   0   2   0   2   2   2   0   2   0   0   2   0   0   0   2   0   2   2   0   0   0   2   0   0   0   0   0   2   2   2   2   2   2   2   2   2
 MK-3-12                2   2   2   0   0   0   2   0   0   0   0   0   2   2   2   2   0   0   0   2   0   0   0   2   2   2   2   2   0   0   0   2   0   2   0   2   2   2   2   0   2   0   2   2   2   2   2   2   2   2   2   0   2   0   2   2   2   0   0   0   0   2   0   2   2   2   0   0   2   0   2   2   0   2   2   0   2   2   2   0   2   2   2   2   0   0   0   0   0   0   2   0   2   0   2   0   0   2   0   2   2   0   2   2   0   0   2   0   2   0   0   2   0   0   2   2   0   2   0   0   2   0   0   2   0   0   2   0   2   0   2   2   2   0   0   0   2   2   0   0   2   0   0   0   2   2   0   0   0   2   2   2   0   0   0   0   0   2   2   0   0   2   2   2   0   2   0   2   2   2   0   2   0   0   2   0   0   0   2   0   2   2   0   0   2   2   0   0   2   0   2   2   2   2   0   2   2   0   2   2
 MK-3-13                2   2   2   0   0   0   0   0   0   0   0   0   2   2   2   2   0   0   0   2   0   0   0   0   2   2   2   0   0   0   0   2   0   2   0   2   2   2   2   2   2   0   2   2   2   0   2   2   2   2   0   0   2   2   2   2   2   0   0   0   2   2   0   2   2   2   0   2   2   0   2   2   0   2   2   0   2   2   2   0   2   0   2   2   0   0   0   0   0   0   2   0   2   0   2   0   2   2   0   2   2   0   2   2   0   2   2   0   2   2   2   2   0   0   2   2   0   2   0   0   2   0   0   2   0   0   2   0   2   0   2   2   2   0   0   0   2   2   0   0   2   0   0   0   2   2   0   0   0   2   2   2   0   0   0   0   0   2   2   0   0   2   2   2   0   2   0   2   2   0   0   2   0   0   2   0   0   0   2   0   2   2   0   0   2   2   2   0   2   0   2   2   2   2   0   2   2   0   2   0
 MK-3-14                2   2   2   0   0   0   0   0   0   0   0   0   2   0   0   2   0   0   0   2   0   0   0   0   2   2   2   0   0   0   0   2   0   2   0   0   0   2   2   2   2   0   2   2   2   0   2   2   2   2   0   0   2   2   2   2   2   0   2   0   2   2   0   2   2   2   0   2   2   2   2   0   0   2   2   0   0   2   2   0   2   0   2   2   0   0   0   0   0   0   2   0   2   0   2   0   2   2   0   2   2   0   2   2   0   2   2   0   2   2   2   2   0   0   2   2   0   2   0   0   2   0   0   2   0   0   2   0   2   0   2   0   2   0   0   0   2   2   0   2   2   0   0   0   2   2   0   0   0   2   2   2   0   0   0   2   0   2   2   0   0   2   2   2   0   0   0   2   0   0   0   0   0   0   2   0   0   0   2   0   0   2   0   0   2   2   2   2   2   0   0   2   2   2   0   2   2   0   2   0
 MK-3-15                2   2   2   0   0   0   0   0   0   0   0   0   2   0   0   2   0   0   0   2   0   2   0   0   2   2   2   0   2   0   0   2   0   2   0   0   0   2   2   2   2   0   2   2   2   0   2   2   2   2   0   0   2   2   2   2   2   0   2   0   2   2   0   2   2   2   0   2   2   2   0   0   2   2   2   2   0   2   2   0   2   2   2   2   0   0   2   0   0   0   2   0   2   0   2   0   2   2   0   2   2   2   2   2   0   2   2   0   2   2   2   2   0   0   2   2   2   2   0   0   2   0   0   2   0   2   2   0   2   0   2   0   2   0   0   0   0   2   0   2   2   0   0   0   2   2   2   0   0   2   2   2   0   0   0   2   0   2   2   0   0   2   2   2   0   0   2   2   0   0   2   0   2   0   2   0   0   0   2   0   0   2   0   0   2   2   2   2   2   0   0   2   2   2   0   2   2   0   2   2
 MK-3-16                2   2   2   0   0   2   0   0   0   0   0   0   0   0   0   2   0   2   0   2   0   2   0   0   0   2   2   0   2   0   0   2   0   2   0   2   2   2   2   2   2   0   2   2   2   0   2   2   2   2   0   0   2   2   2   2   2   2   2   0   2   2   0   2   2   2   0   2   2   2   0   0   2   2   2   0   2   2   2   2   2   2   2   2   0   0   2   0   0   0   2   0   2   0   2   0   2   2   0   2   2   2   2   2   2   2   2   0   2   2   2   2   0   0   2   2   2   2   2   0   2   0   0   2   0   2   2   0   2   0   2   0   2   2   0   0   0   2   0   2   2   0   0   0   2   2   2   0   0   2   2   0   0   2   0   2   0   2   2   0   0   2   2   2   0   0   0   2   0   0   2   2   2   0   2   0   0   0   2   0   0   2   0   0   0   2   2   2   2   0   0   2   2   2   0   2   2   0   2   2
 MK-4-1                 2   2   0   2   2   2   2   0   2   0   0   2   2   0   0   0   2   0   0   2   2   2   2   0   0   2   2   2   0   2   2   2   2   0   2   0   2   0   0   2   2   0   0   2   2   0   0   2   2   0   0   2   2   0   2   0   2   0   2   0   2   2   0   2   2   2   0   2   2   0   2   2   2   0   2   0   0   2   2   2   0   2   2   0   2   0   0   2   2   0   0   2   2   2   2   0   0   2   0   2   0   0   0   2   0   0   0   2   2   2   2   2   2   0   2   0   0   2   0   0   0   2   0   0   0   2   0   0   0   2   2   2   2   2   2   0   2   2   0   0   0   0   2   0   0   0   0   2   0   0   2   2   2   2   2   0   0   0   0   0   2   2   2   0   0   2   0   0   2   2   0   0   2   0   2   2   0   2   0   0   0   0   2   2   2   0   0   0   0   0   0   0   0   2   2   0   0   0   0   0
 MK-4-2                 2   2   0   2   2   2   2   0   2   0   0   2   2   0   0   0   2   0   0   2   2   2   2   2   2   2   2   2   0   2   2   2   2   0   2   0   2   0   0   2   2   0   0   2   2   0   0   0   2   0   0   2   2   0   0   0   2   2   2   0   2   2   0   2   2   2   0   2   2   0   2   2   2   0   2   0   0   2   0   2   0   0   0   0   0   0   0   2   2   0   0   2   2   2   2   0   0   2   0   0   2   0   0   2   0   0   0   2   2   2   2   0   2   0   2   0   0   2   0   0   0   0   0   0   0   2   0   0   2   0   2   2   0   0   2   0   2   2   2   0   0   0   2   0   0   0   0   2   0   0   2   2   2   2   2   2   0   0   0   0   2   2   2   0   0   2   0   0   0   2   0   0   0   0   2   2   0   2   0   0   0   0   2   2   2   2   0   0   0   0   0   0   0   2   2   0   0   0   0   0
 MK-4-3                 2   2   0   2   2   2   0   0   2   0   0   2   2   0   0   0   2   0   0   0   0   0   2   2   2   2   0   2   0   2   2   2   0   0   2   0   2   0   0   2   2   2   0   2   2   2   0   0   2   0   0   2   2   0   2   0   2   2   2   0   2   2   0   2   2   2   0   0   2   0   2   2   0   0   2   0   0   2   0   2   0   0   0   0   0   0   0   2   2   0   0   2   2   2   2   0   0   2   0   0   2   0   0   0   0   2   0   2   2   0   2   0   2   0   2   0   0   2   0   0   2   0   0   0   0   2   0   0   2   0   2   2   0   0   2   0   2   0   2   0   0   0   2   2   0   2   0   2   0   0   2   2   0   2   2   2   0   0   2   0   2   2   2   0   0   2   0   0   0   0   0   0   0   0   2   2   0   2   0   0   0   0   2   2   2   2   0   0   0   0   0   0   0   2   2   0   0   2   0   0
 MK-4-4                 0   2   0   2   2   2   0   0   2   0   0   0   0   0   0   0   2   0   0   0   0   0   2   2   2   2   0   2   0   2   2   2   0   0   2   0   2   0   0   2   2   0   0   2   2   2   0   0   2   0   0   2   2   2   2   2   2   2   2   0   2   2   0   2   0   2   2   0   2   0   2   2   2   0   2   0   0   0   0   2   0   0   0   0   0   0   0   2   0   0   0   2   2   2   0   0   0   0   0   0   2   0   0   0   0   2   0   2   2   0   2   0   0   0   2   0   0   2   0   0   0   0   0   0   0   2   0   2   2   0   2   2   0   0   2   0   2   0   2   0   0   0   2   2   0   2   0   2   0   0   2   2   0   2   2   2   0   0   2   0   2   2   2   0   0   0   0   0   0   0   0   0   0   0   2   2   0   2   0   0   0   0   2   2   2   2   0   2   0   0   2   0   0   2   2   0   0   2   0   0
 MK-4-5                 0   2   0   2   2   2   0   0   2   0   0   0   2   0   0   2   2   0   0   0   0   0   0   2   2   2   0   2   0   2   0   2   0   0   2   0   2   0   0   2   0   0   0   2   2   2   2   0   2   0   0   2   0   0   2   2   2   2   0   0   0   2   0   2   0   2   0   0   2   0   2   2   2   0   2   0   0   0   0   2   0   0   0   0   0   0   0   2   0   0   0   2   0   2   0   0   0   0   0   0   2   0   0   2   0   2   0   0   0   0   2   0   0   2   2   0   0   2   2   0   0   0   0   2   0   0   0   2   2   0   2   2   0   0   2   0   2   2   2   0   0   0   2   2   0   2   0   2   0   0   2   2   0   2   2   2   0   0   2   0   2   2   2   2   0   0   0   0   2   0   2   0   0   0   2   2   0   0   0   0   0   0   2   2   2   2   0   2   2   0   2   0   0   2   2   0   0   2   0   2
 MK-4-6                 0   2   2   2   2   2   0   0   2   0   0   0   2   0   0   2   2   2   0   0   0   0   0   2   2   2   0   2   0   2   0   2   0   0   2   0   2   0   0   2   0   0   0   2   2   2   2   0   2   0   0   2   0   0   2   0   2   2   0   0   0   2   0   2   0   2   0   2   2   0   2   2   2   0   0   0   0   0   0   2   2   0   2   0   0   0   2   2   0   0   0   2   2   2   0   0   0   0   0   0   2   0   0   2   0   2   0   0   0   0   2   0   0   2   2   0   0   2   2   0   0   0   0   2   0   0   0   2   2   0   2   2   0   0   2   0   2   0   2   0   0   0   2   2   2   2   0   2   0   0   2   2   0   2   2   2   0   0   2   0   2   2   2   2   0   0   0   0   2   0   2   0   0   0   2   2   0   0   0   0   0   0   2   2   2   2   0   0   2   0   2   0   0   0   2   0   0   2   0   2
 MK-4-7                 0   0   2   2   2   2   0   0   2   2   0   0   2   0   0   2   2   2   0   0   0   0   0   2   2   2   0   2   0   0   0   2   0   0   2   0   2   0   0   2   0   0   0   2   2   2   2   0   2   0   0   2   0   0   2   2   2   2   0   0   0   2   0   2   0   2   0   2   2   0   2   2   2   0   0   0   0   2   0   0   2   0   2   0   0   0   2   2   0   0   0   2   2   2   0   0   2   0   2   0   2   0   0   2   0   2   0   2   0   0   2   0   0   2   2   0   0   2   2   0   2   0   0   0   0   2   0   2   0   0   2   2   0   0   2   0   0   0   2   0   0   0   2   2   2   2   0   0   0   0   2   2   0   2   2   2   0   0   2   0   2   2   0   2   0   0   2   0   0   0   0   0   0   0   2   2   0   0   0   0   0   0   2   2   2   2   2   0   2   0   2   0   0   0   0   0   0   2   0   2
 MK-4-8                 0   2   2   2   2   0   0   0   2   2   0   0   2   0   0   2   2   2   0   0   0   0   0   2   2   2   0   2   0   0   0   2   0   0   2   0   2   0   0   2   0   0   2   2   2   2   0   0   2   0   0   2   0   0   2   2   2   2   0   0   0   2   0   2   2   2   0   2   2   0   2   2   2   2   0   0   0   2   0   0   2   0   2   0   0   0   2   2   0   0   0   2   2   2   0   0   2   0   2   0   2   0   0   2   0   0   0   2   0   0   2   2   0   2   2   0   0   2   2   0   2   0   0   0   0   2   0   2   0   0   2   2   0   0   2   0   0   0   2   2   0   0   2   2   2   0   0   0   0   0   2   2   0   2   2   2   0   0   2   2   2   0   0   2   0   0   2   0   0   0   0   0   2   0   2   2   0   0   0   0   0   0   2   2   2   2   2   0   2   0   2   0   0   0   0   2   0   2   0   2
 MK-4-9                 0   2   2   2   2   0   0   0   2   2   0   0   2   0   0   2   2   2   0   0   0   0   0   2   2   2   0   2   0   0   0   2   0   0   2   0   2   0   0   0   0   0   0   2   2   2   0   0   2   0   0   2   0   0   2   2   0   2   2   0   0   2   0   2   2   2   0   2   2   0   2   2   2   0   0   0   0   2   0   0   2   0   2   0   0   0   2   2   0   0   0   2   0   2   0   0   0   0   0   2   2   0   0   2   0   0   0   2   0   0   2   2   0   2   2   0   2   2   2   0   2   0   2   0   0   2   0   2   0   2   2   2   0   0   2   0   0   0   2   2   0   0   2   2   2   0   2   0   0   0   2   0   0   2   2   2   0   0   2   2   2   0   0   2   0   0   2   0   0   0   0   0   2   0   0   0   0   0   0   0   0   0   2   2   2   2   2   0   2   0   2   0   0   0   0   2   0   2   0   2
 MK-4-10                2   2   2   2   0   0   0   0   2   2   0   0   0   0   0   2   2   2   0   0   0   0   0   2   2   2   0   2   0   0   0   2   0   0   2   0   2   0   0   0   0   2   0   2   2   2   0   0   2   0   0   2   0   0   2   2   0   2   2   0   0   2   0   2   2   0   0   2   2   0   2   2   2   0   0   0   0   2   0   0   2   0   2   0   0   0   2   2   0   0   0   2   0   2   0   0   0   0   0   2   0   0   0   0   0   0   0   2   0   0   2   2   0   2   2   0   2   2   2   0   2   0   0   0   0   2   0   2   0   2   2   2   0   0   2   0   0   0   2   2   0   2   2   2   0   2   2   2   0   0   2   0   0   2   2   2   0   0   2   2   2   0   2   2   0   0   2   0   0   0   2   0   2   0   0   0   2   0   0   0   0   0   2   2   0   2   2   2   2   0   2   0   0   0   0   2   2   2   0   2
 MK-4-11                2   2   2   2   0   0   0   0   2   2   0   0   0   0   0   2   2   2   0   0   0   0   0   0   0   2   2   2   0   0   0   2   0   0   2   0   2   0   0   0   0   2   0   2   2   2   0   2   2   0   0   2   0   0   2   2   0   2   2   0   0   2   0   2   2   0   0   2   2   0   2   2   0   0   0   0   0   2   2   0   2   0   2   2   0   0   2   2   0   0   0   2   0   2   0   0   0   0   0   2   2   0   0   0   0   0   0   2   0   0   2   2   0   2   2   0   2   2   2   0   2   0   0   0   0   2   2   2   0   2   0   2   0   0   2   0   0   2   2   2   0   2   2   2   0   2   2   2   0   0   2   0   0   2   2   2   0   0   2   2   2   0   2   2   0   0   2   0   2   0   2   0   2   0   0   0   2   0   0   0   0   0   2   2   0   2   2   2   2   0   2   0   0   0   2   2   0   2   0   2
 MK-4-12                2   2   2   2   0   0   0   0   0   2   0   0   0   0   2   2   2   2   0   0   0   0   0   2   0   2   2   2   0   0   2   2   0   0   2   0   2   0   0   0   0   2   0   2   0   2   0   2   2   0   0   2   0   0   0   2   0   2   2   0   2   0   0   2   2   0   0   2   2   0   2   2   0   0   0   0   0   2   2   0   2   0   2   0   2   0   2   2   0   0   0   2   0   2   0   0   0   0   0   2   2   0   0   0   0   0   0   2   0   0   2   2   0   2   2   0   2   2   2   0   2   0   0   0   0   2   2   2   0   2   0   2   0   0   2   0   0   2   2   2   0   2   2   2   0   0   2   2   0   0   2   2   2   2   0   2   0   0   2   2   2   0   0   2   0   0   2   0   2   0   2   0   2   0   0   2   2   0   0   0   0   0   2   2   0   2   2   2   0   0   2   0   0   0   2   2   0   2   0   2
 MK-4-13                0   2   2   2   0   2   0   0   0   2   0   0   0   0   2   2   2   2   0   0   0   0   0   2   2   2   2   2   0   0   2   2   0   0   2   0   2   0   0   0   0   2   0   2   0   2   0   2   2   0   0   2   0   0   0   2   2   2   2   0   2   0   0   2   2   0   0   2   2   0   2   2   0   0   0   0   0   2   2   0   2   0   2   0   2   0   2   2   0   0   0   2   0   2   0   0   0   0   2   2   2   0   0   0   0   2   0   0   0   0   2   2   0   2   2   0   2   2   2   0   2   0   0   0   0   2   2   2   0   2   0   2   2   2   2   0   0   2   2   2   0   2   2   2   2   2   2   2   0   0   2   2   2   2   0   2   0   0   2   2   2   2   0   2   0   0   2   0   2   0   0   2   2   0   0   2   2   0   0   0   0   0   2   2   0   2   2   2   0   0   2   0   2   0   2   2   0   2   0   2
 MK-4-14                0   2   2   2   2   2   0   0   0   2   0   0   0   0   2   2   2   2   0   2   0   0   0   2   2   2   2   2   0   0   2   0   2   0   2   0   2   0   0   0   0   0   0   2   0   2   0   0   2   0   0   2   0   0   2   2   0   2   2   2   2   0   0   2   2   0   0   0   2   0   2   2   0   0   0   0   0   2   2   0   2   0   2   0   2   0   2   2   0   0   0   2   0   2   0   0   0   0   2   2   2   0   0   0   0   2   0   0   0   0   2   2   2   2   2   0   2   2   2   0   2   2   0   0   0   2   2   2   0   2   0   2   2   2   2   0   0   2   2   0   0   2   2   2   2   2   2   2   2   0   2   2   2   2   0   2   0   0   0   0   0   2   2   2   0   2   2   0   2   0   0   2   2   0   0   2   2   0   0   0   2   2   2   2   2   2   2   2   0   2   2   0   2   0   2   2   0   2   0   2
 MK-4-15                0   0   2   2   2   2   0   0   0   2   2   0   0   0   2   2   2   2   0   2   0   2   0   2   2   2   2   2   0   0   2   0   2   0   2   0   2   0   2   0   0   0   0   2   0   2   0   0   2   0   0   2   0   2   2   2   0   2   2   2   2   0   0   2   2   2   0   0   2   0   2   2   0   0   0   0   0   2   0   0   2   0   2   0   2   0   2   2   0   0   0   2   2   0   0   0   0   0   2   2   2   0   2   0   0   2   0   0   0   0   2   2   2   2   2   0   2   2   2   0   2   2   0   0   0   2   2   2   0   0   0   0   2   2   2   0   0   2   2   0   2   2   2   2   0   2   2   2   2   0   0   2   2   2   0   2   0   0   0   0   0   2   2   2   2   2   2   0   2   0   0   2   0   2   0   2   0   2   0   0   2   2   2   2   2   2   2   2   0   2   2   2   2   0   2   2   0   2   0   2
 MK-4-16                0   0   2   2   2   0   0   0   0   2   2   2   0   0   0   2   2   2   0   2   0   2   0   2   2   2   2   0   2   0   2   0   2   0   2   0   2   0   0   0   0   0   0   2   2   2   0   0   2   0   0   2   0   2   2   2   0   2   2   0   2   0   0   2   2   2   0   0   2   0   2   2   0   0   0   0   0   2   0   0   2   2   2   0   2   0   2   2   0   0   0   0   2   0   0   0   0   0   2   2   2   0   2   0   0   2   0   0   0   0   2   2   2   2   2   0   2   2   0   0   2   2   0   0   0   2   2   2   0   0   0   0   2   2   2   0   0   2   0   2   0   2   2   2   0   2   2   2   2   0   0   2   2   2   0   2   0   0   2   0   0   2   2   2   2   0   2   0   2   2   0   2   0   2   0   2   0   2   0   0   2   2   2   2   2   2   0   2   0   2   2   2   2   0   2   2   0   2   0   2
 MK-5-1                 0   2   0   0   0   2   0   2   0   0   0   0   0   2   2   2   0   0   0   2   0   0   0   0   2   0   0   2   0   0   0   2   0   0   2   2   2   2   0   0   0   0   2   2   0   0   2   0   0   2   2   0   0   2   2   2   0   0   0   2   2   2   2   2   2   0   2   0   2   0   2   0   0   0   0   2   2   2   2   2   0   2   2   0   2   2   2   2   2   0   0   2   0   2   2   0   0   0   0   0   2   2   0   2   0   0   0   2   0   2   0   0   0   0   0   0   2   0   2   2   2   2   0   2   0   2   2   2   2   2   2   0   2   0   0   2   2   2   2   2   2   0   2   0   0   0   0   0   2   0   0   2   2   2   0   0   2   2   2   2   0   2   2   0   0   0   2   2   0   0   0   2   2   0   2   2   2   0   2   2   2   0   2   0   0   2   2   0   0   0   2   2   0   0   2   0   2   2   0   2
 MK-5-2                 0   2   0   0   0   2   0   2   0   0   0   0   0   2   2   2   0   0   0   2   0   0   0   0   2   0   0   2   0   0   0   2   0   2   2   0   0   2   0   0   2   0   2   2   0   0   2   0   0   2   2   0   0   2   2   0   0   0   0   2   2   2   0   2   2   0   0   0   2   0   2   0   0   0   0   0   2   2   0   2   0   2   2   0   2   2   2   2   2   0   0   2   0   2   2   0   0   0   0   0   2   0   0   2   0   0   0   2   0   2   0   0   0   0   0   0   0   0   2   2   2   2   0   2   0   2   2   2   2   2   2   0   2   0   0   2   2   2   2   2   2   0   2   0   0   2   0   0   2   0   0   2   2   2   0   0   2   2   2   2   0   2   2   0   0   0   2   2   0   0   0   0   2   0   2   2   2   2   2   2   0   0   2   0   2   2   2   0   0   0   2   2   0   0   2   0   0   0   0   2
 MK-5-3                 0   2   0   0   0   2   0   2   0   0   0   2   0   2   2   2   0   0   0   2   0   0   0   0   2   0   0   2   0   0   0   2   0   2   0   0   0   2   0   0   2   0   0   0   0   0   2   0   0   2   0   0   0   2   2   0   0   0   0   2   2   2   0   2   0   2   0   0   2   0   2   0   0   0   0   0   2   2   0   2   0   2   2   2   2   0   2   2   2   2   0   2   0   2   2   0   0   0   0   0   2   0   0   2   0   0   0   2   2   2   0   0   0   0   0   0   2   0   0   2   2   2   0   2   0   2   2   2   2   2   2   0   2   0   0   2   2   2   2   2   2   0   2   0   0   2   0   0   2   0   0   0   2   2   0   0   2   2   2   2   0   2   2   0   0   0   2   0   0   0   2   0   0   0   2   0   2   2   2   2   0   0   2   0   2   2   2   2   0   0   2   0   2   0   2   0   0   0   0   2
 MK-5-4                 0   0   0   0   0   2   0   2   0   0   0   2   0   2   2   2   0   2   0   2   0   0   0   2   2   0   0   2   0   0   0   0   2   2   0   0   0   2   0   0   2   0   0   0   0   0   2   2   0   2   0   0   0   2   2   0   0   0   0   2   2   2   0   2   0   2   0   0   2   0   2   0   0   0   0   0   2   2   0   2   0   2   2   2   2   0   2   2   2   2   0   2   0   2   2   0   0   2   0   0   2   0   0   0   0   2   0   2   2   2   0   2   0   0   0   0   2   0   0   2   2   2   0   2   0   2   2   0   2   2   2   0   0   0   0   2   0   2   2   2   0   0   2   0   0   2   0   0   2   0   0   0   2   2   0   0   2   2   2   2   0   2   2   0   0   0   2   0   0   0   2   0   0   0   2   0   2   2   2   2   0   0   2   0   2   2   2   2   0   2   2   0   2   0   2   0   0   0   0   2
 MK-5-5                 0   0   0   0   0   2   0   2   0   0   0   2   0   2   2   2   0   0   0   2   2   0   0   2   2   0   0   2   0   0   0   0   2   0   0   0   0   2   0   0   2   0   0   0   0   0   2   2   0   0   0   0   0   2   2   2   0   2   0   2   2   2   0   2   0   2   0   0   2   0   2   0   0   0   0   0   2   2   0   2   0   2   2   2   2   0   2   2   2   2   0   2   0   2   2   0   0   2   0   0   2   0   0   0   0   2   0   2   0   2   2   2   0   0   0   0   0   0   0   2   2   2   0   2   0   2   2   0   2   2   2   0   2   0   0   2   0   2   2   2   0   0   2   0   0   2   0   0   2   2   2   0   2   2   2   0   2   2   2   2   0   2   2   0   0   0   2   0   0   0   2   0   2   0   2   0   2   2   2   2   0   0   2   0   2   2   2   2   0   2   2   0   2   0   2   0   0   0   0   2
 MK-5-6                 2   0   0   0   0   2   0   2   0   0   0   2   2   2   0   2   0   0   0   2   2   2   0   2   2   0   0   2   0   0   0   0   2   0   2   0   0   2   0   0   0   0   0   0   0   0   2   2   0   0   0   0   0   0   0   0   0   2   0   2   2   2   0   2   0   2   0   0   2   0   2   2   0   2   0   0   2   2   0   2   0   2   2   2   2   0   0   0   2   2   0   2   0   2   2   0   0   2   0   0   0   0   0   0   0   2   0   2   0   2   2   2   0   0   0   0   0   2   0   2   2   0   0   2   0   2   2   0   2   2   2   2   2   0   0   2   0   2   2   2   0   0   2   0   0   2   0   0   2   2   2   0   2   2   2   0   2   2   2   2   0   2   2   0   0   0   2   0   0   0   2   0   2   0   2   0   2   2   2   2   0   0   2   0   2   2   2   2   0   2   2   0   2   0   2   0   0   0   0   2
 MK-5-7                 2   0   0   0   0   2   0   2   0   0   0   2   2   2   0   2   0   0   0   2   2   2   0   2   2   0   0   2   0   0   0   0   2   0   2   0   2   2   0   0   0   0   0   0   0   0   2   2   0   0   0   0   0   0   0   0   0   2   0   2   2   2   0   2   0   0   0   0   0   0   2   2   0   2   0   0   2   0   0   2   0   2   2   2   2   0   0   0   2   2   2   2   0   2   2   0   0   2   0   0   0   0   0   0   0   2   0   2   0   2   2   2   0   0   0   0   0   2   0   2   2   0   0   2   0   2   2   0   2   2   2   2   2   0   0   2   0   0   2   2   2   0   2   0   0   2   2   0   2   2   2   2   2   2   2   0   2   2   2   2   0   2   2   0   0   2   2   0   2   0   2   0   2   0   2   0   2   2   2   2   0   0   2   0   2   2   2   2   0   2   2   0   2   0   2   0   0   2   0   2
 MK-5-8                 2   0   0   0   0   2   0   2   0   0   0   2   2   2   0   2   0   0   0   2   2   2   0   2   2   2   0   2   0   0   0   0   2   0   0   0   2   2   0   0   2   0   0   0   0   0   2   2   0   0   0   0   0   0   0   0   0   2   0   2   2   0   2   2   0   0   0   0   0   2   2   2   0   2   0   0   2   0   0   0   2   0   2   2   2   0   0   0   2   2   2   2   0   2   2   0   2   2   0   0   2   0   0   2   0   2   0   2   0   2   2   0   0   2   0   0   0   2   2   2   2   0   0   2   0   2   2   2   2   2   2   2   2   0   0   2   0   0   2   2   0   2   2   0   0   2   2   0   2   2   0   2   2   2   2   0   2   2   2   0   0   2   2   0   0   2   2   0   0   0   2   0   2   0   2   0   2   2   2   2   0   0   2   0   2   2   2   2   0   2   2   0   2   0   2   0   0   2   0   2
 MK-5-9                 2   2   0   0   0   2   0   2   0   0   0   2   2   2   0   2   2   0   0   0   2   2   0   2   2   2   0   2   0   0   2   0   0   0   2   0   2   2   0   0   2   0   2   2   0   0   2   2   0   0   0   0   0   0   0   0   0   2   0   2   2   0   2   2   0   0   0   0   0   2   2   2   0   2   0   0   2   0   2   0   2   0   2   2   2   0   0   0   2   2   2   2   0   2   2   2   2   2   0   0   2   0   0   2   0   2   0   2   0   2   2   0   0   2   2   0   0   0   2   0   2   0   2   2   0   0   2   2   2   2   2   2   2   0   0   2   0   0   2   2   0   2   2   0   0   2   2   0   2   2   0   2   2   2   2   0   2   2   2   0   0   2   2   0   0   2   2   0   0   0   2   0   2   0   2   0   2   2   0   2   0   0   2   0   2   0   2   2   0   2   2   0   2   0   2   2   0   0   0   0
 MK-5-10                2   2   0   0   0   2   0   2   0   0   0   2   2   0   0   2   2   0   0   0   2   2   0   2   2   0   0   2   0   0   2   2   0   2   2   2   2   2   0   0   2   0   2   2   0   0   2   2   0   0   0   2   0   0   0   0   0   2   0   2   2   2   2   2   0   0   0   0   2   2   2   2   2   2   0   0   2   0   2   0   2   0   2   0   0   0   2   0   0   2   2   2   0   2   2   2   2   2   0   0   2   0   0   2   2   2   0   2   0   0   2   0   2   2   2   0   0   0   2   0   2   0   2   2   0   0   2   2   2   2   2   2   2   2   0   2   0   0   2   2   2   2   2   0   0   2   2   0   2   2   0   2   2   0   0   0   2   2   0   0   0   2   2   0   0   2   2   0   0   0   2   0   2   0   2   0   2   2   0   2   0   0   2   0   2   0   2   2   0   0   2   0   0   2   2   2   0   0   2   0
 MK-5-11                0   2   0   0   0   2   0   2   0   0   0   2   2   0   0   2   2   2   2   0   2   2   0   2   2   0   0   2   0   0   2   2   0   2   2   2   2   2   0   0   2   0   2   2   0   0   2   2   0   0   0   2   0   0   0   0   2   2   0   2   2   2   2   2   0   0   0   0   2   2   2   2   2   2   0   0   2   0   2   0   0   0   2   0   0   0   2   0   0   2   2   2   0   2   2   0   2   2   0   0   2   2   0   2   2   2   0   2   0   0   2   0   2   2   2   0   2   0   2   0   2   0   0   2   0   2   2   2   0   2   2   2   0   2   0   2   0   2   2   2   2   2   2   0   0   2   2   0   2   0   0   2   2   0   2   0   2   2   0   0   0   2   2   2   2   2   2   0   0   2   2   0   2   2   2   0   2   2   2   2   0   0   2   0   2   0   2   2   0   0   2   0   0   2   2   2   0   0   2   0
 MK-5-12                0   2   0   0   0   0   0   2   0   0   0   2   0   0   0   2   2   2   2   2   2   2   0   0   0   0   0   2   2   0   2   2   0   2   2   2   2   2   0   0   2   0   2   2   0   0   2   2   0   0   0   2   0   0   0   0   2   2   0   0   2   2   2   2   0   0   0   0   2   2   2   2   2   2   0   0   2   0   2   0   0   0   2   0   0   0   2   0   2   2   2   2   0   2   2   0   2   2   0   0   2   0   0   2   0   2   2   2   0   2   2   0   2   2   2   2   2   0   2   0   2   2   0   2   0   2   2   2   0   2   2   2   0   2   0   2   2   2   2   2   2   2   2   0   0   2   2   0   2   0   0   2   2   0   2   2   0   2   0   0   0   2   2   0   2   2   0   0   0   2   2   0   2   2   2   0   0   2   0   2   0   0   0   0   2   2   2   2   0   0   2   0   0   2   2   2   0   0   2   0
 MK-5-13                2   2   2   2   0   0   0   2   0   2   2   2   0   0   0   2   2   2   2   2   2   2   0   0   0   0   0   0   0   0   2   2   0   2   2   2   2   2   0   0   2   0   2   2   0   0   2   2   0   0   0   2   0   0   0   0   2   2   0   0   2   2   2   0   0   0   0   0   2   2   0   2   2   0   0   0   2   0   2   0   0   0   2   0   0   0   2   0   0   2   2   2   0   2   2   0   2   2   0   0   2   2   0   2   0   2   2   2   0   2   2   0   2   2   0   2   2   0   0   0   2   2   2   0   0   2   2   2   0   2   2   2   2   2   0   2   2   0   2   2   2   2   2   0   0   2   0   0   2   0   0   0   2   0   2   2   0   2   2   0   0   2   0   2   2   2   0   2   0   2   2   2   2   0   2   0   0   2   0   2   2   0   0   0   2   2   2   2   0   0   2   0   0   2   2   2   0   0   2   0
 MK-5-14                2   2   2   2   0   0   0   0   0   2   2   0   0   0   0   2   2   2   0   2   2   2   0   0   0   0   0   2   2   0   2   2   0   2   2   2   2   2   2   0   2   0   2   2   0   0   2   2   0   0   0   2   0   0   0   0   2   2   2   2   2   2   2   0   0   0   0   0   2   2   0   2   2   0   0   0   2   0   2   0   0   2   2   0   0   0   2   0   0   2   2   2   0   2   2   0   2   2   0   0   2   2   0   2   0   2   2   2   0   2   2   0   2   2   0   2   2   0   0   0   2   2   0   0   0   2   2   2   0   2   2   2   2   2   2   2   2   0   2   2   0   2   2   0   0   2   0   0   2   0   0   0   2   2   2   0   0   2   2   2   0   2   0   2   2   2   0   2   0   2   2   2   2   0   2   0   0   2   0   2   2   2   0   0   2   2   2   2   0   0   2   0   0   2   2   2   0   0   0   0
 MK-5-15                2   2   2   2   2   0   2   0   0   2   2   0   0   0   0   2   2   2   0   2   2   2   0   0   0   0   2   2   2   0   2   2   0   2   2   2   2   2   0   0   2   0   2   2   0   0   2   2   2   0   0   0   0   0   0   0   0   2   2   2   2   2   2   0   0   0   0   0   2   2   0   2   2   0   0   0   2   2   2   0   0   2   0   0   0   0   2   0   2   0   2   0   0   2   0   0   2   2   0   0   2   2   0   2   0   2   0   2   0   2   2   0   2   2   0   2   2   0   0   0   2   2   2   0   0   2   2   0   0   2   2   2   0   2   2   2   2   0   2   2   2   2   2   0   0   2   0   0   2   0   0   0   2   2   2   0   2   2   2   2   0   2   2   2   2   2   0   2   0   2   2   0   2   0   2   0   2   2   0   2   2   0   0   0   0   2   2   2   0   0   2   0   0   2   2   2   0   0   0   0
 MK-5-16                2   0   2   0   2   0   2   2   0   2   2   0   0   0   0   2   0   2   2   2   2   2   0   0   0   0   2   2   2   2   2   2   0   0   2   2   2   2   0   2   2   0   2   2   0   0   2   2   2   0   0   0   0   0   0   0   0   2   2   2   2   2   2   0   0   0   0   0   2   2   0   0   2   0   0   0   2   2   2   0   0   2   0   0   0   0   2   0   2   2   2   0   0   2   0   0   2   2   0   0   2   2   0   2   0   2   0   2   2   2   2   0   2   2   0   2   2   0   0   0   2   2   2   0   0   2   2   0   0   2   0   2   0   2   2   2   2   0   2   2   2   2   2   0   0   0   2   0   2   0   0   0   0   2   2   0   2   2   0   2   0   2   2   0   2   2   0   0   0   2   2   0   2   0   2   0   2   2   0   2   2   0   0   0   0   2   2   2   0   0   2   0   0   2   0   2   0   0   0   0
 MK-6-1                 0   2   0   0   0   2   2   0   2   0   2   0   2   2   2   0   2   2   0   2   0   0   0   2   0   0   2   0   0   0   0   0   0   2   0   2   2   0   0   2   2   0   2   0   0   2   0   2   2   2   2   0   0   0   2   0   2   0   2   0   0   2   0   0   2   0   0   2   2   0   0   0   0   0   0   2   0   2   0   0   2   0   0   0   0   0   0   0   2   0   2   2   0   2   2   2   0   0   0   2   2   2   2   2   0   0   2   2   2   2   2   0   2   0   2   0   0   2   0   0   2   2   2   0   2   2   2   2   2   2   0   2   2   0   2   0   0   2   0   0   2   2   0   0   0   0   2   0   2   0   0   2   0   2   0   2   0   2   2   0   0   2   0   2   2   2   0   0   2   2   0   2   2   2   0   2   0   0   0   0   0   0   2   0   0   2   2   0   2   0   2   2   0   0   0   0   2   2   0   0
 MK-6-2                 0   2   0   2   0   2   2   0   2   0   2   2   2   2   0   0   2   2   2   2   0   0   0   2   0   2   2   0   0   0   0   0   0   2   0   2   2   0   0   0   2   2   2   0   0   2   2   2   2   0   2   0   0   0   2   0   2   2   2   0   0   2   0   0   2   0   2   2   2   0   0   0   0   0   0   2   0   2   0   0   2   0   0   0   0   0   0   0   2   0   2   2   0   2   2   2   0   0   0   2   2   2   2   2   2   0   2   2   2   2   0   0   2   0   2   2   0   2   0   0   2   2   2   0   2   0   2   2   2   2   0   2   2   0   2   0   0   2   2   0   2   2   0   0   0   0   2   0   0   2   0   2   0   2   0   2   0   2   2   0   0   2   0   0   2   0   0   0   2   2   0   2   2   2   0   2   0   0   0   0   0   2   2   0   0   2   2   0   2   0   2   2   0   0   0   0   0   2   0   2
 MK-6-3                 0   2   0   2   2   2   0   0   2   0   2   2   2   0   0   0   2   2   2   0   0   0   0   2   0   2   2   0   0   0   0   0   0   2   0   2   2   0   0   0   2   2   2   0   0   2   2   2   2   0   2   0   0   0   2   0   2   2   2   0   2   2   0   0   2   0   2   2   2   0   0   0   0   0   0   2   0   2   0   0   2   0   0   0   0   0   0   0   2   0   2   2   0   2   2   2   0   2   0   2   2   2   2   2   2   0   2   2   0   2   0   0   2   2   2   2   0   2   0   0   2   2   2   0   0   0   2   2   2   2   0   2   2   0   2   0   0   2   0   2   2   2   0   0   0   0   2   0   0   2   0   2   0   2   0   2   0   2   2   0   0   2   0   0   2   0   0   0   0   2   2   2   2   2   2   2   2   0   2   2   0   2   2   0   0   0   2   0   2   0   2   2   0   2   0   2   0   2   0   2
 MK-6-4                 0   2   0   2   2   2   0   0   2   0   2   2   2   0   0   0   2   2   2   0   2   2   2   2   0   2   0   0   0   0   0   0   0   2   0   2   2   0   0   0   2   0   2   0   2   2   2   2   2   0   0   0   0   2   2   2   2   2   2   0   0   2   0   2   2   0   2   2   2   0   0   0   0   0   0   2   0   2   0   0   0   0   0   0   0   0   0   0   2   0   2   2   0   2   2   2   0   2   0   2   2   0   2   2   2   2   2   2   0   2   0   0   2   2   2   2   0   2   2   0   0   2   0   0   0   0   2   2   2   2   0   2   2   0   2   0   0   2   0   2   2   0   0   0   0   0   2   0   0   2   0   2   0   2   0   0   0   2   2   0   0   2   0   0   2   0   0   0   0   2   2   0   2   2   2   2   2   0   2   2   0   2   2   0   0   0   2   0   2   0   2   2   0   2   0   0   0   2   0   2
 MK-6-5                 0   2   0   2   2   2   0   0   2   0   2   2   2   0   2   2   0   2   2   0   2   2   2   2   0   2   0   0   2   0   0   0   0   2   0   2   2   0   0   0   2   0   2   0   2   2   2   2   2   0   0   0   0   2   2   2   2   2   2   0   0   2   0   2   0   0   2   2   2   0   0   0   0   0   0   2   0   2   0   0   0   0   0   0   0   0   0   0   2   0   2   2   0   2   0   2   0   2   0   0   2   0   2   2   2   2   2   2   0   0   0   0   2   2   2   2   0   0   2   2   0   2   0   0   0   0   2   2   2   2   0   2   2   0   2   0   0   2   0   2   2   0   0   0   0   0   2   2   0   2   0   2   2   2   0   0   0   2   2   0   0   2   2   0   2   2   0   0   0   2   2   2   2   2   2   2   2   0   2   2   0   2   2   0   0   0   2   0   2   0   2   2   0   2   0   0   0   2   0   2
 MK-6-6                 0   2   2   2   2   2   0   0   2   0   2   2   2   0   2   2   0   2   2   0   2   2   2   0   0   0   0   0   2   0   2   0   0   2   0   2   2   0   0   0   2   0   2   0   0   0   2   2   0   0   0   0   0   2   2   2   2   2   2   0   0   2   0   2   0   0   2   2   2   0   0   0   0   0   0   2   0   0   2   0   0   0   0   0   2   0   0   0   2   0   0   2   0   2   0   2   0   2   0   0   0   0   2   0   2   2   2   0   0   0   0   0   2   2   2   2   0   0   2   2   0   0   0   0   0   0   2   2   0   2   0   2   2   0   2   2   0   2   0   2   2   0   2   0   0   0   2   2   0   2   0   0   2   2   0   0   2   2   2   0   0   2   2   0   2   0   0   2   0   2   0   2   2   2   2   2   2   0   0   2   0   2   2   2   0   0   2   0   2   2   2   2   0   2   0   0   0   2   0   2
 MK-6-7                 0   2   2   2   2   2   0   0   2   0   2   0   2   0   2   0   0   2   2   0   2   2   2   0   0   2   0   0   2   0   2   0   0   2   0   0   2   0   0   0   2   0   2   0   0   0   2   0   0   0   0   0   0   2   2   2   2   2   2   2   0   2   0   0   0   0   2   2   2   0   0   0   0   0   0   2   0   2   2   0   0   0   0   0   2   0   0   0   2   0   0   2   0   2   0   2   0   2   0   0   0   0   2   0   2   2   2   0   2   0   0   2   2   0   2   2   0   0   2   2   0   0   0   0   0   0   2   2   0   2   0   2   2   0   2   2   0   2   0   2   2   0   0   0   0   0   2   2   0   2   0   2   2   2   0   0   2   2   2   0   0   0   0   0   2   0   0   2   0   2   0   2   2   0   2   2   2   0   0   2   0   2   2   2   0   0   2   0   2   0   2   2   0   2   0   2   0   2   2   2
 MK-6-8                 2   2   2   2   0   2   0   0   2   0   2   0   2   0   2   2   0   2   2   0   2   2   2   0   0   2   0   0   2   0   2   0   2   2   2   0   2   0   2   0   2   0   2   0   0   0   2   0   0   0   0   0   0   2   2   2   2   2   2   2   0   2   0   0   0   0   2   0   2   0   0   0   0   0   0   2   0   2   2   0   2   2   0   0   2   0   0   2   2   0   0   2   2   2   0   2   0   2   0   2   0   0   2   2   2   2   2   2   2   0   0   2   2   0   2   2   0   0   0   2   0   0   0   0   0   0   2   2   0   2   0   2   2   0   2   2   0   2   0   2   2   0   0   0   0   0   2   2   0   2   0   2   2   2   0   0   0   2   0   0   2   0   0   0   2   0   0   2   0   2   0   2   2   0   2   2   2   0   0   2   0   2   2   2   0   0   2   0   2   0   2   2   0   2   0   2   0   0   2   2
 MK-6-9                 0   2   2   2   0   2   0   0   2   0   2   0   2   0   2   2   0   2   2   0   2   2   2   0   0   2   0   0   2   0   0   0   2   2   2   0   2   0   2   0   2   0   2   0   2   0   2   0   0   0   0   0   0   2   2   0   2   2   2   2   0   2   0   0   0   0   2   0   2   0   0   2   0   0   0   2   0   2   0   0   2   2   0   0   2   0   0   2   2   0   0   2   2   2   0   2   0   2   0   0   0   0   2   2   2   2   2   2   2   0   0   2   2   0   2   2   0   0   0   2   0   0   0   2   0   0   0   2   0   2   0   2   2   0   2   2   0   2   0   2   2   0   0   0   0   0   2   2   0   2   0   2   2   2   0   0   0   2   0   0   2   0   0   0   2   0   0   2   0   2   0   2   0   0   2   2   2   0   0   2   0   2   2   2   0   0   0   0   2   0   2   2   0   2   0   2   0   0   2   2
 MK-6-10                2   2   2   2   0   0   0   0   2   0   2   0   2   0   2   2   0   2   2   0   2   2   2   0   0   2   0   0   2   0   0   0   0   2   2   0   2   0   2   0   2   2   2   0   2   0   2   0   0   0   0   0   0   2   0   0   2   2   2   2   0   2   0   0   0   0   2   2   2   2   2   2   0   0   0   2   0   2   2   0   2   2   0   0   0   0   0   2   2   0   0   2   0   2   0   2   0   2   2   0   0   0   2   0   2   2   2   0   0   0   0   0   2   0   2   2   0   0   0   2   0   0   0   0   0   0   0   0   0   2   0   2   2   0   2   2   0   2   2   2   2   0   0   0   0   0   2   2   0   2   0   0   2   2   0   0   0   2   0   0   0   0   0   0   2   0   0   2   0   2   0   2   0   0   2   2   2   2   0   2   0   2   2   2   0   0   0   0   2   0   2   0   0   2   0   2   0   0   2   2
 MK-6-11                2   2   2   2   0   0   0   0   2   0   2   0   2   0   2   2   0   2   0   0   2   2   2   0   2   0   0   0   2   0   0   0   0   2   2   0   2   2   2   0   2   2   2   0   2   0   2   2   0   0   0   0   0   2   0   0   2   0   2   2   0   2   0   0   0   0   2   2   0   2   0   2   0   0   0   2   0   2   2   0   2   2   0   0   0   0   0   0   0   0   2   2   0   2   0   2   0   2   0   0   0   0   2   0   2   2   2   0   0   0   0   0   2   0   2   2   0   0   0   2   0   2   0   0   0   0   0   0   0   2   0   2   2   0   2   2   0   2   2   2   2   0   0   0   0   0   2   2   0   2   0   0   2   2   0   0   0   2   0   0   0   0   0   0   2   0   0   2   0   0   0   2   0   2   2   2   2   2   0   2   0   2   2   2   0   0   0   0   2   0   2   0   0   2   0   2   0   0   2   2
 MK-6-12                2   2   2   2   0   0   0   0   2   0   2   0   2   0   2   2   0   2   0   0   2   0   2   0   2   0   0   0   2   0   0   0   0   2   2   0   2   2   2   0   2   2   2   0   2   2   2   2   0   0   0   0   2   2   0   0   2   0   2   2   0   2   0   0   0   0   2   0   0   2   0   2   0   0   0   2   0   2   2   0   2   0   0   0   0   0   0   0   0   2   2   2   0   2   0   2   0   2   0   0   0   0   2   0   2   2   2   0   0   0   0   0   0   0   2   2   0   0   0   2   0   2   0   0   0   0   0   0   0   2   0   2   2   0   2   2   0   2   2   2   2   0   2   2   0   2   2   2   0   2   0   0   2   2   0   2   0   2   0   0   0   0   2   0   2   0   0   0   0   0   0   2   0   2   2   2   2   2   0   2   2   2   2   2   0   0   0   2   2   0   2   0   0   2   0   2   0   0   2   2
 MK-6-13                2   2   2   2   0   2   0   0   2   0   2   0   2   0   2   0   0   2   0   0   2   0   2   0   2   0   0   0   2   0   0   0   0   2   2   0   2   0   2   0   2   2   2   0   2   2   2   2   0   0   0   0   2   2   0   0   2   0   2   2   0   2   0   0   0   0   2   0   0   2   0   2   0   0   0   2   0   2   2   0   2   0   0   0   0   0   0   0   0   2   2   2   0   2   2   2   0   2   2   0   0   0   0   0   2   2   2   0   0   0   0   0   2   2   2   2   0   0   2   2   0   2   0   0   0   0   0   0   0   2   0   2   0   0   2   2   0   2   2   0   2   0   2   2   0   0   2   2   0   2   0   0   2   2   0   2   0   2   2   0   0   0   2   0   2   0   0   0   0   0   2   0   0   2   2   2   2   2   2   2   2   2   2   2   2   0   0   2   2   2   2   0   0   2   0   0   0   0   2   2
 MK-6-14                2   2   2   2   0   2   0   0   2   0   2   2   2   0   2   0   0   2   0   0   0   0   2   0   2   0   0   0   0   0   0   0   2   2   2   0   2   0   2   0   2   2   2   0   2   2   0   2   0   0   0   2   2   2   0   0   2   0   2   2   0   2   0   0   2   0   2   2   0   2   0   2   0   0   0   2   0   2   0   0   2   0   0   0   0   2   0   0   0   0   2   2   0   2   2   2   0   2   2   0   0   0   0   0   2   2   2   2   0   0   0   0   2   2   2   2   0   0   2   2   0   2   0   0   2   0   0   0   0   2   0   2   2   0   2   0   2   0   2   0   2   0   2   2   0   0   2   2   0   2   0   0   2   2   0   0   0   2   2   0   0   0   2   0   2   0   0   0   0   0   2   0   0   2   2   2   2   2   2   2   2   2   2   2   2   2   0   2   2   2   2   2   0   2   0   0   0   0   2   2
 MK-6-15                2   2   2   2   0   0   2   0   2   0   2   0   2   0   2   0   0   2   0   0   0   0   2   0   2   0   0   0   0   0   0   0   2   2   2   0   0   0   2   0   2   2   2   0   2   2   0   2   0   0   0   2   0   2   0   0   2   0   2   2   0   2   0   0   2   0   2   0   0   2   0   2   0   0   0   2   0   2   0   0   2   0   0   0   0   2   0   0   0   2   2   2   0   2   2   2   0   2   2   0   0   0   0   0   2   2   2   2   0   0   2   0   2   2   2   2   0   0   2   2   0   2   0   0   2   0   0   0   0   0   0   2   2   0   2   0   2   0   2   0   2   0   2   2   2   0   2   2   0   2   0   2   2   2   2   0   0   2   0   0   0   0   2   0   2   2   0   0   0   0   2   2   0   2   2   2   0   2   2   2   0   0   2   2   2   2   0   2   2   2   2   2   0   2   0   0   2   0   2   2
 MK-6-16                2   2   2   2   0   0   2   0   2   0   2   0   0   0   0   0   0   2   0   0   0   0   2   0   2   0   0   0   0   0   0   0   2   2   0   0   0   0   2   0   2   2   2   0   2   2   0   2   2   2   0   2   0   2   0   0   2   0   2   2   0   2   0   2   2   0   0   0   0   2   0   2   0   0   0   2   2   0   0   0   2   0   0   0   0   2   2   2   0   2   2   2   0   0   2   0   0   0   2   0   0   0   0   0   2   2   2   2   0   0   2   0   2   2   2   0   0   0   2   2   2   0   0   0   2   0   0   2   0   0   0   2   2   0   2   0   2   0   2   0   2   0   2   2   2   0   2   2   2   2   0   2   2   2   2   0   0   2   2   0   0   0   2   0   2   2   0   0   0   0   2   0   0   2   2   2   0   2   0   0   0   0   2   2   2   2   0   2   2   2   0   2   0   2   0   0   2   0   2   2
 
!****************************************** Phenotypic Data **********************************************************
!-100.0 is resevred for missing phenotype
SimulatedTrait1         9.0528    9.1016    8.7449   10.2006   10.1838   11.7163    7.1018    9.2098    8.3800    9.7163    6.7679    8.8625    7.1420   10.5738   10.9274   10.3984   10.9143   12.4028    8.4517    9.0804    7.0334    9.1046   10.1880    8.4870   10.9075    9.6917    8.9455   10.2982    9.1851   10.8142    9.7998   12.2628    9.3388    8.6605    9.2693    9.1444    9.2614   11.0558    8.1757   10.7720   10.8209    8.2748   10.6246   10.0431   11.9751   12.0733    9.8722   10.6278   11.4835    9.7691   11.1871    9.8037    8.7079    7.9462    9.2333   11.2443   10.7874   10.5054    8.7072   10.3535   11.4195    9.3646   10.8734   13.3162   11.0092   10.5530    7.7396    9.0339   12.2521    8.5688   11.2430   10.0441    9.8321    9.5612    9.0153   10.2961    9.8861   11.1349    7.2095   12.1630    7.7092    9.4716    9.0723   10.9237    8.4287    9.7263   11.4072    9.2211   12.6830    9.9354    9.5358   10.0350    8.9810   11.1615   10.3922    6.2424    7.6368    9.8384   10.7772   10.4915    9.6399    9.0357    9.4896    8.7156    9.5708   11.1092    8.6295    9.9577   11.6801    9.3550    9.9172    9.3751    9.9851    7.9183   12.2399    7.1291    8.8413    9.7265    9.4432    9.3715   12.8016   10.8749    8.8757   10.5267    9.7614   10.1172   10.5892    9.8563   11.2930    9.5078    9.8420    8.8369    9.9625    7.9493   11.1642    8.9422   10.6726   10.9089   12.0112    9.8277    9.4451    9.4577   10.7289    9.4842   10.1797   13.1819   11.3471    9.6245    8.8700    9.3838    9.4986   10.4302    8.3248    9.0044    9.8655    7.5662    8.9987    8.9104   10.6932    9.6141    7.4550    9.6279   11.2790    9.9238    9.5957    8.9824    8.6012    9.5936    9.7329   10.5845    9.8704   11.5500    8.5932   10.2400   11.8324   10.2286    8.8403   11.4798    9.5190   11.9251    9.7376    7.8141   10.7809    9.5682   11.4471   11.6234   11.3182   10.8259   10.2303    9.3739    9.8040    9.5451   10.1484    9.3585   11.0587    9.5208    9.3248   11.1594   10.0730   10.0204
SimulatedTrait2        13.9628   14.9907   15.8671   14.7640   15.4231   14.6118   14.3145   16.4496   17.4561   13.6184   15.0887   12.8374   15.6262   15.8979   16.4027   16.3376   14.2944   14.4746   14.4053   14.4265   13.9774   16.7348   15.6953   16.8074   15.3565   12.9929   16.3354   17.1652   15.4846   14.3662   16.4074   17.3297   14.6398   17.3051   13.5565   14.5354   12.4979   14.6170   12.7585   14.7459   14.9828   13.9499   13.7183   14.1897   15.2179   14.7790   16.0058   13.7305   14.3768   16.9826   13.7987   15.5691   16.7233   14.9473   14.5336   16.8075   14.8646   14.3283   14.4562   15.9063   14.6213   15.4725   15.1242   15.8342   14.3586   17.1158   13.2992   15.5593   14.8141   15.7208   15.4183   14.6198   14.7111   13.3309   16.5434   14.6602   14.4333   15.2474   14.1581   16.2806   14.2591   15.9296   13.2070   15.1294   14.6845   16.4168   16.0712   15.1051   15.3912   15.6175   15.8787   14.1278   17.4380   16.4697   15.0462   13.2725   13.8100   14.2482   14.2922   15.9006   14.2969   12.9232   16.0980   14.8811   13.8565   12.8811   15.4534   14.7174   15.5451   15.5542   14.3583   16.6790   11.9963   14.1746   15.2557   15.0939   11.3220   14.5195   14.1072   15.1543   17.5185   17.1630   13.0525   13.6137   14.4931   15.1735   15.4627   11.2180   14.5390   15.1426   14.6142   15.3402   13.9954   11.3952   12.7343   17.6241   12.8287   15.6382   17.1043   15.7279   15.3819   15.2554   13.1716   14.8215   12.2415   16.7095   14.6015   13.0182   15.3186   14.9346   13.7180   16.0188   16.0122   14.5245   15.7806   13.7292   16.5700   15.6579   17.1321   16.9292   12.2174   15.9144   16.1054   15.0175   12.6367   18.3135   16.1514   14.0975   13.8662   15.8380   16.8048   13.1475   14.9790   13.8850   16.4144   13.1214   15.1920   16.1695   16.6475   13.5090   13.6372   14.7826   15.3317   12.2830   16.1318   16.6602   15.9412   14.7459   13.2603   15.7848   17.0104   13.3372   17.4359   12.4415   14.5302   15.8482   13.8318   12.9500   15.5090   17.8976
 
