# Supplementary material for: Inclusive Composite Interval Mapping of QTL by Environment Interactions in Biparental Populations
Source: PLoS One. 2015 Jul 10;10(7):e0132414. doi: 10.1371/journal.pone.0132414 (PMC4498613; doi:10.1371/journal.pone.0132414)
Supplement: S3 File — (ZIP) [file pone.0132414.s003.zip › Simulation for unliked model/Simulated popualtions/run_00014.met]

!**********************Note: lines staring with "!" are remarks and will be ignored in the program********************
!*********************************General Information**********************************
!Assuming F1 = P1 x P2, populations available in QTL IciMapping are: 
!  1, P1BC1F1 = P1 x F1, the first backcrossing where P1 is used as the recurrent parent;
!  2, P2BC1F1 = P2 x F1, the first backcrossing where P2 is used as the recurrent parent;
!  3, F1DH, F1-derived doubled haploids; 
!  4, RIL or F1RIL, recombination inbred lines through the repeated selfing of F1;
!  5, P1BC1RIL, recombination inbred lines through the repeated selfing of P1BC1F1;
!  6, P2BC1RIL, recombination inbred lines through the repeated selfing of P2BC1F1;
!  7, F2, the selfing generation of F1;
!  8, F3, the selfing generation of F2;
!  9, P1BC2F1, the second backcrossing where P1 is used as the recurrent parent; 
! 10, P2BC2F1, the second backcrossing where P2 is used as the recurrent parent;
! 11, P1BC2RIL, recombination inred lines through the repeated selfing of P1BC2F1; 
! 12, P2BC2RIL, recombination inred lines through the repeated selfing of P2BC2F1; 
! 13, P1BC1F2, the selfing generation of P1BC1F1; 
! 14, P2BC1F2, the selfing generation of P2BC1F1; 
! 15, P1BC2F2, the selfing generation of P1BC2F1; 
! 16, P2BC2F2, the selfing generation of P2BC2F1; 
! 17, P1BC1DH, P1BC1F1-derived doubled haploids; 
! 18, P2BC1DH, P2BC1F1-derived doubled haploids; 
! 19, P1BC2DH, P1BC2F1-derived doubled haploids; 
! 20, P2BC2DH, P2BC2F1-derived doubled haploids; 
   3      !Mapping Population (see remarks above)
   2      !Mapping Function (1 for Kosambi; 2 for Haldane; 3 for Morgan)
   2      !Marker Space Type (1 for intervals; 2 for positions)
   1      !Marker Space Unit(1 for centiMorgans; 2 for Morgan)
   6      !Number of Chromosomes (or Linkage Groups)
 200      !Size of the mapping population
   2      !Number of environments
 
!***************************************** Chromosomes and Linkage Maps **********************************************
!Chromosome                 NumMarkers
-CH1                        16
-CH2                        16
-CH3                        16
-CH4                        16
-CH5                        16
-CH6                        16
!Linkage map (Marker name followed by position or the interval length)
 MK-1-1                1     0.000
 MK-1-2                1    10.000
 MK-1-3                1    20.000
 MK-1-4                1    30.000
 MK-1-5                1    40.000
 MK-1-6                1    50.000
 MK-1-7                1    60.000
 MK-1-8                1    70.000
 MK-1-9                1    80.000
 MK-1-10               1    90.000
 MK-1-11               1   100.000
 MK-1-12               1   110.000
 MK-1-13               1   120.000
 MK-1-14               1   130.000
 MK-1-15               1   140.000
 MK-1-16               1   150.000
 MK-2-1                2     0.000
 MK-2-2                2    10.000
 MK-2-3                2    20.000
 MK-2-4                2    30.000
 MK-2-5                2    40.000
 MK-2-6                2    50.000
 MK-2-7                2    60.000
 MK-2-8                2    70.000
 MK-2-9                2    80.000
 MK-2-10               2    90.000
 MK-2-11               2   100.000
 MK-2-12               2   110.000
 MK-2-13               2   120.000
 MK-2-14               2   130.000
 MK-2-15               2   140.000
 MK-2-16               2   150.000
 MK-3-1                3     0.000
 MK-3-2                3    10.000
 MK-3-3                3    20.000
 MK-3-4                3    30.000
 MK-3-5                3    40.000
 MK-3-6                3    50.000
 MK-3-7                3    60.000
 MK-3-8                3    70.000
 MK-3-9                3    80.000
 MK-3-10               3    90.000
 MK-3-11               3   100.000
 MK-3-12               3   110.000
 MK-3-13               3   120.000
 MK-3-14               3   130.000
 MK-3-15               3   140.000
 MK-3-16               3   150.000
 MK-4-1                4     0.000
 MK-4-2                4    10.000
 MK-4-3                4    20.000
 MK-4-4                4    30.000
 MK-4-5                4    40.000
 MK-4-6                4    50.000
 MK-4-7                4    60.000
 MK-4-8                4    70.000
 MK-4-9                4    80.000
 MK-4-10               4    90.000
 MK-4-11               4   100.000
 MK-4-12               4   110.000
 MK-4-13               4   120.000
 MK-4-14               4   130.000
 MK-4-15               4   140.000
 MK-4-16               4   150.000
 MK-5-1                5     0.000
 MK-5-2                5    10.000
 MK-5-3                5    20.000
 MK-5-4                5    30.000
 MK-5-5                5    40.000
 MK-5-6                5    50.000
 MK-5-7                5    60.000
 MK-5-8                5    70.000
 MK-5-9                5    80.000
 MK-5-10               5    90.000
 MK-5-11               5   100.000
 MK-5-12               5   110.000
 MK-5-13               5   120.000
 MK-5-14               5   130.000
 MK-5-15               5   140.000
 MK-5-16               5   150.000
 MK-6-1                6     0.000
 MK-6-2                6    10.000
 MK-6-3                6    20.000
 MK-6-4                6    30.000
 MK-6-5                6    40.000
 MK-6-6                6    50.000
 MK-6-7                6    60.000
 MK-6-8                6    70.000
 MK-6-9                6    80.000
 MK-6-10               6    90.000
 MK-6-11               6   100.000
 MK-6-12               6   110.000
 MK-6-13               6   120.000
 MK-6-14               6   130.000
 MK-6-15               6   140.000
 MK-6-16               6   150.000
!*********************************** Marker Types ********************************************************************
!Co-dominant marker: When heterozygote F1 is present, P1 is coded as 2, F1 is coded as 1, and P2 is coded as 0; Otherwise, P1 is coded as 2, and P2 is coded as 0. 
!Dominant marker: When heterozygote F1 is present, P1 and F1 are coded as 12, and P2 is coded as 0; Otherwise, P1 is coded as 2, and P2 is coded as 0.  
!Recessive markers: When heterozygote F1 is present, P1 is coded as 2, and F1 and P2 are coded as 10; Otherwise, P1 is coded as 2, and P2 is coded as 0. 
!Missing marker is coded as -1. 
 MK-1-1                 0   2   0   2   2   0   0   2   0   0   2   0   0   2   2   0   2   2   0   0   2   2   0   2   0   2   2   0   0   2   2   0   2   2   2   2   2   2   0   0   2   2   0   0   2   0   2   2   2   2   0   2   0   0   0   0   2   0   0   0   2   2   0   0   0   2   0   2   2   0   0   2   2   2   0   2   2   2   0   2   0   2   0   0   2   0   2   2   0   2   0   2   2   2   2   2   0   0   2   2   2   2   2   2   2   2   2   0   2   2   0   2   2   2   0   2   0   0   2   0   2   0   2   2   2   0   0   2   0   0   2   0   0   2   0   2   0   0   2   2   0   0   0   2   0   2   2   0   0   2   0   0   0   2   0   0   0   2   0   2   0   0   0   2   0   2   2   2   0   2   0   2   2   2   2   2   2   0   0   0   0   0   0   0   0   0   2   2   2   0   0   2   2   0   0   2   2   2   0   0
 MK-1-2                 0   2   0   2   2   0   0   2   0   0   2   0   0   2   2   0   2   2   0   0   2   2   2   2   0   2   2   0   0   2   2   0   2   2   2   0   2   2   0   0   2   2   0   0   2   0   2   2   2   2   0   0   0   0   0   0   2   0   2   0   0   0   0   0   0   2   0   2   2   0   0   2   2   2   0   2   2   2   0   2   0   2   0   0   2   0   2   2   0   2   0   2   2   2   2   2   0   0   2   2   2   2   2   2   2   2   2   0   0   2   0   2   2   2   0   2   0   2   2   0   2   0   2   2   2   0   0   2   0   0   2   0   0   2   0   2   0   0   0   2   0   0   0   2   0   2   2   0   0   2   2   0   2   2   0   0   0   2   0   2   0   0   0   2   0   2   2   2   0   2   0   2   2   2   2   2   2   0   0   0   0   0   0   0   0   0   2   2   2   0   0   2   2   2   0   2   2   2   0   0
 MK-1-3                 0   0   0   2   2   2   0   2   0   0   0   2   0   0   2   0   2   2   0   0   2   2   2   2   0   2   2   0   0   2   2   0   2   2   2   0   2   2   0   0   2   2   0   0   2   0   2   2   2   2   0   0   0   0   0   0   2   0   2   0   0   2   0   0   2   2   0   2   2   2   0   2   2   2   0   2   2   2   0   2   0   0   0   0   2   0   2   0   0   2   0   2   2   0   2   0   0   0   2   0   2   2   2   2   2   2   2   0   0   2   0   2   2   2   0   2   2   2   2   0   2   0   2   2   2   0   0   2   0   0   2   2   0   2   0   2   0   0   0   2   0   2   0   2   0   2   2   0   0   2   2   0   0   0   0   2   0   2   0   2   0   0   0   0   0   2   2   2   0   2   0   2   2   2   2   2   2   0   0   0   0   0   0   0   0   0   2   2   2   0   0   2   2   2   0   0   2   2   0   0
 MK-1-4                 0   0   0   2   2   2   0   2   0   0   0   2   0   0   2   0   2   2   0   0   2   2   2   2   0   2   2   2   0   2   0   0   2   2   2   0   2   2   0   0   2   2   0   0   2   0   2   0   2   2   0   0   0   0   0   0   0   0   2   0   0   2   0   0   2   2   0   2   2   2   0   2   2   2   0   2   2   2   0   2   0   0   0   0   2   2   2   0   0   2   0   2   2   0   2   0   0   0   0   0   2   2   2   2   2   2   2   0   0   2   0   2   2   2   0   2   2   2   2   0   2   0   2   2   2   2   0   2   0   0   2   2   0   2   0   0   0   0   0   0   0   2   0   2   0   2   0   0   0   2   2   0   0   0   0   2   0   0   0   2   2   0   2   0   2   2   2   2   0   0   0   2   2   2   2   2   2   0   0   0   0   0   0   2   0   0   2   2   2   0   0   2   2   2   0   0   2   2   0   2
 MK-1-5                 0   0   2   2   0   2   0   2   2   0   2   2   0   0   2   0   2   2   0   0   2   2   2   0   0   2   2   2   0   2   0   0   2   2   2   0   0   2   0   0   2   2   0   2   2   2   2   0   2   2   0   0   0   2   2   2   0   0   2   2   0   0   0   0   2   2   0   2   2   0   0   2   2   2   0   2   2   2   0   2   0   0   0   2   2   2   2   0   0   0   0   2   2   0   2   0   0   0   0   0   2   2   2   2   2   2   2   0   0   2   0   2   2   2   0   2   2   2   2   0   2   0   0   2   2   2   0   2   0   0   2   2   0   2   0   0   0   0   0   0   0   2   0   2   0   2   0   0   0   2   2   0   0   0   0   2   0   0   0   2   2   0   2   0   0   2   2   2   0   0   0   2   2   2   2   0   2   0   0   2   0   2   0   2   0   0   2   2   2   0   0   2   2   2   0   0   2   2   0   2
 MK-1-6                 0   0   2   2   0   2   0   2   2   0   2   2   0   0   2   0   2   2   0   2   2   2   2   2   0   2   2   0   0   2   0   0   2   2   2   0   0   2   0   0   2   2   0   2   2   2   2   0   2   2   0   0   0   0   2   0   0   0   2   2   2   0   0   0   2   2   2   2   2   0   0   2   2   2   0   2   2   2   0   2   0   0   0   2   2   2   2   0   0   0   0   2   2   0   2   0   0   0   0   0   2   2   2   2   2   2   0   0   0   2   0   2   2   2   0   2   2   2   2   0   2   0   0   2   2   2   0   2   0   0   2   2   0   2   0   0   0   0   2   0   0   2   0   2   0   2   2   0   0   2   2   0   0   0   0   2   0   0   0   2   2   0   2   2   0   2   2   2   0   0   0   2   0   2   0   0   2   0   2   2   0   0   0   2   0   0   2   2   2   0   2   2   2   2   0   0   2   2   0   2
 MK-1-7                 0   0   2   2   0   2   0   2   2   0   2   2   0   0   2   0   2   2   0   2   2   2   2   2   0   2   0   0   0   2   0   0   2   2   2   0   0   2   0   0   2   2   0   2   2   2   0   0   2   0   0   0   2   0   2   0   0   0   2   2   2   0   0   0   2   2   2   2   2   0   0   2   2   2   0   2   2   2   0   2   0   0   0   2   2   2   2   0   2   0   0   2   2   0   2   0   0   0   0   0   2   2   2   2   2   2   0   0   0   0   0   2   2   2   0   2   2   2   2   0   2   0   0   2   2   2   0   2   0   0   2   2   0   2   0   0   0   0   2   0   2   2   2   2   0   2   2   0   0   2   2   0   0   0   0   2   0   0   0   0   0   0   2   2   2   2   2   2   0   0   0   2   0   2   0   0   2   0   2   2   0   0   0   2   0   0   2   2   2   0   2   2   2   2   0   0   2   2   0   2
 MK-1-8                 0   0   2   2   0   2   0   2   2   0   2   2   0   0   2   0   2   0   0   2   2   2   2   2   0   2   0   0   0   2   0   0   2   2   2   0   0   2   2   0   2   2   0   2   2   2   0   0   2   0   0   0   2   0   2   0   0   0   2   2   2   0   0   0   2   0   2   2   2   0   0   2   2   2   0   0   2   2   0   2   0   0   0   2   2   2   2   0   2   0   0   2   2   0   2   0   2   0   0   0   2   2   2   2   0   2   0   0   2   2   0   2   2   2   0   2   2   2   2   0   2   2   2   2   2   2   0   2   0   0   2   2   0   2   0   0   0   0   2   0   0   2   2   2   0   2   0   0   0   2   2   0   0   0   0   2   0   0   0   0   0   0   2   2   2   2   2   2   0   2   0   2   0   2   0   2   2   0   2   2   0   0   0   2   2   0   2   2   2   0   2   0   2   2   0   0   2   2   0   2
 MK-1-9                 0   0   2   2   2   0   0   2   2   0   2   2   0   0   0   0   2   0   0   2   2   2   2   2   0   2   0   0   0   2   0   0   2   2   2   0   0   2   2   0   2   2   0   2   2   2   0   0   2   0   0   0   2   0   2   0   0   2   2   2   2   2   0   0   2   0   2   2   2   0   0   2   2   2   0   0   2   2   0   2   0   0   0   2   2   2   2   0   2   0   0   2   2   0   2   0   2   0   0   0   2   0   2   2   2   2   0   0   2   0   0   2   2   2   0   2   2   2   2   0   2   2   2   2   0   2   0   2   0   0   2   2   0   2   0   0   0   0   2   0   0   2   2   2   2   2   0   0   0   2   2   0   2   2   0   2   0   0   0   0   0   0   0   2   2   2   2   2   0   2   0   2   0   2   2   2   2   0   2   2   0   0   0   0   2   0   2   2   2   0   2   0   2   2   0   0   2   2   0   2
 MK-1-10                0   0   2   2   2   0   0   2   2   0   2   2   2   0   0   0   0   0   0   2   2   0   2   2   0   2   0   0   0   0   0   0   0   2   2   0   0   2   2   0   2   2   0   2   2   2   0   0   2   0   0   0   2   2   2   0   2   2   2   2   2   2   0   0   2   0   0   2   2   0   0   2   2   2   0   0   2   2   0   2   0   0   0   2   2   2   2   0   2   0   0   2   2   0   2   0   2   0   0   0   2   0   2   2   2   0   0   0   2   0   0   2   2   2   0   2   2   2   2   2   2   2   2   2   0   2   0   2   0   0   0   0   0   2   0   0   0   2   0   0   0   2   2   2   2   2   0   0   0   2   2   0   2   0   0   2   0   0   2   2   0   0   0   2   2   2   2   2   0   2   0   2   2   0   2   2   2   0   2   2   0   0   0   0   2   0   2   2   2   0   2   0   2   2   0   0   2   2   0   2
 MK-1-11                0   0   2   2   2   0   0   2   2   0   2   2   2   0   0   0   2   0   0   2   2   0   2   0   0   2   0   2   0   0   0   0   2   2   2   0   0   2   2   0   2   2   0   2   2   2   0   0   0   0   0   0   2   2   0   2   2   2   2   2   2   2   0   0   2   0   0   2   2   0   0   2   2   2   0   0   2   2   0   2   0   0   0   2   2   2   2   0   2   0   0   2   2   0   2   0   2   0   0   0   2   0   2   2   2   0   0   0   0   0   0   2   2   2   0   0   2   0   2   2   2   2   2   2   0   2   0   2   0   0   0   0   0   2   2   0   0   2   0   0   0   2   2   2   2   2   0   0   0   2   2   0   2   0   0   2   0   0   2   2   0   0   0   0   2   2   0   2   0   2   0   2   2   0   2   2   2   0   2   0   0   0   0   0   2   0   0   2   0   0   2   0   2   2   0   0   2   2   0   2
 MK-1-12                0   0   2   2   2   0   0   2   2   0   2   2   2   0   0   0   2   0   0   2   2   0   0   0   0   2   0   2   0   0   0   0   2   2   2   0   0   2   2   0   2   2   2   2   2   2   0   0   0   0   0   0   2   2   2   2   2   2   2   0   0   2   0   2   2   0   0   2   2   0   0   2   2   2   0   2   2   2   0   2   0   0   0   0   2   2   2   0   2   0   0   2   2   0   2   0   2   0   0   0   2   0   2   0   2   0   0   0   0   0   0   0   2   2   0   0   2   0   2   2   2   2   2   2   0   2   0   2   0   0   0   0   0   2   2   0   0   2   0   0   0   2   2   2   2   2   0   0   0   2   2   0   2   0   0   2   0   0   2   2   2   0   0   0   2   2   0   2   0   2   0   2   2   0   2   2   2   0   2   0   0   0   0   0   2   0   0   2   0   0   2   0   2   0   0   2   2   2   0   2
 MK-1-13                0   0   2   2   2   0   2   0   2   0   2   2   2   0   0   2   2   0   0   2   2   0   0   0   0   2   0   2   0   0   0   0   2   2   2   0   0   2   2   2   0   2   2   2   2   2   0   0   0   0   0   0   2   2   2   2   2   2   2   0   0   2   0   2   2   0   0   2   2   0   0   2   2   2   0   2   2   2   0   2   0   0   0   0   2   2   2   0   2   0   0   0   2   0   2   0   2   0   0   0   2   0   2   0   2   2   0   0   0   0   0   0   2   2   0   0   2   0   2   2   2   2   2   2   0   2   0   2   0   0   0   0   0   2   2   2   0   2   0   0   0   2   2   2   0   2   0   0   0   2   2   0   2   0   0   0   0   0   2   2   2   0   0   0   2   2   0   2   0   2   0   2   2   0   2   2   0   0   2   0   0   2   0   0   0   0   0   2   0   0   2   0   2   0   0   2   2   2   0   2
 MK-1-14                0   0   2   2   2   0   0   0   2   0   2   2   2   0   0   2   2   0   0   2   2   0   0   0   0   2   0   2   0   0   0   2   2   2   2   2   0   2   2   2   0   2   2   2   2   2   2   0   0   0   0   0   2   2   2   2   2   2   0   0   0   2   0   0   2   0   0   2   2   0   2   2   2   2   0   2   2   2   0   0   0   0   0   0   2   2   2   0   2   0   0   0   2   0   2   0   2   2   0   0   0   0   2   0   2   2   0   0   0   0   0   0   2   2   2   0   2   0   0   2   2   2   2   2   0   2   0   2   0   0   0   2   0   2   2   2   0   2   0   0   0   2   2   2   0   2   0   0   2   2   2   0   2   0   0   0   0   0   0   2   2   0   0   0   2   2   0   2   0   2   0   2   2   0   2   0   0   0   2   0   0   2   0   0   2   0   0   2   0   0   2   0   2   2   0   2   2   2   2   0
 MK-1-15                0   0   2   2   2   0   0   0   0   0   2   2   0   0   0   2   2   0   0   2   2   0   0   0   0   2   0   2   0   0   0   2   2   2   2   0   0   2   2   2   0   2   2   0   2   2   2   0   0   0   0   0   2   2   2   2   2   2   0   0   0   2   0   2   2   0   0   2   2   0   2   2   2   2   2   2   2   2   0   0   0   0   0   0   0   2   2   0   0   0   0   0   2   0   0   2   2   2   0   0   0   0   2   2   2   2   0   0   0   0   0   0   2   2   2   2   0   0   0   0   2   2   2   2   0   2   0   0   0   0   0   0   0   2   2   2   0   0   0   0   0   2   2   2   0   2   0   0   2   0   2   2   2   0   2   0   0   0   0   2   2   0   0   0   2   2   0   0   0   0   0   2   2   0   2   0   0   0   2   2   0   2   0   0   2   0   0   2   0   0   2   0   0   2   0   2   2   2   2   0
 MK-1-16                2   0   2   2   2   0   0   0   0   0   2   2   0   0   0   2   2   0   0   2   0   0   0   0   0   2   0   0   0   0   0   2   2   2   2   0   0   2   2   0   0   2   2   0   2   2   2   0   0   0   0   0   2   2   2   0   2   0   0   0   0   2   0   2   2   0   0   0   2   0   2   0   2   2   2   2   0   2   0   0   0   0   0   0   0   2   2   0   2   0   2   0   2   0   0   2   2   2   0   0   0   0   2   2   2   2   0   0   0   0   0   0   2   2   0   0   0   0   0   0   2   2   2   0   2   0   2   0   2   0   0   0   0   2   2   2   0   0   0   2   0   2   2   2   0   2   0   0   2   0   2   2   2   0   2   0   0   0   0   2   2   0   0   0   2   2   0   0   0   0   0   2   2   0   0   0   0   0   2   2   0   2   0   0   2   0   0   2   2   0   2   0   0   2   0   0   2   2   2   0
 MK-2-1                 2   0   0   0   0   0   2   2   2   0   0   2   0   2   2   0   0   2   2   2   2   0   0   2   2   2   0   2   2   2   2   2   0   0   2   2   2   0   2   2   0   2   0   0   0   0   2   2   2   0   0   2   0   2   2   0   0   0   2   0   2   2   0   0   2   0   2   0   0   2   0   2   2   0   2   0   2   0   0   0   0   0   0   2   2   2   0   2   2   0   2   0   0   0   2   2   0   2   0   2   2   0   0   2   2   2   2   0   2   2   2   2   2   2   2   0   2   0   2   0   0   2   0   2   2   2   2   2   2   0   2   2   2   0   2   0   2   0   0   0   0   0   0   2   0   0   0   0   0   0   2   2   0   2   2   0   2   0   0   2   0   0   2   2   0   0   0   2   2   2   2   2   2   0   0   0   0   2   2   0   0   2   0   2   2   2   2   0   0   0   2   0   2   2   0   2   2   0   2   0
 MK-2-2                 2   0   0   0   0   0   2   2   2   0   0   2   0   2   0   0   0   0   2   2   2   2   0   2   2   2   0   0   2   2   2   2   0   0   2   2   2   0   2   2   0   2   2   0   0   0   2   0   2   2   0   2   0   2   2   0   0   0   2   0   2   2   0   0   2   2   2   0   0   2   0   2   2   0   2   0   2   0   0   0   0   0   2   0   2   2   0   0   2   0   2   0   0   2   2   2   2   2   0   2   0   0   2   2   2   2   0   0   2   2   2   2   2   2   2   0   2   0   2   0   0   2   0   2   2   2   2   2   2   0   2   0   2   0   0   0   2   0   0   0   0   0   0   2   0   0   2   0   0   0   2   2   0   2   2   0   2   0   2   2   0   0   2   2   0   0   0   2   2   2   0   2   2   0   0   0   0   2   2   0   0   2   0   2   2   2   2   0   0   0   2   2   2   2   0   2   2   0   2   0
 MK-2-3                 2   0   0   0   0   0   0   2   2   0   0   0   2   2   0   0   0   0   0   2   2   2   0   2   0   2   0   2   2   2   0   2   0   0   2   2   2   0   2   2   0   2   2   0   0   0   2   0   2   2   0   0   0   2   2   0   0   0   2   0   2   2   0   0   2   2   2   0   0   2   0   2   2   0   2   0   2   2   0   0   2   2   2   0   0   2   0   0   2   0   2   0   0   2   2   2   2   2   0   2   0   0   2   2   2   2   0   0   2   2   2   2   2   2   2   0   2   0   2   0   0   2   0   2   2   2   2   2   2   0   2   0   2   0   0   0   2   0   2   2   0   0   0   2   0   2   2   0   0   0   2   2   0   2   2   0   2   0   2   2   0   2   2   0   2   0   0   2   2   2   0   2   2   0   0   0   0   2   2   0   0   2   0   2   2   2   2   0   0   2   0   2   2   2   0   2   0   0   2   0
 MK-2-4                 2   0   0   0   0   0   0   2   2   0   0   0   2   2   0   0   0   0   0   2   2   2   0   2   0   2   0   2   0   2   0   2   0   0   0   2   2   0   2   2   0   2   2   0   0   0   2   0   2   2   0   0   0   2   2   0   0   0   2   0   2   2   0   0   2   2   0   2   0   0   0   2   0   0   2   0   2   2   0   0   2   2   2   2   0   2   0   0   2   0   2   0   0   0   2   2   2   2   0   2   2   0   2   2   2   2   0   0   2   0   2   2   0   2   0   0   2   0   2   0   0   2   0   2   2   2   0   2   2   0   2   0   0   2   0   0   2   0   0   2   0   0   0   2   0   2   2   0   0   0   2   2   0   2   2   0   2   0   2   2   0   2   2   0   0   0   0   2   2   0   0   2   2   0   0   0   0   2   2   0   0   2   0   2   2   2   2   0   0   2   0   2   2   0   0   2   0   0   2   0
 MK-2-5                 0   0   0   0   0   0   0   0   2   0   0   0   2   2   0   0   0   0   0   2   2   0   0   2   0   2   0   2   2   2   0   0   2   0   0   2   2   0   2   2   0   2   2   0   0   0   0   0   2   2   0   0   0   2   2   0   0   0   2   0   2   0   0   0   2   2   0   2   2   0   0   2   0   0   2   0   2   2   0   0   2   2   0   2   0   2   0   0   2   0   2   0   0   0   2   2   2   2   0   2   2   0   2   2   2   2   0   2   2   0   2   0   0   2   0   0   2   2   0   0   0   2   0   2   2   0   0   2   2   0   2   0   0   2   0   0   2   0   0   2   0   0   0   2   0   2   2   0   0   0   2   2   0   2   2   0   0   0   2   2   2   2   2   0   0   0   0   2   2   0   0   2   2   0   2   0   0   2   2   0   0   2   0   2   2   2   2   0   0   2   0   2   2   0   0   2   0   0   0   0
 MK-2-6                 0   0   0   0   0   0   0   0   2   0   0   0   2   2   0   0   0   0   0   2   2   0   0   2   0   2   0   2   2   2   0   0   2   0   0   2   2   0   2   2   0   2   2   0   0   0   0   0   2   2   0   0   0   2   2   0   2   0   2   0   2   0   0   0   2   2   0   2   2   0   0   2   0   0   2   0   2   2   0   0   2   2   0   2   0   2   0   0   2   2   2   0   0   0   2   2   2   2   0   2   2   2   2   2   2   2   0   2   0   0   2   0   0   2   2   0   2   2   0   0   0   2   0   2   2   0   0   2   0   0   2   0   0   2   0   0   2   0   0   2   0   0   0   0   0   0   2   0   0   0   2   2   0   2   2   0   0   0   2   2   2   2   2   0   0   0   0   2   2   0   0   2   2   0   2   0   0   2   2   0   0   2   0   2   2   2   2   0   0   2   0   2   2   0   0   2   2   2   0   0
 MK-2-7                 0   0   0   0   0   0   2   0   2   0   0   0   2   2   0   0   0   0   0   2   2   0   0   2   0   2   0   2   2   2   0   2   2   0   0   2   2   0   2   2   0   2   2   0   0   0   0   0   2   2   2   0   0   2   2   0   2   0   2   0   2   0   0   0   2   2   2   2   2   0   0   2   0   2   2   0   2   2   0   0   2   2   0   0   0   2   0   2   2   2   2   0   0   0   2   0   2   2   0   2   2   2   2   2   2   2   0   2   0   0   2   2   2   2   2   0   2   2   0   0   0   2   0   2   2   2   0   2   0   0   2   0   0   2   0   0   2   0   0   2   0   0   0   0   0   0   2   0   0   0   2   2   0   2   2   0   0   0   2   0   2   2   2   0   2   0   0   2   0   0   0   2   2   0   2   0   0   2   2   0   0   2   0   2   2   2   2   0   0   2   0   2   2   0   0   2   2   2   0   0
 MK-2-8                 0   0   0   0   0   0   2   0   2   0   0   0   2   2   0   0   0   0   2   2   2   0   0   2   0   2   0   2   2   2   0   2   2   2   0   2   2   0   2   2   2   2   2   0   0   0   0   0   2   2   2   0   0   2   2   0   2   0   2   0   2   0   0   0   2   2   2   2   2   0   0   2   0   2   2   0   2   2   2   0   0   2   0   0   0   2   2   2   2   2   2   0   0   0   2   0   2   2   0   2   2   2   0   2   2   2   0   0   0   0   2   0   2   2   2   0   0   2   0   0   0   0   0   0   2   2   0   2   0   0   0   0   0   2   0   0   2   0   2   2   2   0   0   2   0   0   2   0   0   0   2   2   0   2   2   0   2   2   2   0   2   2   2   0   2   0   0   2   0   0   2   2   2   0   2   0   0   2   0   0   0   2   0   2   0   2   0   0   0   2   0   2   2   0   2   2   2   2   0   0
 MK-2-9                 0   0   2   0   0   0   2   0   2   0   0   0   2   2   2   0   0   0   2   2   2   0   0   2   0   2   0   2   2   2   0   2   2   2   0   2   2   0   2   2   2   2   2   0   0   0   0   0   2   2   2   0   0   2   2   0   2   0   2   0   0   0   0   0   2   2   2   2   2   0   0   0   0   2   2   0   2   0   2   0   0   2   0   0   0   2   2   2   0   2   2   0   0   2   0   0   2   2   0   2   2   2   0   2   2   2   0   0   0   0   2   0   2   2   2   2   0   2   0   0   0   0   2   0   2   2   0   2   0   0   0   0   0   0   2   0   2   0   2   2   2   0   0   2   0   0   2   0   0   0   2   2   0   2   2   0   0   2   2   2   2   2   2   0   2   0   0   2   0   0   2   2   2   0   2   0   2   2   0   0   0   2   0   0   2   0   2   0   0   2   0   2   2   0   2   2   2   2   0   0
 MK-2-10                0   2   2   0   0   0   2   0   2   0   0   0   2   2   2   0   0   0   2   2   2   2   0   2   0   2   0   2   2   2   0   0   2   2   2   2   2   0   2   2   2   0   2   0   0   0   0   0   2   2   2   0   0   2   2   0   2   0   2   0   0   2   0   0   2   2   2   2   2   0   0   0   2   2   2   0   2   0   2   0   0   2   0   0   0   2   2   2   0   2   0   2   0   2   0   0   2   2   0   2   2   2   0   2   2   2   0   0   0   0   0   0   2   2   2   2   0   2   0   0   0   0   2   0   2   2   0   2   0   0   0   0   0   0   2   0   2   0   2   2   2   0   0   2   0   0   2   0   0   0   2   2   0   0   2   0   0   2   2   2   2   2   2   0   2   0   0   2   2   0   2   0   2   0   2   0   2   2   0   0   0   2   0   0   2   0   2   0   2   2   0   2   2   0   2   2   2   2   2   0
 MK-2-11                0   2   0   0   0   0   2   2   2   0   0   0   2   2   2   0   0   2   2   2   2   2   0   2   0   2   0   2   2   2   0   0   2   2   2   2   2   0   2   2   2   0   2   0   0   0   0   0   2   0   2   0   0   2   2   0   2   2   2   0   0   2   0   0   2   2   2   2   2   0   0   0   2   2   2   0   2   0   2   0   0   2   0   0   0   2   2   2   0   0   0   2   2   2   0   0   2   2   0   2   2   2   0   2   2   2   0   0   0   0   0   2   0   2   2   2   0   2   0   0   0   0   0   0   2   2   0   0   0   2   0   0   2   2   0   0   0   0   2   2   0   0   2   2   0   0   2   0   0   0   2   2   0   0   2   0   2   2   2   2   2   2   2   0   2   0   2   2   2   0   2   0   2   2   2   0   2   2   0   0   0   2   2   0   2   0   2   0   0   2   0   2   2   0   2   2   2   2   2   0
 MK-2-12                0   2   0   0   0   2   2   2   2   0   0   0   2   0   2   0   0   2   2   2   2   2   0   2   0   2   0   2   0   2   0   0   2   2   2   2   2   0   2   2   2   0   2   0   0   0   0   0   2   2   2   0   0   2   2   0   2   0   0   2   0   2   0   0   2   2   2   2   2   0   0   2   2   2   2   0   2   0   2   0   0   2   0   0   0   2   2   2   2   0   2   2   2   2   0   0   2   2   0   2   2   2   0   2   2   2   0   0   0   0   0   2   0   0   0   0   0   2   0   0   0   0   0   0   2   2   0   0   0   2   0   0   2   2   0   0   0   0   2   2   0   0   0   2   0   0   2   0   0   0   2   2   0   0   0   0   2   0   2   2   2   2   2   0   2   0   2   0   2   0   2   0   0   2   2   0   2   2   0   0   0   2   0   0   2   0   2   0   0   2   0   2   2   0   0   2   2   2   2   0
 MK-2-13                0   2   0   0   0   0   0   2   2   0   0   0   2   0   2   0   0   2   2   2   2   2   0   2   0   2   0   0   0   2   0   0   2   2   2   2   0   0   2   2   2   0   2   0   0   2   0   0   2   2   2   2   0   0   2   0   2   0   0   2   0   0   0   0   2   2   2   2   2   2   0   0   2   2   2   0   2   0   2   0   0   2   0   0   0   2   2   0   2   0   2   2   2   2   0   0   2   0   0   2   2   2   0   2   2   2   0   0   0   0   0   2   2   0   0   0   0   2   0   0   0   0   0   2   0   2   2   2   0   2   0   0   2   2   0   0   0   0   0   0   0   0   0   2   0   0   2   0   0   2   2   2   0   0   0   0   2   2   2   2   2   2   2   0   2   0   2   0   2   0   2   0   0   2   2   0   2   2   2   0   0   2   0   0   2   0   2   0   0   2   0   2   2   0   0   2   2   2   2   0
 MK-2-14                0   2   0   0   0   0   0   2   2   0   0   0   2   0   2   2   0   2   2   2   2   2   0   2   0   2   0   0   0   2   0   0   2   2   2   2   0   0   2   2   2   0   2   0   2   2   0   0   2   2   2   2   0   0   2   0   2   0   0   2   0   0   0   2   2   2   2   2   2   2   0   0   2   2   2   0   2   0   2   0   0   2   0   0   2   2   0   0   2   0   2   2   2   2   0   0   2   0   0   2   2   2   0   2   2   2   0   0   0   0   0   2   2   0   0   0   0   0   0   0   0   0   0   2   0   2   0   2   0   2   0   0   2   2   0   0   0   0   0   0   2   0   0   2   0   0   2   0   0   2   2   2   0   0   0   0   0   2   2   2   2   2   2   0   2   0   2   0   2   0   2   0   0   0   2   0   2   2   2   0   0   0   0   0   2   0   2   0   0   2   0   2   2   0   0   2   2   2   2   0
 MK-2-15                0   2   0   0   0   0   0   0   2   0   0   0   2   0   2   2   0   2   2   2   2   0   0   2   0   2   0   0   2   2   0   0   2   2   0   2   0   0   2   2   2   0   2   0   2   2   0   2   0   2   0   2   0   0   2   0   2   0   0   2   0   0   0   2   0   2   2   2   2   2   0   0   2   2   0   0   2   0   2   2   0   2   0   0   0   0   0   0   2   0   2   2   2   2   0   0   2   2   0   2   2   2   0   2   2   2   0   0   0   0   0   2   0   2   0   0   0   0   0   0   0   0   0   2   0   2   0   2   0   2   0   0   2   2   0   0   2   0   0   0   2   0   0   2   0   0   2   0   0   2   2   2   0   0   0   0   0   2   2   2   2   2   2   2   2   0   2   0   2   0   2   0   0   0   2   0   2   2   2   0   0   0   0   0   2   0   2   0   0   2   0   2   2   0   2   2   0   2   2   0
 MK-2-16                0   2   0   0   0   0   0   0   2   0   0   0   2   2   0   2   0   2   2   2   2   0   0   2   0   2   2   0   2   2   0   0   2   2   2   2   0   0   2   2   2   0   2   0   2   2   0   2   0   2   0   2   0   0   2   2   2   2   0   2   0   0   0   2   0   2   2   2   2   0   0   0   0   2   0   0   2   0   2   2   0   0   0   0   0   0   0   0   2   0   0   2   0   2   0   0   2   2   0   2   2   2   0   2   2   2   0   0   0   0   0   2   0   2   0   0   0   0   2   0   0   0   0   2   0   0   0   2   2   2   0   0   2   2   0   0   0   0   0   0   2   0   0   2   0   0   2   0   2   2   0   2   0   0   0   0   2   2   0   2   2   2   2   2   2   0   2   0   2   0   2   0   0   0   2   0   2   2   2   2   0   0   0   0   2   0   2   0   0   2   0   2   2   2   2   2   0   2   2   0
 MK-3-1                 2   2   2   0   2   2   0   0   0   2   0   0   2   2   2   2   0   2   0   0   2   0   2   0   2   2   2   2   2   0   2   2   2   2   0   2   0   0   0   0   0   2   2   0   2   2   0   2   0   2   2   0   2   0   2   0   0   2   0   2   2   0   2   0   0   0   2   0   0   0   2   0   0   0   0   2   0   0   2   2   0   2   0   2   2   0   2   2   0   2   2   2   0   0   2   2   0   0   0   2   0   2   2   2   2   2   0   2   0   0   0   0   2   2   0   2   2   2   0   0   0   0   0   0   2   0   0   2   0   0   2   2   0   2   2   0   0   0   0   0   2   0   0   0   0   2   2   0   0   0   0   0   2   0   0   2   0   0   0   2   0   2   2   0   2   0   0   0   0   0   2   2   2   2   2   0   2   0   2   0   2   2   0   0   0   0   2   0   0   0   2   2   0   2   2   0   2   0   0   0
 MK-3-2                 2   2   2   0   0   0   0   0   0   2   0   0   2   2   2   2   0   2   0   0   2   0   2   2   2   2   2   2   2   0   2   2   2   2   0   2   0   0   0   0   0   2   2   0   2   2   0   2   0   2   2   0   2   0   2   0   0   2   0   2   2   0   2   0   0   0   2   0   0   0   2   0   0   0   0   2   0   0   2   2   0   2   0   2   2   0   2   2   0   0   2   2   0   0   0   2   0   0   2   0   0   2   2   0   2   2   0   2   0   0   0   0   2   2   0   2   2   2   2   0   2   0   0   0   2   0   0   2   2   2   2   2   0   2   2   0   0   0   0   0   2   0   0   0   0   2   2   0   0   0   0   0   2   0   0   2   0   2   0   2   0   2   2   2   2   0   0   0   0   0   2   2   2   2   2   0   2   0   2   0   2   2   0   0   0   0   2   2   0   0   2   0   0   2   2   0   2   0   0   0
 MK-3-3                 2   2   0   0   0   0   0   0   0   2   0   2   0   2   2   2   0   2   0   0   2   0   2   2   2   2   2   2   2   0   2   0   2   2   0   2   0   0   0   0   2   2   2   2   0   2   0   0   0   2   2   0   0   0   2   0   0   2   2   2   2   0   2   0   0   0   2   0   2   0   2   2   0   0   0   0   0   0   2   2   0   2   0   2   2   0   2   2   0   0   0   2   0   0   0   2   0   0   2   0   0   2   2   2   2   2   2   2   0   0   0   0   2   2   0   2   2   2   2   0   2   0   0   0   2   0   0   2   2   2   2   0   0   2   2   0   0   0   2   0   2   0   0   0   0   2   2   0   0   0   2   0   2   0   0   2   0   2   0   2   2   2   2   2   2   0   0   0   0   0   2   2   2   2   2   0   2   0   0   0   2   2   0   2   0   0   2   2   0   0   2   0   0   2   2   0   2   0   0   0
 MK-3-4                 2   2   0   2   0   0   0   0   0   2   0   2   2   0   2   2   0   2   0   0   2   0   2   2   2   2   2   2   2   0   2   0   2   2   0   2   0   0   0   0   2   2   2   0   0   2   0   0   0   2   2   0   0   0   2   0   0   2   2   2   2   0   0   0   0   2   2   0   0   0   2   2   0   0   0   2   0   0   2   2   0   2   0   2   2   0   0   2   0   0   0   2   0   0   0   2   2   0   2   2   2   2   2   2   2   2   2   2   0   0   2   0   2   2   0   2   2   2   2   0   2   0   0   0   2   0   0   2   2   2   2   0   0   2   2   2   0   0   2   0   2   0   0   0   0   2   2   0   0   0   2   2   2   0   0   2   2   2   0   2   2   2   2   2   2   0   0   0   0   0   2   2   2   2   2   0   2   0   0   0   2   2   2   2   0   0   2   2   0   0   2   0   0   2   2   2   2   0   0   2
 MK-3-5                 0   2   0   2   0   2   0   0   0   2   0   0   2   0   0   2   0   2   0   0   2   0   2   2   2   2   2   2   2   0   2   0   2   2   0   2   0   0   0   0   2   2   2   0   0   2   0   0   0   2   2   0   0   0   2   0   0   2   2   2   2   0   0   0   0   2   2   0   0   0   2   2   0   0   0   2   0   0   2   2   2   2   0   0   2   0   0   2   0   0   0   2   2   0   0   2   2   0   2   2   2   2   2   2   2   2   2   2   0   0   2   0   2   2   0   2   2   2   2   0   2   0   0   0   2   0   0   2   2   2   2   0   0   2   0   2   0   2   2   2   0   0   0   0   0   2   2   0   0   0   2   2   2   0   0   2   2   2   0   2   2   2   0   2   2   0   0   0   0   0   2   2   2   2   2   0   0   0   0   0   2   2   2   2   0   0   2   2   0   0   2   0   0   2   2   2   2   2   0   2
 MK-3-6                 0   2   0   2   0   2   0   0   0   2   0   0   2   0   2   2   0   2   0   0   0   0   2   2   2   2   2   2   2   0   2   0   2   2   0   2   0   0   0   0   2   2   2   0   0   2   0   0   0   0   2   0   0   0   2   0   0   2   2   2   2   0   0   0   0   2   2   0   0   0   2   2   0   0   0   2   0   0   2   0   0   2   0   0   2   0   0   0   0   0   0   2   2   0   0   0   2   0   2   2   0   2   2   2   2   2   2   2   0   0   2   0   2   2   0   2   2   2   2   0   0   0   2   0   2   0   0   2   2   2   2   0   0   2   0   2   0   2   2   2   0   0   0   0   0   2   2   0   0   0   2   2   2   0   0   2   0   0   0   2   2   0   0   2   2   0   0   2   0   0   2   2   2   2   2   0   0   2   0   0   2   2   2   2   0   0   2   0   0   0   2   2   2   0   2   2   2   2   0   2
 MK-3-7                 0   2   0   2   0   2   0   0   2   2   0   0   2   2   2   2   0   2   0   0   2   0   2   2   2   2   2   2   2   0   0   0   2   0   0   2   0   0   0   0   2   2   2   2   0   2   0   0   0   0   2   2   0   0   2   2   0   2   0   2   2   0   0   0   0   2   2   0   0   0   2   2   0   0   0   2   0   0   2   0   0   2   0   2   2   0   2   0   0   0   0   2   0   0   0   0   2   0   2   2   0   2   2   2   2   2   2   2   0   0   2   0   2   2   0   2   2   2   2   0   0   0   0   2   2   0   0   2   2   2   2   0   0   2   0   2   0   0   2   2   0   0   0   0   0   2   2   0   0   0   2   2   2   0   0   2   0   0   0   2   2   0   0   2   2   0   2   2   0   0   2   2   2   2   0   0   0   2   0   0   2   2   2   2   0   0   2   0   0   0   2   2   2   0   0   2   0   2   2   2
 MK-3-8                 0   2   0   2   0   2   0   0   2   0   0   0   2   2   2   2   0   2   0   0   2   0   2   2   2   2   2   2   2   0   0   0   2   0   0   2   0   0   0   0   2   2   2   2   0   2   0   0   0   0   2   2   0   0   2   2   0   2   0   2   2   0   2   0   2   2   2   0   0   0   2   2   0   0   0   2   0   0   2   2   0   2   0   2   2   0   2   2   0   0   0   2   0   0   0   0   2   0   2   2   0   0   2   0   2   2   0   2   0   0   2   2   2   2   0   2   2   2   2   2   0   0   0   0   2   0   0   2   2   2   2   0   0   2   0   2   0   0   2   2   0   2   0   0   0   0   2   0   0   0   2   2   2   0   0   2   0   0   0   2   2   0   0   2   2   2   2   2   0   2   2   2   2   2   0   0   0   2   0   0   2   2   2   2   0   0   2   0   0   0   2   2   2   0   0   0   0   0   0   0
 MK-3-9                 0   2   0   2   0   2   0   0   2   0   0   0   2   2   2   0   0   0   0   0   2   0   2   2   2   0   2   2   2   0   0   0   2   2   0   2   0   0   0   0   2   2   2   2   0   2   0   0   0   0   2   2   2   0   2   0   0   2   0   0   2   0   2   0   2   2   2   0   0   0   2   2   0   0   0   2   0   0   0   2   0   2   0   2   2   0   2   2   2   0   0   2   0   0   0   0   2   0   2   2   0   0   0   0   2   2   0   2   0   0   2   2   2   2   0   2   2   2   2   2   0   2   0   2   2   0   0   2   2   2   2   0   0   2   0   2   0   0   2   2   0   2   0   0   2   0   2   0   0   0   2   2   2   0   2   2   0   0   0   2   2   0   0   2   2   2   2   2   0   2   2   2   2   2   0   0   0   2   0   0   2   0   2   0   0   0   2   0   0   0   2   2   2   2   0   0   0   0   0   0
 MK-3-10                0   2   0   2   0   0   0   0   2   0   2   0   2   2   2   2   0   0   2   0   2   0   2   2   2   0   2   2   2   0   0   0   2   2   0   0   0   0   0   0   2   2   2   2   0   2   0   0   0   0   2   0   0   0   2   0   0   2   0   0   2   0   2   0   2   2   2   0   0   0   2   2   0   0   0   0   2   2   0   2   0   2   0   2   2   0   2   2   2   0   0   2   0   0   0   0   2   0   2   2   0   0   2   0   0   2   0   2   0   0   2   0   2   2   0   2   2   2   2   2   0   2   0   2   2   0   0   2   2   2   2   0   0   2   0   2   0   0   2   2   0   2   0   0   2   0   2   2   0   0   2   2   2   0   2   2   0   0   0   2   2   0   0   2   2   2   2   2   0   2   2   2   0   2   2   0   0   2   0   0   2   2   2   0   2   0   0   0   2   0   2   2   2   2   0   0   0   0   0   0
 MK-3-11                0   2   0   2   0   0   0   0   2   0   2   0   2   2   2   2   0   0   2   0   2   0   2   2   2   0   2   0   2   0   0   0   2   2   0   0   0   0   0   0   2   2   2   2   0   2   0   0   0   2   2   0   0   0   2   0   0   2   0   0   2   0   2   0   2   2   2   0   0   0   0   2   0   0   0   0   2   2   0   2   0   2   0   2   2   0   2   2   2   0   2   2   2   0   0   0   2   0   2   2   0   0   2   0   0   2   0   2   0   0   2   0   2   2   0   2   2   0   2   2   0   2   0   2   2   0   0   2   0   2   2   0   0   2   0   2   2   0   0   0   0   2   0   0   2   0   2   2   0   0   2   2   2   0   2   2   0   0   0   2   2   0   0   2   2   2   2   2   0   2   2   0   0   2   2   0   0   2   0   0   2   2   2   0   2   0   2   0   2   0   2   2   2   2   2   0   0   2   0   0
 MK-3-12                0   2   0   2   0   0   0   0   0   0   2   2   2   2   0   2   0   0   2   0   2   0   2   2   2   0   2   0   2   0   0   0   2   2   0   0   0   0   0   0   2   2   2   2   0   2   0   0   0   2   2   0   0   0   0   0   0   0   0   0   2   0   2   0   0   2   2   0   0   0   0   2   2   0   0   0   2   0   0   2   0   0   0   2   2   0   2   2   0   0   2   0   2   0   0   0   0   0   2   2   0   0   2   0   0   2   0   2   0   0   2   0   2   2   2   2   2   0   0   2   0   2   0   2   2   0   0   2   0   2   0   0   0   2   0   2   2   0   0   0   0   2   0   0   2   0   2   2   0   0   2   2   2   0   0   2   0   0   0   2   2   2   0   2   2   0   2   0   0   2   2   0   0   2   2   0   0   2   0   0   2   0   2   0   2   0   2   0   2   0   2   2   2   2   2   0   0   2   0   0
 MK-3-13                0   2   0   2   0   0   0   0   2   0   2   2   2   2   0   2   0   0   2   0   2   0   2   2   2   0   2   0   2   2   2   0   2   2   0   0   0   2   0   0   2   2   2   2   0   2   0   0   0   2   2   0   0   0   0   0   0   0   0   0   2   0   2   0   0   2   2   0   0   0   0   2   2   0   0   0   2   0   0   2   0   0   0   2   2   0   2   2   0   0   2   0   2   0   0   0   0   2   0   2   0   0   0   0   0   2   0   2   0   0   2   0   2   2   2   2   2   0   0   2   0   2   0   0   2   0   0   2   0   2   0   0   0   2   0   0   0   0   0   0   2   2   2   0   2   0   2   2   2   0   2   2   2   0   0   2   0   0   0   2   2   2   0   2   2   2   2   0   0   2   2   0   0   2   2   0   0   2   0   0   2   0   2   0   2   0   2   0   2   0   2   2   2   2   0   0   0   2   0   0
 MK-3-14                0   2   0   2   0   2   0   2   2   0   0   2   2   2   0   2   0   0   2   0   2   0   2   2   2   0   2   0   2   2   2   0   2   2   0   0   0   2   0   0   2   2   2   2   0   2   0   0   0   2   2   0   0   0   0   0   0   0   0   0   2   0   2   0   0   2   2   0   0   2   0   2   2   0   0   0   2   0   0   2   0   0   0   2   0   0   2   2   0   0   2   0   2   0   0   0   0   2   0   2   0   0   0   0   0   2   2   2   0   0   2   0   2   2   2   2   2   0   0   2   0   0   0   0   2   0   0   2   0   2   0   0   2   2   0   0   0   0   0   0   2   2   2   0   2   0   2   2   2   0   2   2   2   0   0   2   0   0   0   2   2   2   0   2   2   2   2   2   0   2   2   0   0   2   2   2   0   2   2   0   2   0   2   0   2   0   2   0   2   0   2   2   2   2   0   0   0   2   0   0
 MK-3-15                0   2   0   2   0   2   0   0   0   0   2   2   2   2   0   2   0   0   2   0   2   0   2   2   2   0   0   0   2   2   2   0   2   2   0   0   0   2   0   0   2   2   2   2   0   2   0   0   0   2   2   0   0   2   2   0   0   0   0   0   2   0   2   0   0   2   2   0   0   2   0   2   2   0   0   0   2   0   0   2   0   2   2   2   0   0   2   2   0   0   0   0   2   0   0   0   0   2   0   2   0   0   0   0   2   2   0   0   0   0   2   0   2   2   2   2   2   0   0   2   0   0   0   0   2   0   0   0   0   2   0   0   2   2   0   0   0   0   0   0   2   0   0   0   2   0   2   2   2   0   2   2   2   0   0   2   0   2   0   2   2   0   0   0   2   2   2   2   0   2   2   0   0   2   2   2   0   2   2   0   2   2   2   0   2   0   2   0   2   0   2   2   2   2   0   0   0   2   0   0
 MK-3-16                0   2   0   2   0   2   0   0   2   0   2   2   2   2   0   2   0   2   0   0   2   0   2   0   2   0   0   2   2   0   2   0   2   2   0   0   0   2   0   0   2   2   2   2   0   2   0   0   0   2   2   0   0   2   2   0   0   0   0   0   2   2   2   0   0   2   2   0   0   2   0   2   2   0   0   0   2   0   0   2   0   2   2   0   0   0   2   2   0   0   0   0   2   0   0   2   0   2   0   2   0   0   0   0   2   2   0   0   0   0   2   0   2   2   2   2   2   0   0   2   0   0   0   0   2   0   0   0   0   2   0   0   2   0   0   0   0   0   0   0   2   0   0   0   2   2   2   2   2   0   0   2   2   0   0   2   0   2   0   2   2   0   0   0   2   0   2   2   0   2   2   0   0   2   2   2   0   2   0   0   2   2   2   0   0   0   2   2   2   0   2   2   0   2   0   0   0   2   0   0
 MK-4-1                 0   2   2   0   0   2   0   2   0   0   0   0   0   0   2   2   0   0   0   0   0   2   2   0   0   0   0   0   2   0   0   0   0   0   0   0   2   2   0   0   0   2   2   0   0   2   2   2   0   2   0   2   0   2   2   0   0   0   0   2   0   0   0   2   2   2   2   2   2   2   0   2   0   0   2   2   2   2   2   0   0   2   0   0   2   2   0   0   0   2   0   0   2   2   0   0   0   2   0   0   0   0   0   0   0   2   2   0   2   0   2   2   0   2   0   2   0   2   2   2   2   2   2   0   2   2   0   0   0   2   2   0   2   0   2   0   0   2   2   0   2   0   2   0   2   2   2   2   0   0   0   0   0   0   2   2   2   2   2   0   2   2   2   0   0   2   2   2   2   2   2   0   2   2   0   2   2   2   0   2   2   0   0   0   2   0   0   2   0   0   2   0   0   2   0   0   2   0   0   0
 MK-4-2                 0   2   2   0   0   2   0   2   0   0   0   0   0   0   2   2   0   0   0   0   0   2   2   0   0   0   0   0   2   0   0   0   0   2   0   0   2   2   0   2   0   2   2   0   0   2   2   2   0   2   0   2   0   2   2   0   0   2   0   2   0   0   0   2   2   0   2   2   2   2   0   2   0   0   2   2   2   2   2   0   0   2   2   0   2   2   0   0   0   2   0   0   2   2   0   0   0   2   0   0   0   0   0   2   0   2   2   0   2   0   2   2   0   2   0   2   0   2   2   0   2   2   0   0   2   2   0   0   0   2   0   0   2   0   2   0   0   2   2   0   0   0   2   0   2   2   2   2   0   0   0   0   0   0   2   2   2   2   2   0   2   2   0   0   2   2   2   2   2   2   2   0   2   2   2   2   2   2   0   0   2   0   0   0   2   2   2   2   0   0   2   0   0   0   2   0   2   0   0   0
 MK-4-3                 0   2   2   0   0   2   0   0   0   0   0   0   0   2   2   2   0   0   0   0   2   2   0   0   0   0   0   0   2   0   0   0   0   2   0   0   2   2   0   2   0   2   2   0   0   2   2   2   0   2   0   2   0   2   0   0   0   2   0   2   0   2   0   2   2   0   2   2   2   2   0   0   0   2   2   2   2   2   2   0   0   2   2   0   2   2   0   2   0   2   0   0   2   2   0   2   0   2   0   0   0   0   0   2   0   0   2   0   2   0   2   2   0   2   0   2   0   2   2   0   2   2   0   0   2   2   0   0   0   2   0   0   2   0   2   0   0   2   2   0   0   2   2   0   2   2   2   2   0   0   0   0   2   0   2   2   2   2   2   0   0   2   0   0   2   2   2   2   2   2   2   0   2   2   2   2   2   2   0   0   2   0   0   0   0   2   2   2   0   0   2   0   0   0   2   0   2   2   2   0
 MK-4-4                 0   2   0   0   0   2   0   0   0   0   0   0   2   2   0   2   0   0   0   0   2   2   0   0   2   0   0   0   2   0   0   0   0   0   0   0   2   2   0   2   0   2   2   0   0   2   2   2   0   2   0   0   0   2   0   0   0   2   0   2   0   2   0   2   2   0   2   2   2   0   0   2   0   2   2   2   2   2   0   0   0   2   0   0   2   2   0   2   0   2   0   0   2   2   0   2   0   2   0   0   0   2   0   2   0   0   2   0   2   0   2   2   0   2   0   2   0   2   2   2   2   2   2   0   2   2   0   2   0   2   0   0   2   0   2   0   0   2   2   0   0   0   2   0   2   2   2   2   0   0   0   0   0   2   2   2   2   2   2   0   0   2   0   0   2   2   2   2   2   2   2   0   2   2   2   2   2   2   2   0   2   0   0   0   0   2   2   2   0   0   2   2   0   0   2   0   2   2   2   0
 MK-4-5                 0   2   0   0   0   2   2   0   0   2   0   0   2   2   0   2   0   0   0   0   0   2   0   0   2   0   0   0   2   0   0   0   0   0   2   0   2   2   0   2   0   2   2   0   0   2   0   2   0   2   0   0   0   2   0   0   0   2   2   2   0   2   0   2   2   0   2   2   2   0   0   2   0   2   2   2   2   2   0   0   0   0   0   0   2   0   0   2   0   2   0   0   2   0   0   2   0   2   2   0   0   2   0   2   0   0   2   0   2   0   2   2   0   2   0   2   0   2   2   2   2   2   2   0   2   2   0   2   0   2   0   0   2   0   2   0   0   2   2   0   0   0   2   2   2   2   2   2   0   0   0   0   0   2   2   2   2   2   2   0   0   2   0   0   2   2   2   0   2   2   2   0   0   2   2   2   2   2   0   0   2   0   0   0   0   2   2   2   2   0   2   2   0   0   2   0   2   2   2   0
 MK-4-6                 0   2   0   0   0   2   2   0   0   2   0   0   2   2   0   2   0   0   0   0   0   2   2   0   2   0   0   2   2   0   0   0   0   0   2   0   0   0   0   2   0   2   2   0   0   2   0   0   0   2   0   0   0   2   0   0   0   2   2   2   2   2   0   2   2   0   2   2   2   0   0   2   0   2   2   2   2   0   0   2   0   0   2   0   2   0   0   2   0   2   0   0   2   0   0   2   0   2   2   0   0   0   0   2   0   0   0   0   2   0   2   2   0   2   0   2   0   2   2   2   0   2   2   0   2   2   0   2   0   2   0   0   2   0   2   2   0   2   2   0   2   0   2   2   2   2   2   2   0   2   0   0   0   2   2   2   2   2   2   0   0   2   0   0   2   0   2   0   2   2   2   0   0   0   2   2   2   2   0   0   2   0   2   0   0   2   2   2   0   2   2   2   0   0   2   0   2   0   2   2
 MK-4-7                 0   2   0   0   0   2   0   0   2   2   0   0   2   2   0   2   0   0   0   0   0   2   2   0   0   0   0   2   2   0   0   0   2   0   2   0   0   0   0   2   0   2   2   0   2   2   0   0   0   2   0   2   2   2   0   0   0   2   2   2   2   0   0   2   2   0   2   0   2   0   0   2   0   2   2   2   2   0   0   2   0   0   2   0   2   0   0   2   0   2   0   0   2   0   0   2   0   2   2   0   0   0   0   2   0   0   2   0   2   2   2   2   0   2   0   2   0   2   2   2   0   2   2   0   2   0   0   2   0   2   0   0   2   0   2   2   2   2   2   0   0   0   2   2   2   2   2   2   0   2   0   0   0   2   2   2   2   2   2   0   0   2   0   0   2   0   2   0   2   2   2   0   0   0   2   2   2   2   0   0   2   0   2   0   0   2   2   2   0   2   2   2   0   0   2   0   2   0   2   2
 MK-4-8                 0   2   2   0   2   2   0   0   2   2   2   2   2   2   0   2   0   0   0   0   0   2   2   0   0   0   0   2   2   0   2   0   2   0   2   0   0   0   0   2   0   2   2   0   2   2   0   0   0   2   0   2   2   0   0   0   0   2   2   2   2   0   0   2   0   0   2   0   2   0   0   2   0   2   2   2   2   0   0   2   0   0   2   2   2   2   0   2   0   2   2   0   2   0   0   2   0   2   2   0   0   0   0   0   0   0   0   2   2   2   2   2   0   2   0   2   0   2   2   2   0   2   2   0   2   0   0   2   2   2   0   0   2   0   2   2   2   2   2   0   2   0   2   2   0   2   2   0   0   2   0   0   0   2   2   2   2   2   2   0   0   2   0   0   2   0   2   0   2   2   2   2   2   0   2   2   2   2   0   2   2   0   2   0   0   0   2   2   0   2   2   2   2   0   2   0   2   0   2   2
 MK-4-9                 0   2   2   0   2   0   0   2   2   2   2   2   2   2   0   2   0   0   0   0   0   2   0   0   0   2   0   0   2   0   2   0   2   0   2   2   0   0   0   2   2   2   2   0   2   2   0   2   0   2   0   2   2   0   0   0   0   2   2   2   2   2   0   2   0   0   2   0   2   0   0   2   0   2   2   0   2   0   0   2   0   0   2   2   2   2   0   2   0   2   0   0   0   0   2   2   0   2   2   0   0   0   0   0   0   0   0   2   2   2   2   2   0   2   0   2   0   2   0   2   0   2   2   0   2   0   0   2   2   2   0   0   2   0   0   2   0   2   2   0   0   2   2   0   0   2   2   0   0   2   0   0   2   2   2   0   2   2   2   0   0   2   0   0   2   0   0   0   2   2   2   2   2   0   2   2   2   2   0   2   2   0   0   0   0   0   2   2   0   2   2   2   2   0   2   0   2   0   2   2
 MK-4-10                0   0   2   0   2   0   0   2   2   2   2   0   2   2   2   2   0   0   0   0   0   2   0   0   0   2   0   0   2   2   0   0   2   0   2   2   0   0   0   2   2   2   0   0   0   2   0   2   0   2   0   2   2   0   0   0   2   0   2   2   2   2   0   2   0   0   2   2   2   0   0   2   0   2   2   0   2   0   0   2   0   0   2   0   2   2   0   2   0   2   0   2   0   2   2   2   0   2   2   0   0   0   0   0   0   0   2   2   2   2   2   2   0   0   0   2   0   2   0   0   2   0   2   0   2   0   0   2   2   2   0   0   2   0   2   2   0   2   2   0   0   2   2   0   0   2   2   0   0   2   0   0   2   2   2   0   2   0   2   0   0   2   0   0   0   0   0   0   2   2   2   2   2   0   2   2   2   2   0   2   2   0   0   0   0   2   2   2   2   2   2   2   2   0   2   0   0   0   2   2
 MK-4-11                0   0   2   0   2   0   0   2   2   2   2   0   2   2   2   2   0   0   0   0   0   2   2   0   0   2   0   0   2   2   0   0   2   0   2   2   0   0   0   0   2   2   0   0   0   0   0   2   0   2   2   2   0   0   0   0   2   0   2   2   2   0   0   2   0   0   2   2   2   0   0   2   0   2   2   0   0   0   0   2   0   0   2   0   2   2   0   2   0   2   0   2   2   2   2   0   0   2   2   0   0   0   2   0   0   0   2   2   2   2   2   0   0   0   2   2   0   2   0   0   2   0   2   0   0   0   0   2   2   2   0   0   2   0   2   0   0   2   2   0   0   2   2   0   0   2   2   2   0   2   0   0   0   2   2   0   2   0   2   0   0   2   0   0   0   2   0   0   2   2   0   2   2   0   2   2   2   2   0   2   2   0   0   0   0   2   0   2   2   2   2   2   2   0   2   0   0   0   2   2
 MK-4-12                0   0   2   0   2   0   0   2   2   0   2   0   2   2   2   2   0   0   0   0   0   2   2   0   0   2   0   0   0   2   0   2   2   0   2   2   0   0   0   0   2   2   0   0   0   0   0   0   2   2   2   2   2   0   0   0   2   0   2   0   2   0   0   2   2   2   2   2   2   0   0   2   0   0   2   0   0   0   0   2   0   0   2   2   2   2   0   2   2   2   0   2   2   2   2   0   0   2   2   0   0   0   2   0   0   0   2   0   2   2   2   0   0   0   2   2   0   2   0   0   2   2   0   0   0   0   0   2   2   2   0   2   2   0   2   0   0   2   2   0   0   0   2   0   0   2   2   2   0   2   0   0   0   2   2   0   2   2   2   0   0   2   0   0   0   2   0   0   2   2   0   2   2   0   2   2   2   2   0   2   2   0   2   0   0   2   0   2   2   2   2   2   2   0   2   0   0   0   0   2
 MK-4-13                2   0   2   0   2   0   0   2   2   0   2   0   2   2   2   2   2   0   0   0   0   0   2   0   0   2   0   2   2   2   0   2   2   0   2   2   0   0   0   0   2   2   0   0   0   0   0   0   2   0   2   2   2   0   2   0   2   2   2   0   2   0   0   2   2   2   2   2   2   0   0   2   0   0   2   0   0   0   0   2   0   0   2   2   2   2   0   2   2   2   0   2   2   2   2   0   0   2   0   0   0   0   2   0   0   2   2   0   2   2   2   2   0   0   2   2   0   2   0   0   2   2   0   2   0   0   0   0   2   2   0   2   2   0   2   0   0   2   2   2   0   0   2   0   0   2   2   2   0   2   0   0   0   2   2   0   2   2   2   0   0   2   0   0   0   2   0   0   2   2   0   2   2   0   2   2   2   2   0   2   2   2   2   0   0   2   2   2   2   2   2   2   2   0   0   2   0   0   0   2
 MK-4-14                2   0   2   0   2   2   2   2   2   0   2   0   2   0   2   2   2   0   0   0   0   0   2   2   0   2   0   0   2   2   2   2   0   0   2   2   0   0   0   0   2   2   0   0   2   2   0   2   2   0   2   2   2   0   2   0   2   0   2   0   2   0   0   2   2   2   0   2   2   0   0   2   0   0   2   2   0   0   2   0   0   0   2   2   0   2   0   2   2   2   0   0   2   0   2   0   0   2   0   0   0   0   2   0   0   2   2   0   2   2   2   2   0   0   2   2   0   2   0   0   0   2   0   2   0   0   0   0   2   2   0   2   2   0   0   0   0   2   2   2   0   0   2   0   2   2   2   2   0   2   0   0   0   2   2   0   2   2   2   0   2   2   0   0   0   2   0   0   2   2   2   2   2   0   2   2   2   2   0   2   2   0   2   0   0   2   2   2   2   2   2   2   2   0   0   0   0   0   0   2
 MK-4-15                2   2   2   0   2   2   2   2   2   0   2   0   2   0   2   2   2   2   0   0   0   0   2   2   0   2   0   0   2   2   2   2   0   2   2   2   0   0   0   0   2   2   0   0   2   2   0   2   0   0   0   2   2   0   2   0   2   0   0   0   2   0   2   2   2   2   0   2   2   0   0   2   0   0   2   0   0   2   0   2   0   0   0   2   0   2   2   2   2   2   0   0   2   0   2   0   0   2   0   0   0   0   2   0   0   2   2   0   2   0   2   2   0   0   2   2   0   2   0   0   0   2   0   2   0   0   0   0   2   2   0   2   0   2   2   2   0   2   2   2   0   0   2   0   2   0   0   2   2   0   0   0   0   2   2   0   2   2   0   0   2   2   0   0   0   2   0   0   2   2   2   2   2   0   2   2   2   0   0   2   2   0   2   0   0   2   2   0   2   2   2   2   2   0   0   2   0   0   0   2
 MK-4-16                2   2   2   0   2   2   2   2   2   0   2   0   2   0   2   2   2   2   2   0   2   2   2   2   2   2   0   0   2   2   2   2   0   2   2   2   2   0   0   2   2   2   0   0   2   2   2   2   0   0   0   2   2   0   2   0   2   0   0   0   2   0   2   2   0   2   0   0   2   0   0   2   0   0   2   0   0   2   0   2   0   2   0   2   0   2   2   2   2   2   0   0   2   0   2   0   0   2   0   0   2   0   2   0   0   2   2   0   0   0   2   2   0   0   2   2   0   2   0   2   0   2   0   2   0   2   0   2   2   2   0   2   0   2   2   2   0   2   2   2   0   0   2   0   2   0   0   2   2   0   0   0   0   2   0   0   0   2   0   0   2   0   0   0   0   2   0   0   2   2   2   2   2   0   2   0   2   0   0   2   2   0   0   0   0   2   2   0   2   2   2   2   2   0   0   2   0   0   0   2
 MK-5-1                 2   2   2   2   0   2   0   0   0   2   0   2   0   2   0   2   0   0   2   0   2   2   2   0   0   2   0   0   0   0   0   0   0   0   2   2   0   2   0   2   2   2   2   0   0   2   2   2   0   2   2   0   0   2   2   0   0   2   0   0   2   0   0   0   2   2   0   2   2   2   0   2   2   2   0   2   2   2   0   0   0   0   2   2   0   2   2   0   2   2   0   0   0   2   0   2   0   2   0   2   0   0   2   0   2   2   0   0   0   0   0   2   0   0   0   2   2   2   0   2   2   2   0   2   0   0   0   2   0   0   2   2   2   2   0   0   0   0   2   2   0   2   2   0   2   0   2   0   2   0   0   0   2   2   0   2   0   2   2   0   0   0   2   0   2   0   0   0   0   0   0   2   2   0   2   0   2   2   2   2   0   2   0   2   2   0   2   0   0   2   2   0   0   2   2   0   2   0   2   0
 MK-5-2                 2   0   2   2   0   2   0   0   0   2   0   2   0   2   0   2   0   0   2   0   2   2   2   0   0   2   0   0   0   0   0   0   0   2   2   2   0   2   0   2   2   2   2   2   0   2   0   2   0   2   2   0   0   2   2   0   0   2   0   0   2   0   0   0   0   2   0   2   2   2   0   2   2   2   0   2   0   2   0   0   0   0   2   2   0   2   2   0   2   2   0   0   0   2   0   2   0   2   0   2   0   0   2   0   2   2   0   0   0   0   2   2   0   0   0   2   2   2   0   0   2   2   0   2   0   0   0   2   0   0   2   2   2   2   0   0   0   0   2   2   0   2   2   0   2   2   2   0   2   0   0   2   2   2   0   2   0   2   2   0   2   0   0   0   2   0   0   0   0   0   0   2   2   0   0   0   0   2   2   2   0   2   0   2   2   0   2   0   0   2   0   0   0   2   0   0   2   0   2   0
 MK-5-3                 2   0   2   2   0   2   0   0   0   2   2   2   0   2   0   2   0   2   0   2   2   2   2   0   0   2   0   0   0   2   0   0   0   2   0   2   0   2   0   2   2   2   2   2   0   2   0   2   0   2   2   0   0   2   2   0   0   2   0   2   2   0   0   0   0   2   0   2   2   2   0   2   2   2   0   2   0   0   0   0   0   0   2   2   0   2   2   0   2   0   0   0   0   2   0   2   0   2   2   2   2   0   2   0   2   2   0   0   0   0   2   2   0   0   0   2   2   2   0   0   2   2   0   2   0   0   0   2   0   0   2   2   2   2   0   0   0   0   2   2   0   2   2   0   2   2   2   2   2   0   0   0   0   2   0   2   0   0   0   0   2   0   0   0   2   2   0   0   0   0   0   2   2   0   0   0   0   2   2   0   0   2   2   2   0   0   0   0   0   2   0   0   2   0   0   0   2   0   2   2
 MK-5-4                 2   0   2   2   0   2   0   0   0   2   0   2   0   2   0   2   0   2   2   2   2   0   2   0   0   2   0   0   0   0   0   0   0   2   0   2   0   0   0   2   2   2   0   2   0   0   2   2   0   2   2   2   0   2   2   2   0   2   0   2   2   0   0   0   0   2   0   2   2   2   0   2   2   2   0   2   2   0   0   0   0   2   2   2   0   2   2   0   2   2   2   0   0   2   0   2   2   2   2   2   2   0   2   0   2   2   0   0   0   2   2   2   0   0   0   2   2   2   0   0   2   2   0   2   0   0   0   2   0   0   2   0   0   2   0   0   0   0   2   2   0   2   2   0   2   2   2   0   2   0   0   0   2   2   0   2   0   0   0   0   2   0   0   0   2   2   0   0   0   0   0   2   2   0   0   0   0   2   2   2   0   2   2   2   0   0   0   0   2   2   0   0   0   0   0   0   2   2   2   2
 MK-5-5                 2   0   2   2   0   2   0   0   0   2   0   2   0   2   0   2   0   2   2   2   2   0   2   0   0   2   0   0   2   0   0   0   0   2   0   2   0   0   0   2   2   2   0   2   0   0   2   2   0   2   2   2   0   2   2   2   0   2   0   2   0   0   2   0   0   2   0   0   2   2   0   2   2   2   0   2   2   0   0   0   0   2   2   2   0   2   2   0   2   2   2   0   2   2   2   2   2   2   2   2   2   0   2   2   0   2   0   0   0   2   2   2   0   0   0   2   2   2   0   0   2   2   0   2   0   0   0   2   0   0   2   0   0   2   0   0   0   0   0   2   0   2   0   0   0   2   2   0   2   0   0   0   2   0   0   2   0   0   0   0   2   0   0   0   2   2   0   2   2   0   0   2   2   0   0   0   0   2   2   2   0   2   2   2   0   0   0   0   2   2   2   0   0   0   0   0   2   2   2   2
 MK-5-6                 2   0   2   2   0   2   0   0   0   2   0   2   0   2   0   2   0   0   2   2   2   0   2   0   0   2   2   0   2   0   0   0   0   2   0   2   0   0   0   2   2   2   2   0   0   0   2   2   0   2   2   0   0   2   2   0   0   2   0   2   0   0   2   0   0   2   0   0   2   2   0   2   2   2   0   2   0   0   0   0   0   2   2   2   0   2   2   0   2   2   2   0   2   2   2   2   2   2   2   0   2   0   2   2   0   2   0   0   0   2   2   0   0   0   0   2   2   2   0   0   2   0   0   2   0   0   0   2   0   0   2   0   0   0   0   0   0   2   0   2   0   2   0   0   0   2   2   0   2   2   0   0   0   0   0   2   0   2   0   0   2   0   0   2   2   2   0   0   0   0   0   2   2   0   0   0   0   2   2   2   0   2   0   2   0   0   2   0   2   2   2   0   0   0   0   0   2   2   0   2
 MK-5-7                 2   0   2   2   0   2   0   0   0   2   0   2   0   2   0   2   2   0   2   2   2   0   2   0   0   2   2   0   2   2   0   0   0   2   0   2   0   0   0   2   2   0   0   0   0   0   2   2   0   2   2   0   0   2   0   0   0   2   0   0   0   0   2   0   0   2   0   2   0   2   0   2   2   2   0   2   0   0   0   0   0   2   2   2   0   2   2   0   0   2   2   0   2   2   2   2   2   0   2   0   2   0   0   2   0   2   0   0   0   2   2   0   0   0   0   2   2   2   0   0   0   0   0   2   0   2   0   2   0   0   2   0   2   0   2   0   0   2   0   2   0   2   0   0   0   2   2   0   2   0   0   0   0   0   0   0   0   2   0   0   2   0   0   2   2   2   0   0   0   0   2   2   2   0   0   0   0   2   2   2   0   2   2   2   0   2   2   0   2   2   2   0   0   0   2   0   0   2   0   2
 MK-5-8                 2   0   0   2   2   2   0   0   0   0   0   2   2   0   0   2   2   0   2   2   2   2   2   0   0   2   2   0   2   2   0   0   0   2   0   2   0   0   0   2   2   2   0   0   0   0   2   0   0   2   2   0   0   2   0   0   0   0   0   0   0   0   2   0   0   2   0   2   0   2   0   2   2   0   0   2   0   0   0   0   0   2   2   2   0   0   2   0   0   2   2   0   2   2   2   2   2   0   2   0   0   0   0   2   0   2   0   2   0   2   2   2   0   0   0   2   2   2   0   0   0   0   0   2   0   0   0   2   0   0   2   0   2   0   2   0   0   2   0   2   0   2   0   0   0   2   2   0   2   0   0   0   0   0   0   0   0   2   0   0   2   0   0   2   2   2   0   0   0   0   2   2   2   0   0   0   0   2   2   0   0   2   2   2   0   2   0   0   2   2   2   0   0   0   2   0   0   2   0   2
 MK-5-9                 2   0   0   2   2   2   0   0   0   0   0   2   2   0   0   2   0   0   2   0   2   2   2   0   0   2   2   0   2   2   0   0   2   2   0   2   0   0   0   2   2   2   0   0   0   0   2   0   0   2   2   0   0   2   0   2   0   0   0   0   0   0   2   0   0   2   0   2   0   2   0   2   2   0   0   2   2   2   0   0   0   2   2   2   0   0   2   0   0   2   2   0   2   2   0   0   2   2   2   0   0   2   0   2   0   2   0   2   0   2   2   2   0   0   0   2   2   2   0   0   0   0   2   2   0   0   0   0   0   0   2   0   2   0   2   2   0   2   0   0   0   2   0   0   0   2   2   0   2   0   0   0   2   0   0   0   0   2   0   0   2   0   0   2   2   2   0   0   0   0   2   2   2   0   0   0   0   0   2   0   0   2   2   2   2   2   0   0   0   2   2   0   0   0   2   0   0   2   0   2
 MK-5-10                2   0   0   2   2   2   2   0   0   0   0   2   2   0   0   2   0   2   2   0   2   0   2   0   2   2   2   2   2   2   0   0   2   2   0   2   0   0   0   2   2   2   0   0   0   0   2   0   0   0   2   0   0   2   0   2   0   0   0   0   0   2   2   0   2   0   0   2   0   2   0   2   2   0   0   2   2   2   0   0   0   2   2   2   0   0   0   0   0   2   2   0   2   2   0   0   2   2   2   0   0   2   0   2   0   2   2   2   0   2   2   2   0   0   2   2   2   2   0   0   0   0   2   2   2   2   0   0   0   0   2   0   2   0   2   2   0   2   0   0   0   2   0   0   0   2   2   0   2   0   0   0   2   0   2   0   0   2   0   0   2   0   2   0   2   2   0   0   0   0   0   2   2   0   0   0   0   0   2   0   2   2   2   2   2   2   0   0   0   2   2   0   0   0   2   0   0   2   2   2
 MK-5-11                0   0   0   2   2   2   0   0   0   0   0   2   2   0   0   2   0   2   2   0   2   0   2   0   2   2   2   2   2   2   0   0   2   2   0   2   0   0   2   2   2   2   0   0   0   0   2   0   0   2   2   0   0   2   0   2   0   0   0   0   0   0   2   0   2   0   0   2   0   2   0   2   2   0   0   2   0   2   0   0   0   2   2   2   0   0   0   0   0   2   2   0   2   2   0   0   2   2   2   0   0   2   0   2   0   0   0   2   0   2   2   2   0   0   2   0   2   2   0   2   0   0   2   2   2   2   0   0   2   0   2   0   0   0   2   2   0   2   0   0   0   2   0   0   0   2   2   0   2   0   0   0   2   0   2   2   0   2   0   0   0   0   2   0   2   2   0   0   0   0   0   2   0   2   0   0   0   0   2   0   2   0   0   2   2   2   0   0   0   2   2   0   0   0   2   0   2   2   2   2
 MK-5-12                0   0   0   2   2   2   0   0   0   0   2   2   2   0   0   2   0   2   2   0   2   0   2   0   2   0   2   2   2   2   0   0   2   2   0   2   0   0   2   2   2   2   0   0   0   0   2   2   0   2   2   0   0   2   0   2   0   0   0   2   0   0   2   0   2   2   0   2   0   2   0   0   2   0   0   2   0   2   0   0   0   2   2   2   0   0   0   0   0   0   2   0   2   2   0   0   2   2   2   0   0   2   2   2   0   0   0   0   0   2   0   2   0   0   2   2   2   2   0   2   2   0   2   2   2   2   0   0   2   0   2   0   2   0   2   2   2   2   0   0   0   2   0   0   2   2   2   0   2   0   0   0   2   0   2   2   0   0   0   0   0   0   2   0   2   2   0   0   0   0   0   2   0   2   0   0   2   0   2   0   2   0   0   2   2   2   0   0   0   2   2   0   0   0   2   0   2   2   2   2
 MK-5-13                0   0   0   2   2   2   0   0   0   0   2   2   2   0   0   0   0   2   2   0   2   0   2   0   2   0   2   2   2   0   0   0   0   2   0   2   0   2   2   2   2   2   0   0   0   0   2   2   0   2   2   0   0   2   0   0   0   0   0   2   2   0   2   0   2   2   0   2   0   2   0   0   0   0   2   2   0   2   0   0   0   2   2   2   0   0   2   0   0   0   2   0   0   2   0   0   2   0   2   0   0   2   2   2   0   0   0   2   0   2   0   2   0   2   2   2   2   2   0   2   2   0   2   2   2   2   0   0   2   0   2   0   2   0   2   0   2   2   0   2   2   2   0   0   2   2   2   0   2   0   0   2   2   0   2   2   0   0   0   0   2   0   2   0   0   0   0   0   0   0   0   2   2   2   0   0   2   0   2   0   2   0   0   2   2   0   0   0   0   2   2   0   0   0   2   0   2   2   2   2
 MK-5-14                0   0   0   2   2   2   0   2   0   2   2   2   2   0   0   0   0   2   2   0   2   0   2   0   2   0   2   2   2   0   0   0   0   2   0   2   0   2   2   2   2   2   0   0   0   0   2   2   0   2   2   0   0   2   0   0   0   0   0   2   2   0   2   2   2   2   0   2   0   2   0   0   0   0   2   2   0   2   0   0   0   2   2   2   0   0   0   0   0   0   2   2   0   2   0   0   2   0   2   2   0   2   2   2   0   0   0   2   0   2   0   2   0   2   2   2   2   2   2   2   0   0   2   2   2   2   0   0   2   0   2   0   2   0   2   0   2   2   0   2   2   2   0   0   2   2   2   0   2   0   0   2   2   2   2   2   2   0   0   0   2   0   2   0   0   0   0   0   2   0   0   2   2   2   0   0   2   0   2   0   2   0   0   2   2   0   0   0   0   2   2   0   0   0   2   0   2   2   2   2
 MK-5-15                0   0   0   2   2   2   0   2   0   2   2   2   2   0   0   0   0   2   2   0   2   0   2   0   2   0   2   2   2   0   0   2   0   2   0   2   0   2   0   2   2   0   0   0   2   0   2   2   0   2   2   0   0   2   0   0   0   0   0   2   2   0   2   2   2   2   0   2   0   2   0   0   2   0   2   2   0   2   0   0   2   2   2   2   0   0   0   2   0   0   2   2   0   0   0   0   2   2   2   2   0   2   2   2   0   0   0   2   0   2   0   2   0   0   2   2   2   2   2   2   0   0   2   2   2   2   0   0   2   0   2   0   0   0   2   2   2   2   0   2   2   2   0   0   2   2   2   0   2   0   0   2   2   2   2   2   2   0   0   0   2   0   2   0   0   0   0   0   2   0   0   2   2   2   0   0   2   0   2   2   2   0   0   2   2   0   0   0   0   2   2   0   0   0   2   0   2   2   2   0
 MK-5-16                0   0   0   2   2   2   0   2   0   0   2   0   0   0   0   0   0   2   2   0   2   0   0   0   2   0   2   2   2   0   0   2   0   2   0   2   0   2   0   2   2   2   0   0   2   0   2   2   0   2   2   0   0   2   0   0   0   0   0   2   2   0   2   2   2   2   0   2   0   2   0   0   2   0   2   2   0   2   0   0   2   2   2   2   0   0   2   2   0   2   2   0   0   0   0   0   2   2   2   2   0   2   2   2   0   0   0   2   0   0   0   0   0   0   2   2   2   2   2   2   0   0   0   2   2   2   0   0   2   0   2   0   0   0   2   2   0   2   0   2   2   2   2   0   2   2   2   0   2   0   0   2   2   2   2   2   2   0   0   0   0   0   2   0   0   2   2   0   2   0   0   2   2   2   0   0   2   0   2   2   2   0   0   2   2   0   0   0   0   2   2   0   0   0   2   0   2   2   2   0
 MK-6-1                 0   0   0   0   0   0   0   2   0   2   0   0   0   2   2   0   0   2   2   0   2   0   2   2   0   0   0   2   0   2   2   0   2   2   2   0   0   0   2   2   0   0   2   0   2   0   2   0   2   0   2   0   0   2   2   2   0   2   2   0   2   2   0   2   2   0   0   2   2   0   0   0   0   0   0   2   2   0   0   0   0   2   2   2   0   0   2   0   2   2   0   2   0   0   0   0   2   0   2   2   0   0   2   2   0   2   2   2   2   2   2   0   2   0   0   2   2   0   0   0   2   2   2   0   2   0   2   0   2   0   0   0   2   0   2   0   2   0   0   0   2   2   2   0   0   2   0   2   2   2   2   0   2   2   2   2   2   2   0   0   2   2   2   2   0   0   2   0   0   0   2   0   2   0   2   0   2   2   0   0   2   0   2   0   0   2   0   0   0   2   2   0   2   2   2   2   0   0   2   2
 MK-6-2                 0   0   2   0   0   0   0   2   0   2   0   0   0   2   2   0   0   2   2   0   2   0   0   2   0   0   0   2   0   2   2   0   2   2   2   0   0   0   0   2   0   0   2   0   2   0   0   0   2   0   0   0   0   2   2   2   0   2   2   2   2   2   0   2   2   0   0   2   2   0   0   0   0   0   0   2   2   2   0   0   2   0   2   2   0   0   2   0   2   2   0   2   0   0   0   0   2   0   2   2   0   0   2   2   0   2   2   2   2   2   2   0   2   0   0   2   0   0   0   0   2   2   2   0   2   0   2   0   2   0   0   0   2   0   2   0   2   0   0   0   2   2   2   0   0   2   0   2   2   0   0   0   2   2   2   2   2   2   0   0   2   2   2   2   0   0   2   0   0   0   0   0   2   0   2   0   2   0   0   0   2   2   2   0   0   2   0   0   0   2   2   0   2   2   2   2   0   0   2   2
 MK-6-3                 0   0   2   0   0   0   0   2   0   2   0   0   0   2   2   0   2   2   2   0   2   0   0   2   0   0   0   2   0   2   2   0   2   2   2   0   0   0   0   0   0   0   2   0   2   0   0   0   2   0   0   2   0   2   2   2   0   2   2   2   2   2   0   2   2   0   0   2   2   2   0   0   0   0   2   2   0   2   0   2   2   0   2   2   0   0   2   2   2   2   0   2   0   0   0   0   2   0   2   2   0   0   2   2   0   2   2   2   2   2   2   0   2   0   0   2   0   0   0   0   0   2   2   0   2   0   2   0   2   2   0   0   2   0   2   0   2   0   0   0   2   2   2   0   0   0   0   2   0   0   0   0   0   2   0   2   2   2   0   0   2   2   0   2   0   0   2   2   0   0   0   0   2   0   2   0   2   0   0   0   2   0   2   0   0   2   2   0   0   2   2   2   2   2   0   2   0   0   2   2
 MK-6-4                 0   0   0   0   0   0   0   2   0   2   0   0   0   2   2   0   2   2   2   0   2   0   2   2   2   0   0   2   0   2   2   0   2   2   0   0   0   0   0   0   0   0   2   0   2   0   0   0   2   0   0   2   0   2   2   2   0   2   2   2   2   2   0   2   2   0   0   2   2   2   0   0   0   0   0   2   0   2   0   2   2   0   0   2   0   0   2   2   0   2   0   2   0   0   0   0   2   2   2   2   0   0   2   2   0   2   2   2   2   2   0   0   2   0   0   2   2   0   2   0   0   2   2   0   0   0   2   0   2   2   0   0   2   0   0   0   2   0   0   0   2   2   2   0   0   0   0   2   0   0   0   0   0   0   0   2   2   2   0   0   2   2   0   2   0   0   2   0   0   0   0   0   2   0   2   0   2   0   0   0   2   0   2   0   2   2   2   0   0   2   2   2   2   2   0   2   0   0   2   2
 MK-6-5                 0   0   0   0   0   0   0   2   0   2   0   0   0   2   2   0   2   2   2   0   2   0   2   2   2   0   0   2   0   2   2   0   2   2   0   0   0   0   0   0   0   0   2   0   2   0   0   2   2   0   0   2   0   2   2   2   0   2   2   2   2   0   0   2   2   0   0   2   2   2   0   0   0   0   0   2   0   2   0   2   2   0   0   2   0   0   2   2   0   0   0   2   0   0   2   0   2   2   2   2   0   0   2   2   0   0   2   2   2   2   0   0   2   0   0   2   2   0   2   0   0   2   2   0   0   0   2   0   0   2   0   0   2   0   0   0   2   0   0   0   2   2   2   2   0   0   0   2   0   0   0   0   0   0   0   2   2   2   0   0   2   2   0   2   0   0   2   0   0   0   0   0   2   0   2   0   0   0   0   2   2   0   2   0   2   2   2   0   0   2   2   0   0   0   0   2   0   0   2   2
 MK-6-6                 0   0   0   0   0   0   0   2   0   2   2   0   0   2   2   2   2   0   2   0   2   0   2   2   0   0   0   2   2   2   2   0   2   2   0   0   0   0   0   0   0   0   2   0   2   0   0   2   2   0   0   0   2   2   2   2   0   2   2   2   2   0   0   0   2   0   0   2   2   2   0   0   0   2   0   2   0   2   0   0   2   0   0   2   0   0   2   2   0   0   0   2   0   2   2   0   2   2   2   2   0   0   2   2   0   0   2   2   2   2   0   0   2   0   0   2   2   0   2   0   0   2   2   0   0   0   2   0   0   2   0   0   2   0   0   0   2   0   0   0   2   2   2   2   0   0   0   2   0   0   0   0   0   0   0   2   2   2   0   0   2   2   0   0   0   0   2   0   0   0   0   0   2   0   2   0   0   0   0   2   0   0   2   0   2   2   2   0   0   2   2   0   0   0   0   2   0   0   2   2
 MK-6-7                 0   0   0   0   0   0   0   2   0   2   2   0   0   2   2   2   2   0   2   0   2   0   2   2   2   0   0   2   2   2   2   0   2   2   2   0   0   0   0   0   0   0   2   0   0   0   0   2   2   0   0   0   0   2   2   2   0   2   2   2   2   0   0   0   2   0   0   2   2   2   0   0   0   2   0   2   0   2   0   0   2   0   0   2   0   0   2   2   0   0   0   2   0   0   2   0   2   2   2   0   0   0   2   2   0   0   2   2   2   0   0   0   2   0   0   2   2   0   2   0   0   2   2   0   0   0   2   0   0   2   0   0   2   0   0   0   2   0   0   0   2   2   2   0   0   0   0   2   2   0   0   0   0   0   0   0   2   2   0   0   2   2   0   2   0   0   2   0   0   0   0   0   2   0   2   0   0   0   0   2   0   0   2   0   2   2   2   0   0   2   2   0   0   0   0   2   0   0   0   2
 MK-6-8                 0   0   0   0   0   2   0   2   0   2   2   0   0   2   2   2   2   0   2   0   2   0   2   2   2   0   2   2   2   2   2   0   2   2   0   0   0   0   0   0   0   0   2   0   0   0   0   2   2   0   0   0   0   2   0   0   2   2   2   2   2   0   0   0   2   0   0   2   2   2   0   0   0   2   0   2   0   2   0   0   2   0   0   2   2   0   2   2   0   0   0   2   0   0   2   2   2   2   2   0   0   0   2   2   0   0   2   2   2   2   0   0   0   2   0   2   2   2   2   0   0   2   2   2   0   0   2   0   0   2   0   0   2   0   0   0   2   0   0   0   2   2   2   2   0   0   0   2   0   0   0   0   0   0   0   0   2   0   0   2   2   2   0   2   0   0   2   0   0   0   0   0   0   0   2   0   0   0   0   2   0   0   2   0   2   2   2   0   0   2   2   0   0   0   0   2   0   0   0   2
 MK-6-9                 0   0   0   0   0   0   2   2   0   2   2   0   0   0   2   2   2   0   2   0   2   0   2   2   2   0   2   2   2   0   2   0   2   2   0   0   0   0   0   0   0   0   2   0   0   2   0   2   0   0   0   0   0   2   2   0   2   2   2   2   0   0   2   0   2   2   0   0   2   2   0   0   0   0   2   2   2   2   0   0   2   0   0   2   2   2   0   2   0   0   0   2   0   0   2   0   0   2   0   0   0   0   2   2   0   2   2   2   2   2   0   0   0   2   0   2   2   2   2   0   2   2   2   2   0   0   2   0   0   2   0   0   2   0   0   0   0   0   0   0   0   2   2   2   0   0   0   2   2   0   2   0   0   0   0   0   2   0   0   2   2   2   0   2   0   0   2   0   0   0   0   0   2   0   2   0   0   0   0   0   0   0   0   0   2   2   2   0   0   2   2   0   0   0   0   2   0   0   0   2
 MK-6-10                0   2   0   2   0   0   2   2   0   2   0   0   0   0   2   2   2   0   2   0   2   0   2   2   2   0   2   2   2   0   2   0   2   2   0   0   0   0   0   0   0   0   2   2   0   2   0   2   0   0   0   2   2   2   2   0   2   2   2   0   0   0   2   0   2   2   2   0   0   0   0   0   0   0   2   2   2   2   2   0   2   0   0   2   2   2   0   2   0   0   0   2   0   0   2   0   2   2   0   0   2   0   2   2   0   2   2   2   2   2   2   0   0   2   0   2   2   2   2   0   2   2   2   2   0   0   2   0   0   2   0   0   2   0   2   0   0   0   0   0   0   2   2   2   0   0   0   2   2   0   2   0   0   0   0   0   2   0   0   2   2   2   0   0   0   0   2   0   0   0   0   0   0   0   2   0   2   0   0   0   0   0   2   0   2   2   2   0   0   2   2   0   0   2   0   2   2   0   0   2
 MK-6-11                2   2   0   2   0   0   2   2   0   2   0   0   0   0   0   2   2   0   2   0   2   0   2   2   2   0   2   2   2   0   2   0   2   2   2   0   0   0   0   0   0   0   2   2   0   2   0   2   0   0   0   2   0   2   2   2   2   0   2   0   0   2   2   0   0   2   2   0   0   0   0   0   0   0   2   2   2   2   2   0   2   0   0   2   2   2   0   2   0   0   0   2   0   2   2   0   0   2   0   0   2   0   2   0   2   2   2   2   2   2   2   0   0   0   0   2   2   2   2   0   0   2   2   2   0   0   2   0   0   2   0   2   2   0   2   0   2   0   0   0   0   2   2   2   0   0   0   2   2   2   2   0   0   2   0   0   2   2   2   2   2   2   0   0   0   0   2   0   0   2   2   0   0   0   2   0   2   0   0   0   0   0   2   0   2   2   2   0   0   2   2   2   0   2   0   2   2   0   0   0
 MK-6-12                2   2   2   0   0   0   0   2   0   2   0   0   0   0   0   2   2   0   0   2   2   0   0   2   2   0   2   2   2   0   2   0   2   2   2   0   0   0   0   0   0   2   2   2   0   2   2   2   0   0   0   2   0   2   2   2   0   0   2   0   0   0   2   0   0   2   2   0   2   2   0   2   0   0   2   2   2   2   2   0   2   0   0   0   0   2   0   2   2   0   2   2   0   2   2   0   0   2   0   0   2   2   2   0   2   2   2   2   0   2   2   0   0   0   0   0   2   2   2   0   0   0   2   2   0   0   2   0   2   2   0   0   2   0   2   2   2   0   0   0   0   2   2   2   0   0   0   2   2   2   2   0   0   2   0   0   0   2   2   2   2   2   2   0   0   0   2   0   0   2   2   0   0   0   2   0   2   0   0   0   0   0   2   0   2   2   2   0   0   2   2   2   0   2   0   2   2   0   0   0
 MK-6-13                2   2   2   0   0   0   0   2   0   2   0   2   0   0   0   2   2   0   0   2   2   0   0   2   2   2   2   2   0   2   0   0   2   2   2   0   0   0   0   0   0   2   2   2   0   2   2   2   0   0   0   2   0   2   2   2   0   2   2   0   2   0   2   0   0   2   2   0   2   2   0   2   0   0   2   2   2   2   0   0   2   0   0   0   2   0   0   2   2   0   2   2   0   2   2   0   0   2   0   0   2   2   2   0   2   2   2   2   0   2   2   0   0   0   0   2   0   2   2   0   2   0   2   2   0   0   2   0   0   2   0   0   2   0   2   2   2   0   2   0   0   2   2   2   0   0   0   2   2   2   2   0   0   2   0   0   0   2   2   2   2   2   2   0   0   0   2   0   0   2   2   0   0   0   2   0   2   0   0   0   0   0   0   0   2   2   2   0   0   2   2   2   0   2   0   2   2   0   0   0
 MK-6-14                2   2   2   0   0   0   0   2   0   2   0   2   0   0   0   2   2   2   2   2   2   0   0   2   2   2   2   2   0   2   0   0   0   2   2   0   0   0   0   0   0   2   2   0   0   2   2   2   0   0   0   2   0   2   2   2   0   2   2   0   2   0   2   0   0   0   2   0   2   2   2   2   2   0   2   2   2   2   2   0   2   0   0   0   2   0   0   2   2   0   2   2   0   2   0   0   0   2   0   2   2   2   2   0   0   2   2   2   0   2   2   0   0   0   0   2   0   2   2   0   2   0   2   2   0   0   2   0   0   2   0   0   2   0   2   2   0   0   2   0   0   2   2   0   2   0   0   2   2   2   0   0   0   2   2   0   2   2   0   2   2   2   2   0   0   0   2   0   0   2   2   0   0   2   2   0   0   0   0   0   0   0   0   0   2   2   2   0   0   2   2   2   0   2   0   2   2   0   2   0
 MK-6-15                2   2   2   0   0   0   0   2   0   2   0   2   2   0   0   2   2   2   2   2   2   2   0   2   2   2   2   2   0   2   0   0   0   2   2   0   0   0   0   0   0   0   2   0   0   2   2   2   0   0   0   2   0   0   2   2   0   2   2   0   2   0   2   0   0   0   2   0   2   2   2   2   2   0   2   2   2   2   2   0   2   0   2   0   2   0   0   2   2   0   2   2   0   0   2   0   0   2   0   2   2   0   2   2   2   2   2   2   0   2   2   0   0   0   0   2   0   0   2   0   2   0   2   2   0   0   2   0   0   2   0   0   2   0   2   2   0   0   2   0   0   2   2   0   0   0   0   2   2   2   0   0   0   2   0   0   2   2   0   2   0   2   2   0   0   0   2   0   0   2   2   0   0   2   2   0   0   2   0   0   0   0   0   0   2   2   2   0   0   2   2   2   0   2   0   2   0   0   2   0
 MK-6-16                2   2   2   0   0   2   0   2   0   2   0   2   2   0   0   2   2   2   0   2   2   2   0   2   2   2   2   2   0   0   0   0   0   2   2   0   0   0   0   0   0   0   0   0   0   2   2   2   0   0   0   2   2   0   2   0   0   2   2   0   2   0   2   0   0   0   2   0   2   2   2   2   2   0   2   2   2   2   2   0   2   0   2   0   2   0   0   2   2   0   2   2   0   0   2   0   0   0   0   2   2   0   2   2   2   2   2   2   0   0   2   2   0   0   0   2   2   0   2   0   2   0   2   2   0   0   2   2   0   2   0   0   2   0   2   2   0   0   2   0   2   2   2   0   0   2   0   2   2   2   2   0   0   2   2   0   2   2   0   2   0   2   2   0   2   0   2   0   0   2   2   0   0   2   2   0   0   2   2   0   0   0   0   0   2   0   2   0   0   2   2   2   0   2   0   2   0   0   2   0
 
!****************************************** Phenotypic Data **********************************************************
!-100.0 is resevred for missing phenotype
SimulatedTrait1         9.2595    9.0435    8.5694    8.5232   10.7861   10.0123    7.8612    8.9940    7.9600    8.3494    8.3539    9.8143    8.9983    8.3118   12.5117    8.6411    8.8741   10.2162   10.0191    7.4940   12.1506   10.2698    9.7936    9.9334    9.1566   11.0011    6.4978    7.2821    8.1215    8.0313    9.0067    8.8803    9.1652    9.4979    9.0315    9.5118   10.9360   10.8094    9.5118   12.3404   11.3531   11.8125    9.6728    9.7135    7.6331   11.6298   11.7597   11.2939    8.1962   10.9943    9.4353   10.9041    7.3485   11.4280   10.1811    8.2183    9.7011   11.1393    9.2658   10.3907    8.3104   10.6733    9.0299    9.7101    9.9708    9.6101    8.3669   10.9052   10.8709   11.7346    7.3490   12.2206   10.4113   10.8766    8.5640    9.5076   11.9095   10.8108    8.4113    9.1340    8.7009    9.4967    9.6781   10.1621   11.0311   10.2207   11.1181    9.1326   10.4063   11.3920   10.5101    8.9400   11.5194    9.6553   12.1980   10.1620    9.2130    9.7622   10.3043   10.4266    8.5546   10.9048    9.7509   12.3344   12.1037    9.8502   12.0758    9.1701   10.0564    9.8465   11.5951   13.0107    9.8467   11.2602    9.3296   11.7391   10.5225    8.8887   10.6496    6.8736   11.1060    9.1304    9.5316   11.8931   10.2937   10.0258   11.2051   11.0022   10.0313    9.9629   10.7234    9.3419    8.7510    9.0317    9.1923    7.5236    9.3698    9.7102   10.1000   10.3615    8.3138   10.2141    9.0228    9.8732    9.2930   11.8841   12.7052    8.1287    8.5577    7.9212    9.2170    8.6670    9.0728    9.0812   10.0067   10.8288    8.6240    9.8852   10.3459   10.5356    8.0937    8.3107    8.7385   11.9455   10.3001   11.6851    9.9217   11.6239   10.0800    8.8661   12.9013   12.4403   11.8070   10.6909   11.8046    9.0167    9.3906   11.0775   10.4792    8.3178    8.2005   12.2166    7.7696   11.6497    9.5765    9.9309   12.5688   10.2109    8.6404    8.5143   10.2050   10.1681   10.8747    9.2267    8.4859   10.2007   11.3642   14.1406   11.6533    7.7040
SimulatedTrait2        16.6804   14.4141   15.9527   18.4920   15.3656   14.7324   11.8281   13.3210   13.1253   16.1807   14.9452   14.2061   14.2140   16.1504   14.1996   14.6731   15.8269   17.0086   13.9274   13.7228   18.0452   14.6633   17.1994   13.7650   14.5773   16.3596   15.4573   14.5490   12.2801   15.4753   15.7326   13.9598   14.1809   15.5647   14.4499   14.4741   13.5209   15.6885   12.3872   13.5793   17.3302   15.7892   13.0598   14.6336   14.6510   14.5135   15.4887   15.5649   15.5580   16.4190   16.9104   15.0220   12.5319   15.6745   17.3791   13.6887   13.4970   16.6417   15.9149   15.5869   14.7140   15.8269   13.0322   13.1613   15.3221   15.1924   13.1062   15.6160   16.7743   12.2272   14.9414   14.4962   15.0773   16.4043   14.5023   17.5744   14.7711   12.6606   15.9148   15.9926   14.9403   16.8653   15.0789   15.7950   15.2322   15.5536   16.1813   16.0755   14.0641   14.6386   14.1004   17.3360   16.2190   14.7400   13.9523   14.9328   14.0075   13.5451   17.2101   19.3603   17.0700   16.6627   16.6418   15.4899   15.5612   17.9921   13.8431   14.4748   11.6769   15.4306   15.6183   16.4925   13.7281   15.3512   12.0715   17.3197   15.3652   16.6991   14.8669   13.6140   15.9654   14.3306   16.0773   14.6230   14.7784   12.7534   12.8589   17.0796   14.5776   16.2028   15.8893   14.7817   13.5778   16.4845   14.6084   16.2291   12.1701   14.9393   13.8764   15.3494   16.8765   15.9445   14.0611   13.4238   13.0272   16.9933   16.9472   17.2960   15.9610   15.8859   14.1190   15.0782   16.6920   12.3155   14.0258   15.4851   15.7957   16.5014   15.4499   13.9376   16.6395   13.2697   13.2998   15.6776   13.5588   16.6032   15.8851   14.3842   13.4605   11.7335   15.3337   16.0901   15.8547   15.8340   17.2029   15.0952   13.3387   14.8793   14.4097   15.4555   14.3502   15.2475   13.4887   12.3830   13.8474   14.5826   14.4159   17.3979   17.6077   15.5524   15.7151   11.7538   13.4628   13.1605   13.2955   14.0885   16.8348   17.8068   13.2700   15.6907
 
