# Supplementary material for: Inclusive Composite Interval Mapping of QTL by Environment Interactions in Biparental Populations
Source: PLoS One. 2015 Jul 10;10(7):e0132414. doi: 10.1371/journal.pone.0132414 (PMC4498613; doi:10.1371/journal.pone.0132414)
Supplement: S3 File — (ZIP) [file pone.0132414.s003.zip › Simulation for unliked model/Simulated popualtions/run_00015.met]

!**********************Note: lines staring with "!" are remarks and will be ignored in the program********************
!*********************************General Information**********************************
!Assuming F1 = P1 x P2, populations available in QTL IciMapping are: 
!  1, P1BC1F1 = P1 x F1, the first backcrossing where P1 is used as the recurrent parent;
!  2, P2BC1F1 = P2 x F1, the first backcrossing where P2 is used as the recurrent parent;
!  3, F1DH, F1-derived doubled haploids; 
!  4, RIL or F1RIL, recombination inbred lines through the repeated selfing of F1;
!  5, P1BC1RIL, recombination inbred lines through the repeated selfing of P1BC1F1;
!  6, P2BC1RIL, recombination inbred lines through the repeated selfing of P2BC1F1;
!  7, F2, the selfing generation of F1;
!  8, F3, the selfing generation of F2;
!  9, P1BC2F1, the second backcrossing where P1 is used as the recurrent parent; 
! 10, P2BC2F1, the second backcrossing where P2 is used as the recurrent parent;
! 11, P1BC2RIL, recombination inred lines through the repeated selfing of P1BC2F1; 
! 12, P2BC2RIL, recombination inred lines through the repeated selfing of P2BC2F1; 
! 13, P1BC1F2, the selfing generation of P1BC1F1; 
! 14, P2BC1F2, the selfing generation of P2BC1F1; 
! 15, P1BC2F2, the selfing generation of P1BC2F1; 
! 16, P2BC2F2, the selfing generation of P2BC2F1; 
! 17, P1BC1DH, P1BC1F1-derived doubled haploids; 
! 18, P2BC1DH, P2BC1F1-derived doubled haploids; 
! 19, P1BC2DH, P1BC2F1-derived doubled haploids; 
! 20, P2BC2DH, P2BC2F1-derived doubled haploids; 
   3      !Mapping Population (see remarks above)
   2      !Mapping Function (1 for Kosambi; 2 for Haldane; 3 for Morgan)
   2      !Marker Space Type (1 for intervals; 2 for positions)
   1      !Marker Space Unit(1 for centiMorgans; 2 for Morgan)
   6      !Number of Chromosomes (or Linkage Groups)
 200      !Size of the mapping population
   2      !Number of environments
 
!***************************************** Chromosomes and Linkage Maps **********************************************
!Chromosome                 NumMarkers
-CH1                        16
-CH2                        16
-CH3                        16
-CH4                        16
-CH5                        16
-CH6                        16
!Linkage map (Marker name followed by position or the interval length)
 MK-1-1                1     0.000
 MK-1-2                1    10.000
 MK-1-3                1    20.000
 MK-1-4                1    30.000
 MK-1-5                1    40.000
 MK-1-6                1    50.000
 MK-1-7                1    60.000
 MK-1-8                1    70.000
 MK-1-9                1    80.000
 MK-1-10               1    90.000
 MK-1-11               1   100.000
 MK-1-12               1   110.000
 MK-1-13               1   120.000
 MK-1-14               1   130.000
 MK-1-15               1   140.000
 MK-1-16               1   150.000
 MK-2-1                2     0.000
 MK-2-2                2    10.000
 MK-2-3                2    20.000
 MK-2-4                2    30.000
 MK-2-5                2    40.000
 MK-2-6                2    50.000
 MK-2-7                2    60.000
 MK-2-8                2    70.000
 MK-2-9                2    80.000
 MK-2-10               2    90.000
 MK-2-11               2   100.000
 MK-2-12               2   110.000
 MK-2-13               2   120.000
 MK-2-14               2   130.000
 MK-2-15               2   140.000
 MK-2-16               2   150.000
 MK-3-1                3     0.000
 MK-3-2                3    10.000
 MK-3-3                3    20.000
 MK-3-4                3    30.000
 MK-3-5                3    40.000
 MK-3-6                3    50.000
 MK-3-7                3    60.000
 MK-3-8                3    70.000
 MK-3-9                3    80.000
 MK-3-10               3    90.000
 MK-3-11               3   100.000
 MK-3-12               3   110.000
 MK-3-13               3   120.000
 MK-3-14               3   130.000
 MK-3-15               3   140.000
 MK-3-16               3   150.000
 MK-4-1                4     0.000
 MK-4-2                4    10.000
 MK-4-3                4    20.000
 MK-4-4                4    30.000
 MK-4-5                4    40.000
 MK-4-6                4    50.000
 MK-4-7                4    60.000
 MK-4-8                4    70.000
 MK-4-9                4    80.000
 MK-4-10               4    90.000
 MK-4-11               4   100.000
 MK-4-12               4   110.000
 MK-4-13               4   120.000
 MK-4-14               4   130.000
 MK-4-15               4   140.000
 MK-4-16               4   150.000
 MK-5-1                5     0.000
 MK-5-2                5    10.000
 MK-5-3                5    20.000
 MK-5-4                5    30.000
 MK-5-5                5    40.000
 MK-5-6                5    50.000
 MK-5-7                5    60.000
 MK-5-8                5    70.000
 MK-5-9                5    80.000
 MK-5-10               5    90.000
 MK-5-11               5   100.000
 MK-5-12               5   110.000
 MK-5-13               5   120.000
 MK-5-14               5   130.000
 MK-5-15               5   140.000
 MK-5-16               5   150.000
 MK-6-1                6     0.000
 MK-6-2                6    10.000
 MK-6-3                6    20.000
 MK-6-4                6    30.000
 MK-6-5                6    40.000
 MK-6-6                6    50.000
 MK-6-7                6    60.000
 MK-6-8                6    70.000
 MK-6-9                6    80.000
 MK-6-10               6    90.000
 MK-6-11               6   100.000
 MK-6-12               6   110.000
 MK-6-13               6   120.000
 MK-6-14               6   130.000
 MK-6-15               6   140.000
 MK-6-16               6   150.000
!*********************************** Marker Types ********************************************************************
!Co-dominant marker: When heterozygote F1 is present, P1 is coded as 2, F1 is coded as 1, and P2 is coded as 0; Otherwise, P1 is coded as 2, and P2 is coded as 0. 
!Dominant marker: When heterozygote F1 is present, P1 and F1 are coded as 12, and P2 is coded as 0; Otherwise, P1 is coded as 2, and P2 is coded as 0.  
!Recessive markers: When heterozygote F1 is present, P1 is coded as 2, and F1 and P2 are coded as 10; Otherwise, P1 is coded as 2, and P2 is coded as 0. 
!Missing marker is coded as -1. 
 MK-1-1                 2   2   0   2   2   2   2   0   0   2   2   0   0   2   2   0   0   0   2   2   0   0   0   0   2   0   0   0   0   2   0   0   2   2   2   2   2   2   2   0   2   0   2   2   0   0   0   2   0   2   2   0   0   2   0   0   0   0   0   2   0   2   0   2   0   2   2   2   2   2   0   2   0   2   2   0   2   2   0   0   2   2   0   0   2   2   0   2   0   0   0   2   2   0   2   0   0   0   0   2   0   0   0   0   0   0   0   2   2   0   0   0   0   0   2   0   2   0   0   0   0   2   2   2   0   2   2   0   2   2   0   0   0   2   0   2   2   2   0   0   2   2   0   0   0   0   2   0   2   2   0   0   2   2   0   0   0   2   2   0   0   2   0   2   0   2   2   2   2   2   2   0   2   0   0   2   2   2   0   0   0   2   2   2   2   2   0   0   2   2   2   0   0   0   0   2   2   0   0   0
 MK-1-2                 2   2   0   2   2   2   2   0   0   2   0   0   0   2   2   0   2   0   2   2   0   0   0   0   2   0   0   0   0   2   0   0   2   0   2   2   2   2   2   0   2   0   2   2   0   0   0   2   0   2   2   0   0   2   0   0   0   0   0   2   0   2   0   2   0   2   2   2   2   2   0   2   0   2   2   0   2   2   0   0   2   2   0   0   2   2   0   2   0   0   0   2   2   0   2   0   0   0   0   2   0   0   0   0   0   0   0   2   2   0   0   0   0   0   2   0   2   2   0   0   0   2   2   2   2   2   2   2   2   2   0   0   0   2   0   2   2   2   0   0   2   2   0   0   0   0   0   0   2   2   0   0   2   2   0   0   0   2   2   0   0   2   0   2   0   2   2   2   2   2   2   0   2   0   0   2   2   2   0   0   0   2   2   2   2   2   0   0   2   2   2   0   2   0   0   2   2   0   0   0
 MK-1-3                 2   2   0   2   2   2   2   0   0   2   0   0   2   2   2   0   2   0   2   2   0   0   2   0   2   0   0   0   0   2   0   2   2   0   0   2   2   2   2   0   2   2   2   2   0   0   0   2   0   2   2   0   0   0   0   0   0   2   0   2   0   2   2   2   0   2   2   2   2   2   0   2   0   2   2   0   2   2   0   0   2   2   0   0   2   2   0   2   0   0   0   0   2   0   2   2   0   0   0   2   0   0   0   0   0   0   0   2   2   0   0   0   0   0   2   0   2   2   0   0   0   2   2   2   2   2   2   2   2   2   0   0   2   2   0   0   2   2   0   0   2   2   0   0   0   0   0   0   2   2   0   0   2   2   0   0   0   2   2   0   0   2   0   2   0   2   2   2   2   2   2   0   2   0   0   2   2   2   0   0   2   2   2   0   2   2   0   0   2   2   2   2   2   0   0   2   2   0   0   0
 MK-1-4                 2   0   0   0   2   2   2   0   0   2   0   0   2   2   2   0   2   0   2   0   0   0   2   0   2   0   0   0   0   2   0   2   2   0   0   2   2   2   2   0   2   2   2   2   0   0   0   2   0   2   2   0   0   0   0   0   0   2   0   2   0   2   0   2   0   2   2   2   2   2   0   2   0   2   2   0   2   2   0   0   2   2   0   0   2   2   0   2   0   0   2   0   2   0   2   2   0   0   0   2   2   0   0   0   0   0   0   2   2   0   0   0   0   0   2   0   2   2   0   0   0   2   2   2   2   2   2   2   2   2   0   0   2   2   2   0   2   2   0   0   2   2   0   0   0   0   0   2   2   2   0   0   2   0   2   0   0   2   2   0   0   0   0   2   0   2   0   2   2   2   2   0   2   2   0   2   2   2   0   0   2   2   2   0   2   2   0   0   2   2   0   2   2   0   0   2   2   0   0   0
 MK-1-5                 2   0   0   0   2   2   2   2   0   2   0   0   2   2   0   0   2   0   2   0   0   0   2   0   2   0   2   0   0   2   0   2   2   0   2   2   2   2   0   0   2   0   2   2   0   0   0   2   2   0   2   0   0   0   0   0   0   0   0   2   0   2   0   0   0   2   2   2   2   2   0   2   0   2   2   2   2   2   0   0   2   2   0   0   2   2   0   2   0   0   2   0   2   2   0   2   0   0   0   2   2   0   0   0   0   0   0   2   2   0   0   0   2   0   2   0   2   0   0   0   0   2   2   2   2   0   2   2   2   2   0   0   2   2   2   0   2   2   0   0   2   2   0   0   0   0   0   0   2   0   0   0   2   0   2   0   0   2   0   0   0   0   2   2   0   2   0   2   2   2   2   0   2   2   2   2   2   2   0   0   2   2   2   0   2   2   0   0   2   2   0   0   2   2   0   2   2   0   0   2
 MK-1-6                 2   0   0   0   2   2   2   2   0   2   0   0   2   2   0   0   2   0   2   0   0   0   2   0   2   0   2   0   0   2   0   2   2   0   2   2   2   2   0   0   2   0   2   2   0   0   0   2   2   0   2   0   0   2   0   2   0   0   2   2   2   2   0   0   2   2   2   0   2   2   0   2   0   2   2   2   2   2   0   0   2   2   0   0   2   2   0   2   0   0   0   0   2   2   0   2   0   0   0   2   0   0   0   0   0   0   0   2   2   0   0   0   2   0   2   2   2   0   0   0   0   2   2   2   2   0   2   0   2   2   0   0   2   2   2   0   2   2   2   2   0   2   0   0   0   0   0   0   2   2   0   0   2   0   2   0   0   2   0   0   0   2   0   2   0   2   0   0   2   2   2   0   2   2   2   2   2   2   0   0   0   2   2   0   2   2   0   0   2   2   0   0   0   2   0   2   2   0   0   2
 MK-1-7                 0   0   0   0   2   2   2   2   0   2   0   0   2   2   0   0   2   0   2   0   0   2   2   0   2   0   2   0   0   2   0   0   2   0   2   0   2   2   0   0   2   0   2   2   0   0   0   2   0   0   0   0   0   2   0   2   0   2   2   2   2   2   0   0   2   2   2   0   2   2   0   2   0   2   2   2   2   0   0   0   2   2   0   0   0   2   0   2   0   0   0   0   2   2   0   2   0   0   0   2   2   0   0   0   0   0   0   2   2   2   0   0   2   0   2   2   2   0   0   0   0   2   0   2   2   0   2   0   2   2   0   0   2   2   2   0   2   2   2   2   0   2   0   2   0   0   2   0   2   2   0   0   2   0   2   0   0   0   0   0   0   2   0   2   0   2   0   2   2   2   2   0   2   2   2   0   0   2   0   0   0   2   2   0   2   2   2   0   2   2   0   0   0   2   0   2   2   0   0   2
 MK-1-8                 0   0   0   0   2   2   2   2   0   2   0   0   2   2   0   0   2   0   2   0   0   2   2   0   0   0   2   0   0   2   2   2   2   0   2   0   2   2   0   0   2   0   2   2   0   0   0   2   0   0   0   0   0   2   0   2   0   2   2   2   2   2   0   0   2   2   2   0   2   2   0   2   0   2   2   0   2   0   0   0   2   2   0   0   0   2   0   2   0   0   0   0   2   2   0   2   0   0   2   0   2   0   0   0   0   0   0   2   2   2   0   0   2   0   2   2   2   0   0   0   0   2   0   2   2   0   2   0   2   2   2   0   2   2   2   2   0   0   2   2   0   2   0   2   0   0   2   0   0   0   0   0   2   0   2   2   0   0   0   0   0   2   0   2   0   2   0   2   2   2   0   2   2   2   2   2   0   2   0   0   0   2   2   0   0   2   2   0   2   2   0   0   0   2   0   2   2   0   0   2
 MK-1-9                 0   0   2   2   2   2   2   2   0   2   0   0   2   2   0   0   2   0   2   2   0   2   0   0   0   0   2   0   0   2   2   2   2   0   2   0   2   2   0   0   0   0   2   2   0   0   0   2   0   0   2   0   0   0   0   2   0   0   2   2   2   2   0   0   2   2   2   0   2   2   0   2   0   2   2   0   0   2   0   0   0   0   0   0   0   2   0   2   0   0   2   0   2   2   0   2   0   0   2   0   2   2   0   0   0   0   2   2   2   2   2   0   2   0   2   2   2   0   0   2   0   2   0   2   2   0   2   0   2   2   0   0   0   2   2   2   0   0   2   2   0   2   0   2   0   0   2   0   0   0   0   0   0   0   2   0   0   0   0   0   0   2   0   2   2   2   0   2   2   2   2   2   2   2   2   2   0   2   0   0   0   2   2   0   0   0   0   0   2   2   0   0   0   2   0   2   2   0   0   2
 MK-1-10                0   0   0   2   2   2   2   0   0   2   2   0   2   2   0   0   2   0   2   2   2   0   0   0   0   0   2   0   0   2   2   0   2   2   2   0   2   2   0   0   0   0   2   2   0   0   0   2   0   0   2   0   0   0   0   0   0   0   2   0   2   2   0   0   2   2   2   0   2   2   0   2   0   2   2   0   0   2   0   0   0   0   0   2   0   2   0   0   0   2   2   0   2   2   0   2   0   0   2   0   2   2   0   0   0   0   2   2   2   2   2   0   2   0   2   2   2   0   0   2   0   2   0   2   2   0   2   0   2   2   0   0   0   2   2   2   0   0   2   0   0   2   0   2   0   0   2   0   0   0   0   0   0   0   2   0   2   0   0   0   0   2   0   2   2   2   0   2   2   2   2   2   2   2   2   2   0   2   0   0   0   2   2   0   0   0   2   0   2   2   0   0   0   2   0   2   2   2   0   2
 MK-1-11                0   0   0   2   2   2   2   0   0   0   0   0   2   2   0   0   2   0   2   2   2   0   2   0   0   2   2   0   0   2   0   0   2   2   2   0   2   2   0   0   0   0   2   2   0   0   0   2   0   0   2   0   0   0   0   0   0   0   2   0   2   2   0   0   2   2   2   0   2   2   0   2   2   0   2   0   0   2   0   0   0   0   0   2   0   2   0   2   0   2   2   0   2   2   0   2   0   0   2   0   2   2   0   0   0   0   2   2   2   2   2   0   2   0   2   2   2   0   0   2   0   2   0   2   2   0   2   0   2   2   0   0   2   0   2   2   2   0   2   0   0   2   0   2   0   0   2   0   0   0   0   2   0   0   2   0   2   0   0   0   0   2   0   2   2   2   0   2   2   2   2   2   2   2   0   0   0   2   0   0   0   2   2   0   0   0   2   0   2   2   0   2   0   2   0   2   2   2   0   2
 MK-1-12                0   0   0   2   2   2   2   0   0   0   0   0   2   0   2   2   2   0   2   2   2   0   2   0   0   2   2   0   0   2   0   0   2   2   2   0   2   2   0   0   0   0   2   2   0   0   0   2   0   0   2   0   0   0   0   0   0   0   2   0   2   2   0   0   2   2   2   0   2   2   0   2   2   0   0   0   0   2   0   0   0   0   0   0   0   2   0   2   0   2   2   0   2   2   0   2   0   0   2   0   2   2   2   0   0   0   2   0   2   2   2   0   2   0   2   2   2   2   0   2   0   0   0   2   2   0   0   0   2   2   0   0   2   0   2   2   2   0   2   0   0   2   0   2   0   0   2   0   0   0   0   0   0   0   2   0   2   0   0   0   0   2   0   2   2   2   0   2   2   2   2   2   2   2   0   2   0   2   2   0   0   2   2   0   0   0   2   0   2   2   0   2   0   2   0   2   0   2   0   2
 MK-1-13                0   0   0   2   2   2   2   2   2   0   0   0   2   0   2   0   0   0   2   2   2   0   2   0   0   2   2   0   0   0   0   0   2   2   2   0   0   2   0   0   0   0   2   2   0   2   0   0   0   0   0   0   2   0   0   0   0   0   2   0   2   2   0   0   2   2   2   0   0   2   0   2   2   0   0   2   0   2   2   0   0   0   0   0   0   0   0   0   0   2   2   2   2   2   0   2   0   0   2   0   2   2   2   0   0   0   2   2   2   2   2   0   2   0   2   2   0   2   0   2   0   0   0   2   0   0   0   0   2   2   0   0   2   0   2   2   2   0   2   0   0   2   0   2   0   0   2   0   0   0   0   0   0   0   2   0   2   0   0   0   0   2   0   0   2   2   0   2   2   2   2   2   2   2   0   2   0   2   2   0   0   2   2   0   2   0   2   0   2   2   0   2   0   2   0   2   0   2   0   2
 MK-1-14                0   0   0   2   2   0   2   2   2   0   0   2   2   0   2   0   0   0   2   2   2   2   2   0   0   2   0   0   0   0   0   0   0   2   2   0   0   2   0   2   0   0   2   2   0   2   0   0   0   0   2   0   2   0   0   0   0   0   2   0   2   2   0   0   2   2   2   0   0   2   0   2   2   0   0   2   0   2   2   2   0   0   0   0   0   0   2   0   0   2   0   2   2   2   0   2   0   0   2   0   2   2   2   0   0   0   2   2   0   2   2   0   2   0   2   2   0   2   0   2   0   0   0   2   0   0   0   0   2   2   0   0   2   0   2   2   2   0   2   0   0   0   0   2   0   0   2   2   2   0   2   2   0   2   2   0   0   0   0   0   0   2   0   0   2   2   0   2   2   2   2   2   2   2   0   2   0   2   2   0   0   2   2   0   2   0   2   0   2   2   0   2   2   2   0   0   0   0   0   2
 MK-1-15                0   0   0   2   2   0   0   2   2   0   2   2   2   0   2   0   0   0   2   2   2   2   2   2   0   2   0   0   2   0   0   0   0   0   2   0   0   2   0   2   2   0   2   2   0   2   2   0   0   0   2   0   2   0   2   0   0   0   2   0   2   2   0   2   2   2   2   0   0   2   0   2   2   0   0   2   0   0   2   2   0   0   0   2   0   0   2   0   0   0   0   2   2   0   0   2   0   0   2   0   2   2   2   0   0   0   2   2   0   2   2   0   2   0   2   2   2   2   0   2   0   0   0   2   0   0   0   0   2   2   0   0   2   0   2   2   2   0   2   0   2   0   0   2   0   0   0   2   2   0   2   2   0   2   2   0   0   0   0   0   0   2   0   0   2   2   0   2   2   2   2   2   2   2   0   2   0   2   0   0   0   0   2   0   2   2   2   0   2   2   0   2   2   2   0   0   0   0   0   2
 MK-1-16                0   0   0   2   2   0   0   2   2   0   0   2   2   0   2   0   0   0   2   2   0   2   2   2   0   2   0   0   2   0   0   0   0   0   0   0   0   2   0   2   2   0   2   2   0   2   2   0   0   0   2   0   2   0   2   0   0   0   0   0   2   2   0   0   2   2   2   0   0   2   0   2   2   0   0   2   0   2   0   2   0   0   2   2   0   0   2   2   0   0   0   2   2   0   0   2   0   0   2   0   2   2   2   0   0   0   2   2   0   2   2   0   2   0   0   2   2   2   0   2   0   0   0   2   0   0   0   0   2   0   0   0   2   0   2   2   2   0   2   0   2   0   0   2   0   0   0   2   0   0   2   2   0   2   2   0   0   2   0   0   0   2   2   0   2   2   0   0   2   2   2   2   2   0   2   2   0   2   0   0   0   0   2   0   2   2   2   0   2   2   0   2   2   0   0   0   0   0   0   2
 MK-2-1                 2   2   2   2   0   0   2   0   0   0   2   0   2   2   2   0   2   2   0   0   2   2   0   2   0   2   0   0   2   2   0   0   0   2   2   2   2   0   0   0   0   0   2   2   2   2   0   2   0   2   2   2   0   0   0   2   0   2   2   0   2   2   0   2   0   2   2   2   0   0   2   2   0   2   0   0   2   2   0   2   2   0   0   0   2   2   2   2   0   2   0   0   2   2   2   0   0   2   0   2   0   2   0   0   0   0   2   2   2   0   0   2   2   2   2   2   2   0   0   0   2   0   2   0   0   0   2   0   0   2   2   2   0   0   0   2   2   2   0   2   2   2   0   2   0   0   2   0   0   0   0   2   0   2   2   0   2   0   2   0   2   2   2   0   2   2   2   2   0   0   2   2   0   2   2   0   2   0   2   2   0   2   0   0   0   2   0   2   0   2   0   2   0   2   0   2   2   0   0   0
 MK-2-2                 2   2   2   2   0   0   2   2   0   0   2   0   2   2   2   0   0   2   0   0   2   2   2   2   2   2   0   0   2   2   0   0   0   2   2   0   2   0   0   0   0   0   2   2   2   2   0   2   0   2   2   2   0   0   0   2   0   2   0   0   2   2   0   2   0   2   2   2   0   0   2   2   0   2   0   0   2   2   0   2   2   0   0   0   2   2   0   2   0   2   0   0   2   2   2   0   0   0   0   2   0   2   0   0   0   0   2   2   2   0   0   2   2   2   2   2   2   0   0   0   2   0   2   0   0   0   2   0   0   2   2   2   0   0   2   2   2   2   2   0   2   0   0   0   0   0   2   0   0   0   0   2   0   2   2   0   2   0   2   0   2   2   0   0   2   2   2   2   0   0   2   2   0   2   2   0   0   0   2   2   0   2   0   0   0   2   0   2   0   2   0   2   0   2   0   0   2   0   2   0
 MK-2-3                 2   2   2   2   0   0   2   2   0   0   2   0   2   2   2   2   0   2   0   0   2   2   2   2   2   2   0   0   2   2   0   0   0   2   2   0   2   0   0   0   0   0   2   2   2   2   0   2   0   2   2   2   0   0   2   2   0   2   0   0   2   2   0   0   0   2   2   2   0   0   2   2   0   2   0   0   2   2   0   2   2   0   0   0   2   2   0   2   0   2   0   0   2   2   2   0   2   0   0   2   0   2   0   0   0   0   2   2   0   0   0   2   2   2   2   2   2   0   0   0   2   0   2   0   0   0   2   0   0   2   2   2   0   0   2   2   2   2   2   0   2   0   0   0   0   0   2   0   0   0   0   2   0   2   2   2   2   0   2   0   2   2   0   0   2   2   2   0   0   0   2   2   2   2   2   0   0   2   2   2   0   2   0   0   0   2   0   2   0   2   0   2   0   2   0   0   2   0   2   0
 MK-2-4                 2   2   2   2   0   0   2   2   0   0   2   0   2   2   2   0   0   2   0   0   2   2   2   2   2   2   0   0   2   2   0   0   0   2   2   0   2   0   0   0   0   0   2   2   2   2   0   2   0   2   2   2   0   0   2   2   0   2   0   0   2   2   0   0   0   2   2   2   2   0   2   2   0   2   2   0   2   2   0   2   2   0   0   0   2   2   0   2   0   2   0   0   0   2   2   0   2   0   0   2   0   2   0   0   0   0   0   2   0   0   0   2   2   0   2   2   2   0   0   0   2   0   2   0   0   0   2   0   2   2   2   2   0   0   2   0   2   2   2   0   2   0   0   0   0   0   2   0   0   0   0   2   0   0   2   2   2   2   2   0   2   2   0   0   2   0   2   0   0   0   2   2   2   0   2   0   0   2   2   2   0   2   0   2   0   2   0   2   0   2   0   2   0   2   0   0   2   0   2   0
 MK-2-5                 2   2   2   2   0   0   2   2   2   0   2   0   2   2   2   0   0   2   0   2   2   2   0   2   2   2   0   0   2   2   0   0   0   2   2   0   2   0   0   0   0   0   2   0   2   2   0   2   0   0   2   2   0   0   2   2   0   2   0   0   0   2   0   0   0   2   2   0   2   0   2   2   0   2   2   0   2   2   0   2   2   0   2   0   0   2   2   2   0   2   0   0   0   2   2   0   2   0   2   2   0   2   0   0   0   0   0   2   2   0   0   2   2   0   2   2   2   0   0   0   2   0   2   0   0   0   2   0   2   2   2   2   0   0   2   0   2   2   2   0   0   0   0   0   0   0   0   0   0   0   2   2   0   0   2   2   2   2   2   0   2   0   0   0   2   0   2   0   0   0   2   2   2   0   2   2   0   2   2   2   0   2   0   2   0   2   0   0   0   2   0   2   0   2   0   0   2   2   2   0
 MK-2-6                 0   2   2   2   0   0   2   2   0   0   2   0   0   2   2   0   0   2   2   2   2   2   0   2   2   2   0   0   2   2   0   0   0   2   2   0   2   2   0   0   0   0   2   0   2   0   0   2   0   0   2   0   0   2   0   2   0   2   0   2   0   2   0   0   0   2   2   0   0   0   2   2   0   2   2   2   2   2   0   2   2   0   2   0   2   2   2   2   0   2   0   0   0   2   2   2   0   0   2   2   0   2   0   0   2   0   0   0   2   0   0   2   2   0   2   2   2   0   0   0   2   0   2   0   0   0   2   0   2   2   2   0   0   0   0   0   2   2   2   0   0   0   0   0   0   0   0   0   0   0   0   2   2   0   2   2   2   2   2   2   2   0   0   0   2   0   2   2   0   0   2   2   2   0   2   2   0   2   2   2   0   2   0   2   0   2   0   0   0   2   0   2   0   2   0   0   2   2   2   0
 MK-2-7                 0   2   2   2   0   2   2   2   0   0   2   0   0   2   2   2   0   2   2   2   2   2   0   2   2   2   2   0   2   2   0   0   0   2   2   2   2   2   0   0   0   0   2   0   2   2   0   2   0   0   2   0   0   2   0   0   0   0   0   2   2   2   0   0   0   2   2   0   0   0   0   2   0   2   2   2   2   2   0   2   2   0   2   0   2   2   2   2   0   2   0   0   0   2   2   2   0   0   2   2   0   2   0   0   2   0   0   0   0   0   0   2   2   0   2   2   2   0   0   0   2   0   2   0   2   0   2   0   2   2   2   0   0   0   2   0   2   2   2   0   2   0   0   2   0   0   0   0   0   0   2   2   2   0   2   2   2   0   2   2   2   0   0   0   2   0   2   2   0   0   2   2   2   0   2   0   0   2   2   2   0   2   0   2   0   2   0   0   0   2   0   2   0   2   2   0   2   2   2   0
 MK-2-8                 0   2   2   0   0   2   2   2   0   0   2   0   0   0   2   0   0   2   2   2   2   2   0   2   2   2   2   0   2   2   0   0   0   2   0   2   0   2   0   0   0   0   2   0   2   2   2   2   0   0   2   0   0   2   0   0   0   0   0   2   2   2   0   2   0   0   2   2   0   0   0   2   0   2   2   2   2   2   0   2   2   0   2   0   2   2   2   2   0   2   0   0   0   2   2   2   0   0   2   2   0   2   0   0   2   2   0   0   0   0   0   2   2   0   2   2   2   0   0   0   2   0   2   2   2   0   2   0   2   2   2   0   0   2   0   2   2   2   2   0   2   0   0   2   0   0   0   2   0   2   2   2   2   0   2   2   2   0   2   0   2   2   0   0   2   0   2   2   2   0   2   2   2   2   2   0   0   2   2   2   2   2   0   2   0   2   0   0   0   2   0   2   0   2   2   0   2   2   2   0
 MK-2-9                 0   2   2   2   0   2   2   2   0   0   2   0   0   0   2   0   0   2   2   2   2   2   0   2   2   2   2   0   2   2   0   0   0   2   0   2   0   0   0   0   0   0   0   0   2   2   2   2   0   0   2   0   0   2   0   0   0   0   0   2   2   2   0   2   0   0   2   2   0   0   0   2   0   2   2   2   2   2   0   0   2   0   2   0   2   2   2   2   0   2   0   0   0   2   2   0   0   0   2   2   0   2   0   0   2   2   0   0   0   0   0   2   2   0   2   2   2   2   0   0   2   0   2   2   2   0   2   0   2   2   2   0   0   2   0   2   2   2   2   0   2   0   0   2   0   0   0   2   0   2   2   2   2   2   2   2   2   0   2   0   2   0   0   0   2   0   2   2   0   0   2   2   2   2   2   0   0   2   2   2   2   2   0   2   0   2   0   0   0   2   0   2   0   2   2   0   2   2   2   0
 MK-2-10                0   2   2   0   0   2   2   2   0   2   2   2   0   0   2   0   0   2   2   2   2   2   0   2   2   2   0   0   2   2   0   0   0   2   0   2   0   0   0   0   0   0   0   2   2   2   2   2   0   2   2   2   0   2   0   0   0   0   0   2   2   2   0   2   0   0   2   2   0   0   0   2   0   2   2   2   2   2   0   0   2   0   2   0   2   2   2   2   0   2   0   0   0   2   2   0   0   0   2   2   0   2   2   2   2   2   0   0   0   0   0   2   0   0   2   2   2   2   0   0   2   0   0   2   0   0   2   0   2   0   0   0   0   2   0   2   2   2   2   0   2   0   0   2   0   0   0   2   0   0   2   2   2   2   2   2   2   0   2   0   2   0   0   0   2   0   2   2   0   0   2   2   2   2   2   0   0   2   0   2   2   2   0   2   2   2   0   0   0   2   0   2   0   2   2   0   2   2   2   0
 MK-2-11                0   2   2   0   0   2   2   0   0   2   2   2   0   0   2   0   0   2   2   2   2   2   0   2   2   0   0   0   2   2   0   0   0   0   0   2   0   0   0   0   0   0   0   2   2   2   2   2   0   2   2   2   0   2   0   0   0   0   0   2   2   2   0   2   0   0   0   2   0   0   0   2   0   2   2   2   2   2   0   0   2   0   0   0   2   2   2   2   0   2   0   0   0   0   2   0   0   0   2   2   0   2   2   2   2   0   0   0   0   0   2   2   0   0   2   2   0   2   0   0   2   0   0   2   0   0   2   0   2   0   0   0   2   0   0   2   0   2   2   0   0   0   0   2   0   0   0   2   0   0   2   2   2   0   2   2   2   0   2   0   2   0   0   0   2   0   2   2   0   0   2   2   0   2   2   0   0   2   0   2   2   2   0   0   2   2   0   0   0   0   0   0   0   2   2   0   0   2   0   0
 MK-2-12                0   2   2   0   0   2   2   0   0   2   2   2   0   0   2   0   2   2   2   0   2   2   0   2   2   0   0   2   2   2   0   0   0   0   0   2   0   0   0   0   2   0   0   2   2   2   2   0   0   2   2   2   2   2   0   0   0   0   0   2   2   0   0   2   0   0   0   2   0   0   0   2   0   2   2   2   2   2   0   0   2   0   0   0   0   2   2   2   0   2   0   0   0   0   2   0   0   0   2   2   0   2   2   2   2   0   0   0   0   0   2   2   0   0   0   2   0   2   0   0   2   0   0   2   0   0   2   0   2   2   0   0   2   0   0   2   0   2   2   0   0   0   0   2   2   0   0   2   0   0   2   2   2   0   2   2   2   0   2   0   0   0   2   0   2   0   2   2   0   0   2   2   2   2   2   0   0   2   0   2   2   2   0   0   2   2   0   0   0   0   0   0   0   2   2   0   0   2   0   0
 MK-2-13                0   0   2   0   0   2   2   0   0   2   2   2   0   0   2   0   2   2   2   0   2   2   0   2   2   0   0   2   2   2   0   2   0   0   0   2   0   0   0   0   2   0   0   2   0   2   0   0   0   2   2   2   0   0   0   0   0   0   0   2   2   0   0   2   0   0   0   2   0   2   0   2   0   2   2   2   2   2   0   0   2   0   0   0   0   2   2   2   2   2   0   0   2   0   2   0   0   0   2   2   0   2   2   2   2   2   0   0   0   0   2   2   0   0   0   2   0   2   2   0   2   2   2   2   0   0   0   0   2   2   0   0   2   0   0   2   0   2   0   2   0   0   0   2   2   0   0   2   0   0   2   0   2   0   2   2   2   0   2   0   0   0   0   0   2   0   2   2   0   0   2   2   2   2   2   0   0   2   0   2   2   2   0   0   2   2   0   0   0   0   0   0   0   2   2   0   0   2   0   0
 MK-2-14                2   0   2   2   0   2   0   0   0   2   2   2   0   0   2   0   2   2   2   0   2   2   0   2   2   0   0   2   2   2   0   2   0   0   0   2   0   0   2   0   2   0   0   2   0   2   0   2   0   2   2   2   0   0   0   0   0   2   0   2   2   0   0   2   0   2   0   2   0   2   0   2   0   2   2   2   0   2   0   0   2   0   0   0   0   2   0   2   2   2   0   0   2   0   2   0   0   0   2   2   0   2   0   2   2   2   0   0   2   0   2   2   0   2   0   2   0   2   2   0   2   2   2   2   0   0   2   0   2   2   0   0   2   0   0   2   0   2   2   0   0   0   0   0   2   0   0   2   0   0   2   0   2   0   2   2   2   0   2   0   0   0   0   2   0   2   2   2   0   0   2   0   0   2   2   2   0   2   0   2   0   2   0   0   2   2   0   2   0   0   0   0   0   0   2   2   0   2   0   0
 MK-2-15                2   0   2   2   0   2   0   0   0   2   2   2   0   0   0   0   2   2   2   0   2   2   0   2   2   0   2   2   2   2   0   2   0   2   0   2   0   0   2   0   2   0   0   2   0   2   0   2   0   2   2   2   0   0   0   0   2   2   0   2   2   0   2   2   2   2   0   2   0   2   0   2   0   2   2   2   0   0   0   0   2   0   0   0   0   2   0   2   2   2   0   0   2   2   2   0   0   2   2   2   0   2   0   2   2   2   0   0   2   0   2   2   0   2   0   2   2   2   2   2   2   2   2   2   0   0   2   0   2   2   2   0   2   0   0   0   2   2   2   2   2   0   0   0   2   0   0   2   0   0   2   0   2   0   0   2   2   0   2   0   0   2   0   2   0   2   2   2   0   0   2   0   0   2   2   2   0   2   0   2   0   2   0   0   2   2   0   2   0   2   0   0   0   0   2   2   0   2   0   0
 MK-2-16                2   0   2   2   0   2   0   0   0   2   2   2   0   0   0   0   2   2   2   0   2   2   0   2   2   0   2   2   2   2   0   2   0   2   0   2   0   0   2   2   2   0   0   2   0   2   0   0   2   0   2   2   0   0   2   0   2   2   0   2   2   2   2   2   2   2   0   2   0   0   0   2   0   2   2   2   0   0   0   0   2   0   2   0   0   2   0   2   2   2   0   0   2   2   2   0   0   2   0   2   0   2   2   2   2   0   0   0   2   0   2   2   0   2   0   2   2   2   2   2   2   2   2   2   0   0   2   0   2   2   2   0   2   0   0   0   2   2   2   2   2   0   0   2   2   2   2   0   0   0   2   0   2   0   0   2   2   0   2   0   0   2   0   2   0   2   2   2   0   0   2   0   0   2   2   2   0   2   0   2   0   2   0   0   2   2   0   2   0   2   0   2   0   0   2   2   0   2   0   0
 MK-3-1                 0   0   0   2   0   2   2   0   2   0   2   2   2   0   0   0   2   0   0   0   2   2   2   2   0   2   0   2   2   2   0   2   0   0   2   2   2   2   0   2   2   0   0   0   2   0   0   2   0   0   0   2   0   2   0   0   2   2   0   2   2   0   0   0   2   0   0   2   2   2   2   2   2   0   0   2   2   0   2   2   2   0   2   2   0   0   2   0   0   0   2   0   0   0   2   0   0   0   0   0   0   2   0   2   2   2   2   0   2   0   2   2   2   0   0   2   0   2   0   0   2   0   0   0   2   0   2   0   0   0   0   0   0   2   0   2   0   0   2   0   2   0   2   2   2   2   2   2   2   0   0   0   0   2   2   0   2   0   2   0   0   2   0   0   0   0   2   2   0   2   2   2   0   2   0   2   2   0   2   0   2   2   0   2   2   2   2   0   2   2   2   2   2   0   0   2   2   2   0   0
 MK-3-2                 0   0   0   2   0   2   2   0   0   0   2   2   2   0   0   0   2   0   0   0   2   2   2   2   0   2   0   2   2   0   0   2   0   0   2   2   2   2   0   2   2   0   0   0   2   0   0   2   0   0   0   2   0   2   0   0   2   2   2   2   2   0   0   0   2   0   0   2   2   0   2   2   2   0   0   2   2   2   2   2   2   0   2   2   0   0   2   0   0   0   2   0   0   0   2   0   0   2   0   0   0   2   0   2   2   2   2   0   0   0   2   2   2   0   0   2   0   2   0   0   2   0   0   0   2   0   2   0   0   0   0   0   0   2   0   2   0   0   2   0   2   0   2   2   2   2   2   2   2   0   0   0   0   2   2   0   2   0   2   0   0   2   0   2   0   0   2   2   0   0   2   0   0   2   0   2   2   0   2   0   2   2   0   2   2   2   2   0   2   2   2   2   2   2   0   2   0   2   0   0
 MK-3-3                 0   0   0   2   0   2   0   0   2   0   2   2   2   0   0   0   2   2   2   0   0   2   2   2   0   2   0   0   2   0   0   2   0   0   0   2   2   2   0   2   2   0   2   0   2   0   0   2   0   0   0   2   0   2   0   0   2   2   0   2   2   0   0   0   2   0   0   2   2   0   2   2   2   0   0   2   2   0   2   2   2   0   2   2   0   0   2   2   0   0   2   0   0   0   2   0   0   0   0   0   0   2   0   2   2   2   0   0   0   0   2   2   2   0   0   2   0   2   0   0   2   2   0   0   2   0   2   0   0   0   0   0   0   0   0   2   0   0   2   0   2   0   0   2   2   2   2   2   2   0   0   0   0   2   2   0   2   0   2   0   0   2   2   2   0   0   2   2   0   0   2   0   0   2   0   2   2   0   2   0   2   2   0   2   2   0   2   2   2   2   2   2   2   2   0   2   0   2   0   0
 MK-3-4                 0   0   0   2   0   2   0   0   2   0   2   2   0   0   0   0   2   2   2   0   0   0   2   2   0   2   0   0   2   0   0   2   0   0   0   2   2   2   0   2   2   0   2   0   2   0   0   0   0   0   0   2   0   2   0   0   2   2   0   2   2   0   0   0   2   2   0   2   2   0   2   0   2   0   0   2   2   0   2   2   2   0   2   2   0   0   2   2   0   0   2   0   0   0   0   0   0   0   0   0   0   2   0   2   2   2   0   0   0   0   2   2   2   2   0   2   0   2   0   2   2   2   0   0   0   2   2   0   0   0   0   0   0   0   0   2   0   0   2   0   2   0   0   2   2   2   0   2   2   0   0   0   0   2   2   0   2   0   2   0   0   2   2   2   0   0   2   2   2   0   0   0   0   2   0   2   2   0   2   0   2   2   0   2   2   0   2   2   2   2   2   2   2   2   0   2   0   2   0   0
 MK-3-5                 0   0   0   2   0   0   0   0   0   0   2   2   0   0   0   0   2   2   2   0   0   0   2   0   0   2   2   0   2   0   0   2   0   0   0   0   0   2   0   2   2   0   2   0   2   0   0   0   2   0   0   2   0   2   2   0   2   2   0   2   2   0   0   0   2   2   0   2   2   0   2   0   0   0   0   2   2   0   2   2   2   0   2   2   0   0   2   2   0   0   2   0   2   0   0   0   0   0   0   0   0   2   2   2   2   2   0   0   0   0   2   2   2   2   0   2   0   2   0   0   2   2   0   0   0   2   2   0   0   0   0   0   0   0   0   2   0   0   2   0   2   0   0   2   2   2   0   2   2   0   0   0   0   2   2   0   2   0   2   0   0   2   2   2   0   0   2   2   2   0   0   0   0   2   2   2   2   0   2   0   2   2   0   2   0   0   0   2   2   2   2   2   2   2   0   0   0   2   0   0
 MK-3-6                 0   0   0   2   0   0   0   0   0   0   2   2   0   0   0   0   2   2   0   2   0   0   2   2   0   2   2   0   2   0   0   0   0   2   0   0   0   0   0   2   2   0   2   0   2   0   0   0   2   0   0   2   0   2   2   0   2   0   0   2   2   0   0   0   2   2   0   2   2   0   2   0   0   0   0   2   2   0   2   2   2   0   2   2   0   0   2   2   0   0   0   2   2   0   0   0   0   2   0   0   0   2   2   2   2   2   0   0   0   0   0   2   2   0   0   2   0   0   0   0   2   0   0   0   0   2   2   0   0   0   0   0   0   0   2   2   2   0   2   0   2   0   0   2   2   2   0   2   2   0   0   0   0   2   2   0   2   0   2   0   0   0   2   2   0   0   2   2   2   0   0   0   0   2   2   2   2   0   0   0   2   2   0   2   0   0   0   2   2   2   2   2   2   2   0   0   0   2   0   2
 MK-3-7                 0   2   0   2   0   0   0   0   0   0   0   0   0   0   0   0   2   2   0   2   0   0   2   2   0   2   2   0   2   0   0   0   0   2   0   0   2   0   0   2   2   2   0   0   2   0   0   0   2   0   0   2   0   2   2   2   2   2   2   0   2   0   0   0   2   2   0   0   2   2   2   0   0   0   0   2   2   0   2   2   2   0   2   2   0   0   2   2   0   0   0   2   2   0   0   0   0   2   0   2   0   2   2   0   2   2   0   0   0   0   0   2   2   0   0   2   0   0   0   0   2   0   0   0   0   2   0   0   0   0   0   0   0   2   2   0   2   0   2   2   2   0   0   2   2   2   0   2   2   0   0   0   0   2   2   0   2   0   2   0   0   0   2   2   0   0   2   2   2   2   0   0   0   2   2   2   2   2   2   0   2   2   0   2   0   0   0   2   2   2   2   2   2   2   0   0   0   2   0   2
 MK-3-8                 0   2   2   2   0   0   0   0   0   0   0   0   0   2   0   0   2   2   0   2   0   0   2   2   2   0   2   0   0   0   0   0   0   2   0   0   2   0   0   2   0   2   0   0   2   0   0   0   2   0   0   2   0   2   2   2   0   2   2   0   2   0   0   0   2   2   0   2   2   2   2   0   0   0   0   2   2   2   2   2   2   0   2   2   2   0   2   2   0   0   0   2   2   2   0   0   0   2   0   2   2   2   2   0   0   2   0   0   0   0   0   2   2   0   0   2   0   2   0   0   2   0   0   0   0   2   2   0   0   0   0   0   2   0   2   0   2   0   2   2   0   0   0   2   2   2   0   2   2   0   0   2   0   2   2   0   2   0   2   2   0   0   2   2   0   0   2   2   2   2   0   0   0   2   2   2   2   2   2   0   2   2   0   2   0   0   0   2   2   2   2   2   2   2   0   0   0   2   0   2
 MK-3-9                 0   2   2   2   0   0   0   0   2   0   0   2   0   0   0   0   0   2   0   2   0   0   2   2   2   0   2   0   0   0   0   0   2   2   0   0   2   0   0   2   0   2   0   0   0   0   2   0   2   0   0   2   0   2   2   2   0   2   2   0   2   0   0   0   2   2   0   2   2   2   2   0   0   2   2   2   2   2   2   2   2   0   2   2   2   0   2   2   0   0   0   2   2   2   0   0   0   2   0   2   2   2   2   0   0   2   0   0   0   0   0   2   2   0   0   0   0   2   0   0   2   0   0   0   0   2   0   0   0   0   2   0   2   0   2   0   2   0   2   2   0   0   0   2   2   2   0   2   2   2   0   0   0   2   2   0   2   2   2   2   0   0   2   2   0   0   2   2   2   2   0   0   2   2   2   2   2   2   0   0   2   2   0   2   0   0   0   0   2   2   2   2   2   2   0   0   0   2   2   2
 MK-3-10                0   2   2   2   0   0   0   0   2   0   0   2   0   0   2   0   0   2   0   2   0   0   2   2   2   0   2   0   0   0   0   0   2   2   0   0   2   0   0   2   2   2   0   0   0   0   2   0   2   0   2   0   0   2   2   0   0   2   2   0   2   0   0   0   2   2   0   2   2   2   2   0   0   2   2   2   2   2   2   2   2   0   2   2   2   0   2   2   0   0   0   2   2   2   0   0   0   2   0   2   2   2   2   0   0   2   0   0   0   0   0   2   2   0   2   0   0   2   0   0   2   2   0   0   0   2   0   0   0   0   2   0   0   0   0   2   0   0   2   2   0   0   0   2   2   2   0   2   2   2   0   0   0   2   2   0   2   2   0   2   0   0   2   2   0   0   0   2   2   2   0   0   2   2   2   2   0   2   0   0   2   2   0   2   0   0   0   0   2   2   2   0   2   2   2   2   0   2   2   2
 MK-3-11                0   2   2   2   0   0   0   0   2   0   0   2   2   0   0   0   0   2   0   0   0   0   2   2   2   0   2   0   0   0   0   0   2   2   0   0   2   0   0   2   0   2   0   0   0   2   2   0   2   0   2   0   0   2   2   0   0   2   2   0   2   0   0   0   2   2   0   2   2   0   2   0   0   2   2   2   2   2   2   2   2   0   2   2   2   0   0   2   2   0   0   0   2   2   0   0   0   0   0   2   2   2   2   0   0   2   0   0   0   0   0   2   2   0   2   0   0   2   0   0   2   2   0   0   0   2   0   0   0   0   2   0   0   0   0   0   0   0   2   2   0   0   0   2   2   2   0   0   2   2   0   0   0   2   2   0   0   2   0   2   0   0   2   2   0   0   0   2   2   2   0   0   2   2   2   2   2   2   0   0   2   2   0   2   0   2   0   0   2   2   2   0   2   2   2   2   0   2   2   2
 MK-3-12                0   2   2   2   0   0   0   0   2   0   0   2   2   0   0   0   0   2   0   0   0   0   2   2   2   0   2   0   0   0   0   0   2   2   0   0   2   0   0   2   0   2   0   0   0   2   2   0   2   0   2   0   0   2   2   0   0   2   2   0   2   0   0   0   2   2   0   2   2   0   2   0   0   2   2   2   2   0   2   2   2   0   2   2   2   0   0   2   0   0   0   0   2   2   0   0   2   0   0   2   0   2   2   2   0   2   0   0   0   0   0   2   2   2   2   0   0   2   0   2   2   2   0   2   0   2   0   0   0   0   2   0   0   0   0   0   0   0   0   2   0   0   0   2   0   2   0   0   2   2   0   0   0   2   2   0   0   2   0   2   0   0   2   2   0   0   0   2   2   2   0   0   2   2   2   2   2   2   0   0   2   2   0   2   0   2   0   0   2   2   2   0   2   2   2   0   0   2   2   2
 MK-3-13                0   2   0   2   0   0   0   0   2   0   0   2   0   0   0   0   0   2   0   0   0   0   2   2   0   0   2   0   0   0   0   0   0   2   0   0   2   0   0   2   0   2   0   2   0   0   2   0   2   2   2   2   2   2   2   0   0   2   2   0   2   0   2   0   2   2   0   2   2   2   2   0   0   2   2   2   2   0   2   2   0   0   2   2   2   0   0   2   0   0   0   0   2   2   0   0   2   0   2   2   0   2   2   2   0   2   0   0   0   0   0   2   2   2   2   0   0   2   0   2   2   2   0   2   0   2   0   0   0   0   2   0   0   0   2   0   0   0   0   2   2   0   0   0   2   2   0   0   2   2   2   0   0   2   0   0   0   2   2   2   0   0   2   2   0   0   0   2   2   2   2   0   2   2   2   2   2   2   0   0   2   2   0   2   0   2   0   0   2   2   2   0   2   2   2   0   0   2   2   2
 MK-3-14                2   2   0   2   0   0   0   0   2   0   0   2   0   0   0   0   0   2   0   0   0   0   2   2   0   0   2   0   0   0   0   0   0   2   0   0   0   0   0   2   0   2   0   2   0   0   2   0   2   2   2   2   2   2   2   0   2   2   2   0   2   0   2   0   2   2   0   2   2   2   2   0   0   2   2   2   2   0   2   2   0   0   2   2   2   0   0   2   0   0   0   0   2   2   0   0   2   0   2   2   2   2   2   2   0   2   0   0   0   2   0   0   2   2   2   0   0   2   0   2   2   2   0   2   0   2   0   0   0   0   2   0   0   0   2   0   0   0   0   2   2   0   0   0   2   2   0   0   0   2   2   0   2   2   0   0   0   2   2   2   0   0   2   2   0   0   2   2   0   2   2   0   2   2   2   2   2   2   0   0   2   2   0   2   0   2   0   0   2   2   2   0   0   2   2   0   0   0   2   2
 MK-3-15                2   2   2   2   0   0   0   0   2   0   0   2   2   0   2   0   0   2   0   0   0   0   2   2   0   0   2   0   0   0   0   0   0   2   0   0   0   0   0   2   0   2   0   2   0   2   2   0   2   2   2   0   2   2   2   0   2   2   2   0   2   0   2   0   2   2   0   2   2   2   2   0   0   2   2   2   2   0   0   2   0   0   2   2   2   0   0   2   0   0   0   0   2   2   0   0   2   0   2   0   2   0   2   0   0   2   0   0   0   2   0   0   2   2   2   2   0   2   0   2   2   2   0   2   0   2   0   0   0   0   2   0   0   0   2   0   0   0   0   2   2   0   0   2   2   2   0   0   0   2   2   0   2   2   0   0   0   2   2   2   0   0   2   2   0   0   2   2   0   2   2   0   2   2   2   2   2   2   0   0   2   2   0   2   2   2   2   0   2   2   2   0   0   2   2   0   0   0   2   2
 MK-3-16                0   2   2   2   0   0   0   0   2   0   2   2   2   0   2   0   0   2   0   0   0   0   2   2   0   0   2   0   0   2   0   0   0   0   2   0   0   0   0   2   0   2   0   2   0   2   2   0   2   0   2   0   2   2   2   0   2   2   2   0   2   2   2   0   2   2   0   0   0   2   2   0   0   2   2   2   2   0   0   2   0   0   2   0   2   0   0   2   0   0   0   0   2   2   0   0   2   0   2   0   2   0   2   2   2   2   0   0   0   2   0   0   2   2   2   2   0   2   0   2   2   2   0   2   0   2   0   0   0   0   2   0   0   0   2   2   0   0   0   2   2   0   0   2   2   2   0   0   0   2   2   0   0   2   0   0   2   2   2   2   0   0   2   2   0   0   2   2   0   2   0   0   2   2   2   2   0   2   0   2   2   2   0   2   0   2   2   0   2   2   2   2   2   2   2   2   0   0   2   2
 MK-4-1                 0   0   2   0   0   0   2   0   2   0   2   0   2   0   0   2   2   0   0   2   0   0   0   2   2   2   2   2   0   0   0   2   2   2   0   2   0   2   2   2   0   0   2   2   2   2   0   2   2   2   2   2   0   0   0   0   2   2   2   0   2   2   0   0   2   0   2   0   2   2   0   0   2   2   2   2   2   0   2   2   2   2   2   2   0   0   0   0   0   2   2   2   0   0   0   2   0   2   2   0   0   0   0   2   2   0   0   2   0   0   0   0   0   2   0   2   2   2   2   2   2   0   2   2   2   2   0   0   0   2   0   0   0   0   2   2   0   0   0   2   2   2   2   2   0   2   2   2   2   2   0   2   0   2   2   2   2   0   2   0   2   2   2   2   0   0   2   0   2   2   0   0   2   2   0   0   0   2   0   0   0   2   2   0   0   2   0   0   2   2   0   0   0   0   0   0   2   0   2   2
 MK-4-2                 0   0   2   2   2   0   2   0   2   0   2   0   2   0   0   2   2   0   0   2   0   0   0   2   2   2   2   0   2   0   0   2   2   2   0   2   0   2   2   2   0   0   2   2   2   2   0   2   2   2   2   2   2   0   0   0   2   2   2   0   0   2   0   0   2   2   2   0   2   2   0   0   2   2   2   2   0   0   2   2   2   2   2   2   0   0   0   0   0   2   2   2   0   0   0   2   0   2   2   0   0   0   0   2   2   0   0   2   0   0   0   0   0   2   0   2   2   2   2   2   2   0   2   2   2   2   0   0   0   2   0   2   0   0   2   2   0   0   0   2   2   2   2   2   0   2   2   2   2   2   0   2   0   2   2   2   2   0   0   0   2   2   2   2   0   2   2   0   2   2   0   0   2   2   0   0   0   2   0   0   0   2   2   0   0   0   0   0   2   2   0   0   0   0   0   0   2   2   2   0
 MK-4-3                 0   0   2   2   2   0   0   0   2   0   2   0   2   0   0   2   2   2   0   0   0   0   0   2   2   0   2   0   2   0   2   2   2   2   0   2   0   2   2   2   0   0   2   2   2   2   0   2   2   2   2   2   2   0   0   0   2   0   2   2   0   2   0   0   2   2   2   2   2   2   0   0   2   2   2   2   0   0   2   2   2   2   2   2   0   0   0   0   0   2   2   2   0   0   0   2   0   2   2   0   0   0   0   0   2   0   0   2   0   0   0   0   0   0   0   2   2   2   2   2   2   0   2   2   2   0   0   0   0   2   0   2   0   0   2   2   0   0   0   2   2   2   0   2   0   2   2   0   2   0   0   2   0   2   2   2   2   0   0   0   2   2   2   2   0   2   2   0   2   2   0   0   2   2   0   0   0   2   0   0   0   2   2   0   0   2   0   0   2   2   0   0   0   0   2   0   2   2   2   0
 MK-4-4                 0   0   2   2   2   0   2   0   2   0   2   0   2   0   0   2   2   2   0   0   0   0   0   2   2   0   2   0   2   0   2   2   2   2   0   2   0   2   2   2   0   2   2   2   2   2   0   0   2   2   2   2   2   0   0   0   2   0   2   2   0   2   0   0   2   2   2   0   2   2   2   2   0   0   0   2   0   0   2   2   2   2   2   2   0   0   0   0   0   2   2   0   0   2   0   2   0   2   2   2   0   0   0   0   2   0   0   2   0   0   0   2   0   0   2   0   2   2   2   2   0   2   2   2   0   0   2   0   0   2   0   2   0   0   2   2   0   0   0   2   2   2   2   2   0   2   2   0   0   0   0   2   0   2   2   0   2   0   0   0   2   2   2   2   0   2   2   0   2   2   0   0   2   2   0   0   0   2   0   0   0   2   2   0   0   2   0   0   2   2   0   0   2   0   2   0   2   0   0   0
 MK-4-5                 0   0   2   2   2   0   2   0   2   0   2   0   2   0   0   2   2   2   0   0   0   0   0   2   2   0   0   0   2   0   2   2   2   2   0   2   0   2   2   0   0   0   2   2   2   2   0   0   2   2   0   2   2   2   0   0   2   0   2   2   0   2   0   0   2   2   2   0   2   2   2   2   0   0   0   2   0   0   2   2   0   0   2   0   0   0   0   2   0   2   2   2   0   2   0   2   0   2   2   2   0   0   0   0   2   2   2   2   0   0   0   2   0   0   2   2   2   2   2   2   0   2   2   2   0   0   2   0   0   2   0   2   0   0   2   2   0   0   0   2   2   2   2   2   0   2   2   0   0   0   0   2   0   0   2   0   2   0   0   2   2   2   0   2   0   2   2   0   2   2   0   2   2   2   0   0   0   2   0   0   0   2   0   0   0   2   0   0   2   2   0   0   2   0   2   0   2   0   0   0
 MK-4-6                 0   0   0   2   2   2   2   0   2   0   2   0   2   0   0   2   2   2   0   0   0   0   0   2   2   0   0   0   2   0   2   2   0   2   0   2   0   2   2   0   0   0   2   0   0   2   0   2   2   2   0   2   2   2   0   0   2   2   2   2   0   2   2   0   2   2   2   0   2   2   2   2   0   2   0   0   0   2   2   0   0   0   2   2   0   2   0   0   2   2   2   2   0   2   0   0   0   2   2   2   0   2   0   0   2   2   2   2   0   0   0   2   0   0   2   2   2   2   2   2   0   2   2   2   0   0   2   0   0   2   0   0   0   0   2   2   0   0   0   2   2   2   2   0   0   2   2   0   0   0   0   2   0   2   2   0   2   0   2   2   2   2   0   2   0   2   2   0   2   2   0   2   2   2   0   2   0   2   0   0   2   2   0   0   0   2   2   0   2   2   0   0   2   0   2   0   2   0   0   0
 MK-4-7                 0   0   0   2   2   2   2   0   0   0   2   0   2   0   2   2   2   2   0   0   0   0   0   2   2   0   0   0   2   0   2   0   0   2   0   2   0   2   2   0   0   2   2   0   0   2   0   2   2   2   0   2   2   2   2   0   2   2   2   2   0   2   2   0   0   2   2   0   2   2   2   2   0   2   0   0   0   2   2   2   2   0   0   2   0   0   0   0   2   2   2   2   0   2   2   0   0   2   2   2   0   2   0   0   2   2   2   2   0   0   0   2   0   0   2   2   2   2   2   0   0   2   2   2   0   0   2   0   0   2   0   0   0   0   2   2   0   0   2   2   2   2   2   0   0   2   2   0   0   0   0   2   0   2   2   0   2   0   2   2   2   2   0   2   2   2   2   0   2   2   0   2   2   2   0   2   0   2   0   0   2   2   0   0   0   0   2   0   0   2   0   0   2   0   2   0   2   0   0   0
 MK-4-8                 0   2   0   2   2   2   2   0   0   0   2   2   0   0   2   2   2   0   0   0   0   0   0   2   2   0   0   0   2   0   0   0   0   2   0   2   0   2   2   0   0   2   2   0   0   2   0   2   2   2   0   0   2   2   2   0   2   0   0   2   0   2   2   0   0   2   2   0   0   2   2   2   0   2   0   2   0   2   2   2   0   0   0   2   0   0   0   0   2   2   0   2   0   2   2   0   0   2   2   2   0   2   0   2   2   2   2   2   2   0   0   2   0   0   2   2   2   2   2   0   0   2   2   0   0   0   2   0   2   2   2   0   0   0   0   2   0   0   0   2   0   2   2   0   0   2   2   2   0   0   0   2   2   2   2   0   0   0   2   2   2   2   0   2   2   2   2   0   2   2   0   2   2   2   0   2   0   2   0   0   2   2   2   0   0   2   2   2   2   2   0   0   2   0   2   0   2   2   0   0
 MK-4-9                 0   2   0   2   2   2   2   0   0   0   2   2   0   0   2   0   2   0   0   0   0   0   0   2   2   0   0   0   2   0   2   0   0   2   0   2   0   2   2   0   2   2   0   0   0   2   0   2   2   2   0   0   2   2   2   0   2   0   0   2   0   2   2   0   0   2   2   0   0   2   2   2   0   2   0   2   0   2   2   2   0   0   2   2   0   0   0   2   2   2   0   2   2   2   2   0   0   2   2   2   0   2   0   2   2   2   2   2   2   0   0   2   0   0   2   2   2   2   2   0   0   2   2   0   0   0   2   0   2   2   2   0   0   0   0   2   0   0   0   2   0   2   2   0   0   2   2   2   0   0   0   2   2   2   2   0   0   0   0   2   2   2   0   2   2   2   2   0   2   2   2   2   2   2   0   2   0   2   0   0   2   2   2   0   0   2   0   0   2   2   0   0   2   0   2   0   2   0   0   0
 MK-4-10                2   2   0   2   2   2   2   0   0   0   2   0   0   0   2   0   2   2   0   0   0   0   0   2   2   0   0   0   2   0   2   0   0   0   0   2   0   2   2   0   2   2   0   0   0   2   0   0   2   2   0   0   2   2   0   0   0   0   0   2   0   2   2   0   2   2   2   0   0   2   2   2   0   2   0   2   0   2   2   2   2   0   2   2   0   0   0   2   2   0   0   2   2   2   2   0   0   2   2   2   2   2   0   2   2   2   2   2   2   0   0   2   0   0   2   0   2   2   2   0   0   2   2   2   0   0   2   0   2   0   2   0   0   0   0   2   0   0   0   2   0   2   2   0   0   2   2   2   0   0   0   2   2   2   2   2   0   0   0   2   2   2   0   0   2   2   2   0   2   2   2   2   0   2   0   2   2   2   0   0   2   2   2   0   2   2   0   0   2   2   0   0   2   0   2   0   2   2   0   0
 MK-4-11                0   2   0   2   2   2   2   0   0   0   2   2   0   0   2   0   2   2   0   0   0   0   0   2   2   0   2   0   2   0   2   0   0   0   0   2   0   2   2   0   2   2   0   0   0   2   0   0   2   2   0   0   2   2   2   0   2   0   0   2   2   2   2   0   2   2   2   0   0   2   2   2   0   2   0   2   0   2   2   2   2   0   2   2   0   2   0   2   2   0   0   0   2   2   2   0   0   2   2   2   2   2   0   2   2   2   2   2   2   0   0   0   0   0   2   0   2   2   2   0   0   2   2   2   0   0   2   0   2   0   2   0   0   0   0   2   0   0   0   2   0   2   2   0   0   2   2   2   0   0   0   2   0   2   2   2   0   2   0   2   2   2   0   0   2   2   0   0   2   2   2   2   0   2   0   2   2   2   2   0   2   2   2   0   2   2   0   0   2   2   2   0   2   0   2   0   2   2   0   0
 MK-4-12                0   2   2   0   2   2   2   0   0   0   2   2   0   0   2   0   0   2   0   0   0   0   0   2   2   0   2   0   2   0   2   0   0   0   0   2   0   0   0   0   0   2   0   0   0   2   0   0   2   2   0   0   2   0   2   0   2   0   0   2   2   2   2   0   2   2   0   0   0   2   2   2   0   2   0   2   0   2   2   2   2   0   2   2   0   2   0   2   2   0   0   0   2   2   2   0   2   2   2   2   2   2   0   2   0   2   0   2   2   0   0   0   0   0   0   0   2   2   2   0   0   2   2   2   0   0   2   0   0   0   2   0   0   0   0   2   0   0   0   2   0   2   2   0   0   2   0   2   0   0   0   2   0   2   2   2   0   2   0   2   2   2   0   0   0   2   0   0   2   2   2   0   2   0   0   2   2   0   2   0   2   2   0   2   2   0   0   0   2   2   2   0   2   0   2   0   2   2   0   0
 MK-4-13                0   2   0   0   2   2   2   0   0   0   2   2   0   0   2   2   0   2   0   0   0   0   0   2   2   0   2   0   2   0   2   0   0   0   0   0   0   0   2   0   0   2   2   0   2   2   0   2   2   2   0   0   2   0   2   0   2   0   0   2   2   2   2   0   2   2   0   0   0   0   2   0   0   2   0   0   0   2   2   2   2   0   2   2   0   2   0   2   2   0   0   0   2   2   2   0   2   2   2   2   2   2   0   2   0   2   0   2   2   0   0   0   0   0   0   0   0   2   2   0   0   2   2   2   0   0   2   0   0   0   2   0   0   0   0   2   0   2   0   2   0   2   0   0   0   2   0   0   0   0   0   2   0   2   2   2   0   2   0   2   2   2   0   2   0   2   0   0   2   2   2   0   2   2   0   0   2   0   2   0   2   2   0   2   2   0   0   0   2   2   2   0   2   0   2   0   2   2   0   0
 MK-4-14                0   2   0   0   2   2   2   0   0   0   2   2   0   0   2   2   0   0   0   0   0   0   0   2   2   0   2   0   2   0   2   2   0   0   0   0   0   0   2   0   2   2   2   0   2   2   0   2   0   2   0   0   2   0   2   0   2   0   0   2   2   2   2   0   0   2   2   0   0   0   2   0   0   2   0   0   0   2   2   2   2   0   2   2   0   2   0   2   2   0   0   0   2   2   2   0   2   2   2   2   2   2   0   2   2   2   0   2   2   0   0   0   0   0   0   0   0   2   2   0   0   2   2   2   0   0   2   0   0   0   2   0   0   0   2   2   0   2   0   0   0   2   0   0   0   2   0   0   0   0   0   2   0   0   2   2   0   2   0   2   2   2   0   2   2   0   0   0   2   2   2   2   2   2   0   0   0   0   2   0   2   2   0   2   2   0   0   0   2   0   2   0   2   0   2   0   2   2   0   0
 MK-4-15                0   2   0   0   2   2   2   0   0   0   2   2   0   0   2   0   2   0   0   0   0   0   2   2   2   2   2   0   2   2   2   0   0   0   0   0   2   0   0   0   0   2   2   0   0   2   0   2   2   2   0   0   2   0   2   0   2   0   0   2   2   2   2   0   0   2   2   0   0   0   2   0   0   2   0   0   0   2   2   2   2   0   0   2   0   2   0   0   2   0   0   0   2   2   2   0   2   2   2   2   0   2   2   2   2   0   0   2   0   0   2   0   0   2   0   0   0   2   0   0   0   2   2   2   0   0   2   0   0   0   2   0   0   0   0   2   0   2   0   0   0   2   0   0   0   2   0   0   0   0   0   0   0   0   2   2   0   2   0   2   2   2   2   2   2   0   0   0   2   2   2   2   2   2   0   0   0   0   2   0   2   2   0   2   2   0   0   0   0   0   2   0   2   0   2   0   2   2   0   0
 MK-4-16                0   2   0   0   2   2   2   0   0   0   2   2   0   0   2   0   2   0   0   0   0   0   0   2   2   2   2   0   2   2   2   0   2   0   0   0   0   0   0   0   0   2   2   0   0   2   0   2   2   2   0   0   2   2   2   0   2   0   0   2   2   2   2   0   0   2   2   0   0   2   2   0   0   2   0   0   2   2   2   2   2   0   0   2   0   2   0   0   0   2   0   0   2   2   2   0   2   2   2   2   0   2   2   2   2   0   0   2   2   0   2   0   0   0   0   0   0   2   0   0   0   2   2   2   0   0   2   2   0   2   2   0   0   0   0   2   0   2   0   0   0   0   0   0   0   2   0   0   0   0   2   0   0   0   2   2   0   2   0   2   2   2   2   2   2   0   0   0   2   2   2   2   2   2   0   0   0   2   2   2   2   2   0   2   2   0   0   0   2   0   2   0   2   0   2   0   0   2   0   0
 MK-5-1                 2   0   0   0   2   2   0   2   2   0   2   2   2   0   0   2   0   2   2   2   0   0   2   2   0   2   2   0   0   0   2   0   2   2   2   2   0   2   0   2   0   2   0   2   2   0   0   0   2   2   2   0   0   2   0   2   2   0   2   2   0   0   2   2   2   0   0   2   2   0   2   0   0   2   2   0   0   2   2   0   0   0   0   2   0   0   2   0   0   0   2   2   0   2   2   0   2   0   2   0   0   2   0   2   2   0   0   2   2   2   0   2   0   0   2   2   0   0   0   2   0   2   0   2   0   2   2   2   2   2   0   2   2   2   0   2   0   0   0   0   2   2   0   2   0   0   2   0   0   0   0   2   2   0   0   2   0   2   2   0   2   2   0   0   0   2   0   2   0   2   2   0   0   2   0   0   2   0   2   2   0   2   0   2   2   2   0   0   2   0   2   0   0   0   2   0   0   0   0   2
 MK-5-2                 2   0   2   0   2   2   0   2   2   0   2   2   2   0   0   2   2   2   2   2   0   0   2   2   0   2   2   0   0   0   2   0   2   0   2   2   0   2   0   2   0   2   0   0   2   0   2   0   2   2   0   0   0   2   0   2   2   0   2   2   0   0   2   2   2   0   2   2   2   0   2   2   0   0   2   0   0   2   2   0   0   0   0   2   0   0   0   0   2   2   2   2   2   2   2   0   2   0   2   0   0   2   0   2   2   2   0   2   2   2   0   2   0   0   2   0   0   2   0   2   0   2   0   2   0   2   2   2   2   2   0   2   0   2   0   2   2   0   2   0   2   2   0   2   0   0   2   0   0   0   0   2   2   0   0   2   0   2   0   0   2   2   0   0   0   2   0   2   0   0   2   0   0   2   0   0   2   0   2   2   0   2   0   2   2   2   0   0   2   0   2   0   2   0   2   0   0   0   0   2
 MK-5-3                 0   0   2   2   2   2   0   2   0   0   2   2   2   0   2   2   2   2   2   0   0   0   2   2   0   2   2   0   0   0   2   0   0   0   2   2   0   2   0   2   0   2   0   0   2   0   2   0   2   2   0   0   0   2   0   2   0   0   2   2   0   0   2   2   2   0   2   2   2   0   2   2   0   0   2   0   0   2   2   0   0   0   0   2   0   2   0   0   2   2   2   0   2   2   2   0   2   2   2   0   0   2   0   2   2   2   0   2   2   0   0   0   0   2   2   0   0   2   0   0   0   2   0   2   0   2   2   2   2   2   0   2   0   2   0   2   2   0   0   2   2   2   0   2   0   0   2   0   0   0   0   2   0   0   0   2   0   2   0   0   2   0   0   0   0   2   0   2   0   0   2   0   0   2   0   0   2   0   0   2   0   2   0   2   2   2   0   0   0   0   2   0   2   2   2   0   0   0   0   2
 MK-5-4                 0   0   2   2   2   2   0   2   0   0   2   2   2   0   2   2   0   2   2   0   0   0   2   2   0   2   2   2   0   0   2   0   0   0   2   2   0   2   0   2   0   2   0   0   2   0   0   2   2   2   0   0   0   2   0   2   0   0   0   2   0   0   2   2   0   0   2   2   2   0   2   2   2   2   2   0   0   2   2   2   0   0   0   2   0   0   0   0   2   2   2   0   2   2   2   0   2   2   2   0   0   0   0   2   2   2   2   0   2   0   0   0   0   0   2   0   0   2   0   0   0   2   0   2   0   2   2   2   2   2   0   2   0   2   0   2   2   0   0   2   2   2   0   2   0   0   2   0   0   0   0   2   0   0   0   2   0   2   2   2   2   0   0   0   0   2   0   2   0   0   2   0   0   2   0   2   2   0   0   2   2   2   0   2   2   2   0   0   2   0   2   2   2   2   2   0   0   0   0   2
 MK-5-5                 0   0   2   2   2   0   2   2   0   0   2   0   2   0   2   2   0   2   2   0   0   0   2   2   0   2   2   2   0   0   2   0   0   0   2   2   0   2   0   0   0   2   0   0   2   0   0   2   2   0   0   0   0   2   0   2   0   2   0   2   0   0   0   2   0   0   2   2   2   0   2   2   2   2   0   0   2   0   2   2   0   0   0   2   2   0   0   0   2   2   2   0   2   2   2   0   2   2   2   0   0   0   0   2   2   2   0   0   2   0   0   0   0   0   2   0   0   2   0   2   0   2   0   0   0   2   2   2   2   2   0   2   0   2   0   2   2   0   0   2   2   2   0   2   0   0   2   0   2   0   2   2   0   0   2   2   0   2   2   0   2   0   0   0   0   2   0   2   0   0   0   0   0   2   0   2   2   0   0   2   2   2   0   2   2   2   0   2   2   0   2   2   2   0   2   0   2   0   0   2
 MK-5-6                 0   0   2   2   0   0   2   2   0   0   2   0   2   0   2   0   2   2   2   0   0   0   2   2   0   2   2   2   0   0   2   0   0   0   2   2   0   2   0   0   0   2   0   0   2   0   0   2   2   0   2   0   2   0   0   2   0   2   0   2   0   0   0   2   0   0   2   2   2   2   2   2   2   2   0   0   2   0   2   2   0   0   0   2   2   0   0   0   2   2   2   0   2   0   2   0   2   2   2   0   0   0   0   2   2   2   0   0   2   0   0   0   0   0   2   0   0   2   0   2   0   2   0   0   0   2   2   0   2   2   2   2   0   2   0   2   2   2   0   0   2   2   2   2   0   0   2   2   0   2   2   2   0   0   2   2   2   2   2   0   2   0   0   0   0   2   0   2   0   0   0   0   0   2   0   2   2   0   0   2   2   2   0   2   2   2   0   2   2   2   2   2   2   0   2   0   2   2   0   0
 MK-5-7                 0   0   2   2   2   0   2   2   2   0   2   2   2   0   2   2   2   2   2   0   0   0   2   2   2   2   2   2   0   0   2   0   0   0   2   2   0   0   0   0   0   2   0   0   2   0   0   2   2   0   2   2   2   0   0   2   0   2   0   2   0   0   0   0   0   0   2   2   2   2   2   2   2   2   0   0   2   0   2   2   0   0   0   0   2   0   0   0   2   2   2   0   2   0   2   2   2   2   2   0   0   0   0   2   2   2   0   2   2   0   2   0   0   0   2   2   0   0   0   2   0   2   2   2   0   2   0   0   2   2   2   2   0   2   0   2   2   2   0   2   2   0   2   2   0   0   2   2   0   2   2   2   0   0   2   2   2   2   2   0   2   0   0   0   0   2   0   2   2   0   0   0   0   2   0   2   2   2   0   2   0   2   0   2   2   2   0   2   2   2   2   2   2   0   2   0   2   2   0   0
 MK-5-8                 0   0   2   2   2   0   2   2   2   0   0   2   2   0   2   2   0   2   2   0   0   0   2   2   2   2   2   2   0   0   2   0   0   0   2   0   2   0   0   0   0   2   2   0   0   0   0   2   2   0   2   2   2   0   0   0   0   2   0   2   0   0   0   0   0   0   2   2   2   2   2   2   2   2   0   0   2   0   2   2   0   0   0   0   2   0   0   0   2   2   2   0   2   2   2   2   2   2   2   0   0   0   0   2   2   2   0   2   2   0   2   2   0   0   2   2   0   0   0   0   0   2   2   2   0   2   0   0   2   2   2   2   0   2   0   2   2   2   0   2   2   0   2   0   0   2   0   0   0   2   2   2   0   0   2   2   2   2   2   0   2   0   0   2   0   2   0   2   2   0   0   0   0   2   0   2   2   2   0   2   0   2   0   2   2   2   0   2   2   2   2   2   2   0   2   0   2   2   0   0
 MK-5-9                 0   0   2   2   0   0   2   0   2   2   0   2   2   0   2   2   0   2   2   2   2   2   2   2   2   2   2   2   0   0   2   0   0   0   2   0   2   0   0   0   0   2   2   0   2   0   0   2   2   0   2   2   2   0   0   2   0   2   0   2   2   0   0   0   0   0   2   2   2   2   2   2   2   2   0   0   2   0   2   2   0   2   0   0   2   0   0   0   2   2   2   0   2   2   2   2   2   2   2   0   2   0   0   2   0   2   0   2   2   0   2   2   0   0   2   2   0   0   0   0   0   2   2   2   0   2   0   0   2   2   2   2   0   2   0   2   2   2   0   2   2   0   0   2   0   2   0   2   0   2   2   2   0   0   2   2   2   2   2   0   2   0   0   2   0   2   0   0   2   0   0   0   0   2   0   2   2   2   0   2   0   2   0   0   2   2   0   2   2   2   2   0   0   0   2   0   2   2   0   0
 MK-5-10                0   0   2   2   0   0   2   0   2   0   0   2   2   0   2   2   0   2   2   2   2   2   2   2   2   2   2   2   0   2   2   0   0   0   2   2   2   0   0   0   0   2   2   0   2   0   0   2   2   0   2   2   2   0   0   2   0   2   0   2   2   0   0   0   0   0   2   2   2   2   2   2   2   2   0   0   2   0   2   2   2   2   0   0   2   0   0   0   2   2   2   2   2   2   2   2   2   2   2   0   2   0   0   2   0   2   0   2   2   0   2   2   0   0   2   2   0   2   0   0   0   2   2   2   0   2   0   0   2   2   2   2   0   2   0   2   2   2   0   2   2   0   0   2   0   2   0   2   0   2   2   2   0   0   2   2   2   2   2   2   2   0   2   2   0   2   0   0   2   0   2   0   0   2   0   0   2   2   0   0   2   2   2   0   2   0   0   2   2   2   2   0   0   0   2   0   2   2   0   0
 MK-5-11                0   0   2   0   0   0   0   0   2   0   2   2   2   0   2   2   2   0   2   2   2   2   2   2   2   2   2   2   0   2   2   0   0   0   2   2   2   0   0   0   0   2   2   0   2   0   0   2   2   0   2   2   2   0   2   0   0   2   0   2   2   0   0   0   0   0   2   2   2   2   2   2   2   2   0   0   2   0   2   2   2   2   0   0   2   0   0   0   2   2   2   2   2   2   2   2   2   2   2   0   2   0   0   2   0   2   0   2   2   2   2   2   0   0   2   2   0   2   0   0   0   2   2   2   0   2   0   0   2   2   2   2   2   2   0   2   2   2   0   2   2   0   0   2   0   2   0   2   0   0   2   2   0   0   2   2   2   2   2   2   2   0   2   2   0   0   0   0   2   0   2   0   0   2   0   0   2   2   0   0   2   2   2   0   2   0   0   2   2   2   2   0   0   0   2   0   2   2   0   2
 MK-5-12                0   0   2   2   0   0   0   0   2   0   2   0   2   0   2   2   2   0   2   2   2   2   2   2   2   2   2   2   2   2   2   0   0   0   2   2   2   0   2   0   0   2   2   0   2   0   0   2   2   0   2   2   2   2   0   0   0   2   0   2   2   2   0   2   0   0   2   2   0   2   2   2   2   2   0   0   2   0   2   2   2   2   0   0   2   0   0   0   2   2   2   2   2   2   2   0   2   2   2   0   2   0   0   2   0   2   0   2   2   2   2   2   0   0   2   2   0   2   0   0   0   2   2   2   0   2   0   0   2   2   2   2   2   0   0   2   2   2   0   2   2   0   0   2   0   2   0   2   0   2   2   0   0   0   2   2   2   2   2   2   2   0   0   2   0   0   0   0   2   0   2   0   0   2   0   0   2   2   0   0   2   2   2   0   2   0   0   2   2   2   2   0   0   0   2   0   2   2   0   0
 MK-5-13                2   0   2   2   0   0   2   0   2   0   2   0   2   2   2   0   2   0   2   2   2   2   2   0   2   2   2   2   2   2   2   0   0   0   2   2   2   0   2   0   0   2   2   0   2   0   2   2   2   0   2   2   2   2   0   0   0   2   0   2   2   2   0   0   0   0   2   2   0   2   2   2   2   2   0   0   2   0   2   2   2   2   0   0   0   0   0   0   2   0   2   2   2   2   0   0   2   2   2   0   0   0   0   2   0   2   0   2   0   2   2   0   0   0   2   2   0   2   0   0   0   2   2   2   0   0   0   0   2   2   2   2   2   0   0   0   2   2   0   2   0   0   0   2   0   2   0   2   0   2   2   0   0   0   0   2   2   2   0   2   2   0   2   0   0   0   0   0   2   0   2   0   0   2   2   0   2   2   0   0   2   2   2   0   2   0   0   2   2   2   2   0   0   0   2   0   2   2   2   0
 MK-5-14                2   0   2   2   0   0   2   2   2   0   2   0   2   2   2   0   2   0   2   2   0   0   0   0   2   2   2   2   2   2   2   0   0   0   2   2   2   0   2   0   0   2   2   0   2   0   2   2   2   0   2   2   2   2   0   0   0   2   0   2   2   2   0   0   0   0   0   2   0   2   2   2   0   2   0   2   2   0   2   2   2   2   0   0   0   0   0   0   2   0   2   2   2   2   0   2   0   2   2   0   0   0   0   2   0   2   0   2   0   2   2   2   0   0   2   2   0   0   0   0   0   0   2   2   0   0   0   0   2   2   2   2   2   0   2   0   2   2   0   2   0   0   0   0   0   2   0   2   0   2   2   0   0   0   0   2   2   2   2   2   2   0   2   0   2   0   0   0   2   2   2   0   0   2   2   0   2   2   0   0   2   2   2   0   0   0   0   2   2   2   2   0   0   0   2   0   2   2   2   0
 MK-5-15                2   0   2   2   2   0   0   2   2   0   2   0   2   2   0   0   2   0   2   2   0   0   2   0   2   2   2   2   2   0   2   0   0   0   2   2   2   0   2   0   0   2   2   0   0   0   0   2   2   0   2   2   2   2   2   0   0   2   0   0   2   2   0   0   0   0   0   2   0   2   2   2   0   2   0   2   2   0   2   2   2   2   0   0   0   0   0   0   2   0   2   2   2   2   0   2   0   2   2   0   2   0   0   2   0   2   0   2   0   2   2   2   0   0   2   2   0   2   0   0   0   0   0   2   0   0   0   0   2   2   2   2   0   0   2   0   2   2   2   2   0   0   0   0   0   2   0   2   0   2   2   0   0   0   0   2   2   2   2   2   2   0   2   0   2   0   0   2   2   2   2   0   0   2   2   0   2   2   0   0   0   2   2   2   0   0   0   0   2   2   2   0   0   0   2   0   0   2   2   0
 MK-5-16                2   0   2   2   2   0   0   2   2   0   2   0   2   2   0   0   2   0   0   2   0   0   2   0   2   2   2   0   2   0   2   0   0   0   2   2   2   0   2   0   0   2   2   0   0   0   0   2   2   0   2   0   2   0   2   0   0   2   2   0   2   2   0   0   0   0   0   2   0   2   2   2   0   2   0   2   2   0   2   2   2   2   0   0   0   0   0   0   2   0   2   2   2   2   2   2   0   2   2   0   2   0   0   2   0   0   0   2   0   2   2   2   0   2   2   0   2   2   0   0   0   0   0   2   0   0   0   0   2   2   2   2   0   2   2   2   0   2   0   2   0   0   0   0   0   2   0   2   0   2   2   0   0   2   0   2   2   2   2   2   2   0   2   0   2   0   0   0   2   2   2   0   0   0   2   2   2   2   0   2   0   2   2   2   2   0   0   0   2   2   2   0   0   0   2   0   0   2   2   0
 MK-6-1                 0   0   0   0   0   0   0   0   2   2   2   2   0   0   2   2   2   0   2   0   2   2   0   0   0   2   0   0   2   0   0   0   0   0   2   2   0   0   2   2   0   0   0   2   0   2   0   0   0   2   0   2   0   2   2   2   2   2   0   0   2   0   2   2   0   0   0   2   0   2   0   2   0   2   2   0   2   2   0   2   2   2   0   0   0   0   0   2   0   0   2   2   0   0   0   2   2   2   0   2   2   0   0   0   2   2   2   2   0   2   2   0   2   2   0   0   2   2   0   2   0   2   2   2   0   0   2   0   2   0   2   2   2   0   2   2   2   2   0   2   0   0   0   0   0   0   0   2   2   2   2   2   0   0   2   0   2   0   2   0   0   0   0   0   2   2   0   2   0   2   0   0   0   2   0   2   0   2   0   0   2   2   2   2   2   0   2   2   0   2   2   0   0   0   0   0   0   2   2   2
 MK-6-2                 0   0   0   0   0   0   0   0   2   2   2   2   0   0   2   2   2   0   2   2   2   2   0   0   0   2   0   0   2   0   0   0   0   0   2   2   0   0   2   2   0   2   0   2   0   2   0   0   0   2   0   2   0   2   2   0   2   2   0   0   2   0   2   2   0   0   0   2   0   0   0   2   0   2   0   2   0   2   0   2   2   2   0   0   0   0   0   2   2   0   2   2   0   0   0   0   2   2   0   0   2   2   0   2   2   2   2   2   0   2   2   0   2   2   0   0   2   2   0   2   0   2   2   2   0   0   2   0   0   0   2   2   0   0   2   2   2   2   0   2   0   2   0   0   0   0   0   2   2   2   0   2   0   0   2   0   2   2   2   0   0   0   0   0   2   2   0   2   0   2   0   0   0   2   0   2   0   2   0   0   2   2   2   2   2   0   2   2   0   2   0   0   2   0   0   0   0   2   0   2
 MK-6-3                 0   0   0   0   0   0   0   0   2   0   0   0   0   0   2   2   0   0   2   2   2   2   0   0   0   2   0   0   2   0   0   0   0   0   2   2   0   2   2   2   0   2   0   2   0   2   0   0   0   2   0   2   0   2   2   0   2   2   0   2   2   0   2   2   0   2   2   2   0   0   0   0   0   2   0   2   2   2   0   2   2   2   2   0   0   0   0   2   2   0   2   2   0   0   0   0   0   2   0   0   0   2   0   2   2   2   2   2   0   2   2   0   2   2   2   0   2   2   0   2   2   2   2   2   0   0   0   0   0   0   2   2   0   0   2   2   0   2   0   2   2   2   0   0   0   0   0   2   2   2   0   2   0   2   2   0   2   2   2   0   2   0   0   0   2   2   0   2   0   2   0   0   0   2   0   2   0   2   0   0   2   2   2   2   2   0   0   2   0   2   0   0   0   0   0   0   0   0   0   2
 MK-6-4                 0   0   0   0   0   0   0   0   2   0   0   0   0   0   2   2   0   0   2   0   2   2   0   0   0   2   0   0   2   0   0   0   0   0   2   0   0   2   2   2   2   2   0   2   0   2   0   0   0   2   0   2   0   2   2   0   0   2   0   2   2   0   2   2   0   2   2   2   0   0   0   0   0   2   0   2   0   2   0   2   2   2   0   0   0   0   0   2   2   0   0   2   0   0   0   0   0   2   0   0   0   2   0   2   2   2   2   2   0   2   2   0   2   2   2   0   2   2   0   2   2   2   2   0   0   0   0   0   0   0   2   0   0   0   0   2   0   2   0   2   2   2   0   0   0   0   0   2   2   2   0   2   0   2   2   0   2   2   2   0   2   0   0   0   2   2   0   2   0   2   0   0   0   2   0   2   0   0   0   0   2   2   2   2   2   0   0   2   0   2   2   0   0   0   0   0   0   0   0   2
 MK-6-5                 0   0   0   2   0   0   0   0   0   2   2   0   0   0   2   2   0   0   2   0   2   2   0   0   0   2   0   0   2   2   2   0   0   0   2   0   0   2   2   0   2   2   0   0   0   2   0   0   0   2   0   2   2   2   2   0   2   2   0   2   2   0   2   2   0   2   2   2   0   0   0   0   2   2   0   2   0   2   2   2   2   2   0   0   0   0   0   2   2   0   0   2   0   0   0   0   0   2   0   0   0   0   0   2   2   0   2   2   0   2   2   0   2   2   2   0   2   2   0   2   2   2   2   0   2   0   0   0   0   0   0   2   0   0   0   0   0   2   0   2   2   2   2   0   0   0   0   2   2   0   0   2   0   2   2   0   0   2   2   0   2   0   0   0   2   2   0   2   0   2   0   0   0   2   0   2   0   0   0   0   2   2   2   2   2   0   0   0   0   2   2   0   0   0   0   0   0   0   0   2
 MK-6-6                 0   0   0   2   0   0   0   0   0   2   0   0   0   0   2   2   0   0   2   2   2   2   0   0   0   2   0   0   2   2   2   0   0   0   2   0   2   0   2   0   2   2   0   0   0   2   0   0   0   2   0   2   2   2   2   0   2   0   0   2   2   0   2   2   0   2   2   2   0   0   0   0   2   2   0   2   0   2   2   2   2   2   0   0   0   0   0   2   2   0   0   2   0   2   2   0   0   0   0   0   2   2   0   2   2   0   2   2   0   2   2   0   2   2   2   0   2   2   0   2   2   2   2   0   2   0   0   0   0   0   0   2   0   0   0   0   2   2   0   2   2   2   2   2   0   0   0   0   2   0   0   2   0   2   2   0   2   2   2   0   2   0   0   0   2   0   0   2   0   2   0   0   0   2   0   2   0   0   0   0   2   2   2   0   0   0   0   2   0   2   2   0   0   0   0   0   0   0   0   2
 MK-6-7                 0   0   0   2   2   0   0   0   0   2   0   0   0   2   2   2   0   0   2   2   2   2   0   0   0   2   0   0   2   2   2   0   2   0   2   0   2   0   2   0   2   2   0   0   0   2   0   0   2   2   0   2   2   2   2   0   2   0   0   2   2   0   2   2   0   2   2   2   0   0   0   2   2   2   0   2   0   2   2   2   2   2   0   0   0   0   0   2   2   2   0   2   0   0   2   0   0   2   0   0   2   2   0   2   2   0   2   2   0   2   2   0   2   2   2   0   2   2   0   2   2   2   2   0   2   0   2   0   0   0   0   2   0   2   2   0   2   2   2   2   2   0   2   2   0   0   0   0   2   0   0   2   0   2   2   0   2   0   0   2   0   0   0   0   2   0   0   2   0   0   0   0   0   0   0   2   0   0   0   0   2   2   2   0   0   0   0   2   0   0   2   0   0   0   0   0   0   0   2   2
 MK-6-8                 2   2   0   2   2   0   0   0   0   2   0   0   0   2   2   2   0   0   2   2   2   2   0   0   0   2   0   2   0   2   2   2   0   0   2   0   2   0   0   0   2   2   0   0   0   2   0   0   2   2   0   2   2   2   2   0   2   0   0   0   2   0   2   2   0   2   2   2   0   0   0   2   2   2   0   2   0   2   2   0   2   2   0   0   0   0   0   2   2   2   0   2   2   0   2   0   0   2   0   0   2   2   0   2   2   0   2   2   0   2   2   2   2   2   2   0   2   2   0   2   2   2   2   0   2   0   2   0   0   0   2   2   0   2   2   0   2   2   2   2   0   0   2   2   2   0   2   0   2   0   2   0   0   2   2   0   2   0   0   2   0   0   0   0   0   0   0   2   0   0   0   0   0   0   0   2   0   0   0   0   2   2   2   0   0   0   0   2   0   0   2   0   0   2   0   0   0   0   2   2
 MK-6-9                 2   2   2   2   2   2   0   0   0   2   0   0   0   2   2   2   0   0   2   2   2   2   0   0   0   2   0   2   0   0   2   2   0   0   2   0   2   0   0   0   2   2   0   0   0   2   0   0   2   2   0   2   2   2   2   0   2   0   0   0   2   0   2   2   0   2   2   2   0   2   2   2   0   2   0   2   0   2   2   0   2   2   0   0   0   0   0   2   2   2   0   2   2   0   2   0   0   2   0   0   0   2   0   2   2   0   2   2   0   2   2   2   2   2   2   0   2   2   0   2   2   0   0   0   2   0   2   0   0   0   2   2   0   2   2   0   2   2   2   2   0   0   2   2   2   0   2   0   2   0   2   0   0   2   0   0   2   0   0   2   0   0   0   2   0   0   0   0   0   0   0   0   0   0   0   2   0   0   0   0   2   2   2   0   0   2   0   2   0   0   2   0   2   2   0   0   0   0   2   2
 MK-6-10                2   2   2   2   2   2   0   0   0   2   0   0   0   2   2   2   2   0   2   2   2   2   0   0   0   2   2   2   0   0   2   2   0   0   2   0   2   0   0   0   0   2   0   2   0   2   0   0   2   2   0   2   2   2   2   0   2   0   0   0   2   0   2   0   0   2   2   2   0   2   2   2   0   2   0   2   0   2   2   0   2   2   0   0   0   0   0   2   0   2   0   2   2   0   2   0   0   2   0   0   0   2   0   2   0   0   2   2   0   0   2   2   2   2   2   0   0   2   0   2   2   0   0   0   2   0   2   0   0   0   2   2   0   2   2   0   2   2   2   0   0   0   2   2   2   0   2   0   2   0   2   0   0   2   0   0   0   2   0   2   0   2   0   2   0   0   0   0   2   0   0   0   0   0   0   2   0   0   0   0   2   2   2   0   0   2   0   2   0   0   0   0   2   2   0   0   0   0   0   2
 MK-6-11                2   0   2   2   2   2   0   0   0   2   0   0   0   0   2   2   2   0   2   2   2   2   0   0   0   0   2   0   0   0   0   2   0   0   2   0   2   0   0   2   0   2   0   2   0   2   0   0   2   2   0   2   0   2   2   0   2   0   0   0   2   0   2   0   0   2   2   2   0   2   2   2   2   0   2   0   2   2   2   0   2   2   0   0   0   0   0   2   0   0   0   2   2   0   2   0   0   2   0   0   0   2   0   2   0   0   2   2   0   0   2   2   2   2   2   0   0   2   0   2   2   0   0   2   2   0   2   0   0   0   2   2   0   2   2   0   2   2   2   0   0   0   2   2   2   0   2   0   2   0   2   0   0   2   0   0   0   2   0   2   0   2   0   2   0   0   0   0   2   0   0   0   0   0   0   2   0   0   0   0   2   2   2   0   0   0   0   2   2   0   0   0   2   2   2   2   0   0   0   2
 MK-6-12                2   0   2   2   2   2   0   0   0   2   0   2   0   0   2   2   2   0   2   2   2   2   0   0   0   0   2   0   0   2   0   2   0   0   2   0   2   0   0   2   0   2   0   0   0   0   0   2   2   2   0   2   0   2   2   0   2   0   0   0   2   0   2   0   2   2   2   2   2   2   0   2   2   0   2   0   2   2   2   2   2   2   0   0   2   0   2   2   0   0   0   2   2   0   2   0   0   2   0   0   0   2   0   2   0   0   2   2   0   0   2   2   2   2   2   0   0   2   0   2   2   0   0   2   2   0   2   0   0   0   2   0   2   2   2   0   2   2   2   0   0   0   2   2   2   0   2   0   2   0   2   2   0   2   0   0   0   2   0   2   0   2   0   2   0   0   0   0   2   0   0   0   0   0   0   2   0   0   0   0   2   2   2   0   0   0   2   2   2   0   0   0   2   2   2   2   0   0   0   2
 MK-6-13                2   0   2   2   2   2   0   0   0   2   0   2   0   0   2   2   2   0   2   2   2   2   0   0   0   0   2   0   0   0   0   2   0   0   0   0   2   2   2   2   0   2   0   0   0   0   0   2   2   0   2   2   0   2   2   0   2   0   0   0   2   0   2   0   2   2   2   2   0   2   0   2   2   0   2   0   2   2   2   2   2   2   0   0   2   0   2   0   0   0   0   2   2   0   2   0   0   2   0   0   0   2   0   2   0   0   2   2   0   0   2   2   2   2   2   0   0   2   0   0   2   0   0   2   2   0   2   0   0   0   2   0   2   2   2   0   2   2   2   0   0   0   2   2   2   0   2   0   2   0   2   2   0   2   0   0   0   2   0   2   0   2   0   2   0   0   0   0   2   0   0   2   0   0   0   2   0   0   2   0   2   2   2   0   0   0   2   2   2   0   0   0   2   2   2   2   0   0   0   2
 MK-6-14                2   0   2   2   2   2   0   2   0   2   2   2   0   0   2   2   2   0   2   2   2   2   0   0   0   0   2   0   0   0   0   2   0   0   0   0   2   2   2   2   0   2   0   0   0   0   2   2   2   0   2   2   0   0   2   0   2   0   0   0   2   0   2   0   2   2   2   2   0   2   0   2   2   0   2   0   2   2   2   0   2   2   0   0   2   0   2   0   0   0   0   2   2   2   2   0   0   2   2   0   0   2   0   0   0   0   2   2   0   0   2   2   0   2   2   0   0   2   0   0   2   0   0   2   2   0   2   2   0   0   2   2   2   2   2   0   0   2   2   0   0   0   2   2   2   2   2   0   2   2   2   2   0   2   0   0   0   2   0   2   0   2   0   2   0   0   0   0   2   0   0   2   0   0   0   2   2   0   0   0   2   2   2   0   0   0   2   2   2   0   0   0   2   2   2   0   0   2   0   2
 MK-6-15                2   0   2   2   2   2   0   2   0   2   2   2   0   0   0   0   2   0   2   2   2   2   0   0   0   0   2   0   0   0   0   2   0   0   0   0   2   2   2   2   0   2   0   0   0   0   2   2   0   0   0   2   0   0   2   2   2   2   0   0   2   0   2   0   2   0   2   2   0   2   0   2   2   2   2   2   2   2   2   0   2   2   0   0   2   0   2   0   0   0   0   2   2   2   2   0   0   2   2   2   0   2   2   0   0   0   2   2   0   0   2   2   0   2   2   0   0   2   2   0   2   0   0   2   2   2   2   2   0   0   2   2   2   2   2   0   0   2   2   0   0   0   0   2   2   2   2   0   2   2   2   2   0   2   0   0   2   2   0   2   0   2   0   2   0   2   2   0   2   0   0   2   2   0   0   2   2   0   0   0   2   2   2   0   0   0   2   2   2   2   0   0   2   2   2   0   0   2   0   2
 MK-6-16                2   0   2   2   2   2   0   0   0   0   2   2   0   2   0   0   2   0   0   2   2   2   0   0   0   2   2   0   0   0   0   2   0   0   0   0   2   2   2   2   0   2   0   0   0   0   2   2   0   0   0   2   0   0   2   2   2   2   0   0   2   0   0   2   0   0   2   2   0   2   2   2   2   2   2   2   2   2   2   0   2   2   0   0   2   0   2   0   0   0   0   2   2   0   2   0   0   2   2   2   0   2   2   2   0   0   2   2   2   0   2   2   0   0   2   0   0   2   0   0   2   0   0   2   2   2   2   2   0   2   2   2   0   2   2   0   0   2   2   0   0   0   0   2   2   2   2   0   2   2   2   2   0   2   0   0   2   2   0   2   0   2   0   2   0   2   2   0   2   0   2   2   2   0   0   2   2   0   0   0   2   2   2   0   0   0   2   2   2   2   0   0   2   2   2   0   0   2   0   2
 
!****************************************** Phenotypic Data **********************************************************
!-100.0 is resevred for missing phenotype
SimulatedTrait1        10.2189    8.9224   11.3814   11.5022   12.1612    9.0627    9.3271    6.2984    9.5346    8.9544   11.6029   10.9322   11.1438   11.2359   11.6360    9.4077   10.8370   11.2240   10.4259   11.0467    7.2748    9.3734   10.8320   10.6690   10.2918    8.5964    9.1232    6.7284    8.3831    9.7671    7.3624    9.8323   10.1759    8.7899   11.2717   12.1739    9.2996   11.5065    9.2987   11.0407    7.9029   10.6383   11.3858   11.7211   12.3756   10.2069    9.7102   10.7212    9.2082   11.8475    9.8261   10.3880   11.1067    9.8303    8.4014    9.6843    9.0221   10.5018    9.7972   11.4531    8.9660   10.1830    9.3308   11.6745    8.3815    9.3640   11.6478   10.7897   11.8539   10.2080    9.9751   12.4674    8.2110   10.4405    9.9825    8.7302   11.3592   10.6232   11.4310    9.6478   11.9207    9.8981    9.7746    8.3860   10.0162    9.6453    8.3782   11.1012    6.9562   10.4104   11.2590    8.0066   10.2258   11.0081   11.4466    8.4928   10.0499   10.6593    8.5416   10.6175    7.7256    8.6541    8.9466    7.3500    9.7523    7.8254    9.9618   12.2022   11.5448    5.3588    8.7179    9.7487   10.0732    9.0131   10.7287    9.3886   11.8402   11.7983    9.4635    9.2937    9.3168   10.2414   10.0211    9.9248   10.9583   10.2166   12.6657   11.1621    7.8893   11.6746    7.8856   12.7144    9.6733   11.4481    8.1579   11.3488   11.8004    9.1100    7.9547   11.7477   11.2821   12.7427    9.8083    9.9263    8.9721    7.8350   10.7665    7.2293   10.7779    6.8077    8.0279   12.0765    8.6987   10.2781   10.4214   11.1615    9.6654    9.7292   10.7455    7.9091   11.2639   11.4988   10.8229    9.1871    9.0470   12.4218    9.3259   10.0222   11.5453    9.7831   11.0986    7.3536    9.2294   11.9949    8.7763   10.8572   11.0816    8.5269   11.4147    8.0263    8.8914   12.3456   10.3249    9.0895    8.9472   11.2131    7.9691    9.4566   12.0508   11.1268    7.2142   10.9049   10.8523    9.2841   11.0599    9.1625   10.0647    6.7497    6.3984    8.0983
SimulatedTrait2        15.3728   11.1605   14.0961   18.5777   15.5295   14.1541   14.1928   16.1270   14.9306   15.0552   13.1643   15.6138   13.1467   13.7832   16.6041   16.2539   14.5182   15.1972   17.2793   14.9796   13.9287   12.9621   15.3326   15.1039   16.5693   14.9755   15.7891   14.4161   14.8330   13.1958   16.0744   13.2419   15.3644   12.1538   13.4823   18.9106   12.8619   18.4795   14.9242   17.4340   16.6603   14.7781   14.7072   15.3734   15.0169   15.4738   14.9450   14.3504   17.3068   15.1534   14.5132   12.6051   14.4575   15.2735   14.4732   14.0074   14.3320   14.5755   13.4729   16.5788   13.6385   13.6240   15.3714   14.5306   15.2081   14.8320   14.2971   17.3883   17.4053   15.1714   14.2245   15.7362   14.1515   15.9961   14.6845   14.3002   16.0777   15.1926   16.0630   16.4827   13.6374   14.6639   14.8978   11.0755   14.0867   13.0073   13.9615   14.8846   15.3323   14.1619   16.8233   13.4956   15.2027   14.5711   13.0686   15.2740   15.7859   14.9075   15.0412   13.8686   14.7817   15.1483   14.1115   17.1332   17.8263   17.5832   14.2640   15.8071   16.0714   12.6054   14.6501   12.9322   13.0710   13.4188   15.4600   11.4892   14.8981   17.9047   11.5962   16.2837   14.4783   17.3638   14.6114   16.0074   14.9726   17.1010   14.0013   15.3473   17.6056   14.2525   15.3663   13.9847   14.9501   17.0873   14.0814   14.7227   15.2457   15.0060   15.2017   14.4220   16.2139   14.4001   15.8571   15.9616   15.2756   14.5731   13.9535   15.8118   16.4269   16.6497   14.6563   13.7967   16.4352   15.4552   14.5173   15.1067   13.5405   14.1872   16.4919   14.4844   13.1536   14.5175   16.1425   17.0061   16.2183   15.6510   13.6296   14.6109   16.2220   14.3500   15.6960   11.9883   13.7166   15.4182   14.6129   16.4823   16.9932   14.6611   14.7791   12.4562   18.0031   16.0512   14.4984   16.4742   15.4140   14.0504   16.6254   14.3790   16.2272   13.2419   16.8419   15.4149   18.1096   13.2235   14.1028   13.1440   14.0116   13.7500   14.1516   14.3218
 
