# Supplementary material for: Inclusive Composite Interval Mapping of QTL by Environment Interactions in Biparental Populations
Source: PLoS One. 2015 Jul 10;10(7):e0132414. doi: 10.1371/journal.pone.0132414 (PMC4498613; doi:10.1371/journal.pone.0132414)
Supplement: S3 File — (ZIP) [file pone.0132414.s003.zip › Simulation for unliked model/Simulated popualtions/run_00017.met]

!**********************Note: lines staring with "!" are remarks and will be ignored in the program********************
!*********************************General Information**********************************
!Assuming F1 = P1 x P2, populations available in QTL IciMapping are: 
!  1, P1BC1F1 = P1 x F1, the first backcrossing where P1 is used as the recurrent parent;
!  2, P2BC1F1 = P2 x F1, the first backcrossing where P2 is used as the recurrent parent;
!  3, F1DH, F1-derived doubled haploids; 
!  4, RIL or F1RIL, recombination inbred lines through the repeated selfing of F1;
!  5, P1BC1RIL, recombination inbred lines through the repeated selfing of P1BC1F1;
!  6, P2BC1RIL, recombination inbred lines through the repeated selfing of P2BC1F1;
!  7, F2, the selfing generation of F1;
!  8, F3, the selfing generation of F2;
!  9, P1BC2F1, the second backcrossing where P1 is used as the recurrent parent; 
! 10, P2BC2F1, the second backcrossing where P2 is used as the recurrent parent;
! 11, P1BC2RIL, recombination inred lines through the repeated selfing of P1BC2F1; 
! 12, P2BC2RIL, recombination inred lines through the repeated selfing of P2BC2F1; 
! 13, P1BC1F2, the selfing generation of P1BC1F1; 
! 14, P2BC1F2, the selfing generation of P2BC1F1; 
! 15, P1BC2F2, the selfing generation of P1BC2F1; 
! 16, P2BC2F2, the selfing generation of P2BC2F1; 
! 17, P1BC1DH, P1BC1F1-derived doubled haploids; 
! 18, P2BC1DH, P2BC1F1-derived doubled haploids; 
! 19, P1BC2DH, P1BC2F1-derived doubled haploids; 
! 20, P2BC2DH, P2BC2F1-derived doubled haploids; 
   3      !Mapping Population (see remarks above)
   2      !Mapping Function (1 for Kosambi; 2 for Haldane; 3 for Morgan)
   2      !Marker Space Type (1 for intervals; 2 for positions)
   1      !Marker Space Unit(1 for centiMorgans; 2 for Morgan)
   6      !Number of Chromosomes (or Linkage Groups)
 200      !Size of the mapping population
   2      !Number of environments
 
!***************************************** Chromosomes and Linkage Maps **********************************************
!Chromosome                 NumMarkers
-CH1                        16
-CH2                        16
-CH3                        16
-CH4                        16
-CH5                        16
-CH6                        16
!Linkage map (Marker name followed by position or the interval length)
 MK-1-1                1     0.000
 MK-1-2                1    10.000
 MK-1-3                1    20.000
 MK-1-4                1    30.000
 MK-1-5                1    40.000
 MK-1-6                1    50.000
 MK-1-7                1    60.000
 MK-1-8                1    70.000
 MK-1-9                1    80.000
 MK-1-10               1    90.000
 MK-1-11               1   100.000
 MK-1-12               1   110.000
 MK-1-13               1   120.000
 MK-1-14               1   130.000
 MK-1-15               1   140.000
 MK-1-16               1   150.000
 MK-2-1                2     0.000
 MK-2-2                2    10.000
 MK-2-3                2    20.000
 MK-2-4                2    30.000
 MK-2-5                2    40.000
 MK-2-6                2    50.000
 MK-2-7                2    60.000
 MK-2-8                2    70.000
 MK-2-9                2    80.000
 MK-2-10               2    90.000
 MK-2-11               2   100.000
 MK-2-12               2   110.000
 MK-2-13               2   120.000
 MK-2-14               2   130.000
 MK-2-15               2   140.000
 MK-2-16               2   150.000
 MK-3-1                3     0.000
 MK-3-2                3    10.000
 MK-3-3                3    20.000
 MK-3-4                3    30.000
 MK-3-5                3    40.000
 MK-3-6                3    50.000
 MK-3-7                3    60.000
 MK-3-8                3    70.000
 MK-3-9                3    80.000
 MK-3-10               3    90.000
 MK-3-11               3   100.000
 MK-3-12               3   110.000
 MK-3-13               3   120.000
 MK-3-14               3   130.000
 MK-3-15               3   140.000
 MK-3-16               3   150.000
 MK-4-1                4     0.000
 MK-4-2                4    10.000
 MK-4-3                4    20.000
 MK-4-4                4    30.000
 MK-4-5                4    40.000
 MK-4-6                4    50.000
 MK-4-7                4    60.000
 MK-4-8                4    70.000
 MK-4-9                4    80.000
 MK-4-10               4    90.000
 MK-4-11               4   100.000
 MK-4-12               4   110.000
 MK-4-13               4   120.000
 MK-4-14               4   130.000
 MK-4-15               4   140.000
 MK-4-16               4   150.000
 MK-5-1                5     0.000
 MK-5-2                5    10.000
 MK-5-3                5    20.000
 MK-5-4                5    30.000
 MK-5-5                5    40.000
 MK-5-6                5    50.000
 MK-5-7                5    60.000
 MK-5-8                5    70.000
 MK-5-9                5    80.000
 MK-5-10               5    90.000
 MK-5-11               5   100.000
 MK-5-12               5   110.000
 MK-5-13               5   120.000
 MK-5-14               5   130.000
 MK-5-15               5   140.000
 MK-5-16               5   150.000
 MK-6-1                6     0.000
 MK-6-2                6    10.000
 MK-6-3                6    20.000
 MK-6-4                6    30.000
 MK-6-5                6    40.000
 MK-6-6                6    50.000
 MK-6-7                6    60.000
 MK-6-8                6    70.000
 MK-6-9                6    80.000
 MK-6-10               6    90.000
 MK-6-11               6   100.000
 MK-6-12               6   110.000
 MK-6-13               6   120.000
 MK-6-14               6   130.000
 MK-6-15               6   140.000
 MK-6-16               6   150.000
!*********************************** Marker Types ********************************************************************
!Co-dominant marker: When heterozygote F1 is present, P1 is coded as 2, F1 is coded as 1, and P2 is coded as 0; Otherwise, P1 is coded as 2, and P2 is coded as 0. 
!Dominant marker: When heterozygote F1 is present, P1 and F1 are coded as 12, and P2 is coded as 0; Otherwise, P1 is coded as 2, and P2 is coded as 0.  
!Recessive markers: When heterozygote F1 is present, P1 is coded as 2, and F1 and P2 are coded as 10; Otherwise, P1 is coded as 2, and P2 is coded as 0. 
!Missing marker is coded as -1. 
 MK-1-1                 2   0   2   0   2   2   0   2   0   2   0   2   0   0   0   2   0   0   2   2   2   2   0   0   2   0   0   0   2   0   2   0   2   0   0   2   2   2   2   0   0   0   0   2   2   0   2   0   0   0   0   2   0   2   2   2   0   2   0   0   2   2   2   0   0   2   2   0   0   2   0   2   0   0   2   2   0   2   0   2   0   0   2   2   0   0   2   2   0   0   2   2   2   2   2   2   2   0   0   2   0   2   2   0   0   2   0   0   0   2   0   2   2   2   2   2   0   2   0   2   0   2   2   0   2   2   2   0   2   2   2   0   2   2   2   0   2   2   2   2   0   2   2   0   0   2   2   2   2   2   0   0   0   2   2   0   2   2   2   0   2   0   0   0   2   0   2   2   0   2   2   2   2   2   2   0   2   2   0   2   0   0   2   0   2   0   2   2   0   0   2   2   2   0   2   0   0   2   2   2
 MK-1-2                 2   0   2   0   2   2   0   2   0   2   0   2   0   0   0   2   0   0   2   2   2   2   0   0   2   0   0   0   2   0   2   0   2   0   0   2   2   2   2   2   0   0   0   2   2   0   2   0   0   0   0   2   0   0   2   2   0   2   0   0   2   0   2   0   0   2   2   0   0   2   0   2   0   0   0   2   2   0   0   2   0   2   2   2   0   0   2   2   0   0   2   2   2   2   2   2   2   0   0   2   0   2   2   0   0   2   0   0   0   2   0   2   2   2   2   2   0   2   0   2   0   2   2   0   2   2   2   0   2   2   2   0   2   2   2   0   2   2   2   2   0   0   2   0   2   2   2   2   2   2   0   0   0   2   2   0   2   2   2   0   2   0   0   0   2   0   2   2   0   2   2   2   0   2   2   0   2   2   2   2   0   2   2   0   2   0   2   2   0   0   2   2   2   2   2   0   0   2   2   2
 MK-1-3                 2   0   2   0   2   2   0   2   0   2   0   2   2   0   0   2   0   0   2   2   2   2   0   0   2   0   0   0   2   0   2   0   2   0   2   0   0   2   2   2   0   0   0   2   2   0   2   0   0   0   0   2   0   0   2   2   0   2   0   0   2   0   2   0   0   2   2   0   0   2   0   2   0   0   0   2   2   0   0   2   0   2   2   2   0   2   2   2   0   0   2   2   2   2   2   0   2   0   0   0   0   2   2   0   0   2   0   0   0   2   0   2   2   2   2   2   0   2   0   2   0   2   2   0   2   2   2   0   0   2   2   0   2   2   2   0   2   2   2   2   0   0   2   0   2   2   2   2   2   2   0   0   0   2   0   0   2   2   2   0   2   0   0   0   2   0   2   2   0   2   2   2   0   2   2   0   2   2   2   2   0   2   0   2   0   0   2   0   0   0   2   2   2   2   2   0   0   2   2   2
 MK-1-4                 2   0   2   0   0   2   0   2   0   2   0   2   2   0   0   2   0   0   2   2   0   2   0   0   2   0   0   0   0   0   2   0   2   0   2   0   0   2   2   2   0   0   0   2   2   0   2   0   0   0   0   2   0   0   2   2   0   2   0   0   2   0   0   0   0   2   2   0   0   2   0   2   2   0   0   2   2   0   0   0   0   2   2   2   0   2   0   2   0   2   0   2   2   2   2   0   2   0   2   0   0   2   2   0   0   2   0   0   0   2   0   2   2   2   2   2   0   2   0   2   0   0   2   0   2   2   0   0   0   2   2   0   2   2   2   0   2   2   2   2   0   0   2   0   2   2   2   2   2   2   0   0   2   2   0   2   0   2   2   0   2   0   2   0   2   0   0   2   0   0   2   2   0   2   2   0   0   2   2   2   0   2   0   2   0   0   2   0   0   0   2   2   0   2   2   0   0   2   2   2
 MK-1-5                 2   0   2   0   0   2   0   2   2   0   0   2   2   0   0   2   0   0   2   2   0   2   0   0   2   0   0   0   0   0   2   0   0   0   2   0   2   2   2   2   0   0   2   2   2   0   2   0   0   0   0   2   0   0   2   2   0   2   2   0   2   0   0   0   2   2   2   0   0   2   0   2   2   0   2   2   2   0   0   0   0   2   2   2   0   2   0   2   0   2   0   2   2   2   0   0   2   2   2   0   0   2   2   0   0   2   0   0   0   2   0   2   2   2   2   2   0   2   0   2   0   0   2   0   2   2   0   0   0   2   2   2   0   2   2   0   2   2   2   0   0   0   2   0   2   2   2   2   2   2   0   0   2   2   0   2   0   2   2   0   2   0   2   0   2   0   0   2   0   0   2   2   0   2   2   0   0   2   2   2   0   2   0   2   2   0   2   0   0   0   2   2   0   2   2   0   0   2   2   2
 MK-1-6                 2   0   2   0   0   2   0   2   2   0   0   2   2   2   0   0   0   0   2   0   0   2   0   0   2   0   0   0   0   0   2   0   0   0   2   0   2   2   2   2   0   0   2   2   2   0   2   0   0   0   0   2   0   0   2   0   0   2   2   2   2   0   2   0   2   2   2   0   0   2   0   2   2   0   0   2   2   0   0   0   0   2   2   2   0   2   0   2   0   2   0   0   2   2   0   0   2   2   2   0   0   2   2   0   0   2   0   0   0   2   0   2   2   2   2   2   0   2   0   2   0   0   2   0   0   0   0   0   0   2   2   0   2   2   2   0   2   2   0   0   0   0   0   0   2   2   2   2   2   2   0   0   2   2   0   0   0   0   2   0   2   0   2   0   2   0   0   2   0   0   2   2   0   2   2   0   2   2   2   2   0   2   0   2   2   0   2   0   0   0   2   2   0   2   2   0   0   2   2   2
 MK-1-7                 2   0   2   0   0   2   0   2   2   0   0   2   2   2   2   0   0   0   2   0   0   2   0   0   2   0   0   0   0   0   0   0   0   0   2   0   2   2   2   2   0   0   2   0   2   0   0   0   0   0   0   2   0   0   2   0   0   2   2   2   2   0   2   0   2   2   2   0   0   2   2   2   2   0   0   2   2   0   0   0   0   2   2   2   0   2   0   2   0   2   0   0   2   2   0   0   2   2   2   0   0   0   2   0   0   2   0   0   0   0   2   2   2   2   2   2   0   2   0   2   0   0   2   0   2   0   0   2   0   2   2   0   2   2   2   0   2   2   0   2   0   2   0   0   2   2   2   2   2   2   0   0   2   2   0   0   0   0   2   2   0   0   2   0   2   0   0   2   0   0   2   2   0   2   2   0   2   2   2   2   0   0   0   0   2   0   2   0   0   0   2   0   2   2   2   0   0   2   2   2
 MK-1-8                 0   0   2   0   0   0   0   2   2   2   2   2   2   2   2   0   0   0   2   2   0   2   0   0   2   0   0   0   0   0   0   2   0   0   2   0   2   2   2   2   0   0   2   0   2   0   0   0   0   0   0   2   2   0   0   0   0   2   2   2   2   2   2   0   2   2   2   0   0   2   2   2   2   0   0   2   2   0   0   0   0   2   2   2   0   2   0   2   0   2   0   0   2   2   0   0   2   2   2   0   0   0   2   0   0   2   0   0   0   0   2   0   2   0   2   2   2   2   0   2   0   0   2   0   2   0   0   2   0   2   2   0   0   2   2   0   2   2   0   2   0   2   0   2   2   2   2   2   2   2   0   0   2   2   0   0   0   0   2   2   0   0   2   0   2   0   0   2   0   0   2   2   0   2   2   0   2   2   2   2   0   0   0   0   2   0   2   2   0   0   0   0   2   2   2   0   0   2   2   2
 MK-1-9                 0   0   2   0   0   0   0   2   2   2   2   2   2   2   2   0   0   0   2   2   0   2   0   0   2   0   0   0   0   2   0   2   0   0   2   0   2   2   2   2   0   0   2   0   2   2   0   0   0   0   0   2   2   0   0   0   0   2   2   2   0   2   2   2   2   2   2   0   0   2   2   0   2   0   2   0   2   0   0   0   0   2   2   2   0   2   0   0   0   2   0   0   2   2   0   0   2   2   2   0   0   2   2   0   0   2   0   0   0   0   2   0   2   0   2   2   2   2   0   2   0   0   2   0   2   0   0   2   0   2   2   2   0   2   2   0   2   2   0   0   0   2   0   2   2   2   2   0   2   2   0   0   2   2   2   2   0   0   2   0   2   0   2   0   2   0   0   2   0   0   2   2   0   2   2   0   2   2   2   2   0   0   0   0   2   2   2   2   0   0   0   0   2   0   2   0   0   2   2   2
 MK-1-10                0   0   2   2   0   0   0   2   2   2   2   2   0   2   2   0   0   0   2   2   0   2   0   0   0   0   0   0   2   2   0   2   0   0   0   0   2   2   2   2   0   0   2   0   2   2   0   0   0   0   0   2   2   0   0   0   0   2   2   2   0   2   2   0   2   2   2   0   0   2   2   0   2   0   2   2   2   0   0   0   0   2   2   2   0   2   0   0   0   2   0   0   2   2   0   0   2   2   2   0   0   2   2   0   0   2   2   0   0   0   2   2   2   0   2   2   2   2   0   2   0   2   2   0   2   0   0   2   2   2   2   2   0   2   2   0   2   2   0   0   0   2   0   2   2   2   2   0   2   2   0   2   2   2   2   2   0   0   2   0   2   0   2   0   0   0   0   2   0   0   2   2   0   2   2   0   2   2   2   2   0   0   0   0   2   0   2   2   0   0   0   0   2   0   0   0   0   2   2   2
 MK-1-11                0   0   2   2   0   0   0   2   2   2   2   2   0   2   2   0   0   0   2   2   0   2   0   0   0   0   0   0   2   2   0   2   0   2   0   0   0   2   2   2   0   0   2   0   2   2   0   0   0   0   0   0   2   0   0   0   0   2   2   2   0   2   2   0   2   2   2   0   0   0   2   0   2   0   2   2   2   0   0   0   0   2   2   2   0   0   0   0   0   0   0   0   2   0   0   0   2   2   2   0   0   2   2   0   0   2   2   0   0   0   2   2   2   0   2   2   2   2   0   2   0   2   2   0   2   0   0   2   2   2   2   2   0   2   2   2   2   2   0   0   0   2   0   2   2   2   2   0   2   2   0   2   2   0   2   2   2   0   2   2   2   0   2   0   0   0   0   2   0   2   2   2   0   2   2   0   2   2   2   2   0   0   0   0   2   0   2   2   0   0   0   0   2   0   0   0   0   2   2   2
 MK-1-12                0   0   2   2   0   2   0   2   2   2   2   2   0   2   2   0   0   0   2   2   2   2   0   0   0   0   0   0   2   0   0   2   0   2   0   0   0   2   2   2   0   0   0   0   2   2   0   0   0   0   0   0   0   0   2   0   0   2   2   2   0   2   2   0   2   2   0   0   0   0   2   0   0   0   2   2   2   0   0   0   2   2   2   2   0   2   0   0   0   0   0   2   2   0   0   0   2   2   2   0   0   0   2   0   0   2   2   0   0   0   2   2   0   0   2   2   2   2   0   2   0   0   2   0   2   0   0   2   2   2   2   2   0   2   2   2   2   2   0   0   0   2   0   2   2   2   2   0   2   2   0   2   2   0   2   2   2   0   2   0   2   0   2   0   0   2   0   2   0   2   2   2   0   2   2   0   2   0   2   2   0   0   0   0   2   0   2   2   0   0   0   0   2   0   0   0   0   0   2   2
 MK-1-13                0   2   2   2   0   2   0   0   0   2   0   2   0   2   2   0   0   0   2   2   2   2   0   0   0   0   0   0   0   0   0   2   0   2   0   0   2   2   2   2   0   0   0   0   2   2   0   0   0   0   2   0   0   2   2   0   0   0   2   2   0   2   2   0   2   2   0   0   2   0   2   0   2   0   2   2   2   0   0   2   0   2   2   2   0   2   0   2   0   0   0   2   0   0   0   0   2   2   2   0   0   0   0   0   0   2   2   0   0   0   2   2   0   0   2   2   2   2   0   0   0   0   2   0   2   0   0   2   2   2   2   2   0   2   2   2   2   2   0   0   0   2   0   2   2   0   2   0   2   2   0   2   2   0   2   0   2   0   2   2   2   0   0   0   0   2   0   2   0   0   2   2   0   2   2   0   0   0   2   2   2   0   0   0   2   0   2   2   2   0   0   0   2   0   0   0   0   0   2   2
 MK-1-14                0   2   2   2   0   2   0   0   2   2   0   2   0   2   2   0   0   0   2   2   2   2   0   0   0   0   0   0   0   0   0   2   0   2   0   0   2   2   2   2   0   0   0   0   0   2   2   0   0   0   2   0   0   2   2   0   0   0   2   2   0   2   2   0   2   2   0   0   2   2   2   0   2   0   2   0   2   0   0   2   0   2   2   2   0   2   0   2   0   0   2   2   0   0   0   0   2   2   2   0   0   0   0   0   0   2   0   0   0   0   2   2   0   0   2   0   2   2   0   2   0   0   0   0   2   0   0   2   2   2   2   2   0   2   2   2   2   2   0   0   0   0   0   2   2   0   2   0   2   2   0   2   2   0   2   0   2   0   2   2   2   0   0   0   0   2   0   2   0   0   2   2   0   0   2   0   0   0   0   2   2   0   0   0   2   0   2   2   2   0   0   0   0   0   0   0   0   0   2   2
 MK-1-15                0   2   2   2   0   2   0   0   2   2   0   0   2   2   2   0   0   0   2   0   2   2   0   0   0   2   0   0   0   0   0   2   0   2   0   0   2   2   2   2   0   0   0   2   0   2   2   0   0   0   2   0   0   2   2   0   0   0   2   2   2   2   2   0   2   2   0   0   2   2   2   0   2   0   2   2   0   0   0   2   0   2   2   0   0   2   0   2   0   0   2   2   0   0   0   0   2   2   2   2   0   0   0   2   0   2   0   0   0   0   2   2   0   0   2   0   2   2   0   2   0   0   0   0   2   0   0   2   2   2   2   2   0   2   2   2   2   2   0   0   0   0   0   2   2   0   2   2   2   2   0   2   0   0   2   0   2   0   2   0   2   0   2   2   0   2   0   2   0   0   2   2   0   0   0   0   0   0   0   2   2   0   0   0   2   0   2   2   2   0   0   0   0   0   0   0   0   0   2   2
 MK-1-16                0   2   2   2   0   2   0   0   2   0   0   0   2   2   2   0   0   0   2   0   2   2   0   0   0   2   0   0   0   0   0   2   0   2   0   0   2   2   0   2   0   0   2   2   0   2   0   0   0   0   2   0   0   2   2   0   0   0   2   2   0   2   2   0   2   2   0   0   2   2   0   0   0   2   2   2   0   0   0   2   0   2   2   0   0   2   0   2   0   0   0   2   0   0   0   0   2   2   0   2   0   0   0   2   0   2   0   0   0   0   2   2   0   0   2   0   2   2   2   2   0   0   0   0   2   2   0   2   2   2   2   2   0   2   2   2   2   2   0   2   0   0   0   2   2   0   2   2   2   2   0   2   0   0   2   0   2   0   2   0   2   2   2   2   0   2   0   2   0   0   2   2   0   0   0   0   0   0   0   2   2   0   0   0   2   0   2   0   2   0   0   0   0   0   0   0   0   0   0   2
 MK-2-1                 0   0   2   2   0   2   0   0   0   2   2   0   2   0   0   0   0   0   0   2   2   2   2   0   0   2   2   0   0   0   2   0   2   2   2   0   2   0   2   2   2   0   0   2   0   2   2   0   0   2   2   0   0   2   0   2   2   2   0   0   2   2   0   0   0   2   0   2   0   2   2   2   2   0   2   0   0   0   0   0   2   0   0   2   0   2   0   2   0   2   2   0   0   0   0   2   2   0   0   2   2   2   0   0   0   2   0   0   2   0   2   0   2   2   0   2   0   0   2   0   0   2   2   2   2   0   2   0   0   2   0   2   0   2   2   2   2   2   0   0   2   0   0   0   0   0   0   0   2   2   2   2   0   0   2   2   0   2   2   2   0   2   2   2   0   2   0   0   2   0   0   0   2   2   0   2   2   0   0   2   2   2   0   2   0   2   0   2   0   2   0   0   2   2   0   0   2   0   2   2
 MK-2-2                 0   0   2   2   0   2   2   0   0   2   2   0   2   0   0   0   0   0   0   2   2   2   2   0   0   2   2   0   0   0   2   2   2   2   2   0   2   2   2   2   2   2   0   2   0   2   0   0   0   2   2   0   0   2   0   2   2   2   0   0   2   2   0   0   0   2   0   2   0   2   2   2   2   0   2   0   0   0   0   0   2   0   0   2   0   2   0   2   0   2   2   2   0   0   0   2   2   2   0   2   2   2   0   0   0   2   0   0   2   2   2   0   2   0   0   2   2   0   2   0   2   0   2   2   2   0   2   2   0   2   0   2   0   2   2   0   2   2   0   0   0   0   0   0   0   0   0   0   2   2   2   2   0   0   2   2   0   2   2   2   0   2   2   2   0   2   0   0   2   0   0   0   2   2   0   2   2   0   0   2   2   2   0   2   0   0   0   2   0   2   0   0   2   2   0   0   2   2   0   2
 MK-2-3                 2   0   2   2   0   2   2   0   0   2   2   0   2   0   0   0   0   0   0   2   2   2   2   0   0   2   2   0   0   0   2   2   2   2   2   0   2   2   2   0   2   2   0   2   2   2   0   0   0   2   2   2   0   0   0   2   2   2   0   0   2   2   0   0   0   2   0   2   0   2   2   2   2   0   2   0   2   0   0   0   0   0   0   0   0   2   0   2   0   2   2   2   0   0   0   2   2   2   0   2   2   2   2   0   0   2   0   0   2   2   2   2   2   0   0   2   2   0   2   0   2   2   2   2   2   0   2   2   0   2   0   2   0   2   0   0   2   2   0   0   0   0   0   0   0   0   0   0   2   2   2   0   2   0   2   2   0   2   0   2   0   2   2   0   0   2   0   0   2   0   0   0   0   2   0   2   2   0   0   2   2   2   0   2   0   0   0   2   0   2   0   0   2   2   0   0   2   2   0   2
 MK-2-4                 2   0   2   0   0   2   2   0   0   2   2   0   2   0   2   0   0   0   0   2   2   2   2   0   0   2   2   0   0   0   2   2   2   0   2   0   2   0   2   0   2   2   0   2   2   2   0   0   0   2   2   2   0   0   0   2   2   2   0   0   2   2   0   0   0   2   0   2   0   0   2   2   2   0   2   0   2   0   0   0   0   2   0   0   0   2   0   2   0   2   0   2   2   0   0   2   2   2   0   2   2   2   2   0   0   2   0   0   2   2   2   2   2   0   0   2   2   0   2   0   2   2   2   2   2   0   2   2   0   2   0   2   0   2   0   0   2   2   0   0   0   0   2   0   0   0   0   0   2   2   0   0   2   0   2   2   0   2   0   2   0   2   2   0   0   2   2   0   2   0   0   0   0   2   0   2   2   0   0   2   2   2   0   2   0   2   0   2   0   2   0   0   2   2   2   0   2   2   0   2
 MK-2-5                 2   0   2   0   0   0   2   0   0   2   2   0   2   0   2   0   0   0   0   2   2   2   2   0   0   2   2   0   0   0   2   2   2   0   2   0   2   2   0   0   2   2   0   2   2   2   0   0   0   0   2   2   0   0   0   2   2   2   0   0   2   2   0   0   0   2   0   0   0   0   2   2   2   2   2   0   2   2   2   0   0   2   0   0   0   2   0   2   0   2   0   2   2   0   0   2   2   2   0   2   2   2   0   0   0   2   0   0   2   2   2   2   0   0   0   2   2   0   2   2   2   2   2   2   2   0   2   2   2   2   0   2   0   2   0   0   2   2   0   0   0   0   2   0   0   0   0   0   2   2   2   0   2   0   2   2   2   2   0   2   2   2   2   0   0   2   2   0   2   2   0   0   0   2   0   2   2   0   0   2   2   2   0   2   0   2   0   2   0   2   0   0   2   2   2   0   2   2   0   2
 MK-2-6                 2   0   2   0   0   0   2   0   0   2   2   0   2   0   2   2   0   0   0   2   2   2   2   0   2   2   2   0   2   0   2   2   2   0   2   0   2   2   0   0   2   2   0   0   2   2   0   0   0   0   2   0   0   0   0   2   2   2   0   0   2   2   0   0   0   2   0   0   0   2   2   2   2   2   2   0   2   2   2   0   0   2   0   0   0   2   0   0   0   2   0   2   0   0   0   2   2   2   0   2   0   2   0   0   0   2   0   0   2   2   2   2   0   0   2   2   2   0   2   2   2   2   2   2   2   0   0   2   2   2   0   2   0   2   0   0   2   2   0   0   2   2   2   0   0   0   2   0   2   2   2   2   2   0   2   2   2   2   0   2   2   2   2   0   0   2   2   0   2   2   0   0   0   2   0   2   2   0   0   2   2   0   0   2   0   2   2   2   2   0   0   0   2   2   0   0   2   2   0   2
 MK-2-7                 2   0   2   0   0   0   2   0   0   2   2   2   2   2   2   2   0   0   0   2   2   2   2   0   2   2   2   0   2   0   2   2   2   0   2   0   2   2   0   0   0   2   0   0   2   2   0   0   0   0   2   0   0   0   0   2   2   2   0   0   2   0   0   0   0   2   0   0   0   2   2   2   2   2   2   0   2   0   2   0   0   2   0   2   0   2   0   0   0   2   0   2   0   0   0   2   0   2   0   2   0   2   0   0   0   2   0   0   2   2   2   2   0   0   2   2   2   0   2   0   2   2   0   2   2   0   0   2   2   2   0   0   2   2   0   0   2   2   0   0   2   2   2   2   0   0   2   0   2   2   2   2   2   0   2   2   0   2   0   2   0   2   2   0   0   2   2   0   2   2   0   0   0   2   0   2   2   0   0   2   2   0   0   0   0   2   2   2   2   0   0   0   2   2   0   0   2   2   0   2
 MK-2-8                 2   0   2   0   0   0   2   0   0   2   2   2   2   2   2   0   0   0   0   2   2   2   2   0   2   2   2   0   2   2   0   2   2   0   0   0   2   2   0   0   0   2   0   2   2   2   0   0   0   0   2   0   0   0   0   2   2   2   0   0   2   0   0   0   0   2   0   2   0   2   2   0   2   2   2   0   2   0   2   0   0   2   0   2   2   2   0   0   0   2   0   2   0   0   0   2   0   2   0   2   0   2   2   2   0   2   0   0   2   2   2   2   0   0   2   2   2   2   2   0   2   2   0   2   2   0   0   2   2   2   0   0   2   2   0   0   2   2   0   0   2   2   2   2   0   0   2   0   2   0   2   0   2   0   2   2   0   2   0   2   0   2   2   0   0   2   2   2   2   2   0   0   0   2   0   2   2   0   0   2   0   0   0   0   0   2   2   2   2   0   0   0   2   2   0   0   2   2   0   2
 MK-2-9                 2   0   2   0   0   0   2   0   0   2   2   2   2   2   2   0   0   0   0   2   2   2   2   0   2   2   2   0   2   2   0   2   2   0   0   0   2   2   0   0   0   2   0   2   2   2   0   0   0   0   2   0   0   0   0   2   2   2   0   0   2   0   0   0   0   2   2   2   0   2   2   0   2   2   2   0   0   0   2   0   0   2   0   0   2   2   0   0   0   2   0   2   0   0   0   2   0   0   0   2   0   2   2   2   0   2   0   0   2   2   0   2   0   0   0   2   0   2   2   2   0   2   0   2   0   0   0   2   2   2   0   0   0   2   0   0   2   0   0   0   2   2   2   0   0   0   2   0   2   0   2   0   2   0   2   2   0   2   0   2   0   2   2   0   0   2   2   2   2   0   0   0   0   2   0   2   2   2   0   2   0   2   0   0   0   2   2   2   2   0   2   0   2   2   0   0   2   2   0   2
 MK-2-10                2   0   2   0   0   0   0   0   0   2   2   2   0   2   2   0   0   0   0   2   2   0   2   0   2   2   2   0   2   2   0   2   2   0   0   0   2   0   0   0   0   2   0   2   2   2   0   0   2   0   2   0   0   0   0   2   2   2   0   0   2   0   0   0   0   2   2   2   0   2   2   0   2   2   2   0   0   0   2   0   0   2   0   0   0   2   0   0   0   2   0   2   0   0   2   2   0   0   0   2   0   2   2   2   0   2   0   0   2   2   0   2   0   0   0   2   0   0   0   2   0   2   2   2   0   0   0   2   2   2   0   0   0   2   0   0   2   0   0   0   2   2   2   0   0   0   2   0   2   0   2   0   2   0   0   2   0   0   0   0   0   2   0   0   0   2   2   2   2   0   0   0   0   2   0   2   2   2   0   2   0   2   0   0   0   2   2   2   2   0   2   0   2   2   2   0   2   2   0   2
 MK-2-11                2   0   2   0   0   0   0   0   0   2   2   0   0   2   2   0   0   0   0   2   2   0   2   0   2   2   2   0   2   0   0   2   2   2   0   0   2   0   0   0   0   2   0   0   2   2   0   0   2   0   2   0   0   0   2   2   2   2   0   0   2   0   0   0   0   2   2   2   0   2   2   0   2   2   2   0   0   0   2   0   0   2   0   0   0   2   0   0   0   2   0   2   0   0   2   2   0   0   0   0   0   2   2   2   0   2   0   0   0   2   0   2   0   0   0   2   0   0   0   2   0   2   2   0   0   0   0   2   2   2   0   0   0   2   0   0   2   0   0   0   2   0   2   0   0   0   2   0   2   0   2   0   2   0   0   2   0   0   0   0   0   2   0   0   0   0   2   2   2   0   0   0   0   0   0   2   2   2   0   2   0   2   0   0   0   0   2   2   2   0   2   0   2   2   2   0   2   2   0   2
 MK-2-12                2   0   2   0   0   0   0   0   0   0   2   0   0   2   2   0   0   0   0   2   2   0   2   0   2   2   2   2   2   0   0   2   0   2   0   0   2   0   0   0   2   2   0   0   2   2   0   2   2   0   2   0   0   0   0   2   2   2   2   0   2   0   0   0   0   2   2   2   0   2   2   2   2   2   2   0   0   0   2   0   0   2   0   0   0   2   0   0   0   2   0   2   0   0   2   0   0   0   0   0   2   0   2   2   0   2   0   0   0   2   0   2   0   0   0   2   0   0   0   0   0   2   2   2   0   0   2   2   2   0   0   0   0   2   0   0   0   0   0   0   2   0   0   0   0   0   2   0   2   2   2   0   2   0   0   2   0   0   0   0   0   2   0   0   0   0   2   2   2   0   0   0   0   0   0   2   0   2   0   2   0   2   2   0   0   0   2   0   2   0   2   0   2   2   2   0   2   2   0   0
 MK-2-13                2   0   2   0   0   0   2   0   0   0   2   0   0   2   2   0   0   0   0   2   2   0   2   0   2   2   2   2   2   0   0   2   0   2   0   0   2   0   0   0   0   2   0   0   2   2   0   2   0   0   2   0   0   0   0   2   2   2   2   0   2   0   0   0   0   2   2   2   0   2   2   2   2   2   2   0   0   0   2   0   2   2   0   0   0   0   0   0   0   2   0   2   2   0   2   0   0   0   2   0   2   0   2   2   0   2   2   0   0   2   0   2   2   0   2   2   0   0   0   0   0   2   2   2   0   0   2   2   2   0   0   0   0   2   0   2   0   0   0   0   2   0   0   0   0   0   2   0   2   2   2   0   2   0   2   2   0   0   0   0   0   2   0   0   0   0   2   2   2   0   0   2   0   0   0   2   0   2   2   2   0   2   2   0   0   0   2   0   2   2   2   2   2   2   2   0   2   2   0   0
 MK-2-14                2   0   2   0   0   0   2   0   0   0   0   2   0   2   2   0   0   0   0   2   2   0   2   0   2   0   2   2   2   0   0   2   0   2   2   0   0   0   0   0   0   2   0   0   2   2   0   2   0   0   2   0   0   2   0   2   2   2   2   2   2   0   0   0   0   2   0   2   0   2   2   2   2   2   2   2   0   0   2   0   2   2   0   0   0   0   0   2   0   2   0   2   2   2   2   0   0   0   2   0   2   0   2   2   2   2   2   0   0   2   0   2   2   0   2   0   0   0   0   0   0   2   2   2   0   0   2   2   2   0   0   0   0   2   0   2   0   0   0   2   2   0   0   0   0   0   2   0   0   2   2   0   2   0   2   2   0   0   0   0   0   2   0   0   0   2   2   2   2   0   2   2   0   0   2   2   0   2   2   2   0   2   2   0   0   0   2   0   0   2   2   0   2   2   2   0   2   2   0   0
 MK-2-15                2   0   2   0   0   0   2   0   0   0   0   2   2   2   2   0   0   0   0   2   2   2   2   0   2   0   2   2   2   0   0   2   2   2   0   0   0   0   0   0   2   2   0   0   2   0   0   0   0   0   2   0   0   2   0   2   0   0   2   2   2   0   0   0   0   2   0   2   0   2   2   2   2   2   2   2   0   0   2   2   2   2   0   0   0   0   0   2   0   0   0   2   2   2   2   0   0   0   2   0   2   0   2   2   2   2   2   0   0   0   0   2   2   0   2   0   0   0   0   0   0   2   0   2   0   0   0   2   2   0   0   0   2   2   0   2   0   0   0   2   2   2   0   0   2   0   2   2   0   2   2   0   2   0   2   2   0   0   0   0   2   2   0   0   0   2   2   2   2   0   2   2   0   0   2   2   2   0   2   2   0   2   2   2   0   0   0   0   2   2   2   0   2   2   2   2   2   2   0   0
 MK-2-16                2   0   2   0   0   0   2   0   0   0   0   2   2   2   2   0   0   0   0   2   2   2   2   0   2   0   2   2   2   0   0   2   2   2   0   0   0   0   0   0   2   2   2   0   2   0   0   0   0   0   0   0   0   2   0   2   0   2   2   2   2   0   2   0   0   2   0   2   0   2   2   0   2   2   2   2   0   0   2   0   2   2   0   0   0   0   0   2   0   0   0   2   2   2   2   0   0   0   2   0   2   0   2   2   2   2   2   0   2   2   2   2   2   0   2   0   0   0   0   0   0   2   0   2   0   0   0   2   0   2   0   0   2   2   2   2   0   0   0   2   2   2   0   0   2   0   2   2   0   2   2   0   2   0   2   2   0   0   0   0   2   2   0   0   0   2   2   0   2   0   2   2   0   0   2   2   2   0   2   2   0   0   2   2   0   0   0   0   2   2   2   0   2   0   2   2   2   2   0   0
 MK-3-1                 2   0   0   0   0   0   0   2   2   2   0   0   2   0   2   0   2   0   0   0   0   2   0   0   0   0   0   2   0   2   0   2   2   0   2   2   2   0   2   2   2   2   2   0   0   0   0   0   2   2   0   2   0   0   2   0   0   2   0   2   0   2   2   0   0   2   2   0   2   0   0   0   2   0   0   2   0   2   2   2   0   2   0   0   2   0   0   2   2   0   0   0   2   2   2   2   2   0   0   0   2   2   0   0   0   2   2   2   2   2   2   0   2   0   2   2   0   2   2   0   2   0   2   2   2   2   2   2   2   0   0   2   0   0   0   0   0   2   2   2   2   0   2   2   0   2   2   0   0   2   2   0   0   2   2   0   0   2   2   0   0   2   2   0   2   2   0   2   0   0   0   0   0   0   0   2   2   0   2   0   2   0   2   0   2   2   2   0   2   0   0   0   2   0   2   2   2   0   2   0
 MK-3-2                 2   0   0   0   0   0   0   2   2   2   0   0   2   0   2   0   0   0   0   0   0   2   0   2   0   0   0   2   0   2   0   2   2   0   2   2   2   0   2   2   2   2   2   0   0   0   0   0   2   2   0   2   0   0   2   2   0   2   0   2   0   2   2   0   0   2   2   0   2   0   0   0   0   2   0   2   0   2   2   2   0   2   0   0   2   0   0   2   2   0   0   0   2   2   2   2   2   0   0   0   2   2   0   0   0   0   2   2   2   2   2   0   2   0   2   2   0   2   2   0   2   0   2   2   2   2   0   2   2   0   0   2   0   0   0   0   0   2   2   2   2   0   2   2   0   2   2   0   0   2   2   0   0   2   2   0   0   2   2   0   0   2   2   0   2   2   0   0   0   0   0   0   0   0   0   2   2   0   2   0   2   0   2   2   2   2   2   0   2   0   0   0   2   0   2   2   2   2   2   0
 MK-3-3                 2   0   0   0   0   0   0   2   2   2   0   0   2   0   2   0   0   0   0   0   2   2   2   2   0   0   0   0   0   2   0   2   2   0   2   2   2   0   2   2   2   2   2   0   0   0   0   0   2   2   0   2   0   0   2   2   0   2   0   2   0   2   2   0   0   2   2   0   2   0   0   0   0   2   0   2   2   2   2   2   2   2   0   0   2   0   0   2   0   0   0   0   0   2   2   2   2   0   2   0   2   2   0   0   0   0   2   2   2   2   2   0   2   0   2   0   2   2   2   0   2   0   2   0   2   2   2   2   2   0   0   2   0   0   0   0   0   2   2   2   2   0   2   2   0   2   2   0   0   2   2   2   0   2   0   0   0   2   2   2   0   2   2   0   0   2   0   2   2   0   0   0   0   2   0   2   2   0   2   2   2   0   2   2   2   0   2   0   2   0   0   0   2   0   2   2   2   2   2   0
 MK-3-4                 2   0   0   0   0   0   0   2   2   2   0   0   2   0   2   0   0   2   0   0   2   2   2   2   0   0   0   0   0   2   0   2   2   2   2   0   2   0   2   2   2   2   0   0   2   0   0   0   2   2   0   2   0   0   0   2   2   2   0   2   0   0   2   0   0   2   2   0   2   2   0   0   0   2   0   0   2   2   2   0   2   0   0   0   2   0   0   2   0   0   0   0   0   2   2   2   2   0   2   0   2   2   0   0   0   0   2   2   2   2   2   0   0   0   2   0   2   2   2   0   2   0   2   0   2   2   2   2   2   0   0   2   0   0   0   0   0   2   2   2   2   0   2   2   0   2   2   0   2   2   2   2   0   2   0   0   0   2   2   0   0   2   2   0   0   0   0   2   2   0   0   0   0   2   0   2   2   0   2   2   2   0   2   2   2   2   2   0   2   0   0   0   2   0   2   2   2   2   0   0
 MK-3-5                 0   0   0   0   0   0   0   0   2   2   0   0   2   0   2   0   0   2   0   0   2   2   2   0   0   0   0   0   0   2   0   2   2   2   2   0   2   0   0   2   2   2   0   0   2   0   2   0   2   2   0   2   0   0   0   2   2   0   0   2   0   0   2   0   0   2   2   0   2   0   0   0   0   2   0   0   2   2   2   0   2   0   2   0   2   0   0   2   2   0   0   0   0   2   2   2   2   0   2   2   2   2   0   0   0   0   2   2   2   2   2   2   0   0   2   0   2   2   2   0   2   0   2   0   2   0   2   0   2   0   0   2   0   0   0   0   0   2   2   2   2   0   2   2   0   2   2   0   2   2   2   2   0   2   0   0   2   0   2   0   0   2   2   0   0   0   2   2   2   0   0   0   0   2   0   2   2   0   2   2   0   0   2   2   0   0   2   0   2   0   0   0   2   0   2   2   2   2   0   0
 MK-3-6                 0   0   0   0   0   0   0   0   2   2   0   2   2   0   2   0   0   2   2   0   2   2   0   0   0   0   0   0   0   2   0   2   0   0   2   0   2   0   0   2   2   2   0   0   2   0   2   0   2   2   0   2   0   0   0   2   2   0   2   0   0   0   2   0   0   2   2   0   2   0   0   0   0   2   0   0   2   2   2   0   2   2   2   0   0   0   0   2   2   0   0   0   0   2   2   2   2   0   2   2   2   2   2   0   0   0   2   2   2   2   0   2   0   0   2   0   2   2   2   0   2   0   2   0   2   0   2   0   2   0   0   2   0   0   0   2   0   2   2   2   2   0   2   2   0   2   2   2   2   2   2   2   2   2   0   0   2   0   2   0   0   2   0   0   0   0   2   0   2   0   0   0   0   2   0   2   0   0   2   2   0   0   0   2   0   0   2   0   2   0   0   2   2   0   2   0   2   2   0   0
 MK-3-7                 0   0   0   0   0   0   0   0   2   2   0   2   2   0   2   0   0   2   2   2   2   2   0   0   0   2   0   0   0   2   0   2   0   0   2   0   2   2   0   2   2   2   0   0   2   0   2   0   2   2   0   2   0   2   0   0   2   0   2   0   0   0   2   0   0   2   2   0   2   0   0   0   2   2   0   0   2   2   2   0   2   2   2   0   0   0   0   2   2   0   0   0   0   0   2   2   2   0   2   2   2   2   2   2   0   0   2   0   2   2   2   2   0   0   2   0   0   2   2   0   2   0   2   0   2   0   2   0   2   0   0   2   0   0   0   0   0   2   2   2   2   0   2   2   0   2   0   2   2   2   2   2   2   2   0   0   2   0   2   0   0   2   0   0   0   0   2   0   2   0   0   2   2   2   0   2   2   0   2   2   0   0   0   2   0   0   2   0   2   0   0   2   0   0   2   0   2   2   0   0
 MK-3-8                 0   0   0   0   2   0   0   0   2   2   0   2   2   2   2   0   0   2   2   2   2   2   0   0   0   2   2   0   0   2   0   2   0   0   2   0   2   2   0   2   2   2   0   0   0   0   2   0   2   2   0   0   0   2   2   0   2   0   0   0   2   0   2   0   0   2   2   0   2   0   0   0   2   2   0   0   2   2   2   0   2   2   2   0   0   0   0   2   0   0   0   0   0   0   2   0   2   0   2   2   2   2   2   2   2   0   0   0   2   2   2   2   0   0   2   0   0   2   2   0   2   0   2   0   2   0   2   0   2   2   0   2   0   0   2   0   0   2   2   2   2   2   2   2   2   2   0   2   2   2   2   2   2   0   0   0   2   0   2   0   0   2   0   0   0   0   2   0   2   0   0   2   2   2   0   2   2   0   2   2   0   0   0   2   0   0   2   0   2   0   0   2   0   0   2   0   2   2   0   0
 MK-3-9                 0   0   0   0   2   0   0   0   2   2   2   2   2   2   2   0   0   2   2   0   2   2   0   0   0   2   2   0   0   0   0   2   0   0   2   0   2   2   0   2   2   2   0   0   0   0   2   0   2   2   0   2   0   2   2   0   2   0   0   0   2   0   2   0   0   2   2   2   2   0   0   0   2   2   2   0   2   2   2   0   2   2   2   0   0   0   2   0   0   0   0   0   2   0   2   0   2   2   2   2   2   2   2   2   2   2   0   0   0   2   2   2   0   0   2   2   0   2   2   0   2   0   2   0   2   0   2   0   2   2   0   0   2   0   2   0   0   2   2   2   2   2   2   2   2   2   0   2   2   2   2   2   2   2   0   0   2   2   2   0   0   2   0   0   0   0   0   0   2   0   0   2   2   2   2   2   2   0   2   2   0   0   0   2   0   0   2   0   0   0   0   2   0   0   2   0   2   2   0   0
 MK-3-10                0   0   0   0   2   0   0   0   2   2   2   2   2   0   0   0   0   2   2   0   2   2   0   0   0   2   2   0   0   0   0   2   0   0   2   0   0   2   0   2   2   2   0   0   0   0   2   0   2   2   2   2   0   2   2   0   2   0   0   0   2   0   2   0   0   2   0   2   2   0   0   0   2   2   2   0   2   2   2   0   2   0   2   0   0   0   2   2   0   0   0   0   2   0   2   0   2   2   2   2   2   2   2   2   2   2   0   0   0   2   2   0   0   0   2   0   0   2   2   0   0   0   2   0   2   0   2   0   2   0   0   0   2   0   2   0   0   2   2   2   0   2   2   2   2   2   0   2   2   2   2   2   2   2   0   0   2   2   2   0   0   2   0   0   2   0   0   0   2   0   0   2   2   2   2   2   2   0   0   2   0   0   0   2   0   0   2   0   0   0   0   2   0   0   2   0   2   2   0   0
 MK-3-11                0   0   0   0   2   0   0   0   2   2   2   2   2   0   0   0   0   2   0   0   2   2   0   0   0   2   2   0   0   0   0   2   0   0   2   0   0   2   0   2   2   2   0   0   0   0   2   0   2   2   2   2   0   2   2   0   2   0   0   0   2   0   2   0   0   2   0   2   2   0   0   0   2   2   0   0   2   2   2   0   2   0   2   2   0   0   2   0   0   0   0   0   2   2   2   0   2   2   2   2   2   0   2   0   0   2   0   0   0   2   2   0   0   0   2   0   0   2   2   0   0   0   2   2   2   0   2   0   2   0   0   0   2   0   2   0   0   2   2   2   0   2   2   2   2   2   0   2   2   0   2   2   2   2   0   0   2   2   2   0   0   2   0   0   2   0   0   2   2   0   0   2   2   2   2   2   2   0   0   2   0   0   0   2   0   0   2   0   0   0   0   2   0   0   2   0   2   2   0   0
 MK-3-12                0   0   2   0   2   0   0   0   2   2   2   0   2   0   0   0   0   2   0   0   2   2   0   0   0   2   2   0   0   0   0   2   0   0   2   0   0   2   0   2   2   2   0   0   0   0   2   0   2   2   2   2   0   2   2   0   2   0   0   0   2   0   2   0   0   0   0   2   2   0   0   0   2   2   0   0   2   2   2   0   2   0   2   2   0   0   2   0   2   0   0   0   2   2   0   0   2   2   2   2   2   0   2   0   0   2   2   0   0   2   2   0   0   0   2   0   0   2   2   0   0   0   2   0   2   0   2   0   2   2   0   0   2   0   0   0   0   2   2   2   0   2   2   2   2   2   0   2   2   0   2   2   2   0   0   0   2   2   2   0   0   2   0   0   2   0   0   2   2   0   0   2   2   2   2   0   2   0   0   2   0   2   2   2   0   0   2   2   2   0   0   2   0   0   2   0   2   2   0   0
 MK-3-13                0   0   2   0   2   0   0   0   2   2   2   0   2   0   0   0   0   2   0   0   2   2   0   0   0   2   2   0   0   0   0   2   0   0   2   0   0   2   0   2   0   2   0   0   0   0   0   0   2   2   2   2   2   2   2   0   2   0   0   0   0   0   2   0   0   0   0   2   0   2   0   0   2   2   0   0   2   2   2   0   2   0   2   2   0   0   2   0   2   0   0   0   2   2   0   0   2   2   2   2   0   0   2   0   0   2   2   0   0   2   2   0   0   0   2   0   0   2   2   0   0   0   2   2   0   2   2   0   2   2   0   0   2   0   0   0   2   2   2   0   0   2   2   0   2   2   0   2   2   0   2   2   2   0   0   0   2   2   2   0   0   2   0   0   2   0   0   2   2   0   0   2   2   2   2   0   2   0   0   2   0   2   2   2   0   0   2   0   2   2   0   2   0   0   2   0   2   2   0   0
 MK-3-14                0   2   2   2   2   0   0   0   0   2   2   0   2   0   0   0   0   2   0   0   2   2   0   2   2   2   2   0   0   0   0   2   0   0   2   0   0   2   0   2   0   2   0   0   0   0   0   0   2   0   2   2   0   2   0   0   0   0   0   0   0   0   2   0   0   0   0   2   0   2   0   0   2   2   0   0   2   2   2   0   2   0   2   2   0   2   2   0   2   0   0   0   2   2   2   2   0   2   2   2   0   2   2   0   0   2   2   0   0   2   2   0   0   0   2   2   0   2   0   0   0   0   2   0   0   2   2   0   2   2   0   2   2   0   0   2   2   2   0   0   0   2   2   0   2   2   0   2   2   0   2   2   2   0   0   0   2   0   2   0   0   2   0   2   2   0   0   2   2   0   0   2   2   0   2   2   2   0   0   2   2   2   0   0   0   0   2   0   2   2   0   2   0   0   2   2   2   2   0   0
 MK-3-15                0   2   2   2   2   0   0   0   0   0   2   0   2   0   0   0   0   2   0   0   0   2   0   2   2   2   2   0   0   0   0   2   0   0   2   0   0   2   0   2   2   2   0   0   0   0   0   0   2   0   2   2   0   2   2   0   0   2   0   0   0   0   2   0   0   0   0   2   2   2   0   0   2   2   0   0   2   2   2   0   2   0   2   2   0   2   0   0   2   0   0   0   0   0   2   2   0   2   2   2   0   0   2   0   2   2   0   0   0   2   2   0   0   2   2   2   0   0   0   0   0   2   2   0   0   2   2   0   0   2   0   2   0   0   0   2   2   2   0   0   0   2   2   0   2   2   0   2   2   0   2   2   2   2   0   0   2   0   2   0   0   2   0   2   2   2   0   2   2   0   0   0   2   0   2   2   2   0   0   2   2   0   0   2   2   2   2   0   2   2   0   2   0   0   2   2   2   2   0   0
 MK-3-16                0   2   2   2   2   0   2   0   0   0   0   0   2   0   0   0   0   2   0   0   0   2   0   2   2   2   2   0   2   0   0   2   0   0   0   0   0   2   2   2   2   2   0   0   2   0   0   0   2   0   2   2   0   2   2   0   0   2   0   0   2   0   2   2   0   0   0   2   2   2   2   0   2   2   0   0   0   2   0   0   2   0   2   2   0   2   0   0   2   0   0   0   0   0   2   0   0   2   2   2   0   0   0   0   2   2   0   0   0   2   0   0   0   2   2   2   0   0   0   0   2   0   2   0   2   2   0   0   2   2   0   2   0   0   0   0   2   2   0   0   0   0   0   0   2   0   0   2   0   2   2   2   2   2   0   0   2   0   0   2   0   2   0   2   2   2   0   2   2   0   0   0   2   0   2   2   2   0   0   2   2   0   0   2   2   2   2   0   2   2   0   0   0   0   2   2   2   2   0   0
 MK-4-1                 2   2   0   2   0   2   0   2   0   2   2   2   2   0   2   2   0   2   0   0   0   0   2   2   2   0   2   2   0   0   2   2   0   0   2   2   0   2   2   2   2   0   0   0   0   2   0   2   2   0   2   0   2   0   0   0   0   0   0   2   2   2   0   0   0   2   0   0   2   2   0   2   2   2   0   0   2   0   0   2   0   0   2   2   0   0   2   0   0   0   0   2   0   0   0   2   2   2   2   0   0   0   2   0   0   0   2   0   2   0   2   2   2   2   2   2   2   0   2   0   2   0   2   2   0   0   2   0   0   2   2   0   0   0   0   0   2   0   2   0   2   0   0   0   0   2   0   0   2   0   2   0   0   2   0   2   2   2   2   0   0   2   0   2   0   0   2   0   0   2   2   0   0   2   2   2   0   2   0   0   2   0   2   2   2   2   0   2   0   0   2   2   0   0   0   2   0   2   0   0
 MK-4-2                 2   2   0   2   0   2   0   2   2   2   2   2   2   0   2   2   0   2   0   0   0   0   2   2   2   0   0   2   0   0   2   2   0   2   2   2   0   2   2   2   2   0   0   0   0   2   0   2   2   0   2   0   2   0   0   0   0   0   0   2   2   2   0   2   0   0   0   0   2   2   0   2   2   2   0   0   2   0   0   2   0   0   2   2   2   0   2   0   0   0   0   2   0   0   0   2   2   2   2   0   0   0   2   0   0   0   2   0   2   0   2   2   2   2   2   2   2   0   2   0   2   0   0   2   2   0   2   0   0   2   2   0   0   0   0   0   0   0   2   0   0   0   0   0   0   2   0   2   2   0   2   0   2   2   0   2   0   2   2   0   0   2   0   2   2   0   2   0   0   2   2   0   0   2   2   2   0   2   0   0   2   0   2   2   2   2   0   2   0   0   2   2   0   0   0   2   0   2   0   0
 MK-4-3                 2   2   0   2   0   2   0   2   2   2   2   2   2   2   2   0   0   2   0   0   0   0   2   0   2   0   0   2   0   0   2   2   0   0   2   2   0   2   2   2   0   0   0   2   2   2   0   2   2   0   2   0   2   0   0   2   0   0   0   2   0   2   0   0   0   0   0   0   2   2   0   2   2   2   0   0   2   0   0   2   0   0   2   2   2   0   2   0   0   0   0   2   0   0   0   2   2   2   2   0   0   0   2   0   0   0   2   2   2   0   2   2   2   2   2   2   2   0   2   0   2   0   0   2   0   0   2   0   0   2   2   0   0   0   0   2   0   0   0   0   0   2   0   0   0   2   0   2   2   0   2   0   2   2   0   2   0   2   2   0   2   2   0   2   2   0   2   0   0   2   2   0   0   2   2   2   0   2   0   0   2   0   0   2   2   2   0   2   0   0   2   2   0   0   0   2   0   2   0   2
 MK-4-4                 2   2   0   2   0   0   0   2   2   2   2   2   0   2   2   0   2   2   0   0   0   0   0   0   0   0   0   2   0   0   2   2   0   0   2   2   0   2   2   2   0   0   2   2   2   2   0   2   2   0   2   2   2   0   0   2   0   2   0   2   0   2   2   0   0   0   0   0   2   2   0   2   2   2   0   0   2   2   2   0   0   0   2   0   2   0   2   0   0   0   0   2   2   0   0   2   2   2   2   0   0   0   2   0   0   0   2   0   2   0   2   2   2   2   2   2   2   0   2   0   2   0   0   0   0   0   2   0   0   0   2   2   0   0   0   2   0   0   2   0   0   2   0   0   0   2   0   2   2   2   2   2   2   2   0   2   0   2   2   0   2   2   0   0   0   0   2   0   0   2   2   0   2   2   2   2   0   2   0   0   2   0   0   2   2   2   0   2   0   0   2   2   0   0   0   2   0   2   0   2
 MK-4-5                 2   2   0   2   0   0   0   2   2   2   2   0   0   2   0   0   2   0   0   0   0   0   2   0   0   2   0   2   0   0   2   2   0   0   2   0   0   2   0   2   0   0   2   2   2   2   0   2   2   0   2   2   0   0   0   2   0   2   0   2   0   2   2   2   0   0   0   0   2   2   0   2   2   2   0   0   0   0   2   0   0   0   2   0   2   0   0   0   0   0   0   0   2   0   0   2   2   2   2   2   0   0   2   0   0   0   2   0   2   0   2   2   2   2   2   2   2   0   2   0   2   0   0   0   0   0   2   2   0   0   2   2   0   0   0   2   0   0   2   0   0   2   0   0   0   0   0   2   2   2   2   2   2   2   0   2   0   2   2   0   2   2   0   0   0   0   2   0   0   2   2   0   2   2   2   2   0   2   0   0   2   0   0   0   2   2   0   2   0   0   0   0   0   2   0   2   0   2   0   2
 MK-4-6                 2   2   0   0   0   0   0   2   2   2   2   0   0   2   0   0   2   0   0   2   0   2   2   0   0   2   0   2   0   2   2   2   0   0   2   0   0   2   0   2   0   0   2   0   2   0   0   2   2   0   2   0   0   0   0   2   0   2   0   2   0   2   2   2   0   0   0   0   2   2   0   0   0   0   0   2   0   0   2   0   0   0   2   0   2   0   0   0   0   0   0   0   2   0   0   2   2   2   2   2   0   0   2   0   2   2   2   0   2   0   2   2   2   2   0   2   2   0   2   0   2   0   0   0   0   2   2   2   0   0   2   2   0   0   0   2   0   0   2   0   0   2   0   0   0   0   0   2   2   2   2   2   2   2   0   2   0   2   2   0   2   2   0   2   0   0   2   0   0   2   2   0   2   2   2   2   0   2   0   0   2   0   0   0   2   2   0   2   0   0   2   0   2   2   0   0   0   2   0   2
 MK-4-7                 2   2   0   0   0   0   0   0   2   2   2   0   0   2   0   0   2   0   0   2   0   2   2   0   0   2   0   2   0   2   2   2   0   0   2   0   0   2   2   2   0   0   2   0   2   0   0   2   2   0   2   0   0   0   0   2   2   2   0   2   0   2   2   2   0   0   0   0   2   2   0   2   0   0   0   2   0   0   2   0   0   0   2   0   2   0   2   0   0   0   0   0   2   2   0   2   2   2   2   0   0   0   2   0   2   2   0   0   2   2   2   2   2   2   2   0   2   0   2   0   0   0   0   0   0   2   2   0   0   0   2   2   0   0   0   2   0   0   2   0   0   2   0   0   0   0   0   2   2   2   2   2   2   2   0   2   0   2   2   2   2   2   0   2   0   0   0   0   0   2   2   0   0   2   2   2   0   2   0   0   2   0   0   0   0   0   0   2   0   0   2   0   2   2   0   0   2   2   0   2
 MK-4-8                 0   2   0   2   0   0   0   0   2   2   2   0   0   2   0   0   2   0   0   2   2   2   2   0   0   2   0   2   0   2   2   2   0   0   2   0   0   2   2   2   0   0   2   2   2   0   0   2   2   2   2   0   0   0   0   2   2   2   0   2   0   2   2   2   0   0   0   0   2   2   0   2   0   0   0   2   0   0   2   0   0   0   2   0   2   2   2   0   0   0   0   0   2   2   0   0   2   2   2   2   0   0   2   0   2   2   0   0   2   2   2   2   2   0   2   0   2   0   2   0   0   0   2   0   0   2   2   0   0   0   2   2   0   0   0   2   0   0   2   0   0   2   0   0   2   0   0   2   0   0   2   2   0   2   0   2   0   2   2   2   2   2   0   2   0   0   0   0   0   2   2   0   2   2   2   2   0   2   0   2   2   0   0   0   0   0   0   2   0   0   2   2   2   2   0   0   2   2   0   2
 MK-4-9                 2   2   0   2   0   0   2   0   2   2   2   0   0   2   0   0   2   0   0   2   2   2   2   0   0   2   0   2   0   2   2   0   0   0   0   0   0   2   0   2   0   0   2   2   2   2   0   2   2   2   0   0   0   0   0   2   2   2   0   2   0   2   2   2   0   0   0   0   2   0   0   2   0   0   0   2   0   0   2   0   0   0   2   0   2   2   2   0   0   0   0   0   2   2   0   0   2   2   2   2   0   0   2   0   2   2   0   0   2   2   2   2   2   0   2   0   2   0   2   0   0   0   2   0   0   0   2   0   0   0   0   2   0   0   0   2   0   2   2   0   0   2   2   0   2   0   0   2   0   0   2   2   0   2   0   2   0   2   2   2   2   2   0   2   0   0   0   0   0   2   2   0   2   2   2   2   2   2   0   2   2   0   0   0   0   0   0   2   0   0   2   2   2   0   0   0   2   0   0   2
 MK-4-10                0   2   0   2   0   0   2   0   2   0   2   0   2   2   0   0   2   0   0   2   2   2   2   0   0   2   0   2   0   2   2   2   0   2   0   2   0   2   0   2   0   0   0   2   2   2   0   2   2   2   0   0   0   2   0   2   2   0   0   2   0   2   2   0   0   0   0   0   2   0   0   2   0   0   0   0   0   0   2   0   0   0   2   0   2   2   2   0   0   0   0   0   2   0   0   0   2   2   2   0   0   0   2   2   2   2   0   0   2   2   2   2   2   0   2   0   2   0   2   0   0   0   2   0   0   0   2   0   0   0   0   2   0   0   0   2   0   2   2   0   2   2   2   0   2   0   0   2   0   0   2   2   0   2   0   0   0   2   2   2   0   2   0   2   0   0   0   0   2   2   2   2   2   2   2   2   2   2   0   2   2   0   0   2   0   2   0   2   0   0   2   0   2   0   0   0   2   0   0   2
 MK-4-11                0   2   0   2   0   0   2   0   2   2   2   0   2   2   0   0   2   0   2   2   2   0   2   2   0   2   0   2   0   2   2   2   0   2   2   2   2   2   2   0   0   0   0   2   0   2   0   2   2   2   0   0   0   2   0   2   2   0   0   2   0   0   2   2   0   2   0   0   0   0   0   2   0   0   0   0   0   0   2   0   0   0   0   0   2   2   2   0   0   0   2   0   2   0   0   0   2   2   2   0   0   0   2   0   2   2   0   0   2   2   0   2   2   0   2   2   2   0   2   0   0   0   2   0   0   0   2   0   0   0   0   2   0   0   0   2   0   2   2   0   2   2   2   0   2   0   0   2   0   0   2   2   0   0   0   2   0   2   2   2   0   2   2   2   2   2   0   0   2   2   2   2   2   2   2   2   2   2   0   2   2   0   0   2   2   2   0   2   0   2   2   2   2   0   0   0   2   0   0   0
 MK-4-12                0   2   0   2   0   0   2   0   2   2   2   0   2   2   0   0   0   0   2   0   2   0   2   2   0   2   0   2   0   0   2   2   0   2   2   2   2   0   2   0   0   0   0   2   0   2   0   2   2   2   0   0   0   2   0   2   2   0   0   2   0   0   2   2   0   2   0   0   0   2   2   2   0   2   0   0   0   0   2   0   0   0   0   0   2   2   2   0   0   0   2   0   2   0   0   0   2   2   2   0   0   0   2   0   2   2   0   0   2   2   0   2   2   0   2   0   2   0   2   0   0   0   2   0   0   0   2   0   0   0   2   0   0   0   0   2   0   2   2   0   2   2   2   0   2   0   0   2   0   0   2   2   0   0   0   0   0   2   2   2   0   2   0   2   2   2   0   0   2   2   2   2   2   2   0   2   0   2   0   2   2   0   0   2   2   2   0   2   0   2   2   2   2   0   2   0   2   0   0   0
 MK-4-13                0   2   0   2   0   0   2   0   2   2   2   0   2   2   0   2   0   0   0   0   2   0   2   2   2   2   0   0   0   0   2   2   0   2   2   2   2   0   2   0   0   0   0   2   0   2   0   2   2   0   0   0   0   0   0   2   2   0   0   2   0   0   2   2   2   0   0   0   0   2   2   2   0   2   0   0   0   0   2   0   0   2   0   0   0   2   2   0   0   0   2   0   2   0   0   0   2   2   2   0   0   0   2   2   2   2   0   0   2   2   0   2   2   0   2   0   2   2   2   0   0   0   2   0   0   0   2   0   0   0   0   0   0   0   0   2   0   2   2   0   2   2   2   0   2   0   0   2   0   0   2   2   0   0   2   0   0   2   2   2   0   2   0   2   0   2   0   0   2   2   2   2   0   2   0   2   0   2   0   2   0   0   2   2   2   2   0   0   0   2   2   2   2   0   2   0   2   0   0   0
 MK-4-14                0   2   0   2   0   0   2   0   0   0   2   0   2   2   0   2   0   0   0   0   2   0   2   2   2   2   0   0   0   0   2   2   0   2   2   2   0   0   2   2   0   0   0   2   0   0   2   2   2   0   0   0   0   0   0   2   2   0   0   2   0   0   2   2   2   0   2   0   0   2   2   0   2   2   0   0   0   0   2   0   2   2   0   0   0   2   2   0   0   0   2   0   2   0   0   0   2   2   2   0   0   0   2   2   2   2   0   0   2   2   0   2   2   2   2   0   2   2   2   0   0   0   2   0   0   0   2   0   2   0   2   0   0   0   0   2   0   2   2   0   2   2   2   0   2   0   2   2   0   0   2   2   0   0   2   0   0   2   2   2   0   2   0   2   0   2   0   0   2   2   2   2   0   2   0   2   0   2   0   2   0   0   2   2   2   2   0   0   0   2   2   2   2   0   2   0   2   0   0   0
 MK-4-15                0   2   0   2   0   0   2   0   0   0   2   0   2   2   0   2   0   0   0   0   2   0   2   2   2   2   0   0   0   0   2   2   0   2   2   2   0   0   2   2   0   2   0   2   0   0   2   2   2   0   0   0   0   0   0   0   2   0   2   2   0   0   2   0   2   0   0   0   0   0   2   0   2   2   0   0   0   0   0   0   2   0   0   0   0   0   2   0   0   0   2   0   2   0   0   0   0   2   2   0   2   0   2   0   2   2   0   0   2   2   0   2   2   2   0   0   0   2   2   0   0   2   2   2   0   0   0   0   2   0   2   0   0   0   2   2   0   2   2   0   2   2   0   0   2   2   2   2   0   0   2   2   0   0   0   0   0   0   2   2   0   2   0   2   0   2   0   0   2   2   2   2   0   2   0   2   0   2   0   2   0   0   2   0   2   2   2   0   2   2   2   2   2   0   2   0   0   0   2   0
 MK-4-16                0   2   0   0   0   0   0   0   0   0   0   2   2   2   0   2   0   0   0   0   2   0   2   2   2   2   0   0   0   2   2   2   0   2   2   2   0   0   0   2   0   0   0   2   0   2   2   2   2   0   0   0   0   2   0   0   2   0   2   2   0   0   2   0   0   0   0   0   0   0   2   0   2   2   0   0   0   0   0   0   2   0   0   0   0   0   2   0   0   0   2   0   2   0   0   0   0   2   2   0   2   0   2   0   2   2   0   2   2   2   0   2   2   2   2   0   0   2   2   0   0   2   2   0   0   0   2   0   2   0   2   0   2   0   2   2   0   2   2   0   2   2   0   0   2   2   2   2   0   0   2   2   0   0   0   0   0   0   2   2   0   2   0   2   2   2   0   0   2   2   2   2   0   0   0   2   0   2   0   2   0   2   2   0   2   2   2   0   2   2   2   2   2   0   2   0   0   0   2   0
 MK-5-1                 0   2   2   0   2   2   2   0   2   0   0   2   2   2   0   0   0   2   0   2   0   2   2   0   0   0   0   0   2   2   2   2   2   2   2   2   2   2   2   0   0   2   2   2   2   2   2   2   0   0   2   2   2   2   2   2   0   0   2   0   2   0   2   2   2   2   2   2   0   0   2   0   0   0   0   0   0   2   2   0   0   0   0   2   2   0   0   0   0   2   2   0   0   2   0   0   2   2   0   2   0   0   2   2   2   0   0   0   0   2   2   2   0   2   2   2   0   0   0   2   2   0   0   0   2   0   2   2   0   0   2   2   0   2   0   0   0   2   2   0   0   0   2   0   0   0   0   0   0   2   0   2   2   2   2   2   0   0   2   0   0   0   2   0   0   2   2   0   2   2   0   2   2   0   0   0   0   0   2   0   0   2   0   2   0   2   0   0   0   2   0   2   0   2   2   2   0   0   2   0
 MK-5-2                 0   2   2   0   2   2   2   0   2   0   0   0   2   2   0   0   0   2   2   2   0   2   2   0   0   0   0   0   2   2   2   2   2   2   2   2   2   2   2   0   0   0   2   2   2   2   2   2   0   0   2   2   2   0   2   0   0   0   2   0   2   0   2   2   2   2   2   2   0   0   2   0   0   2   0   0   0   2   2   0   0   0   0   2   2   0   0   0   0   2   0   0   2   2   0   0   2   2   0   2   0   0   2   2   2   0   0   0   0   2   2   2   2   2   2   2   0   0   2   2   2   0   0   0   2   0   2   2   0   0   2   2   0   2   0   0   0   2   2   2   0   0   2   0   0   0   0   0   0   0   0   2   2   2   2   2   0   0   2   0   2   0   2   0   0   2   2   0   2   2   0   2   2   0   0   0   0   0   2   0   0   2   0   0   0   2   0   0   0   2   0   2   0   2   2   2   0   0   0   2
 MK-5-3                 0   2   2   0   2   2   2   0   2   0   0   0   0   2   0   0   0   2   2   2   0   2   2   0   2   0   0   2   2   2   0   2   0   2   2   0   0   0   2   0   0   0   2   2   2   2   2   2   0   0   2   2   2   0   2   0   0   0   2   0   2   0   2   2   2   2   2   2   0   0   2   0   0   2   0   0   0   2   2   0   0   0   0   2   2   0   0   0   0   2   0   0   2   2   0   0   2   2   0   0   0   0   2   2   0   0   2   0   0   2   2   0   2   2   2   2   0   0   2   2   2   2   0   0   0   0   2   2   0   0   2   2   0   2   2   0   0   2   2   2   0   0   2   0   0   0   0   0   0   0   0   2   2   2   2   2   0   0   2   0   2   0   2   0   0   2   2   0   2   2   0   2   2   0   0   0   0   0   2   0   0   2   0   0   0   2   0   2   0   2   0   2   0   2   2   0   0   0   0   2
 MK-5-4                 0   2   2   0   2   2   2   0   2   0   2   2   2   2   0   0   0   2   2   2   0   2   2   0   2   0   0   2   0   0   0   2   0   2   2   0   0   0   2   0   0   0   2   2   2   2   2   2   2   0   2   2   2   0   2   0   0   0   2   0   2   0   2   0   2   0   2   2   0   0   2   0   0   2   0   0   0   2   2   0   0   0   0   2   2   0   0   0   0   2   0   0   2   2   0   2   2   2   0   0   0   0   2   2   0   0   0   0   2   2   2   0   2   2   2   0   0   0   2   2   2   2   0   0   0   0   2   0   0   0   2   2   2   2   2   0   0   2   2   2   0   0   2   0   0   2   0   0   0   0   0   2   2   2   2   2   0   0   2   0   2   0   2   0   0   2   2   0   2   2   0   2   2   0   0   0   2   0   2   0   0   2   2   0   0   2   0   2   0   0   0   2   0   2   2   0   0   0   0   2
 MK-5-5                 0   2   2   0   2   2   2   0   2   0   2   2   2   2   2   0   0   2   2   2   0   0   2   2   0   0   0   2   2   0   0   2   2   2   2   0   0   0   0   0   0   0   2   2   2   2   2   2   0   0   2   2   2   0   2   0   0   0   2   0   2   0   2   0   2   2   2   2   0   0   2   0   0   0   0   2   0   2   2   0   0   2   2   2   2   0   0   0   0   2   0   0   2   2   0   2   2   2   0   0   0   0   2   2   0   0   0   0   2   2   0   0   2   2   2   0   0   0   2   2   2   2   0   0   2   2   2   0   0   0   2   0   2   2   2   0   0   2   2   2   0   0   2   0   0   2   0   0   0   0   0   0   2   0   2   0   0   2   2   0   2   0   0   0   0   0   2   0   2   2   0   2   2   2   0   0   2   0   2   0   0   2   2   0   0   0   0   0   0   0   0   0   0   2   0   0   0   0   0   0
 MK-5-6                 0   2   0   2   2   2   2   0   2   0   2   2   2   2   2   0   0   2   0   0   0   0   2   2   0   0   0   2   2   0   0   2   2   2   2   0   0   0   2   0   0   0   2   2   0   2   2   2   0   0   2   2   2   0   2   0   0   0   2   0   2   0   2   0   2   2   2   2   0   0   2   0   0   0   0   2   0   2   2   0   0   0   2   2   2   0   0   2   0   2   0   0   2   2   0   2   2   2   2   0   0   0   2   2   0   0   0   0   2   2   0   0   2   2   2   0   0   0   2   2   2   2   0   0   2   2   2   0   0   0   2   0   2   0   2   0   0   0   2   2   0   0   2   0   0   2   0   0   0   0   0   0   2   0   2   0   0   2   2   0   2   0   0   0   0   0   2   0   2   2   0   2   2   2   0   2   2   0   2   0   0   2   2   0   0   0   0   0   0   0   0   0   2   2   0   0   0   0   0   2
 MK-5-7                 0   0   0   0   2   2   0   0   2   0   2   2   2   2   2   0   0   2   0   0   0   0   2   2   0   2   0   2   2   0   0   2   2   2   2   0   0   0   2   0   2   2   2   2   0   2   2   2   0   0   2   2   2   0   2   0   0   2   2   0   2   0   2   0   2   2   2   2   2   0   2   2   0   0   0   2   0   2   2   0   0   0   2   2   2   0   0   2   2   2   2   2   2   2   0   0   2   2   2   0   0   0   2   2   0   0   0   2   2   2   0   0   2   2   2   0   0   0   2   2   2   0   0   0   2   2   2   0   0   0   2   0   2   0   2   0   0   0   2   2   0   0   2   0   0   2   0   0   0   0   0   0   2   0   2   0   0   2   2   0   2   0   0   0   0   0   2   0   2   2   0   2   2   0   0   2   2   0   2   2   0   2   2   0   0   0   0   0   0   0   0   0   2   0   0   2   0   0   2   2
 MK-5-8                 0   0   0   0   2   2   2   0   0   2   2   2   2   2   2   0   2   2   0   0   0   0   2   2   0   2   0   2   0   2   0   2   2   2   2   0   0   2   0   0   2   2   2   2   0   2   2   2   2   0   2   2   2   0   2   0   0   2   2   0   2   0   2   0   0   2   2   2   2   0   0   2   0   0   2   0   0   2   2   0   0   0   2   2   2   0   2   2   2   2   2   2   2   2   0   0   2   2   2   0   0   0   2   2   0   2   0   2   0   2   0   0   2   2   2   0   0   0   2   0   2   2   0   0   2   2   2   2   0   0   2   0   2   0   0   0   0   0   2   2   0   0   2   0   0   2   0   0   0   0   0   0   2   0   2   0   0   2   2   0   2   0   0   0   0   0   2   0   2   2   0   2   0   0   0   2   0   0   2   2   0   0   2   0   2   2   0   0   0   0   0   2   2   0   0   2   0   2   2   2
 MK-5-9                 0   0   0   0   2   2   2   0   0   2   2   2   2   2   2   0   0   0   0   0   0   0   2   2   0   2   0   2   0   2   0   2   2   0   2   0   0   0   0   0   2   2   2   2   0   2   2   2   2   0   2   0   2   0   2   0   0   2   2   0   2   0   2   0   0   2   2   2   2   0   0   2   0   0   2   0   0   2   2   0   0   0   2   2   2   0   2   2   2   2   2   2   2   2   2   0   2   2   2   0   0   0   2   2   2   2   0   2   2   2   0   0   2   2   2   0   0   2   2   0   2   2   0   0   2   2   2   2   2   0   2   0   0   2   0   0   2   0   2   2   0   0   2   0   0   2   0   0   0   0   0   0   2   0   2   0   0   2   0   0   2   0   0   0   0   0   2   2   2   2   0   2   0   0   0   2   0   2   2   2   0   0   2   0   2   2   0   0   0   0   0   2   2   0   0   0   0   2   2   2
 MK-5-10                0   0   0   0   2   2   2   0   0   0   2   2   2   2   2   0   0   0   0   0   2   0   2   2   0   2   2   2   0   2   0   2   2   2   2   0   0   2   0   0   2   2   2   2   0   2   0   2   2   0   2   0   2   0   2   0   0   2   0   0   2   0   2   0   0   2   2   2   2   0   2   2   0   0   2   0   0   0   0   0   0   0   2   2   0   0   2   2   0   2   2   2   2   2   2   0   2   2   2   0   0   0   2   2   2   2   0   2   2   2   0   0   2   2   0   0   0   2   2   2   2   2   0   2   2   2   2   2   0   2   0   0   0   2   0   0   2   0   2   2   0   2   2   0   0   2   0   0   0   0   0   0   2   0   2   2   0   2   0   0   2   0   0   0   0   0   2   2   0   2   0   2   0   0   0   2   0   2   2   2   0   2   2   0   2   2   0   2   0   0   2   2   2   0   2   2   0   2   2   2
 MK-5-11                2   0   0   0   0   2   2   0   0   2   0   2   2   2   0   0   0   0   0   0   2   0   2   2   0   2   2   2   0   0   0   2   2   2   2   0   0   2   0   0   2   2   2   2   0   2   0   2   2   0   2   0   2   0   2   0   2   2   2   2   2   0   2   2   0   0   2   2   2   0   2   2   0   0   2   0   0   0   0   0   0   0   2   2   0   0   2   2   0   2   2   2   2   2   2   2   2   0   2   0   0   0   2   2   2   2   0   2   2   2   0   0   2   2   0   0   0   2   2   2   2   2   0   2   2   2   2   0   0   0   0   0   0   2   0   0   2   0   2   2   0   2   0   0   0   2   0   0   0   0   0   0   2   0   2   2   0   2   0   0   2   0   0   0   0   0   2   2   0   2   0   2   0   0   0   2   0   2   0   2   0   2   2   0   2   2   0   2   0   0   2   2   2   0   2   2   0   0   2   2
 MK-5-12                2   0   0   0   0   2   2   0   0   2   0   2   2   2   2   0   2   0   0   2   0   2   2   2   0   2   2   2   0   0   0   2   0   2   2   2   0   2   0   0   2   2   2   2   0   2   0   2   2   0   2   0   2   0   2   0   2   2   2   2   2   0   2   2   0   0   2   2   2   0   2   2   0   2   2   0   0   2   0   0   2   0   2   2   0   0   2   2   0   2   2   2   2   2   2   2   2   0   2   0   0   0   2   2   2   2   0   2   2   2   0   0   2   2   0   0   0   2   0   0   0   2   0   2   2   2   2   0   0   0   0   2   0   2   2   0   2   0   2   2   0   2   0   0   0   2   2   0   2   0   2   0   2   0   2   2   0   2   0   0   2   0   0   0   0   0   2   2   0   2   0   2   0   0   0   2   0   2   0   2   0   2   2   0   2   2   0   2   0   0   2   2   2   0   2   2   0   0   2   2
 MK-5-13                0   0   0   0   0   0   2   0   0   2   0   2   2   2   2   0   2   0   0   2   0   2   2   2   0   2   2   0   0   0   0   2   0   2   2   2   0   2   0   0   0   2   2   2   0   2   0   2   2   0   2   0   2   0   2   0   2   2   2   2   2   0   2   2   0   0   2   2   2   0   2   2   0   2   2   0   2   2   0   0   2   2   2   2   2   0   2   2   0   2   2   2   2   2   2   2   2   0   2   0   0   0   2   2   2   2   0   2   2   2   2   0   2   2   0   0   0   2   0   0   0   2   0   2   2   2   2   0   0   2   0   2   0   2   2   0   2   2   2   2   0   2   0   0   0   2   2   0   2   0   2   0   2   0   2   2   2   2   0   0   2   0   0   0   2   2   2   2   2   2   0   2   0   0   0   2   0   2   0   2   0   2   2   0   0   2   0   2   0   0   2   2   2   2   2   2   0   0   2   2
 MK-5-14                0   0   0   0   0   0   2   0   0   2   0   2   2   2   2   0   0   0   0   2   2   2   2   2   0   2   2   0   0   0   0   2   0   2   2   2   0   2   2   2   0   2   2   2   0   2   2   2   2   0   2   0   2   0   2   0   2   2   2   2   2   0   2   2   0   0   2   2   2   0   0   0   0   2   2   0   2   2   0   0   2   2   2   2   2   0   2   2   2   2   2   2   2   2   2   2   2   2   2   0   0   2   2   2   2   2   2   2   2   2   2   0   2   2   2   2   0   2   0   0   0   2   2   2   2   2   2   0   0   0   0   2   0   2   2   0   2   0   2   2   0   2   0   0   0   2   2   0   2   0   2   2   2   2   0   2   2   2   0   0   2   0   0   0   2   2   0   2   2   2   0   2   0   0   0   2   0   2   0   2   0   2   0   0   0   2   0   2   0   0   2   2   2   2   2   2   0   0   2   2
 MK-5-15                2   0   0   2   0   0   2   0   2   2   0   2   0   2   2   0   0   2   0   2   2   2   2   2   0   2   2   2   0   0   0   2   0   2   2   2   0   2   2   0   0   2   2   2   0   2   2   2   2   0   2   0   2   0   2   0   2   2   2   2   2   0   2   2   0   0   2   2   2   0   2   0   0   2   2   0   2   2   0   0   0   2   2   2   2   0   2   2   0   2   2   2   2   2   2   2   2   2   2   0   0   2   2   2   2   2   2   2   2   2   2   0   2   2   2   2   0   2   0   0   0   2   2   2   2   2   2   0   0   0   0   2   0   2   2   0   2   0   0   2   0   2   0   0   2   0   2   0   2   0   2   2   2   2   0   0   2   2   0   0   0   0   0   0   2   2   0   2   2   2   0   2   0   0   2   2   0   2   0   2   0   2   0   0   0   2   0   2   0   0   2   0   2   0   2   2   0   0   2   2
 MK-5-16                2   0   0   2   0   0   2   0   2   2   0   2   0   2   2   0   0   2   2   2   2   2   2   2   0   2   2   2   0   0   2   0   0   2   0   2   0   2   2   0   0   2   2   0   0   2   2   2   2   0   2   2   2   0   2   0   2   2   2   2   2   2   2   2   0   0   2   2   2   2   2   0   0   2   2   0   2   0   0   0   0   0   2   2   2   0   0   2   0   2   0   2   2   2   2   2   2   2   2   2   0   2   2   2   2   2   2   2   2   2   2   0   2   2   2   2   0   0   0   0   0   2   2   2   2   2   2   0   0   0   0   2   0   0   2   0   0   0   0   2   0   2   2   0   2   0   2   0   2   0   2   2   2   2   0   0   0   0   0   0   2   0   0   0   2   0   0   0   2   2   0   2   0   0   2   2   0   0   0   2   2   2   0   0   2   2   2   2   0   0   2   0   2   2   2   2   0   0   2   0
 MK-6-1                 2   2   0   2   0   2   2   2   0   0   0   0   0   0   2   2   0   0   2   2   0   2   0   2   0   0   2   0   0   0   2   0   0   0   2   0   2   0   2   2   0   2   2   0   2   0   0   0   2   2   0   2   0   2   0   0   2   2   2   2   0   2   0   2   0   0   0   2   2   0   0   2   0   0   0   2   2   2   0   0   2   0   2   0   0   2   2   2   0   0   2   0   0   2   2   0   0   0   2   2   2   2   0   2   0   0   2   2   0   2   0   0   0   2   0   2   2   0   2   2   2   0   0   0   0   0   2   2   2   0   0   2   2   0   2   2   0   2   2   2   0   2   0   2   0   0   0   0   0   2   0   2   2   2   0   0   0   2   2   2   0   0   2   0   2   2   0   0   2   2   0   2   0   2   0   2   2   2   2   2   2   2   0   2   0   0   2   0   2   0   0   2   2   0   0   2   0   0   2   0
 MK-6-2                 2   2   0   2   0   2   2   0   0   2   0   0   0   0   2   0   0   0   2   2   0   2   0   2   0   0   2   0   0   0   2   0   0   0   2   0   2   0   2   2   0   2   2   0   2   0   2   0   2   2   0   2   0   0   0   0   2   0   2   2   0   0   0   2   0   0   0   2   2   0   0   2   0   0   2   2   2   2   0   0   2   0   2   0   0   0   0   0   0   0   2   0   0   2   2   0   2   2   2   2   2   2   0   2   0   0   0   2   0   2   0   2   0   2   2   2   2   0   2   2   2   0   2   0   0   0   2   2   0   0   0   2   2   0   2   2   0   2   2   2   0   0   0   2   0   0   2   0   0   2   0   2   2   2   0   0   0   2   2   2   0   0   2   0   2   2   2   0   2   2   2   2   0   0   0   2   2   2   2   2   2   2   0   2   0   0   2   0   2   0   0   2   2   0   0   2   0   0   2   0
 MK-6-3                 2   2   0   2   0   2   2   0   0   2   0   0   0   0   2   2   0   2   2   0   0   2   0   2   2   2   2   0   0   0   2   0   0   0   2   0   0   0   2   2   0   2   2   0   2   0   2   0   2   0   0   2   0   0   0   0   2   0   2   2   0   0   0   2   0   0   2   2   2   2   0   2   0   0   2   2   2   2   2   0   2   0   2   0   0   0   0   0   0   0   2   0   0   0   2   0   2   2   2   2   2   2   0   2   0   0   2   2   0   2   0   2   0   2   2   2   2   0   2   2   2   0   2   0   0   0   0   2   0   0   0   2   2   0   2   2   0   2   2   2   0   0   0   2   0   0   2   0   0   2   0   2   2   2   2   0   0   2   2   2   0   0   2   0   2   2   2   0   2   2   2   2   0   0   0   2   2   2   2   2   2   2   0   2   0   2   2   0   2   2   0   2   2   0   0   2   0   0   2   0
 MK-6-4                 2   2   0   2   0   2   2   0   0   2   0   0   0   0   0   2   0   2   2   0   0   2   0   2   2   2   2   0   0   0   2   0   0   0   2   0   0   2   2   2   0   2   2   0   2   0   2   0   2   0   0   2   0   0   0   0   2   0   2   2   0   2   0   2   0   0   2   2   2   2   0   2   0   0   2   2   2   2   2   0   2   2   0   0   0   0   0   0   2   0   2   2   0   0   2   0   2   2   0   2   2   2   0   2   0   2   2   2   0   2   0   2   0   2   2   2   2   0   2   2   0   0   2   0   0   0   0   2   0   0   0   2   2   0   2   2   0   2   2   2   0   0   0   2   0   0   2   0   0   0   0   2   2   2   2   0   0   2   2   2   0   0   2   0   2   2   2   0   2   2   2   2   0   0   0   2   2   2   2   2   2   2   0   2   0   0   2   0   2   2   0   2   2   0   0   2   2   2   2   0
 MK-6-5                 2   2   0   2   0   2   2   0   0   2   0   0   0   0   0   2   0   2   2   2   0   2   0   2   2   2   2   2   0   0   2   0   0   0   2   0   0   2   2   2   0   2   2   0   2   2   2   0   2   0   0   2   0   0   0   0   2   0   2   2   2   2   2   2   0   0   2   2   2   0   0   2   0   0   2   2   2   2   2   0   2   2   0   0   0   0   0   0   2   0   2   2   0   2   2   0   0   2   0   2   2   2   0   2   0   2   2   2   0   2   0   2   0   2   2   2   2   0   0   0   0   0   2   0   0   0   0   2   0   0   0   2   2   0   2   2   2   2   2   2   0   0   0   2   0   0   2   0   0   0   0   2   2   2   2   0   0   2   2   2   0   0   2   0   2   2   2   0   2   2   2   2   0   0   0   2   2   2   2   2   2   2   0   0   0   0   2   0   2   2   0   2   2   2   0   2   2   2   2   0
 MK-6-6                 2   2   0   0   0   2   2   0   0   2   0   0   2   0   0   2   0   2   2   2   2   2   0   2   2   2   2   2   0   0   2   0   0   0   2   0   0   2   2   2   0   2   2   0   2   2   2   0   2   0   0   2   0   0   0   0   2   0   2   0   2   2   2   2   0   0   2   2   2   0   0   2   2   0   2   0   2   2   2   0   2   2   0   0   0   0   0   0   2   0   2   2   0   2   2   0   0   0   0   2   0   2   0   2   0   2   2   2   2   2   0   2   0   2   2   2   2   0   0   0   0   0   2   0   0   0   0   0   0   2   0   2   2   0   2   2   0   2   2   2   0   0   0   2   0   0   2   0   0   0   0   2   2   2   2   0   0   2   2   2   0   2   2   0   2   0   2   0   2   2   2   2   0   0   0   0   2   2   2   2   2   2   0   0   0   0   2   0   2   2   0   2   2   2   0   2   2   2   2   0
 MK-6-7                 2   2   0   0   0   2   2   0   2   2   0   0   2   0   0   2   0   0   0   2   2   0   0   2   0   0   2   2   0   0   2   0   0   0   0   0   0   2   2   2   0   2   2   0   2   2   2   0   0   0   0   0   0   0   0   2   2   0   2   0   2   2   2   2   0   0   0   2   2   0   2   2   2   0   2   0   2   2   2   0   2   2   0   0   0   0   0   0   2   0   2   2   0   2   2   0   0   0   0   2   0   2   0   0   0   0   0   2   2   2   0   2   0   2   2   2   2   0   0   2   0   0   2   0   0   0   0   0   0   0   0   2   2   0   2   2   0   2   2   2   0   0   0   2   0   2   2   0   0   0   0   2   2   2   2   0   0   2   2   2   0   2   2   2   2   2   2   0   0   2   2   2   0   0   0   0   2   2   2   2   2   2   0   0   0   2   0   0   2   2   0   2   2   2   0   2   2   2   2   0
 MK-6-8                 2   2   0   0   2   2   0   0   2   2   0   0   2   2   0   2   2   0   0   2   2   0   0   2   0   0   2   2   0   0   2   2   0   0   2   0   0   2   2   2   0   2   2   0   2   2   2   0   0   0   0   0   0   0   0   0   2   2   2   0   2   2   2   2   0   2   0   2   2   0   0   2   2   0   2   0   2   2   2   0   2   2   0   0   0   0   2   0   2   0   2   2   0   0   2   0   0   0   0   2   0   0   0   0   0   0   0   2   2   2   0   2   0   2   2   2   2   0   0   2   0   2   2   0   0   0   0   0   0   0   0   2   2   0   2   2   0   2   2   0   0   0   0   2   0   2   2   0   0   0   0   2   2   2   2   0   0   2   2   2   0   2   2   0   2   2   2   0   0   2   2   2   0   0   0   0   0   2   2   2   2   2   0   0   0   2   0   0   2   2   0   2   2   2   0   2   2   0   2   0
 MK-6-9                 2   2   0   0   2   2   0   0   2   2   2   0   2   2   0   2   0   0   0   2   2   0   0   2   0   0   2   2   2   0   2   2   0   0   0   0   0   2   2   2   0   2   2   0   2   2   2   0   0   0   0   2   0   0   0   0   2   2   2   0   2   2   2   2   0   2   2   2   2   0   0   2   2   0   2   0   2   2   2   0   2   2   0   0   0   0   2   0   2   0   2   2   0   0   2   0   0   0   2   2   0   0   0   0   0   0   0   0   2   2   0   2   0   2   2   0   2   0   2   2   0   2   2   0   0   0   0   2   0   0   0   2   2   0   2   2   0   2   2   0   0   0   0   2   0   2   2   0   0   0   0   2   2   2   2   0   0   2   0   2   0   2   0   0   0   2   2   0   0   2   2   2   0   2   0   2   0   2   2   2   2   2   0   0   0   2   0   0   2   2   0   2   2   2   0   2   0   0   2   2
 MK-6-10                2   2   0   0   2   2   0   0   2   2   2   0   2   2   0   2   0   2   0   2   2   0   0   2   0   0   2   2   2   0   2   2   0   0   0   0   0   2   2   2   0   2   2   0   0   2   2   0   0   0   0   2   0   0   0   0   2   2   2   0   0   2   2   2   0   2   2   2   2   0   0   2   2   0   2   0   2   2   2   0   2   2   0   0   0   0   0   2   2   0   2   2   0   0   2   0   0   0   0   2   0   2   0   0   0   2   0   2   2   2   0   2   0   2   2   0   2   2   0   2   0   2   2   0   0   0   2   0   2   0   0   2   2   0   2   0   0   2   2   0   0   0   2   2   0   2   2   2   0   0   0   2   2   2   0   0   0   2   0   2   0   2   0   0   0   2   2   0   0   0   2   2   0   2   0   2   0   0   0   0   2   2   0   0   0   2   0   0   2   2   0   2   2   0   0   2   0   0   2   2
 MK-6-11                2   2   0   0   2   2   0   0   2   2   2   0   2   0   2   2   0   2   0   2   0   0   2   2   0   0   0   2   2   0   2   2   0   0   0   0   0   2   2   2   2   0   2   2   0   2   2   0   0   0   0   2   0   0   0   0   2   2   2   0   0   2   2   2   0   2   2   2   2   0   0   2   2   0   2   0   2   0   2   0   2   2   0   0   0   0   0   2   2   0   2   2   0   0   2   0   0   0   0   2   0   2   0   0   2   2   2   2   2   2   0   2   2   2   2   0   2   2   2   2   0   0   2   0   0   0   2   0   2   0   0   2   2   0   2   2   0   2   2   0   2   0   2   0   2   2   2   2   0   0   0   2   2   2   0   0   0   2   0   2   0   2   0   0   0   2   2   2   0   0   2   2   0   2   0   2   0   0   0   0   2   2   0   0   2   2   0   0   2   2   0   0   2   0   0   0   0   0   2   2
 MK-6-12                2   2   0   0   2   0   0   0   2   2   2   0   2   2   2   0   0   2   2   2   0   0   2   2   0   0   0   0   2   0   2   0   0   0   0   2   0   2   2   2   2   0   2   2   0   2   2   0   0   0   0   2   2   2   0   0   2   0   2   0   0   2   2   2   0   2   2   2   2   2   0   2   2   0   2   0   2   0   2   0   2   2   0   2   0   0   0   2   2   0   2   2   2   0   2   0   0   0   2   2   0   2   0   2   2   2   2   2   2   2   0   2   2   2   2   0   2   2   2   2   0   0   2   0   0   0   2   0   2   2   0   2   2   0   2   2   0   2   0   0   2   0   2   0   0   2   2   2   0   0   0   2   2   2   0   0   0   2   0   2   0   2   2   0   0   2   2   0   0   0   2   2   0   2   0   0   0   0   0   0   2   2   0   0   2   2   0   0   2   2   0   0   2   0   0   0   0   0   2   2
 MK-6-13                2   2   0   0   2   0   0   0   0   2   2   2   2   2   2   0   0   2   2   2   2   0   2   2   0   0   0   0   2   0   2   2   0   0   0   2   0   2   2   2   2   0   2   2   0   2   2   0   0   0   0   0   0   2   0   2   2   0   2   0   0   2   2   2   0   0   2   2   2   2   0   2   0   0   2   0   2   0   2   0   2   2   0   2   0   0   0   2   2   0   2   2   0   0   2   0   0   0   2   2   0   2   0   2   2   2   2   0   2   2   0   2   2   0   2   0   2   2   2   2   0   0   0   0   0   2   2   0   2   2   2   2   2   0   2   2   0   2   0   0   2   0   0   0   0   0   2   2   0   0   0   2   2   2   0   0   0   2   0   0   0   2   2   0   0   2   2   0   0   0   2   2   0   2   0   0   0   0   2   2   2   2   0   0   2   2   0   0   2   0   0   0   2   2   0   0   0   0   2   2
 MK-6-14                0   2   2   0   2   0   0   0   0   2   2   2   2   2   2   0   0   2   2   2   0   0   2   2   2   0   0   0   2   0   2   2   0   0   0   0   0   2   2   2   2   0   2   2   0   2   2   0   0   0   0   0   0   2   0   2   0   0   2   0   0   2   2   2   0   0   2   2   2   2   0   2   0   2   0   0   2   0   2   0   2   2   0   0   2   0   0   2   2   0   2   2   0   0   2   0   0   0   2   2   0   2   0   0   2   2   2   0   2   2   0   2   2   0   2   0   2   0   2   2   0   0   0   0   0   2   2   2   2   2   2   2   2   0   2   2   0   2   0   0   2   0   2   0   0   0   2   2   0   0   0   2   2   2   0   0   2   2   0   0   0   2   0   0   2   2   2   0   0   0   2   2   0   2   0   0   0   0   2   2   2   2   0   0   2   2   0   0   2   2   0   0   2   2   0   0   0   0   0   2
 MK-6-15                0   2   2   0   2   0   0   0   2   0   2   2   2   2   2   0   0   2   0   2   0   0   2   2   2   0   0   0   2   0   2   2   0   0   2   0   2   0   2   2   0   0   0   2   0   2   0   0   0   0   0   0   0   2   0   2   0   0   2   0   0   2   2   2   0   0   2   2   2   2   0   2   0   2   0   0   2   0   2   0   2   2   0   0   2   0   0   2   2   0   2   2   0   0   2   0   0   0   2   2   0   2   0   0   2   0   0   0   2   2   0   2   2   0   2   0   2   0   2   2   0   0   0   0   0   2   2   2   2   2   2   2   2   0   2   0   0   2   0   0   0   0   2   2   0   2   2   0   0   0   0   2   2   2   0   0   2   2   2   0   0   2   0   0   2   0   2   0   0   0   2   2   0   2   0   0   0   2   2   2   2   2   0   0   2   2   0   0   2   2   0   0   2   2   0   0   0   0   0   2
 MK-6-16                0   2   2   0   2   0   0   2   2   0   0   2   2   2   2   0   0   2   0   2   0   0   2   2   0   2   0   0   2   0   2   2   0   2   2   0   2   0   2   2   0   2   0   2   0   2   0   0   2   0   0   0   0   2   0   2   0   0   2   0   0   2   2   2   0   0   2   2   2   2   0   2   0   2   0   0   2   0   2   0   2   2   0   0   2   0   0   0   2   0   2   2   0   0   2   0   0   0   2   0   0   0   0   0   2   0   0   0   2   2   0   2   2   0   2   2   2   0   2   2   0   0   0   0   0   0   2   2   2   2   2   2   2   0   2   0   0   2   0   0   0   0   2   2   0   2   2   0   0   0   0   2   2   2   0   0   2   0   2   0   2   2   0   0   2   2   2   0   0   0   2   2   0   0   0   0   0   2   2   2   2   2   0   0   2   2   0   0   2   2   0   0   2   2   0   0   0   0   0   2
 
!****************************************** Phenotypic Data **********************************************************
!-100.0 is resevred for missing phenotype
SimulatedTrait1        10.0820   10.7557   12.1836   10.7557   12.2275   11.1217    9.2434   10.1157   10.2078   12.5647   11.2359   11.1186   10.7358   11.0866    8.3469   10.6082    9.1712   10.4325   10.0822    9.4461   10.3427   10.9323   11.4826    8.2316   10.5700   10.4933    9.2170    9.5949   10.5936    9.1717   11.4966    9.2038    9.4563    8.0300   11.4359    9.0728    7.7676   12.0453   13.0990   12.7562    8.9996    8.7786   10.5789   11.4035   11.4569   10.7711    9.8562   10.8235    8.3421    9.5269   10.3321   11.8206    8.8480    9.4817   11.0220   13.1636   10.1512   11.3148    6.6492   10.5282   11.4955    9.8446    8.9295    9.2217    8.1434   10.0533   11.7342   11.6011    8.4721   13.3385   11.0121    9.4882    8.7316   10.5514   10.2434    9.0708    9.5322    8.8550    8.3367   10.0390    8.8780    8.7161   10.7039   10.6084    7.6018   10.9236    8.4057    8.6696    6.8746   10.2005    8.7784    9.9531    9.7466    8.9071    8.7918   11.3951   11.3882   10.9133    9.8878    8.5575    6.9230    9.6699   10.4258    9.5264    7.6707    9.6307    9.7320    6.6999   10.5512    9.7528    9.4932   10.6191   12.6194   13.2991    9.1191   10.4159    8.4906   10.0974   11.8550   11.3058   10.1185    9.4581    8.0070    8.0254    9.4619    7.9693   11.7485   10.0104    9.2863   11.7550   11.3661   12.2559    9.1773   11.5581    9.8162   10.5495   11.0143   11.9809   10.7711    9.6288    7.8764   11.0106   10.1367    9.0337    9.0032    9.7989    8.1728   11.0762   11.5428   10.2266   11.0774    7.2656    7.1296   10.8620   11.3855   10.6362    8.6833   11.3032   13.7962    8.3135   10.5601   10.1312   11.3529    8.9984    8.3931    9.6798   11.5633    9.7856   11.8037   10.9566   11.1692   11.3047    8.9116   11.3024   10.2720    7.5580   11.7422    9.6059   11.9139   10.1444   10.1768   11.2114    8.1766    9.6608    9.7018   11.5436   10.0674   10.6442    7.4192    8.5940    9.9032    9.1154   10.9909    9.6982    9.4704   10.4969    8.3728   10.9287   10.4303   13.4240
SimulatedTrait2        14.0040   12.5991   12.5257   13.6540   15.6628   16.3150   13.3878   14.2792   15.3876   16.9328   14.4851   14.0215   14.5311   15.5405   15.0691   15.8903   14.3381   17.0168   16.1666   13.7178   15.1292   16.9718   14.8834   16.2400   16.3117   13.7187   14.6102   15.4931   14.5029   15.4889   13.2858   16.6690   15.2557   18.0209   15.6356   14.7058   15.7043   15.3936   14.9752   15.1047   13.6666   14.2716   15.5618   15.3441   16.6110   14.5177   15.6877   13.8952   13.9160   16.0978   14.2768   17.7524   16.2241   13.5776   15.3463   13.8813   13.3958   15.7455   14.5807   17.3236   16.0150   14.8893   18.0894   14.8735   12.0728   17.8736   15.4470   14.5242   16.1694   14.8607   12.9319   12.6790   11.8745   16.0732   14.1152   14.6567   15.8500   15.4552   16.9626   14.4854   15.7719   13.0545   14.9208   14.6523   15.3295   15.6467   15.1716   16.0403   15.1389   13.9777   15.4765   14.1306   15.7154   15.0508   14.9803   15.0632   15.3970   15.0920   15.1466   12.4733   14.9984   14.4890   14.6131   14.0962   14.4121   14.1402   15.3793   13.9877   17.2501   16.1790   14.2293   16.6402   14.1353   14.5337   17.3465   13.4964   16.2437   15.0784   14.6867   16.5760   15.0312   15.8662   15.5265   11.4068   13.7168   18.1928   16.5113   12.8192   14.0971   14.2174   17.1283   15.4993   14.8675   14.4392   14.1344   13.8924   12.7442   15.0151   17.2202   17.0228   15.7514   13.3307   19.3745   14.1088   14.1350   18.3142   15.5324   15.5087   15.4499   15.8081   14.6707   13.1093   14.4420   17.7504   13.8678   14.2031   17.1822   15.6922   16.1875   14.4181   17.4411   13.8072   14.7953   13.9066   16.0914   13.5169   15.8598   16.7593   13.5122   15.0960   14.5579   16.0721   13.1367   14.3946   13.8050   13.0030   15.0164   13.9935   16.7473   15.5565   12.8130   14.8674   17.6595   14.9410   16.4206   13.6396   16.8680   12.1773   14.9831   13.2911   16.4256   15.0250   15.5221   15.2690   14.8412   15.1875   15.0308   17.7377   11.8655   16.5174
 
