# Supplementary material for: Inclusive Composite Interval Mapping of QTL by Environment Interactions in Biparental Populations
Source: PLoS One. 2015 Jul 10;10(7):e0132414. doi: 10.1371/journal.pone.0132414 (PMC4498613; doi:10.1371/journal.pone.0132414)
Supplement: S3 File — (ZIP) [file pone.0132414.s003.zip › Simulation for unliked model/Simulated popualtions/run_00018.met]

!**********************Note: lines staring with "!" are remarks and will be ignored in the program********************
!*********************************General Information**********************************
!Assuming F1 = P1 x P2, populations available in QTL IciMapping are: 
!  1, P1BC1F1 = P1 x F1, the first backcrossing where P1 is used as the recurrent parent;
!  2, P2BC1F1 = P2 x F1, the first backcrossing where P2 is used as the recurrent parent;
!  3, F1DH, F1-derived doubled haploids; 
!  4, RIL or F1RIL, recombination inbred lines through the repeated selfing of F1;
!  5, P1BC1RIL, recombination inbred lines through the repeated selfing of P1BC1F1;
!  6, P2BC1RIL, recombination inbred lines through the repeated selfing of P2BC1F1;
!  7, F2, the selfing generation of F1;
!  8, F3, the selfing generation of F2;
!  9, P1BC2F1, the second backcrossing where P1 is used as the recurrent parent; 
! 10, P2BC2F1, the second backcrossing where P2 is used as the recurrent parent;
! 11, P1BC2RIL, recombination inred lines through the repeated selfing of P1BC2F1; 
! 12, P2BC2RIL, recombination inred lines through the repeated selfing of P2BC2F1; 
! 13, P1BC1F2, the selfing generation of P1BC1F1; 
! 14, P2BC1F2, the selfing generation of P2BC1F1; 
! 15, P1BC2F2, the selfing generation of P1BC2F1; 
! 16, P2BC2F2, the selfing generation of P2BC2F1; 
! 17, P1BC1DH, P1BC1F1-derived doubled haploids; 
! 18, P2BC1DH, P2BC1F1-derived doubled haploids; 
! 19, P1BC2DH, P1BC2F1-derived doubled haploids; 
! 20, P2BC2DH, P2BC2F1-derived doubled haploids; 
   3      !Mapping Population (see remarks above)
   2      !Mapping Function (1 for Kosambi; 2 for Haldane; 3 for Morgan)
   2      !Marker Space Type (1 for intervals; 2 for positions)
   1      !Marker Space Unit(1 for centiMorgans; 2 for Morgan)
   6      !Number of Chromosomes (or Linkage Groups)
 200      !Size of the mapping population
   2      !Number of environments
 
!***************************************** Chromosomes and Linkage Maps **********************************************
!Chromosome                 NumMarkers
-CH1                        16
-CH2                        16
-CH3                        16
-CH4                        16
-CH5                        16
-CH6                        16
!Linkage map (Marker name followed by position or the interval length)
 MK-1-1                1     0.000
 MK-1-2                1    10.000
 MK-1-3                1    20.000
 MK-1-4                1    30.000
 MK-1-5                1    40.000
 MK-1-6                1    50.000
 MK-1-7                1    60.000
 MK-1-8                1    70.000
 MK-1-9                1    80.000
 MK-1-10               1    90.000
 MK-1-11               1   100.000
 MK-1-12               1   110.000
 MK-1-13               1   120.000
 MK-1-14               1   130.000
 MK-1-15               1   140.000
 MK-1-16               1   150.000
 MK-2-1                2     0.000
 MK-2-2                2    10.000
 MK-2-3                2    20.000
 MK-2-4                2    30.000
 MK-2-5                2    40.000
 MK-2-6                2    50.000
 MK-2-7                2    60.000
 MK-2-8                2    70.000
 MK-2-9                2    80.000
 MK-2-10               2    90.000
 MK-2-11               2   100.000
 MK-2-12               2   110.000
 MK-2-13               2   120.000
 MK-2-14               2   130.000
 MK-2-15               2   140.000
 MK-2-16               2   150.000
 MK-3-1                3     0.000
 MK-3-2                3    10.000
 MK-3-3                3    20.000
 MK-3-4                3    30.000
 MK-3-5                3    40.000
 MK-3-6                3    50.000
 MK-3-7                3    60.000
 MK-3-8                3    70.000
 MK-3-9                3    80.000
 MK-3-10               3    90.000
 MK-3-11               3   100.000
 MK-3-12               3   110.000
 MK-3-13               3   120.000
 MK-3-14               3   130.000
 MK-3-15               3   140.000
 MK-3-16               3   150.000
 MK-4-1                4     0.000
 MK-4-2                4    10.000
 MK-4-3                4    20.000
 MK-4-4                4    30.000
 MK-4-5                4    40.000
 MK-4-6                4    50.000
 MK-4-7                4    60.000
 MK-4-8                4    70.000
 MK-4-9                4    80.000
 MK-4-10               4    90.000
 MK-4-11               4   100.000
 MK-4-12               4   110.000
 MK-4-13               4   120.000
 MK-4-14               4   130.000
 MK-4-15               4   140.000
 MK-4-16               4   150.000
 MK-5-1                5     0.000
 MK-5-2                5    10.000
 MK-5-3                5    20.000
 MK-5-4                5    30.000
 MK-5-5                5    40.000
 MK-5-6                5    50.000
 MK-5-7                5    60.000
 MK-5-8                5    70.000
 MK-5-9                5    80.000
 MK-5-10               5    90.000
 MK-5-11               5   100.000
 MK-5-12               5   110.000
 MK-5-13               5   120.000
 MK-5-14               5   130.000
 MK-5-15               5   140.000
 MK-5-16               5   150.000
 MK-6-1                6     0.000
 MK-6-2                6    10.000
 MK-6-3                6    20.000
 MK-6-4                6    30.000
 MK-6-5                6    40.000
 MK-6-6                6    50.000
 MK-6-7                6    60.000
 MK-6-8                6    70.000
 MK-6-9                6    80.000
 MK-6-10               6    90.000
 MK-6-11               6   100.000
 MK-6-12               6   110.000
 MK-6-13               6   120.000
 MK-6-14               6   130.000
 MK-6-15               6   140.000
 MK-6-16               6   150.000
!*********************************** Marker Types ********************************************************************
!Co-dominant marker: When heterozygote F1 is present, P1 is coded as 2, F1 is coded as 1, and P2 is coded as 0; Otherwise, P1 is coded as 2, and P2 is coded as 0. 
!Dominant marker: When heterozygote F1 is present, P1 and F1 are coded as 12, and P2 is coded as 0; Otherwise, P1 is coded as 2, and P2 is coded as 0.  
!Recessive markers: When heterozygote F1 is present, P1 is coded as 2, and F1 and P2 are coded as 10; Otherwise, P1 is coded as 2, and P2 is coded as 0. 
!Missing marker is coded as -1. 
 MK-1-1                 0   2   0   2   0   0   0   0   0   2   0   2   0   2   0   2   2   0   2   0   0   0   0   2   0   2   2   2   2   0   2   2   0   0   2   2   0   2   2   2   2   0   0   2   2   2   0   0   2   0   0   0   0   2   2   0   0   0   2   0   2   0   0   2   0   0   0   0   0   0   2   0   0   0   2   2   0   0   0   2   0   0   0   0   2   0   2   0   2   2   0   2   2   0   2   2   0   0   2   0   2   0   2   0   0   2   0   2   0   2   2   2   2   2   0   2   0   2   0   0   0   0   2   2   0   2   2   0   2   0   2   0   0   2   0   0   2   0   0   2   0   0   0   2   0   0   2   0   0   0   0   0   2   0   0   2   2   0   0   2   0   0   0   0   2   2   0   2   2   2   2   0   2   0   0   0   2   2   0   2   0   2   0   0   0   2   0   2   2   2   2   0   0   2   0   0   2   0   0   0
 MK-1-2                 0   2   0   2   0   0   0   0   0   2   0   2   0   2   0   2   0   0   2   0   0   0   0   2   0   2   2   2   2   0   0   2   0   0   2   2   2   2   2   2   2   0   0   2   2   2   0   0   2   0   0   0   0   2   2   0   0   0   2   0   2   0   0   2   0   0   2   2   0   0   2   0   0   0   2   2   0   0   0   2   0   0   0   0   0   0   2   0   2   2   0   2   2   0   2   2   0   0   2   0   0   2   2   2   0   2   0   0   0   2   2   2   2   2   0   2   0   2   0   0   0   0   2   2   0   2   2   0   2   0   2   0   0   2   2   0   2   0   0   2   0   0   0   2   0   0   2   0   0   0   0   0   2   0   0   2   2   0   0   2   0   2   0   0   0   2   0   2   2   2   2   0   2   0   0   0   2   2   0   2   0   2   0   0   0   2   0   2   2   2   2   0   0   2   0   0   2   0   0   2
 MK-1-3                 0   2   0   2   0   0   0   0   0   0   0   2   0   2   0   0   2   0   2   2   0   0   0   2   0   2   2   2   2   0   2   2   0   0   0   2   2   2   2   2   2   0   0   2   2   2   0   0   2   0   0   2   0   2   0   0   0   0   2   0   2   0   0   2   0   0   2   2   0   0   2   0   2   0   0   2   0   0   2   2   2   0   0   0   0   0   2   0   2   2   0   2   2   0   2   2   0   0   2   0   0   2   2   2   0   0   0   0   0   2   2   2   2   2   0   2   0   2   0   0   0   0   2   2   0   2   2   0   2   0   2   0   0   2   2   0   2   0   0   2   0   0   0   2   2   0   2   0   2   0   0   2   2   2   0   2   2   0   0   2   0   2   0   2   0   2   0   2   2   2   2   0   2   0   0   2   2   2   0   2   0   2   0   0   0   2   0   2   2   2   2   0   0   2   0   0   0   0   0   2
 MK-1-4                 0   2   0   2   0   0   2   0   0   2   0   2   0   2   0   0   2   0   2   2   0   0   0   2   0   2   2   0   2   0   2   0   0   0   0   0   2   2   2   2   2   2   0   2   2   2   0   0   2   0   0   2   0   2   0   0   0   0   2   0   2   0   0   2   0   0   0   0   0   0   2   0   2   0   0   2   0   0   2   2   2   0   0   0   0   0   2   0   2   0   0   2   2   0   2   2   0   2   2   0   0   2   2   2   0   0   0   0   0   2   2   2   2   2   0   2   0   2   0   0   0   0   2   2   2   2   2   0   2   2   2   0   0   2   0   0   2   0   0   0   0   2   0   2   2   0   2   0   2   0   0   2   2   2   0   2   2   0   0   2   2   2   0   2   0   2   2   2   2   2   2   0   2   0   0   2   2   2   0   2   0   2   0   2   0   2   0   2   0   2   2   0   0   2   0   0   0   0   0   2
 MK-1-5                 2   0   0   2   0   0   2   0   0   2   0   2   0   2   0   0   2   2   0   2   0   0   0   0   0   2   2   0   2   0   2   0   0   0   0   0   2   2   2   2   2   2   0   2   2   2   0   0   2   0   0   2   0   2   0   0   0   0   0   2   2   0   0   2   0   0   2   2   0   2   2   0   2   0   0   2   0   0   2   2   2   0   0   0   0   0   2   0   2   0   0   2   2   0   2   2   0   2   0   0   0   2   2   2   0   0   0   0   0   2   2   2   2   2   0   2   0   2   0   0   0   0   2   2   2   2   2   0   2   2   2   2   0   2   0   0   2   0   0   0   0   2   0   2   2   0   2   0   2   0   0   2   2   2   2   2   2   0   0   2   2   2   0   2   2   2   2   2   2   2   2   2   2   0   0   2   2   2   0   2   2   2   0   2   0   2   0   2   0   0   0   0   0   2   2   0   0   0   0   2
 MK-1-6                 0   0   0   0   0   0   2   2   0   2   0   2   0   2   0   0   2   2   0   2   0   0   0   0   0   2   2   0   2   0   2   0   0   0   0   0   2   2   2   0   2   2   0   2   2   2   0   0   2   0   2   2   0   2   0   0   0   0   0   2   2   0   0   2   0   0   2   2   0   2   2   0   2   0   0   2   0   0   2   2   2   0   0   0   0   0   2   0   2   0   0   2   2   0   2   2   0   2   0   0   0   2   2   2   0   0   0   0   0   0   2   2   0   2   0   2   0   2   0   0   0   0   2   2   2   2   2   0   2   0   2   2   0   2   0   0   2   0   0   0   0   2   0   0   2   0   2   2   2   0   0   0   2   2   2   2   2   0   0   2   2   2   0   2   2   2   2   2   2   2   2   2   0   0   0   2   2   2   0   2   2   2   0   2   0   2   0   2   0   0   0   0   0   2   2   0   0   0   0   2
 MK-1-7                 0   0   0   0   0   0   2   2   0   2   0   2   0   2   0   0   0   2   0   2   0   0   0   0   0   2   2   0   2   0   2   0   0   0   0   0   2   2   2   2   2   2   2   2   0   2   0   0   2   0   2   2   0   2   0   0   0   0   0   2   2   0   0   2   0   0   2   2   0   2   0   0   2   0   0   2   0   0   2   2   2   0   0   2   0   0   2   2   0   0   0   2   0   0   2   2   0   2   0   0   0   2   2   2   0   0   0   2   0   0   2   2   0   2   0   2   0   2   0   0   0   0   2   2   2   0   2   0   2   0   2   2   0   2   0   0   2   0   0   0   0   2   0   0   2   0   2   2   0   0   0   2   2   2   2   2   2   0   0   0   2   2   0   0   2   2   2   2   2   2   2   2   0   0   0   2   2   2   0   2   2   2   0   2   0   2   0   2   0   0   0   0   2   2   0   0   0   2   0   0
 MK-1-8                 0   0   0   0   0   0   2   2   0   2   0   2   0   2   0   0   0   2   0   2   0   0   0   0   0   2   2   2   2   0   2   0   0   0   0   0   2   2   2   2   2   2   2   2   0   2   2   0   2   0   2   2   0   0   0   0   0   0   0   2   2   2   0   0   0   0   2   2   0   2   0   0   2   2   0   2   0   0   2   2   2   0   0   2   0   0   2   2   0   0   0   2   0   0   2   2   0   2   0   0   0   0   2   2   0   0   0   2   0   2   2   2   0   2   0   0   0   2   0   0   0   0   0   2   2   0   2   0   2   0   2   2   0   2   0   0   2   0   0   0   0   2   0   0   2   0   2   0   0   0   0   2   2   2   2   2   2   0   0   0   0   0   0   0   0   2   2   2   0   2   2   2   0   0   0   2   2   2   0   2   2   2   2   2   0   2   2   2   0   0   0   0   2   2   0   0   0   2   0   0
 MK-1-9                 0   0   0   0   0   0   2   2   0   2   0   2   0   2   0   0   0   2   0   2   0   0   0   0   0   2   2   2   2   0   2   0   0   0   0   0   2   2   2   2   2   2   2   2   0   2   2   0   2   0   2   0   0   0   0   0   0   0   2   0   2   2   0   0   2   0   2   2   0   2   2   0   2   2   0   2   0   0   2   0   2   0   2   2   0   0   2   2   0   0   0   2   2   0   2   2   0   2   0   2   2   0   2   2   0   0   0   2   0   2   2   2   0   2   0   0   0   2   0   0   0   0   2   2   2   2   2   0   2   0   2   2   0   2   0   0   2   0   0   2   0   2   0   0   2   0   2   0   0   0   0   2   2   2   2   2   2   0   0   0   2   0   0   0   0   0   2   0   0   2   2   2   0   0   0   2   2   0   0   2   2   2   2   2   0   2   2   2   0   0   0   0   2   2   0   0   0   2   0   0
 MK-1-10                0   0   0   0   0   0   2   2   0   2   0   2   0   2   0   0   0   2   0   2   0   2   0   0   0   2   2   2   2   0   2   0   0   0   2   0   2   2   2   2   2   2   2   2   0   2   2   0   2   0   2   0   0   0   0   0   0   0   2   2   2   2   0   0   2   0   2   2   0   2   2   0   2   2   0   2   0   0   2   0   2   0   2   2   0   0   2   2   0   2   0   2   2   0   2   2   0   2   0   2   2   0   0   2   2   0   0   2   0   2   2   2   2   2   0   0   2   2   0   0   0   0   2   2   2   2   2   0   2   0   2   2   0   2   2   0   2   0   0   2   0   2   0   2   2   0   2   0   0   0   0   2   2   2   0   2   2   0   0   0   2   2   0   0   0   0   2   0   0   2   2   2   0   0   0   2   2   0   0   2   2   2   2   2   0   2   2   2   0   0   0   0   2   2   0   0   0   2   0   0
 MK-1-11                0   0   0   0   0   0   2   2   0   2   0   0   0   2   0   2   0   2   0   2   0   2   0   0   0   2   2   2   2   0   2   0   0   0   2   0   2   0   2   2   2   2   2   2   0   2   2   0   0   0   0   0   0   0   0   0   0   0   2   2   2   2   0   0   2   2   2   2   0   2   2   0   2   2   0   2   0   0   2   2   2   0   2   2   0   0   0   2   0   2   0   2   2   0   2   2   0   2   0   2   2   0   0   2   2   2   0   0   0   0   2   2   2   2   0   0   2   2   0   0   0   0   0   0   2   2   0   2   2   0   2   2   0   2   2   0   2   0   0   2   0   2   0   2   2   0   2   0   0   0   0   2   2   0   0   2   0   0   0   0   2   2   0   0   0   2   2   0   0   2   2   2   0   0   2   2   2   0   0   2   2   2   0   2   2   2   2   2   0   0   0   0   2   2   0   0   0   2   0   0
 MK-1-12                2   0   0   0   0   0   2   2   0   2   0   0   0   2   0   2   0   2   0   0   0   2   0   0   2   2   2   2   2   0   2   0   0   0   2   0   2   2   2   2   2   2   0   2   0   2   2   0   0   0   0   0   0   2   0   0   0   0   2   2   0   2   2   0   2   0   2   2   0   2   2   0   2   2   0   2   0   0   2   2   2   0   2   2   0   0   0   0   0   2   0   2   2   2   2   2   0   2   0   2   0   0   0   2   2   2   0   2   0   2   2   2   2   2   0   2   2   2   0   0   0   0   0   2   2   2   0   2   2   0   2   2   0   2   2   2   2   0   0   2   0   2   0   2   2   0   2   0   0   0   0   2   2   0   0   0   2   0   0   0   2   2   0   0   0   2   0   0   0   2   2   2   0   0   2   2   2   0   2   2   2   2   0   2   2   2   2   2   0   0   0   0   2   2   0   0   0   2   0   0
 MK-1-13                2   0   0   0   2   0   2   2   0   2   0   0   0   2   0   2   0   2   0   0   0   0   0   2   2   0   2   2   2   2   2   0   0   0   2   2   2   2   2   2   2   2   0   2   0   2   2   0   0   0   0   0   0   2   0   0   2   0   2   2   0   2   0   0   2   0   2   2   2   2   2   2   2   2   0   2   0   0   2   2   2   0   2   2   2   0   2   0   0   2   0   2   2   2   2   2   0   2   0   2   0   0   0   2   2   2   2   0   0   2   2   0   2   2   0   2   2   2   0   0   0   0   0   0   2   2   0   2   2   0   2   2   0   2   2   0   2   0   2   2   0   2   0   2   0   0   2   0   0   0   0   2   2   0   0   0   2   0   2   0   2   2   0   0   0   2   0   0   0   2   2   2   0   0   0   2   2   0   2   2   2   2   0   2   2   0   2   2   0   0   0   0   2   2   2   0   0   2   0   0
 MK-1-14                2   0   0   0   2   0   2   2   0   2   0   0   0   2   0   2   2   2   0   0   0   0   0   2   2   2   2   2   2   2   2   0   0   0   0   2   2   2   2   2   2   2   0   2   0   2   2   0   0   0   0   0   0   2   0   0   2   0   2   0   0   2   2   0   2   0   2   2   2   2   2   2   2   2   2   2   0   0   2   2   2   0   2   2   2   0   2   0   0   0   0   2   2   2   2   2   0   2   0   2   0   0   0   2   0   2   2   0   0   2   2   0   2   2   0   2   2   2   0   0   0   0   0   2   2   2   0   2   2   0   2   2   0   2   2   0   2   0   2   2   0   2   2   2   0   0   2   0   0   0   0   2   2   0   0   0   2   0   0   0   2   2   0   0   0   2   0   0   0   2   2   2   2   0   0   0   2   0   2   2   2   2   0   2   2   0   2   2   0   2   0   0   0   2   2   0   0   2   0   0
 MK-1-15                2   0   0   0   2   0   2   2   0   0   0   0   0   0   0   2   2   2   0   0   0   0   0   2   2   2   2   0   2   2   2   0   0   0   0   2   2   2   2   2   2   2   0   2   0   2   2   0   0   0   0   0   0   2   0   0   2   2   2   0   0   2   2   0   2   0   2   2   2   2   2   2   2   2   2   2   0   0   0   2   2   0   2   2   2   0   2   0   0   0   2   2   2   2   2   2   0   0   0   2   0   0   0   2   0   2   2   0   0   2   2   0   2   2   0   2   2   0   0   0   0   0   0   2   2   2   0   2   2   0   2   2   0   2   2   0   2   0   2   2   0   2   2   2   0   0   2   0   0   2   0   2   2   0   2   0   2   2   0   0   2   2   0   2   0   2   2   0   0   0   2   0   2   2   0   0   2   2   2   2   2   2   0   2   2   0   0   2   0   2   0   0   0   2   2   0   2   2   0   0
 MK-1-16                2   0   0   0   2   0   2   2   0   0   0   0   0   0   0   2   2   2   0   0   0   2   0   2   2   2   2   0   2   2   2   0   0   0   0   2   2   2   2   2   2   2   0   2   0   2   2   0   0   0   0   2   0   0   0   0   2   0   2   0   0   2   2   0   0   0   2   2   2   2   2   2   2   2   2   2   0   0   0   2   0   0   2   2   2   0   2   0   0   0   2   2   2   2   2   2   0   0   0   2   0   0   0   2   0   2   2   0   0   2   2   2   2   2   0   2   2   2   0   0   0   2   0   2   0   2   0   2   2   0   2   2   0   0   2   0   2   0   2   2   0   2   2   2   0   0   2   2   0   2   0   2   2   0   2   2   2   0   0   0   2   2   0   2   0   2   2   2   0   0   2   2   2   2   0   0   2   2   2   0   2   2   0   0   2   0   0   2   0   2   0   0   0   2   2   0   2   2   2   0
 MK-2-1                 2   2   2   0   0   0   2   0   2   2   2   0   0   2   2   2   2   0   0   2   0   2   2   0   2   0   0   2   2   2   0   2   2   0   2   0   0   2   2   0   2   0   0   2   0   2   2   2   2   0   2   2   2   0   2   0   0   2   0   2   0   0   0   2   2   0   0   2   0   2   2   2   0   0   0   2   0   2   0   0   0   2   2   0   2   0   2   0   0   0   0   2   0   2   0   2   2   2   2   0   2   0   2   2   0   0   0   0   2   2   2   0   2   2   2   2   0   0   0   2   0   0   0   0   2   0   2   0   2   0   2   0   2   2   2   2   0   2   0   0   2   0   0   2   0   2   0   0   2   0   0   0   2   2   0   2   0   2   0   2   0   2   2   2   0   2   0   2   0   2   2   2   2   2   0   2   0   2   2   2   0   2   0   0   2   2   2   2   2   0   0   0   2   0   2   0   0   2   2   2
 MK-2-2                 2   2   2   0   0   0   2   0   2   2   2   0   0   2   2   2   2   0   0   2   0   2   2   0   2   0   0   2   2   0   2   2   2   0   2   0   0   2   2   2   2   0   0   2   0   2   2   2   2   0   2   2   2   0   2   0   0   2   0   2   0   0   0   2   2   0   0   2   2   2   2   2   0   0   0   2   0   0   0   0   2   2   2   0   2   0   0   0   0   0   0   2   0   2   0   2   2   2   2   0   2   0   2   0   0   0   0   0   2   2   2   0   2   2   2   0   0   0   0   2   0   0   0   0   2   0   2   0   2   0   2   0   2   2   0   2   2   2   0   0   0   0   0   2   0   2   0   2   2   0   0   0   2   2   0   2   0   2   0   2   0   2   2   2   0   2   0   2   0   2   2   2   2   2   0   2   0   2   2   2   0   2   0   0   2   2   2   2   2   0   0   0   2   0   2   0   0   2   2   2
 MK-2-3                 2   2   2   2   0   0   2   0   2   2   0   0   0   0   2   2   2   0   0   2   0   2   2   0   2   0   0   2   2   0   2   2   0   0   2   0   0   2   2   2   2   0   0   2   0   2   2   2   2   0   2   2   2   0   2   0   0   2   0   2   0   0   0   2   2   0   0   2   2   0   2   2   0   0   0   2   0   0   0   0   2   0   0   0   2   0   0   0   0   0   0   2   0   2   0   2   2   2   2   0   2   0   0   0   0   0   0   0   2   2   2   0   2   2   2   0   0   0   0   0   2   0   0   0   2   2   2   0   2   0   2   0   2   2   0   2   2   0   0   0   0   0   0   2   0   2   0   2   2   0   0   0   2   2   0   2   2   2   0   2   0   0   2   2   0   2   0   2   0   2   2   2   0   2   0   0   0   2   2   2   0   2   0   0   0   2   2   2   2   0   0   0   2   0   2   0   0   2   2   2
 MK-2-4                 2   2   2   2   2   0   2   0   2   2   0   0   0   0   0   2   2   0   0   2   0   2   2   0   2   0   2   0   2   0   2   2   0   0   0   0   0   2   2   2   2   0   0   2   0   2   2   2   2   0   2   2   2   0   2   0   0   2   0   0   0   0   0   2   2   0   0   2   0   2   0   2   0   0   0   2   0   0   0   0   2   0   0   0   2   0   0   0   0   0   0   0   2   2   0   2   2   2   0   0   2   0   0   0   0   0   0   0   2   2   2   0   0   2   2   0   0   0   0   0   2   0   0   0   2   2   2   0   2   0   2   0   2   2   0   2   2   0   0   0   0   0   0   2   0   2   0   2   2   0   0   0   2   0   0   2   2   2   0   2   0   2   2   2   0   2   0   2   0   2   2   2   0   2   0   0   0   2   2   0   0   2   0   0   2   2   2   2   2   0   0   0   2   0   2   2   0   2   2   2
 MK-2-5                 2   2   2   2   0   0   2   0   2   2   0   0   0   0   0   2   2   0   0   2   0   2   2   0   2   0   2   0   2   0   2   2   0   0   0   0   0   2   2   2   2   0   0   2   0   2   2   2   2   0   0   2   2   0   0   0   0   2   0   0   0   0   0   0   2   0   0   2   0   2   0   2   0   0   2   2   0   2   0   0   2   0   0   2   2   0   0   0   0   2   0   0   0   2   0   2   0   2   0   0   2   0   0   0   0   0   0   0   2   2   2   2   0   2   0   0   0   0   0   0   2   0   0   0   2   2   2   0   0   0   2   0   2   2   2   2   2   0   0   0   0   0   0   2   0   2   0   2   2   0   0   0   0   0   2   0   2   2   0   2   0   2   2   2   2   2   0   2   0   2   2   2   0   0   0   0   0   2   2   0   0   2   0   0   2   2   2   2   2   0   0   0   2   0   2   2   0   2   2   2
 MK-2-6                 2   0   2   0   0   0   2   0   2   2   0   0   0   0   0   2   2   0   0   2   0   2   2   0   2   0   2   0   2   0   2   2   0   0   2   0   0   2   2   2   2   0   0   2   0   2   2   2   2   0   0   2   2   0   0   0   0   2   0   0   0   0   0   0   2   0   0   2   0   0   0   2   0   0   2   0   0   2   0   2   2   2   0   2   2   0   0   0   0   0   0   0   0   0   2   2   0   2   0   0   2   0   0   0   0   0   0   0   2   2   2   2   0   2   0   0   0   0   0   0   2   0   0   0   2   2   2   0   0   0   2   0   2   2   2   2   0   0   0   0   0   0   0   2   0   2   0   0   2   0   0   0   0   0   2   0   2   2   0   2   0   2   2   2   2   2   0   2   2   2   2   2   0   0   0   0   0   2   2   0   2   2   0   0   2   0   0   2   2   0   0   0   2   0   0   2   0   2   2   2
 MK-2-7                 2   0   2   0   0   0   2   0   2   2   0   0   0   0   0   0   2   0   0   2   0   2   2   0   2   0   2   0   2   0   2   2   0   0   2   0   0   0   2   2   2   0   0   2   0   0   2   2   0   0   0   2   2   0   0   0   0   0   2   0   2   0   0   2   2   0   0   2   0   0   0   2   0   0   2   2   2   2   0   0   2   0   2   2   2   0   0   0   0   0   0   0   0   0   2   2   0   2   0   0   0   0   0   0   0   0   0   0   2   2   2   2   0   2   0   0   0   0   0   0   2   0   0   0   2   2   2   0   0   0   2   0   2   2   2   2   0   0   0   0   2   0   0   2   2   2   0   0   2   2   0   0   0   0   2   0   2   2   0   2   0   2   2   2   2   2   0   2   2   0   2   2   0   0   0   0   0   2   2   0   2   2   0   0   2   0   0   2   2   2   0   0   2   0   2   2   0   2   2   2
 MK-2-8                 2   0   0   0   0   0   2   0   2   2   2   0   0   0   0   0   2   0   0   0   0   2   2   0   2   0   2   0   2   0   2   0   0   0   2   0   0   0   2   2   2   0   0   2   0   0   2   2   0   0   0   2   2   0   0   0   0   0   2   0   2   0   0   2   2   0   0   2   0   0   0   2   0   0   2   2   2   2   0   0   2   0   2   2   2   0   0   0   0   0   0   0   0   2   2   2   0   2   0   0   0   0   0   0   0   0   0   0   2   2   2   2   0   2   0   0   0   0   0   0   2   0   0   0   2   2   2   0   2   0   2   0   2   2   2   2   0   0   0   0   2   0   0   2   2   2   0   0   2   2   0   0   0   0   2   0   2   2   0   2   0   2   2   2   2   2   0   2   2   2   2   0   0   0   0   0   2   2   2   0   2   2   0   0   2   0   0   2   0   2   0   0   2   0   2   2   0   2   2   2
 MK-2-9                 2   0   0   0   0   0   2   0   2   2   0   0   0   0   0   0   2   0   0   0   0   2   2   0   2   0   2   0   0   0   2   0   0   0   2   0   0   0   2   2   2   0   0   2   0   0   2   2   0   0   0   2   2   0   0   0   0   0   2   0   2   0   0   2   2   0   0   0   0   0   0   0   0   2   2   2   2   2   0   0   2   2   2   2   2   2   0   0   0   0   0   0   0   0   2   2   0   2   0   0   0   0   0   0   0   0   0   0   2   2   2   2   0   2   0   0   0   0   0   0   2   0   0   0   2   2   2   0   2   0   2   0   2   2   2   2   0   0   0   0   2   0   0   0   0   2   0   0   2   0   2   0   0   0   0   0   0   2   2   2   0   2   2   2   2   0   2   2   2   2   2   0   0   0   0   2   2   2   2   0   2   2   0   2   2   2   0   2   0   2   2   0   2   0   2   2   0   2   2   2
 MK-2-10                2   0   0   0   0   2   2   0   0   2   0   2   0   0   0   0   0   0   0   0   0   0   2   0   2   0   0   0   0   0   2   0   0   0   2   0   0   0   0   2   2   0   0   2   2   0   2   2   0   2   0   2   2   0   0   0   0   0   2   0   2   0   2   2   2   0   0   0   0   0   0   2   0   2   2   2   2   2   0   0   2   2   2   2   2   2   0   0   0   0   0   0   0   0   2   2   2   2   0   0   0   0   0   0   0   0   0   0   2   2   0   2   0   2   0   2   0   0   0   0   2   0   2   0   2   2   2   0   2   0   2   0   2   2   2   2   0   0   0   0   2   0   0   0   0   2   0   2   2   2   2   0   0   0   0   0   0   2   0   2   2   2   2   2   2   0   2   2   2   2   2   0   0   0   0   2   2   2   2   0   2   2   0   2   2   2   0   2   0   0   0   0   2   0   2   2   0   0   2   2
 MK-2-11                2   0   0   0   0   2   2   0   0   2   0   2   0   0   0   0   0   0   0   0   0   0   2   0   2   0   0   0   0   0   2   0   0   2   0   0   2   2   0   0   2   0   0   2   2   0   2   2   0   2   0   2   2   0   0   0   0   0   2   0   2   0   2   2   2   0   0   0   0   2   0   2   0   2   2   2   2   2   0   2   2   2   2   2   2   2   2   0   0   0   0   0   0   0   2   2   0   2   0   0   2   2   0   0   0   0   0   0   2   2   0   2   0   2   0   2   0   0   0   0   2   0   2   0   2   2   2   0   2   0   0   0   2   2   2   2   0   0   0   0   2   0   2   0   0   2   0   2   2   2   2   0   0   0   0   0   0   0   0   2   2   2   2   2   2   0   2   2   2   0   2   0   0   0   0   2   2   2   2   0   2   2   0   2   2   2   0   2   0   0   0   0   2   0   2   2   0   0   2   2
 MK-2-12                2   0   0   0   0   0   2   0   0   2   0   2   0   0   2   0   0   0   0   2   0   0   2   0   2   0   0   0   0   0   2   0   0   2   0   0   2   2   0   0   2   0   0   2   2   0   2   2   0   2   0   2   2   2   0   0   2   0   2   0   2   0   2   2   2   0   0   0   0   0   0   2   0   2   2   2   0   2   0   2   2   0   2   2   2   2   2   0   0   2   0   0   0   0   2   2   0   2   0   0   2   2   0   0   0   0   0   0   2   0   0   2   0   2   0   2   0   0   0   0   2   0   2   0   0   2   0   0   2   0   0   0   2   2   2   2   0   0   0   0   2   0   2   0   0   2   0   0   2   2   2   0   0   0   0   0   0   0   0   2   2   2   2   0   2   0   2   2   0   0   2   0   0   0   0   2   2   2   2   0   2   2   2   2   0   2   0   2   0   0   2   0   2   0   2   2   0   2   2   2
 MK-2-13                2   0   2   0   0   0   2   0   0   2   0   2   0   0   2   0   0   0   0   2   0   0   2   0   2   2   0   0   0   0   2   0   0   2   0   0   2   0   0   0   2   0   0   2   2   0   2   2   0   2   0   2   2   2   0   0   2   0   2   0   2   0   2   2   2   0   0   2   0   0   0   2   0   2   2   2   0   2   0   2   2   0   2   2   2   2   2   0   0   2   2   0   0   0   2   2   0   2   2   0   2   2   0   2   0   0   0   0   0   0   0   2   0   2   0   2   0   0   0   0   2   0   2   0   0   2   0   0   2   0   0   0   2   2   0   2   0   0   0   2   2   0   2   0   0   2   0   0   2   2   2   0   0   2   0   2   0   0   2   2   0   2   2   0   2   0   2   2   0   0   2   0   0   0   0   2   2   2   0   0   2   2   2   0   0   2   0   2   0   2   2   0   2   0   0   0   0   2   2   2
 MK-2-14                2   0   2   0   2   0   2   0   0   2   0   2   0   0   2   0   0   0   0   2   0   0   2   0   2   2   0   0   0   0   2   0   0   2   0   0   2   0   0   0   2   0   0   2   2   0   2   2   0   2   0   2   2   0   0   0   2   2   0   0   0   0   2   2   0   0   0   0   0   0   2   2   0   2   0   2   2   2   0   2   2   0   2   2   0   2   2   0   0   2   2   0   2   0   2   2   0   2   2   0   2   2   0   2   0   0   0   0   2   0   0   0   0   2   0   2   0   0   0   0   2   0   2   0   0   2   0   0   2   0   0   0   2   2   0   2   0   0   0   2   2   0   2   0   0   2   0   0   2   2   2   0   2   2   0   2   0   0   2   2   0   2   0   0   2   0   2   2   0   0   2   0   0   0   0   2   2   2   0   0   2   2   2   0   0   2   0   2   2   2   2   0   2   0   0   0   2   2   2   2
 MK-2-15                2   2   2   2   2   0   2   0   0   2   0   2   0   0   2   0   0   0   0   0   0   0   2   0   2   2   0   0   2   0   2   0   0   2   2   0   0   0   0   0   2   0   0   2   2   0   2   2   0   2   0   2   2   0   0   0   2   2   0   0   0   0   2   2   0   0   0   0   0   0   2   2   0   2   0   2   2   2   0   2   2   0   2   2   2   2   2   0   0   2   2   0   2   0   2   2   0   2   0   0   2   2   0   2   0   0   0   0   2   2   0   0   0   2   0   2   0   0   0   0   2   0   2   0   0   2   0   0   2   2   0   0   2   2   0   2   0   0   0   0   2   0   2   0   0   2   0   0   2   2   2   0   2   2   0   2   0   0   2   2   0   2   0   2   2   0   2   2   0   0   2   0   0   0   0   2   2   2   2   0   2   2   2   0   0   2   0   2   2   2   2   0   2   0   2   0   2   2   2   2
 MK-2-16                2   2   2   0   2   0   2   0   0   2   0   2   0   0   2   0   0   0   0   0   0   0   2   0   2   2   0   0   2   0   2   0   0   2   2   0   0   0   0   0   0   0   0   2   2   0   2   2   0   2   0   2   2   0   0   0   2   2   0   0   2   0   2   2   0   0   0   0   0   0   2   2   0   2   0   2   2   2   0   2   2   0   2   2   2   2   0   0   0   2   2   0   2   0   2   2   0   2   0   0   0   2   0   2   0   0   0   0   2   2   0   0   0   2   0   2   0   0   0   0   2   0   2   0   2   2   0   0   2   2   0   0   2   2   0   2   0   0   0   0   0   0   2   0   0   2   0   0   2   2   2   0   2   0   0   2   0   0   2   2   0   2   0   2   2   0   2   2   0   0   2   0   0   0   0   2   2   2   2   2   2   2   2   0   0   2   0   2   2   2   2   0   2   0   2   0   2   2   2   2
 MK-3-1                 2   2   0   0   0   2   2   2   2   2   2   2   0   2   2   2   0   2   2   0   0   2   2   0   0   0   2   2   0   2   0   2   0   2   2   0   2   0   2   0   0   2   0   2   0   2   2   2   0   2   2   2   0   2   0   0   2   0   2   0   0   0   2   2   2   0   2   2   2   0   0   2   0   0   2   2   0   2   0   2   0   2   0   0   2   0   0   2   2   2   2   0   2   2   2   0   2   2   2   2   0   2   2   0   0   2   0   2   2   2   0   2   2   0   0   0   0   0   2   2   2   0   0   2   2   2   0   2   0   2   2   0   2   0   0   0   0   0   0   2   2   2   0   0   0   2   0   2   2   2   0   0   2   0   2   2   2   2   2   2   0   0   2   0   2   0   0   0   2   0   0   2   0   2   2   2   0   2   0   0   0   2   2   2   2   2   2   0   0   2   2   0   2   2   2   2   0   2   2   0
 MK-3-2                 2   2   2   0   0   0   2   2   2   2   2   2   0   2   2   2   0   0   2   0   0   2   2   0   0   0   2   2   0   2   0   2   0   2   0   0   2   0   2   0   2   2   0   0   0   2   2   2   0   2   2   2   0   2   0   0   2   0   2   0   0   0   2   2   2   0   2   2   2   2   0   0   0   0   2   2   0   2   0   2   0   2   0   0   2   0   2   2   2   2   2   0   2   2   2   0   2   2   0   2   0   2   2   0   0   2   0   2   2   2   0   2   2   0   0   0   0   0   2   2   2   0   0   2   2   2   0   0   0   2   2   0   2   0   0   0   0   0   0   0   2   0   0   0   0   2   0   2   2   2   0   0   2   0   2   2   2   2   2   2   0   0   0   0   2   0   0   0   2   0   0   2   0   2   2   2   0   2   0   2   0   2   2   2   2   2   2   0   0   2   2   0   2   2   2   2   0   2   2   0
 MK-3-3                 2   2   2   0   2   2   2   2   2   2   2   2   0   2   2   2   0   0   2   2   0   2   2   0   0   0   2   2   0   2   0   2   0   2   0   0   2   0   2   2   2   2   0   0   0   2   2   2   0   2   2   2   0   2   0   0   2   0   2   0   0   0   2   2   2   0   2   2   2   2   0   0   0   2   2   2   0   2   0   2   0   2   0   0   2   0   2   2   2   2   0   0   2   2   2   0   2   2   0   2   2   2   2   0   0   2   0   2   2   0   0   2   2   0   0   0   0   0   2   2   2   0   0   2   2   2   0   0   0   2   2   0   2   0   0   0   0   0   0   0   2   0   0   2   0   2   0   2   2   2   0   0   2   0   2   2   2   2   2   0   0   0   0   0   0   0   0   0   2   2   0   2   0   2   2   2   0   2   0   2   2   2   2   2   2   2   2   0   0   2   2   0   2   2   2   0   0   2   2   0
 MK-3-4                 2   2   2   0   2   2   0   2   2   2   0   2   2   2   0   2   0   0   2   2   0   2   2   0   0   0   2   2   0   2   0   2   0   2   0   0   2   0   2   2   2   2   0   0   0   2   2   0   0   2   2   2   0   2   0   2   2   0   2   0   0   0   2   0   2   0   2   2   2   2   0   0   2   2   2   2   0   2   0   2   0   2   0   0   2   0   0   2   2   2   0   0   2   2   2   0   2   0   0   2   2   2   2   0   0   2   0   0   2   0   0   2   2   0   0   0   0   0   2   2   2   0   2   2   0   2   2   0   0   2   2   0   2   0   0   0   0   0   2   0   2   0   0   2   0   2   0   2   2   2   0   0   2   0   2   2   2   2   2   0   0   0   0   2   0   0   0   0   2   2   2   2   0   2   2   2   2   2   0   2   2   2   2   2   2   0   2   0   0   2   2   0   2   2   2   0   2   2   2   0
 MK-3-5                 0   0   2   0   2   2   0   2   2   2   2   2   2   2   0   2   0   0   2   2   0   0   2   0   0   2   2   0   0   2   0   2   0   2   0   0   2   0   2   2   2   2   0   0   0   2   2   0   0   2   2   2   0   2   0   2   0   0   2   0   0   0   2   0   2   0   2   2   2   0   0   0   2   2   2   2   2   2   0   2   0   2   0   0   0   2   0   2   2   2   0   0   2   2   2   0   2   0   0   2   2   2   2   0   0   2   0   0   2   0   0   2   2   2   0   0   2   0   2   2   2   0   2   0   0   0   0   0   0   2   2   0   2   0   0   0   2   0   2   0   0   0   0   2   2   2   0   2   2   2   0   2   2   2   0   2   2   2   2   0   0   0   0   2   0   0   0   0   2   0   0   0   0   2   2   2   2   2   0   0   0   2   0   2   2   0   0   0   0   2   2   0   2   2   2   0   2   2   2   0
 MK-3-6                 0   2   2   0   2   2   0   2   2   0   2   0   2   2   0   2   0   0   2   2   2   0   2   0   2   0   2   0   2   2   0   2   0   0   0   2   2   0   2   2   2   2   0   0   0   2   2   0   0   2   2   0   0   2   0   2   0   0   2   0   0   0   2   2   2   0   2   2   2   0   2   0   2   0   2   2   2   2   0   2   0   2   0   0   0   0   0   2   0   2   2   0   2   2   2   0   0   0   0   2   2   2   2   0   0   2   0   0   2   0   0   2   2   2   0   0   2   0   2   2   2   0   2   0   0   0   0   0   0   2   2   0   2   0   0   0   2   0   2   0   0   0   0   2   2   2   0   2   2   2   0   2   2   2   0   0   2   2   0   0   0   0   0   2   0   2   0   0   2   0   0   0   0   2   2   2   2   2   2   0   0   2   0   2   2   2   0   0   0   2   2   0   2   0   0   0   2   2   2   0
 MK-3-7                 0   2   2   0   2   2   0   2   2   0   2   0   2   2   0   2   0   0   2   2   2   0   2   0   2   0   2   0   2   2   0   2   0   2   0   2   2   0   2   2   2   2   0   0   0   2   0   0   0   2   2   0   2   2   0   0   0   0   2   0   0   0   2   2   2   2   2   0   0   0   2   0   2   0   2   2   2   2   0   2   0   2   0   0   0   0   0   2   0   2   2   0   2   2   2   0   0   0   0   2   2   2   2   0   0   2   0   0   2   2   2   2   2   2   0   0   2   0   2   2   2   0   2   0   0   0   0   0   2   2   2   0   2   0   0   0   2   0   2   2   0   0   0   2   2   2   0   2   2   2   0   2   2   2   2   2   2   0   0   0   0   0   0   0   0   2   0   2   2   0   0   0   0   2   2   2   2   2   2   0   0   2   0   2   2   2   0   0   0   2   2   0   2   2   0   0   2   2   2   0
 MK-3-8                 0   2   2   0   0   2   0   2   2   0   2   0   2   2   0   2   0   0   2   2   0   0   0   0   0   0   2   0   0   2   0   2   0   2   0   2   2   0   0   0   2   2   0   0   0   2   2   0   0   2   0   0   2   2   0   0   0   0   2   0   0   0   2   2   2   2   2   2   0   2   2   0   2   0   2   2   2   2   0   2   0   2   0   0   0   0   0   2   0   2   2   2   2   2   2   0   0   0   0   2   2   2   2   0   0   2   0   0   2   2   0   2   2   2   0   0   2   0   2   2   2   2   2   0   0   0   0   0   2   2   2   0   2   0   0   0   0   0   2   2   0   0   0   2   2   2   0   0   0   2   0   2   2   2   2   2   2   2   0   0   0   0   0   0   0   0   0   0   0   0   0   0   0   2   2   2   2   2   2   0   0   0   0   2   2   2   0   0   0   2   2   0   2   2   0   0   2   2   2   0
 MK-3-9                 0   2   2   0   0   2   0   2   2   0   2   0   2   0   2   2   0   0   2   2   0   0   0   0   0   0   2   0   0   2   0   2   0   2   0   2   2   0   0   0   2   0   0   0   0   2   2   0   0   2   0   2   2   2   0   0   0   0   2   0   0   0   2   2   2   2   2   2   0   2   2   0   2   0   0   2   2   0   0   2   0   2   0   0   0   0   0   2   0   2   2   2   2   2   2   0   0   0   0   2   2   2   2   0   0   0   0   2   2   2   0   2   2   2   0   0   0   0   2   2   2   2   2   0   0   0   0   0   2   2   2   0   0   0   0   0   2   0   2   2   0   0   0   2   2   2   0   0   0   0   0   2   2   2   2   2   2   2   0   0   0   0   0   0   0   0   0   0   0   0   0   0   2   2   2   2   0   2   0   0   0   0   0   2   0   2   2   0   0   2   2   0   2   2   2   0   2   2   2   0
 MK-3-10                2   2   0   0   0   2   0   2   2   0   2   0   2   0   2   2   0   0   2   2   0   0   2   0   0   0   2   0   0   2   0   2   0   2   0   2   2   0   0   0   2   0   2   0   0   2   2   0   0   2   0   2   2   0   0   0   0   0   2   0   2   0   2   2   2   2   2   2   0   2   2   0   0   0   0   2   2   0   0   2   0   2   0   0   0   0   0   2   0   0   2   2   2   2   2   0   0   0   0   2   2   2   2   0   0   0   0   2   2   2   0   2   2   0   0   0   0   0   2   2   2   2   2   0   0   0   0   2   2   2   2   0   0   0   0   0   2   0   2   2   0   0   0   2   2   2   0   0   0   2   0   2   2   2   2   2   2   2   0   0   2   0   0   0   0   0   0   0   0   0   0   0   2   2   2   2   0   2   2   0   0   0   0   2   2   2   2   0   0   2   2   0   2   2   2   0   2   2   2   2
 MK-3-11                2   0   0   0   0   2   0   0   2   0   2   0   2   0   2   0   0   0   2   2   0   0   2   0   0   0   2   2   0   2   0   2   0   2   0   2   2   0   0   0   2   0   2   0   0   2   2   0   0   2   0   2   2   0   0   0   0   0   2   0   2   0   2   2   2   2   2   2   0   2   2   0   0   0   0   2   0   0   0   2   0   2   0   0   0   0   0   2   0   0   2   2   0   2   2   0   0   0   2   2   2   2   2   0   0   0   0   0   2   2   2   0   2   0   0   0   0   0   2   0   2   2   2   0   2   0   0   2   2   2   2   0   0   0   0   0   2   0   2   2   2   0   0   2   2   2   0   0   0   0   0   2   2   2   2   2   2   2   2   0   0   0   0   0   0   0   0   0   0   0   2   0   2   2   0   0   0   2   2   0   2   0   0   2   2   2   2   0   0   2   2   0   2   0   2   2   2   2   2   2
 MK-3-12                2   0   0   0   0   2   0   0   2   0   2   0   2   0   2   0   0   0   2   0   0   0   2   0   0   0   2   2   0   2   0   2   0   2   0   2   2   0   0   2   2   0   2   0   0   2   2   0   0   2   0   2   0   0   0   0   2   0   2   0   2   0   2   2   2   2   2   2   0   2   2   0   0   0   0   2   0   0   0   2   0   0   0   0   0   0   2   0   0   0   2   2   0   2   2   2   0   0   2   2   2   2   0   0   0   0   0   2   2   0   0   0   2   0   0   0   0   0   2   0   2   2   2   0   2   0   0   2   2   2   2   0   0   0   0   0   0   0   2   2   2   0   0   2   2   2   0   2   0   0   0   2   2   2   2   2   2   2   2   0   0   0   0   0   0   0   2   0   2   2   2   0   2   0   0   2   0   2   2   0   2   0   0   2   2   2   2   0   0   2   2   0   2   0   2   0   2   2   2   2
 MK-3-13                2   0   0   0   0   2   0   0   2   0   2   0   2   0   2   0   0   0   2   0   0   0   2   0   2   0   2   2   0   2   0   2   0   2   0   2   2   0   0   2   2   0   0   0   0   2   0   0   2   2   0   2   0   0   0   0   2   0   0   0   2   0   2   2   2   2   2   2   0   2   2   0   2   0   0   2   0   0   0   2   0   0   0   0   0   0   2   0   0   2   2   2   0   2   2   2   0   0   0   2   0   2   0   0   0   0   0   2   2   0   0   0   2   0   0   0   0   0   2   0   2   2   2   0   2   0   0   2   0   2   2   0   0   0   0   0   0   0   2   2   2   0   0   0   2   2   0   2   0   0   0   2   2   2   2   2   2   2   0   0   0   0   0   0   2   0   2   0   2   2   2   0   2   0   0   2   0   2   2   0   2   0   0   2   2   2   2   0   0   2   0   0   2   2   2   0   2   2   2   2
 MK-3-14                2   0   0   0   0   0   0   0   2   2   2   0   2   0   2   0   0   0   2   0   0   0   2   0   2   2   2   2   0   2   0   2   0   2   0   2   2   0   0   2   0   0   0   0   0   2   0   0   2   2   2   2   0   0   0   2   2   0   0   0   2   0   2   2   2   2   2   2   0   2   2   0   2   2   0   2   0   0   0   2   0   0   0   0   2   0   2   0   0   2   2   2   0   0   0   2   0   2   0   2   0   2   0   0   0   0   2   2   0   0   0   0   2   0   0   0   0   0   0   0   2   2   0   0   2   2   0   2   0   2   2   2   0   2   0   0   0   0   2   2   2   0   0   2   2   2   0   2   0   0   0   2   2   2   2   0   2   2   0   2   0   0   0   0   2   0   2   2   2   2   0   0   2   0   0   2   0   2   2   0   2   0   0   2   2   0   2   0   0   2   0   0   2   2   2   0   2   2   2   2
 MK-3-15                0   0   0   0   0   0   0   0   2   0   2   2   2   0   2   0   0   0   0   0   2   0   0   0   0   2   2   0   0   2   0   2   0   2   0   2   2   0   0   2   0   0   0   2   0   2   0   0   2   0   0   2   0   0   0   2   2   0   2   0   2   2   2   2   2   2   2   2   0   2   2   0   2   2   0   2   0   0   0   2   0   2   0   0   2   0   2   0   0   2   2   2   0   0   0   2   0   2   0   2   0   2   0   0   0   0   0   2   0   0   0   0   2   2   0   0   0   0   0   0   2   2   0   0   2   2   0   2   0   2   2   2   0   2   0   0   0   0   2   2   2   0   0   2   0   2   0   2   0   0   0   2   2   2   2   0   2   2   0   2   0   0   0   0   2   0   0   2   0   2   0   0   2   0   0   0   0   2   2   2   2   0   0   2   2   0   2   0   0   2   0   0   2   2   2   2   2   2   2   2
 MK-3-16                2   2   0   0   0   0   0   0   2   0   2   2   2   0   2   0   0   0   0   0   2   0   0   0   0   2   2   0   0   2   0   2   0   2   0   0   2   0   0   2   0   0   0   2   0   2   2   0   2   0   0   2   0   0   0   2   2   0   2   0   2   2   2   2   2   2   2   2   0   2   2   2   2   2   0   2   0   0   0   2   0   0   0   0   2   0   2   0   2   2   2   2   2   0   2   2   0   2   2   2   0   2   0   0   0   0   2   2   0   0   0   0   2   2   0   2   0   0   0   0   2   2   0   0   2   2   0   2   0   2   2   2   0   2   2   0   0   0   2   2   2   0   0   2   0   2   0   2   0   0   0   2   2   2   2   0   2   2   0   0   0   0   2   0   2   0   0   2   0   2   0   0   2   0   0   0   0   2   2   2   2   0   0   2   2   0   2   0   0   2   0   0   2   2   2   2   2   2   2   2
 MK-4-1                 2   0   2   2   0   0   2   0   0   2   0   0   2   0   0   2   2   0   0   0   0   2   2   0   0   0   0   0   2   0   0   2   0   2   0   2   2   2   0   2   2   0   0   2   0   0   2   0   0   0   2   2   0   2   2   0   0   2   2   2   0   0   0   0   0   0   2   0   0   2   0   0   2   2   0   0   0   2   0   2   0   0   0   0   0   2   0   0   0   0   0   0   2   2   0   0   2   0   0   0   2   2   0   0   0   2   2   2   2   2   2   2   2   2   2   2   2   0   2   2   2   2   2   0   2   2   0   0   0   0   2   0   2   0   2   0   2   0   0   2   2   2   2   2   0   0   2   2   2   2   0   0   0   2   2   0   0   0   0   2   0   0   0   0   2   2   2   2   2   0   2   0   2   2   0   2   2   0   2   0   0   2   0   0   2   0   2   2   0   0   0   0   0   2   0   2   2   2   2   0
 MK-4-2                 2   0   2   2   0   0   2   0   0   2   0   0   2   0   0   2   2   0   0   0   0   2   2   2   0   0   0   0   0   0   0   2   0   2   0   2   0   2   0   2   2   0   2   2   2   0   0   0   0   0   2   2   0   2   2   0   0   2   2   2   0   0   0   2   0   0   2   0   0   2   0   0   2   2   0   0   0   2   2   2   0   2   0   0   0   2   0   0   0   0   0   0   2   2   0   0   2   0   0   0   2   2   0   0   0   2   2   2   2   2   2   2   2   2   2   2   2   0   2   2   2   2   2   0   2   2   0   0   0   0   2   2   2   0   2   0   2   2   0   2   2   2   2   2   2   0   2   2   2   2   0   0   0   2   2   2   0   0   0   0   0   0   0   0   2   0   2   2   2   0   2   0   2   2   0   2   2   2   2   2   0   2   2   0   2   0   2   2   0   0   0   0   0   2   2   2   2   2   2   0
 MK-4-3                 0   0   2   2   0   0   0   0   0   2   0   0   2   0   0   2   2   0   0   0   0   0   2   2   0   0   0   0   0   2   0   2   0   2   0   2   0   2   0   2   2   0   2   2   0   0   0   0   0   0   2   0   0   0   2   0   0   2   2   2   0   0   0   2   0   0   2   0   0   2   0   0   2   2   0   0   0   0   0   2   0   2   0   2   0   2   0   0   0   0   0   0   2   2   0   0   2   0   0   2   2   2   0   0   0   2   2   2   2   2   2   2   2   2   2   2   2   0   2   2   2   2   2   2   2   2   0   0   0   0   2   2   2   0   2   0   2   2   0   2   2   0   2   2   0   2   2   2   2   2   0   0   0   2   2   2   0   0   0   0   0   0   0   0   0   0   2   2   2   0   2   2   2   2   0   2   2   2   2   2   0   2   2   0   2   0   2   2   0   0   0   0   0   2   2   2   2   0   2   2
 MK-4-4                 0   0   2   0   0   0   0   0   0   2   0   0   2   0   0   2   2   2   2   0   0   0   2   2   0   0   0   0   0   2   0   2   0   2   0   2   2   2   0   2   2   0   2   2   0   0   0   0   0   2   0   2   0   0   2   0   0   2   2   2   0   0   2   2   0   0   2   0   0   2   0   2   2   2   0   2   0   0   0   2   0   2   0   2   0   2   0   0   0   0   0   0   2   2   0   0   2   0   0   2   2   2   2   0   0   2   2   2   2   0   0   2   2   2   0   2   2   0   2   2   0   2   2   2   2   2   0   0   0   0   2   2   2   0   2   0   0   2   0   2   2   0   2   0   0   2   2   2   0   2   0   0   0   2   2   2   0   0   2   0   0   0   0   0   0   0   2   2   2   0   2   2   2   2   0   0   2   2   2   2   0   2   2   0   2   0   2   2   0   0   0   0   0   2   2   2   2   0   2   2
 MK-4-5                 0   0   2   0   0   0   2   0   0   2   2   0   2   0   0   2   2   2   2   0   2   0   0   2   0   0   0   0   0   2   0   2   0   2   0   2   2   2   0   0   2   0   2   2   0   2   0   0   0   2   0   2   2   0   2   2   0   2   2   2   0   0   2   2   0   0   2   0   0   2   0   2   2   2   0   2   0   0   0   2   0   2   0   2   0   0   0   0   0   0   0   0   2   2   0   0   2   0   0   2   2   2   2   0   0   2   2   2   2   0   0   0   2   2   0   2   2   0   2   2   0   2   2   2   2   2   0   0   0   0   2   2   2   0   2   0   0   2   2   2   2   0   2   0   0   2   2   2   0   2   0   0   0   2   2   2   0   0   2   0   0   0   0   0   0   0   2   2   2   0   2   2   2   2   0   0   2   2   2   2   0   2   2   0   2   0   2   2   0   0   0   0   0   2   2   2   2   0   2   2
 MK-4-6                 0   0   2   0   0   0   2   2   0   2   0   2   2   0   0   2   2   2   2   0   2   0   0   2   2   0   0   0   0   2   0   2   0   2   0   2   2   2   2   0   2   0   2   2   2   2   0   0   0   2   0   2   2   0   2   2   0   2   2   2   0   0   2   2   0   0   0   2   0   0   0   2   2   2   0   0   0   0   0   2   0   0   0   2   0   0   0   0   0   0   0   0   2   2   0   0   2   0   0   2   2   2   2   0   0   2   2   2   2   0   0   0   2   0   0   2   0   0   2   2   0   2   2   2   2   0   2   0   2   0   2   2   2   0   2   0   0   0   2   2   2   0   2   0   0   2   2   2   0   2   2   0   0   2   2   2   0   0   0   0   0   0   0   0   0   0   2   2   2   0   2   2   2   2   0   2   0   2   0   2   2   2   2   0   2   2   0   2   0   0   0   0   0   2   2   0   0   0   2   2
 MK-4-7                 0   0   2   0   0   0   2   2   0   2   0   2   0   0   0   2   2   2   2   0   2   0   0   2   2   0   0   0   0   2   0   2   0   2   2   2   2   2   2   0   2   0   2   2   2   2   0   0   0   2   0   2   2   2   2   2   0   2   2   2   0   0   2   2   0   0   2   2   0   0   2   2   2   2   0   0   2   0   0   2   0   0   0   2   0   0   0   0   0   0   0   0   0   2   0   2   2   0   0   2   0   2   2   0   0   2   2   2   2   0   0   0   2   2   0   2   0   0   2   2   0   2   2   0   2   0   2   0   2   0   2   2   2   2   0   0   0   0   0   0   2   0   2   0   0   2   2   2   0   2   2   0   0   2   2   2   0   0   0   0   0   0   0   0   0   0   2   2   2   0   2   2   2   0   0   2   0   2   0   2   2   2   2   0   2   2   0   2   0   0   0   0   0   2   2   2   0   0   2   2
 MK-4-8                 0   0   2   0   0   0   2   2   0   2   2   2   0   0   0   0   2   2   2   0   2   0   0   2   2   0   0   0   0   2   0   2   0   2   0   0   2   2   2   0   2   0   2   2   2   2   0   2   0   2   0   2   2   2   2   0   0   2   2   2   0   0   0   2   0   0   2   2   0   0   2   2   2   2   0   2   2   0   0   2   0   0   0   2   0   0   0   0   0   0   0   0   0   2   0   2   2   0   0   2   0   2   2   0   0   0   2   2   2   2   0   0   2   2   0   2   0   0   2   2   0   2   2   0   2   0   2   0   0   0   2   2   2   2   2   0   0   0   0   0   2   0   2   0   0   2   2   2   0   2   2   0   0   2   0   2   0   2   0   0   0   2   0   0   0   0   2   2   2   0   0   0   2   2   0   2   0   0   2   2   2   2   2   0   0   2   0   2   0   0   0   0   0   2   2   2   0   0   2   2
 MK-4-9                 0   0   2   0   0   0   2   2   0   0   2   2   0   0   0   2   2   2   2   0   2   0   0   2   2   0   0   0   0   2   0   2   0   2   0   0   2   2   2   0   2   0   2   2   0   2   2   2   0   2   0   0   0   2   2   2   0   2   0   2   0   0   0   2   0   0   2   2   0   2   2   2   2   2   0   2   2   0   0   2   0   0   0   2   0   0   0   0   2   0   0   0   0   2   0   2   2   0   0   2   0   2   2   0   0   2   2   2   2   0   0   0   2   2   0   2   2   0   2   2   0   2   2   0   2   2   0   0   0   0   2   2   2   2   2   0   0   2   0   0   2   0   2   0   0   2   0   2   0   2   2   0   0   2   0   2   0   2   0   0   0   2   0   0   0   2   2   2   2   2   0   0   2   0   0   2   0   0   2   2   0   2   2   0   0   2   2   2   0   0   0   0   0   2   0   2   0   0   2   2
 MK-4-10                0   0   2   0   0   0   0   2   0   2   2   2   0   0   0   2   2   2   2   0   2   0   0   2   2   0   0   0   0   2   2   2   0   2   0   0   2   2   0   0   2   0   2   2   0   2   2   2   0   2   0   0   0   2   2   2   0   2   0   2   0   0   0   0   0   0   2   0   2   2   0   2   0   2   0   2   2   0   0   0   0   0   0   2   2   2   0   0   2   0   0   0   2   0   0   2   2   2   0   2   0   2   2   0   0   0   2   2   2   0   0   0   2   2   0   2   2   0   2   2   0   2   2   2   2   2   0   0   0   0   2   2   2   0   2   0   2   2   0   0   2   2   2   0   0   2   0   2   0   2   2   0   0   2   0   2   0   2   0   0   0   2   0   0   0   2   2   2   2   2   0   0   2   0   0   2   2   0   2   2   0   2   2   0   0   2   2   2   2   0   0   0   0   2   0   2   0   0   2   2
 MK-4-11                0   0   2   0   0   0   0   2   0   2   2   2   0   0   0   2   2   2   2   0   2   0   2   2   2   0   0   0   0   2   2   2   0   2   2   2   2   2   0   0   2   0   2   2   0   2   2   2   0   2   0   0   0   2   2   0   0   2   2   0   0   2   0   2   2   0   0   0   2   0   0   2   0   2   0   2   2   0   0   0   0   0   0   0   2   2   0   0   2   2   2   0   2   2   0   2   2   2   0   2   0   2   2   0   0   0   2   2   2   2   0   0   2   2   0   2   2   0   0   2   0   2   2   2   2   2   0   0   0   0   2   2   0   0   2   0   2   2   0   0   2   2   2   0   0   2   0   2   0   2   2   0   0   2   0   2   0   2   2   0   0   2   0   0   0   2   2   2   2   2   0   0   2   0   0   2   2   0   0   2   0   2   2   0   0   2   2   2   2   0   0   2   0   2   0   2   0   0   0   2
 MK-4-12                0   0   2   0   0   0   2   2   0   2   2   2   2   0   0   2   2   2   2   2   2   0   0   2   2   0   0   0   0   2   2   2   0   2   0   0   2   2   0   0   2   0   2   2   0   2   2   0   0   2   0   0   0   2   2   0   0   2   2   0   0   0   0   2   2   0   0   0   2   0   0   2   0   2   0   0   2   0   2   0   2   0   0   0   2   2   0   0   2   2   2   2   2   2   0   2   2   2   0   2   0   2   2   0   0   0   2   2   2   2   0   0   2   2   0   2   2   0   0   2   2   2   2   2   2   2   0   0   0   0   2   2   0   0   2   0   2   2   0   0   2   2   2   0   0   2   0   2   0   0   2   0   0   2   0   2   0   2   2   0   0   2   0   0   0   2   2   2   2   2   2   0   2   0   0   2   2   0   0   2   0   2   2   0   2   2   2   2   2   0   2   2   0   2   0   2   0   0   0   2
 MK-4-13                2   0   0   0   0   0   2   2   0   2   2   0   2   0   0   2   2   2   0   0   2   0   0   2   2   0   2   0   0   2   2   2   0   2   0   0   2   2   0   0   2   0   0   2   0   2   2   0   0   2   0   2   0   2   2   2   0   2   2   0   0   0   0   0   2   0   0   0   0   0   0   2   0   2   0   0   2   0   0   0   2   0   0   0   2   2   0   0   2   2   2   2   2   2   0   2   2   2   0   2   0   0   2   0   0   0   2   2   2   0   0   0   2   2   0   2   2   0   0   2   2   2   2   2   2   2   0   2   0   0   2   2   0   0   2   0   2   2   0   0   2   2   2   0   2   2   0   2   0   0   2   0   0   2   0   2   0   2   2   0   0   2   0   0   0   2   2   2   2   2   2   0   2   0   0   2   2   0   0   2   2   2   2   2   2   0   2   2   2   0   2   2   0   2   0   2   0   0   0   2
 MK-4-14                2   0   0   0   0   0   2   2   0   2   2   0   2   0   0   2   2   2   0   0   2   0   0   2   2   2   2   0   0   2   2   2   0   2   0   0   2   2   0   0   2   0   0   2   0   2   2   0   2   0   0   2   0   2   2   2   0   2   2   0   0   0   0   0   2   0   2   0   0   0   0   2   0   2   0   0   2   0   0   0   2   0   0   0   2   2   2   0   2   2   2   2   2   2   0   0   2   2   0   2   0   0   2   0   0   0   2   2   2   2   0   0   2   2   0   2   0   0   0   0   2   2   2   2   2   2   0   0   0   0   2   2   0   0   0   0   2   2   0   0   2   2   2   0   2   2   0   2   0   0   2   0   0   2   0   2   0   2   2   0   0   2   0   0   0   2   2   2   2   2   2   2   2   0   0   2   2   0   0   2   2   2   2   2   2   0   2   2   2   0   2   2   0   2   0   2   0   0   0   2
 MK-4-15                2   0   0   0   0   0   2   2   0   2   2   0   2   0   0   2   2   2   2   0   2   0   0   2   2   2   2   0   0   2   2   2   0   2   0   2   0   2   0   0   2   0   0   2   0   2   2   0   2   0   0   2   0   2   2   2   0   2   2   0   0   0   0   0   2   0   2   0   2   0   0   2   0   2   0   0   2   0   0   0   0   0   0   0   2   2   2   0   0   2   0   2   2   2   0   0   2   2   0   2   0   0   2   0   0   0   2   2   2   2   0   0   2   2   0   2   0   0   0   2   2   2   2   2   2   2   0   0   0   0   2   2   0   0   0   0   2   2   0   0   2   2   2   0   2   2   0   2   0   0   2   0   0   0   0   2   0   0   2   2   0   2   0   2   0   2   2   2   2   2   2   2   2   0   0   2   0   2   0   2   2   2   2   2   2   0   2   2   2   2   2   2   0   2   0   2   0   0   0   2
 MK-4-16                2   0   0   0   0   0   0   2   0   2   0   0   2   0   0   2   2   2   2   0   2   0   0   2   2   2   2   0   0   2   2   2   0   2   0   2   0   2   0   0   2   0   0   0   0   2   2   0   2   0   0   2   0   2   0   0   0   2   0   0   0   0   2   0   2   0   2   0   2   0   0   2   0   2   0   2   2   0   0   0   0   2   0   0   2   2   2   0   0   2   0   2   2   2   0   2   2   2   0   2   0   0   2   0   0   0   2   2   2   2   0   0   2   2   0   2   0   0   0   2   2   2   2   2   2   2   2   0   0   0   2   2   0   0   0   0   2   2   0   0   0   2   2   0   2   2   0   2   0   0   2   0   0   0   0   2   0   0   2   2   0   2   0   0   0   2   2   2   0   2   2   2   2   0   2   2   0   0   0   2   0   2   2   0   2   0   2   2   2   2   2   2   0   2   0   2   0   0   0   2
 MK-5-1                 2   0   0   2   0   0   0   2   2   0   0   2   0   0   2   0   2   2   0   2   2   2   2   0   2   0   0   0   2   0   0   2   0   2   2   0   2   2   2   2   0   2   2   0   0   0   2   0   0   2   2   0   2   2   2   0   0   0   2   2   0   2   0   2   0   0   2   2   2   0   2   0   0   0   0   2   2   0   0   0   2   2   0   2   2   2   0   0   2   2   0   0   2   0   2   0   0   2   0   0   2   2   0   2   0   2   0   0   0   0   0   2   0   2   2   0   2   2   0   2   2   2   0   2   2   0   0   0   2   2   2   0   2   0   0   0   0   2   2   0   2   0   0   0   0   2   2   2   2   2   2   0   0   0   2   0   0   2   0   0   2   2   0   0   2   2   0   2   0   0   0   0   2   0   0   2   2   0   0   0   2   0   2   0   0   2   0   0   2   0   0   2   2   0   2   0   2   0   2   2
 MK-5-2                 2   0   0   0   0   2   0   2   2   0   0   2   0   0   2   0   2   2   0   2   2   2   2   0   2   0   0   0   2   0   0   2   0   2   2   0   2   2   2   2   0   2   2   0   0   0   2   0   0   2   2   2   2   2   2   0   0   0   0   0   0   2   0   0   0   0   2   2   2   0   2   0   0   0   0   2   2   0   0   2   2   2   0   2   2   0   0   0   2   2   0   2   2   0   2   0   0   0   0   0   2   2   0   2   0   2   0   0   0   0   0   0   0   2   2   0   2   2   0   2   2   2   0   2   0   0   0   0   2   2   2   0   2   2   0   0   0   2   2   0   2   0   0   0   0   2   2   2   2   2   2   0   0   0   2   2   0   2   0   0   2   2   0   0   2   2   2   0   0   0   0   0   2   0   0   2   0   0   0   0   2   0   2   0   0   2   0   2   2   0   0   2   2   0   2   0   2   0   2   2
 MK-5-3                 2   0   0   0   0   0   0   0   2   2   0   2   0   0   2   0   2   0   0   2   2   2   2   2   2   0   0   0   2   0   0   2   0   2   2   0   2   2   2   2   0   2   2   2   0   0   2   0   0   2   2   2   2   2   2   0   0   0   0   0   0   2   0   0   0   0   2   0   2   0   2   0   0   0   0   2   2   0   0   2   2   2   0   2   2   0   0   0   2   2   0   2   0   0   2   0   0   0   0   0   2   2   0   2   0   2   0   0   2   0   0   0   0   2   2   0   2   2   0   2   2   2   0   2   2   0   2   0   2   2   2   0   2   2   0   0   0   2   0   2   2   2   0   0   0   0   2   2   2   2   2   0   2   0   0   2   0   2   0   0   2   2   0   0   2   2   2   0   0   0   0   0   2   0   0   2   0   2   0   0   2   0   0   0   2   2   0   2   2   0   0   2   2   0   2   0   2   0   2   2
 MK-5-4                 2   0   0   0   0   0   0   0   2   2   0   2   0   0   2   0   0   0   0   2   2   2   2   2   2   2   0   0   2   0   0   2   0   2   2   0   2   2   2   2   0   2   2   2   0   0   2   0   0   0   0   2   0   2   2   0   0   0   0   0   0   2   2   0   0   0   2   0   0   0   2   0   0   0   0   2   2   0   0   0   2   2   0   2   2   0   0   0   2   2   0   2   0   0   2   0   0   0   0   0   2   2   0   2   0   2   0   0   2   0   0   0   0   2   0   0   2   2   0   2   2   2   0   2   2   0   2   0   2   2   2   0   2   0   0   0   0   2   0   2   2   2   0   0   0   0   2   2   2   2   2   0   2   0   0   2   0   2   0   0   2   2   0   0   2   2   2   0   0   0   0   0   2   0   0   2   0   2   2   0   2   0   2   2   2   2   0   0   2   0   0   2   2   0   2   0   2   0   2   2
 MK-5-5                 2   0   0   0   0   2   0   0   2   2   0   2   0   0   2   0   2   0   0   2   2   2   0   2   2   2   0   0   2   0   0   2   0   2   2   0   0   2   2   2   2   2   2   2   0   0   2   0   0   0   0   2   2   2   2   2   2   0   0   0   0   0   2   0   0   2   2   0   0   0   2   0   0   0   0   2   2   0   0   0   2   2   0   2   2   0   2   0   2   2   0   2   0   0   2   0   0   0   0   0   2   2   0   0   0   2   0   0   2   0   0   0   0   2   0   0   2   2   0   2   2   2   0   2   2   0   0   0   2   2   2   0   0   0   0   0   0   2   0   2   2   2   0   2   2   0   2   2   2   2   2   0   2   2   0   2   0   2   0   0   0   2   0   0   2   2   2   0   0   0   0   0   2   0   0   2   0   2   0   0   2   0   2   2   2   0   0   0   0   0   0   2   2   0   2   2   2   0   2   2
 MK-5-6                 2   0   0   0   2   2   0   0   2   2   0   2   0   0   2   0   2   0   0   0   2   2   0   2   2   2   0   0   2   0   0   2   0   2   2   0   0   2   2   2   0   2   2   2   0   0   2   0   0   0   0   2   2   2   0   2   2   0   0   0   0   0   2   0   0   0   2   0   0   0   2   0   0   0   0   2   0   0   0   0   0   2   0   2   2   0   2   0   2   2   0   0   2   0   2   0   0   0   2   2   2   2   0   0   0   2   0   0   2   0   0   2   0   2   0   2   2   2   0   2   2   2   0   2   2   0   0   0   2   2   2   0   0   0   0   0   0   2   0   2   2   2   0   2   2   0   2   2   2   0   2   0   2   2   0   2   0   0   0   0   0   2   0   0   2   2   2   0   2   0   0   0   2   2   0   2   0   2   0   0   2   2   2   2   2   2   2   0   0   0   0   2   2   0   0   2   2   0   2   2
 MK-5-7                 2   0   0   0   2   2   0   0   2   2   0   2   0   0   2   0   2   0   0   0   2   2   0   2   2   2   0   0   2   0   2   2   0   0   2   0   2   2   0   2   0   2   2   2   2   0   2   0   2   0   0   2   2   2   0   2   2   0   0   0   0   0   2   0   0   2   2   0   2   0   2   0   0   2   0   0   0   0   0   0   0   2   0   2   2   0   2   0   2   2   0   0   2   0   2   0   0   0   0   2   2   2   0   0   0   2   0   0   2   0   0   2   0   2   0   2   2   2   2   2   2   2   0   2   2   0   0   0   2   2   2   0   0   0   2   0   0   2   0   2   2   0   0   2   2   0   2   0   2   0   2   0   2   2   0   2   0   0   0   0   2   2   0   0   2   2   2   0   2   0   0   0   2   2   0   2   0   2   0   0   2   2   2   2   2   2   2   0   0   0   0   2   2   0   0   2   2   0   2   2
 MK-5-8                 2   0   0   0   2   0   0   0   2   2   0   2   0   0   2   0   2   0   0   2   0   0   0   0   2   2   0   0   2   0   2   2   0   0   2   0   2   2   0   2   0   0   2   2   2   2   2   0   2   0   0   2   2   2   0   2   2   2   0   2   0   0   2   0   0   2   0   0   2   0   2   0   0   2   2   0   0   0   0   0   0   2   0   2   2   0   0   0   2   2   0   0   2   0   0   0   0   0   2   2   2   2   0   0   0   2   0   0   2   0   0   2   0   2   0   2   0   2   2   2   2   2   0   2   2   0   0   0   2   2   0   0   0   0   2   0   0   2   0   2   2   0   0   2   2   0   0   0   2   0   2   0   2   2   0   2   0   0   0   0   2   2   0   0   2   2   2   0   2   0   0   0   2   2   0   2   2   2   0   0   2   2   2   2   2   2   2   0   0   0   0   2   2   0   0   2   2   0   2   2
 MK-5-9                 2   0   0   0   2   0   0   2   2   2   0   2   0   0   2   0   2   0   0   2   0   0   0   0   2   2   0   0   2   0   2   2   0   0   2   0   2   2   0   2   0   0   2   2   2   2   0   0   2   0   0   0   2   0   0   0   2   2   0   2   0   0   2   0   0   2   0   0   2   2   2   0   0   2   2   0   0   0   0   0   0   0   0   2   2   2   0   0   2   2   2   0   2   0   0   2   0   0   2   2   2   2   0   0   0   2   0   0   2   2   0   2   0   2   0   2   0   2   2   2   2   2   2   2   0   2   0   0   0   2   2   0   0   0   2   0   0   0   0   0   2   0   0   2   2   0   0   0   2   0   2   0   2   0   0   2   0   0   2   0   2   2   0   0   2   2   2   0   0   0   0   0   0   2   0   0   0   2   2   0   2   2   2   2   2   2   2   0   0   0   0   0   2   2   0   2   2   0   0   2
 MK-5-10                2   0   0   0   2   0   0   2   2   2   0   2   0   0   2   0   2   0   0   2   0   0   0   0   2   0   0   0   0   0   2   2   0   0   2   0   2   2   0   2   0   0   2   2   2   2   0   0   2   0   0   0   2   0   0   0   2   2   0   2   0   0   2   0   0   2   0   0   2   2   0   0   0   2   2   0   0   0   0   0   0   0   0   2   2   0   0   0   2   2   2   0   2   0   0   2   0   0   2   2   2   2   0   0   0   2   0   0   2   2   2   2   0   2   0   0   0   2   2   2   2   2   2   2   0   2   2   0   0   2   2   0   0   0   2   0   0   2   2   0   2   0   0   2   2   0   0   0   2   0   2   0   2   0   0   2   0   0   2   2   2   2   0   0   0   2   2   0   2   0   0   0   0   2   0   0   2   2   0   0   2   2   2   0   2   2   2   0   0   0   0   0   2   2   0   0   2   2   0   0
 MK-5-11                2   0   2   0   2   0   0   2   2   0   0   2   0   0   2   0   2   0   0   2   0   0   0   0   2   0   0   2   0   0   0   2   0   0   2   0   2   2   0   0   0   0   2   2   2   0   2   0   2   0   0   0   2   0   0   0   2   2   0   2   0   0   2   0   0   2   0   0   2   2   0   0   0   2   0   0   2   0   0   0   0   0   0   2   2   0   0   0   2   2   2   0   2   0   0   2   0   0   2   2   2   2   0   0   0   2   0   2   2   2   2   2   2   2   0   0   0   0   0   2   0   2   2   2   2   2   2   0   0   2   0   0   0   0   2   0   0   0   2   0   2   0   0   2   2   0   0   0   2   0   2   0   2   0   0   2   0   0   0   2   0   2   0   0   0   0   2   0   2   0   0   0   0   2   2   0   2   2   0   0   2   2   2   0   2   2   2   0   0   0   0   0   2   2   0   2   0   2   0   2
 MK-5-12                2   0   2   0   2   0   0   2   2   0   0   2   0   0   2   0   2   0   0   2   0   2   0   0   2   2   0   2   0   0   0   2   2   0   2   0   2   2   0   0   2   0   2   2   2   0   0   0   2   0   0   2   2   0   0   0   2   2   0   2   0   0   2   0   0   2   0   0   2   2   0   0   0   2   0   0   2   2   0   0   0   0   0   2   2   0   2   0   2   2   2   0   2   0   0   2   0   0   2   2   2   2   0   0   0   2   0   2   2   2   2   2   2   2   0   0   0   0   0   2   0   2   2   2   2   2   2   0   0   0   0   0   2   0   0   0   2   0   2   0   2   2   0   2   2   0   0   0   2   0   2   0   2   0   0   2   0   0   0   2   0   2   0   0   0   0   2   0   2   0   0   0   0   2   2   0   0   2   0   0   2   2   2   0   2   2   2   0   0   0   0   0   2   2   0   2   0   2   0   2
 MK-5-13                2   0   2   0   2   0   0   2   2   0   2   2   2   0   2   0   0   0   0   2   2   2   0   0   2   2   0   2   0   0   0   2   2   0   0   0   2   2   0   0   2   0   2   2   2   0   0   2   2   0   0   2   2   0   0   0   2   2   0   2   0   0   0   0   0   2   0   0   2   0   0   0   0   2   0   0   2   2   0   0   0   0   0   2   2   0   2   0   2   2   0   2   2   0   0   2   0   2   2   2   2   2   0   0   2   0   0   2   2   2   2   2   0   2   0   0   0   0   0   2   0   2   2   2   2   2   2   0   0   0   2   0   2   0   0   0   2   0   2   0   2   2   0   0   2   0   0   0   2   0   2   0   2   0   0   2   0   0   0   2   0   2   0   0   0   0   2   0   2   0   0   0   2   2   2   0   0   2   2   0   2   2   2   0   2   2   0   0   0   0   0   2   2   2   0   2   0   0   0   2
 MK-5-14                2   0   2   0   2   0   0   2   2   0   2   0   2   0   2   0   0   0   0   2   0   2   0   0   2   2   0   2   0   0   0   2   2   0   0   0   2   2   2   0   2   0   2   2   2   0   0   2   2   0   0   2   2   0   0   0   2   2   0   2   0   0   0   0   0   2   2   0   2   0   0   0   0   2   2   0   2   2   0   0   0   0   0   2   2   0   2   0   2   2   0   2   2   0   0   2   0   2   2   2   0   2   0   2   2   0   0   2   2   2   0   2   2   2   0   0   0   2   2   2   0   2   2   0   2   2   2   0   0   0   2   0   2   0   0   0   2   0   2   0   2   2   0   0   2   0   0   0   2   0   2   0   2   0   0   2   0   0   0   2   0   0   0   0   0   0   2   0   2   0   0   0   2   2   2   0   0   2   2   2   2   2   2   0   2   2   2   0   0   2   0   2   2   2   0   2   0   0   0   2
 MK-5-15                2   0   2   0   0   0   0   2   2   0   2   0   2   0   2   0   0   0   0   2   0   2   2   0   2   2   0   2   0   0   0   2   2   0   0   0   2   2   2   0   2   2   2   2   2   0   0   2   2   0   0   2   2   0   0   0   2   2   0   2   0   0   0   0   0   2   2   0   2   0   0   0   0   2   2   2   2   2   0   0   0   0   0   2   2   0   2   0   2   2   0   2   2   0   0   0   0   2   2   2   0   2   0   2   2   0   0   2   0   2   0   2   2   2   0   0   0   2   2   2   2   2   2   0   0   2   2   0   0   2   0   2   2   2   0   0   2   0   2   0   2   2   0   0   2   0   0   0   0   0   2   0   2   0   0   2   0   0   0   2   0   0   0   2   0   0   2   0   2   0   0   0   2   0   0   0   2   0   0   2   2   0   2   0   2   2   2   0   0   2   0   2   2   0   0   2   0   0   0   2
 MK-5-16                2   0   0   0   0   0   0   2   2   0   2   0   2   0   2   0   0   0   0   2   0   2   2   0   0   2   0   2   0   0   0   2   2   0   2   0   2   0   0   0   2   2   2   2   2   0   0   2   2   0   0   0   2   0   0   0   2   2   0   0   0   0   0   0   0   2   2   0   2   0   0   0   0   2   2   2   2   2   0   0   0   2   0   2   2   0   2   0   2   2   2   2   2   0   0   0   0   2   2   2   0   2   0   2   2   0   0   2   0   2   0   2   2   2   0   0   0   2   2   2   2   2   2   0   0   2   2   0   0   2   0   2   2   2   0   0   2   0   2   0   0   2   0   0   2   0   2   0   0   0   2   0   2   0   0   2   0   0   0   2   0   0   0   2   0   0   2   0   2   0   0   0   2   0   0   2   2   0   0   0   2   2   2   0   2   2   2   0   0   2   0   2   2   2   0   2   0   0   0   2
 MK-6-1                 2   0   0   2   2   0   2   2   2   0   0   0   2   0   0   0   2   0   2   0   0   0   2   2   0   2   0   2   0   0   0   2   2   2   0   2   2   0   0   0   0   2   0   2   0   2   2   2   0   2   0   0   0   2   0   2   2   0   2   2   0   2   2   2   0   0   0   2   2   2   0   0   2   2   0   2   2   0   0   0   2   2   2   2   0   2   0   0   2   0   2   0   2   0   0   0   0   0   2   2   2   0   0   0   2   0   2   0   0   0   0   0   2   0   2   2   0   2   0   2   0   0   0   2   2   2   2   0   0   2   0   2   2   2   0   2   0   0   2   2   0   2   0   2   0   2   2   2   2   2   2   2   0   0   0   0   0   2   0   2   0   2   0   2   2   0   0   0   2   2   2   0   2   2   0   2   2   2   0   0   2   0   2   2   2   0   0   0   2   2   2   0   0   2   2   0   2   0   2   2
 MK-6-2                 2   0   0   2   2   0   2   2   2   0   0   0   2   2   0   0   2   0   2   0   0   0   2   2   0   2   2   2   0   0   0   2   2   2   0   2   2   0   0   0   0   2   0   2   0   2   2   2   0   2   0   0   0   2   0   2   2   0   2   2   0   2   2   2   0   0   0   2   2   2   0   0   0   2   0   0   2   0   0   0   2   0   2   2   0   2   0   0   2   0   2   0   2   0   0   2   0   0   2   2   2   0   0   0   2   0   2   0   0   0   0   0   2   0   2   2   0   2   2   2   0   0   0   2   2   2   2   0   0   2   0   2   2   2   0   2   0   0   0   2   0   2   0   2   0   0   2   2   2   2   2   2   0   0   0   0   0   2   0   2   0   2   0   2   2   0   0   0   2   2   2   0   2   2   2   2   2   2   0   0   2   0   2   2   2   0   0   0   2   2   2   2   0   2   2   0   2   0   2   2
 MK-6-3                 2   2   0   0   2   0   2   2   2   0   0   0   2   2   0   0   2   0   2   0   0   0   0   2   0   2   0   2   0   0   0   2   2   2   0   2   2   0   0   0   0   2   0   2   0   2   2   2   0   2   0   0   0   0   2   2   2   0   2   2   2   0   2   2   0   0   0   2   2   2   0   0   0   2   0   2   2   0   0   0   0   0   2   2   0   2   0   0   2   0   2   0   2   0   0   2   0   0   2   2   2   0   2   0   2   0   2   0   0   0   0   0   2   0   2   2   0   2   2   2   0   0   0   2   2   2   2   0   0   2   0   2   2   2   0   2   0   0   0   2   0   2   0   2   0   0   2   2   2   2   2   2   2   2   0   0   0   2   0   2   0   2   0   2   2   0   0   0   2   2   2   0   2   2   2   2   2   0   0   0   2   0   2   2   2   0   0   0   2   2   2   2   0   2   2   0   2   0   2   2
 MK-6-4                 2   2   0   0   0   0   2   2   2   0   0   0   2   2   0   0   2   0   2   0   0   2   0   2   0   2   0   2   2   0   0   2   0   2   0   2   0   2   2   0   0   2   0   2   0   2   0   2   0   2   0   0   0   0   2   2   2   0   0   2   2   0   2   2   0   2   2   2   0   2   0   0   0   2   0   0   2   0   0   0   0   0   2   2   0   2   0   0   2   0   2   2   2   0   0   2   0   0   2   2   2   0   2   0   2   0   2   0   0   0   2   0   2   0   0   2   0   2   2   2   0   0   0   0   2   2   2   0   0   0   2   2   2   2   0   2   0   0   0   2   0   2   0   2   0   0   2   2   2   0   2   2   2   2   0   0   0   2   0   2   0   2   0   2   2   0   0   0   2   2   2   0   2   2   2   2   2   0   0   0   2   0   2   2   2   0   0   0   2   2   2   2   0   2   2   0   2   0   2   2
 MK-6-5                 0   2   0   0   0   2   2   0   2   0   0   0   0   2   0   0   2   0   2   0   0   2   0   0   0   2   0   2   2   2   0   2   0   2   0   2   0   2   2   0   0   2   0   2   0   2   2   2   2   2   0   0   0   0   2   2   2   0   0   2   2   0   2   2   0   2   2   2   0   2   0   0   0   2   0   0   2   0   0   0   0   0   2   2   0   2   0   0   2   0   2   0   0   0   0   2   0   0   2   2   2   0   2   0   2   2   0   0   0   0   2   0   0   0   0   2   0   2   2   2   0   0   0   0   2   2   0   0   0   0   2   2   0   2   0   2   0   0   2   0   0   2   2   2   0   0   2   2   0   0   2   2   2   2   2   2   0   2   0   2   0   2   0   2   2   0   0   0   2   2   2   0   2   2   2   0   2   0   0   0   2   0   0   2   2   0   0   0   2   2   2   2   2   2   2   2   2   0   2   2
 MK-6-6                 2   2   0   0   2   2   2   0   2   0   0   2   2   2   0   0   2   0   2   0   0   2   0   0   0   2   2   2   2   2   0   2   0   0   0   2   0   2   2   0   0   0   0   2   0   2   2   2   2   2   0   0   0   0   2   2   2   0   0   2   2   0   0   2   0   2   2   2   0   0   2   0   2   2   0   0   2   0   2   0   0   0   2   2   0   2   0   0   2   0   2   0   0   0   0   2   0   0   2   2   2   0   2   0   0   0   0   0   0   0   2   0   0   0   0   2   2   2   2   2   0   0   0   0   2   2   2   0   0   0   2   2   0   2   0   2   0   2   2   0   2   2   2   0   0   2   2   2   0   0   0   0   2   2   2   2   0   2   0   2   0   2   0   2   2   0   0   0   0   2   2   0   2   2   2   0   2   0   2   0   0   0   0   0   2   0   2   0   2   2   2   2   2   2   2   2   2   0   2   2
 MK-6-7                 2   2   0   0   2   2   2   0   2   0   0   2   2   2   0   0   2   0   2   0   0   2   0   2   0   2   2   2   2   0   0   2   2   0   2   2   0   2   2   0   0   0   0   2   2   2   2   2   2   2   0   0   0   0   2   2   2   0   0   2   2   0   0   2   0   2   2   2   0   0   2   0   2   2   0   0   2   2   2   0   0   2   2   2   0   2   0   0   2   2   2   0   0   0   0   2   0   0   2   2   2   0   0   2   0   0   0   0   0   0   2   0   0   0   0   2   0   0   2   2   0   0   0   0   2   0   2   0   0   0   2   2   0   2   0   2   0   2   2   0   2   2   2   0   0   2   0   2   0   0   0   0   2   2   2   2   0   2   2   2   0   2   0   0   2   0   0   0   0   2   0   2   2   2   2   0   2   0   2   0   0   0   0   2   2   0   2   0   2   2   2   2   2   2   2   2   2   0   2   2
 MK-6-8                 2   2   0   2   2   2   0   0   2   0   0   2   0   2   0   0   2   0   2   0   0   2   0   2   0   2   2   2   2   0   0   2   2   0   0   2   0   2   2   0   0   0   0   2   2   2   2   2   2   2   0   0   0   0   2   2   2   0   0   2   2   0   0   2   0   2   2   2   0   0   2   0   2   2   0   0   2   2   0   0   0   0   2   2   0   2   0   0   2   2   2   0   0   0   0   2   0   0   2   2   2   0   0   2   0   0   0   0   0   0   2   0   0   0   0   2   2   0   0   2   2   0   2   0   2   0   2   0   0   2   0   2   0   2   0   2   0   2   2   0   2   0   2   0   0   2   0   2   0   0   0   0   2   2   2   0   0   2   2   2   0   2   0   0   2   0   0   0   0   2   0   0   2   2   2   0   2   0   2   0   2   0   0   2   2   0   0   0   0   2   2   2   2   2   2   2   2   0   2   2
 MK-6-9                 2   2   0   2   2   2   0   0   2   0   0   2   0   2   0   0   2   0   2   0   0   2   0   0   0   2   2   2   2   0   0   0   2   0   0   2   0   2   2   0   0   0   0   2   2   0   2   0   2   2   0   0   0   0   2   2   2   2   0   2   2   0   2   2   0   2   2   2   0   0   2   0   2   2   0   0   2   2   0   0   0   0   0   2   0   2   0   0   0   2   2   0   0   0   2   2   2   0   2   2   2   2   0   2   0   0   0   0   0   0   2   0   0   0   0   2   2   0   0   2   2   0   2   0   2   0   2   2   0   2   0   2   0   2   0   2   0   2   2   0   2   0   2   0   0   2   0   2   0   0   0   0   2   2   2   0   0   2   2   2   0   2   0   0   2   0   0   0   0   2   0   0   2   2   2   0   2   0   2   2   2   0   0   2   2   0   0   0   0   0   2   2   2   2   2   2   2   0   2   2
 MK-6-10                2   2   0   2   2   2   0   0   2   0   0   2   0   2   0   0   2   0   2   0   0   2   0   0   0   2   0   2   2   0   0   0   2   0   2   2   0   2   0   0   0   0   0   0   0   0   0   0   2   2   0   0   0   0   2   2   2   2   0   2   2   0   0   2   0   2   2   2   0   0   2   0   2   2   0   2   2   2   0   0   0   0   0   2   0   2   0   0   0   2   2   0   2   0   0   2   2   0   2   2   2   2   0   2   0   2   0   0   0   0   2   0   0   0   0   2   2   0   0   2   2   0   2   0   2   0   2   2   2   2   2   2   0   2   0   2   0   2   2   0   2   2   2   0   0   2   0   2   0   0   2   0   2   2   2   0   0   2   2   2   0   2   0   2   2   0   2   0   0   2   0   2   2   2   2   0   2   0   2   2   2   0   0   2   2   0   0   0   0   0   2   2   2   0   2   0   2   0   0   2
 MK-6-11                2   2   2   2   2   2   0   0   2   0   0   2   0   2   0   0   2   0   0   0   0   2   0   0   2   2   0   2   2   2   0   0   2   0   2   2   0   2   0   2   0   0   0   0   0   0   0   0   2   2   0   0   0   0   0   2   2   2   0   2   2   0   2   0   0   2   2   2   0   0   2   0   2   2   0   2   0   2   0   0   0   0   0   2   0   2   0   0   0   2   2   0   2   2   0   2   0   0   2   2   2   2   0   2   0   2   0   0   0   0   2   0   0   0   0   2   2   0   0   2   2   0   2   0   2   0   2   0   2   2   0   0   0   0   0   0   0   2   2   0   2   0   2   2   0   2   0   2   2   0   0   0   2   2   2   0   0   2   2   2   0   0   0   2   2   0   2   0   0   2   0   2   2   2   2   2   2   0   2   2   2   0   0   2   2   0   0   0   0   0   0   2   2   0   2   0   2   0   0   2
 MK-6-12                0   2   2   0   2   2   0   0   2   0   0   2   0   2   0   0   2   0   2   0   0   2   0   0   2   2   0   2   2   2   0   2   2   0   2   2   0   2   0   2   0   0   0   0   0   0   0   0   2   2   0   0   0   0   0   2   2   2   0   2   2   0   2   0   0   2   2   2   0   0   2   0   2   2   0   2   0   2   0   0   0   0   0   2   0   2   0   0   0   2   2   0   2   2   0   0   2   0   2   2   2   2   0   2   0   2   0   0   0   0   2   0   0   0   2   2   2   0   2   2   2   2   2   0   2   2   2   0   2   2   0   0   0   2   0   0   0   2   2   0   0   0   2   2   0   2   0   2   2   0   0   0   2   2   2   0   0   2   2   0   0   0   0   2   2   0   2   0   0   2   0   2   2   2   2   2   2   0   2   2   2   0   0   2   2   0   2   0   2   0   0   2   2   0   2   0   2   0   0   2
 MK-6-13                0   2   2   2   2   2   0   2   2   0   0   2   0   2   2   0   2   0   2   0   0   2   0   0   2   2   0   2   2   2   0   2   2   0   2   2   0   2   0   0   0   0   0   0   0   0   0   0   2   2   0   0   2   2   0   2   2   2   0   0   2   0   0   0   0   0   2   2   0   2   2   0   2   2   0   0   0   2   0   2   0   0   0   2   0   2   0   0   2   2   2   0   2   2   0   0   2   0   2   2   2   2   0   2   0   2   0   0   2   0   2   2   0   0   2   2   2   0   2   2   2   2   2   0   0   2   2   0   2   2   0   0   0   2   0   0   0   2   2   0   2   0   2   0   0   2   0   0   2   0   0   0   2   2   2   0   0   2   2   0   2   0   0   2   2   0   2   0   0   2   0   2   2   2   2   0   2   0   0   2   2   0   0   2   0   0   2   0   2   0   0   2   2   0   2   0   2   0   0   2
 MK-6-14                2   2   2   2   2   2   0   2   2   0   0   2   0   2   2   0   2   0   2   0   0   2   0   2   2   2   0   2   2   2   0   2   2   0   2   2   0   2   0   0   0   2   0   0   0   0   0   0   2   2   0   0   0   2   0   2   2   2   0   0   2   0   0   2   0   0   2   2   0   2   2   0   0   2   0   0   0   2   0   2   0   2   2   2   0   2   0   0   2   2   2   0   2   2   0   0   2   2   2   2   2   0   0   2   0   2   0   0   2   2   2   2   0   0   2   2   2   0   2   2   2   2   2   0   0   2   0   2   2   2   0   0   0   2   0   0   0   2   2   0   2   0   2   0   0   2   0   0   0   0   0   0   2   2   2   0   0   0   2   0   2   2   0   2   0   0   2   2   0   2   0   2   2   2   2   0   2   0   0   2   2   0   0   2   0   0   2   0   2   0   0   2   2   0   2   0   2   0   0   2
 MK-6-15                2   2   2   2   2   2   0   2   2   0   2   2   0   2   2   0   2   0   2   0   0   2   2   2   2   2   2   2   2   2   0   2   2   0   2   0   0   2   0   0   0   2   0   0   0   2   0   0   2   2   0   0   0   2   0   2   2   2   0   0   2   0   0   2   0   0   2   2   0   0   2   2   0   2   0   0   0   2   0   2   0   2   2   2   0   2   0   0   0   2   2   0   2   2   0   0   2   2   2   2   2   0   0   2   0   2   0   0   2   2   2   0   2   0   2   2   0   0   0   0   2   2   2   0   0   2   2   2   0   2   0   0   0   2   0   0   0   2   2   0   2   0   2   0   0   2   0   0   0   0   2   0   2   2   2   0   0   0   2   0   2   2   0   2   0   0   2   2   2   2   0   2   2   2   2   0   2   0   0   0   2   0   0   2   0   0   2   0   0   0   0   2   2   0   2   0   2   0   0   2
 MK-6-16                2   2   2   2   2   2   0   2   2   0   2   2   0   2   2   0   2   2   2   0   0   2   2   2   2   2   2   2   2   2   0   2   2   0   2   0   0   2   0   0   0   2   0   0   2   2   0   0   2   2   0   0   0   2   0   2   2   2   0   0   2   0   0   2   0   0   2   2   0   0   2   2   0   2   0   2   2   2   0   2   0   2   2   2   0   2   0   0   0   2   2   0   2   2   0   0   2   2   2   2   2   0   0   2   0   0   0   0   2   2   2   0   2   0   2   2   0   0   2   0   2   2   2   0   2   2   2   2   0   2   0   0   0   2   0   0   2   2   2   0   2   2   2   0   2   0   2   0   0   0   2   0   2   2   2   0   0   0   2   0   2   0   0   2   0   0   0   2   2   2   0   2   2   2   2   0   2   0   0   0   0   0   0   2   0   0   2   0   2   0   0   2   2   0   2   2   2   0   0   2
 
!****************************************** Phenotypic Data **********************************************************
!-100.0 is resevred for missing phenotype
SimulatedTrait1         9.9349    9.8485   10.2103    9.1468    9.3770    9.7706    9.1195    8.3736   11.3193   11.9536    9.5134    9.7103    9.1062    9.3412   10.5438   11.3424   12.9123    7.5670   10.6380    9.0776    8.8217   11.5199    9.3470    9.9997   10.2998    8.4698    8.8166    9.8412    9.9452   11.6653    6.7501   11.1407    8.6188   11.4982   11.7284   11.2595    8.7407   10.1147   11.7163   12.9281    9.8281    8.9624    9.4490   11.9021    8.1872   11.6101   10.1056   10.9975   10.7833    9.5616    8.2345    9.0918   10.3631   10.1995   13.6957    9.0323   10.3424   10.7207   10.0828   10.5065   10.3416    6.6077   10.5878    8.4928    7.2676    9.4573   10.8431   10.3629    8.2456   11.8476   11.9255    9.1535   10.3064    8.6963    7.6652   10.1792    9.3385    9.1255    8.8628   10.6959   10.1740    8.8885    7.1329    9.2088    8.7626    9.3604   10.3574    8.8035    9.5955    9.7293    8.7659    8.9940    9.3859   10.6373    7.8162   10.2418    9.5214    6.9521   10.7981    9.2151   11.3541   10.6173   10.4372   11.1045    7.9631   11.5785    8.0367    8.2056   11.6484    9.9947    9.9370   10.3841   11.7785   12.2829    8.2576   11.8565    9.2959   10.2799    9.0758    9.9845    8.1852   10.6741   10.4662   13.6752   10.9012    9.5132   10.0664    7.0449   13.0961    9.0849   11.1011    9.2454   11.3756   10.4353    9.5536    6.3704    7.6700   12.0435    7.5404   10.2072   10.4400    8.6031    9.1273   10.7386    8.3749    8.9861   10.5201   10.7189    9.4285    9.3482    9.3736    8.8462    9.4754    8.6583    8.8486   11.9353    6.6543   10.7239    8.6493   10.7449   10.4158   10.3146    8.5978    9.8413    8.6585   13.7238    9.4873   11.1525   10.5327    9.6266   10.3279    9.9677   13.3413   11.8013    9.4942   10.9338   10.2303   11.2083   11.6153   10.5771    8.2147   12.0468    9.4784    9.5000   10.0980   11.7751   10.7108    9.7154   12.0419   10.4333    9.6811    9.5924   10.7976   11.3181   11.3676   11.3544   12.6209    9.2878   11.2981   11.0461
SimulatedTrait2        15.6836   14.0409   14.1499   15.8120   16.0138   15.7044   13.6132   14.5328   14.0552   17.8703   13.5052   18.1953   14.5111   15.2151   13.2832   15.3004   14.5589   12.6375   16.6392   14.6322   15.3090   14.2923   12.8632   15.9279   13.5597   17.1060   16.5208   13.8825   15.7916   14.4182   14.7995   16.6149   12.0172   17.1193   14.4577   14.3075   15.8118   16.5631   15.9845   16.9965   14.5208   16.2722   13.4160   17.0747   16.4029   14.1330   16.1716   13.1070   13.0424   15.4501   14.7618   15.6165   12.5297   15.7861   15.7308   15.4310   14.7096   13.6986   15.0632   13.5854   16.0481   12.9627   15.7254   15.3363   13.5549   14.7030   19.7058   15.5994   13.2163   14.2294   16.7717   12.5502   14.0673   13.9079   15.4303   16.2380   14.9487   14.9958   13.0606   15.3887   16.7327   14.9781   13.4059   13.1969   15.5031   15.1874   14.7824   14.8701   17.5320   15.8558   14.5527   16.1643   16.9585   13.7699   17.1856   15.3608   14.0902   13.1552   14.3767   16.8695   15.4248   18.3542   15.7852   15.5275   13.0822   16.8155   12.5199   13.9855   15.2739   12.7288   14.0785   16.4870   16.0590   14.9158   12.7969   15.3949   13.7225   16.5927   13.9171   14.1335   17.9290   13.3321   16.5380   16.3154   13.3923   14.5939   17.2653   13.6724   14.2340   15.3432   15.4254   14.7738   16.2390   14.6754   15.3950   13.6360   15.0293   12.4575   13.1285   16.6805   15.0765   14.4069   15.4575   15.5884   17.4323   10.6677   16.8067   14.7300   13.1337   15.8314   14.7838   13.6003   15.5909   13.8460   13.9361   16.0137   17.2229   13.4195   15.4542   11.2427   14.6114   17.3332   11.3339   13.3197   14.4009   15.0633   14.2460   14.4786   16.3568   13.8258   14.0677   11.6009   15.4918   13.6342   13.4000   15.9996   15.4702   15.3349   13.8657   15.0415   16.6895   13.6674   13.5555   15.0070   13.7897   13.3718   12.0268   15.0820   17.1265   15.4593   16.1890   16.2620   14.4205   16.3733   15.6517   14.3413   15.3771   14.3526   15.8102   16.0762
 
