# Supplementary material for: Inclusive Composite Interval Mapping of QTL by Environment Interactions in Biparental Populations
Source: PLoS One. 2015 Jul 10;10(7):e0132414. doi: 10.1371/journal.pone.0132414 (PMC4498613; doi:10.1371/journal.pone.0132414)
Supplement: S3 File — (ZIP) [file pone.0132414.s003.zip › Simulation for unliked model/Simulated popualtions/run_00019.met]

!**********************Note: lines staring with "!" are remarks and will be ignored in the program********************
!*********************************General Information**********************************
!Assuming F1 = P1 x P2, populations available in QTL IciMapping are: 
!  1, P1BC1F1 = P1 x F1, the first backcrossing where P1 is used as the recurrent parent;
!  2, P2BC1F1 = P2 x F1, the first backcrossing where P2 is used as the recurrent parent;
!  3, F1DH, F1-derived doubled haploids; 
!  4, RIL or F1RIL, recombination inbred lines through the repeated selfing of F1;
!  5, P1BC1RIL, recombination inbred lines through the repeated selfing of P1BC1F1;
!  6, P2BC1RIL, recombination inbred lines through the repeated selfing of P2BC1F1;
!  7, F2, the selfing generation of F1;
!  8, F3, the selfing generation of F2;
!  9, P1BC2F1, the second backcrossing where P1 is used as the recurrent parent; 
! 10, P2BC2F1, the second backcrossing where P2 is used as the recurrent parent;
! 11, P1BC2RIL, recombination inred lines through the repeated selfing of P1BC2F1; 
! 12, P2BC2RIL, recombination inred lines through the repeated selfing of P2BC2F1; 
! 13, P1BC1F2, the selfing generation of P1BC1F1; 
! 14, P2BC1F2, the selfing generation of P2BC1F1; 
! 15, P1BC2F2, the selfing generation of P1BC2F1; 
! 16, P2BC2F2, the selfing generation of P2BC2F1; 
! 17, P1BC1DH, P1BC1F1-derived doubled haploids; 
! 18, P2BC1DH, P2BC1F1-derived doubled haploids; 
! 19, P1BC2DH, P1BC2F1-derived doubled haploids; 
! 20, P2BC2DH, P2BC2F1-derived doubled haploids; 
   3      !Mapping Population (see remarks above)
   2      !Mapping Function (1 for Kosambi; 2 for Haldane; 3 for Morgan)
   2      !Marker Space Type (1 for intervals; 2 for positions)
   1      !Marker Space Unit(1 for centiMorgans; 2 for Morgan)
   6      !Number of Chromosomes (or Linkage Groups)
 200      !Size of the mapping population
   2      !Number of environments
 
!***************************************** Chromosomes and Linkage Maps **********************************************
!Chromosome                 NumMarkers
-CH1                        16
-CH2                        16
-CH3                        16
-CH4                        16
-CH5                        16
-CH6                        16
!Linkage map (Marker name followed by position or the interval length)
 MK-1-1                1     0.000
 MK-1-2                1    10.000
 MK-1-3                1    20.000
 MK-1-4                1    30.000
 MK-1-5                1    40.000
 MK-1-6                1    50.000
 MK-1-7                1    60.000
 MK-1-8                1    70.000
 MK-1-9                1    80.000
 MK-1-10               1    90.000
 MK-1-11               1   100.000
 MK-1-12               1   110.000
 MK-1-13               1   120.000
 MK-1-14               1   130.000
 MK-1-15               1   140.000
 MK-1-16               1   150.000
 MK-2-1                2     0.000
 MK-2-2                2    10.000
 MK-2-3                2    20.000
 MK-2-4                2    30.000
 MK-2-5                2    40.000
 MK-2-6                2    50.000
 MK-2-7                2    60.000
 MK-2-8                2    70.000
 MK-2-9                2    80.000
 MK-2-10               2    90.000
 MK-2-11               2   100.000
 MK-2-12               2   110.000
 MK-2-13               2   120.000
 MK-2-14               2   130.000
 MK-2-15               2   140.000
 MK-2-16               2   150.000
 MK-3-1                3     0.000
 MK-3-2                3    10.000
 MK-3-3                3    20.000
 MK-3-4                3    30.000
 MK-3-5                3    40.000
 MK-3-6                3    50.000
 MK-3-7                3    60.000
 MK-3-8                3    70.000
 MK-3-9                3    80.000
 MK-3-10               3    90.000
 MK-3-11               3   100.000
 MK-3-12               3   110.000
 MK-3-13               3   120.000
 MK-3-14               3   130.000
 MK-3-15               3   140.000
 MK-3-16               3   150.000
 MK-4-1                4     0.000
 MK-4-2                4    10.000
 MK-4-3                4    20.000
 MK-4-4                4    30.000
 MK-4-5                4    40.000
 MK-4-6                4    50.000
 MK-4-7                4    60.000
 MK-4-8                4    70.000
 MK-4-9                4    80.000
 MK-4-10               4    90.000
 MK-4-11               4   100.000
 MK-4-12               4   110.000
 MK-4-13               4   120.000
 MK-4-14               4   130.000
 MK-4-15               4   140.000
 MK-4-16               4   150.000
 MK-5-1                5     0.000
 MK-5-2                5    10.000
 MK-5-3                5    20.000
 MK-5-4                5    30.000
 MK-5-5                5    40.000
 MK-5-6                5    50.000
 MK-5-7                5    60.000
 MK-5-8                5    70.000
 MK-5-9                5    80.000
 MK-5-10               5    90.000
 MK-5-11               5   100.000
 MK-5-12               5   110.000
 MK-5-13               5   120.000
 MK-5-14               5   130.000
 MK-5-15               5   140.000
 MK-5-16               5   150.000
 MK-6-1                6     0.000
 MK-6-2                6    10.000
 MK-6-3                6    20.000
 MK-6-4                6    30.000
 MK-6-5                6    40.000
 MK-6-6                6    50.000
 MK-6-7                6    60.000
 MK-6-8                6    70.000
 MK-6-9                6    80.000
 MK-6-10               6    90.000
 MK-6-11               6   100.000
 MK-6-12               6   110.000
 MK-6-13               6   120.000
 MK-6-14               6   130.000
 MK-6-15               6   140.000
 MK-6-16               6   150.000
!*********************************** Marker Types ********************************************************************
!Co-dominant marker: When heterozygote F1 is present, P1 is coded as 2, F1 is coded as 1, and P2 is coded as 0; Otherwise, P1 is coded as 2, and P2 is coded as 0. 
!Dominant marker: When heterozygote F1 is present, P1 and F1 are coded as 12, and P2 is coded as 0; Otherwise, P1 is coded as 2, and P2 is coded as 0.  
!Recessive markers: When heterozygote F1 is present, P1 is coded as 2, and F1 and P2 are coded as 10; Otherwise, P1 is coded as 2, and P2 is coded as 0. 
!Missing marker is coded as -1. 
 MK-1-1                 0   0   2   2   0   2   0   2   0   2   2   0   0   2   2   2   0   2   2   2   2   0   0   2   2   0   2   0   0   0   0   2   0   2   2   0   0   2   0   2   0   2   2   0   2   0   2   0   2   2   2   0   0   2   0   0   0   2   2   2   2   2   2   0   0   2   0   0   2   0   0   2   0   2   2   0   0   2   0   2   0   2   0   0   0   2   2   2   0   0   2   2   2   2   0   2   2   2   2   0   0   2   2   2   2   2   2   2   0   0   0   2   0   0   0   2   2   2   0   2   2   2   2   0   2   2   0   0   2   0   0   2   0   2   2   0   0   2   2   0   0   2   0   2   2   0   2   0   0   2   2   0   2   2   2   2   2   2   2   0   2   2   2   0   0   0   2   2   0   2   2   2   0   0   2   0   0   2   0   2   2   0   0   0   2   0   2   0   2   2   2   0   2   2   0   0   0   2   0   0
 MK-1-2                 0   0   2   2   0   2   2   2   2   2   2   0   0   0   2   2   0   2   2   2   2   0   0   0   2   0   2   2   0   2   0   2   0   2   2   0   0   2   0   2   0   2   2   0   2   0   2   0   2   2   0   0   0   2   0   0   0   2   2   2   2   2   2   0   0   2   0   2   2   0   0   2   0   2   2   0   0   2   0   0   0   2   0   0   0   2   0   0   0   0   2   2   2   2   0   2   2   2   2   0   0   2   2   2   2   2   2   2   0   0   0   2   0   0   0   2   2   2   0   2   2   2   2   0   2   2   0   0   2   0   0   2   0   0   2   0   0   2   0   0   0   2   0   2   0   0   2   0   2   2   2   2   2   2   2   2   2   2   0   0   2   2   2   0   0   0   2   2   0   2   2   2   0   0   2   0   0   2   0   2   0   2   0   0   2   0   2   0   0   0   0   0   2   2   0   2   0   2   0   0
 MK-1-3                 0   0   2   2   0   2   2   2   0   2   2   0   0   0   2   0   0   2   2   2   2   0   0   0   2   0   2   2   0   2   0   2   0   2   2   0   0   2   0   0   0   0   2   0   2   0   2   0   2   2   0   0   0   0   0   0   0   2   2   2   2   2   2   0   0   2   0   2   0   0   0   2   0   0   2   0   0   2   0   0   0   2   0   0   0   2   0   0   2   0   0   2   0   2   2   0   2   2   2   0   0   2   2   2   2   0   2   2   0   0   0   2   0   0   0   2   2   2   0   2   2   2   2   0   2   2   0   0   2   0   0   2   0   0   2   0   0   2   2   0   0   0   0   2   0   0   2   0   2   2   2   0   2   2   2   2   2   2   0   0   2   2   0   0   0   0   0   2   0   2   2   2   2   0   2   0   0   2   0   0   0   2   0   0   2   0   0   0   0   0   0   0   2   2   0   2   0   2   0   0
 MK-1-4                 2   0   2   2   0   2   2   2   0   2   2   0   0   2   2   0   2   2   2   2   2   0   0   0   2   0   2   2   0   0   0   2   2   2   2   0   0   2   2   0   0   0   2   0   2   0   2   0   2   2   0   0   0   0   0   0   0   2   0   2   2   2   2   0   2   2   0   2   0   0   2   2   0   0   2   0   0   0   0   0   0   2   0   0   2   2   0   2   2   0   0   2   0   2   2   0   2   2   2   0   0   2   2   2   2   0   2   2   0   0   0   2   0   0   0   2   2   2   0   2   0   2   2   0   2   2   0   0   2   0   0   2   0   0   2   0   0   2   2   0   0   0   0   2   0   0   2   0   2   2   2   0   2   2   2   2   2   2   0   0   2   2   0   0   0   2   0   2   0   2   2   2   2   0   2   0   0   2   0   0   0   2   0   0   2   0   0   0   0   0   0   0   2   2   2   2   2   2   0   0
 MK-1-5                 2   0   2   2   0   2   2   2   2   2   0   0   0   2   2   0   0   0   2   2   2   0   0   0   2   0   2   2   0   0   0   2   2   0   2   0   0   2   2   0   0   0   2   0   2   0   2   0   2   2   0   2   0   0   0   0   0   2   0   2   2   2   2   0   2   2   0   2   0   0   2   2   0   0   2   0   0   0   0   0   0   2   0   0   2   2   0   2   2   0   0   2   0   0   2   0   2   0   2   0   0   2   2   2   2   0   2   2   0   0   2   2   0   0   0   0   2   2   0   2   2   2   2   0   2   2   0   0   2   0   2   2   0   0   2   0   0   0   2   0   0   0   0   2   0   0   2   0   2   2   2   0   2   2   2   2   2   2   0   2   2   2   0   0   0   2   2   2   0   2   2   2   2   0   2   0   0   2   0   0   0   2   0   0   2   0   0   0   0   0   0   0   2   2   0   2   0   2   0   0
 MK-1-6                 2   2   2   2   0   2   2   2   2   2   0   0   0   2   2   0   0   2   2   2   2   0   0   2   2   0   2   0   2   0   0   2   0   0   2   0   0   0   2   0   0   0   2   0   2   0   2   0   2   0   0   2   0   2   0   0   2   2   0   2   2   2   2   2   0   2   0   2   0   2   2   2   0   0   2   2   0   0   0   0   0   2   0   0   2   0   0   2   2   0   0   2   0   0   2   0   2   2   2   0   0   2   2   2   2   0   0   2   2   0   2   0   2   0   0   0   0   2   0   2   2   2   2   0   2   2   0   0   2   2   2   2   0   0   2   0   0   0   2   0   0   0   0   2   0   0   2   0   0   2   2   0   2   2   0   2   2   2   0   2   0   2   0   0   0   2   2   2   0   2   2   2   0   0   2   0   0   2   2   2   0   2   2   0   2   0   0   0   0   0   0   0   2   2   0   2   0   2   0   2
 MK-1-7                 2   2   2   2   0   2   2   2   2   0   0   2   0   2   2   0   0   2   2   2   2   0   0   0   2   0   2   0   2   0   0   0   0   0   0   0   0   0   2   0   0   0   2   0   2   0   2   0   2   0   0   2   0   2   0   0   2   0   0   2   2   2   2   2   0   2   0   2   0   2   2   0   2   0   2   0   0   0   0   0   0   2   0   0   2   0   2   2   2   0   0   2   0   0   2   0   2   2   2   0   0   2   2   2   2   0   0   2   2   2   2   0   2   0   0   0   0   2   0   2   2   2   2   0   2   2   0   0   2   2   0   2   0   0   2   0   0   2   0   0   0   0   0   2   0   0   2   0   2   2   2   0   2   2   0   2   2   0   0   2   0   2   0   0   0   2   2   2   0   2   0   2   0   0   2   0   0   2   2   2   2   2   0   0   2   0   0   0   0   0   0   0   2   2   2   2   0   2   0   2
 MK-1-8                 0   2   2   2   2   2   0   2   2   0   0   2   0   2   2   0   0   0   2   2   2   0   0   0   2   0   2   0   2   0   0   0   0   0   2   0   0   0   2   2   0   2   0   2   2   0   2   2   2   0   0   2   0   2   2   0   2   0   0   2   2   2   2   2   0   2   0   2   0   2   2   0   2   0   0   2   2   0   0   0   0   2   0   0   2   0   2   2   2   0   0   2   0   0   2   0   2   2   2   0   0   2   2   2   0   0   0   2   2   2   2   0   2   0   0   0   2   2   0   2   2   2   0   0   2   2   0   0   2   2   0   2   0   0   2   0   0   2   0   0   0   0   0   2   0   0   0   0   2   2   2   0   0   2   0   2   2   2   0   2   0   2   2   0   0   2   2   2   0   2   0   2   0   0   2   0   2   2   2   2   2   2   0   0   2   2   0   0   0   0   0   0   2   2   2   2   2   2   0   2
 MK-1-9                 0   2   2   2   2   2   0   2   2   0   0   0   0   2   2   0   0   2   2   2   2   0   0   0   2   0   2   0   2   0   0   0   0   0   2   0   0   0   2   2   0   2   0   2   2   0   2   2   2   0   0   2   0   2   2   0   2   0   2   2   2   2   2   2   0   2   0   2   0   2   2   0   2   0   0   2   2   0   2   0   0   2   0   0   2   0   2   2   2   0   0   2   0   0   2   0   2   2   2   0   0   2   2   2   0   0   2   2   2   2   0   0   2   2   0   0   2   2   2   2   2   2   0   0   2   2   0   0   2   2   0   2   0   0   2   0   0   2   0   0   2   0   0   2   0   0   0   0   2   2   2   0   0   2   0   2   2   2   0   2   0   2   2   0   0   2   2   2   0   2   0   2   0   0   2   0   2   2   2   2   0   2   0   0   2   2   0   0   0   0   2   0   2   2   2   2   2   2   0   2
 MK-1-10                0   0   2   2   2   2   0   0   2   0   0   0   0   2   2   0   0   2   2   2   2   0   0   0   2   0   2   0   2   0   0   0   0   0   2   0   0   0   2   2   0   2   0   2   2   0   2   2   2   0   2   2   0   2   2   2   2   0   2   2   2   0   2   2   2   2   0   2   0   2   2   2   2   0   0   2   2   0   2   0   0   2   0   0   2   0   2   2   2   0   0   2   2   0   2   0   2   2   2   0   0   2   2   0   2   0   2   2   2   2   0   0   2   2   0   0   2   2   2   2   2   2   0   0   2   0   0   0   2   2   2   2   0   0   2   0   0   2   0   0   0   0   0   2   0   0   0   2   2   2   2   0   0   2   0   2   2   2   0   2   0   2   2   0   0   2   2   2   0   2   0   0   0   0   2   2   2   2   2   2   0   2   0   0   0   0   0   0   0   0   2   0   2   2   2   2   2   2   0   2
 MK-1-11                0   0   2   2   2   0   0   0   2   0   0   0   0   2   2   0   0   2   0   2   2   0   0   2   2   0   2   2   2   0   0   2   2   0   2   0   0   0   2   2   0   2   0   2   2   2   0   2   2   0   2   2   0   2   2   2   2   0   2   2   0   0   2   2   2   2   0   2   0   0   2   2   2   0   2   2   2   0   2   0   0   2   0   0   2   0   2   2   2   0   0   2   0   0   2   0   2   2   2   0   0   2   2   0   2   0   2   2   2   2   0   0   0   2   2   0   0   2   2   0   2   2   0   0   0   2   0   0   2   2   2   2   0   0   2   0   2   2   0   0   0   0   0   2   0   0   0   2   2   2   2   0   0   2   0   2   2   2   0   2   0   2   2   0   0   0   2   2   0   2   0   0   0   0   2   2   2   2   2   2   0   2   0   0   0   0   0   2   0   0   2   0   2   2   2   0   2   0   0   2
 MK-1-12                0   0   2   2   2   0   0   0   2   0   0   0   0   2   2   0   0   0   0   2   2   0   0   0   2   0   2   2   2   0   0   2   2   0   0   0   0   0   2   2   0   2   0   2   2   2   0   2   2   0   2   2   0   2   2   2   2   2   2   0   0   0   2   2   0   2   0   2   0   2   2   0   2   2   2   2   2   0   2   0   0   2   0   0   2   0   2   2   0   0   0   2   0   2   2   0   2   2   2   0   2   2   2   2   2   0   2   2   2   2   0   0   0   2   2   0   0   2   2   0   2   2   0   0   2   2   0   0   2   2   2   2   0   0   2   0   2   2   0   0   0   0   0   2   0   0   0   2   2   2   0   0   0   2   0   0   2   2   0   2   0   2   2   0   0   2   2   2   0   2   0   0   0   2   2   2   2   2   2   2   0   2   0   0   0   0   0   2   0   2   2   0   2   2   2   0   2   0   0   2
 MK-1-13                0   0   2   2   0   0   0   2   2   0   0   0   0   2   2   2   0   0   0   2   2   0   0   0   2   0   2   2   2   0   2   2   0   0   0   0   0   0   2   2   0   0   0   2   0   2   0   2   2   0   0   2   0   2   2   2   2   2   2   0   0   0   2   2   0   2   0   2   0   0   0   0   2   2   2   2   2   0   2   0   0   2   0   0   2   0   2   2   2   0   0   2   0   2   2   0   2   2   2   0   2   2   2   2   2   0   2   2   2   2   0   0   2   2   2   0   0   2   2   2   2   2   0   0   2   2   0   0   2   2   2   2   2   0   2   0   2   2   0   0   0   0   0   2   0   0   0   2   2   2   0   0   0   2   0   0   2   2   0   2   0   2   2   2   0   2   2   2   0   0   0   0   0   2   2   2   2   2   2   2   0   2   0   2   0   0   0   2   0   2   2   0   2   2   2   0   2   0   0   2
 MK-1-14                0   0   2   2   0   0   0   2   2   0   0   0   0   2   2   2   0   0   0   2   2   0   0   0   2   0   2   2   2   0   2   2   0   0   0   0   0   0   2   2   0   0   0   2   0   2   0   2   2   0   0   2   0   2   2   2   2   2   2   0   0   0   2   2   0   0   0   2   0   0   0   0   2   2   2   2   2   2   2   0   0   2   0   2   2   2   2   2   2   0   2   2   0   2   2   0   2   2   2   0   2   2   2   2   2   0   2   2   2   2   0   0   2   2   2   0   0   2   2   0   2   2   0   0   2   2   0   0   2   2   2   2   0   0   2   0   2   2   0   0   0   0   0   2   0   0   0   2   2   2   0   0   0   2   0   0   2   2   0   2   0   2   2   2   0   2   2   2   2   0   2   0   0   2   2   2   2   2   2   2   0   2   0   0   0   0   0   2   0   2   0   0   2   2   2   0   2   2   0   2
 MK-1-15                0   0   2   0   0   0   0   2   2   0   0   0   0   2   2   2   0   0   0   2   2   0   0   0   2   0   0   2   2   2   2   2   0   0   0   2   0   0   0   2   0   0   0   2   0   2   0   2   2   0   2   0   0   0   2   2   2   2   2   0   0   0   2   2   0   0   0   2   0   0   0   2   2   2   2   2   2   2   2   0   0   2   0   2   2   2   2   2   2   0   2   2   0   2   2   2   2   2   2   0   2   2   2   2   2   0   2   2   2   2   0   0   2   2   2   2   0   2   2   0   2   2   0   0   2   0   0   0   2   0   2   2   0   0   2   0   0   2   0   0   0   0   0   2   0   0   0   2   2   2   0   0   0   0   0   0   2   2   0   2   0   2   2   0   0   2   2   2   2   0   2   0   0   2   2   2   2   2   2   2   0   0   0   0   0   0   0   2   0   0   0   0   2   2   2   0   2   2   0   0
 MK-1-16                0   0   0   0   0   0   0   2   2   0   2   0   0   2   2   2   0   0   0   2   2   0   0   0   2   0   0   2   2   2   2   2   0   0   0   2   0   0   0   2   0   0   0   2   0   2   0   2   2   0   2   0   0   0   2   2   2   2   0   0   2   0   2   2   0   0   0   2   0   0   0   2   2   2   2   2   2   2   2   0   0   2   0   2   2   2   2   0   2   0   2   2   0   2   2   2   0   2   0   0   2   2   2   2   2   2   2   2   2   2   0   0   2   2   2   2   0   0   2   0   2   2   0   0   0   0   0   2   2   0   2   2   0   0   2   0   0   2   0   0   0   0   0   2   0   0   0   2   0   2   0   0   0   0   0   0   2   2   0   2   0   2   2   0   0   2   2   2   0   0   2   2   0   2   2   2   2   2   2   2   2   0   0   0   0   0   0   0   0   0   0   0   0   2   2   0   2   0   0   0
 MK-2-1                 0   2   0   2   0   2   2   0   2   2   0   2   2   0   2   2   2   0   0   0   0   2   0   2   2   0   0   2   0   0   0   0   0   0   0   2   0   2   0   0   2   2   2   2   0   0   0   2   0   0   2   0   2   0   0   0   2   2   0   2   2   0   2   0   2   0   0   0   2   0   2   0   0   0   2   2   2   0   0   2   2   0   0   2   2   0   2   0   2   2   0   0   0   2   0   0   2   2   0   2   0   0   2   2   2   2   0   2   2   0   2   2   0   0   0   2   0   2   0   0   0   2   2   0   2   2   0   0   0   0   0   2   0   2   0   0   2   2   0   0   0   0   0   0   2   0   0   0   0   2   0   2   2   0   0   0   2   2   2   0   2   2   2   0   2   0   0   0   0   2   0   0   0   0   0   0   0   2   2   0   0   0   2   2   2   2   0   0   0   2   0   2   0   0   2   0   2   2   2   2
 MK-2-2                 0   2   0   2   2   0   0   0   2   2   2   2   2   0   2   2   2   0   0   0   0   2   0   2   2   0   0   2   0   0   0   0   0   0   0   2   0   2   0   2   2   2   2   2   0   2   0   2   0   0   2   0   2   0   0   0   0   2   0   2   2   0   2   0   2   0   0   0   2   0   2   0   0   2   2   2   2   0   0   2   2   0   0   2   2   0   2   0   2   2   0   0   0   2   0   0   2   0   0   2   0   0   2   2   2   0   0   2   2   0   2   2   0   0   0   2   2   2   0   0   0   2   2   0   2   2   0   0   0   0   0   2   0   2   0   0   2   2   0   0   0   2   0   0   2   0   0   0   0   2   0   2   2   0   0   0   2   2   2   0   2   2   2   0   2   0   0   0   0   2   0   2   0   0   0   2   0   2   2   0   0   0   2   2   2   2   0   0   0   2   0   2   2   0   2   0   2   2   2   2
 MK-2-3                 2   2   0   2   2   0   0   2   2   2   2   2   2   0   2   2   2   0   0   0   0   2   0   2   2   0   2   2   0   0   0   0   0   0   0   2   0   2   0   2   0   2   2   2   0   2   0   2   0   0   2   0   2   0   0   0   0   2   2   2   2   0   2   0   0   0   0   0   2   0   2   0   2   2   0   0   2   0   2   2   2   0   0   2   2   0   2   2   2   2   0   0   0   2   0   0   2   0   0   2   0   0   2   2   2   0   0   2   2   0   2   2   0   0   0   0   2   2   0   0   2   2   2   0   2   2   0   0   0   2   0   2   0   2   0   0   2   2   2   0   0   2   0   0   2   0   0   0   0   2   0   2   2   2   0   0   2   2   2   0   2   2   2   0   2   0   0   0   0   2   2   2   0   0   0   2   0   2   2   0   0   0   2   2   2   2   0   0   0   2   0   2   2   0   2   0   0   2   2   2
 MK-2-4                 2   2   0   0   2   0   0   2   2   2   2   0   2   0   2   2   2   0   0   0   0   2   0   2   2   0   2   2   0   0   0   0   0   0   0   2   0   2   0   2   0   2   2   2   0   2   0   2   0   0   2   2   2   0   0   0   0   2   2   2   2   0   2   0   2   0   0   0   2   2   2   0   2   2   0   0   2   0   2   2   2   0   2   0   2   0   2   2   2   2   0   0   0   2   0   0   2   0   2   2   0   0   2   0   2   2   0   2   2   0   2   2   0   2   0   2   2   2   0   0   2   2   2   0   2   2   0   0   0   0   0   2   0   2   0   0   2   2   2   0   0   2   0   0   0   0   0   0   0   2   0   2   2   2   0   0   2   2   2   0   2   2   2   0   2   0   0   0   0   2   2   2   0   0   2   2   0   2   2   0   0   0   2   2   2   2   0   0   0   0   0   2   2   0   2   0   0   2   2   2
 MK-2-5                 2   2   0   0   2   0   0   2   2   2   2   0   2   0   2   2   2   0   0   0   0   2   0   0   2   0   2   2   2   0   0   0   2   0   0   2   0   2   2   2   0   2   2   2   0   2   0   2   0   0   2   2   2   0   0   0   0   0   2   2   2   0   0   0   2   0   2   0   2   2   2   0   2   2   0   0   2   0   2   2   2   0   2   0   2   2   2   2   2   0   0   0   0   2   0   0   2   0   2   2   0   0   2   0   2   2   0   2   2   0   2   2   0   2   0   0   2   2   0   0   2   2   2   0   0   2   0   0   0   0   0   2   0   2   0   0   2   2   2   0   0   2   0   0   0   0   0   0   0   2   0   2   2   2   0   0   2   2   2   0   2   2   2   0   2   0   0   0   0   2   0   2   0   0   2   2   0   0   2   0   0   2   2   2   2   0   0   0   2   0   0   2   2   0   2   0   0   2   2   0
 MK-2-6                 2   2   0   0   2   0   0   2   2   2   2   0   2   2   2   2   2   0   2   0   2   0   0   0   2   0   0   2   2   0   0   0   2   0   0   2   0   2   2   2   0   2   2   2   0   2   0   2   0   0   0   2   2   0   0   0   0   0   2   2   2   0   2   0   2   0   2   0   2   2   2   0   2   2   0   0   2   0   2   2   2   0   2   0   2   2   2   2   2   0   0   0   0   2   0   0   2   0   2   2   0   0   2   0   2   2   0   2   2   0   2   0   2   2   0   0   2   2   0   0   2   2   2   0   2   2   0   0   0   0   0   0   0   2   0   0   2   2   0   0   0   2   0   0   0   0   0   0   0   2   0   2   2   2   0   0   2   2   2   0   2   2   2   0   2   0   0   0   0   0   0   2   0   0   2   2   0   2   2   0   0   2   2   0   2   0   0   0   2   0   0   2   2   0   2   2   0   2   2   0
 MK-2-7                 2   2   0   0   2   0   0   2   2   2   2   0   2   2   2   2   2   0   2   0   0   0   0   0   2   2   0   2   2   0   0   0   2   0   0   2   0   2   2   2   0   0   2   2   0   2   0   2   0   0   0   2   2   0   0   0   0   2   2   2   2   0   2   0   2   0   2   0   0   2   2   0   2   2   0   0   2   0   2   2   0   0   2   0   0   2   2   2   2   0   2   0   0   2   0   0   2   0   2   2   0   0   2   0   2   2   0   2   2   0   2   2   2   2   0   2   2   2   0   0   2   2   2   0   2   2   0   0   0   0   0   0   2   2   0   0   2   2   0   0   0   2   0   0   2   0   0   0   0   2   0   2   2   2   0   0   2   2   0   2   2   0   2   0   2   0   0   0   0   0   0   2   0   0   2   0   0   2   2   0   0   2   2   0   2   0   2   0   2   0   0   2   2   0   2   2   0   2   2   0
 MK-2-8                 2   2   0   0   2   0   0   2   0   2   2   0   2   2   2   2   2   0   2   0   0   0   0   0   2   2   0   2   2   0   0   0   2   0   0   2   0   2   2   2   0   0   2   0   0   2   0   2   2   0   0   2   0   0   0   0   0   2   0   2   2   0   2   2   0   0   2   0   0   2   2   0   2   0   0   0   0   0   2   2   0   0   2   0   0   2   2   2   2   0   2   0   0   2   2   0   2   0   2   2   0   0   2   0   2   2   2   2   2   0   0   2   2   0   0   0   2   2   0   0   2   2   2   0   2   2   0   0   2   0   0   0   2   2   0   0   2   2   0   0   0   2   0   0   2   0   0   0   0   2   0   2   2   2   0   0   2   2   0   2   2   0   2   0   2   0   0   0   0   0   0   2   0   0   2   0   2   2   0   2   0   2   2   0   2   0   2   0   2   0   0   2   2   0   2   2   0   2   2   0
 MK-2-9                 2   0   0   0   2   0   0   2   0   2   2   0   2   2   2   2   2   2   2   0   0   2   0   0   2   2   2   2   2   0   0   0   2   0   0   2   0   2   2   2   0   0   2   0   0   2   0   2   2   0   2   2   0   0   0   0   0   2   0   2   2   2   2   2   0   0   2   0   2   2   2   0   2   0   0   0   0   0   2   0   0   0   2   0   2   2   2   2   2   2   0   0   0   2   0   0   2   0   2   2   2   0   2   0   2   2   2   2   2   0   0   2   2   2   0   2   2   2   0   0   2   2   2   0   2   2   0   0   2   2   0   2   2   2   0   0   2   2   0   0   0   2   0   0   0   2   0   0   0   0   0   2   2   0   0   0   2   2   0   2   2   2   2   0   0   0   0   0   2   0   0   2   0   0   2   0   2   2   0   2   0   2   2   0   2   0   2   0   2   0   0   2   2   0   2   2   0   2   0   0
 MK-2-10                2   0   0   0   0   0   0   2   2   2   2   0   2   2   2   2   2   2   2   0   0   0   0   0   2   2   2   2   2   0   0   2   2   0   0   2   0   2   2   2   0   0   2   0   0   2   2   2   2   0   2   2   0   0   2   0   0   0   0   0   2   2   2   2   0   2   2   0   2   2   2   0   2   0   0   0   0   0   2   0   0   0   2   0   2   2   2   2   2   2   0   0   0   2   0   0   2   0   2   2   0   0   2   0   2   2   2   2   2   0   0   2   2   2   0   0   2   2   0   0   2   2   2   0   2   2   0   0   2   2   0   2   2   2   0   2   2   0   0   0   0   2   0   0   0   2   0   2   0   0   0   2   2   0   0   0   2   2   2   2   0   2   0   0   0   0   0   0   2   2   0   2   0   0   2   0   2   2   2   2   0   2   2   0   2   0   2   0   2   0   2   2   0   0   2   2   0   0   0   0
 MK-2-11                2   0   0   2   0   0   0   2   2   2   2   0   2   2   2   2   2   2   2   2   0   0   0   0   2   2   2   2   2   0   0   2   2   0   0   2   0   2   0   2   0   0   0   0   0   2   2   2   0   0   2   2   0   2   2   0   0   0   0   0   2   2   2   2   0   2   2   0   0   0   2   0   2   0   0   2   0   2   2   0   0   0   0   0   2   2   2   2   2   2   2   0   0   2   0   0   2   2   2   2   0   0   2   0   2   2   0   0   2   0   0   2   2   2   0   2   2   2   0   0   2   2   2   0   2   2   0   2   2   2   0   2   2   2   0   2   0   0   0   0   0   2   0   0   0   2   0   2   0   0   0   2   2   0   0   0   0   2   2   2   0   2   0   0   0   0   0   0   2   2   0   2   0   0   2   0   2   2   2   2   0   2   2   0   2   0   0   0   2   0   2   2   0   0   2   2   2   0   0   0
 MK-2-12                2   0   0   2   0   0   0   2   2   2   2   0   2   2   0   2   2   2   2   2   0   0   0   0   2   2   2   2   2   0   0   2   2   0   0   2   0   2   0   2   0   0   0   0   2   2   2   2   0   0   2   2   0   2   2   0   0   0   0   0   2   2   2   2   0   2   2   2   0   0   2   0   2   0   0   2   0   2   2   0   0   0   2   2   2   2   2   2   2   2   0   0   0   2   0   0   2   2   2   2   0   0   2   0   2   2   0   0   2   0   0   2   2   2   0   2   0   2   0   0   2   2   2   0   2   2   0   2   2   2   2   2   2   2   2   0   0   0   0   0   0   2   0   0   0   2   0   2   0   0   0   2   2   0   0   0   0   2   0   2   0   2   0   2   0   2   0   0   2   2   0   2   0   0   2   0   2   2   2   2   0   0   0   2   2   0   0   0   2   0   2   2   0   0   2   2   2   2   0   0
 MK-2-13                2   0   0   2   0   0   0   0   2   2   2   0   2   2   0   2   2   2   2   2   2   0   0   2   2   0   2   2   2   0   0   2   2   0   0   2   0   2   2   2   0   2   0   0   2   2   2   2   0   2   2   2   0   2   2   0   0   0   0   0   2   2   2   2   0   2   2   0   0   0   2   0   2   0   2   2   2   2   2   0   0   2   2   0   2   2   0   2   2   2   0   0   0   2   0   0   2   2   2   2   0   0   2   0   2   2   0   0   2   0   0   2   2   2   0   2   0   2   0   0   2   2   2   0   2   2   0   2   2   2   2   2   2   2   2   0   0   0   0   0   0   2   0   0   0   2   0   2   0   0   0   2   2   0   0   0   0   2   0   2   0   2   0   2   0   2   0   0   2   2   0   2   0   0   2   0   2   2   2   2   0   0   0   2   2   2   0   0   2   0   2   0   0   0   2   2   2   2   0   0
 MK-2-14                2   0   0   2   0   0   0   0   2   0   2   0   0   2   0   0   2   2   2   2   2   0   0   2   2   0   2   2   2   0   0   2   2   0   0   2   0   2   2   0   0   2   2   0   2   2   2   2   0   2   2   2   0   2   2   0   0   0   0   0   2   2   2   2   0   2   2   0   0   0   2   0   2   0   2   2   2   2   0   0   0   2   2   2   0   2   0   2   2   2   0   0   0   2   0   0   2   2   2   2   0   0   2   0   2   2   0   0   2   0   0   2   2   2   0   2   2   2   0   2   2   2   2   0   2   2   0   0   2   2   2   2   2   2   2   0   0   2   0   0   0   2   0   0   0   2   0   2   0   0   0   2   2   0   0   0   0   2   0   2   0   0   0   2   0   2   0   0   2   2   0   2   0   0   2   0   2   2   2   2   0   0   0   2   2   2   0   0   2   0   2   2   0   2   2   2   2   2   0   0
 MK-2-15                2   0   0   2   0   0   0   0   2   0   2   0   0   2   0   0   2   2   2   2   2   0   0   2   2   0   2   2   0   0   0   2   2   2   0   2   0   2   0   0   0   2   2   0   2   2   2   2   0   2   2   2   0   2   2   0   0   0   0   0   2   2   2   2   0   2   2   0   0   0   2   0   2   0   2   2   2   2   0   0   0   2   0   2   0   2   2   2   2   2   0   0   0   2   0   0   2   2   0   2   2   0   2   2   2   2   0   2   2   0   0   2   2   2   0   2   2   2   2   2   2   0   0   0   2   2   0   0   0   2   2   2   2   2   2   0   0   2   0   0   0   2   0   0   0   2   0   2   2   0   0   2   2   0   0   0   0   2   0   2   0   0   0   2   0   2   0   0   2   2   0   2   0   0   2   0   2   2   0   2   0   0   0   2   2   2   0   0   2   0   2   2   0   2   2   2   2   2   0   0
 MK-2-16                2   0   0   2   0   0   0   2   0   0   2   0   0   2   0   0   2   2   2   2   2   0   0   2   2   0   2   2   0   0   0   0   2   0   0   2   0   2   2   0   0   2   2   0   2   2   2   2   0   2   2   2   0   2   0   0   0   2   0   0   2   2   2   2   0   2   2   0   0   0   2   0   2   0   2   2   2   2   2   0   0   2   0   2   0   2   2   0   2   2   2   0   0   2   0   0   2   2   0   2   2   0   2   2   2   2   0   2   2   0   0   2   2   2   0   0   2   2   2   2   2   0   0   0   2   2   0   0   0   2   2   2   2   0   2   0   0   2   0   0   0   2   0   2   0   2   0   2   2   0   0   2   2   0   0   0   0   2   0   2   0   0   0   2   0   2   0   0   2   2   0   2   0   0   2   0   2   2   2   0   0   0   0   2   2   2   0   0   2   0   2   0   0   2   2   2   2   2   2   0
 MK-3-1                 2   2   2   0   0   0   0   2   2   2   2   0   2   2   0   2   2   0   2   2   0   0   2   0   2   0   2   0   0   2   2   0   2   0   0   2   2   2   2   0   2   0   0   2   2   0   0   0   2   0   2   0   0   2   2   0   0   0   2   0   2   0   0   2   2   0   2   0   0   0   0   0   2   2   0   0   2   0   0   2   0   0   2   0   0   0   0   2   2   2   2   0   2   2   2   2   0   0   2   2   2   0   0   2   2   0   0   0   0   2   2   2   0   0   0   2   0   0   2   0   0   0   2   0   2   2   2   0   2   0   2   2   2   0   0   0   2   0   2   2   0   0   2   0   2   2   2   0   0   0   2   2   0   2   2   0   0   0   0   0   2   2   2   0   2   2   2   0   2   2   0   0   0   2   2   0   0   2   0   0   2   2   0   2   2   0   0   0   0   0   0   0   2   0   0   0   2   0   0   2
 MK-3-2                 2   2   2   0   0   0   0   2   2   2   2   0   2   2   0   0   2   0   2   2   0   0   2   0   0   2   2   0   0   2   0   0   2   0   0   2   0   2   2   0   2   0   0   2   2   0   0   0   2   0   2   0   0   2   2   0   0   0   2   0   0   0   0   2   2   0   2   2   0   0   0   0   2   0   0   0   2   0   0   2   0   0   2   0   0   0   0   2   2   2   0   0   2   2   2   2   0   0   2   2   2   0   0   2   2   0   0   0   0   2   2   2   0   0   0   2   0   0   2   0   0   0   2   0   2   2   2   0   2   0   2   2   2   0   0   2   2   0   2   0   0   0   2   0   2   2   2   0   2   2   2   2   0   2   2   0   0   0   0   0   2   2   2   0   2   2   2   0   2   2   0   0   0   2   2   0   0   2   0   0   2   2   0   0   2   0   2   0   0   0   0   0   2   0   0   0   2   0   0   2
 MK-3-3                 2   2   2   0   0   0   0   2   2   2   2   0   2   0   0   0   2   0   2   2   0   0   2   0   0   2   2   0   2   2   0   0   2   0   0   2   0   2   2   0   2   0   0   2   2   0   0   0   2   0   2   0   0   2   2   0   2   0   2   0   0   0   0   2   2   0   2   2   0   0   0   0   2   0   0   0   0   0   0   2   0   0   2   2   0   0   0   2   2   0   0   0   2   2   2   2   0   0   2   0   2   0   0   2   2   0   0   0   0   2   2   2   0   0   0   2   0   0   2   0   0   0   2   0   2   2   2   0   2   0   2   2   2   2   0   2   2   2   2   0   0   0   2   0   2   2   2   0   2   2   2   2   0   2   2   2   0   0   0   0   2   0   2   0   2   2   2   0   2   2   0   0   0   2   2   0   0   2   2   0   2   2   0   0   2   0   2   0   2   0   0   0   2   0   0   0   2   0   0   2
 MK-3-4                 2   2   2   2   0   0   0   2   0   2   2   0   0   2   0   2   2   0   2   0   0   0   2   0   0   2   2   0   2   0   0   0   2   0   0   2   0   2   2   0   2   2   0   2   2   0   0   0   2   0   2   0   2   2   2   0   2   0   2   0   0   0   0   2   2   0   2   2   0   0   0   0   2   0   0   0   2   0   2   0   0   0   2   2   0   0   0   2   2   2   0   0   2   2   2   2   0   0   2   0   2   0   0   2   2   0   0   0   0   2   2   2   0   0   0   2   0   2   2   0   2   0   2   0   2   2   2   0   2   0   2   2   2   2   0   2   2   2   2   0   0   0   2   0   2   2   2   2   2   2   2   2   0   2   2   2   0   0   2   0   2   0   2   0   2   2   2   0   2   2   0   0   0   2   2   0   0   2   2   0   2   2   0   0   2   0   2   0   0   0   0   0   0   2   2   0   0   0   0   0
 MK-3-5                 2   2   2   2   0   0   0   2   0   2   2   0   0   2   0   2   2   0   2   0   0   2   2   0   2   2   2   0   2   0   0   0   2   0   0   2   2   2   2   0   2   2   0   2   2   0   0   0   2   0   2   2   2   2   2   0   2   0   2   0   0   0   0   2   2   0   2   2   0   0   0   0   2   0   0   0   2   0   2   0   2   0   0   2   0   0   0   2   2   2   0   0   2   0   2   2   0   0   2   0   2   0   0   2   2   0   0   0   0   2   2   2   0   0   0   2   0   2   2   0   2   0   2   0   2   2   2   2   2   0   2   2   2   2   0   2   2   2   2   0   0   0   2   0   2   2   2   2   2   0   2   2   0   2   2   2   0   0   0   0   2   0   2   0   2   2   0   0   2   0   0   0   0   2   0   0   0   2   2   0   2   2   0   0   2   0   2   0   0   0   0   2   0   2   2   0   0   0   2   0
 MK-3-6                 0   2   2   2   0   0   0   2   0   2   2   0   0   2   0   2   0   0   2   2   0   2   2   0   2   0   2   0   2   0   2   0   2   0   2   2   2   2   2   0   2   2   0   2   2   2   0   2   2   0   2   2   2   2   2   0   0   0   2   2   0   0   0   2   2   0   2   0   2   0   0   2   2   0   0   0   2   0   2   0   2   0   0   2   0   0   0   2   2   2   0   0   2   0   2   2   2   0   2   0   2   0   0   2   2   0   0   0   0   2   2   2   0   0   0   0   0   2   2   0   2   0   2   2   2   2   0   2   2   0   0   2   2   2   2   0   2   2   2   0   0   0   2   0   2   2   2   2   0   0   0   2   0   2   2   2   0   0   0   0   2   0   2   0   2   2   0   0   2   0   0   0   0   2   0   0   0   2   2   0   2   0   0   2   2   0   2   0   0   0   0   2   0   2   2   0   0   0   0   0
 MK-3-7                 0   2   2   2   0   0   0   2   0   2   2   0   0   2   2   0   0   0   2   2   2   2   2   0   2   0   0   0   2   0   2   2   2   0   2   2   2   2   2   0   2   2   0   2   2   2   0   2   2   0   2   2   0   2   0   0   2   0   2   2   0   0   0   2   2   0   0   0   2   0   0   2   2   0   0   0   2   0   2   0   2   0   0   2   0   0   2   2   2   0   0   0   2   0   2   2   0   0   2   0   2   0   0   2   0   0   0   0   0   2   2   2   0   2   0   0   0   2   2   0   2   2   2   2   2   2   0   2   2   0   0   2   2   2   2   0   2   2   2   0   0   0   2   0   2   2   2   0   0   0   0   2   0   2   2   2   0   0   0   0   2   0   2   0   2   2   0   0   2   0   0   0   0   2   0   0   2   2   2   0   2   0   0   2   2   0   2   0   0   0   0   2   0   2   2   2   0   0   0   0
 MK-3-8                 0   2   2   2   0   0   0   2   0   0   2   0   0   2   2   0   0   0   2   2   2   2   2   0   2   0   2   0   0   0   2   2   2   0   2   2   2   2   2   0   2   2   0   2   2   2   0   2   2   0   2   2   0   0   2   2   2   0   2   2   0   0   0   2   2   0   0   0   2   0   0   2   2   0   0   0   2   0   2   0   2   0   0   2   0   0   2   2   2   0   0   0   2   2   2   0   0   0   2   0   2   0   0   2   0   0   0   0   0   2   2   2   0   2   2   0   0   2   2   0   2   2   2   2   0   2   0   2   2   2   0   2   2   2   0   0   2   0   2   0   0   0   2   2   2   2   2   0   2   0   0   2   0   0   2   2   0   0   0   0   2   0   2   2   2   0   0   0   0   0   0   0   2   2   0   0   2   2   2   0   2   0   0   2   2   0   2   0   0   0   0   2   0   2   2   2   0   2   0   0
 MK-3-9                 0   2   2   2   0   0   0   2   0   0   2   2   0   2   2   0   0   0   2   2   2   2   2   0   2   0   2   0   2   0   2   2   2   2   2   2   2   2   2   0   2   2   2   2   2   2   0   2   2   0   2   2   0   0   2   2   2   2   2   2   0   0   0   2   2   0   0   0   2   0   0   2   2   0   0   0   2   0   2   0   2   0   0   2   0   0   2   2   2   0   0   0   2   2   2   0   0   0   2   0   2   0   0   2   0   2   0   0   0   2   2   2   0   2   2   0   0   2   2   2   2   2   2   2   0   2   0   2   2   2   0   2   2   2   0   0   2   2   2   0   2   0   2   2   2   2   2   0   0   0   0   2   0   0   2   2   0   0   0   0   2   0   2   2   2   0   0   0   0   0   0   0   2   2   0   0   0   2   2   0   2   0   2   0   2   0   2   0   0   0   0   2   0   2   2   2   0   2   0   0
 MK-3-10                0   2   2   2   0   0   0   2   2   0   2   0   0   2   2   0   0   0   0   2   2   2   2   0   0   0   0   0   2   0   0   2   2   2   2   0   2   2   0   0   2   2   2   2   2   2   0   2   2   2   2   2   0   0   2   2   2   2   2   2   0   2   0   2   2   0   2   0   2   0   0   2   2   0   0   0   2   0   2   0   2   2   0   2   0   0   2   2   2   0   2   0   0   2   2   0   0   2   2   0   2   0   0   2   0   2   2   0   0   0   2   2   0   2   2   0   2   2   2   2   2   2   2   2   0   2   0   2   2   2   0   2   0   2   0   0   2   2   2   0   2   0   2   2   2   0   2   0   0   0   0   0   2   0   2   2   0   0   0   0   0   0   2   2   2   0   0   2   0   0   0   0   2   2   0   0   0   2   2   0   2   0   2   0   2   0   2   0   0   0   0   2   0   2   2   2   0   2   0   0
 MK-3-11                0   2   2   2   0   0   0   2   2   0   2   0   0   2   0   0   0   0   0   2   2   2   2   0   0   0   0   0   2   0   0   2   2   2   2   0   2   2   2   0   2   2   2   2   2   2   0   2   2   2   2   2   0   0   2   2   0   2   2   2   0   2   0   2   0   0   2   0   2   0   0   2   2   0   0   0   2   0   2   0   2   2   0   2   0   0   2   2   0   0   2   0   0   2   2   2   0   2   2   0   2   0   0   2   2   2   2   0   0   0   2   2   0   2   2   0   2   2   2   2   2   2   2   2   0   2   0   2   2   2   0   2   0   2   0   0   2   2   2   0   2   0   2   2   2   0   0   0   0   0   0   0   2   0   2   2   0   0   0   0   0   0   2   2   2   0   0   2   0   0   2   0   2   2   0   2   0   2   0   0   2   0   0   0   2   0   2   0   0   0   0   2   0   2   2   2   0   2   0   2
 MK-3-12                0   2   2   2   0   0   0   2   2   2   2   0   0   0   0   0   0   0   0   2   0   2   2   0   0   0   0   0   2   0   0   2   2   2   0   0   0   2   2   0   2   2   2   2   2   2   0   2   0   2   2   2   0   0   2   2   0   2   2   2   0   2   0   2   0   0   0   0   2   0   0   0   2   0   0   0   2   0   2   0   2   2   0   2   0   0   2   2   0   0   2   0   0   2   2   2   0   0   2   0   2   0   0   2   0   0   2   0   0   0   2   0   0   2   2   0   2   2   2   2   2   2   2   0   0   2   2   2   2   0   0   0   0   2   0   2   2   0   2   0   2   0   2   2   2   2   0   0   0   0   0   0   2   0   2   2   0   0   0   0   0   0   2   2   2   0   0   2   0   0   2   0   2   2   0   0   0   2   0   0   2   0   0   2   2   0   2   0   0   0   0   2   0   2   2   0   0   0   0   2
 MK-3-13                0   2   2   2   0   0   0   2   2   2   2   0   0   0   0   0   0   0   0   2   2   2   2   0   0   0   0   0   2   0   0   2   2   2   0   0   0   2   2   0   2   2   2   2   2   2   0   2   0   2   0   2   0   0   2   2   0   2   2   2   0   2   0   2   2   0   0   0   2   0   0   0   2   0   2   0   0   0   2   0   2   2   0   2   0   0   2   2   0   0   2   0   2   2   2   2   0   0   2   0   2   0   0   2   0   0   2   0   2   0   2   0   0   2   2   0   2   2   2   2   2   2   2   0   0   2   2   2   2   0   0   0   0   2   0   0   2   2   0   2   2   0   2   2   2   2   0   0   2   0   0   0   2   0   2   2   0   0   0   0   0   2   0   2   2   0   0   2   0   0   2   0   2   2   0   0   0   2   0   0   2   0   0   2   0   0   2   0   0   0   0   2   0   2   2   0   0   0   0   2
 MK-3-14                0   2   2   2   2   0   2   2   2   2   2   0   0   0   0   0   0   0   2   2   2   2   0   2   0   0   0   0   2   2   0   2   0   2   0   0   0   2   2   0   2   2   0   2   2   2   0   2   0   2   0   2   0   0   2   2   0   2   2   2   0   2   0   2   2   0   0   0   0   0   2   0   2   0   2   0   0   0   2   0   0   2   0   2   0   0   2   2   0   0   2   0   2   2   2   2   0   0   2   0   2   0   0   2   0   2   2   0   2   0   0   0   0   2   2   0   2   2   2   2   2   2   2   0   2   2   2   2   2   2   0   0   0   2   0   0   2   2   0   2   2   0   2   2   2   2   0   0   2   0   0   0   2   0   2   2   0   0   0   0   0   2   0   2   2   2   0   2   0   0   2   0   2   2   0   0   0   2   2   0   2   0   0   2   0   0   2   0   0   0   0   2   0   2   2   0   0   0   0   2
 MK-3-15                0   2   2   2   2   0   0   2   2   2   2   0   0   0   2   0   0   0   2   2   2   2   0   2   0   0   0   0   2   2   0   2   0   2   0   0   0   0   2   0   0   2   0   2   2   0   2   2   0   2   0   2   0   2   2   2   0   0   2   0   0   2   0   2   2   0   0   0   0   0   2   0   2   0   2   0   0   0   2   0   0   2   0   2   0   0   2   2   0   0   2   0   2   2   2   2   0   0   2   0   2   0   0   2   0   2   2   0   0   2   0   0   0   2   2   0   2   2   2   2   2   2   2   0   2   2   2   2   2   0   0   0   2   2   0   0   2   2   0   2   2   2   2   2   2   2   0   0   2   0   0   0   2   0   0   2   2   0   0   0   0   2   0   2   2   2   0   2   0   0   2   0   2   2   0   2   0   2   2   0   2   0   0   2   0   0   0   2   0   0   0   2   0   2   2   0   0   0   0   2
 MK-3-16                0   2   2   2   2   0   0   2   2   2   2   2   0   2   2   0   0   0   2   2   2   2   0   2   0   0   0   0   2   0   0   0   0   0   0   0   0   0   2   0   0   2   0   2   2   0   2   2   0   2   0   2   2   2   2   2   0   0   2   0   0   2   0   2   2   0   0   0   0   0   2   0   2   0   2   0   0   2   2   0   0   2   0   2   0   2   0   2   0   0   2   0   2   2   2   2   0   0   2   0   2   0   2   0   0   2   2   0   0   2   0   0   0   0   0   2   2   2   2   2   2   0   2   0   2   2   2   2   0   0   0   2   2   0   0   0   2   2   0   2   2   2   2   2   2   2   0   0   2   0   0   0   2   0   0   2   2   0   2   0   0   2   0   2   2   2   0   2   0   0   2   0   2   2   0   2   2   2   2   0   2   0   0   2   0   0   0   2   0   0   0   2   0   2   2   0   0   0   2   0
 MK-4-1                 0   2   2   2   0   0   2   2   0   2   2   0   2   0   0   0   2   0   2   0   2   0   0   2   0   0   0   0   0   0   2   0   2   2   2   0   2   0   2   2   2   0   0   2   2   0   0   0   0   0   2   2   0   0   0   2   0   2   0   2   0   0   2   0   2   0   2   2   0   0   2   0   2   2   0   0   2   0   2   2   0   2   0   2   0   0   0   2   2   0   2   0   0   2   0   0   2   0   2   2   0   2   2   2   0   2   0   2   2   2   0   0   0   2   2   2   0   2   0   2   2   0   2   2   0   0   2   2   0   2   0   0   2   0   0   2   2   0   2   2   0   0   0   2   0   2   2   2   2   2   0   2   0   2   2   0   0   0   2   0   0   0   2   0   2   0   2   2   2   2   0   0   2   2   2   2   2   0   0   2   2   0   0   0   2   2   0   2   0   2   2   0   2   0   0   0   2   2   0   0
 MK-4-2                 0   2   0   2   0   0   2   2   0   2   2   0   2   0   0   0   2   0   2   0   2   0   0   2   0   0   0   0   0   0   2   0   2   2   2   0   2   0   2   2   2   0   0   2   2   0   0   0   0   0   2   2   0   2   0   2   0   2   0   0   0   0   2   0   2   0   0   2   0   0   2   0   2   2   0   0   2   0   2   2   2   2   0   2   0   0   0   2   2   0   2   0   0   2   0   0   2   0   2   0   0   2   2   2   0   2   0   2   2   2   0   0   2   2   2   0   0   2   0   2   2   0   2   2   2   2   0   2   0   2   0   0   2   0   0   2   2   0   2   2   0   0   0   2   0   2   2   2   2   2   0   2   0   2   0   0   0   0   2   0   2   0   0   0   2   0   2   2   2   2   0   0   2   2   2   2   2   0   0   2   2   0   0   0   2   2   0   2   0   2   2   0   2   0   0   0   2   2   0   0
 MK-4-3                 0   2   0   2   0   2   2   2   0   2   2   0   2   0   2   0   2   0   2   0   2   0   0   2   0   0   0   0   0   0   0   0   2   0   2   0   2   0   2   2   2   0   0   2   2   0   0   0   0   0   2   2   2   2   0   2   2   2   0   0   0   0   2   0   0   2   0   2   0   0   2   0   0   2   0   0   2   0   2   2   2   2   2   2   2   0   0   2   0   0   2   0   0   2   0   0   2   0   2   0   0   2   2   2   0   2   2   2   2   2   0   0   0   0   2   0   0   2   0   2   2   0   0   2   2   2   0   2   2   2   0   0   2   0   0   0   2   0   2   2   0   0   0   2   0   2   2   2   2   2   0   2   0   2   0   0   0   0   2   0   2   0   0   0   2   0   2   2   2   0   0   0   2   2   2   2   2   0   0   2   2   0   0   0   2   2   0   0   0   2   2   0   2   0   0   0   2   2   0   0
 MK-4-4                 0   2   0   2   0   2   2   2   0   2   0   0   2   0   2   0   2   0   2   2   0   0   0   2   2   0   0   0   0   0   0   0   2   0   2   0   0   0   2   2   2   0   0   2   2   0   2   0   0   0   2   2   2   2   0   2   2   2   0   0   0   0   2   0   0   2   0   0   0   0   0   0   0   2   2   0   2   0   2   0   2   0   2   2   2   0   2   0   0   0   0   0   0   2   0   0   2   0   0   0   0   2   2   2   0   2   2   2   2   0   0   2   2   0   2   0   0   2   0   2   2   0   0   0   2   0   0   2   0   2   0   0   2   0   0   0   2   0   2   2   0   0   0   2   0   2   2   2   0   2   2   2   0   2   0   0   0   0   2   0   2   0   0   0   2   0   2   2   2   0   0   0   2   2   2   2   2   0   0   2   2   0   0   0   2   2   0   0   0   2   2   0   2   0   0   0   2   2   0   0
 MK-4-5                 0   2   0   2   0   2   2   2   0   2   0   0   2   0   2   0   2   0   2   0   0   0   0   2   2   2   2   0   0   0   2   0   2   0   2   0   0   0   2   2   2   0   0   2   2   2   2   0   0   0   2   2   2   2   0   2   2   2   0   0   0   0   2   0   0   0   2   0   0   0   0   0   0   2   2   0   2   0   2   0   2   0   2   2   2   2   2   0   2   0   0   2   2   2   0   0   2   0   0   0   0   2   2   2   0   2   2   2   2   0   0   2   0   2   2   0   0   0   0   2   2   0   0   0   2   0   0   2   0   2   0   0   2   0   0   0   2   0   2   2   0   0   0   2   0   2   2   2   0   2   2   2   0   2   0   0   0   0   2   0   2   0   0   0   2   0   2   2   0   0   0   0   2   2   2   2   0   0   2   2   2   0   0   0   2   0   0   0   0   2   0   0   2   0   0   0   0   2   0   0
 MK-4-6                 0   0   0   0   0   2   2   2   0   2   0   0   2   0   2   0   2   0   0   0   2   0   0   2   2   2   2   0   0   2   2   0   2   0   2   0   0   0   2   2   2   0   0   2   0   2   2   0   0   0   2   2   2   2   0   2   2   2   0   0   0   0   2   0   0   0   2   2   0   0   0   0   0   2   2   0   2   0   2   0   2   0   0   2   2   2   2   0   2   0   0   2   2   2   0   0   2   0   2   0   0   2   2   2   0   2   2   2   2   0   0   2   0   2   2   0   0   0   0   2   2   0   0   0   2   0   0   2   0   2   0   0   2   0   0   0   2   0   2   0   0   0   0   2   0   2   2   0   0   2   0   2   0   2   0   0   0   0   2   0   2   0   0   0   2   0   2   2   0   0   0   0   2   2   0   2   0   0   2   2   2   0   2   2   2   0   0   0   0   2   0   0   2   0   0   0   0   2   0   0
 MK-4-7                 0   0   0   0   0   2   2   2   0   2   0   0   2   2   2   0   2   0   0   0   2   0   0   2   2   2   2   0   0   2   0   0   2   0   2   0   0   0   2   2   2   0   0   0   0   2   2   0   0   0   2   2   2   2   0   2   2   2   0   0   0   0   2   0   0   0   2   2   2   0   0   0   0   2   2   0   2   2   2   0   2   0   0   2   0   2   2   0   2   0   0   2   2   2   0   0   2   0   2   0   2   2   2   2   0   2   2   2   2   2   0   2   0   2   2   0   0   0   0   2   2   2   0   0   0   0   0   2   0   2   0   0   2   2   0   0   2   0   2   0   0   0   0   2   2   2   0   0   0   2   0   2   0   2   2   0   0   0   2   0   2   0   0   0   2   0   2   2   0   2   0   0   2   2   0   2   0   0   2   0   2   0   2   2   2   0   0   0   2   2   0   0   2   0   0   0   0   2   0   0
 MK-4-8                 0   0   0   0   0   2   2   2   0   2   0   0   2   2   2   0   2   0   0   0   2   0   0   2   2   2   2   0   0   2   0   0   2   0   0   0   0   0   2   2   2   0   0   0   0   2   2   0   2   0   2   2   2   2   0   0   2   2   0   0   0   0   2   0   2   2   2   2   2   0   0   0   0   0   2   0   2   2   2   0   2   0   0   2   0   2   2   0   2   0   0   0   2   2   0   0   2   0   2   0   2   2   2   2   0   2   2   2   2   2   0   0   0   0   2   0   0   0   0   2   2   2   0   2   0   0   0   2   0   0   0   0   2   2   0   0   2   0   2   0   0   0   0   2   2   2   0   0   0   2   0   2   0   2   2   0   2   0   2   0   2   0   2   0   2   0   2   2   2   2   2   0   2   2   0   2   0   0   2   0   2   0   2   2   2   0   0   2   2   2   0   0   2   0   2   0   0   0   0   2
 MK-4-9                 0   0   0   0   2   2   0   2   0   2   0   0   2   2   2   0   2   0   0   0   2   0   2   2   2   2   0   0   0   2   0   0   2   0   0   0   2   0   2   2   2   2   0   0   0   2   2   0   2   0   2   2   2   2   0   0   0   2   0   0   0   0   2   0   2   2   2   2   2   0   2   0   0   0   2   0   2   2   2   0   2   0   0   2   0   2   2   0   0   0   0   0   2   2   0   0   2   0   2   0   2   2   2   2   0   0   2   2   2   2   0   0   0   0   2   0   0   0   0   2   2   2   2   2   0   0   0   2   0   0   0   0   2   2   0   0   2   0   0   0   0   2   0   2   0   2   0   2   0   2   0   2   0   2   2   0   2   0   2   2   2   0   2   0   2   0   2   2   2   2   2   0   2   2   2   2   0   0   2   2   0   0   2   2   2   0   0   2   2   2   0   0   0   0   2   0   0   0   0   2
 MK-4-10                0   0   0   0   2   2   0   2   2   2   0   2   0   2   2   0   2   2   0   0   2   0   2   2   2   2   0   0   2   0   0   0   2   0   0   0   0   0   2   2   2   2   0   0   2   2   2   0   0   0   2   2   2   2   0   2   0   0   0   0   0   0   0   0   0   2   2   2   2   0   2   0   0   0   2   0   2   2   2   0   2   0   0   2   0   2   2   2   0   0   0   0   2   2   0   0   2   0   2   0   2   2   2   2   0   2   2   2   2   2   0   0   0   0   0   0   0   0   0   2   2   2   2   2   2   0   0   2   0   0   0   2   0   2   0   0   2   0   2   0   0   2   0   2   0   2   0   2   0   2   2   2   0   2   2   0   2   0   2   0   2   0   2   0   2   0   2   2   2   2   2   0   2   2   2   2   0   0   2   2   0   0   2   2   2   0   0   0   2   2   0   0   2   0   2   2   0   0   0   0
 MK-4-11                0   0   0   0   2   2   0   2   2   2   0   2   2   2   2   0   2   2   0   0   0   0   2   0   2   2   0   0   2   0   0   0   2   0   0   0   0   0   2   0   2   2   2   0   2   2   2   2   2   0   2   2   2   2   0   2   0   0   0   0   0   0   0   0   0   2   2   2   2   0   2   0   0   0   2   0   2   0   2   0   2   0   0   2   0   2   2   2   0   0   0   0   2   2   0   0   2   0   2   0   2   2   2   0   0   2   2   2   0   2   0   0   0   0   0   0   0   0   0   2   2   2   2   2   2   2   0   2   0   0   2   2   0   2   0   0   2   2   2   0   0   2   0   2   0   2   0   2   0   0   2   2   0   2   2   0   2   0   2   0   2   0   2   0   2   0   2   2   2   0   2   0   2   2   2   2   0   0   0   2   0   0   2   2   2   0   0   0   2   2   0   0   2   0   2   2   0   0   0   0
 MK-4-12                0   0   0   2   2   2   0   2   2   2   0   2   2   2   2   0   2   2   0   0   2   0   2   0   0   2   0   0   2   0   0   0   2   0   0   0   0   0   2   0   2   2   2   0   2   2   2   2   2   0   2   2   2   2   0   0   0   0   0   0   0   0   0   0   0   2   2   2   2   0   2   0   2   0   2   0   2   0   0   0   2   0   0   2   2   2   2   2   2   0   0   0   2   2   0   0   2   0   2   0   2   2   2   0   0   0   2   2   0   2   0   0   0   0   0   0   0   0   0   2   2   2   2   2   2   2   0   2   0   0   2   2   0   0   0   0   2   2   2   0   0   2   0   2   0   2   0   2   0   0   2   2   0   2   2   0   2   0   2   0   2   0   2   0   2   0   2   2   0   2   2   0   2   2   2   2   0   2   2   2   0   0   2   2   2   0   2   0   2   2   0   0   2   0   2   2   0   0   0   0
 MK-4-13                0   2   0   2   2   2   0   2   2   2   2   2   2   2   2   0   2   2   0   0   2   0   2   0   0   2   0   0   2   0   0   0   2   0   0   0   0   0   2   0   2   2   2   2   2   2   2   2   2   0   2   2   2   0   0   0   0   0   0   0   0   0   0   0   0   2   2   2   2   0   2   0   2   0   2   0   0   0   0   0   0   0   0   2   0   2   2   2   2   0   2   0   2   2   0   0   2   0   2   0   2   2   2   2   0   2   2   2   0   2   2   0   0   2   0   0   0   0   0   0   2   2   2   2   2   2   0   0   0   0   2   2   0   0   0   0   0   2   2   0   0   2   2   2   0   2   0   2   2   0   2   2   0   0   2   0   2   2   2   0   2   0   2   0   2   2   2   2   0   2   2   0   2   2   2   2   0   2   2   2   2   0   2   2   2   0   2   0   2   2   0   0   2   0   2   2   0   0   0   0
 MK-4-14                0   2   0   2   2   2   0   2   2   2   2   2   2   0   2   2   2   2   2   2   2   0   2   0   0   2   0   0   2   0   0   0   2   0   0   0   0   0   2   0   2   2   2   2   2   2   2   2   2   0   2   2   2   0   0   0   0   0   0   0   0   0   2   0   0   0   2   2   2   2   2   0   2   2   2   0   0   0   0   0   2   0   2   2   0   2   2   2   0   0   2   0   2   2   0   0   0   0   2   0   2   2   2   2   0   2   0   2   0   2   2   0   0   2   0   0   0   0   0   0   2   2   2   2   0   2   0   0   0   0   2   0   0   0   0   0   0   2   2   0   0   2   2   2   0   2   0   2   2   0   2   0   0   0   2   0   2   2   2   0   2   0   2   0   2   2   2   2   0   2   0   0   2   2   2   2   0   2   2   2   2   0   2   2   2   0   2   0   2   2   0   0   2   0   2   2   0   0   0   0
 MK-4-15                0   2   0   2   2   2   0   2   2   2   2   2   2   0   2   2   2   2   2   2   0   0   2   0   0   2   0   0   2   0   0   0   0   0   0   0   0   0   2   0   2   0   2   2   2   2   0   2   0   2   2   2   2   0   0   0   0   0   0   0   0   0   2   2   0   0   2   2   2   2   2   0   2   2   2   0   0   0   0   0   2   0   2   2   0   2   2   2   0   0   2   0   2   2   0   0   2   0   2   0   2   2   2   2   0   0   0   2   0   2   0   2   0   2   0   0   2   0   0   0   2   2   2   2   0   2   2   0   0   0   2   0   0   0   2   2   0   2   2   0   0   2   2   2   0   2   0   2   2   0   2   0   0   0   2   0   2   2   2   0   2   2   2   0   2   0   2   0   2   2   0   0   2   2   0   2   0   2   0   2   2   0   2   2   2   0   2   0   2   2   0   2   0   0   2   2   0   0   2   0
 MK-4-16                0   2   0   0   2   2   0   2   2   2   2   0   2   0   2   2   2   2   2   2   0   0   0   0   0   2   0   0   2   0   2   0   0   0   0   0   0   0   2   0   2   0   2   2   2   2   0   2   0   2   2   2   2   0   0   2   2   0   0   0   0   0   2   2   0   0   2   2   2   2   2   0   2   2   2   0   0   0   0   0   2   0   2   2   0   2   0   2   0   0   2   0   2   2   0   0   2   0   2   2   2   2   2   2   0   0   0   2   0   0   0   2   0   2   0   0   2   0   0   0   2   0   2   2   0   2   2   0   0   0   2   0   2   2   2   2   0   2   2   2   0   2   2   2   0   2   0   2   2   0   0   0   0   2   0   0   2   0   0   0   2   2   2   0   0   0   2   0   2   2   2   0   2   2   0   2   2   2   0   2   2   0   2   2   2   0   2   0   2   2   0   2   0   0   2   2   0   2   2   0
 MK-5-1                 2   0   0   0   2   2   0   0   2   2   2   2   2   2   0   0   2   2   2   2   2   2   2   0   0   0   2   0   2   0   2   2   0   2   2   0   2   0   2   0   2   2   2   0   0   2   2   2   0   0   0   2   0   0   0   0   2   2   2   0   2   0   2   2   0   0   2   2   0   0   2   0   2   0   2   2   0   2   2   2   2   0   2   0   0   0   2   0   2   0   0   2   0   2   0   0   2   2   0   0   2   0   2   2   0   0   2   0   0   0   2   0   0   0   2   2   0   0   0   0   0   2   2   0   0   0   0   0   0   0   0   0   2   2   2   2   2   0   2   2   0   2   2   2   2   0   2   2   2   2   0   0   2   0   2   2   0   0   2   0   2   2   2   0   0   0   2   0   0   0   2   0   0   0   2   2   2   0   0   2   2   0   2   0   0   2   0   2   0   0   2   2   2   0   0   0   2   0   0   2
 MK-5-2                 2   0   0   0   2   2   0   2   2   2   2   2   0   2   0   0   2   2   0   2   2   2   2   0   0   2   2   0   2   0   2   2   2   2   2   0   2   0   2   0   2   2   2   0   0   2   2   0   0   0   0   2   0   2   0   0   2   2   2   0   2   0   2   2   0   0   2   0   0   0   2   0   2   0   2   2   0   2   2   2   0   2   2   0   0   0   2   0   2   0   0   2   0   2   0   0   2   2   0   0   0   0   2   2   0   0   2   0   0   0   2   0   0   0   0   2   2   0   0   0   0   2   2   0   0   2   0   0   0   0   0   0   2   2   2   2   2   0   2   2   0   2   0   2   2   0   2   2   2   2   0   0   2   0   2   2   0   0   2   0   2   2   2   0   0   0   2   0   0   0   2   0   0   2   2   0   2   2   0   2   2   0   2   2   0   2   0   2   0   0   2   2   2   2   0   0   0   0   0   2
 MK-5-3                 2   0   0   0   2   2   0   2   2   2   2   2   0   2   0   0   2   2   0   2   2   2   0   0   0   2   2   0   0   0   2   2   2   2   2   0   0   2   2   0   0   2   2   0   0   2   2   0   0   0   0   0   0   2   0   0   2   2   2   0   2   0   2   2   0   0   2   0   0   0   2   0   2   0   2   2   0   2   0   2   2   2   2   0   0   0   2   0   2   0   0   2   0   2   0   0   2   2   0   0   0   2   2   2   0   2   0   0   2   2   2   0   0   0   2   2   2   2   0   0   2   2   2   0   0   2   0   0   0   0   0   0   2   0   2   2   2   0   2   2   0   2   0   2   2   2   2   2   2   2   0   0   2   0   2   2   0   0   2   0   2   2   2   0   0   0   2   0   0   0   2   2   0   2   2   2   2   2   0   2   2   0   0   2   0   2   0   2   0   0   0   2   2   2   0   0   0   0   0   2
 MK-5-4                 2   2   0   0   2   0   0   2   2   2   2   0   0   2   0   0   0   2   0   2   2   2   0   0   0   0   2   0   0   0   2   2   2   2   2   0   0   2   2   0   0   2   2   2   2   2   2   0   0   2   0   2   0   2   0   0   2   2   2   0   0   0   2   2   0   0   2   0   0   0   2   0   0   0   2   2   0   2   0   0   2   2   2   0   0   0   2   0   2   0   0   2   0   2   0   0   2   2   0   0   0   2   2   2   0   2   0   0   2   2   2   0   2   0   2   2   2   2   0   0   2   2   2   0   0   2   0   0   0   0   0   0   2   0   2   0   2   0   2   2   0   2   0   0   2   2   2   2   2   2   0   0   2   0   2   2   0   0   2   0   2   2   2   0   0   0   2   0   0   0   2   2   0   2   2   2   2   2   0   2   2   0   2   2   0   2   0   0   0   0   2   2   2   2   0   0   0   0   0   2
 MK-5-5                 2   2   0   0   2   0   0   2   2   2   2   0   0   0   0   0   0   2   0   2   2   2   2   0   0   0   2   0   0   0   2   2   2   2   2   2   0   2   2   0   0   2   2   2   2   2   2   0   0   2   0   2   0   2   0   0   2   2   2   2   0   0   2   2   0   0   2   0   0   0   2   0   0   0   2   2   0   2   0   0   2   2   2   0   0   0   2   0   2   0   0   2   0   2   0   0   2   2   0   0   0   2   2   2   0   2   0   0   2   2   2   2   2   2   2   2   2   2   0   0   2   2   2   0   0   2   0   0   0   2   0   0   2   0   2   0   2   0   2   0   0   2   0   0   2   2   2   2   2   2   2   0   0   0   2   2   0   0   2   0   2   2   2   0   0   0   2   0   0   0   2   2   0   0   2   2   2   2   0   2   2   0   2   0   0   2   0   2   0   0   2   0   2   2   0   0   0   0   0   2
 MK-5-6                 2   2   0   0   2   2   0   2   2   2   2   0   0   0   0   0   0   2   0   2   2   2   2   0   0   0   0   0   0   0   2   2   2   2   2   0   0   2   2   0   0   0   2   2   2   2   2   0   0   2   2   2   0   2   0   0   0   0   2   2   0   2   2   0   0   0   2   2   0   0   2   0   0   0   2   2   0   0   0   0   2   2   2   0   2   0   2   0   2   0   0   2   0   2   0   0   2   2   0   0   0   2   2   2   0   2   0   0   2   2   2   2   2   2   2   2   2   0   2   0   2   2   2   0   2   2   0   0   0   2   0   0   2   0   2   0   2   0   2   0   0   2   0   0   2   0   2   2   2   2   2   0   0   0   2   2   0   0   2   0   2   2   0   0   2   0   2   0   0   0   2   2   0   2   2   2   2   2   0   2   2   0   2   0   0   2   0   2   0   0   2   0   2   2   0   0   0   0   2   2
 MK-5-7                 2   2   0   0   0   2   2   2   2   2   2   0   0   0   0   0   2   2   0   2   2   2   2   0   0   0   0   0   0   0   2   2   2   2   2   0   0   2   2   0   0   2   0   2   2   2   2   0   0   2   2   2   0   2   0   0   0   0   2   2   0   0   0   0   0   0   2   2   0   0   2   0   0   0   2   2   0   0   2   0   2   2   2   0   2   0   2   0   2   0   0   0   0   2   0   2   2   2   0   0   0   2   2   2   2   2   0   0   2   2   2   0   2   2   2   2   2   0   0   2   2   2   2   0   2   2   2   0   0   2   0   0   2   0   2   0   2   0   2   0   0   2   0   0   2   0   2   2   2   2   2   0   0   0   2   2   0   0   2   0   2   2   0   0   2   2   0   0   0   0   2   2   0   2   2   2   2   2   0   2   2   2   2   0   0   2   0   0   2   0   2   0   2   2   0   0   0   0   2   2
 MK-5-8                 2   2   0   0   0   2   2   2   2   2   2   0   0   0   0   0   2   2   0   2   2   2   2   0   0   0   0   0   0   0   2   2   2   2   0   0   0   2   2   0   0   2   0   0   2   2   2   0   0   2   2   2   2   2   0   0   0   0   2   2   0   0   0   0   0   0   2   2   0   0   2   0   0   0   2   2   0   2   2   0   2   2   2   0   2   0   2   0   2   0   0   0   0   0   0   2   2   2   0   0   0   2   2   2   2   2   0   0   2   2   2   2   2   2   2   2   2   0   0   2   2   0   2   0   2   2   2   0   0   2   0   0   2   0   2   0   2   0   2   0   0   2   0   0   2   0   2   2   2   2   2   0   0   0   2   2   0   0   2   0   2   2   0   0   2   2   0   0   0   0   2   2   2   2   2   2   2   2   0   2   2   2   2   0   0   2   0   0   2   0   2   0   2   2   0   0   0   0   2   2
 MK-5-9                 2   2   0   0   0   2   2   2   0   2   2   0   0   0   0   0   2   2   0   2   2   2   2   0   0   0   0   0   0   0   2   0   2   2   0   0   0   2   2   0   0   2   0   2   2   2   2   0   0   0   2   2   0   2   0   0   0   0   2   2   0   0   0   0   0   0   2   2   0   0   2   0   2   2   2   2   0   2   2   0   2   2   2   0   2   0   2   0   2   0   0   0   0   0   0   2   0   2   0   0   0   2   2   2   2   2   0   0   2   0   2   2   2   2   2   2   2   2   0   2   2   0   2   0   2   2   2   0   0   2   0   0   2   0   2   0   2   2   2   0   0   2   0   0   2   0   0   2   2   2   2   0   0   0   2   2   0   2   2   0   2   0   0   0   2   2   2   0   0   0   2   2   2   2   2   2   2   2   0   2   0   2   2   0   0   0   0   0   2   0   2   0   2   2   0   0   0   0   2   2
 MK-5-10                0   2   2   0   0   2   2   2   0   2   2   0   0   0   0   0   2   2   2   2   2   2   2   0   0   0   0   0   0   0   2   0   2   2   0   0   0   2   2   2   0   2   0   2   2   2   0   0   0   0   0   2   0   2   0   0   2   0   2   2   0   0   0   0   0   0   2   2   0   0   2   0   2   2   2   2   0   2   2   0   2   2   2   0   2   0   2   0   2   0   0   0   0   0   2   0   0   2   0   0   2   2   2   2   2   2   2   0   0   2   2   2   2   2   2   2   2   2   0   2   2   0   0   0   0   0   2   0   0   2   0   2   2   0   0   0   2   2   2   0   0   2   0   0   2   0   0   2   2   0   2   0   0   0   2   2   0   0   2   0   2   0   0   0   2   2   2   0   0   0   2   0   2   2   2   2   2   2   0   2   0   2   2   2   0   0   0   0   2   0   2   0   2   2   0   0   0   0   2   2
 MK-5-11                0   2   2   0   0   2   2   2   0   2   2   0   0   0   0   2   2   2   2   2   2   2   2   0   0   0   0   0   0   0   2   0   2   0   0   0   0   2   2   2   2   0   2   2   2   2   0   0   0   0   0   2   0   2   0   0   0   0   2   2   0   0   0   0   0   0   2   2   0   0   2   0   2   2   2   0   0   2   2   2   2   2   2   0   2   0   2   0   2   0   0   0   0   0   0   0   0   2   0   0   2   2   2   2   2   2   2   0   0   2   2   2   2   2   2   2   2   2   0   2   2   0   0   2   0   0   2   0   0   2   0   2   2   0   0   0   2   2   0   0   0   2   0   0   2   0   0   2   2   0   2   0   0   2   2   2   0   0   2   0   2   2   0   0   0   2   2   0   0   0   2   0   2   0   2   2   2   2   0   2   0   0   2   2   0   0   0   0   2   0   2   0   2   2   0   0   0   0   2   2
 MK-5-12                0   2   2   0   0   0   2   0   0   2   2   0   0   0   0   2   2   2   2   2   2   2   2   0   0   0   0   0   0   0   2   0   2   0   0   0   2   0   2   0   2   0   2   2   2   2   0   0   0   0   0   2   0   2   0   0   0   0   2   2   0   0   0   0   0   0   2   2   2   2   2   2   2   2   2   0   0   2   2   2   2   2   2   0   0   0   2   0   2   0   0   0   0   0   0   0   0   0   0   0   2   2   2   2   2   2   2   0   0   2   2   2   2   2   2   0   2   2   0   2   2   0   0   2   0   0   2   0   0   0   0   2   2   0   0   0   2   2   0   0   0   2   0   0   2   0   0   2   2   0   2   0   0   2   2   2   0   0   2   0   2   2   0   0   0   0   2   0   2   0   0   0   2   0   2   0   2   2   0   2   0   0   2   2   0   0   0   0   2   0   0   0   2   2   0   0   0   0   2   2
 MK-5-13                0   2   2   0   0   0   2   0   0   2   2   0   0   0   0   2   2   2   2   2   2   2   2   0   0   2   0   0   0   0   2   0   2   2   0   0   2   0   2   0   2   0   2   2   2   2   0   0   0   0   0   2   0   2   0   2   0   0   2   2   0   0   0   0   0   0   2   2   2   2   0   0   0   2   2   2   0   0   2   2   2   2   2   0   0   2   2   0   2   0   0   0   0   0   0   2   0   0   0   0   2   2   2   2   2   2   2   0   0   2   2   0   2   2   0   0   2   2   2   2   2   0   0   2   0   0   2   0   0   0   0   2   2   0   0   0   2   2   0   0   0   2   0   0   2   0   0   2   2   0   2   0   0   2   0   2   0   0   2   0   0   2   0   0   0   0   2   0   2   0   0   0   2   0   2   0   2   2   0   2   0   0   2   2   0   0   2   0   2   0   0   0   2   2   0   0   0   0   2   2
 MK-5-14                0   2   2   0   0   0   2   0   0   2   2   0   0   0   0   2   2   2   2   2   2   2   2   0   0   2   2   0   0   2   2   0   2   2   0   0   2   2   2   2   2   0   2   2   2   2   0   0   0   0   0   2   0   2   0   2   2   0   2   2   0   0   0   0   0   0   2   2   2   2   0   0   0   2   2   0   2   0   2   2   2   2   2   0   0   2   2   0   2   0   0   0   0   0   0   2   0   0   0   0   2   2   2   2   2   2   2   2   0   2   0   0   2   0   0   0   2   2   2   2   2   0   0   0   0   2   2   0   0   0   0   2   2   0   0   0   2   2   0   0   0   2   0   0   2   0   0   2   2   0   2   0   0   2   0   2   0   2   2   0   0   2   0   0   0   0   2   0   2   0   0   0   2   0   2   0   2   2   0   2   0   0   2   2   0   0   2   0   2   0   0   0   2   2   0   0   0   0   2   2
 MK-5-15                0   2   2   0   0   0   2   0   0   2   2   0   0   0   0   2   2   2   2   0   2   2   2   2   0   2   2   0   0   0   2   0   2   2   0   2   2   2   2   2   2   0   2   2   0   2   0   0   0   0   2   2   0   2   0   2   0   0   0   2   2   0   0   2   0   2   2   2   2   2   0   0   0   2   2   0   0   0   2   0   2   2   2   0   0   2   2   0   2   0   0   0   0   0   0   2   0   0   0   0   2   2   2   2   2   2   2   0   0   2   0   0   2   0   0   0   2   0   2   2   2   0   0   0   0   2   2   0   0   0   0   2   0   0   0   2   2   0   0   0   2   2   2   0   2   0   0   2   2   0   2   0   0   2   0   2   0   0   2   0   0   2   0   0   0   0   2   0   2   0   0   0   2   0   2   2   2   2   0   2   0   0   2   2   0   0   2   0   2   0   0   2   2   2   0   0   0   0   2   2
 MK-5-16                0   2   2   0   0   0   2   0   0   2   2   2   0   0   0   2   2   2   2   0   2   0   2   0   0   2   2   0   0   0   2   0   2   2   0   2   2   2   0   2   2   0   2   2   0   2   0   0   0   0   2   2   2   2   2   2   0   0   0   0   2   0   0   2   0   2   2   2   2   2   0   2   0   2   2   0   0   0   2   0   0   2   0   0   0   2   2   0   2   0   0   0   0   0   0   2   0   0   0   0   2   2   2   0   2   2   2   0   0   2   0   0   2   0   2   0   2   0   2   2   2   0   0   0   0   2   0   0   2   0   0   0   0   0   0   2   2   0   2   0   0   2   2   0   2   0   0   2   2   0   2   0   0   2   0   2   0   0   2   0   0   2   0   0   2   0   2   2   2   0   0   0   2   0   2   2   2   2   0   0   0   0   2   2   0   0   0   0   2   0   0   2   2   2   0   0   0   0   2   2
 MK-6-1                 0   2   2   0   0   2   0   2   0   0   2   0   0   2   0   2   0   0   2   0   2   0   2   2   0   2   2   0   2   2   2   0   2   2   2   2   0   2   0   2   0   2   2   2   0   2   0   0   0   0   0   0   0   2   0   2   0   2   0   0   0   0   0   0   2   2   0   2   0   2   2   0   2   0   2   2   0   0   2   0   0   0   0   2   0   2   0   0   0   2   0   0   2   0   2   2   2   0   0   2   2   2   0   0   0   0   0   0   0   2   0   2   2   2   2   0   2   2   0   2   0   2   0   2   0   0   0   0   2   2   0   2   0   2   2   2   2   0   2   2   2   2   0   0   0   0   2   0   0   2   0   0   0   0   0   2   0   2   2   2   2   0   0   0   2   2   2   2   0   2   0   2   2   2   2   0   2   2   2   0   2   0   2   2   2   2   2   0   2   0   2   2   2   0   2   2   2   0   0   0
 MK-6-2                 0   2   2   0   2   0   0   2   0   0   2   0   0   2   0   2   0   0   2   0   2   0   2   2   0   2   2   0   2   2   2   0   2   2   2   2   0   2   0   2   0   0   0   2   0   2   0   0   0   0   0   0   0   2   0   2   0   2   0   0   0   0   0   0   2   2   2   2   0   2   2   2   0   0   2   2   0   2   2   0   0   0   0   2   0   2   0   0   0   2   0   0   2   0   2   2   2   0   0   2   2   2   0   0   0   0   0   0   0   2   0   2   2   2   2   0   2   2   0   2   0   2   2   2   0   0   0   0   2   2   0   2   0   2   2   2   0   0   2   2   2   0   0   0   0   0   0   0   0   2   0   0   0   0   0   2   0   2   2   2   2   0   0   0   2   2   2   2   0   2   0   2   2   0   2   0   0   2   2   0   2   2   2   2   2   2   2   0   0   0   2   2   2   0   2   2   2   0   0   2
 MK-6-3                 0   0   2   0   2   0   0   0   0   0   2   2   0   2   0   2   0   0   2   0   2   0   2   2   2   2   2   0   2   2   2   0   2   2   2   2   0   2   2   2   0   0   0   2   0   2   0   2   0   0   0   0   2   2   0   2   0   2   0   0   2   2   0   0   2   2   2   2   0   2   2   2   0   0   2   2   0   2   2   2   0   0   0   2   2   2   0   0   0   0   0   0   2   0   2   2   2   0   0   2   2   2   0   0   0   0   2   0   0   2   0   2   2   2   2   0   0   2   0   2   0   2   2   2   0   0   0   0   2   2   0   2   0   2   2   2   0   2   2   2   2   0   0   0   0   0   0   2   0   2   0   0   0   0   0   2   0   2   2   2   2   0   0   0   2   2   2   2   0   2   0   2   2   0   0   0   0   2   2   0   2   2   2   2   0   2   2   0   0   0   2   2   2   0   0   2   2   0   0   0
 MK-6-4                 0   0   2   0   2   0   0   0   0   2   2   0   0   2   0   2   0   0   0   0   0   0   2   2   2   2   2   0   2   2   2   0   2   2   2   2   0   2   0   2   0   0   0   2   0   2   0   2   0   0   0   2   2   2   0   2   2   2   0   0   2   0   0   0   2   2   2   2   2   2   2   2   0   0   2   2   0   2   2   2   0   0   0   2   2   2   0   0   0   0   0   0   2   0   2   2   2   0   0   2   2   2   0   0   2   0   2   0   0   2   0   2   2   2   2   0   0   2   0   2   0   2   2   2   0   2   0   0   2   0   0   2   0   2   2   2   0   2   2   2   2   0   0   0   2   0   2   2   0   2   0   0   0   0   0   2   2   2   2   2   2   2   0   0   2   2   0   2   0   0   0   2   2   0   0   0   0   2   2   2   2   0   2   2   0   2   2   0   0   0   2   2   2   0   0   2   2   0   0   0
 MK-6-5                 0   0   2   0   0   0   2   0   2   2   2   0   0   2   0   2   0   0   0   0   0   0   2   2   2   0   2   0   2   2   2   2   2   2   2   2   0   2   0   2   0   2   0   2   2   0   0   0   0   2   0   2   2   2   0   0   2   2   0   0   2   0   0   0   2   2   2   2   2   2   2   2   0   0   2   2   0   2   2   2   0   0   0   2   2   2   0   0   0   0   0   0   2   0   2   2   2   0   0   2   2   2   0   0   2   0   2   0   0   2   0   0   0   2   2   0   2   2   0   2   0   2   2   2   2   0   2   0   2   0   0   2   0   2   2   2   0   2   2   2   2   0   0   2   2   2   0   2   0   2   0   0   0   0   0   2   2   2   2   0   2   2   0   0   2   2   0   2   0   0   0   2   2   0   0   0   0   2   2   2   2   0   2   2   0   2   2   2   0   0   2   2   2   0   0   2   2   0   0   0
 MK-6-6                 0   0   2   0   0   0   2   2   2   2   2   0   0   2   0   2   0   2   0   0   0   0   2   2   2   0   2   0   2   2   2   2   2   2   2   2   0   2   2   2   2   0   0   2   2   2   0   0   2   2   0   2   0   2   0   0   2   2   0   0   2   0   0   2   2   2   2   2   2   2   0   2   0   0   2   2   0   2   2   2   0   0   0   2   2   0   0   0   0   0   0   2   2   0   2   2   2   0   0   2   2   2   0   0   2   0   2   0   0   0   0   0   0   2   2   0   2   2   2   2   0   2   2   2   2   2   2   0   2   2   0   2   0   2   2   2   0   2   2   2   2   0   0   2   2   2   0   2   0   2   0   2   0   0   0   2   2   2   2   0   2   2   0   0   2   2   0   0   0   0   0   2   2   0   0   0   0   2   2   2   2   0   2   2   0   2   2   2   0   0   2   2   2   0   0   2   2   0   0   0
 MK-6-7                 0   0   2   0   2   2   2   2   2   2   2   0   0   2   0   2   0   2   0   0   0   0   2   2   2   0   2   0   2   2   2   2   2   2   2   2   0   2   2   2   2   0   0   2   2   0   0   0   2   0   0   2   0   2   0   0   2   0   0   0   2   2   0   2   2   2   0   2   2   2   0   2   0   0   2   2   0   2   2   2   0   0   0   2   2   2   0   2   0   0   0   2   0   0   2   2   2   0   0   2   2   2   0   2   2   0   2   0   0   0   0   0   2   2   2   0   2   2   2   2   2   0   2   2   2   2   2   0   2   2   0   2   0   2   0   2   0   2   2   2   2   0   2   2   2   2   0   2   0   2   0   2   0   0   0   2   2   2   2   0   2   2   0   0   0   2   0   0   0   0   0   2   2   2   0   0   0   0   2   2   2   0   2   0   0   2   2   2   0   0   2   2   2   0   0   2   2   0   0   2
 MK-6-8                 0   0   0   0   2   0   2   2   2   2   2   0   0   2   0   2   0   2   0   0   0   0   2   2   2   0   2   0   2   2   0   0   2   2   2   2   0   0   2   2   2   0   0   2   2   0   0   0   2   0   0   0   0   2   0   0   2   0   0   0   2   2   0   2   2   2   0   2   2   2   0   2   2   0   2   2   0   2   2   2   0   0   0   2   2   2   0   2   0   0   0   2   0   0   2   2   2   0   0   2   2   2   0   2   2   0   2   0   0   2   0   0   2   2   0   0   2   2   2   2   0   0   2   0   0   2   2   0   2   2   0   0   0   0   0   2   0   2   2   2   0   0   2   2   2   2   0   2   0   2   0   2   0   0   0   2   2   0   2   2   2   2   0   0   0   2   0   0   2   0   0   2   2   2   0   0   0   0   2   2   2   0   2   0   0   2   2   2   0   0   2   2   0   0   0   2   2   2   2   2
 MK-6-9                 0   0   0   0   2   0   2   2   2   2   2   0   0   2   0   2   0   2   0   2   0   0   2   2   2   0   2   0   2   2   0   0   2   2   2   2   0   0   2   2   2   0   0   2   0   0   2   2   2   0   0   0   0   2   0   0   2   0   0   0   2   2   0   2   2   2   0   2   2   2   0   2   2   0   2   2   0   2   2   2   0   0   0   2   2   2   0   2   0   0   0   2   0   0   2   2   2   0   0   0   2   2   0   2   2   0   2   0   0   2   0   0   2   2   0   0   2   2   2   2   0   0   2   0   0   0   2   0   2   2   0   0   2   0   0   0   0   2   2   2   0   0   2   2   2   2   0   2   0   2   0   2   0   0   0   2   2   0   2   0   2   2   2   0   0   2   0   0   2   0   0   2   0   2   0   0   0   0   0   0   2   0   2   0   0   2   2   0   0   0   2   2   0   0   0   2   2   2   2   0
 MK-6-10                0   0   0   0   2   0   2   2   2   2   2   0   0   2   0   2   0   2   0   2   0   0   2   2   2   0   2   0   2   2   2   0   2   2   2   2   0   0   2   2   2   0   0   2   0   0   2   2   2   0   0   0   0   2   0   0   2   0   0   0   2   2   0   2   2   2   0   2   0   2   0   2   2   2   2   2   0   2   2   2   0   0   2   2   2   2   0   2   0   0   0   2   0   0   0   2   2   0   0   0   2   2   2   2   0   0   0   0   2   2   0   0   2   2   0   0   2   2   2   2   2   0   2   0   0   2   0   0   2   2   0   2   2   0   0   0   0   2   2   2   0   0   2   2   2   2   0   2   0   0   0   2   0   0   0   2   0   0   2   0   2   2   2   0   2   2   0   0   2   0   0   2   0   0   0   0   0   0   0   0   2   0   2   0   0   2   2   2   2   0   0   2   2   0   0   2   2   2   0   0
 MK-6-11                0   0   0   0   2   0   2   2   2   2   2   0   0   2   2   2   0   2   0   2   0   0   2   2   2   0   2   0   2   2   2   0   2   2   2   2   0   0   0   2   2   0   0   2   2   0   2   2   2   0   0   0   0   2   0   2   0   0   0   2   2   2   0   2   2   2   0   2   0   0   0   0   2   2   2   2   0   2   2   2   0   0   2   2   2   2   0   2   0   0   0   2   0   0   0   2   2   2   0   0   2   2   2   0   0   0   0   0   2   2   0   0   2   2   0   0   2   2   2   2   2   0   2   0   0   2   0   0   2   2   0   2   2   0   0   0   0   2   2   2   0   2   2   2   2   2   0   2   0   0   0   2   0   0   0   2   0   0   2   0   2   2   2   0   2   2   0   0   2   0   0   2   0   0   0   0   0   0   0   0   2   0   2   0   0   2   2   2   2   2   0   2   2   0   0   2   0   2   0   0
 MK-6-12                0   0   0   0   2   0   2   2   2   2   2   0   0   2   2   2   0   2   0   2   0   0   2   2   2   0   2   0   2   2   2   0   2   2   2   2   0   0   0   2   2   0   2   2   2   0   2   2   2   0   0   0   0   2   0   2   0   0   0   2   2   2   0   0   2   0   0   2   0   0   0   0   2   2   2   2   0   2   2   2   0   0   2   2   0   2   0   2   0   0   0   2   0   0   0   2   2   2   0   0   0   2   2   0   0   2   2   0   2   0   0   0   2   2   0   0   2   2   2   2   2   0   2   0   0   2   0   0   2   2   0   2   2   0   0   0   0   2   2   2   0   2   2   2   0   0   2   2   0   0   0   2   0   0   0   2   0   0   2   2   0   2   2   0   2   2   0   0   2   0   0   2   0   0   0   2   0   0   0   0   2   0   0   0   0   2   2   2   0   2   0   2   2   0   0   2   2   2   2   0
 MK-6-13                0   0   0   0   2   0   2   2   0   2   2   0   0   2   2   2   0   2   0   2   0   0   2   2   2   0   2   0   2   0   2   2   2   2   2   2   0   0   0   2   2   0   2   2   2   0   2   2   2   0   0   0   0   2   0   2   0   0   0   2   2   2   0   2   2   2   0   2   0   0   0   0   2   2   2   2   0   2   2   2   0   0   2   2   0   2   2   2   0   0   0   2   0   0   0   2   2   0   0   0   0   2   0   0   2   2   2   2   2   0   2   0   2   2   0   0   2   0   2   2   2   0   2   0   0   2   2   0   2   2   0   2   0   0   0   0   0   2   2   2   0   2   2   2   0   0   2   2   0   0   0   2   0   2   0   2   0   0   2   2   0   2   2   0   2   2   0   0   2   0   0   2   0   0   0   2   0   0   0   0   2   0   0   0   0   2   2   2   0   2   0   2   2   0   0   2   2   2   2   0
 MK-6-14                0   2   0   0   2   0   2   2   0   2   2   0   0   2   2   0   0   0   0   2   0   0   2   2   2   0   2   0   2   2   2   2   2   2   2   2   0   0   0   2   2   0   2   2   2   0   0   2   2   0   0   0   0   2   0   2   0   0   0   0   2   2   0   2   0   2   0   2   0   0   0   0   2   2   0   2   0   2   2   2   0   0   2   2   0   2   2   2   0   0   0   2   0   0   0   2   2   0   0   0   0   2   0   0   2   2   2   2   2   0   2   2   2   2   0   0   0   2   2   2   2   0   2   0   0   2   2   0   2   2   0   2   0   0   0   0   0   2   2   2   0   2   2   2   0   0   2   2   0   0   0   2   0   2   0   2   0   0   2   2   0   2   2   2   2   2   0   0   2   0   0   2   0   0   0   2   0   0   0   0   2   0   0   0   0   2   2   2   0   2   0   2   2   0   0   0   2   2   2   0
 MK-6-15                0   2   0   0   2   0   2   2   0   2   2   0   0   2   2   0   0   0   0   2   0   0   2   2   2   0   2   0   2   2   2   2   2   2   2   2   0   0   0   2   2   0   2   2   2   0   0   2   0   0   0   0   0   2   0   2   0   0   0   0   2   2   2   2   0   2   0   2   0   0   2   0   2   2   2   2   0   2   2   2   0   0   2   2   0   2   2   2   2   0   0   2   0   0   0   2   0   0   0   0   0   0   0   0   2   2   2   2   2   0   0   2   2   2   0   2   0   2   2   2   2   0   2   0   0   0   0   0   2   2   0   2   0   0   0   0   0   2   0   2   0   2   2   2   0   0   2   2   0   0   0   0   2   2   0   2   0   0   2   2   0   0   2   2   2   2   0   0   2   0   0   2   2   2   2   2   0   0   0   2   2   0   0   0   2   2   2   2   2   2   2   2   2   0   0   0   2   2   0   0
 MK-6-16                2   2   0   0   2   0   2   2   0   2   2   0   0   2   2   0   0   0   0   2   2   0   0   2   2   0   0   0   2   2   0   2   0   2   2   2   0   2   0   2   2   0   2   2   2   0   0   2   0   0   0   0   0   2   0   2   0   0   0   0   2   2   2   2   0   2   0   2   2   0   2   0   2   2   2   2   0   2   2   2   0   0   2   2   0   2   2   2   2   0   0   2   0   0   0   0   0   0   0   0   0   0   0   0   2   0   2   2   2   0   0   2   2   0   0   0   0   2   0   2   2   0   2   0   0   0   0   0   2   2   0   2   0   0   0   0   0   2   0   2   0   0   2   2   0   0   2   2   0   2   0   0   2   0   0   2   0   0   2   2   0   0   2   2   2   2   0   0   2   0   0   2   2   2   0   2   0   0   0   2   2   0   0   2   2   2   2   0   2   2   0   2   2   0   0   0   2   2   0   0
 
!****************************************** Phenotypic Data **********************************************************
!-100.0 is resevred for missing phenotype
SimulatedTrait1         8.6570   11.1612    8.9651    9.7551    8.7900    9.4515   10.4624    9.4938   10.3848   12.0280   10.1578    9.9132    9.4771    9.7982   10.7118   10.5322    9.5547    9.2916    9.2109    9.9621   13.0834    8.2839   10.8792    8.2856   11.5219    9.2695   10.0874   10.9493    8.8240    8.8105   10.0051   10.2221   10.9386    7.6350   10.4875   10.1519    8.0154   11.1940   10.1677   10.1005    9.2414   11.7175   11.8299   11.6388    9.6718    8.8051   10.7202    9.4261   10.4334    8.5364   10.7385    9.8837   10.8022    8.9707    6.8887    8.2584   10.6618   11.6089   10.2863    8.0461    8.4979    8.3109   10.9152    8.8607    7.0341   10.9299    8.9101    9.3285    9.7747    8.3927   10.5660    8.8694    9.2596    8.6076   13.0330   11.3851   11.1751    9.7008    8.5354    9.3505   10.6925   10.3877   11.2535   12.0309   10.6874    8.6353   12.6462    6.2251    9.9390    8.5481    9.1532   10.0166    8.3683   12.7907    9.1197    7.0453   12.0333   10.4818    9.1444    9.6260    8.3415   10.3351   11.1281   12.7362   10.4920    8.2247    8.2119   11.3367   11.4461   10.1872    9.8518   12.3415   11.4203    8.5193   11.2093   10.6690   10.7919   12.9637    8.5746   10.5018   10.4545   11.5985    8.8579    9.5546   10.7780   12.5187    8.5971    7.8003    8.6118   11.1300    9.0542   11.9485   10.5791    7.6990    8.8746    8.0435   11.1746   10.2970   11.8425   10.1184    6.5578   10.5647    8.9919   10.6657    8.6849    9.4737   11.1776   10.5706   10.8045   10.9843   12.7046    7.6975   10.5864    8.6698   10.9967   10.0690   10.4360    8.5100   11.4314    7.9994   13.6817   12.2292    8.4278    8.5907    9.4838    8.5305   10.1924    8.8499    9.6829   10.9475   11.4832   10.6528    9.5372    8.6013   10.8715   10.8798   10.4970   12.1726   10.4083    8.8870   10.7130    8.3987    9.9795    8.3623   10.6639   11.6993    9.1939    8.6251    7.6560    9.4519   10.1309   10.6044   10.7464   11.5779    8.4045    9.6050    9.3815   11.8049    8.0635    9.2974
SimulatedTrait2        17.0593   17.7084   16.2159   16.0297   15.8136   16.5206   14.8231   17.4076   15.1786   15.2707   17.6217   11.5014   12.3529   14.2940   13.2087   13.6134   14.4557   17.6175   16.2782   14.7755   15.0812   12.7174   15.9048   14.1297   14.5823   16.4197   17.5485   13.5300   14.7787   14.7317   14.7258   15.9639   15.9979   17.2529   15.9103   14.5198   14.7102   15.5288   16.7963   14.2486   14.8016   16.7939   14.3758   14.1549   17.3170   15.0897   15.9145   12.3955   16.8437   16.6749   15.2680   16.7981   13.4289   15.5938   15.0837   14.7858   15.4512   16.2462   17.1905   14.0382   14.0803   15.4469   14.2864   13.3553   14.2513   14.1810   15.6367   18.2606   12.4437   15.3175   14.5629   16.7333   14.9198   14.2797   14.7594   15.0633   14.5302   16.6755   16.2400   11.6646   15.0793   17.1785   15.8895   14.4131   12.7602   15.1315   14.9032   14.1753   14.3853   15.9758   16.0867   15.8817   15.3475   14.8013   15.6330   15.3326   14.6022   15.7237   15.8461   14.8964   14.2820   15.2881   15.2781   16.3813   15.5064   14.1885   17.4447   13.7931   14.7681   17.8997   14.2009   15.6077   15.3374   13.4335   15.7641   16.4976   15.3153   15.5250   15.1778   14.3541   18.6449   16.4888   16.2402   14.6860   15.9953   16.8339   15.6595   14.0712   14.6324   15.2788   15.4387   14.3849   14.3009   12.8720   15.7293   15.8569   14.1554   15.8859   15.7050   16.0376   14.1706   14.7503   15.6399   14.8406   14.1564   16.7796   15.9860   16.1744   17.3767   15.9578   17.1389   13.5319   14.1832   17.0565   16.8811   16.4335   13.8435   13.4481   14.4106   14.0049   15.7442   14.7772   16.5300   13.0983   15.3724   16.5861   14.9138   15.9139   13.7584   15.7002   15.7675   16.1457   15.2095   13.9425   17.7916   15.5623   13.5913   14.5789   15.6203   15.8894   15.1541   13.7012   13.5043   12.2668   14.8162   13.5367   15.7397   13.2928   15.4017   12.6005   16.0567   15.1930   15.2149   15.5778   13.2613   15.0877   12.4967   14.0008   12.4578   15.1342
 
