# Supplementary material for: Inclusive Composite Interval Mapping of QTL by Environment Interactions in Biparental Populations
Source: PLoS One. 2015 Jul 10;10(7):e0132414. doi: 10.1371/journal.pone.0132414 (PMC4498613; doi:10.1371/journal.pone.0132414)
Supplement: S3 File — (ZIP) [file pone.0132414.s003.zip › Simulation for unliked model/Simulated popualtions/run_00020.met]

!**********************Note: lines staring with "!" are remarks and will be ignored in the program********************
!*********************************General Information**********************************
!Assuming F1 = P1 x P2, populations available in QTL IciMapping are: 
!  1, P1BC1F1 = P1 x F1, the first backcrossing where P1 is used as the recurrent parent;
!  2, P2BC1F1 = P2 x F1, the first backcrossing where P2 is used as the recurrent parent;
!  3, F1DH, F1-derived doubled haploids; 
!  4, RIL or F1RIL, recombination inbred lines through the repeated selfing of F1;
!  5, P1BC1RIL, recombination inbred lines through the repeated selfing of P1BC1F1;
!  6, P2BC1RIL, recombination inbred lines through the repeated selfing of P2BC1F1;
!  7, F2, the selfing generation of F1;
!  8, F3, the selfing generation of F2;
!  9, P1BC2F1, the second backcrossing where P1 is used as the recurrent parent; 
! 10, P2BC2F1, the second backcrossing where P2 is used as the recurrent parent;
! 11, P1BC2RIL, recombination inred lines through the repeated selfing of P1BC2F1; 
! 12, P2BC2RIL, recombination inred lines through the repeated selfing of P2BC2F1; 
! 13, P1BC1F2, the selfing generation of P1BC1F1; 
! 14, P2BC1F2, the selfing generation of P2BC1F1; 
! 15, P1BC2F2, the selfing generation of P1BC2F1; 
! 16, P2BC2F2, the selfing generation of P2BC2F1; 
! 17, P1BC1DH, P1BC1F1-derived doubled haploids; 
! 18, P2BC1DH, P2BC1F1-derived doubled haploids; 
! 19, P1BC2DH, P1BC2F1-derived doubled haploids; 
! 20, P2BC2DH, P2BC2F1-derived doubled haploids; 
   3      !Mapping Population (see remarks above)
   2      !Mapping Function (1 for Kosambi; 2 for Haldane; 3 for Morgan)
   2      !Marker Space Type (1 for intervals; 2 for positions)
   1      !Marker Space Unit(1 for centiMorgans; 2 for Morgan)
   6      !Number of Chromosomes (or Linkage Groups)
 200      !Size of the mapping population
   2      !Number of environments
 
!***************************************** Chromosomes and Linkage Maps **********************************************
!Chromosome                 NumMarkers
-CH1                        16
-CH2                        16
-CH3                        16
-CH4                        16
-CH5                        16
-CH6                        16
!Linkage map (Marker name followed by position or the interval length)
 MK-1-1                1     0.000
 MK-1-2                1    10.000
 MK-1-3                1    20.000
 MK-1-4                1    30.000
 MK-1-5                1    40.000
 MK-1-6                1    50.000
 MK-1-7                1    60.000
 MK-1-8                1    70.000
 MK-1-9                1    80.000
 MK-1-10               1    90.000
 MK-1-11               1   100.000
 MK-1-12               1   110.000
 MK-1-13               1   120.000
 MK-1-14               1   130.000
 MK-1-15               1   140.000
 MK-1-16               1   150.000
 MK-2-1                2     0.000
 MK-2-2                2    10.000
 MK-2-3                2    20.000
 MK-2-4                2    30.000
 MK-2-5                2    40.000
 MK-2-6                2    50.000
 MK-2-7                2    60.000
 MK-2-8                2    70.000
 MK-2-9                2    80.000
 MK-2-10               2    90.000
 MK-2-11               2   100.000
 MK-2-12               2   110.000
 MK-2-13               2   120.000
 MK-2-14               2   130.000
 MK-2-15               2   140.000
 MK-2-16               2   150.000
 MK-3-1                3     0.000
 MK-3-2                3    10.000
 MK-3-3                3    20.000
 MK-3-4                3    30.000
 MK-3-5                3    40.000
 MK-3-6                3    50.000
 MK-3-7                3    60.000
 MK-3-8                3    70.000
 MK-3-9                3    80.000
 MK-3-10               3    90.000
 MK-3-11               3   100.000
 MK-3-12               3   110.000
 MK-3-13               3   120.000
 MK-3-14               3   130.000
 MK-3-15               3   140.000
 MK-3-16               3   150.000
 MK-4-1                4     0.000
 MK-4-2                4    10.000
 MK-4-3                4    20.000
 MK-4-4                4    30.000
 MK-4-5                4    40.000
 MK-4-6                4    50.000
 MK-4-7                4    60.000
 MK-4-8                4    70.000
 MK-4-9                4    80.000
 MK-4-10               4    90.000
 MK-4-11               4   100.000
 MK-4-12               4   110.000
 MK-4-13               4   120.000
 MK-4-14               4   130.000
 MK-4-15               4   140.000
 MK-4-16               4   150.000
 MK-5-1                5     0.000
 MK-5-2                5    10.000
 MK-5-3                5    20.000
 MK-5-4                5    30.000
 MK-5-5                5    40.000
 MK-5-6                5    50.000
 MK-5-7                5    60.000
 MK-5-8                5    70.000
 MK-5-9                5    80.000
 MK-5-10               5    90.000
 MK-5-11               5   100.000
 MK-5-12               5   110.000
 MK-5-13               5   120.000
 MK-5-14               5   130.000
 MK-5-15               5   140.000
 MK-5-16               5   150.000
 MK-6-1                6     0.000
 MK-6-2                6    10.000
 MK-6-3                6    20.000
 MK-6-4                6    30.000
 MK-6-5                6    40.000
 MK-6-6                6    50.000
 MK-6-7                6    60.000
 MK-6-8                6    70.000
 MK-6-9                6    80.000
 MK-6-10               6    90.000
 MK-6-11               6   100.000
 MK-6-12               6   110.000
 MK-6-13               6   120.000
 MK-6-14               6   130.000
 MK-6-15               6   140.000
 MK-6-16               6   150.000
!*********************************** Marker Types ********************************************************************
!Co-dominant marker: When heterozygote F1 is present, P1 is coded as 2, F1 is coded as 1, and P2 is coded as 0; Otherwise, P1 is coded as 2, and P2 is coded as 0. 
!Dominant marker: When heterozygote F1 is present, P1 and F1 are coded as 12, and P2 is coded as 0; Otherwise, P1 is coded as 2, and P2 is coded as 0.  
!Recessive markers: When heterozygote F1 is present, P1 is coded as 2, and F1 and P2 are coded as 10; Otherwise, P1 is coded as 2, and P2 is coded as 0. 
!Missing marker is coded as -1. 
 MK-1-1                 2   2   2   2   0   2   2   2   2   2   0   2   2   0   2   0   0   2   2   0   2   2   2   2   2   0   0   2   0   0   2   2   2   2   0   2   2   2   0   2   2   2   0   0   0   0   2   2   0   2   2   0   0   2   0   0   2   2   2   2   2   2   2   2   0   2   0   2   2   2   2   2   2   0   0   0   2   2   2   0   2   0   2   0   2   0   0   0   0   2   0   2   0   0   0   2   2   2   0   2   2   2   0   2   2   2   0   2   2   2   2   2   2   2   2   0   2   2   0   2   2   2   2   2   2   2   2   0   2   0   0   0   0   0   2   2   2   0   2   0   0   0   0   0   0   0   2   0   2   0   2   2   0   0   0   2   0   0   2   0   0   2   0   2   0   2   0   0   0   2   2   2   2   2   0   2   0   2   0   0   2   0   0   2   0   2   0   2   2   0   0   2   0   0   0   0   0   0   2   2
 MK-1-2                 2   2   2   2   0   2   0   2   2   2   2   2   2   0   2   2   2   2   0   0   2   2   2   2   0   0   0   2   0   0   0   2   2   2   0   0   2   2   0   2   2   2   0   0   0   2   2   2   0   2   0   0   0   2   0   0   2   0   2   2   2   0   2   2   0   2   0   2   2   2   0   2   2   0   0   0   2   2   2   0   2   0   2   0   2   0   0   0   0   0   0   2   0   0   0   2   2   2   0   2   0   2   0   2   0   2   0   2   2   2   2   2   2   2   2   0   2   2   0   2   2   0   2   2   2   2   2   0   2   0   0   0   0   0   2   2   0   0   2   2   2   0   0   0   0   0   2   0   2   0   2   2   0   0   0   0   0   0   2   2   0   2   0   2   0   2   0   0   0   2   2   2   2   2   0   2   0   2   0   0   2   2   0   2   0   2   0   2   2   0   0   2   0   0   0   0   0   0   0   2
 MK-1-3                 0   2   2   2   0   2   0   2   2   2   2   2   2   2   0   2   2   2   0   0   2   2   2   2   0   0   0   2   0   0   0   2   2   2   0   0   2   2   0   0   2   2   0   0   2   2   2   2   0   2   0   2   0   2   0   0   2   2   2   0   2   0   2   2   0   2   0   2   2   2   0   2   0   0   0   0   2   0   2   0   0   2   2   2   2   0   0   0   0   2   0   2   0   0   0   0   2   2   0   2   0   2   0   2   0   2   0   2   2   2   2   2   2   2   0   0   2   2   0   2   2   0   2   2   2   2   2   0   2   0   0   0   0   0   2   2   0   0   0   2   2   0   0   0   0   0   2   0   2   0   0   0   0   0   0   0   0   0   2   2   0   2   0   2   0   2   0   0   0   2   2   2   2   2   0   0   0   2   0   0   2   2   0   2   0   2   0   2   2   0   0   2   0   0   0   2   0   0   0   2
 MK-1-4                 0   2   2   2   0   2   2   0   0   2   2   2   2   2   2   2   2   2   0   0   2   2   2   2   0   0   0   2   0   0   0   2   2   2   2   0   2   0   0   0   2   2   0   0   2   2   2   2   0   2   0   2   0   2   0   2   2   2   2   0   0   0   0   2   0   2   0   2   2   2   0   2   0   0   0   0   2   0   0   0   0   2   2   2   2   0   0   0   2   0   0   2   0   0   0   0   2   2   0   2   0   2   2   2   2   2   2   2   2   2   2   2   2   2   0   0   2   2   2   2   2   0   2   2   2   2   2   0   2   0   0   0   0   0   0   2   0   0   0   2   2   2   0   0   0   0   2   0   2   0   0   0   0   0   0   0   0   0   2   2   0   2   0   2   0   0   0   0   0   2   2   2   0   2   0   0   0   2   0   0   2   2   0   2   0   0   2   2   2   0   0   2   0   2   0   2   0   0   0   2
 MK-1-5                 0   2   2   2   0   2   2   0   2   2   2   2   2   0   0   2   2   2   0   0   2   2   2   2   0   0   0   2   0   0   0   2   2   2   2   0   2   0   0   0   2   2   0   0   2   2   0   2   0   2   0   0   2   0   0   2   2   2   0   0   0   0   0   0   0   2   0   2   2   0   0   2   0   0   0   0   2   0   0   0   0   2   2   2   2   0   0   2   0   0   0   2   0   0   0   0   2   2   2   2   0   2   2   2   2   2   2   2   0   2   2   2   2   2   0   0   0   2   2   0   2   0   0   2   2   0   2   2   0   0   0   0   0   2   0   2   0   0   0   2   2   2   0   0   0   0   2   0   2   0   0   0   0   0   2   0   0   0   2   2   0   2   0   2   0   0   0   0   0   2   2   2   0   2   0   0   0   2   2   0   0   2   0   2   0   0   2   2   2   0   0   2   0   2   0   2   0   0   2   2
 MK-1-6                 0   2   2   2   0   2   2   0   2   2   2   2   2   0   0   2   2   2   2   0   2   2   2   2   0   0   0   2   0   0   0   2   2   0   2   0   2   0   0   0   2   2   0   0   2   2   0   2   0   2   0   0   2   2   0   2   2   2   0   0   0   0   0   0   0   0   0   2   2   0   0   2   0   0   0   0   2   0   0   0   0   2   2   2   2   0   0   2   0   0   2   2   0   0   0   0   2   2   2   2   0   2   2   2   2   2   2   2   0   2   2   2   2   2   0   0   0   2   2   0   2   0   0   2   2   0   2   2   0   0   0   0   0   2   0   2   0   2   0   2   2   2   0   0   0   0   2   0   2   0   0   0   0   0   2   0   0   2   2   2   0   2   0   0   2   0   0   0   0   2   2   2   2   2   0   0   0   2   2   0   0   2   0   2   0   0   2   2   2   0   0   2   0   2   0   2   0   0   2   2
 MK-1-7                 0   0   0   2   0   2   2   2   2   2   2   0   2   0   2   2   2   2   2   0   2   2   0   2   0   2   0   2   0   0   0   2   2   0   2   0   2   0   0   0   2   2   2   0   2   2   0   2   0   2   0   0   2   2   0   2   2   2   0   0   0   0   0   0   0   0   2   2   2   0   0   2   0   0   0   0   2   0   0   0   0   2   2   2   2   2   0   2   0   0   2   2   0   0   0   0   2   2   2   2   0   2   2   2   2   2   2   2   0   2   2   2   2   2   2   0   0   2   2   0   2   0   0   2   2   0   2   2   0   0   0   2   0   2   0   2   2   2   0   2   2   2   0   2   0   0   2   0   2   2   0   0   0   2   2   0   0   2   2   2   0   2   0   0   2   0   2   0   0   2   2   2   2   2   0   0   0   2   2   0   0   2   0   2   0   0   2   2   2   0   2   0   0   2   0   2   0   0   2   0
 MK-1-8                 0   0   0   2   0   0   0   2   0   2   2   0   2   0   0   2   2   2   2   0   2   2   0   2   0   2   0   2   0   0   0   2   2   0   2   0   2   0   0   2   2   2   2   0   2   2   0   2   0   2   0   2   2   2   0   2   2   2   0   0   0   2   0   0   0   0   0   2   2   2   0   2   0   0   0   0   2   0   0   0   0   2   2   2   2   2   0   2   0   0   0   2   0   2   2   0   2   2   2   2   0   2   2   2   2   2   2   2   0   2   2   2   2   2   0   0   0   2   2   0   2   0   0   2   0   0   2   2   0   0   0   2   0   2   0   2   2   2   0   2   2   2   0   2   0   2   2   0   2   2   0   0   0   2   2   0   0   2   2   2   0   2   0   0   2   0   2   0   0   2   0   2   2   2   0   0   0   2   2   2   0   2   0   2   0   2   2   0   2   0   2   0   0   2   0   2   0   0   2   0
 MK-1-9                 2   0   0   2   0   0   0   2   0   2   2   0   2   0   0   2   0   2   2   0   2   2   0   2   2   2   0   2   0   0   0   2   2   2   2   0   2   0   0   2   2   2   2   0   2   2   0   2   0   2   0   2   2   2   0   2   2   2   0   0   0   2   0   0   0   0   0   2   2   2   0   2   0   0   0   2   2   0   0   0   0   2   2   2   2   2   0   2   0   2   0   2   2   2   2   0   2   0   2   2   0   2   2   2   2   0   2   2   0   2   2   2   2   2   0   0   0   2   2   0   2   0   0   2   0   0   2   2   0   0   2   2   0   2   2   2   2   2   0   2   2   2   0   2   0   2   0   0   2   2   0   0   0   2   2   0   0   2   2   2   0   0   0   0   2   0   2   0   0   2   0   2   2   2   0   0   2   2   2   2   0   2   0   2   0   0   2   0   2   0   2   0   0   2   0   2   0   0   2   0
 MK-1-10                0   0   0   2   0   2   0   2   0   2   2   0   2   0   0   2   0   2   2   0   2   2   2   2   2   2   0   2   0   0   0   2   2   2   2   0   2   0   0   2   2   2   0   0   2   2   0   2   0   2   0   2   0   2   0   2   2   0   0   0   0   2   2   0   0   0   0   2   2   2   2   0   0   0   0   2   0   0   0   0   0   2   2   2   0   2   0   2   0   2   2   2   2   2   2   0   2   0   2   0   0   2   2   2   2   0   2   2   0   2   2   2   2   2   0   2   0   2   2   0   2   0   0   2   0   2   0   0   0   0   2   2   0   2   2   2   2   2   0   2   2   2   0   2   0   2   0   0   2   2   0   0   0   2   2   0   0   0   2   2   0   0   0   0   2   2   2   0   0   0   2   2   2   2   0   0   2   2   2   0   0   0   0   2   0   0   2   2   2   0   2   0   2   2   0   0   0   0   0   0
 MK-1-11                0   0   0   2   0   2   0   2   0   2   2   0   0   0   0   2   0   0   2   0   2   2   2   2   2   2   0   2   2   0   0   2   2   0   2   0   2   0   0   2   2   2   2   0   2   2   0   2   0   2   0   2   0   0   0   2   2   0   0   0   0   2   2   0   0   0   0   2   2   2   0   0   0   0   0   2   0   0   0   0   0   2   2   2   0   2   0   2   0   2   2   2   2   2   2   0   2   0   2   0   2   2   2   2   2   0   2   2   0   2   2   2   2   2   0   2   0   2   2   0   2   0   0   2   0   0   0   0   0   0   2   2   0   2   2   2   2   2   2   2   2   2   0   2   0   2   0   0   2   2   2   0   0   2   2   0   0   0   2   2   0   0   0   0   2   2   0   0   0   2   2   2   2   2   0   0   2   2   2   0   0   0   0   2   0   0   2   2   2   0   2   0   2   2   0   0   0   0   0   0
 MK-1-12                0   0   0   2   0   0   0   2   0   2   2   0   0   0   0   2   0   0   2   0   2   2   2   2   2   2   0   2   2   0   0   2   2   0   2   0   2   0   0   2   2   2   2   0   2   2   0   2   0   2   0   2   0   2   0   2   2   0   0   0   0   2   2   0   0   0   0   2   2   2   0   0   0   0   2   0   0   0   0   0   0   2   2   2   0   2   0   2   0   2   0   2   2   2   2   0   2   0   2   0   2   2   2   2   0   0   2   2   0   2   2   2   2   2   0   2   0   2   2   0   2   0   0   2   0   0   0   0   0   2   2   2   0   2   2   2   2   2   0   2   2   2   0   2   0   2   0   0   0   0   2   0   0   2   0   0   0   0   2   2   0   0   0   0   2   2   0   0   0   2   2   2   2   2   0   0   0   2   2   0   0   0   0   0   2   2   2   2   2   2   2   0   2   2   0   0   0   0   0   0
 MK-1-13                0   0   0   2   0   0   0   2   0   0   2   0   0   0   0   2   0   2   0   0   2   2   2   2   2   2   0   0   2   0   0   2   2   0   2   0   2   0   0   2   2   2   2   0   2   0   0   2   0   2   0   2   0   0   0   2   2   0   0   0   0   2   2   0   0   0   0   2   2   2   0   0   0   0   2   0   0   0   0   0   0   2   2   2   0   2   0   2   2   2   0   2   2   2   2   2   2   0   2   0   2   2   2   2   0   0   0   2   0   2   2   2   2   0   0   2   0   2   2   0   2   0   0   2   0   0   0   2   0   2   0   2   2   2   2   2   0   2   0   2   2   2   0   2   0   2   0   2   0   0   2   0   0   2   0   0   0   0   2   2   0   0   0   2   2   2   0   0   2   2   2   2   0   2   0   0   0   2   2   0   0   0   0   0   2   2   2   2   2   2   2   0   2   2   0   0   0   0   0   0
 MK-1-14                0   0   0   2   0   0   0   2   0   0   2   0   0   0   0   2   0   2   0   2   2   2   2   2   2   2   0   2   2   2   0   2   2   0   2   0   2   2   0   2   2   2   2   0   2   0   0   2   0   2   0   2   0   0   0   2   2   0   0   0   0   2   2   0   0   0   0   2   2   2   0   0   0   0   2   0   0   0   0   0   0   2   2   2   0   2   0   2   2   2   0   2   2   2   0   2   2   0   2   0   2   2   2   2   2   2   0   2   0   2   2   2   2   0   2   2   0   2   2   0   2   0   0   2   0   0   0   0   0   2   0   2   2   2   2   2   0   2   0   2   2   0   0   2   0   2   0   2   0   0   2   2   0   2   2   0   0   0   2   2   0   0   0   2   2   2   0   0   2   2   2   2   0   2   0   0   0   2   0   0   2   0   0   0   2   2   2   2   2   2   2   0   2   0   0   0   0   0   0   0
 MK-1-15                0   2   0   0   0   0   0   2   0   0   2   0   0   0   0   2   0   2   2   0   2   2   2   2   2   2   0   2   2   2   0   2   2   0   0   0   2   2   0   2   2   2   2   0   0   0   0   2   2   2   0   2   2   0   0   2   0   0   0   0   0   2   2   0   0   0   0   2   2   0   0   0   0   0   2   0   0   0   0   0   0   2   2   2   0   2   0   2   2   2   0   2   2   2   0   2   2   0   2   0   2   2   2   2   2   0   0   2   0   2   2   2   2   0   2   0   0   0   2   0   2   0   0   2   0   0   0   0   0   2   0   2   2   2   2   2   0   2   0   2   2   0   0   2   0   2   0   2   0   0   2   2   0   2   2   0   0   0   2   2   2   0   0   0   2   2   0   0   2   2   2   2   0   2   0   0   0   2   2   0   2   0   0   0   2   2   2   2   2   2   2   0   2   0   0   0   0   0   0   0
 MK-1-16                0   2   2   0   0   0   0   2   0   2   2   0   0   0   0   0   2   2   2   2   2   2   2   2   2   2   0   2   2   2   0   2   2   0   0   0   2   2   0   2   0   2   2   0   0   0   0   2   2   2   0   2   2   0   0   2   0   0   2   0   0   2   2   0   0   0   0   0   2   0   0   0   0   0   2   2   0   0   2   0   0   2   0   0   0   2   0   2   2   2   0   0   2   2   0   2   2   0   2   0   2   2   2   2   0   0   0   2   0   2   2   2   2   0   2   0   0   0   2   0   2   0   0   2   0   0   0   0   2   2   0   2   2   2   2   0   0   2   0   2   2   0   2   2   0   2   0   2   0   0   2   2   2   2   2   0   0   0   2   0   2   0   0   0   2   0   0   0   2   2   2   2   0   2   0   0   0   2   2   0   2   0   0   0   2   2   2   2   2   0   2   0   0   0   0   0   0   0   0   0
 MK-2-1                 0   2   2   2   2   0   2   0   0   2   2   0   2   2   2   2   0   0   2   2   2   0   0   2   0   0   2   0   0   0   2   0   0   2   2   0   0   2   0   0   0   2   0   0   2   0   2   2   0   0   2   2   0   0   2   2   2   2   0   0   0   2   0   2   2   0   0   2   0   0   0   2   2   2   2   2   2   2   0   0   2   0   2   2   2   0   0   2   2   0   0   2   0   0   2   0   0   2   0   0   0   0   0   0   2   2   0   0   0   0   0   2   2   2   0   2   0   0   2   0   2   2   2   0   0   0   2   0   2   2   2   2   2   0   2   2   2   2   0   0   0   2   2   2   2   0   2   2   0   0   0   2   2   2   2   0   0   2   2   0   2   2   0   0   0   2   2   2   0   2   2   2   2   0   0   2   0   0   0   2   2   0   0   0   0   0   0   2   0   2   2   0   2   2   2   2   2   2   2   2
 MK-2-2                 0   2   2   2   2   0   2   0   0   2   2   0   2   2   0   2   0   0   2   2   0   0   0   2   0   0   2   0   0   0   2   0   0   2   2   0   0   2   0   0   0   2   0   0   2   0   2   2   0   0   2   0   0   0   2   2   2   2   0   0   0   2   0   2   2   0   0   2   0   0   0   0   2   2   2   2   2   2   0   0   2   0   2   2   2   0   0   2   2   2   0   2   0   0   2   0   0   2   0   0   0   0   0   0   2   0   0   0   2   0   0   2   2   0   0   2   0   0   2   0   2   2   2   0   0   0   2   0   2   2   2   2   2   0   2   2   0   2   0   0   0   2   2   2   2   0   2   2   0   0   0   2   2   2   2   2   0   2   2   0   2   2   0   0   0   2   2   2   0   2   2   2   0   0   0   2   0   0   2   2   2   0   2   0   2   0   0   2   0   2   0   0   0   2   2   2   2   2   0   0
 MK-2-3                 0   2   2   2   2   0   2   2   0   2   2   0   2   2   0   2   0   0   2   2   0   0   0   2   0   0   2   0   0   0   2   0   2   0   2   0   0   2   0   0   0   2   0   0   2   0   2   2   0   0   2   0   0   0   2   2   2   2   0   0   0   2   2   2   2   0   0   2   0   0   0   0   2   2   2   0   2   2   0   0   2   0   2   2   2   0   0   2   2   2   0   0   0   0   2   0   0   2   0   0   2   0   0   0   2   0   2   0   2   0   0   2   2   0   0   2   0   0   0   0   2   2   2   0   0   0   2   0   2   2   2   2   2   2   2   2   0   2   0   0   0   2   2   2   2   0   2   2   0   0   0   2   2   2   2   2   2   2   2   0   2   2   2   2   0   2   2   2   0   2   2   2   0   0   0   2   0   0   2   2   2   0   2   0   2   0   0   2   0   2   0   0   0   2   2   2   2   2   0   0
 MK-2-4                 0   2   2   2   2   0   2   0   0   2   2   0   0   2   0   2   0   0   2   2   0   0   0   2   0   0   2   0   0   0   2   0   2   0   0   0   0   2   0   0   0   0   0   0   2   0   2   2   0   0   2   0   0   0   2   2   0   2   0   0   0   2   2   0   2   0   0   2   0   0   0   0   2   2   2   0   2   2   0   0   2   0   2   2   2   2   0   2   2   0   0   0   0   0   2   0   0   2   0   2   2   2   0   2   2   0   2   0   2   0   0   2   2   0   0   2   0   0   0   0   2   2   2   0   0   0   2   0   2   2   2   2   2   2   2   2   0   2   0   0   0   2   2   2   2   0   2   2   2   2   0   2   2   2   2   2   2   0   2   0   2   2   2   2   2   0   2   2   0   2   2   2   2   0   0   2   0   0   2   2   2   0   2   0   2   0   0   2   0   2   0   0   0   2   2   2   2   2   0   0
 MK-2-5                 0   2   2   2   2   0   2   0   0   2   2   0   0   2   0   2   0   0   2   2   0   0   0   2   0   0   2   0   0   0   2   0   2   0   0   0   0   2   0   0   0   0   0   0   2   0   2   2   0   0   2   0   0   0   2   2   0   2   0   0   0   2   2   2   2   0   0   2   0   0   0   0   2   0   2   0   2   2   2   0   2   0   2   2   2   2   0   2   2   0   0   0   0   0   2   2   0   2   0   2   2   2   0   2   2   0   2   0   2   0   0   2   2   0   0   2   0   0   0   0   2   2   2   0   0   0   2   2   2   2   2   2   2   2   2   2   0   2   0   0   0   2   2   2   2   0   2   2   2   2   0   2   2   2   2   2   2   0   2   0   2   0   2   2   2   0   2   0   0   2   2   2   2   0   0   2   0   0   2   2   2   0   2   0   2   0   0   2   0   2   0   0   0   0   2   2   2   2   0   0
 MK-2-6                 0   2   2   2   2   0   2   0   2   0   2   0   0   2   0   2   0   0   2   2   0   0   0   0   0   0   2   0   0   0   2   0   2   0   0   0   0   0   2   0   0   0   0   0   2   0   2   2   0   0   2   0   0   0   0   2   0   2   0   0   0   2   2   2   2   0   0   2   0   2   0   0   2   0   2   0   2   0   2   0   2   0   2   2   2   0   0   2   2   0   0   0   0   0   2   2   0   0   0   2   2   2   0   2   2   0   2   0   2   2   2   2   2   0   0   2   2   0   0   0   2   2   2   0   0   2   2   2   2   0   2   2   2   2   2   2   0   2   0   0   0   2   2   2   2   0   2   2   2   2   0   2   2   2   2   2   0   0   2   0   2   0   2   2   2   0   0   0   2   2   2   2   2   0   0   0   0   0   2   2   2   0   2   0   2   0   0   0   0   2   0   0   0   0   2   2   2   2   0   0
 MK-2-7                 0   2   2   2   2   0   0   0   2   0   2   0   0   2   0   2   0   0   2   2   0   0   0   0   0   0   2   0   2   0   2   0   2   0   0   0   2   0   2   0   0   0   0   0   2   0   2   2   0   0   0   0   0   2   0   2   0   0   0   0   0   2   2   2   2   0   0   2   0   2   0   0   2   0   2   0   0   0   2   0   2   0   2   0   2   0   0   2   2   2   0   0   0   0   2   2   0   2   0   0   0   2   0   2   2   0   2   0   2   2   0   2   2   0   0   2   2   0   2   0   2   2   2   0   0   2   2   0   2   0   2   0   2   2   2   2   0   2   0   0   0   2   2   0   0   0   2   2   2   2   0   2   2   2   2   2   2   0   2   0   2   0   2   2   0   2   0   0   2   2   2   2   2   0   0   0   0   0   2   2   2   0   2   0   2   2   0   0   0   0   0   0   0   0   2   2   2   2   0   0
 MK-2-8                 0   2   2   2   2   0   0   0   2   0   2   2   0   2   0   2   2   0   2   2   0   0   0   0   0   0   2   0   0   0   2   2   2   0   2   0   2   0   2   0   0   0   0   0   0   0   0   2   0   0   0   0   0   2   0   2   0   0   2   0   0   0   2   2   2   0   0   2   0   2   0   0   2   0   2   0   0   0   2   2   2   0   2   0   2   2   0   2   2   2   0   0   0   2   2   2   0   2   0   0   0   2   0   2   2   0   2   0   2   2   0   2   2   0   0   2   2   0   2   0   2   2   2   0   0   2   2   0   2   0   0   0   2   2   0   2   0   2   0   0   0   2   2   0   0   0   2   2   2   2   0   2   2   2   0   2   2   0   2   0   2   0   2   2   0   2   0   0   2   2   2   2   2   0   0   0   0   0   2   2   2   2   2   0   2   2   0   0   0   0   0   0   0   0   2   2   2   0   0   0
 MK-2-9                 0   2   2   2   2   0   0   0   2   0   2   2   0   2   0   2   2   0   2   2   0   0   2   0   0   0   2   0   2   0   2   2   0   0   2   0   0   2   2   0   0   0   0   2   0   0   0   2   0   0   0   0   0   0   2   0   0   0   2   0   0   0   2   2   2   2   0   2   2   2   0   0   2   0   2   0   0   0   2   2   2   0   2   0   2   2   0   0   2   0   0   0   2   2   2   2   0   2   0   0   0   2   0   2   0   0   2   0   2   2   0   2   2   0   2   2   2   0   2   0   2   2   0   2   0   2   2   0   2   0   0   0   2   2   0   0   0   0   0   0   0   2   0   0   0   0   2   2   2   2   0   2   2   2   0   2   2   0   2   0   2   2   2   2   0   2   0   0   0   0   2   2   2   0   0   0   0   0   2   2   2   2   2   0   2   2   0   0   0   0   0   2   0   0   2   2   0   0   0   0
 MK-2-10                0   2   2   2   0   0   0   0   2   2   2   2   0   2   0   2   2   0   2   2   0   0   2   0   0   0   2   0   2   2   2   2   0   0   2   0   0   2   2   0   0   0   0   2   0   0   0   2   0   0   0   0   0   0   0   0   0   0   2   0   0   0   2   2   2   2   0   0   2   2   0   0   2   0   2   0   0   0   2   2   2   0   2   0   2   2   2   0   2   0   0   2   0   2   2   2   0   2   0   0   0   2   0   2   0   0   0   0   2   2   0   2   0   0   2   2   2   0   2   0   2   0   0   2   2   2   2   0   2   0   0   0   2   0   2   0   0   0   2   0   0   2   0   0   2   0   2   0   2   2   0   2   2   2   0   2   2   0   0   0   2   2   0   2   0   2   0   0   0   0   2   2   2   0   0   2   0   0   2   2   2   2   2   0   2   2   0   0   0   0   0   0   0   0   0   2   0   0   0   0
 MK-2-11                0   2   2   2   0   0   0   0   2   2   2   2   0   2   0   2   2   0   2   2   0   0   2   0   0   0   2   0   2   2   2   2   0   0   2   0   0   2   2   0   0   0   0   2   0   2   0   2   2   0   0   2   2   0   0   0   2   0   2   0   0   0   2   2   2   0   0   0   2   2   2   0   2   2   2   0   2   0   2   2   2   0   2   0   2   2   2   0   2   0   0   2   0   2   2   2   0   2   0   0   0   2   0   2   0   0   0   0   2   2   0   2   0   0   2   2   2   0   2   0   2   0   0   2   0   2   2   0   2   0   2   0   2   0   2   0   0   0   2   0   0   2   0   0   2   0   2   0   2   0   0   2   2   2   0   2   2   0   0   0   2   0   0   2   0   2   0   0   0   0   2   2   2   0   0   2   0   0   2   2   2   0   2   0   0   2   0   0   0   0   0   2   0   0   0   0   0   0   0   0
 MK-2-12                0   2   2   2   2   0   0   2   2   0   2   2   0   2   0   2   2   0   2   2   2   0   2   0   0   2   2   0   2   2   2   2   0   0   2   0   0   2   2   2   0   0   0   2   0   2   0   2   2   0   0   2   2   0   0   0   2   0   2   0   0   0   2   2   0   0   0   0   2   2   2   0   2   2   2   0   2   2   2   2   2   0   2   0   2   2   2   0   2   0   0   2   0   2   2   0   0   2   0   0   0   2   2   2   0   0   0   0   2   0   0   2   0   0   2   2   2   0   2   0   2   0   0   2   0   2   2   0   0   0   0   0   2   0   2   0   0   0   2   0   0   2   0   0   0   0   2   0   2   0   2   2   2   0   0   0   2   2   0   0   2   0   0   2   0   2   0   0   2   0   2   2   2   0   0   2   2   0   2   2   2   0   2   0   0   2   0   0   0   0   0   2   0   0   2   0   0   0   0   0
 MK-2-13                0   2   2   2   2   2   0   2   2   0   0   2   0   2   0   2   2   0   2   2   2   0   2   0   0   2   2   0   0   2   2   2   2   0   2   0   0   2   0   2   0   2   0   2   0   2   0   2   2   2   0   2   2   0   0   0   2   0   2   0   0   2   0   2   0   0   0   0   2   2   2   0   2   2   2   0   2   2   2   2   2   0   2   0   2   2   2   0   2   0   0   2   0   2   0   0   0   2   0   0   0   2   2   2   0   0   0   0   0   0   2   2   0   0   2   2   2   0   0   2   2   0   0   2   0   2   2   0   0   0   2   0   2   2   2   2   0   0   2   0   2   2   0   0   2   0   2   0   2   0   2   2   2   0   0   0   2   2   0   0   2   0   0   2   2   2   0   0   0   0   2   2   2   0   0   0   2   2   2   2   2   0   2   0   0   2   0   0   0   2   0   2   0   0   2   0   0   0   0   0
 MK-2-14                0   2   2   2   2   2   0   2   2   0   0   2   0   2   0   2   2   0   2   0   2   0   2   0   0   2   2   0   0   2   2   2   2   0   2   0   0   2   0   2   0   2   0   2   0   0   0   2   2   2   0   2   2   0   0   0   2   0   2   0   0   2   2   2   0   0   0   0   2   2   0   0   2   2   2   0   2   2   2   2   2   0   2   0   0   2   2   0   2   2   0   2   0   2   0   0   0   0   0   0   2   2   2   2   0   0   0   2   0   2   2   2   0   0   2   2   2   0   0   2   2   0   2   2   0   0   2   0   0   0   0   0   2   2   2   0   0   0   2   0   2   2   0   0   2   0   2   2   2   0   2   2   2   2   0   0   2   2   0   0   2   0   0   2   2   2   0   0   0   0   2   2   2   0   0   2   2   2   2   0   2   0   2   0   0   2   2   0   0   2   0   2   0   2   2   0   0   0   0   0
 MK-2-15                0   2   2   2   2   0   0   2   2   0   0   2   0   2   0   2   2   0   2   0   2   0   2   0   0   2   2   0   0   2   2   2   2   0   0   0   0   2   0   2   0   2   0   2   0   0   0   2   2   2   0   2   2   0   0   0   2   0   2   0   2   2   2   2   0   0   0   0   2   2   0   0   2   2   2   0   2   2   2   0   2   0   2   0   0   2   2   2   2   2   0   2   0   2   0   0   0   0   0   2   2   2   2   2   2   0   0   2   0   2   2   2   0   0   2   2   2   0   0   2   2   0   2   2   0   0   2   2   0   0   2   0   2   2   2   0   0   0   2   2   2   2   0   2   0   0   2   2   2   0   2   2   2   0   2   0   2   2   0   0   2   0   0   2   2   2   0   0   0   0   2   2   2   0   0   2   0   2   2   0   2   0   2   0   0   2   2   0   0   2   2   2   0   2   2   0   2   0   0   0
 MK-2-16                0   2   2   2   2   0   0   2   2   0   0   2   0   2   2   2   2   0   2   0   2   0   2   2   2   2   2   0   0   2   2   2   2   0   0   0   2   2   0   2   0   0   0   2   0   0   0   2   2   2   0   2   2   0   0   0   2   0   2   0   2   2   2   2   0   0   0   0   2   2   0   0   0   2   2   0   2   2   2   0   2   0   2   0   0   2   2   2   2   2   0   2   0   2   2   0   0   0   2   2   2   2   2   2   2   0   0   2   0   2   2   2   0   0   2   2   2   0   0   2   2   2   2   2   0   0   2   2   0   0   2   0   2   2   2   0   0   0   2   2   2   2   0   2   2   0   2   2   2   0   2   2   2   0   2   0   0   2   0   0   2   0   0   2   2   2   0   0   0   0   0   2   2   0   0   2   0   2   0   2   2   0   2   2   2   2   2   0   0   2   0   2   0   2   2   0   2   0   0   0
 MK-3-1                 0   2   0   2   0   0   0   2   0   2   2   0   2   2   2   2   2   2   2   0   2   2   2   2   2   0   0   0   0   0   2   2   0   0   2   2   0   2   0   0   2   0   0   0   0   0   0   0   0   0   0   2   0   2   0   2   2   2   2   0   2   0   0   2   0   0   2   2   0   2   0   0   0   2   2   2   0   2   0   2   0   0   2   2   0   0   2   0   2   2   0   2   2   2   0   2   2   2   0   0   2   0   0   0   0   0   0   2   0   0   2   0   0   2   0   0   0   2   0   2   2   0   0   0   2   0   0   2   0   0   2   2   2   0   0   0   0   2   2   2   0   0   2   0   2   0   0   2   0   0   2   2   2   2   2   0   0   2   2   2   2   2   2   2   0   0   0   2   2   2   0   2   2   2   2   0   0   2   0   2   2   2   0   2   2   2   0   2   2   0   2   2   2   2   0   0   2   0   2   0
 MK-3-2                 0   2   2   2   0   0   0   2   0   2   2   0   2   2   2   2   2   2   2   2   2   2   0   2   2   0   0   0   0   2   2   2   0   2   2   2   0   2   0   0   2   0   0   0   0   0   0   0   0   2   0   2   0   2   0   2   2   2   2   0   2   0   0   2   0   0   2   2   0   2   0   2   0   2   2   2   2   2   0   2   0   0   2   2   0   0   2   0   2   2   0   2   2   2   0   2   2   2   0   0   0   0   0   0   0   0   0   2   0   0   2   0   0   2   0   0   2   2   0   2   2   0   0   0   2   0   0   2   0   0   2   2   2   0   0   0   0   2   2   2   0   0   2   0   2   0   0   2   0   0   2   2   2   2   2   0   0   2   0   2   2   2   2   0   0   2   0   2   2   2   0   2   0   2   2   0   0   2   0   2   2   2   0   2   2   2   0   2   2   2   2   2   0   2   0   0   2   0   2   0
 MK-3-3                 0   0   2   0   0   0   0   2   0   2   2   0   2   2   2   2   2   2   0   2   2   2   0   2   2   0   0   0   0   2   2   2   0   2   2   2   0   2   0   0   2   0   0   0   2   0   0   0   0   0   0   2   0   2   0   2   2   2   2   0   2   0   0   2   0   2   2   2   0   2   0   2   0   2   2   2   2   2   0   2   0   0   2   2   0   0   2   0   2   2   0   2   2   2   0   0   0   0   0   2   0   2   0   0   0   0   0   2   0   2   2   0   0   2   0   0   2   2   0   2   2   0   0   0   2   0   0   2   0   0   2   2   2   0   0   0   0   2   2   2   0   0   2   0   2   0   0   2   0   0   2   2   2   2   2   0   0   2   0   2   2   2   2   0   0   2   0   0   2   2   0   2   0   2   2   0   0   2   0   2   2   0   0   2   2   2   0   2   2   2   2   2   0   2   0   0   2   0   2   0
 MK-3-4                 0   0   2   0   0   0   0   2   0   2   2   0   0   2   2   2   2   2   0   2   2   2   0   2   2   0   0   0   0   2   0   2   0   2   2   2   0   2   0   0   2   0   0   0   2   0   0   0   0   0   2   0   0   2   0   2   2   2   2   0   2   0   2   2   0   2   2   2   0   2   2   2   2   0   2   2   2   2   0   2   0   0   2   2   0   0   2   0   2   2   0   2   2   2   0   0   0   0   0   2   0   2   0   0   0   0   0   2   0   2   2   0   0   2   0   0   2   2   2   2   2   0   2   0   2   0   0   2   0   2   2   2   2   0   0   0   0   2   2   2   2   0   2   0   0   0   0   2   0   0   2   0   2   2   2   0   0   2   0   2   2   2   2   0   0   0   0   0   2   2   0   2   0   2   2   0   0   2   0   2   2   0   0   2   2   2   0   2   2   0   2   2   0   2   0   0   2   0   2   0
 MK-3-5                 0   0   2   0   2   0   0   0   0   2   0   0   0   2   2   2   2   2   0   2   2   2   0   2   2   0   0   0   0   2   2   2   0   2   2   2   0   2   0   0   2   0   0   0   2   0   0   0   0   0   2   0   0   2   0   2   2   2   2   0   2   0   2   2   0   2   2   0   0   2   2   2   2   0   2   2   2   2   0   2   0   2   2   0   0   0   2   0   2   0   0   2   2   2   0   0   0   0   0   2   0   0   0   0   0   0   0   2   0   2   2   0   0   2   0   0   2   2   2   2   2   0   2   0   0   0   0   2   0   2   2   2   2   0   0   0   0   2   2   2   2   2   2   0   0   0   0   2   0   0   2   0   2   2   2   0   0   2   0   2   2   2   2   0   0   0   0   2   2   2   0   2   0   2   2   0   0   2   0   2   2   0   2   2   2   2   2   2   0   0   2   2   0   2   0   0   2   0   0   0
 MK-3-6                 0   0   2   0   2   0   0   2   0   2   0   0   0   2   2   2   2   2   0   2   2   2   0   2   2   0   0   0   0   2   2   2   0   2   2   2   0   2   0   2   2   2   0   0   2   0   0   2   0   0   2   0   0   2   0   2   2   2   2   0   2   0   2   2   0   2   2   0   0   2   0   2   2   0   2   2   2   2   0   2   0   2   2   0   0   0   2   0   2   0   0   2   2   2   0   2   0   0   0   2   0   0   0   0   0   0   2   2   2   2   2   0   0   2   0   0   0   0   0   0   0   0   2   0   0   0   0   2   0   2   2   2   2   0   0   0   0   2   2   2   0   2   2   0   0   0   0   2   0   0   2   0   0   2   2   0   0   2   0   0   2   2   2   2   0   0   0   2   2   2   0   2   0   2   2   0   2   2   0   2   2   0   2   2   2   2   2   2   0   0   2   2   0   2   0   0   2   0   0   0
 MK-3-7                 0   0   2   0   2   0   0   2   0   2   0   2   0   2   2   2   2   2   0   0   2   2   0   2   2   0   0   0   0   2   0   2   0   2   0   2   2   2   0   2   2   2   0   0   2   0   0   2   0   0   2   0   0   2   0   2   2   2   2   0   2   2   2   2   0   2   2   0   0   2   0   2   2   0   2   2   2   2   0   2   0   2   2   0   0   0   2   0   2   0   0   2   2   2   0   2   0   0   0   2   0   0   0   0   0   0   2   2   2   2   2   0   2   2   0   2   0   0   0   0   0   0   2   0   0   0   0   2   2   2   2   2   2   0   0   0   0   2   2   0   0   2   2   2   0   0   0   2   0   0   2   0   0   2   2   0   0   2   0   0   2   2   2   2   0   0   0   2   2   2   0   0   0   2   2   0   2   2   0   2   2   0   2   2   2   2   2   2   0   0   0   2   0   2   0   0   2   0   0   0
 MK-3-8                 0   0   2   0   2   0   0   0   0   2   0   2   0   2   2   2   2   0   0   0   2   2   0   2   2   0   0   0   0   2   0   0   0   2   0   2   2   2   0   2   2   2   0   0   2   0   0   2   0   0   2   0   0   2   0   2   2   2   2   0   2   2   2   2   0   2   2   0   0   2   0   2   2   0   2   2   2   2   2   2   0   0   2   0   0   0   0   0   2   0   0   2   2   2   2   2   0   0   0   2   0   0   0   0   0   0   0   2   2   2   2   2   2   2   0   2   0   0   0   0   0   0   2   0   2   2   0   2   2   2   2   2   2   0   0   0   0   2   2   0   0   2   2   2   0   0   0   2   0   0   2   0   0   2   2   0   0   2   0   0   2   2   2   2   2   0   0   2   2   2   0   0   0   2   2   0   2   2   0   0   2   0   2   2   2   2   2   2   0   0   0   2   0   2   0   0   2   2   0   0
 MK-3-9                 0   0   2   0   2   0   0   0   0   2   0   2   0   2   2   2   2   0   0   0   0   2   0   2   2   0   0   0   0   2   0   0   0   2   0   2   2   2   0   2   2   2   0   2   2   0   0   2   0   0   2   0   0   2   0   2   2   2   2   0   2   2   2   2   0   2   2   0   0   2   0   2   2   0   2   2   2   2   2   2   0   0   2   0   0   0   0   0   2   0   0   0   2   2   2   0   0   0   0   2   0   0   0   0   0   0   0   2   2   2   2   2   2   2   0   2   0   0   0   0   0   0   2   0   2   2   0   0   2   2   0   2   0   0   0   0   0   2   2   0   2   2   2   2   0   0   0   2   0   0   2   0   0   2   2   0   0   0   0   0   2   2   2   2   2   0   2   2   0   2   0   0   2   2   2   0   2   2   0   0   2   0   2   2   0   2   0   2   2   0   0   2   0   2   0   0   2   2   0   0
 MK-3-10                0   0   2   0   2   0   0   0   0   2   0   2   2   2   2   2   0   0   0   0   0   2   0   2   2   0   0   2   0   2   0   0   0   2   2   2   2   2   0   2   2   2   0   2   2   0   2   2   0   0   2   0   0   0   0   2   2   2   2   0   2   2   2   2   0   2   2   0   0   2   0   2   2   0   2   2   2   0   2   2   0   0   2   2   0   0   0   0   2   0   0   0   2   2   2   2   0   0   0   2   0   0   0   0   0   0   0   0   2   2   2   2   2   2   0   2   0   0   0   0   0   0   2   0   2   2   0   0   2   2   0   2   0   0   0   0   0   0   2   0   2   2   2   2   0   0   2   2   0   0   2   2   0   2   2   0   0   0   0   0   2   2   2   2   0   0   2   2   0   0   0   0   0   2   2   0   2   2   2   0   2   0   2   2   0   2   0   2   2   0   0   2   0   0   0   0   2   2   0   0
 MK-3-11                0   0   2   0   2   0   0   0   0   2   0   2   2   2   0   2   0   0   0   0   0   2   0   0   2   0   0   2   0   2   0   0   0   2   2   2   2   2   0   0   2   0   0   2   2   0   2   2   0   0   2   0   0   0   2   2   2   2   2   0   2   2   2   2   0   2   2   0   0   0   0   2   2   0   2   0   0   0   2   2   0   0   2   2   2   0   0   0   2   0   0   0   2   2   0   2   0   0   0   2   0   0   0   0   0   0   0   0   2   2   2   2   2   2   0   2   0   0   0   2   0   2   2   0   2   2   0   2   2   2   0   2   0   2   0   0   0   0   2   0   2   2   2   2   0   0   2   2   0   0   0   2   0   2   2   0   0   0   0   0   2   2   2   2   0   0   2   2   0   0   0   0   2   2   2   0   2   2   2   0   2   0   2   2   0   2   0   2   0   0   0   2   0   0   0   0   0   2   0   0
 MK-3-12                0   0   2   0   2   0   0   0   0   2   0   2   2   2   0   2   0   0   0   2   0   2   0   2   2   0   0   2   0   0   0   0   0   2   2   2   2   2   0   0   2   0   0   2   2   0   2   2   0   0   2   0   2   0   2   0   2   2   2   0   2   2   2   2   0   2   2   0   0   0   0   2   2   0   0   0   0   0   2   2   0   0   2   2   2   0   0   0   2   0   0   0   2   2   0   0   0   0   2   2   0   0   0   0   0   0   0   0   2   2   2   2   2   2   0   2   0   0   0   0   0   2   2   0   2   2   0   2   2   2   0   2   0   2   0   0   0   0   2   2   2   2   2   2   0   0   0   2   0   0   0   2   2   2   2   0   0   0   2   0   2   2   2   2   0   0   2   2   0   0   0   2   0   2   2   0   2   2   2   0   2   0   0   2   0   2   0   2   0   0   0   2   0   0   0   2   0   2   0   0
 MK-3-13                0   0   0   2   2   0   0   0   0   2   0   2   2   2   2   2   0   0   0   2   0   2   0   2   2   0   2   2   0   0   0   2   0   0   2   2   2   2   0   0   2   0   0   2   2   0   2   2   0   0   2   0   2   2   2   0   2   2   2   0   2   2   2   2   0   2   2   0   0   0   0   2   0   0   0   0   0   0   2   2   0   0   2   2   2   0   0   0   2   0   0   0   2   2   0   0   0   0   2   2   0   2   2   0   0   0   2   0   2   2   2   2   2   2   0   2   0   0   0   0   0   0   2   0   2   2   2   2   0   2   0   2   0   2   0   0   0   0   2   2   2   2   2   2   0   0   0   2   0   0   0   2   2   2   2   0   0   0   2   0   2   2   2   2   2   2   2   2   0   0   0   2   2   0   2   0   0   2   2   0   2   0   0   2   0   2   0   2   0   0   0   0   0   0   2   2   0   2   0   0
 MK-3-14                0   0   0   2   2   0   0   0   0   2   0   2   2   2   2   2   0   2   0   2   0   2   2   2   2   0   2   2   0   2   0   2   0   2   2   2   2   2   0   0   2   0   0   0   2   0   2   0   0   0   2   0   2   2   2   0   2   2   2   0   2   2   2   2   0   2   2   0   0   0   0   2   0   0   0   0   0   0   2   2   0   0   2   2   2   0   0   0   2   0   0   0   2   2   0   0   2   0   2   2   0   2   2   0   0   0   0   0   2   2   2   2   2   2   0   2   2   2   0   0   0   0   2   0   2   2   2   2   0   2   0   2   0   2   0   0   0   0   2   2   2   2   2   2   0   0   0   2   0   2   0   2   2   2   2   0   0   0   2   0   2   2   0   2   2   2   0   2   0   0   0   2   2   0   2   0   0   2   2   0   0   2   0   2   0   2   2   2   0   0   0   2   0   0   2   2   0   2   0   0
 MK-3-15                0   0   0   2   2   0   2   0   0   2   2   2   2   2   2   2   2   2   0   2   2   2   2   2   2   0   2   2   0   2   0   2   0   2   2   2   2   2   0   0   2   0   0   0   2   0   2   0   0   0   2   0   2   2   2   0   2   2   2   0   2   2   2   2   0   2   2   0   0   0   0   2   0   0   0   0   0   0   2   2   2   0   2   2   0   0   0   0   2   0   0   0   2   2   2   0   2   0   0   2   0   2   2   0   2   0   0   2   2   0   2   2   2   2   0   2   0   2   0   0   0   0   2   0   2   2   2   2   0   2   0   2   0   2   2   0   0   0   2   2   2   2   2   2   0   0   0   0   0   2   0   2   2   2   2   0   0   2   2   0   2   2   0   2   2   2   0   2   0   0   0   0   0   0   2   0   0   2   2   0   0   2   0   2   2   2   2   0   0   0   0   2   0   0   0   2   0   2   0   0
 MK-3-16                0   0   0   2   2   0   2   0   0   2   2   2   2   2   0   2   2   2   0   2   0   2   2   2   2   0   2   2   2   2   0   2   2   2   2   0   2   2   0   2   2   0   0   0   2   0   2   0   2   0   2   0   2   2   2   0   2   2   2   0   2   2   2   2   0   2   2   0   0   0   0   2   0   0   0   0   0   0   2   2   2   0   2   2   0   2   2   0   2   0   0   0   2   0   2   0   2   0   2   2   0   0   2   0   2   0   2   2   2   0   2   2   2   2   0   2   0   2   0   0   0   0   2   0   2   2   2   2   0   2   0   0   0   2   2   0   0   0   2   2   0   0   2   2   2   0   0   2   0   2   2   2   2   0   2   2   0   2   2   2   2   2   0   2   2   2   0   2   0   0   0   0   2   0   2   0   0   2   2   2   0   2   0   2   2   2   2   0   2   0   2   2   0   0   0   2   0   2   0   0
 MK-4-1                 0   0   0   0   0   0   2   0   2   0   0   2   2   0   0   2   0   0   0   0   0   2   0   2   0   2   0   0   2   0   2   0   0   2   0   2   2   0   2   0   2   0   0   2   2   2   0   0   0   2   2   0   2   2   0   2   0   0   0   0   0   2   2   0   0   0   0   2   0   0   2   2   0   0   0   0   2   0   2   2   0   2   2   0   2   2   0   0   2   2   2   2   2   0   2   2   2   0   0   2   2   0   2   0   2   0   2   0   2   2   0   2   2   0   2   2   0   2   2   0   0   0   2   2   0   0   0   2   2   2   0   0   0   0   0   2   2   2   2   2   2   0   2   2   2   0   2   2   2   2   2   0   2   0   2   2   0   2   2   2   2   2   2   0   0   0   0   2   2   2   2   2   2   2   2   0   0   0   2   0   2   0   0   2   0   2   2   0   2   0   2   0   2   2   0   2   0   0   2   2
 MK-4-2                 0   0   0   0   0   0   2   0   2   0   0   2   2   0   0   2   0   0   0   0   0   2   0   0   0   2   0   0   2   2   2   0   0   2   0   2   2   0   2   0   2   2   0   2   2   0   0   0   2   2   2   0   2   2   0   2   0   0   2   0   0   2   2   0   0   0   0   0   0   0   2   2   0   0   2   0   2   0   2   2   2   0   2   0   2   2   0   2   2   2   2   2   2   0   2   2   2   0   0   2   2   0   2   0   2   0   0   2   2   2   0   2   0   0   2   2   0   2   2   0   0   0   2   2   0   0   0   2   2   2   0   0   0   0   0   2   2   2   2   2   2   0   2   0   2   0   2   2   2   2   2   0   2   0   2   2   0   0   2   2   2   2   2   0   0   0   0   2   2   0   2   2   2   2   2   0   0   2   2   0   2   0   0   0   0   2   2   2   2   0   2   0   2   2   0   2   2   2   2   2
 MK-4-3                 0   0   0   0   0   0   2   0   2   0   0   2   2   0   2   2   0   0   0   0   0   0   0   0   0   2   0   0   2   2   2   0   0   0   2   2   2   2   2   0   2   2   0   2   2   0   0   0   2   2   2   0   2   2   2   2   0   0   2   0   0   2   2   2   0   0   0   0   0   0   2   2   0   0   2   2   2   0   2   2   2   0   2   0   2   2   0   2   2   2   2   2   0   0   2   2   2   0   0   2   2   0   2   0   2   0   0   2   2   2   0   2   0   0   2   2   0   2   2   0   0   2   2   2   0   0   0   2   2   2   2   0   0   0   0   2   2   2   2   2   2   0   2   0   2   0   2   2   2   2   2   0   2   0   0   2   0   2   2   2   2   2   2   0   0   0   0   2   2   0   2   0   2   2   2   0   0   2   2   0   2   2   0   0   0   2   2   2   2   0   2   0   2   0   0   0   2   2   2   2
 MK-4-4                 0   0   0   0   0   0   2   0   2   2   0   2   2   0   0   2   0   0   0   0   0   0   0   0   0   2   0   0   2   0   2   2   0   0   2   2   2   2   2   0   2   2   2   2   2   0   0   0   2   2   2   0   2   2   2   2   0   0   2   0   0   2   0   2   2   0   2   2   0   0   2   2   0   0   0   2   2   0   2   2   2   0   2   0   2   2   0   2   2   2   2   2   0   0   0   2   2   0   0   2   2   0   2   0   2   2   0   2   2   0   0   2   0   2   2   0   0   2   2   0   0   2   2   0   2   0   0   2   2   2   0   0   0   0   0   2   2   2   0   2   2   0   2   0   2   0   0   2   2   2   2   0   2   0   0   0   0   0   0   2   0   2   2   0   0   0   0   0   0   0   2   2   2   2   2   0   0   2   2   0   2   2   0   0   0   2   2   2   2   0   2   0   2   0   2   0   2   2   2   2
 MK-4-5                 0   0   0   0   0   0   2   0   2   0   0   2   2   0   0   2   0   0   2   0   0   0   0   0   0   2   0   0   2   0   2   2   0   0   2   2   0   0   2   2   2   0   0   2   2   0   0   0   2   2   2   0   2   2   2   2   0   0   2   0   0   2   0   2   2   0   2   2   0   0   2   2   2   0   0   2   0   0   2   2   0   0   2   0   2   2   0   2   2   2   2   2   0   0   0   2   2   0   0   2   2   0   2   0   2   2   0   2   2   0   0   2   2   2   2   0   2   2   2   0   0   2   2   0   0   0   0   2   0   2   0   0   0   0   0   2   2   2   0   2   0   0   2   0   2   0   2   2   2   2   2   0   2   2   0   0   0   0   0   0   0   2   2   2   0   0   0   0   0   0   2   2   2   2   2   0   0   2   2   0   2   2   0   0   0   0   2   0   2   0   2   0   2   0   2   0   2   2   2   2
 MK-4-6                 0   0   0   0   0   0   2   0   2   0   2   2   2   0   0   2   2   0   2   0   0   2   0   2   0   2   0   0   2   0   2   2   0   0   2   2   0   0   2   2   2   0   0   2   2   0   0   0   2   2   2   0   2   2   2   2   0   2   0   0   0   0   0   2   2   0   0   2   2   0   2   2   2   0   0   2   0   0   2   2   0   0   2   0   2   2   0   2   0   2   2   0   0   0   0   2   2   2   0   2   2   0   2   0   2   2   0   2   2   0   0   2   2   2   2   0   2   2   2   0   2   2   2   2   0   0   0   2   0   2   0   0   2   0   0   2   2   2   0   2   0   0   0   0   0   0   2   2   0   2   2   0   2   2   0   0   0   2   0   0   0   2   2   2   0   0   0   0   0   0   2   2   0   2   2   0   0   2   2   2   2   2   0   0   0   0   2   0   2   0   2   0   2   0   0   0   2   2   2   2
 MK-4-7                 0   0   0   2   2   2   2   0   2   0   2   2   2   0   0   2   0   0   2   0   0   2   0   2   0   2   0   0   2   0   2   2   2   0   2   2   0   0   2   2   0   0   0   2   2   0   0   0   2   2   2   2   2   2   2   2   0   2   0   0   0   0   0   2   2   0   0   2   0   0   2   2   2   0   0   0   0   0   0   2   0   2   2   2   2   0   0   2   0   2   2   0   0   2   0   2   2   2   0   0   2   0   2   0   2   2   0   2   2   0   0   2   2   2   0   0   2   0   0   0   0   2   2   2   0   0   0   2   0   2   0   0   2   0   0   2   2   2   0   2   0   0   0   0   0   2   2   2   0   2   0   2   2   2   0   0   0   2   0   0   0   2   2   2   0   0   0   0   0   0   2   2   0   0   2   0   0   2   0   2   2   2   2   0   0   0   2   0   2   0   2   0   2   0   2   0   2   2   0   2
 MK-4-8                 0   0   0   2   2   2   2   0   2   2   2   2   2   0   0   2   0   0   2   0   0   2   0   2   0   2   0   0   2   0   2   2   0   0   2   2   2   0   2   2   0   0   0   2   2   2   0   2   2   2   2   2   2   2   2   2   0   2   0   2   0   2   0   2   0   0   0   2   0   0   2   2   2   0   0   0   0   0   0   2   0   2   2   2   2   0   0   2   0   2   2   0   0   2   0   2   2   0   0   0   2   0   2   0   0   2   0   2   2   0   0   2   2   2   0   0   2   0   0   0   2   2   0   2   0   0   0   2   0   0   0   0   2   0   0   2   2   2   0   2   0   0   0   0   0   2   2   2   0   2   0   2   2   2   0   0   2   2   0   0   0   2   2   2   0   0   0   0   0   2   2   2   0   0   2   0   0   2   0   2   2   2   2   0   0   0   2   0   2   0   2   0   2   0   2   0   0   2   0   2
 MK-4-9                 0   2   0   2   2   2   2   0   2   2   2   2   2   2   0   0   0   0   2   0   0   2   0   2   2   2   0   0   2   0   2   2   0   0   2   2   0   0   2   2   2   0   0   2   2   2   0   2   2   2   2   2   2   2   2   2   0   2   0   2   0   2   0   2   0   0   0   2   0   0   2   2   2   0   0   0   0   0   2   2   0   2   2   2   2   0   0   2   0   2   2   0   0   0   0   2   2   0   0   0   2   0   2   2   0   2   0   2   2   2   0   2   2   2   0   0   2   0   0   0   2   2   0   2   2   0   0   2   0   0   0   0   0   0   0   2   2   2   0   2   0   0   2   0   0   2   2   0   0   0   0   2   2   2   0   0   2   2   0   0   0   2   2   2   0   0   0   0   0   2   0   2   0   0   2   0   2   2   0   2   2   2   2   2   0   0   2   0   2   2   2   2   2   0   2   0   0   2   0   0
 MK-4-10                0   2   2   2   2   0   2   0   2   2   2   2   2   2   0   0   0   0   2   0   2   2   0   2   2   2   0   0   2   0   2   2   0   2   2   2   0   0   2   2   2   0   0   2   2   2   0   2   0   2   2   2   2   2   2   2   0   2   0   2   0   2   0   2   0   2   0   2   0   0   2   0   2   0   0   0   0   0   2   2   0   2   2   2   2   0   0   2   0   0   2   0   0   0   0   2   2   0   0   0   2   0   2   2   0   2   0   2   2   2   0   0   2   2   0   0   2   0   0   0   2   2   0   2   2   2   0   2   2   0   0   0   0   0   0   2   2   2   0   2   0   2   2   0   0   2   2   0   0   0   0   2   2   2   0   0   2   2   0   0   0   2   2   2   0   0   0   0   0   2   0   2   0   0   2   0   2   2   0   2   2   2   0   2   0   0   2   0   2   2   2   2   2   0   2   0   0   2   0   0
 MK-4-11                0   2   2   2   2   0   2   0   2   2   2   2   2   2   0   2   0   0   2   2   2   2   0   2   2   2   2   0   2   0   2   2   2   2   2   2   0   0   2   2   2   0   0   2   2   2   0   2   0   0   2   2   2   2   0   2   0   2   0   0   0   2   0   2   0   2   0   2   2   2   2   0   2   0   0   0   0   0   2   2   0   2   2   2   2   0   0   2   0   0   2   0   0   0   2   2   2   0   0   0   2   2   0   2   0   2   0   2   2   2   0   0   2   2   0   0   0   0   0   0   2   2   0   2   2   2   0   2   2   0   0   0   0   0   0   0   2   2   0   2   0   2   2   2   0   2   2   0   0   2   0   2   2   2   0   2   2   2   0   0   0   0   2   2   2   0   0   0   0   2   0   2   0   0   2   0   2   2   0   2   2   2   0   2   0   0   2   0   2   2   2   2   2   0   2   0   0   2   0   0
 MK-4-12                0   2   2   2   2   0   2   0   0   0   2   2   2   2   2   2   0   2   2   2   2   2   0   2   2   2   2   0   2   0   0   2   2   2   0   2   0   0   2   2   2   0   0   2   2   2   0   0   0   0   2   2   2   2   0   2   0   2   0   0   0   2   0   0   0   0   0   2   2   2   0   0   2   2   0   0   0   0   2   2   0   2   2   2   2   0   0   2   2   0   2   0   0   0   2   2   2   0   0   2   2   2   0   2   0   0   0   2   2   0   0   0   2   2   0   0   0   2   0   0   2   2   2   2   2   2   0   2   0   2   0   0   0   0   0   0   2   2   0   2   0   2   2   2   0   2   2   0   0   2   0   2   2   2   0   2   2   2   0   0   0   0   2   0   2   0   0   0   0   2   0   2   0   2   2   0   2   2   0   0   2   2   0   2   0   0   2   0   2   2   0   0   2   2   0   0   2   2   0   0
 MK-4-13                0   2   2   2   2   0   2   0   0   0   2   2   2   2   2   2   0   2   2   0   2   2   2   2   2   2   2   0   2   0   0   2   2   0   0   2   0   0   2   2   2   0   2   2   0   2   0   0   0   0   2   2   2   2   0   2   0   2   0   0   0   2   0   0   0   2   0   2   2   2   0   0   2   0   0   0   0   0   2   2   0   2   2   0   2   0   0   2   2   0   2   0   0   0   2   2   2   0   0   2   2   2   0   2   0   0   0   2   2   0   0   0   2   2   0   0   0   2   0   0   2   2   2   2   2   2   0   2   2   2   0   0   0   0   0   0   2   2   0   2   0   0   2   2   0   2   2   0   0   2   0   2   2   2   0   2   2   2   0   0   0   0   2   0   2   2   0   0   0   2   0   2   0   2   0   0   2   2   0   0   2   2   0   2   0   0   0   0   2   2   0   0   2   2   0   0   0   2   0   0
 MK-4-14                0   2   0   2   2   0   2   2   2   0   2   2   2   2   2   0   2   2   2   0   2   2   2   2   2   0   2   0   2   0   0   2   2   0   0   2   0   0   2   2   2   0   2   2   0   2   0   0   2   0   2   2   2   2   0   0   0   2   2   2   0   2   0   0   2   2   0   2   2   2   0   0   2   2   0   0   0   0   2   2   0   2   2   0   2   0   0   2   2   0   2   2   0   0   2   2   2   0   0   2   2   2   0   2   0   2   0   2   0   0   0   0   2   0   2   0   0   2   0   0   2   0   2   2   2   2   0   0   2   2   0   0   0   0   0   0   2   0   0   2   0   0   2   2   0   2   2   0   0   2   0   2   2   2   0   2   2   2   0   0   0   0   2   0   2   2   0   0   0   2   0   2   0   2   0   0   2   2   0   2   2   2   0   2   0   0   0   0   2   0   0   0   2   2   0   0   0   2   0   0
 MK-4-15                0   2   0   2   2   2   2   2   2   0   2   2   2   2   2   0   2   0   2   0   2   2   2   2   2   0   0   0   2   0   0   2   2   0   0   2   0   0   2   2   0   0   2   2   0   2   0   0   2   0   2   2   2   2   0   0   0   2   2   2   0   2   0   0   0   2   0   2   2   2   0   0   2   2   0   0   0   0   2   2   0   0   2   0   2   0   0   2   2   2   0   2   0   0   2   2   2   0   0   2   2   2   0   2   0   2   0   2   0   0   0   0   2   0   2   0   0   2   0   0   2   0   2   2   2   2   0   0   0   2   0   0   0   0   0   0   2   0   2   2   0   0   2   2   0   2   2   2   0   2   0   2   2   2   0   2   2   2   0   0   0   0   2   0   2   2   0   0   0   0   2   2   0   2   0   0   2   2   0   2   2   2   0   2   0   0   0   2   2   0   0   0   2   2   0   0   0   2   0   0
 MK-4-16                0   2   0   2   2   2   2   2   2   0   2   2   2   2   0   0   2   0   2   0   2   2   2   2   2   0   0   2   2   2   0   2   2   0   0   2   0   0   2   2   0   0   2   2   0   2   0   0   2   0   2   2   2   2   0   0   0   2   0   2   0   2   2   0   0   2   0   2   2   2   0   0   2   2   0   0   0   0   2   2   0   0   2   0   2   0   0   0   2   0   2   2   0   0   2   2   0   0   0   0   0   2   0   2   0   2   0   2   0   2   0   0   2   0   2   0   0   2   0   0   2   0   2   2   0   2   0   0   0   2   0   0   0   2   0   0   2   0   2   2   0   0   2   2   0   2   2   2   0   2   0   2   2   2   0   2   2   2   0   0   0   0   2   0   2   2   0   0   0   0   2   2   2   2   0   2   2   2   0   2   2   0   0   2   0   0   0   2   2   0   0   0   2   2   0   2   0   2   0   0
 MK-5-1                 0   0   0   2   2   0   2   2   2   0   0   2   0   2   2   0   2   2   0   2   0   0   0   0   2   2   0   2   0   2   2   2   0   0   0   2   2   0   2   2   0   2   2   0   2   2   0   2   0   2   2   2   2   0   2   0   2   0   2   2   2   2   2   0   2   0   0   2   2   0   0   2   0   2   0   2   0   0   0   0   2   0   2   2   0   0   0   2   2   0   2   0   0   2   2   0   2   0   0   0   0   0   2   2   2   0   0   0   2   0   2   2   0   0   2   0   2   0   2   0   2   0   2   0   2   2   0   2   2   2   0   2   2   2   0   0   2   0   0   0   2   0   0   2   2   2   0   0   2   2   2   2   0   2   0   2   0   2   2   0   0   2   0   0   0   2   0   0   2   0   2   2   2   2   0   0   2   0   2   2   0   0   2   2   2   0   2   0   0   2   2   2   0   0   2   0   0   2   2   0
 MK-5-2                 0   0   0   2   2   0   2   2   2   0   0   2   0   0   2   0   2   2   0   2   0   0   2   0   2   2   0   2   0   2   2   2   2   0   0   2   2   0   2   2   0   2   2   0   2   2   0   2   0   2   2   0   2   0   2   0   2   0   2   0   2   2   2   0   2   0   0   0   2   0   0   2   0   2   0   0   0   2   0   0   2   2   2   2   0   0   2   2   2   0   2   0   0   2   2   0   2   0   0   0   0   0   2   2   2   0   0   0   2   0   2   2   0   0   2   2   2   0   2   0   2   0   2   0   2   2   0   2   2   2   0   0   2   2   0   0   2   0   0   0   2   0   0   2   2   2   0   0   2   2   2   2   0   2   0   2   0   2   2   0   0   2   0   0   0   2   0   0   2   2   2   2   2   2   0   2   2   0   2   2   0   2   2   2   2   0   2   2   0   2   2   2   0   0   2   0   2   0   2   0
 MK-5-3                 0   0   0   2   2   0   2   2   2   0   0   2   2   0   0   0   2   2   2   2   0   0   2   0   2   2   0   2   0   0   2   2   2   0   0   2   2   0   2   2   0   2   2   2   0   2   0   2   0   2   2   0   2   0   2   0   2   0   2   0   2   2   2   0   2   2   0   0   2   0   0   2   0   2   0   0   0   2   0   0   2   2   2   2   0   0   2   2   2   0   2   0   0   2   2   0   2   0   0   0   0   2   2   2   2   2   0   0   2   0   2   2   0   0   2   2   2   0   2   0   2   0   2   0   0   2   0   2   2   2   0   0   2   2   0   0   2   2   0   0   2   0   0   2   2   0   0   0   2   2   2   2   0   2   0   2   0   2   2   0   0   2   0   0   0   2   0   0   2   2   2   2   2   2   0   0   2   0   2   2   0   2   2   2   0   0   2   2   0   2   2   2   2   0   2   0   2   0   2   2
 MK-5-4                 0   0   2   0   2   0   0   2   2   0   0   2   2   2   0   0   2   2   2   2   0   0   2   0   2   2   0   2   0   0   2   2   0   2   0   2   0   0   2   2   0   0   2   2   0   0   0   0   0   0   2   0   2   0   2   0   0   0   2   0   2   2   2   0   2   2   0   0   2   0   0   2   0   2   0   0   0   2   0   0   2   2   2   2   0   2   2   2   2   0   2   0   0   2   2   0   2   0   0   0   0   2   2   2   2   2   0   0   2   0   2   2   0   0   0   2   2   0   2   0   2   0   2   0   0   2   0   2   2   0   0   0   2   0   0   0   2   2   0   0   2   0   0   0   2   0   0   0   2   2   2   2   0   2   0   2   0   2   2   0   0   2   0   0   0   2   0   0   2   2   2   2   2   2   0   0   2   0   2   2   0   2   2   2   0   0   2   0   0   0   2   2   2   0   2   0   2   0   2   0
 MK-5-5                 0   0   2   0   2   0   0   2   2   0   0   2   2   2   0   0   2   2   2   2   0   0   2   0   2   2   0   2   2   0   2   2   0   2   0   2   0   0   2   2   0   0   2   2   0   0   0   0   0   0   2   0   2   0   2   0   0   0   2   0   2   2   2   0   2   2   2   0   2   0   0   2   0   2   0   0   0   0   0   0   2   2   2   2   0   2   0   0   2   0   2   0   0   2   2   0   2   0   0   2   0   2   2   2   0   2   0   0   2   0   2   2   0   0   0   2   2   0   0   0   2   2   2   0   0   2   0   2   2   0   0   0   2   2   0   0   2   2   0   0   2   0   0   0   2   0   0   0   2   2   2   2   0   2   0   2   0   2   2   0   0   2   0   0   0   2   0   0   2   2   2   2   2   2   0   0   2   0   2   2   0   2   2   2   0   0   2   0   0   2   2   2   2   0   2   2   2   0   2   0
 MK-5-6                 0   0   2   0   2   0   0   2   2   0   0   2   2   2   0   0   2   0   2   2   2   0   0   0   2   2   0   0   2   0   2   2   0   2   0   2   0   0   2   2   2   0   2   2   0   0   0   0   0   0   2   0   0   2   2   0   0   0   2   0   2   2   0   0   2   2   2   0   2   0   0   2   0   2   0   0   0   0   0   0   2   2   2   2   0   2   0   0   2   0   2   0   0   2   2   0   2   0   0   2   0   2   2   2   0   0   0   0   2   0   2   2   0   0   0   2   2   0   0   0   2   2   2   0   0   2   2   0   0   0   0   0   2   2   0   0   2   2   2   0   0   0   0   0   2   0   0   0   2   2   2   2   0   2   0   2   0   2   2   0   0   2   0   0   0   2   2   0   2   0   2   2   2   2   0   0   2   0   2   2   0   2   2   2   0   0   2   0   2   2   2   2   2   0   2   2   2   0   2   0
 MK-5-7                 0   2   2   0   0   0   0   2   2   0   0   2   2   2   0   0   2   0   2   2   2   0   0   0   2   2   0   0   2   2   2   2   0   2   0   2   0   0   2   2   2   0   2   2   0   2   0   0   0   0   2   0   0   2   2   0   0   0   2   0   2   2   0   0   2   2   2   0   2   0   0   2   0   2   0   0   0   0   0   0   2   2   2   2   2   2   2   2   2   0   2   0   2   2   2   0   2   0   0   0   0   2   2   2   0   0   0   0   2   0   2   2   0   0   0   2   2   0   0   0   0   2   2   0   0   2   2   0   0   0   0   0   0   2   2   0   0   2   2   0   0   0   0   0   2   0   0   2   2   2   2   2   0   2   2   2   2   2   2   0   0   2   0   0   0   2   2   0   2   0   2   2   2   2   0   0   2   0   2   2   0   0   0   2   0   0   2   0   2   2   2   2   2   0   2   2   2   2   2   0
 MK-5-8                 0   0   2   0   0   0   0   2   2   0   0   2   2   2   0   0   2   0   2   2   2   0   0   0   2   2   0   2   2   2   2   2   0   2   0   2   0   0   2   2   2   0   2   2   0   2   0   0   0   2   2   0   0   0   0   0   0   0   2   0   2   2   0   0   2   2   2   0   2   0   0   2   0   2   0   0   0   0   0   0   0   2   2   2   2   2   2   2   2   0   2   0   2   2   2   0   2   0   0   0   0   2   2   2   0   0   0   0   2   0   0   2   0   0   0   2   2   0   0   0   0   2   0   0   0   2   2   0   0   2   0   0   0   2   2   0   0   2   2   0   0   0   0   0   2   0   0   2   2   2   2   2   0   2   2   0   2   2   2   0   0   2   0   0   0   2   2   0   2   0   2   2   2   2   0   0   2   0   2   2   0   0   2   2   0   0   2   0   2   2   2   2   2   0   2   2   2   2   2   2
 MK-5-9                 0   0   2   0   0   0   0   2   2   0   0   2   2   2   0   0   2   0   2   2   0   0   0   0   2   0   0   2   2   2   0   2   0   0   0   2   0   0   2   2   2   0   2   2   0   2   0   0   0   0   2   0   0   0   2   0   2   0   2   2   2   0   0   0   0   2   2   0   2   0   0   2   0   2   0   0   0   0   0   0   0   0   2   2   2   2   2   2   2   0   2   0   2   2   2   0   2   2   0   0   0   2   2   0   0   0   0   0   2   0   0   2   0   0   0   2   2   0   0   0   0   2   2   0   0   0   2   2   0   2   0   0   0   0   2   0   0   2   2   0   0   0   0   0   2   0   0   2   2   2   2   2   0   2   2   0   2   2   2   0   0   2   0   0   0   2   2   0   2   0   0   2   2   2   0   0   2   0   2   2   0   0   2   2   0   0   2   0   2   2   2   2   2   2   2   2   2   2   2   2
 MK-5-10                0   0   2   0   0   0   0   2   2   0   0   2   0   2   0   0   2   0   2   2   0   0   0   0   0   0   0   2   2   2   0   2   0   0   0   2   0   0   2   2   2   0   2   2   0   2   0   0   0   0   2   0   0   0   2   0   2   0   2   2   2   0   0   0   0   2   2   0   2   0   0   2   0   2   0   0   0   0   0   0   2   0   2   0   2   2   2   2   2   0   2   2   2   2   2   0   2   0   0   0   0   0   2   0   0   0   0   0   2   0   0   2   0   0   0   2   2   0   0   0   0   2   0   0   0   0   2   2   0   2   0   0   0   0   2   0   0   2   2   0   0   0   0   0   2   2   0   2   2   2   2   2   0   2   2   0   2   2   2   0   0   2   0   0   0   2   2   0   2   0   0   2   2   2   0   0   2   0   2   2   0   0   2   2   0   2   2   0   2   2   2   2   2   2   2   2   2   2   0   2
 MK-5-11                0   0   2   2   0   0   0   2   2   0   0   0   0   0   0   2   2   0   2   2   0   0   0   0   0   0   0   2   2   2   0   2   2   0   0   2   0   0   2   2   2   0   2   2   0   2   0   0   0   0   2   2   0   0   2   0   2   0   2   2   2   0   0   0   2   2   2   0   2   0   0   2   0   2   0   0   0   0   0   0   2   0   2   0   2   2   2   2   2   0   2   2   2   2   2   0   0   0   0   0   0   0   2   0   0   0   0   2   2   0   0   2   0   0   0   2   2   0   0   0   0   2   0   0   0   0   2   2   0   2   2   0   0   0   2   2   0   2   2   0   2   0   0   0   2   2   0   0   2   2   2   2   2   2   2   0   2   2   2   0   0   0   0   0   2   2   2   0   2   0   0   2   0   2   0   0   2   0   2   0   0   0   2   2   0   2   2   0   2   2   2   2   2   2   2   2   2   2   0   2
 MK-5-12                0   0   0   2   0   0   0   0   2   0   0   0   0   0   0   2   2   0   2   2   0   0   0   0   0   0   0   2   2   2   0   2   2   0   0   2   0   0   2   2   2   0   2   2   0   2   0   0   0   0   2   2   0   0   2   0   2   0   2   2   2   0   0   0   0   2   0   0   2   0   0   2   0   2   0   0   0   0   0   0   2   2   2   0   2   2   2   2   2   0   2   2   2   2   2   2   0   0   0   0   0   0   2   0   0   0   0   2   2   0   0   2   2   0   0   0   2   0   0   0   0   0   0   0   0   0   2   2   0   2   2   0   0   0   2   0   0   2   2   0   2   0   0   0   2   0   0   0   2   2   2   2   2   2   2   2   2   2   2   0   0   0   0   0   0   2   2   0   0   0   0   2   0   2   0   0   2   0   2   0   0   0   2   2   0   2   2   0   2   2   0   2   0   2   2   2   2   2   0   2
 MK-5-13                0   2   2   2   0   0   0   0   2   0   0   0   0   0   0   2   2   0   2   0   0   2   0   0   0   0   0   2   2   2   2   2   2   0   0   2   0   0   2   2   2   0   2   2   0   2   0   0   0   0   2   2   2   0   2   0   2   0   2   2   2   0   0   2   0   2   2   0   2   0   0   2   0   0   0   0   0   0   0   0   2   2   2   0   2   2   2   2   2   0   2   2   2   2   2   2   0   0   0   0   0   0   2   0   0   0   2   2   2   0   0   2   2   0   0   0   2   0   0   0   0   0   0   0   0   0   2   2   0   2   2   0   0   0   2   0   2   2   2   0   2   0   0   2   0   0   0   2   2   2   2   2   2   2   2   2   2   2   2   0   0   0   0   0   0   2   2   0   0   0   0   2   0   2   0   0   2   0   0   0   0   0   2   0   0   2   2   0   0   2   0   2   0   2   2   0   2   2   0   2
 MK-5-14                0   2   2   2   0   0   0   0   2   0   0   0   0   0   0   2   0   0   2   0   0   2   0   0   0   0   0   2   2   2   2   2   0   0   0   2   0   0   2   2   2   0   2   2   0   2   0   0   0   0   2   2   2   0   2   0   2   0   2   2   2   0   0   0   0   2   2   0   0   0   0   2   0   0   0   0   0   0   0   0   2   2   2   0   2   2   2   2   2   0   2   2   2   2   2   2   0   0   0   0   0   0   2   0   2   0   2   2   2   0   0   2   2   0   0   0   2   0   0   0   0   0   0   2   0   0   2   0   0   2   2   0   0   2   2   0   2   2   2   0   2   0   0   2   0   0   0   2   2   2   2   2   0   2   2   2   2   2   2   0   0   0   0   0   0   2   2   0   0   0   2   2   0   2   0   0   0   0   0   0   0   0   2   0   2   2   2   0   0   2   2   2   0   2   2   0   2   2   0   2
 MK-5-15                0   0   2   2   0   0   0   0   0   0   0   0   0   2   0   2   0   0   2   0   0   2   0   0   0   0   0   2   0   2   2   2   0   0   0   2   0   2   2   2   2   0   2   2   0   2   0   0   0   0   2   2   2   0   0   0   2   0   2   2   2   0   0   0   2   2   2   0   0   0   0   2   0   0   2   0   0   0   0   0   2   2   2   0   2   2   2   2   2   0   2   2   2   2   2   2   0   0   0   0   0   0   2   0   0   0   2   2   2   0   0   2   2   0   0   0   2   0   0   0   0   0   0   2   2   0   2   0   0   2   2   2   0   2   2   0   2   2   2   0   2   0   0   2   0   0   0   2   2   2   2   2   2   2   2   2   2   0   0   0   0   2   2   0   0   2   2   0   0   0   2   2   0   2   2   0   0   0   2   0   0   0   2   0   2   2   2   0   0   2   2   2   0   2   2   0   0   2   0   2
 MK-5-16                0   0   2   2   0   0   0   0   0   0   0   0   0   2   0   2   0   0   2   0   0   2   0   0   0   0   0   2   0   2   2   2   0   0   0   2   0   2   2   0   2   0   2   0   0   2   0   0   0   0   2   2   2   0   0   0   2   0   2   2   0   0   0   2   2   2   2   0   0   0   0   2   0   0   2   0   0   0   0   0   2   2   2   0   2   2   2   2   2   2   2   0   2   2   2   2   0   0   0   0   0   0   2   0   0   0   2   2   2   0   0   2   2   2   0   0   2   0   0   0   0   0   0   2   0   0   0   2   0   2   2   2   2   2   2   0   2   2   2   0   2   0   0   2   0   2   0   2   2   2   2   2   2   2   2   2   2   0   0   2   0   2   2   0   2   2   2   0   0   0   2   2   0   2   2   0   0   0   2   0   0   0   2   0   2   2   2   0   0   2   2   2   0   2   2   0   0   2   0   2
 MK-6-1                 2   0   0   2   2   0   2   0   0   0   0   0   0   0   2   2   0   2   0   2   0   0   2   2   2   2   0   2   0   2   2   2   0   0   0   0   2   2   0   0   0   2   0   0   2   2   2   2   2   2   0   0   0   2   0   2   0   0   2   2   0   0   0   0   2   2   2   2   2   0   2   2   2   2   0   0   2   2   0   0   2   0   2   2   0   0   2   0   2   0   0   2   0   0   0   2   2   2   0   2   2   0   0   0   2   0   2   2   0   2   2   2   0   2   0   0   2   0   2   0   2   0   0   0   0   2   0   0   2   2   0   0   2   2   0   2   2   0   0   0   2   0   2   2   0   2   2   2   0   0   2   0   2   0   0   2   0   0   2   2   0   0   2   2   0   0   2   0   2   2   0   2   0   2   2   0   2   2   2   2   0   2   0   2   2   2   0   0   0   0   0   2   0   0   0   2   2   2   2   0
 MK-6-2                 2   0   0   2   2   0   2   0   0   0   0   0   0   0   2   2   0   2   0   2   0   0   2   2   2   2   0   2   0   0   2   2   0   0   0   0   2   2   0   0   0   2   0   0   2   2   2   2   2   2   0   0   0   2   0   2   0   0   2   2   0   0   0   0   2   2   2   2   2   0   2   2   2   2   0   0   2   2   0   0   2   0   2   2   0   0   2   0   2   0   0   2   0   0   0   2   2   2   0   2   0   2   0   0   2   0   2   2   0   2   2   2   0   2   0   0   2   0   2   0   2   0   2   0   2   2   0   0   2   2   0   0   2   2   2   2   2   0   0   0   2   0   2   2   0   2   2   2   2   0   2   0   2   0   0   2   0   0   2   2   0   0   2   2   0   0   2   0   2   2   0   2   0   2   2   0   2   0   2   2   0   2   0   2   2   0   0   0   2   2   0   2   0   0   0   2   2   2   2   0
 MK-6-3                 2   0   0   2   2   0   2   0   0   2   0   0   0   0   2   2   0   2   0   2   0   0   2   2   2   2   0   2   0   0   2   2   0   0   0   0   2   2   0   0   2   2   0   0   2   2   0   2   2   2   0   2   0   2   0   2   0   0   2   0   0   0   0   2   2   2   2   2   2   0   0   2   2   2   0   0   2   2   0   0   2   0   2   0   0   0   2   0   0   0   0   2   0   0   0   0   2   2   0   0   0   0   0   0   2   0   2   2   2   2   2   2   0   2   0   0   2   0   2   2   2   0   2   0   2   2   2   0   2   2   0   2   2   2   2   2   2   0   0   0   2   0   2   2   0   2   2   0   2   2   2   0   2   0   0   2   0   0   2   2   0   2   2   2   0   0   2   0   2   2   0   2   0   2   2   0   2   0   2   2   0   0   0   2   2   0   0   0   2   2   0   2   0   0   0   2   2   2   2   0
 MK-6-4                 2   0   0   2   2   0   2   0   0   2   0   0   0   0   2   0   0   2   0   2   0   0   2   2   2   2   0   2   0   0   0   2   0   0   0   2   2   2   0   0   2   2   2   0   2   2   2   2   2   2   0   2   0   2   0   2   2   0   2   0   2   0   2   2   2   2   2   2   2   0   0   2   0   2   0   0   2   2   0   0   2   0   2   0   0   2   0   0   0   0   0   2   0   0   2   0   2   2   0   0   0   0   0   0   0   0   2   2   2   0   2   0   0   2   0   0   2   0   2   2   2   2   2   0   2   2   2   0   2   2   0   2   2   2   2   0   2   0   0   0   2   0   2   2   0   2   2   0   2   2   2   0   2   0   0   2   0   0   0   2   0   0   2   2   0   0   2   0   2   2   0   2   0   2   2   0   0   0   2   2   0   0   0   0   2   2   0   0   2   2   0   2   0   0   0   2   0   2   2   0
 MK-6-5                 2   0   0   2   2   0   2   0   0   2   0   2   0   0   2   0   0   2   0   2   2   0   2   2   2   2   0   2   0   0   0   2   0   0   0   2   2   2   0   0   2   2   2   0   2   2   2   2   2   2   2   2   0   2   0   2   2   0   2   2   2   0   2   2   2   2   2   2   2   0   0   2   0   2   0   0   2   0   0   0   2   2   0   0   0   2   0   2   0   0   0   0   0   0   2   0   2   2   0   0   0   0   0   2   0   0   2   2   2   0   2   0   0   2   0   0   2   0   2   2   0   2   2   0   2   2   2   0   2   2   0   2   2   2   2   2   2   0   0   0   2   0   2   2   0   2   2   0   2   2   2   0   2   0   0   2   0   0   0   2   0   0   2   0   2   0   2   0   2   2   0   2   0   2   2   0   2   0   2   2   2   2   0   0   2   2   0   0   2   2   0   2   0   0   0   2   0   0   2   0
 MK-6-6                 2   2   0   2   2   0   0   0   0   2   0   2   2   0   0   0   2   2   0   2   2   2   2   2   2   2   0   2   2   0   0   2   0   0   0   2   2   2   0   0   2   2   2   0   2   2   2   2   2   2   2   2   0   2   0   2   2   0   2   2   2   0   2   2   0   2   2   2   2   0   0   2   0   2   0   0   2   0   0   0   2   2   2   0   0   2   2   2   0   0   0   0   0   0   2   0   2   2   0   0   0   2   0   2   0   0   2   2   2   0   2   0   0   2   0   0   2   0   2   2   0   2   2   0   2   2   2   2   2   2   0   2   2   2   2   2   0   0   0   2   2   0   2   2   0   2   2   0   2   0   2   0   2   0   0   2   0   0   0   2   0   0   2   0   2   0   2   0   2   2   0   2   0   2   2   0   2   0   2   2   2   2   0   0   2   2   0   0   2   2   0   2   0   0   0   2   0   2   2   0
 MK-6-7                 2   2   0   2   2   0   0   0   0   2   0   2   0   0   0   0   2   2   0   2   2   2   0   2   2   2   0   2   0   0   0   2   0   0   0   2   2   2   2   0   2   2   2   0   2   2   2   2   2   2   2   2   0   2   0   0   2   0   2   2   2   0   2   2   2   2   2   2   2   0   0   2   0   2   0   0   2   0   0   0   2   2   2   0   0   2   2   2   0   0   0   0   0   0   2   0   0   2   0   0   0   2   0   2   0   0   2   0   2   0   2   0   0   2   2   0   2   0   2   2   0   0   2   0   0   2   2   2   2   2   0   2   2   2   2   2   0   0   0   2   2   0   2   2   0   2   2   0   2   0   2   0   2   0   0   2   0   0   0   2   0   2   2   0   0   0   0   0   2   2   0   2   0   2   2   0   2   0   2   2   2   2   0   2   2   2   2   0   2   2   0   0   0   0   0   2   0   0   2   2
 MK-6-8                 2   2   2   2   2   0   0   0   0   2   2   2   0   0   2   0   2   2   0   2   2   2   0   2   2   2   0   2   0   0   0   2   0   0   0   2   2   2   0   0   2   2   2   0   2   2   2   2   2   2   2   2   0   2   0   0   2   0   2   2   2   0   2   2   2   0   2   2   2   0   0   2   0   2   0   0   2   2   0   0   0   2   2   0   2   2   2   2   0   0   0   2   0   0   2   0   0   2   0   0   0   2   0   2   0   0   2   2   0   0   2   0   0   2   0   0   2   0   2   2   0   0   2   0   0   0   2   2   2   2   0   2   2   2   2   2   2   2   0   2   2   2   2   2   2   2   2   0   2   0   2   0   2   0   2   2   2   0   0   2   0   2   2   0   2   2   0   0   0   2   0   2   0   2   2   0   2   0   2   2   2   2   0   0   2   2   2   0   2   2   0   2   0   0   2   2   0   0   2   2
 MK-6-9                 2   2   2   2   2   0   0   0   0   2   2   2   2   0   0   0   2   2   0   2   2   2   0   2   0   2   0   2   0   0   0   2   0   0   0   2   2   2   0   2   2   2   2   0   2   2   2   2   0   2   2   2   0   2   0   0   2   0   2   2   2   0   2   2   2   0   2   2   2   0   0   2   0   2   0   0   2   2   0   2   0   2   0   0   0   2   2   2   0   2   0   0   0   0   0   0   0   2   0   0   0   2   0   2   0   0   2   2   0   0   2   0   0   2   0   0   0   2   2   2   0   0   0   0   0   0   2   0   2   2   0   2   2   2   2   2   2   2   0   2   2   2   2   2   2   2   2   0   2   2   2   0   2   2   2   2   2   0   0   2   0   2   2   0   2   2   0   2   0   2   2   2   0   2   2   0   2   0   2   2   2   2   0   0   0   2   2   0   2   2   2   2   0   0   0   2   0   0   2   2
 MK-6-10                2   2   2   2   2   0   0   2   0   2   2   2   2   0   0   0   2   2   0   2   2   2   0   2   0   2   0   2   0   2   2   2   0   0   0   2   2   2   0   2   2   2   2   0   2   2   0   2   0   2   2   2   0   2   0   0   2   0   2   2   2   2   2   2   2   0   2   2   2   0   0   2   2   2   0   0   0   2   0   2   0   0   0   0   0   0   2   2   0   2   0   2   0   0   0   0   0   2   0   0   0   2   0   2   0   0   2   2   0   0   2   2   0   2   0   0   0   2   2   2   0   0   0   0   0   0   0   0   2   2   0   2   2   0   2   2   2   2   0   2   2   0   2   2   2   2   2   0   2   2   2   2   2   2   0   2   2   0   0   2   0   2   2   0   2   2   0   2   0   2   2   2   0   2   2   2   2   0   2   2   2   2   0   0   2   2   2   0   2   2   2   2   0   0   0   2   0   0   2   2
 MK-6-11                2   2   0   2   2   0   0   2   0   2   2   2   2   0   0   0   0   2   0   2   2   2   0   2   0   2   0   2   0   2   2   2   0   0   0   2   2   2   0   2   2   2   0   0   2   2   0   2   0   0   2   2   0   2   0   0   2   0   2   0   2   2   2   2   2   0   2   2   2   2   0   2   2   2   0   0   0   2   0   2   0   0   0   0   0   0   2   2   0   2   0   2   0   0   0   0   2   2   0   0   0   2   0   2   0   0   2   2   0   0   2   2   2   0   0   0   0   2   2   2   0   0   0   0   0   0   0   0   2   2   0   0   2   0   2   2   2   2   0   0   2   0   2   2   2   2   2   0   2   2   2   2   0   2   0   2   2   2   0   2   0   2   2   0   2   2   0   2   0   2   0   2   0   2   2   2   2   0   2   2   2   2   0   0   2   2   2   0   2   2   2   2   0   0   0   2   0   0   2   0
 MK-6-12                2   2   0   2   2   2   0   2   0   2   2   2   2   0   0   2   2   2   0   2   2   2   0   2   0   2   0   2   0   2   2   2   0   0   0   2   2   0   0   2   2   0   0   0   2   2   0   2   0   0   2   2   2   2   2   2   2   0   2   0   2   2   2   2   2   0   2   2   2   0   0   2   2   2   0   0   0   2   0   2   0   0   0   0   0   0   2   2   0   2   0   2   0   2   0   0   2   2   0   0   0   2   0   2   0   2   2   2   0   0   2   2   0   0   0   0   0   2   2   2   0   0   0   0   0   2   0   0   2   2   0   0   2   0   2   2   2   2   0   0   2   0   2   2   2   2   2   0   2   2   2   2   0   2   0   2   2   2   0   2   0   2   0   0   2   2   0   2   0   2   0   2   0   2   2   2   2   0   2   2   2   2   0   0   2   2   2   0   2   2   2   2   0   0   0   2   0   0   2   0
 MK-6-13                2   2   0   2   0   2   2   2   0   2   2   2   2   0   0   2   2   2   0   2   2   2   0   2   0   0   0   2   0   2   2   2   2   0   0   2   2   0   0   0   2   0   0   0   2   2   0   0   0   0   2   2   2   2   2   2   0   0   0   0   2   2   0   0   2   0   2   2   2   0   0   2   2   2   0   0   0   2   0   2   0   0   0   0   0   0   2   2   0   2   2   2   0   2   2   0   2   2   0   0   0   2   0   2   0   2   2   2   0   0   2   2   0   0   0   2   0   2   2   2   2   0   0   0   0   2   0   0   2   2   2   0   2   0   2   2   2   2   0   0   0   0   0   2   2   2   2   0   2   2   2   2   0   2   0   2   2   2   0   2   0   2   0   2   2   2   0   2   2   2   0   2   0   2   2   2   2   0   2   2   2   0   0   0   2   0   2   0   2   2   2   2   0   0   2   2   0   2   2   0
 MK-6-14                2   2   0   2   0   2   2   2   0   2   2   2   2   0   2   2   2   2   0   2   2   2   0   2   0   0   0   2   0   2   2   2   2   0   0   2   2   2   0   0   2   0   0   0   2   2   0   0   2   0   2   2   0   0   2   2   0   0   2   0   2   2   0   0   2   0   2   2   2   0   2   2   2   2   0   0   0   2   0   2   0   0   0   0   0   2   2   2   0   2   2   2   0   2   2   0   2   2   0   0   0   2   0   2   0   2   2   2   0   2   2   2   0   0   0   0   0   2   2   2   2   0   0   0   0   2   0   0   2   2   2   0   2   0   2   0   2   2   0   2   0   0   0   2   2   2   2   0   2   2   0   0   0   2   0   2   2   2   0   2   0   2   0   2   2   2   0   2   2   2   2   2   0   2   2   2   2   0   2   2   2   2   0   0   2   0   2   0   2   2   2   2   0   0   2   2   0   2   2   0
 MK-6-15                2   2   0   2   0   0   2   0   0   2   2   2   2   0   2   2   2   0   0   2   2   2   0   2   0   0   0   2   0   2   2   2   2   0   0   2   2   2   2   2   2   0   2   0   2   2   0   0   2   0   2   2   0   0   2   2   0   2   0   2   2   2   2   0   2   0   2   2   2   0   2   2   2   2   0   0   0   2   0   2   0   0   0   0   0   2   2   2   0   2   2   2   2   2   2   0   2   2   2   0   0   2   0   0   0   2   2   2   2   2   2   2   0   0   0   0   0   2   2   2   2   0   0   2   0   2   0   0   2   2   2   2   2   0   2   0   2   2   0   2   0   0   0   2   2   2   2   0   2   2   0   0   0   2   0   2   2   2   2   2   0   2   0   0   2   2   0   2   2   2   2   2   2   2   2   2   2   0   2   2   2   0   0   0   2   0   2   0   2   2   2   0   0   0   2   2   0   2   2   0
 MK-6-16                2   2   0   0   0   0   2   0   0   2   2   2   2   0   2   2   2   0   0   2   2   2   0   2   0   0   0   2   0   2   2   2   2   0   0   2   2   2   2   2   0   0   2   0   2   2   0   0   2   0   2   2   0   0   2   2   0   2   0   2   2   2   2   0   2   0   2   2   2   0   2   0   2   2   0   0   0   2   2   2   0   0   0   0   0   2   0   2   0   2   2   2   2   2   2   0   2   2   2   0   0   2   0   0   0   2   2   2   2   2   2   2   0   0   0   0   2   2   2   0   2   0   0   2   0   0   0   0   2   2   2   2   2   0   0   0   2   2   0   2   0   0   0   2   0   0   2   0   0   0   0   0   0   2   0   2   2   2   2   2   0   2   0   0   2   2   0   2   2   2   2   2   2   2   2   2   2   0   2   2   2   0   0   0   2   0   2   0   2   2   2   0   0   0   2   2   0   2   2   0
 
!****************************************** Phenotypic Data **********************************************************
!-100.0 is resevred for missing phenotype
SimulatedTrait1         9.7899   10.0194    9.4141    9.9609    9.4597    8.8731   10.6113    8.7568    9.5821   10.1609   10.4735   10.4581   10.6726   12.1266   12.3522   12.3335   10.1931   10.2718    9.6478    9.5221    8.3291    9.9043    9.7709   10.7179    9.2350   10.6204    9.4403   11.5828    9.4345    8.5020   11.7311   10.8699    9.2039   13.3805    8.6070   10.4637    9.6841   12.0247    8.7802    9.6738   10.1127   11.5417    8.7470    9.6367   10.9884    8.2439    9.6282    9.0074    8.7901    9.0504   12.5129    9.4490    6.6201    9.6503   11.1557    8.9997    8.7279   11.7237   11.5347    8.3939   10.8186    9.6969   10.2091   11.4764    9.3525   11.9249   10.0033    8.4032    8.7027   10.1446    7.5401   12.8462    9.6797    9.4156    9.3452   10.6688   10.5446   11.3047   10.6655    7.2339   11.3886    8.9277   11.1320    9.3581   11.5843   10.7052    6.9994   12.0407   11.6141   10.2196   10.4128    8.8983    7.3339    8.4545   10.1164    8.8845   10.1624   10.2787    8.1228   10.4315    7.2496    9.5763   10.3475    9.3647    8.4090    9.4227    7.3425    9.9207    9.6987    9.8366   11.9550   12.4137    9.3821    9.0866    8.8948   10.8967   10.4085    9.8547    9.8821    9.8590   10.6391   10.9126   11.4701    9.0563    9.3922    9.0539    9.8332    8.4663   12.5322   10.8977   10.2273    9.3247   11.6138    8.1538    9.1351   11.9530    9.2730   10.3279    9.1513   10.1139   10.5038    8.5160   11.1717    9.6985   10.0153    7.1818   10.0748    9.1780   12.4721   10.0129    8.7951   10.0323   10.4252   11.9638    7.2010    9.1344    5.9789    8.8965   10.8280    9.4534    9.4521   12.1128    8.5426    7.9791    6.7359   11.3608    7.6064    8.4992   10.4012   10.6378   10.1779   11.9677    9.6231   10.3035    9.4372    8.8932    8.8543    8.3840   11.5096   10.5063   11.2004   10.9887   11.4352   10.8859    8.4000    9.4756   10.0767   11.8511    9.0743    9.6683    8.9729    8.9104    9.3434    9.4315   10.7828   10.5145   11.3075    9.9771   11.9056    9.9196
SimulatedTrait2        15.7892   13.7383   16.1345   14.9532   16.1693   15.7323   12.1889   17.1735   16.5938   14.7013   14.3283   15.7683   14.8093   15.4118   15.7518   14.2269   17.3001   17.0451   16.2561   15.0737   15.2442   16.0567   15.2838   14.3495   17.3746   14.2019   12.6285   14.8740   12.8147   15.8862   13.5746   16.6876   16.3688   15.6873   14.5106   17.3600   15.4789   15.4988   15.2983   16.0765   15.6975   14.3502   15.4309   16.5986   13.9999   14.7803   14.9057   14.4789   14.5864   15.5349   17.8650   14.9288   15.5002   14.8590   13.3733   15.8010   15.0757   13.6590   16.6283   13.9238   19.0052   13.4762   17.3489   15.2658   13.1210   18.8764   12.5580   14.3041   17.8684   17.0352   12.6010   13.5959   14.9587   12.2681   15.8312   13.0468   13.7184   15.6199   17.9342   15.0671   14.0489   14.9793   16.0493   15.8523   12.9148   14.3048   15.2024   13.5940   14.9883   14.5621   15.9553   14.6408   15.0568   17.1889   15.3223   14.0049   14.2828   13.7587   14.2922   18.8181   14.0135   15.4476   16.7029   15.4168   12.5071   14.7716   14.1563   15.7540   14.7074   14.2128   15.7985   14.6579   13.2268   15.4581   15.6192   12.5490   15.6667   15.6402   14.2421   17.2208   15.6131   12.8441   16.3882   14.1130   15.4688   15.6271   13.5969   14.0923   14.5882   14.0677   14.9499   14.4745   13.1951   15.0241   13.2685   13.3132   15.7567   17.7010   14.4687   16.7895   16.8012   12.7567   15.2278   13.5953   13.6594   16.9199   13.5433   15.4278   15.6891   14.5022   15.9289   12.8977   12.8027   15.7272   14.4547   13.8016   14.3733   15.0101   14.7552   17.1533   13.5996   17.8868   14.3018   14.7167   13.3640   15.6785   14.0546   12.7180   15.7282   16.4475   14.7183   16.4812   16.2180   15.5628   17.8159   13.4293   16.1504   16.1318   14.5037   14.0125   14.6393   14.9511   15.5338   17.1196   15.6091   17.3144   14.3854   15.4102   16.7685   14.1805   15.8548   16.4985   14.3555   13.3894   14.4049   15.8045   14.5387   12.3161   16.4887   15.7864
 
