# Supplementary material for: Inclusive Composite Interval Mapping of QTL by Environment Interactions in Biparental Populations
Source: PLoS One. 2015 Jul 10;10(7):e0132414. doi: 10.1371/journal.pone.0132414 (PMC4498613; doi:10.1371/journal.pone.0132414)
Supplement: S3 File — (ZIP) [file pone.0132414.s003.zip › Simulation for unliked model/Simulated popualtions/run_00022.met]

!**********************Note: lines staring with "!" are remarks and will be ignored in the program********************
!*********************************General Information**********************************
!Assuming F1 = P1 x P2, populations available in QTL IciMapping are: 
!  1, P1BC1F1 = P1 x F1, the first backcrossing where P1 is used as the recurrent parent;
!  2, P2BC1F1 = P2 x F1, the first backcrossing where P2 is used as the recurrent parent;
!  3, F1DH, F1-derived doubled haploids; 
!  4, RIL or F1RIL, recombination inbred lines through the repeated selfing of F1;
!  5, P1BC1RIL, recombination inbred lines through the repeated selfing of P1BC1F1;
!  6, P2BC1RIL, recombination inbred lines through the repeated selfing of P2BC1F1;
!  7, F2, the selfing generation of F1;
!  8, F3, the selfing generation of F2;
!  9, P1BC2F1, the second backcrossing where P1 is used as the recurrent parent; 
! 10, P2BC2F1, the second backcrossing where P2 is used as the recurrent parent;
! 11, P1BC2RIL, recombination inred lines through the repeated selfing of P1BC2F1; 
! 12, P2BC2RIL, recombination inred lines through the repeated selfing of P2BC2F1; 
! 13, P1BC1F2, the selfing generation of P1BC1F1; 
! 14, P2BC1F2, the selfing generation of P2BC1F1; 
! 15, P1BC2F2, the selfing generation of P1BC2F1; 
! 16, P2BC2F2, the selfing generation of P2BC2F1; 
! 17, P1BC1DH, P1BC1F1-derived doubled haploids; 
! 18, P2BC1DH, P2BC1F1-derived doubled haploids; 
! 19, P1BC2DH, P1BC2F1-derived doubled haploids; 
! 20, P2BC2DH, P2BC2F1-derived doubled haploids; 
   3      !Mapping Population (see remarks above)
   2      !Mapping Function (1 for Kosambi; 2 for Haldane; 3 for Morgan)
   2      !Marker Space Type (1 for intervals; 2 for positions)
   1      !Marker Space Unit(1 for centiMorgans; 2 for Morgan)
   6      !Number of Chromosomes (or Linkage Groups)
 200      !Size of the mapping population
   2      !Number of environments
 
!***************************************** Chromosomes and Linkage Maps **********************************************
!Chromosome                 NumMarkers
-CH1                        16
-CH2                        16
-CH3                        16
-CH4                        16
-CH5                        16
-CH6                        16
!Linkage map (Marker name followed by position or the interval length)
 MK-1-1                1     0.000
 MK-1-2                1    10.000
 MK-1-3                1    20.000
 MK-1-4                1    30.000
 MK-1-5                1    40.000
 MK-1-6                1    50.000
 MK-1-7                1    60.000
 MK-1-8                1    70.000
 MK-1-9                1    80.000
 MK-1-10               1    90.000
 MK-1-11               1   100.000
 MK-1-12               1   110.000
 MK-1-13               1   120.000
 MK-1-14               1   130.000
 MK-1-15               1   140.000
 MK-1-16               1   150.000
 MK-2-1                2     0.000
 MK-2-2                2    10.000
 MK-2-3                2    20.000
 MK-2-4                2    30.000
 MK-2-5                2    40.000
 MK-2-6                2    50.000
 MK-2-7                2    60.000
 MK-2-8                2    70.000
 MK-2-9                2    80.000
 MK-2-10               2    90.000
 MK-2-11               2   100.000
 MK-2-12               2   110.000
 MK-2-13               2   120.000
 MK-2-14               2   130.000
 MK-2-15               2   140.000
 MK-2-16               2   150.000
 MK-3-1                3     0.000
 MK-3-2                3    10.000
 MK-3-3                3    20.000
 MK-3-4                3    30.000
 MK-3-5                3    40.000
 MK-3-6                3    50.000
 MK-3-7                3    60.000
 MK-3-8                3    70.000
 MK-3-9                3    80.000
 MK-3-10               3    90.000
 MK-3-11               3   100.000
 MK-3-12               3   110.000
 MK-3-13               3   120.000
 MK-3-14               3   130.000
 MK-3-15               3   140.000
 MK-3-16               3   150.000
 MK-4-1                4     0.000
 MK-4-2                4    10.000
 MK-4-3                4    20.000
 MK-4-4                4    30.000
 MK-4-5                4    40.000
 MK-4-6                4    50.000
 MK-4-7                4    60.000
 MK-4-8                4    70.000
 MK-4-9                4    80.000
 MK-4-10               4    90.000
 MK-4-11               4   100.000
 MK-4-12               4   110.000
 MK-4-13               4   120.000
 MK-4-14               4   130.000
 MK-4-15               4   140.000
 MK-4-16               4   150.000
 MK-5-1                5     0.000
 MK-5-2                5    10.000
 MK-5-3                5    20.000
 MK-5-4                5    30.000
 MK-5-5                5    40.000
 MK-5-6                5    50.000
 MK-5-7                5    60.000
 MK-5-8                5    70.000
 MK-5-9                5    80.000
 MK-5-10               5    90.000
 MK-5-11               5   100.000
 MK-5-12               5   110.000
 MK-5-13               5   120.000
 MK-5-14               5   130.000
 MK-5-15               5   140.000
 MK-5-16               5   150.000
 MK-6-1                6     0.000
 MK-6-2                6    10.000
 MK-6-3                6    20.000
 MK-6-4                6    30.000
 MK-6-5                6    40.000
 MK-6-6                6    50.000
 MK-6-7                6    60.000
 MK-6-8                6    70.000
 MK-6-9                6    80.000
 MK-6-10               6    90.000
 MK-6-11               6   100.000
 MK-6-12               6   110.000
 MK-6-13               6   120.000
 MK-6-14               6   130.000
 MK-6-15               6   140.000
 MK-6-16               6   150.000
!*********************************** Marker Types ********************************************************************
!Co-dominant marker: When heterozygote F1 is present, P1 is coded as 2, F1 is coded as 1, and P2 is coded as 0; Otherwise, P1 is coded as 2, and P2 is coded as 0. 
!Dominant marker: When heterozygote F1 is present, P1 and F1 are coded as 12, and P2 is coded as 0; Otherwise, P1 is coded as 2, and P2 is coded as 0.  
!Recessive markers: When heterozygote F1 is present, P1 is coded as 2, and F1 and P2 are coded as 10; Otherwise, P1 is coded as 2, and P2 is coded as 0. 
!Missing marker is coded as -1. 
 MK-1-1                 2   2   2   2   0   2   0   2   0   2   0   2   0   0   2   2   2   2   2   2   0   2   0   2   2   2   0   0   0   0   0   0   0   0   2   0   2   0   2   0   0   2   0   2   2   2   2   0   0   0   2   0   0   2   0   2   2   0   2   2   0   2   2   2   0   2   2   2   0   2   0   0   2   0   2   0   0   0   2   0   0   0   2   2   0   2   2   0   0   0   2   2   2   2   0   0   0   2   0   2   0   2   2   2   2   2   2   0   0   2   2   2   2   2   2   2   0   2   0   0   0   0   2   2   0   0   0   0   2   2   2   0   2   2   0   0   0   0   2   2   0   2   2   0   2   0   2   0   2   2   0   2   0   0   0   2   0   2   2   0   2   2   2   0   0   0   2   0   2   0   2   0   0   2   2   2   2   2   0   2   2   0   2   2   0   0   0   2   2   2   2   2   0   2   0   2   2   2   2   0
 MK-1-2                 2   2   0   0   0   2   0   2   0   2   0   2   0   0   0   2   2   2   2   2   0   2   0   2   2   2   0   2   0   2   0   0   0   0   2   0   2   0   2   0   0   2   0   2   2   2   2   0   0   0   2   0   0   2   0   2   2   2   2   2   0   2   2   2   0   2   2   2   0   2   0   0   2   0   2   0   0   0   2   0   0   0   2   2   0   2   2   0   0   0   2   2   2   2   0   0   0   2   0   2   0   2   2   2   0   2   2   2   0   2   0   2   2   2   2   2   0   2   0   0   0   0   2   2   0   2   0   0   2   2   2   0   2   2   0   2   0   0   2   2   0   2   2   0   2   0   2   0   2   2   0   0   0   0   0   2   0   2   0   0   2   2   2   0   2   0   2   0   2   0   2   0   2   2   2   2   2   2   0   2   2   0   2   2   0   0   2   2   2   2   2   2   0   2   0   2   2   2   2   0
 MK-1-3                 2   2   0   0   0   2   0   2   2   2   0   2   0   0   0   2   2   2   0   2   0   2   0   0   2   2   0   2   0   2   0   0   0   0   2   0   2   0   0   0   0   2   0   2   0   2   2   0   0   0   2   0   0   2   0   2   2   2   2   2   0   2   0   2   0   2   2   2   0   2   0   0   2   0   2   0   0   0   2   0   0   0   2   2   0   2   2   0   2   0   2   2   0   2   0   0   0   2   0   2   0   2   0   2   0   0   2   2   0   2   0   2   2   0   2   2   0   2   0   0   0   0   2   2   0   0   0   0   2   2   2   0   2   2   0   0   0   0   2   2   0   2   2   2   2   0   2   0   2   2   0   0   2   0   0   2   0   2   0   0   0   2   2   0   2   0   2   2   2   0   2   0   2   2   2   2   2   0   0   2   2   0   2   2   0   0   2   2   2   2   2   2   0   2   0   2   0   2   2   0
 MK-1-4                 2   2   0   0   2   2   2   2   2   2   0   2   0   0   0   2   2   2   0   2   0   2   0   0   2   0   0   2   0   0   0   0   0   0   0   0   2   0   0   0   2   2   0   2   0   2   2   2   2   0   2   0   0   2   0   2   2   2   2   2   0   2   0   2   0   2   2   0   0   2   0   0   2   0   2   0   0   2   2   0   0   0   2   0   2   2   2   0   2   0   2   2   0   2   2   0   0   2   0   2   0   2   0   2   0   0   2   2   0   2   0   2   2   0   2   2   0   2   0   0   0   0   2   2   0   0   0   0   0   2   0   2   2   0   0   0   0   0   2   2   2   2   2   2   2   0   2   0   2   2   0   0   2   0   0   2   0   2   2   0   0   2   2   0   2   0   2   2   2   2   2   0   2   2   0   2   2   0   0   2   2   0   2   2   0   0   2   2   2   2   2   2   0   2   2   2   0   2   2   0
 MK-1-5                 2   2   0   0   2   2   2   2   2   2   0   2   2   0   0   2   2   2   0   2   0   2   0   0   2   0   0   2   0   0   0   0   0   0   2   0   2   0   0   0   2   0   0   2   0   2   2   2   0   0   2   0   0   2   0   2   0   2   0   0   0   2   0   2   2   2   2   0   0   2   0   0   2   0   2   2   2   2   2   0   0   0   2   0   2   2   2   0   2   0   2   2   0   2   2   2   0   2   0   2   0   2   0   2   0   0   2   2   0   2   0   2   2   0   2   2   0   2   0   2   0   2   2   2   0   0   0   0   0   2   0   2   2   0   0   0   0   0   2   2   2   2   2   2   2   0   2   0   2   2   0   0   0   0   0   2   0   2   2   0   0   0   2   0   2   0   2   2   2   2   2   0   2   2   0   2   2   0   0   2   0   0   2   2   0   0   0   2   2   2   2   2   0   2   2   2   0   2   2   0
 MK-1-6                 2   0   0   0   2   2   2   2   2   2   0   2   2   0   0   2   2   2   0   2   0   2   0   2   2   0   0   2   0   0   2   0   0   0   2   2   2   0   0   0   2   0   0   2   0   2   2   2   0   0   0   0   0   2   0   2   0   2   0   0   0   2   0   2   2   2   2   0   0   2   0   0   2   0   2   2   2   0   2   0   0   0   2   0   2   2   2   0   2   0   2   2   0   2   2   2   0   2   0   2   0   2   0   2   0   0   2   2   0   2   0   2   2   0   2   2   0   2   0   2   0   0   0   2   2   0   2   2   0   2   0   2   2   0   0   0   0   0   2   2   2   2   2   2   2   0   2   0   2   2   0   0   0   0   0   0   0   2   2   0   0   0   2   0   2   0   2   2   2   2   2   0   2   2   2   2   2   0   2   2   0   0   0   2   0   0   0   2   2   2   2   2   0   2   2   2   0   2   2   0
 MK-1-7                 2   2   0   2   2   2   2   2   2   2   0   2   2   0   0   2   2   0   0   2   0   2   2   2   2   0   2   2   0   0   2   0   0   2   2   2   2   0   0   0   2   0   0   2   0   2   2   2   0   0   0   0   0   2   0   2   0   2   0   0   0   2   0   2   0   2   2   0   0   2   0   0   2   0   2   2   2   0   0   0   0   0   2   0   2   2   2   0   2   0   2   2   0   2   2   2   0   2   0   2   0   2   0   2   0   0   2   2   0   2   0   2   2   0   2   2   0   2   0   2   2   0   0   0   2   0   2   2   0   2   0   2   2   0   0   0   0   0   2   2   2   0   2   2   2   0   2   0   2   2   0   0   0   0   0   0   0   2   0   0   0   0   2   0   2   0   2   2   2   2   0   2   2   2   2   2   2   2   0   2   0   0   0   2   0   0   2   2   2   0   0   2   0   2   2   2   0   2   2   0
 MK-1-8                 2   2   0   2   2   2   2   2   0   2   0   2   2   0   0   2   0   0   0   2   0   2   2   2   2   0   2   2   0   0   2   0   0   2   2   2   2   0   0   0   2   0   0   2   0   2   2   2   0   2   2   0   0   0   0   2   0   2   0   0   0   0   0   2   0   2   2   0   0   2   2   0   2   0   0   2   2   0   0   0   0   0   0   0   2   2   2   0   2   0   2   2   0   2   2   2   0   2   0   2   0   2   0   2   2   0   2   2   2   0   0   2   2   0   2   2   0   2   0   2   2   0   0   0   2   0   2   2   0   2   0   2   2   0   0   0   0   0   2   2   2   0   2   2   2   0   2   0   0   2   0   0   0   0   0   0   0   2   2   0   2   0   2   0   2   0   2   2   2   2   0   2   2   2   2   0   2   2   0   2   0   0   0   2   0   0   2   2   2   0   0   2   0   2   2   2   0   2   2   0
 MK-1-9                 2   2   0   2   2   2   2   2   0   2   2   2   2   0   0   2   0   0   0   2   2   2   2   2   2   0   2   2   0   0   2   0   2   2   2   2   2   0   2   0   0   0   0   2   0   2   2   2   0   0   2   0   0   2   0   2   0   2   0   0   0   0   0   2   0   2   2   0   0   2   2   0   2   0   0   2   2   0   0   0   0   0   0   0   2   2   2   0   0   0   2   2   0   2   2   2   0   2   0   2   0   2   0   2   2   0   2   2   2   2   2   2   2   0   2   0   0   2   0   2   2   0   0   2   2   0   2   2   0   2   0   2   2   0   0   0   0   2   2   2   2   0   2   2   2   0   2   0   0   2   2   0   0   0   0   2   0   2   2   0   2   0   2   0   2   0   2   2   2   2   0   2   2   2   2   0   2   2   0   2   0   0   0   2   0   0   0   2   2   2   0   2   0   2   2   2   0   2   0   0
 MK-1-10                2   2   0   2   2   2   2   2   0   2   2   2   2   0   0   2   0   0   0   2   0   2   2   2   2   0   2   2   0   0   2   0   2   2   2   2   2   0   2   0   0   2   0   2   0   2   2   2   0   0   2   0   0   2   0   2   0   2   0   0   0   0   0   0   0   2   2   0   0   2   2   0   2   0   0   2   2   0   0   0   0   0   0   0   2   2   2   0   0   0   2   0   0   2   2   2   0   2   0   2   2   2   0   2   2   0   2   2   2   0   2   0   2   0   2   0   0   2   2   2   2   0   0   2   2   0   2   2   0   2   0   2   2   0   0   0   0   2   2   2   2   0   2   2   2   0   0   0   0   2   2   0   0   0   0   2   0   2   0   0   2   0   2   0   2   2   2   2   2   2   0   2   2   2   2   0   2   2   0   2   0   0   0   2   0   0   0   2   2   2   0   2   0   2   2   2   0   2   0   0
 MK-1-11                2   2   0   2   2   0   0   2   0   0   0   2   2   0   0   2   0   0   0   2   0   2   2   2   2   0   2   2   0   2   2   0   2   0   2   2   2   0   2   2   0   2   0   2   0   2   2   0   0   0   2   0   0   2   0   2   0   2   0   0   2   0   0   2   0   2   2   0   0   2   2   0   2   2   0   2   2   0   0   0   0   0   0   0   2   2   2   0   0   0   2   0   2   2   2   2   0   2   0   2   0   2   0   2   2   0   2   2   2   0   2   0   2   0   2   0   0   2   2   2   2   0   0   2   0   0   2   2   0   2   0   2   2   0   0   0   0   2   2   2   2   0   2   2   2   0   0   0   0   2   2   2   0   0   0   2   2   2   2   0   2   0   2   0   2   2   2   2   2   2   0   2   2   2   2   0   2   2   0   2   0   0   0   2   0   0   0   2   0   2   0   2   0   2   2   2   0   2   0   2
 MK-1-12                0   2   2   2   2   0   0   2   0   0   0   2   2   0   0   2   0   0   0   2   0   2   2   2   2   0   2   2   0   2   2   2   2   0   2   2   2   0   2   2   0   2   0   2   0   2   2   0   0   0   2   0   0   2   0   2   2   2   0   2   2   0   0   2   0   2   2   0   0   2   2   0   2   2   0   2   2   2   0   0   0   0   0   0   2   2   2   0   0   0   2   2   2   2   2   2   0   2   0   2   0   2   0   0   2   2   2   2   2   0   2   0   2   0   2   0   2   2   2   2   2   0   0   2   0   0   2   2   0   2   0   2   2   0   0   0   0   2   0   2   2   0   2   2   2   0   0   0   2   2   2   2   0   0   0   2   2   2   0   0   2   0   2   0   2   2   2   0   2   2   2   2   2   2   2   0   2   2   0   2   0   0   0   2   0   2   0   2   0   2   0   2   0   2   2   0   0   2   0   2
 MK-1-13                0   2   2   2   2   0   2   2   0   0   0   2   2   0   0   2   0   0   0   0   0   2   2   2   2   2   2   2   0   2   2   2   2   0   2   2   0   0   2   2   0   2   0   2   0   0   0   0   0   0   2   0   0   2   0   2   2   2   0   2   2   0   0   2   0   2   2   0   2   2   0   0   2   2   0   2   2   2   0   0   0   2   0   0   2   2   2   0   0   0   2   2   2   2   2   2   0   2   2   2   0   2   0   2   2   0   2   2   2   0   2   0   2   0   2   0   2   2   2   2   2   0   0   2   0   0   2   2   0   0   0   2   2   0   0   0   0   2   0   2   2   0   2   2   2   0   0   0   2   2   2   2   0   2   0   2   2   2   0   0   2   0   2   0   0   2   0   0   2   2   2   2   2   2   2   0   2   2   0   2   2   2   0   2   0   2   0   2   0   2   0   2   0   2   2   0   2   2   0   2
 MK-1-14                0   2   2   2   2   0   2   2   0   0   0   2   2   0   0   2   0   0   0   0   0   2   2   2   2   2   2   2   0   2   2   2   2   0   2   2   0   0   2   2   0   2   0   2   0   0   0   0   0   0   2   0   0   2   0   2   2   2   0   0   2   0   0   2   0   2   2   0   2   2   0   0   2   2   0   2   2   2   0   0   0   2   0   0   2   2   2   0   0   0   2   2   2   2   2   2   2   2   2   2   0   2   0   2   2   0   2   2   2   2   2   0   2   0   2   0   2   2   2   2   2   0   0   2   0   0   2   2   0   0   2   2   2   2   0   0   0   2   0   2   2   0   2   2   2   0   0   0   2   2   2   2   0   2   0   2   2   2   0   2   2   0   2   2   0   2   0   0   2   2   0   2   2   2   2   0   2   2   0   2   2   2   0   2   0   2   0   2   0   0   0   2   0   2   2   0   2   2   0   2
 MK-1-15                0   2   2   2   2   0   2   0   0   0   0   2   0   0   0   0   0   0   0   0   0   2   2   2   2   2   2   0   2   2   2   2   2   0   2   2   0   0   2   2   0   2   0   2   0   0   2   2   2   0   2   0   0   2   0   2   2   2   0   0   2   0   0   0   0   2   2   0   2   2   0   0   2   2   0   2   2   2   0   0   0   2   2   0   2   2   2   0   0   0   0   2   0   0   2   2   2   2   2   2   0   2   0   2   2   2   2   2   2   2   2   0   2   0   2   0   2   2   2   0   2   0   0   2   2   0   2   2   0   0   2   0   2   2   0   0   0   2   0   0   2   0   2   2   2   0   2   0   2   2   2   2   0   2   0   0   2   2   0   2   2   0   2   2   0   2   0   0   0   0   0   2   2   2   2   0   2   0   0   2   0   2   0   2   0   2   0   2   0   0   0   2   2   2   2   0   2   2   0   2
 MK-1-16                0   0   2   2   2   0   2   0   0   2   0   2   0   0   0   0   0   0   0   0   0   2   0   2   2   2   2   0   2   2   2   2   2   0   2   2   0   0   2   2   0   2   2   2   0   0   2   2   2   0   2   2   0   2   0   2   2   2   0   0   2   2   0   0   2   2   0   0   2   2   0   0   2   2   0   2   2   2   0   0   0   2   2   0   2   2   2   0   0   0   0   2   0   0   2   2   2   2   2   2   0   2   0   0   2   2   2   2   0   2   2   0   2   0   2   0   2   0   2   0   2   2   0   2   2   0   2   2   0   0   2   0   2   0   0   0   0   2   0   0   2   0   2   2   2   0   2   0   2   0   2   2   0   2   0   0   2   2   0   2   2   0   2   2   0   2   0   0   0   0   2   2   2   2   2   0   2   2   0   2   0   2   0   0   2   2   0   0   0   0   0   2   2   0   2   0   2   2   0   2
 MK-2-1                 2   0   0   0   0   0   0   2   2   0   0   0   0   2   0   0   2   0   2   0   2   0   2   0   0   0   0   2   0   2   0   0   2   0   2   2   0   2   2   0   0   2   0   0   0   0   2   2   0   2   2   0   2   2   2   0   2   2   0   0   0   0   2   2   2   0   2   0   0   2   2   2   0   2   0   2   2   2   2   2   0   0   0   2   0   2   0   0   2   2   0   2   0   0   0   0   0   2   2   0   0   2   0   2   0   2   0   0   2   2   2   2   0   2   2   0   2   0   2   2   0   0   2   0   2   2   2   0   0   0   0   2   2   2   0   2   2   2   2   0   2   2   2   0   2   2   2   2   2   0   2   0   2   0   0   2   0   2   2   2   2   0   0   2   0   2   0   2   2   0   2   2   2   0   0   2   0   0   2   2   0   2   0   0   0   2   2   0   2   0   2   2   2   0   2   0   2   0   2   0
 MK-2-2                 2   0   0   0   0   0   0   2   0   0   0   0   0   2   0   0   2   0   2   0   2   0   2   0   0   0   0   2   0   2   0   0   2   0   2   2   0   2   2   0   0   2   0   0   0   0   2   2   0   0   2   0   2   2   0   0   2   2   2   0   0   0   2   0   2   0   2   0   0   2   2   2   0   2   0   2   2   2   2   2   0   0   0   0   0   2   0   0   2   2   0   2   0   0   0   0   0   2   2   0   0   2   0   2   0   2   0   0   2   2   2   2   0   0   2   0   2   0   2   2   0   0   2   0   2   2   2   0   0   0   0   2   2   2   0   2   2   2   2   0   2   2   2   0   2   2   2   2   2   0   2   0   2   2   0   2   2   2   2   2   2   0   0   0   0   2   0   2   2   0   0   2   2   0   0   2   0   0   0   2   0   2   0   0   0   2   2   0   2   0   2   2   2   0   2   0   2   0   2   2
 MK-2-3                 0   0   2   2   0   2   0   2   0   2   2   0   0   2   2   0   0   0   2   0   2   0   2   0   0   0   0   2   2   2   2   2   2   0   2   2   0   2   2   0   0   2   0   0   0   0   2   2   0   0   2   0   2   2   0   0   2   2   0   0   0   0   2   0   2   0   2   0   0   2   2   2   0   2   0   2   2   2   2   2   0   0   0   0   0   2   0   0   2   2   0   2   0   2   0   0   0   2   2   0   0   2   0   2   2   0   0   0   2   2   2   2   0   0   0   2   2   0   2   2   0   0   2   0   2   2   2   0   0   0   0   2   2   2   0   2   2   0   0   0   2   2   2   0   2   2   2   0   2   0   2   0   2   2   0   2   2   2   2   2   2   0   0   0   0   2   0   2   2   0   0   2   2   0   0   2   0   0   0   2   0   2   0   0   0   2   2   0   2   0   2   2   2   0   2   0   2   0   2   2
 MK-2-4                 0   0   2   2   0   2   0   2   0   2   2   2   0   2   2   0   2   0   2   0   2   2   2   0   0   0   2   2   2   2   2   0   2   0   2   2   0   2   2   0   0   2   0   0   0   0   2   2   0   0   2   0   2   2   0   0   2   2   0   0   0   0   2   0   2   0   2   0   0   0   2   2   0   2   0   2   2   2   2   2   0   0   0   2   0   0   0   0   2   2   0   2   2   2   0   0   0   0   2   0   0   2   0   2   2   0   0   0   2   2   2   2   0   0   0   2   2   0   2   0   0   0   2   0   2   2   2   0   2   0   0   2   2   2   0   2   2   0   0   0   2   2   2   0   2   2   2   0   2   0   2   0   2   2   0   2   2   2   2   2   2   0   0   0   0   2   2   2   0   0   2   2   2   0   0   2   0   0   0   2   0   2   0   0   0   2   2   2   2   0   2   2   2   0   0   0   0   0   2   2
 MK-2-5                 2   0   2   2   0   0   2   2   0   2   2   2   0   2   2   0   0   0   2   0   2   2   2   0   0   0   2   2   2   2   2   0   2   0   2   2   0   2   2   0   0   2   0   0   0   0   2   2   0   0   2   2   2   0   0   0   2   2   0   0   0   0   2   0   2   2   2   0   0   0   2   2   0   2   0   2   2   2   2   2   0   0   0   2   0   0   2   2   2   2   0   0   2   2   2   0   0   0   2   0   2   2   0   2   0   0   0   0   2   0   2   2   0   2   0   2   2   0   2   0   0   0   2   0   2   2   2   0   0   0   0   2   2   2   0   2   2   2   0   0   2   2   0   0   0   2   2   0   0   0   2   0   2   2   0   2   2   2   2   2   2   0   0   0   0   2   2   2   0   2   2   2   2   0   0   2   0   0   0   2   0   2   0   0   0   2   2   2   2   0   2   2   2   0   0   0   0   0   0   2
 MK-2-6                 2   0   2   2   0   0   2   2   0   2   2   2   0   2   2   0   0   0   2   0   2   2   2   0   0   0   2   2   2   0   2   0   2   0   2   0   0   2   2   0   0   2   0   0   0   0   2   2   0   0   2   2   2   0   0   0   2   2   0   0   0   0   2   0   2   2   2   0   0   0   2   2   0   2   0   2   2   2   2   2   0   0   0   2   0   0   2   2   2   0   0   0   2   0   2   0   0   0   2   0   2   0   0   2   0   0   0   2   2   0   2   0   0   2   0   2   2   0   2   0   0   0   2   0   2   2   2   2   0   0   0   2   2   2   0   2   2   2   0   0   2   2   0   0   0   2   2   0   0   0   2   0   2   2   0   2   0   0   2   2   2   0   0   0   0   2   2   2   0   2   2   2   2   0   0   2   2   0   0   2   2   2   0   0   0   2   2   2   2   0   2   2   2   0   0   0   0   0   0   0
 MK-2-7                 2   0   2   0   0   0   2   2   0   0   2   2   0   2   2   0   0   0   2   2   2   2   2   0   0   0   2   2   2   0   2   0   2   0   2   0   0   2   2   0   0   2   0   0   0   0   2   0   0   0   2   2   2   0   0   0   2   2   0   0   0   0   2   0   2   2   2   0   0   0   0   2   0   0   0   2   0   2   2   0   0   0   0   2   2   0   2   2   2   0   0   2   2   0   2   0   0   0   2   0   2   0   0   2   0   2   0   2   2   0   0   0   0   2   0   2   2   0   2   0   0   0   2   0   0   2   2   2   2   0   0   2   0   2   0   2   2   2   0   0   2   2   0   0   0   2   2   0   0   0   2   0   2   2   0   2   0   0   2   2   2   0   0   0   0   2   2   2   0   2   2   2   2   0   2   0   2   0   0   2   2   0   0   0   2   2   2   2   2   0   2   2   2   0   0   0   0   0   0   0
 MK-2-8                 2   0   2   0   2   0   2   2   2   0   2   0   0   2   2   0   0   0   2   0   2   2   2   0   0   2   2   2   2   0   2   0   2   2   2   0   0   2   2   2   0   2   0   0   2   0   2   0   0   0   2   0   2   0   0   0   2   0   0   0   0   0   2   0   2   2   2   0   0   0   0   2   0   0   0   2   0   0   2   2   0   0   0   2   2   0   2   2   2   0   0   2   2   0   2   0   0   0   2   0   2   0   0   2   0   2   0   2   2   0   0   0   0   2   0   2   2   0   2   0   0   0   2   0   0   2   2   2   2   0   0   2   0   2   0   2   2   2   0   0   2   0   0   0   0   2   2   0   0   2   2   0   2   2   0   2   0   0   2   2   2   0   2   0   0   2   2   2   0   0   0   2   2   0   2   0   2   2   0   2   2   0   0   0   2   2   2   2   2   0   2   2   2   0   0   0   0   0   0   0
 MK-2-9                 2   0   2   0   0   0   2   2   2   0   2   0   0   2   2   2   0   0   2   0   2   2   2   0   0   0   2   2   2   0   2   2   2   2   2   0   0   2   2   0   0   2   0   0   2   0   2   0   0   0   2   0   2   0   0   0   2   2   0   0   0   0   2   0   2   2   2   0   2   2   0   2   0   0   0   2   0   0   0   2   0   0   0   2   2   0   2   2   2   0   0   2   2   0   2   0   0   0   2   0   2   0   0   2   0   2   0   2   2   0   0   0   0   2   0   2   2   0   2   0   0   0   2   0   0   2   2   2   2   0   0   2   0   2   0   2   2   2   0   0   2   0   0   0   0   2   2   0   0   0   2   0   2   2   0   2   0   0   2   2   2   0   2   0   0   0   2   0   0   0   0   2   2   0   2   0   2   2   0   2   2   0   0   0   2   2   2   2   0   0   2   2   2   0   0   0   0   0   0   0
 MK-2-10                2   0   2   0   0   0   0   2   0   0   2   0   0   2   2   2   0   0   2   0   2   2   2   0   0   0   2   2   2   0   2   2   2   2   2   0   0   2   2   0   0   2   0   2   2   0   2   2   2   0   2   0   2   0   0   0   2   2   2   0   0   0   2   0   2   2   2   0   0   0   0   2   0   0   0   2   0   2   0   2   0   0   0   2   2   0   0   2   2   0   0   2   2   0   2   0   0   0   2   0   2   0   0   2   0   2   0   2   0   0   0   0   0   2   0   2   2   0   2   0   0   0   2   0   0   2   2   2   2   0   0   0   0   2   0   2   2   2   0   0   2   0   0   0   0   2   2   0   0   0   2   0   2   2   0   2   0   0   2   2   2   0   2   0   0   0   2   0   0   0   0   2   2   0   2   0   2   2   0   2   2   0   0   0   2   2   2   2   0   0   2   2   2   0   0   0   0   0   0   0
 MK-2-11                2   0   2   2   0   0   0   2   0   0   2   0   0   2   2   2   0   0   2   0   2   2   2   0   0   0   2   2   2   0   0   2   2   2   2   0   0   2   2   0   0   2   0   2   2   0   2   2   2   0   2   0   2   0   0   0   2   2   2   2   0   0   2   0   2   2   2   0   0   0   0   2   2   0   2   2   0   2   0   2   0   0   0   2   2   2   0   2   2   0   0   2   2   0   2   0   0   0   2   0   2   0   0   2   0   2   0   2   0   0   0   0   0   2   0   2   0   0   2   0   0   0   2   0   2   2   2   2   2   0   0   0   0   2   0   2   2   2   0   2   2   0   0   0   0   2   2   2   2   0   2   0   2   2   0   2   0   0   2   2   2   0   2   0   0   0   2   2   0   0   0   2   2   0   2   0   2   0   0   2   2   0   0   0   2   2   2   2   0   0   0   2   2   0   0   2   0   2   0   0
 MK-2-12                2   2   2   2   0   0   0   2   0   0   2   0   0   2   0   2   2   0   2   0   2   0   2   0   0   0   2   2   2   0   0   0   2   2   2   0   0   2   2   0   0   2   0   2   2   0   2   2   2   0   2   0   2   0   0   0   2   2   2   0   0   0   2   0   2   2   2   2   0   2   0   2   2   0   2   2   0   2   0   0   2   0   0   2   2   2   0   2   2   0   0   2   0   0   0   0   0   0   2   0   2   0   0   2   2   2   0   2   0   0   2   0   0   2   0   2   0   0   2   0   0   0   2   0   2   2   2   2   2   0   2   0   0   0   0   0   2   2   0   2   2   0   0   2   0   2   2   2   2   0   0   0   2   2   0   2   0   0   2   2   2   0   2   0   0   0   2   2   0   0   0   2   2   0   2   0   2   0   0   2   2   2   0   0   2   2   2   2   0   0   0   0   2   0   0   2   0   2   0   0
 MK-2-13                2   2   0   2   0   0   0   2   0   2   2   0   0   2   0   2   2   0   2   0   2   0   2   2   0   0   2   2   2   0   2   0   2   2   2   0   0   2   2   0   0   2   0   2   2   0   2   2   2   0   2   0   2   0   0   0   2   2   0   0   0   0   2   0   2   2   2   2   0   2   0   2   2   2   0   2   0   2   0   0   0   0   2   2   2   0   0   2   2   0   0   2   2   0   0   0   0   0   2   0   2   0   0   2   2   2   0   2   0   0   2   0   2   2   0   2   0   0   2   0   0   0   2   0   2   2   2   2   2   0   2   2   2   0   0   2   2   0   0   2   2   0   0   2   0   2   0   0   2   0   0   2   2   2   0   2   0   0   2   2   2   0   2   2   0   2   0   2   0   0   0   2   2   2   2   0   2   0   0   2   2   2   0   0   2   2   2   2   0   0   0   0   0   2   0   2   0   0   0   0
 MK-2-14                2   2   0   2   0   0   2   2   0   0   2   0   2   2   0   2   2   0   2   0   2   0   2   2   0   0   2   2   2   0   2   0   2   0   2   0   0   2   2   0   0   2   0   2   2   0   2   0   2   0   0   0   2   0   0   0   2   2   0   0   0   0   2   0   2   2   2   2   0   2   0   0   2   2   0   2   0   2   0   0   2   0   0   2   2   2   0   2   2   0   0   0   2   0   0   0   0   0   2   0   2   0   0   2   2   2   0   2   0   0   2   0   2   2   2   2   0   0   2   0   0   0   2   0   2   2   0   2   0   0   2   2   2   0   0   2   2   0   0   2   2   0   0   2   0   2   2   2   0   0   0   2   2   2   0   2   0   0   2   2   2   0   0   2   0   2   0   2   0   0   0   0   2   0   2   0   2   0   0   2   2   0   0   0   2   2   2   2   0   0   0   0   0   2   0   0   0   0   0   0
 MK-2-15                2   2   0   2   0   0   2   2   0   0   2   0   2   2   0   2   2   0   2   2   0   0   2   2   2   0   2   2   2   0   2   0   2   0   2   0   0   2   2   0   0   2   0   2   2   0   2   0   2   2   0   0   2   2   0   0   2   2   0   0   0   0   2   0   2   0   2   2   0   2   0   0   2   2   0   2   0   2   2   0   2   0   0   2   0   2   0   2   2   0   0   0   2   0   0   0   0   0   2   0   2   0   0   2   2   2   0   2   0   0   2   0   2   2   2   2   0   0   2   0   0   0   2   0   2   2   0   2   0   0   2   2   2   0   0   0   2   0   2   2   2   0   0   2   0   2   2   2   0   0   0   2   2   2   0   2   0   2   2   2   2   0   2   2   0   2   2   2   0   0   0   0   2   0   2   0   2   0   0   2   2   0   0   0   2   2   2   2   0   0   0   0   0   2   0   2   0   0   0   0
 MK-2-16                2   2   0   2   0   0   2   2   0   2   2   0   0   2   0   2   2   0   2   2   0   0   2   2   2   0   2   2   2   0   2   0   2   0   2   2   0   2   2   0   2   2   0   2   2   2   2   0   2   2   0   0   2   2   0   0   2   2   0   0   0   0   2   0   2   0   2   2   0   0   0   0   2   2   0   2   0   2   2   0   2   0   0   0   0   2   0   2   2   0   0   0   2   0   0   0   0   0   2   0   2   2   0   2   2   2   0   2   0   0   2   0   0   2   2   2   0   0   2   0   2   0   2   0   2   2   0   0   0   2   2   2   2   0   0   0   2   0   2   2   2   2   0   2   2   2   2   2   0   0   0   2   2   2   0   2   0   2   2   2   2   0   2   2   0   2   2   2   0   0   0   2   2   0   2   0   2   0   0   0   0   0   0   0   2   2   2   2   0   0   0   0   0   2   0   2   0   0   0   0
 MK-3-1                 2   2   0   2   2   0   2   2   2   2   2   0   2   0   2   0   0   0   2   0   2   2   0   2   0   2   0   0   2   2   0   2   2   0   0   2   0   0   0   0   0   0   2   2   2   2   0   0   0   0   0   2   0   0   0   0   0   2   2   2   0   2   2   0   2   2   2   2   0   0   0   0   0   0   2   0   2   2   2   2   0   0   2   2   2   0   2   0   2   2   0   0   0   2   2   2   0   2   0   2   2   2   2   0   0   0   0   0   0   2   0   0   2   2   0   0   0   2   2   0   2   0   2   2   2   0   2   2   0   0   0   0   0   2   0   2   0   2   0   2   2   0   2   2   2   0   2   0   0   0   2   0   0   2   0   0   2   0   0   0   2   0   0   0   2   2   2   2   2   2   2   2   2   0   0   2   0   0   2   0   2   2   2   0   0   2   2   2   2   0   2   0   2   0   0   0   2   0   2   2
 MK-3-2                 2   2   0   2   2   0   2   2   2   2   2   0   2   0   2   2   2   0   2   0   2   2   0   2   0   2   0   0   2   0   2   2   2   0   0   2   0   0   0   0   0   0   2   0   2   2   0   0   0   0   0   2   0   0   0   0   0   2   0   2   0   2   2   2   2   2   2   2   2   0   0   0   0   0   2   0   0   2   2   2   0   0   2   2   2   0   2   0   2   2   0   0   0   2   2   0   0   2   0   2   2   2   2   0   0   0   0   0   0   2   0   0   2   2   0   0   0   2   2   0   2   0   2   2   2   0   0   2   0   0   0   0   2   2   0   2   0   2   0   2   2   0   2   2   2   0   2   0   0   2   2   0   0   2   2   0   2   0   0   0   2   0   2   0   2   2   2   2   2   2   2   2   0   0   0   2   0   0   2   0   2   0   2   0   0   2   2   2   2   2   2   0   2   0   0   0   0   0   2   2
 MK-3-3                 2   2   0   2   2   0   2   2   2   2   2   0   2   0   2   2   2   0   2   0   2   2   0   2   2   0   0   0   2   0   2   0   0   0   0   2   0   0   0   0   0   2   2   2   2   2   0   0   2   0   0   2   0   0   0   0   0   2   0   2   0   2   2   2   2   2   0   2   2   0   0   0   0   0   2   0   0   2   2   2   0   0   2   2   2   0   2   0   2   2   0   0   0   2   2   0   2   2   0   2   2   2   2   0   0   0   0   0   0   2   0   0   2   2   0   0   0   2   2   2   2   0   2   2   2   2   0   0   0   0   0   0   2   0   0   2   0   2   0   2   2   0   2   2   0   0   2   0   0   2   2   0   0   2   2   0   2   2   0   0   2   0   2   0   2   2   2   2   2   2   2   2   2   0   0   2   0   0   2   0   2   0   2   0   0   2   2   2   2   2   2   0   2   0   0   0   0   0   2   2
 MK-3-4                 0   2   0   2   2   0   2   2   2   2   2   0   2   0   2   2   2   0   2   0   2   2   0   2   2   0   2   0   2   0   2   0   0   0   0   2   0   0   0   0   0   2   2   2   2   2   0   0   2   2   2   2   0   0   0   0   0   2   0   2   0   2   2   2   2   2   0   2   2   0   2   0   0   0   2   0   0   2   2   2   0   0   2   2   2   2   0   0   2   2   0   0   0   2   2   0   2   2   0   2   2   2   2   0   0   0   0   0   0   2   0   0   2   2   0   0   2   2   2   2   2   0   2   2   2   2   0   2   0   0   0   0   2   0   0   2   0   2   2   0   2   0   0   2   0   0   2   2   0   2   2   0   0   2   2   0   2   2   0   0   2   0   2   0   2   2   2   2   2   2   0   2   2   0   0   2   0   0   2   0   2   2   2   0   0   2   2   2   2   2   2   0   2   0   0   0   0   0   2   2
 MK-3-5                 0   2   0   2   2   0   2   2   2   2   2   0   2   0   2   2   2   2   2   0   2   2   0   2   0   0   2   0   2   0   2   0   0   0   0   2   0   0   0   0   0   2   2   2   2   2   0   0   2   0   2   0   0   0   0   0   0   2   0   2   0   2   2   2   2   0   0   2   2   0   2   0   0   0   2   2   0   2   0   2   0   0   0   2   2   0   0   2   2   2   0   0   0   2   2   0   2   2   0   2   2   2   2   2   0   0   0   0   0   2   0   0   2   2   0   0   2   2   2   2   2   0   2   2   2   2   0   2   0   0   0   0   2   0   2   2   0   2   2   0   2   0   0   0   0   0   2   2   0   2   0   0   0   2   2   0   2   2   0   2   2   0   2   0   2   0   2   2   2   2   0   2   2   0   2   2   2   0   2   0   2   2   2   0   0   2   2   2   2   0   2   0   2   0   0   0   0   0   2   0
 MK-3-6                 0   2   2   2   2   0   2   2   0   2   2   0   2   0   2   2   2   0   2   0   2   2   0   2   2   0   2   0   2   0   2   2   0   0   0   2   0   0   0   2   0   2   2   2   2   2   0   0   2   0   2   0   0   0   2   0   0   2   0   2   0   2   2   2   2   0   0   2   2   0   2   0   0   0   2   2   0   2   0   2   0   0   2   2   2   0   0   2   2   2   0   0   0   2   0   0   2   2   0   2   2   2   2   2   0   0   0   2   2   2   0   0   2   2   0   0   2   2   2   2   2   0   0   2   2   2   0   2   0   0   0   0   2   0   2   2   0   2   2   0   2   0   2   0   0   0   2   0   0   2   0   0   2   2   2   0   2   2   0   2   2   0   2   0   2   0   2   2   2   2   0   2   2   0   2   2   2   0   2   2   2   0   2   0   0   2   2   2   2   0   2   0   2   0   0   0   0   0   2   0
 MK-3-7                 0   0   2   2   2   0   2   2   0   2   2   0   2   0   2   2   2   0   2   0   2   2   0   2   2   0   2   0   2   0   2   0   0   0   0   0   0   0   0   2   0   2   2   2   0   2   0   0   2   0   2   0   2   0   2   0   0   2   0   2   0   2   2   2   2   0   0   0   2   0   2   0   2   0   2   2   0   0   0   0   2   0   2   2   2   0   0   2   2   2   0   0   0   2   0   0   0   2   2   2   2   2   2   2   0   0   0   2   0   2   0   0   2   2   2   0   2   2   2   2   2   0   0   2   2   2   0   2   2   2   0   0   2   0   2   2   0   2   2   0   2   0   0   0   0   0   2   0   0   2   2   0   2   2   2   0   2   2   2   2   2   0   2   0   2   0   2   2   0   2   0   2   2   0   2   2   0   0   2   2   2   2   2   0   2   2   2   2   2   2   2   0   2   0   0   2   0   0   2   0
 MK-3-8                 0   0   2   2   2   0   2   2   0   2   2   0   2   0   2   2   2   0   2   0   2   2   0   2   2   0   2   0   2   0   2   0   0   0   0   0   0   0   0   2   0   0   2   2   0   2   0   0   0   0   0   0   2   0   2   2   0   2   0   2   0   2   2   2   2   0   0   0   2   0   2   0   2   0   2   2   0   0   2   0   2   0   2   2   2   0   0   2   2   2   0   0   0   2   0   0   0   2   2   2   2   2   2   2   0   0   2   0   0   2   2   0   2   2   2   0   2   2   2   2   2   0   0   2   2   2   0   2   0   2   0   0   2   0   2   2   0   0   2   0   2   0   2   2   0   0   2   2   0   2   0   0   2   2   2   0   0   2   2   2   2   0   2   0   2   0   2   2   0   2   0   2   2   0   2   2   0   0   2   2   2   0   2   0   2   2   2   0   2   2   2   0   2   0   0   2   0   0   2   2
 MK-3-9                 0   0   2   0   2   0   2   2   0   2   0   0   2   0   2   2   2   0   2   0   2   2   0   2   2   0   2   0   2   0   2   2   0   2   0   0   0   0   2   2   0   0   2   2   0   2   2   0   0   0   0   2   2   0   2   2   0   2   0   2   0   2   0   2   2   0   0   0   2   0   2   0   2   0   2   2   0   0   2   0   2   0   2   2   2   0   2   2   2   2   2   2   0   2   0   0   0   2   0   2   2   2   2   2   0   0   2   0   0   2   2   0   0   2   2   0   2   2   2   0   2   0   0   0   2   2   0   2   0   2   0   0   2   0   2   2   0   0   2   0   2   0   2   2   2   0   2   2   2   2   0   0   2   2   2   0   0   2   2   2   2   0   2   0   2   0   2   2   0   2   2   0   2   0   2   2   0   2   2   2   2   2   2   0   2   2   2   0   2   2   2   0   2   0   0   2   0   0   0   2
 MK-3-10                2   2   0   0   2   0   2   0   2   2   2   0   2   0   2   2   2   0   2   2   2   2   2   2   0   0   2   0   2   0   2   2   0   2   0   0   0   0   2   0   0   0   2   0   0   2   2   0   0   0   0   0   2   0   2   2   0   2   0   2   0   2   0   0   2   0   0   0   2   0   2   0   0   0   2   2   0   0   2   0   2   0   2   2   2   0   2   2   2   2   2   2   0   2   0   0   0   2   0   2   2   2   2   2   0   0   2   0   0   2   2   0   0   2   2   0   2   2   2   0   2   0   0   0   2   2   0   2   0   2   0   2   2   0   2   2   0   0   2   0   2   0   2   2   2   2   0   2   2   2   0   0   2   2   2   0   0   0   2   2   2   0   2   0   2   0   2   2   2   2   2   0   2   0   2   2   0   2   2   2   2   2   2   0   2   2   2   0   2   2   2   0   2   0   0   2   0   0   0   2
 MK-3-11                2   2   0   0   2   0   2   0   2   2   2   0   2   0   2   0   2   0   2   2   2   2   0   2   0   0   2   0   2   2   2   2   0   0   0   0   0   0   2   0   0   0   2   2   0   2   2   0   0   0   0   2   2   0   2   2   0   2   0   2   0   2   0   0   2   0   0   0   2   0   0   0   0   0   2   2   0   0   2   0   2   0   2   2   0   0   2   2   2   2   2   2   0   2   0   0   0   2   0   2   2   2   2   2   0   0   2   0   0   2   2   0   2   2   2   0   2   2   2   0   2   0   0   0   0   2   0   2   0   0   0   2   2   0   2   2   0   0   2   0   2   0   2   0   2   2   0   2   2   2   0   0   0   0   2   0   0   0   2   2   2   0   2   0   2   0   2   2   2   2   2   0   2   0   2   2   0   2   2   2   2   2   2   0   2   2   2   0   2   2   2   0   2   0   0   2   0   0   0   2
 MK-3-12                2   2   0   2   2   0   2   0   2   0   2   0   2   0   2   0   2   0   2   2   2   2   0   2   0   2   2   0   2   2   0   2   2   0   0   0   0   0   2   0   2   0   2   2   0   2   2   0   0   0   0   2   2   0   2   2   0   2   0   2   0   2   0   0   0   0   0   0   2   2   0   0   0   0   2   2   0   0   2   0   2   0   2   2   0   0   2   2   2   2   0   2   0   2   0   0   0   2   0   0   2   2   2   2   0   0   2   0   0   0   2   0   2   2   2   0   2   2   2   0   2   2   0   0   0   2   0   2   0   0   0   2   2   2   2   2   2   0   2   0   2   0   2   0   2   2   0   2   2   2   0   0   0   0   2   0   0   0   2   2   2   0   2   2   0   0   2   2   2   2   2   0   0   0   2   2   0   2   2   2   2   2   2   0   2   2   2   2   2   2   2   2   2   0   0   2   0   0   0   2
 MK-3-13                2   2   0   2   2   0   2   0   2   0   2   0   2   0   2   0   2   0   0   2   2   2   0   2   2   2   2   0   2   2   2   2   2   0   0   0   0   0   2   0   2   0   2   2   0   2   2   0   2   0   0   2   2   2   2   2   0   2   0   2   0   2   2   0   0   0   0   0   2   2   0   0   0   0   0   2   0   0   2   2   2   2   2   2   0   0   2   2   2   2   0   2   0   2   0   0   0   2   0   0   2   2   2   2   0   0   2   0   0   0   2   0   2   0   2   0   2   2   2   0   2   2   0   0   0   2   0   2   0   0   0   2   2   2   2   2   2   0   2   0   2   0   2   0   2   2   0   0   2   2   0   0   0   0   2   2   0   0   2   2   2   0   2   2   0   0   2   2   0   2   0   0   0   0   0   2   0   2   2   2   2   2   2   0   2   2   2   0   2   2   0   2   2   0   0   2   0   0   2   2
 MK-3-14                2   2   0   2   2   0   2   0   2   0   2   0   2   0   2   0   2   0   0   2   2   2   0   2   2   2   2   0   2   2   2   2   2   0   0   0   0   0   2   0   2   0   2   2   2   2   2   0   2   0   0   2   2   2   2   2   0   2   0   2   0   2   2   0   0   0   0   0   2   2   0   0   0   0   0   2   0   0   2   2   2   2   2   2   0   0   2   2   2   2   0   2   0   2   0   0   0   2   0   0   2   2   2   2   0   0   2   0   0   0   2   0   2   0   2   0   2   2   2   0   2   2   0   0   0   2   0   2   0   0   0   2   2   2   2   2   2   0   2   0   2   0   2   0   2   2   0   0   2   2   0   0   0   0   2   2   0   0   2   2   2   0   2   2   0   0   2   2   0   2   0   0   0   2   0   2   0   2   2   2   2   2   2   0   2   2   2   0   2   2   0   2   2   0   0   2   0   0   2   2
 MK-3-15                2   0   0   0   2   0   2   0   2   0   2   0   2   0   0   0   2   0   0   2   2   2   0   2   2   2   2   0   2   2   2   2   2   2   0   0   0   0   2   0   2   0   2   2   2   0   0   0   0   2   0   2   2   2   2   2   0   2   0   2   0   2   2   0   0   2   0   0   2   2   0   2   0   0   0   2   0   0   2   2   2   2   2   2   0   2   2   2   2   2   0   2   2   2   0   0   0   2   0   0   2   2   2   2   0   0   2   0   0   0   2   0   2   0   2   0   2   2   2   0   2   0   0   2   0   2   2   2   0   0   0   2   2   2   2   2   2   0   2   0   0   0   2   0   2   2   0   0   2   2   0   0   0   0   2   2   2   0   2   2   2   0   2   2   0   2   2   2   0   0   0   0   0   0   0   2   0   2   2   2   0   2   2   0   2   0   2   0   2   2   0   2   2   0   0   2   0   0   2   2
 MK-3-16                2   0   0   0   2   0   2   0   2   0   0   0   0   0   0   0   2   2   0   2   2   0   0   2   2   2   2   0   2   2   2   2   2   2   0   0   0   0   2   0   2   0   2   0   2   0   0   0   0   2   0   2   2   2   0   2   0   2   0   2   0   2   2   0   2   2   0   0   2   2   0   2   2   0   0   2   0   0   2   2   2   2   2   2   0   2   2   2   2   2   0   0   2   2   0   0   0   2   0   0   2   2   2   0   0   0   2   0   0   0   2   0   2   2   2   0   2   2   2   0   2   2   0   2   0   0   2   2   0   0   2   2   2   2   2   2   2   0   2   0   0   0   2   0   2   2   2   0   2   2   0   0   0   0   2   2   2   0   0   2   2   0   2   0   0   2   0   2   0   0   0   0   0   0   0   2   0   2   2   0   0   2   2   2   2   0   2   2   2   0   0   2   2   0   0   2   0   0   0   2
 MK-4-1                 0   0   2   0   0   2   0   2   2   0   2   2   0   2   0   0   2   2   0   0   0   0   0   2   0   2   2   2   0   0   0   0   2   0   2   2   0   0   2   0   0   2   0   0   2   0   2   2   2   0   0   0   2   0   2   2   0   0   2   0   2   0   2   0   0   2   0   0   2   0   0   0   2   0   0   2   2   0   2   2   2   2   0   0   0   0   2   0   0   2   0   2   0   0   0   0   2   0   2   2   0   0   2   0   2   0   2   2   0   2   2   2   0   0   0   0   0   0   2   0   0   2   0   2   2   2   0   0   2   2   2   0   0   2   2   0   2   0   2   0   0   2   2   2   0   0   2   0   2   0   2   2   0   2   2   0   2   0   2   2   0   0   0   0   2   2   0   2   2   2   0   2   0   2   0   2   2   0   0   2   2   2   0   0   2   0   2   0   0   2   0   0   0   0   0   0   0   0   0   0
 MK-4-2                 0   0   2   2   0   2   2   2   2   0   2   2   0   0   0   0   2   2   0   0   0   0   0   2   2   2   2   2   0   0   0   0   2   0   2   2   0   0   2   0   0   2   0   0   2   2   2   2   2   0   0   0   2   0   2   2   2   0   2   0   2   0   2   0   0   2   0   0   2   0   0   2   2   0   0   0   0   0   2   0   2   2   0   0   0   0   2   0   0   2   0   2   0   0   0   0   2   0   2   2   0   2   2   0   0   2   2   2   0   2   2   2   0   0   2   0   0   0   2   0   0   2   0   2   2   2   0   0   2   2   2   0   0   2   2   0   2   2   2   0   0   2   2   0   0   2   2   0   2   0   2   2   2   2   2   0   0   0   2   2   0   2   0   0   2   2   0   0   2   2   0   2   0   2   0   2   2   0   0   2   2   2   0   0   2   0   2   0   0   2   0   0   0   0   0   0   0   0   2   0
 MK-4-3                 0   0   2   2   0   2   2   2   2   2   2   2   0   0   0   0   2   2   0   0   2   0   0   2   2   2   2   0   0   0   0   0   2   0   2   2   0   0   2   0   0   2   0   0   2   2   0   0   2   2   0   0   2   0   0   0   2   0   2   0   2   0   2   0   0   2   0   0   2   0   0   0   2   0   0   0   0   0   2   0   2   2   0   0   0   0   2   0   0   2   0   2   0   0   0   0   2   0   2   2   2   2   2   0   0   2   2   2   0   2   0   2   0   2   2   2   0   0   2   2   0   2   0   2   2   2   0   0   2   2   2   0   2   2   2   0   2   0   2   0   0   2   0   0   0   2   2   0   2   0   2   2   2   2   2   0   0   0   2   2   0   2   0   0   2   2   0   0   2   2   2   2   0   2   0   2   2   0   0   2   2   2   0   0   2   0   2   0   0   2   0   0   0   0   0   0   0   0   2   0
 MK-4-4                 0   0   2   2   0   2   2   2   2   2   2   2   0   0   0   0   2   2   2   0   2   0   2   2   2   2   2   0   0   0   0   0   2   2   2   2   0   0   2   0   0   2   0   0   2   2   0   0   2   2   0   0   2   0   0   0   2   0   2   2   2   2   2   0   0   2   0   0   2   0   0   0   2   0   0   0   2   0   2   0   2   0   0   0   0   0   2   0   0   0   0   2   0   0   0   0   2   0   2   2   2   2   2   0   0   2   2   0   0   2   0   2   0   0   2   2   0   0   2   2   0   2   0   2   2   2   0   0   2   2   2   0   2   2   2   0   2   0   2   0   0   2   0   0   0   2   2   0   2   0   2   2   2   2   2   0   0   0   2   2   0   2   0   0   2   2   0   0   2   0   2   2   2   2   0   2   2   2   0   0   2   0   0   0   2   0   2   0   0   2   0   0   0   2   0   0   0   0   2   0
 MK-4-5                 0   0   2   2   0   2   2   2   2   2   2   2   2   0   0   0   2   2   2   2   2   0   2   2   2   2   2   0   0   0   0   0   2   2   2   2   0   0   0   0   0   2   0   0   2   0   2   0   2   0   0   0   2   0   0   0   2   0   2   2   2   2   0   0   0   2   2   0   2   0   0   0   2   0   0   0   2   0   2   0   2   0   0   0   0   0   2   0   0   0   2   2   0   2   0   0   2   0   2   2   2   2   2   0   0   2   2   0   0   2   0   2   0   0   2   2   0   0   2   2   0   2   0   2   2   2   0   0   2   2   2   0   2   2   2   0   2   0   2   0   0   2   0   0   0   2   2   0   2   0   0   2   2   2   2   0   0   0   2   2   0   2   0   0   2   2   0   0   2   2   2   0   2   2   0   0   2   2   0   0   2   0   0   2   2   0   2   0   0   2   0   0   0   2   2   0   0   0   2   0
 MK-4-6                 0   0   2   2   0   2   2   2   2   2   2   0   2   0   0   2   2   2   2   2   2   0   0   2   2   2   2   0   0   2   0   0   0   2   2   2   0   0   0   0   0   2   0   0   2   0   2   0   2   0   0   0   2   0   0   0   2   0   2   2   2   2   0   0   0   2   2   0   2   0   0   0   2   0   0   0   2   0   2   0   2   0   2   0   0   0   2   0   0   0   2   2   0   2   0   0   2   0   2   2   2   2   2   0   0   2   2   0   2   0   0   2   0   0   2   0   0   0   0   2   0   2   2   2   2   2   0   0   2   2   2   0   2   2   2   0   2   0   2   0   0   2   0   0   0   2   2   0   2   0   0   0   2   2   2   0   0   0   2   0   0   2   0   0   2   2   0   0   2   2   2   0   2   2   0   0   2   2   2   0   0   0   0   0   2   0   2   0   0   2   0   0   2   2   2   0   2   0   2   0
 MK-4-7                 0   0   2   2   0   2   2   2   2   2   2   0   2   0   0   2   2   2   2   2   2   0   0   2   2   2   2   0   0   2   0   2   0   0   2   2   0   2   2   0   0   2   0   0   2   0   2   0   2   2   0   0   2   0   0   0   2   0   2   2   2   2   0   0   0   2   2   0   2   0   0   0   0   0   0   0   2   0   0   0   0   0   2   0   0   0   2   0   0   0   2   2   0   2   0   0   0   0   2   2   2   2   2   0   0   2   2   0   2   0   0   0   0   0   2   0   2   0   0   2   2   2   2   2   2   2   0   0   2   2   2   0   2   2   2   0   2   0   2   0   0   2   0   0   0   2   2   0   2   0   0   0   2   2   2   0   0   0   2   0   0   2   0   0   0   2   0   0   2   2   2   0   2   2   0   0   2   2   0   0   0   0   0   0   2   0   2   0   0   2   0   0   2   2   0   0   2   0   2   0
 MK-4-8                 0   0   2   2   0   2   2   2   2   2   2   0   0   0   2   2   2   2   2   2   2   0   0   2   2   0   2   0   0   2   0   2   2   0   2   2   0   2   0   0   0   2   0   2   2   0   2   2   2   2   0   0   2   0   0   0   2   0   2   2   2   2   0   2   0   2   2   0   2   2   0   0   0   2   0   0   2   0   0   0   0   0   2   2   0   0   2   0   2   0   2   2   0   2   0   2   0   0   0   2   0   2   2   0   0   0   2   0   2   0   0   0   0   0   0   0   0   0   0   2   2   2   2   2   2   2   0   0   2   2   2   0   2   2   2   0   2   0   2   0   0   2   0   0   2   2   2   0   2   0   0   0   2   2   2   0   0   0   2   0   0   2   0   0   0   2   0   0   2   2   2   0   2   2   2   0   2   2   0   0   0   0   0   0   2   0   2   0   0   2   2   0   2   2   0   0   2   0   2   2
 MK-4-9                 0   2   2   2   0   2   2   2   2   2   2   0   0   0   2   2   2   0   2   2   2   0   0   2   2   0   2   0   0   2   0   2   0   0   2   2   0   2   0   0   0   2   0   2   2   0   2   2   2   2   0   0   2   0   0   0   2   0   2   0   2   0   0   2   0   2   2   0   2   2   0   0   0   2   2   0   2   0   0   0   0   0   2   2   0   0   0   0   2   2   2   2   0   2   0   2   0   0   0   2   0   2   2   0   0   0   2   0   2   0   0   0   0   0   0   0   0   0   0   2   2   2   2   2   2   0   0   0   2   2   0   0   2   2   2   0   2   0   2   0   0   2   2   0   2   2   2   0   2   0   0   0   2   0   2   2   0   0   2   0   0   2   2   0   0   2   0   0   2   2   2   0   2   2   2   0   2   2   0   0   0   0   0   2   2   0   2   0   0   2   0   2   2   2   0   0   2   0   2   2
 MK-4-10                0   2   2   2   2   2   2   2   2   2   2   0   2   0   0   2   2   0   2   2   0   0   2   2   2   0   2   0   0   2   0   2   0   0   2   2   0   2   0   0   2   2   2   2   2   0   2   2   2   2   0   0   2   0   2   0   0   2   2   0   0   0   0   2   0   2   2   0   2   2   0   0   0   2   2   0   2   0   0   0   0   0   2   2   0   0   0   0   2   2   2   2   2   2   0   2   0   0   0   2   2   2   2   0   0   0   2   0   2   0   0   0   0   0   0   0   0   2   0   2   2   2   2   2   2   0   0   2   2   2   0   2   2   2   0   0   2   0   2   0   0   2   2   0   2   2   0   0   2   0   0   0   2   0   2   2   0   2   2   0   0   2   2   0   0   0   0   2   2   2   2   0   2   2   2   0   2   2   0   0   0   2   0   0   2   0   2   2   0   0   0   2   2   2   0   0   2   0   2   2
 MK-4-11                0   2   2   2   2   2   2   2   2   2   2   0   0   0   0   2   2   0   2   2   0   0   2   2   2   0   2   0   2   2   0   2   2   0   2   2   0   2   0   0   2   2   2   2   2   0   0   2   2   2   0   2   2   0   2   0   0   0   2   0   0   0   0   2   0   0   2   0   2   2   0   0   0   2   0   0   2   0   0   0   0   0   2   2   2   0   0   0   2   2   2   2   2   2   0   2   0   0   2   2   2   2   2   0   0   0   2   0   2   0   2   2   0   0   0   0   2   2   2   2   2   2   2   2   2   0   0   2   0   2   0   2   2   2   0   0   2   0   2   0   0   2   2   0   0   2   0   0   2   0   0   0   0   0   2   2   0   2   2   0   0   2   2   0   0   0   0   2   2   2   2   0   2   2   2   0   2   2   0   2   0   2   0   0   2   0   2   2   0   0   0   2   2   2   0   2   2   0   2   2
 MK-4-12                0   2   2   2   2   2   2   2   2   2   2   0   0   0   0   2   2   0   2   2   0   0   2   2   2   0   2   0   2   2   0   2   2   0   2   2   0   2   0   0   2   2   2   2   0   0   0   2   2   2   0   2   2   0   2   0   0   0   2   0   0   0   0   2   0   0   2   2   2   2   0   0   0   2   2   0   2   2   0   0   2   0   0   2   0   0   0   0   2   2   2   2   2   2   0   2   0   0   2   0   2   2   2   0   2   0   2   2   2   0   2   2   0   0   0   0   2   2   2   2   2   2   2   2   0   0   0   2   0   2   0   2   2   2   0   0   2   0   0   0   0   2   2   0   0   2   0   2   2   0   0   0   0   0   2   2   0   2   2   0   0   2   2   0   0   0   0   2   2   2   2   0   2   2   2   0   2   2   0   2   0   2   0   0   2   0   2   2   0   0   0   2   2   2   0   2   2   0   2   0
 MK-4-13                0   2   2   2   2   2   2   0   0   0   2   0   0   0   0   2   2   0   2   2   0   0   2   2   2   0   2   0   2   2   0   2   2   0   2   2   0   2   0   0   2   2   2   2   2   0   2   2   2   0   0   0   2   0   2   0   0   0   2   0   0   0   0   0   0   0   2   2   2   0   0   0   0   2   0   0   2   2   0   0   2   0   0   2   0   0   0   0   2   0   0   0   2   2   0   2   0   0   2   0   2   2   0   0   2   0   2   2   2   0   2   2   0   2   0   0   2   2   2   2   2   2   0   2   0   0   0   2   0   0   0   0   2   2   0   0   2   0   0   0   0   2   2   0   0   0   0   2   2   0   0   2   0   0   2   2   0   2   2   0   0   2   2   0   0   2   0   2   2   2   2   0   2   2   2   0   2   2   0   2   0   2   0   0   2   0   2   2   0   0   0   2   2   2   0   2   2   0   2   0
 MK-4-14                0   2   2   2   2   0   2   0   0   0   2   0   0   0   0   2   2   0   0   2   0   0   2   0   2   0   0   0   2   2   0   2   2   0   2   2   0   2   0   0   2   2   2   2   2   0   2   2   2   0   0   0   2   0   2   0   0   0   2   0   0   2   0   0   0   0   2   2   2   0   0   0   0   2   2   0   2   2   0   0   2   0   0   2   0   0   0   2   2   0   2   0   2   2   0   2   2   0   2   0   2   2   0   0   2   0   2   2   2   2   2   2   0   2   0   0   2   2   2   2   0   2   0   2   0   0   0   2   0   0   0   0   2   2   0   0   2   0   0   0   0   2   2   0   0   0   0   2   2   0   0   2   0   0   2   2   2   2   2   0   0   2   2   2   2   2   0   2   2   2   2   0   2   2   2   0   2   2   0   2   0   2   0   0   2   2   2   2   0   0   0   2   2   2   0   2   2   0   2   0
 MK-4-15                0   2   2   2   2   0   2   0   0   0   2   0   0   0   0   2   2   0   0   2   0   0   2   0   2   0   0   2   2   2   0   2   2   0   2   2   0   2   0   0   2   2   2   2   2   2   2   2   2   0   0   0   2   0   2   2   0   0   2   0   0   2   0   2   0   0   2   2   2   0   0   2   2   2   2   0   2   2   0   0   2   0   0   2   0   0   0   2   2   0   2   0   2   2   0   2   2   0   2   2   2   2   0   0   0   0   2   2   2   2   0   2   2   2   0   0   2   2   2   2   0   2   0   2   0   0   0   0   0   0   0   0   2   0   0   0   0   0   0   0   0   2   2   0   0   2   0   2   2   0   2   2   0   0   2   2   2   2   2   0   0   2   2   0   2   2   0   2   0   2   2   2   2   2   2   0   2   2   0   2   0   2   2   0   2   2   2   2   0   0   0   2   2   2   2   2   2   0   2   2
 MK-4-16                0   2   2   2   2   2   2   0   0   0   2   0   0   0   0   2   2   0   0   2   0   0   2   0   2   0   0   2   2   0   0   2   0   0   2   2   0   2   0   2   0   2   2   2   2   2   2   2   2   0   0   0   2   0   2   2   0   0   2   0   0   2   0   2   0   0   2   2   2   0   0   2   2   2   2   0   2   2   0   2   0   0   0   2   0   0   0   2   2   0   2   0   2   2   0   2   2   0   0   2   0   2   0   0   0   0   2   0   2   2   0   0   2   2   0   0   2   2   2   0   0   2   0   2   0   0   0   2   0   0   2   2   2   0   2   0   0   0   0   0   0   2   2   0   0   2   0   2   2   0   2   2   0   0   2   2   2   0   2   0   0   2   2   0   2   2   0   0   0   2   2   2   2   2   2   0   0   2   0   2   0   2   0   0   2   2   2   2   0   0   0   2   2   2   2   2   2   0   2   2
 MK-5-1                 0   2   0   0   0   2   0   0   2   0   0   0   2   0   2   2   0   2   2   2   2   0   2   2   0   2   0   2   0   2   2   2   2   2   2   2   2   0   0   0   2   0   0   2   2   2   0   2   0   2   0   0   0   0   0   2   2   0   0   0   2   0   0   0   0   0   0   2   2   2   2   2   0   0   2   0   2   2   0   0   2   2   0   2   0   0   2   0   0   2   2   2   0   2   0   2   2   2   0   2   2   0   2   2   0   2   0   0   0   2   0   2   2   2   2   2   2   0   0   2   0   2   2   0   0   2   2   2   2   2   2   0   0   0   0   0   0   0   2   0   2   0   2   2   2   2   2   0   2   0   2   0   2   0   0   0   2   2   2   2   2   0   2   2   2   0   0   0   2   0   0   2   2   2   2   0   2   2   2   0   2   2   0   2   2   0   0   0   0   0   2   0   0   0   0   2   2   0   2   0
 MK-5-2                 0   2   0   0   0   0   0   0   2   0   0   0   2   0   2   2   0   2   2   2   2   0   2   2   0   2   0   0   0   2   2   2   2   2   2   2   2   0   2   0   0   0   0   2   2   2   0   2   0   2   0   0   0   0   0   2   2   0   0   0   2   0   0   0   0   0   0   0   2   2   2   2   2   0   2   0   2   2   0   0   2   2   0   2   0   0   2   0   0   2   2   2   0   0   0   2   0   2   0   0   2   0   2   2   0   2   0   2   0   2   0   2   2   0   2   0   2   0   0   2   0   2   2   2   0   2   2   2   2   2   2   0   0   0   0   0   0   0   0   0   2   0   2   2   2   2   2   2   2   0   2   2   2   0   0   0   2   2   2   0   2   0   2   2   2   0   0   0   2   0   0   2   2   2   2   0   2   2   2   0   2   2   0   2   2   0   0   0   0   2   0   0   0   2   0   0   2   0   2   0
 MK-5-3                 0   2   0   0   0   0   0   0   2   0   0   0   2   0   2   0   0   2   2   2   2   0   2   2   0   2   0   0   0   2   2   2   2   0   2   2   2   0   2   0   0   0   0   2   2   2   0   2   0   2   0   0   0   2   0   2   2   0   0   0   2   0   0   0   0   0   0   0   2   2   2   2   2   0   2   0   2   2   0   0   0   2   2   2   0   0   2   0   0   2   2   2   0   0   0   2   0   2   2   0   2   0   2   2   0   2   0   2   0   2   0   2   2   0   2   0   2   0   0   2   0   2   2   2   0   2   2   2   2   0   2   0   0   0   0   0   0   0   0   0   2   0   2   2   2   2   2   2   2   0   2   2   0   2   0   0   2   2   2   0   2   0   2   2   2   0   0   0   0   0   0   2   2   2   2   0   2   2   2   0   2   2   2   2   2   0   0   0   0   2   2   0   0   2   0   2   2   0   2   2
 MK-5-4                 0   2   0   0   0   0   0   0   0   0   0   0   0   0   2   0   0   2   2   2   2   2   2   2   2   2   0   0   0   2   2   2   2   0   2   2   2   0   2   0   0   0   0   2   2   2   0   2   0   2   0   0   0   2   0   2   2   0   0   0   2   0   0   0   0   0   0   0   2   2   2   2   0   0   2   0   0   2   0   0   0   2   2   2   0   0   2   0   0   2   2   2   0   0   0   2   0   2   2   0   0   0   2   2   0   2   0   2   0   2   0   2   0   0   0   0   2   0   0   0   0   2   2   2   0   2   2   2   2   0   2   0   0   0   0   0   0   0   0   0   2   0   2   2   2   2   0   0   2   0   2   2   0   2   0   0   2   2   0   0   0   0   2   2   2   0   0   0   0   0   0   2   2   2   2   0   0   2   2   2   2   2   2   2   0   0   0   0   0   2   0   0   2   2   0   2   2   0   2   2
 MK-5-5                 0   2   0   0   0   0   0   0   0   0   0   0   0   0   2   0   0   2   2   2   2   2   2   2   2   2   0   0   0   2   2   2   2   0   2   2   2   0   2   0   0   0   0   2   2   2   0   2   0   2   0   0   0   2   0   2   2   0   0   0   2   0   0   0   0   0   0   0   2   2   2   2   0   0   0   2   0   2   0   0   0   2   2   2   0   0   2   0   0   2   2   2   0   0   2   2   0   2   2   0   0   0   2   0   0   2   0   2   0   2   0   2   2   0   0   0   2   0   0   0   0   2   2   2   0   2   2   2   2   0   2   0   0   0   0   0   0   0   0   0   2   0   2   2   2   2   2   0   0   0   2   2   0   2   0   0   2   2   0   0   0   0   2   2   2   0   0   0   0   2   0   2   2   0   2   0   0   2   2   0   2   2   2   2   0   0   0   0   2   2   0   0   2   2   0   2   2   0   2   2
 MK-5-6                 0   2   0   0   0   0   0   0   2   0   0   0   0   0   2   0   0   2   2   2   2   2   2   2   2   0   0   0   0   2   2   2   2   0   2   2   2   0   2   0   0   0   0   2   2   2   0   2   0   2   0   0   0   2   0   2   2   0   0   0   2   0   0   0   0   2   2   0   2   2   2   2   0   2   0   2   2   2   0   0   0   2   2   0   0   0   2   0   0   2   2   2   0   0   2   2   2   0   0   0   0   0   2   0   0   2   0   2   0   2   0   2   0   0   0   0   2   0   0   0   0   2   2   2   0   2   2   2   2   0   2   0   0   0   0   0   0   0   0   0   2   0   2   2   2   2   2   0   2   0   2   2   2   2   0   0   2   0   2   0   0   0   2   2   2   2   0   0   0   2   0   2   2   0   2   0   0   2   2   0   2   2   2   2   0   0   0   0   2   2   0   0   2   2   2   2   2   2   0   0
 MK-5-7                 0   2   2   0   0   0   0   0   2   0   0   0   0   0   2   0   2   2   2   2   2   2   2   0   2   0   0   0   0   2   2   2   2   2   2   2   2   0   2   0   0   2   0   2   2   2   0   2   0   2   0   2   0   2   0   2   2   0   0   0   2   0   0   0   0   2   2   0   2   2   2   0   0   2   0   2   2   2   0   2   0   2   2   2   0   0   0   0   0   2   0   2   0   0   2   2   2   0   0   2   2   0   2   0   0   2   0   0   0   2   0   2   0   0   0   0   2   0   0   2   0   0   2   2   0   0   2   2   0   0   2   0   0   0   0   0   0   0   0   0   2   0   2   2   2   0   2   0   2   0   2   2   2   0   0   0   2   0   2   0   0   0   2   2   2   2   0   0   0   2   0   2   2   0   2   0   0   2   2   0   2   2   2   0   0   0   0   0   2   2   0   0   2   2   2   2   2   2   0   0
 MK-5-8                 0   2   2   0   2   0   0   0   2   0   0   0   0   0   2   0   2   2   2   2   2   2   2   0   2   0   0   0   0   2   2   0   2   2   2   2   2   0   2   0   0   0   0   2   2   2   0   2   0   2   0   2   0   2   0   2   2   0   2   0   0   0   2   2   0   2   2   0   2   2   2   0   2   2   0   2   2   2   0   0   0   2   2   2   0   2   0   0   0   2   0   2   0   0   2   2   2   0   0   2   2   2   2   0   0   2   0   0   0   2   0   2   0   0   0   2   2   0   0   2   0   0   2   0   0   0   2   2   0   0   2   0   0   0   0   0   0   0   0   0   2   0   2   2   2   0   2   0   2   0   2   2   2   0   0   0   2   0   2   0   0   0   2   2   2   2   0   0   0   2   0   2   2   0   0   0   0   2   2   0   0   2   2   0   0   0   0   0   2   2   0   0   2   0   2   2   2   0   0   0
 MK-5-9                 0   2   2   0   0   2   0   0   2   0   0   0   0   0   2   0   2   2   2   2   2   2   2   0   2   0   0   0   0   2   2   0   2   2   2   2   2   0   2   0   0   0   0   2   2   2   0   2   0   2   0   2   0   2   0   2   2   0   2   0   0   0   2   2   2   2   2   0   2   2   2   0   2   2   0   2   2   2   0   0   0   0   2   2   2   2   0   0   0   2   0   2   2   0   2   0   2   2   0   2   2   2   2   0   0   0   0   0   0   2   0   2   0   0   0   2   2   0   0   2   0   0   2   0   2   0   2   2   0   2   2   0   0   0   0   0   2   2   0   0   2   0   2   2   2   0   2   0   2   0   2   2   2   0   2   2   2   0   2   0   0   0   2   2   2   2   0   0   0   2   0   2   2   0   0   0   0   2   2   0   0   2   2   0   0   0   2   0   2   0   0   0   2   0   2   2   0   0   0   0
 MK-5-10                0   2   2   0   0   2   0   0   2   0   0   0   0   0   2   0   2   2   2   2   0   2   2   0   2   0   2   0   0   2   2   0   2   2   2   2   2   0   0   0   0   0   0   2   2   2   0   2   0   2   0   2   0   2   0   2   2   0   2   0   0   2   2   0   2   2   2   0   2   0   2   0   2   2   0   2   2   2   0   2   2   0   2   2   2   2   0   2   0   2   0   2   2   0   2   0   2   2   0   2   2   2   2   0   0   0   2   2   0   2   0   2   0   0   0   2   2   0   2   2   0   0   2   0   2   0   2   2   2   0   2   0   0   0   0   0   2   2   0   0   2   2   2   2   2   0   2   0   2   0   2   2   0   0   0   2   2   0   2   0   2   0   2   0   2   2   0   0   0   2   0   2   2   0   0   2   0   2   2   0   0   2   2   0   0   0   2   0   2   0   0   0   2   0   2   2   0   0   0   0
 MK-5-11                0   2   2   0   0   2   0   0   2   0   0   0   0   0   2   0   2   2   2   2   0   2   2   0   2   0   2   0   0   2   2   0   2   2   2   2   2   0   0   0   0   0   0   2   2   0   0   2   0   0   0   2   0   2   0   2   2   0   0   0   0   2   2   0   2   2   2   0   0   0   2   0   2   2   0   2   0   0   2   2   2   0   2   2   2   0   0   2   0   0   0   2   2   0   2   0   2   2   0   2   0   2   2   0   2   0   2   2   0   2   2   2   0   2   0   0   2   0   2   2   0   0   2   0   2   2   2   0   0   2   2   2   0   0   0   0   2   2   0   0   2   2   2   2   2   0   2   0   0   0   2   2   2   0   2   2   2   0   2   0   2   0   2   0   2   2   0   0   0   2   0   2   2   0   0   2   2   2   2   0   0   2   2   0   0   0   2   0   0   0   0   0   2   2   2   2   0   0   0   0
 MK-5-12                0   2   0   0   0   2   0   0   2   0   0   0   0   0   2   0   2   2   2   2   0   0   2   0   2   0   2   0   0   2   2   0   2   2   2   2   2   0   0   0   0   0   0   0   2   0   0   2   0   0   2   2   2   0   0   2   2   0   2   0   0   2   2   0   2   2   2   0   0   2   2   2   0   2   0   2   0   0   2   2   2   0   2   2   2   0   0   0   0   0   0   2   2   0   2   0   2   2   0   2   2   2   2   0   2   0   2   2   0   2   2   2   0   2   0   2   2   0   2   2   0   0   2   0   2   2   2   2   0   2   2   2   0   0   0   0   2   2   0   0   2   2   2   2   0   0   2   0   0   0   2   0   2   0   2   2   2   2   2   0   2   0   2   0   0   2   0   0   0   2   0   2   2   0   0   2   2   2   2   0   0   2   2   0   2   0   2   0   0   0   0   0   0   2   2   2   0   0   0   0
 MK-5-13                0   2   0   0   0   2   0   0   2   0   0   2   0   0   2   0   2   0   0   2   0   0   2   0   2   0   2   0   0   2   0   0   2   2   2   2   2   0   0   0   0   0   0   0   2   0   0   2   0   0   2   2   2   0   0   2   2   0   2   0   0   2   0   0   2   2   2   0   2   2   2   2   0   2   0   2   0   0   2   0   2   0   2   2   2   0   0   0   0   0   0   2   2   0   2   0   2   2   0   2   2   2   2   0   2   0   2   2   0   0   2   2   0   2   0   2   2   2   2   2   0   2   2   0   2   0   2   2   0   2   2   2   0   0   0   0   0   2   0   0   2   2   2   2   0   0   2   0   0   0   2   0   2   0   2   2   2   2   2   0   2   0   2   2   0   2   0   0   0   2   0   2   2   0   0   2   2   2   2   2   0   2   2   0   0   0   2   0   0   0   2   0   0   2   2   0   0   0   0   0
 MK-5-14                0   2   0   2   0   2   0   0   2   0   0   2   2   0   2   0   2   0   0   2   0   0   2   2   2   0   2   0   0   2   0   0   2   2   2   2   2   0   0   0   0   0   2   0   2   0   0   2   2   0   2   2   0   0   0   2   2   0   2   0   0   2   0   0   0   2   2   0   2   2   2   2   0   2   0   2   0   0   2   0   2   0   2   0   2   0   0   0   0   0   0   2   2   0   2   0   2   2   0   2   0   0   2   0   2   0   2   2   0   0   0   2   0   2   0   2   2   2   2   2   0   2   2   0   2   0   2   2   0   0   2   2   0   0   0   0   0   2   0   0   0   2   2   2   0   0   2   0   0   0   2   2   2   0   2   2   2   2   2   0   2   0   2   2   0   2   0   0   0   2   0   0   0   0   0   2   2   2   2   2   0   2   2   2   0   0   2   0   0   0   2   2   0   0   2   0   0   0   0   0
 MK-5-15                0   2   0   2   0   0   0   0   2   0   0   2   2   0   2   0   2   0   0   2   0   0   2   2   2   0   2   0   0   2   0   0   2   2   2   2   2   0   0   2   0   2   2   0   2   0   0   2   2   0   2   2   0   0   0   2   2   0   2   0   2   2   0   0   0   2   2   0   2   2   2   2   0   2   0   2   0   0   2   0   2   0   2   0   0   0   0   0   0   0   0   2   0   0   2   0   2   2   0   2   0   0   2   2   2   0   0   2   0   0   0   2   0   2   0   2   0   2   2   2   0   2   2   0   2   0   2   2   0   0   2   2   0   0   0   0   0   2   0   0   0   2   2   2   0   0   2   0   0   2   2   2   2   0   2   2   2   0   2   0   0   0   2   2   0   2   0   0   0   2   0   0   2   0   0   2   2   2   2   2   0   2   2   2   0   0   2   0   0   0   2   2   0   0   2   0   0   0   0   0
 MK-5-16                0   2   0   2   0   2   0   0   2   0   0   2   2   0   2   0   2   0   0   2   0   0   2   2   2   0   2   0   0   2   0   0   2   2   2   2   2   2   0   2   0   2   2   0   2   0   2   2   2   0   2   2   0   0   0   2   2   0   2   0   2   2   0   0   2   2   2   0   2   2   2   2   0   0   0   2   0   0   2   0   2   0   2   0   0   0   0   2   0   0   0   2   0   0   2   0   2   2   0   2   0   0   2   2   2   0   0   2   0   0   0   2   0   2   0   2   0   2   2   0   0   2   2   0   2   0   2   0   0   0   2   0   0   0   0   0   0   0   0   0   0   2   2   2   0   0   2   0   0   2   2   2   2   0   2   2   2   0   2   0   0   0   2   2   0   2   0   0   0   2   2   0   2   0   0   2   2   2   2   2   2   2   2   2   0   0   2   0   0   0   2   2   0   2   2   0   0   0   0   0
 MK-6-1                 2   0   2   2   2   0   0   2   2   2   2   0   0   2   0   0   2   0   0   0   0   0   2   0   2   0   2   0   0   0   2   0   2   0   0   0   0   0   2   2   0   0   0   0   2   0   2   2   0   2   0   0   0   2   0   2   0   0   2   0   2   0   2   0   0   2   0   0   2   0   0   2   0   2   2   2   0   2   0   2   0   0   0   2   0   2   0   0   0   2   2   0   0   2   2   0   2   0   0   0   2   2   0   2   0   2   0   2   0   0   0   0   0   0   2   0   0   2   0   2   0   0   0   0   2   2   2   0   2   2   0   0   0   0   0   0   0   0   2   2   0   0   2   2   0   2   0   2   0   0   0   2   0   0   0   2   0   2   0   2   0   0   2   2   2   2   0   0   0   0   0   2   2   2   2   0   2   0   0   2   2   2   0   2   2   0   0   2   2   0   0   0   0   0   0   2   0   0   2   0
 MK-6-2                 2   2   2   0   2   0   0   2   2   2   2   0   0   2   0   0   2   0   0   0   0   0   2   0   0   0   2   0   0   0   2   0   2   0   0   0   0   0   2   2   0   0   0   2   2   0   2   2   0   2   0   0   0   2   0   2   0   0   2   0   2   0   2   0   0   2   0   0   2   0   0   2   0   2   2   2   0   2   0   2   0   0   0   2   2   2   0   0   0   2   2   0   0   2   2   0   2   0   0   0   2   2   0   2   0   2   0   2   0   0   0   0   0   0   2   0   0   2   0   2   0   0   0   0   2   2   2   0   2   2   0   0   2   0   0   0   0   0   2   2   0   0   2   2   0   2   0   2   2   0   0   0   0   0   0   2   0   2   2   2   0   0   2   2   2   2   0   0   0   0   0   2   2   2   2   0   2   0   0   2   2   2   0   2   2   0   0   2   0   0   0   2   2   0   0   2   0   0   0   0
 MK-6-3                 2   2   2   0   2   0   0   2   2   2   2   0   0   2   0   0   0   0   0   0   0   2   2   0   0   0   2   0   0   0   2   0   0   0   0   0   0   0   2   2   0   0   0   2   2   0   2   2   0   2   0   0   0   2   0   2   0   0   2   0   2   0   2   0   0   2   0   0   2   0   0   2   0   2   2   2   0   2   2   2   0   0   0   2   0   2   0   0   0   2   2   0   0   2   2   0   2   2   0   0   2   0   0   2   0   2   0   2   0   0   0   2   0   0   2   0   0   2   0   2   0   2   0   0   2   2   2   0   2   2   0   0   2   0   2   0   0   0   2   0   0   0   2   2   0   2   0   2   2   0   0   0   0   0   0   0   0   2   2   2   0   0   0   2   2   2   0   0   0   0   0   2   2   2   2   2   2   0   0   2   2   2   2   2   2   0   2   2   0   0   0   0   2   0   0   2   0   0   0   0
 MK-6-4                 2   2   2   2   2   0   0   2   2   2   2   0   0   2   0   2   0   0   2   0   0   2   2   0   0   0   2   0   0   0   2   0   0   0   0   0   0   0   2   2   0   0   0   0   2   0   0   2   0   2   0   0   0   2   0   2   0   0   2   0   2   2   2   0   0   2   0   0   2   0   0   2   0   2   2   2   0   2   0   2   0   0   0   2   0   2   0   0   0   0   2   0   0   2   2   0   2   2   0   0   2   0   0   0   0   2   0   2   0   0   0   2   0   0   2   0   0   2   2   2   0   2   0   0   2   2   2   0   2   2   0   0   2   0   2   0   0   0   2   0   0   0   2   2   0   0   0   2   2   0   0   0   0   0   2   0   0   0   2   2   0   0   0   2   0   2   0   0   0   0   0   0   2   2   2   2   2   0   0   2   2   2   2   2   2   0   2   2   0   2   0   0   2   0   0   2   0   0   0   0
 MK-6-5                 2   2   2   2   2   0   0   2   2   2   2   0   0   2   0   2   0   0   2   0   0   2   2   0   0   0   2   0   2   0   2   0   0   0   0   0   0   0   2   2   0   0   0   0   2   0   2   2   0   2   0   0   2   2   0   2   0   0   0   0   2   2   0   2   0   2   0   0   0   0   0   2   0   2   2   0   0   2   0   2   0   0   0   2   0   0   0   0   0   0   2   0   0   2   2   0   2   2   0   0   2   0   0   0   0   2   0   2   0   0   0   2   0   0   0   0   0   2   2   2   2   2   0   0   2   2   2   0   2   2   0   0   2   0   2   0   0   2   2   0   2   0   2   2   0   0   0   2   2   0   0   2   2   0   2   0   0   0   2   2   0   0   0   2   0   2   0   0   0   0   0   0   0   2   2   2   2   2   0   2   0   2   2   2   2   0   2   2   0   2   2   0   2   0   0   2   0   0   0   0
 MK-6-6                 2   2   2   2   0   0   0   2   2   2   2   0   0   2   0   2   0   0   2   2   0   2   2   0   0   0   2   0   2   0   2   0   0   2   0   0   0   0   2   2   0   0   0   0   2   0   2   2   0   0   2   0   2   0   0   2   0   0   0   0   2   2   0   2   2   2   0   0   0   0   0   2   0   2   2   0   0   2   0   0   0   0   0   2   0   0   0   0   0   0   2   0   0   2   2   0   2   2   0   0   2   0   0   0   0   2   0   2   0   0   0   0   0   0   0   0   0   2   2   2   2   2   0   0   2   0   2   2   2   2   0   0   2   0   2   0   0   2   2   0   2   0   2   2   0   2   0   2   2   0   0   2   2   2   2   0   0   0   2   2   0   0   0   0   0   2   2   0   0   0   0   0   0   2   2   2   2   2   0   2   0   2   2   2   2   0   2   2   0   2   2   0   2   2   0   2   0   0   0   0
 MK-6-7                 2   2   2   2   0   0   0   2   2   2   2   0   0   2   0   0   0   0   2   2   2   2   2   0   0   2   2   0   2   0   2   2   0   2   0   0   2   0   2   2   0   0   0   0   2   0   2   2   0   0   2   0   0   0   0   2   0   0   0   0   2   2   0   2   2   2   0   0   2   0   2   2   0   2   2   0   0   2   0   0   0   0   0   2   0   0   0   0   0   0   2   0   2   2   2   0   2   2   0   0   2   0   2   0   0   2   0   2   0   0   0   0   0   0   0   0   0   2   2   2   2   2   0   0   0   0   2   2   2   0   0   2   2   0   2   0   0   2   2   0   0   0   2   2   0   2   0   2   2   0   0   2   2   2   2   2   2   0   2   2   0   0   0   0   2   2   2   2   0   2   0   0   0   2   0   2   2   2   0   2   0   2   2   2   2   0   0   0   0   2   2   0   2   0   0   2   0   0   0   0
 MK-6-8                 2   2   2   2   0   0   0   0   0   2   2   0   0   2   0   0   0   0   2   2   2   2   2   0   0   2   2   0   2   0   2   2   0   0   0   0   2   0   2   2   2   2   0   0   2   0   2   2   0   0   2   0   0   0   2   2   0   0   0   0   2   2   0   2   2   2   0   0   2   0   2   2   0   2   2   0   0   2   0   0   0   0   0   2   0   0   0   0   0   0   2   2   2   2   2   0   2   2   0   0   2   0   2   0   0   2   0   2   2   0   0   0   0   2   0   0   0   2   2   2   2   2   0   2   0   0   2   2   2   0   0   2   2   0   2   0   0   2   2   0   0   0   2   2   0   0   0   2   2   0   0   2   2   2   2   2   2   0   2   2   0   0   0   0   2   2   2   2   0   0   0   0   0   2   0   0   2   2   0   2   0   2   2   0   2   0   0   0   0   2   2   0   2   0   0   2   0   0   0   0
 MK-6-9                 0   2   0   0   0   2   0   0   0   2   2   0   0   0   0   0   0   0   2   0   2   2   2   0   0   2   2   0   2   0   2   2   0   2   0   0   2   0   2   2   2   2   0   0   2   0   0   2   0   0   2   0   0   0   2   2   0   0   0   0   2   2   0   2   2   2   0   0   2   0   2   2   0   2   2   0   0   2   0   0   0   0   0   2   0   0   0   0   0   0   2   2   2   2   2   0   2   2   0   0   2   0   2   0   0   2   0   2   2   0   0   0   0   2   0   0   0   2   2   2   2   2   0   2   0   0   2   2   2   0   0   2   0   0   2   2   0   2   2   0   0   0   2   2   0   0   0   2   2   0   0   2   2   2   2   2   2   0   2   2   0   2   0   0   2   2   2   2   2   2   0   0   0   2   0   0   0   2   0   2   0   2   2   0   2   0   0   0   0   0   2   0   2   0   0   2   0   0   0   0
 MK-6-10                0   2   0   0   0   2   0   0   0   0   2   0   0   0   0   0   0   2   2   2   2   2   2   0   0   2   2   0   2   0   2   2   0   2   0   0   2   0   0   2   2   2   0   0   2   2   0   2   0   0   2   0   2   0   2   2   0   0   0   0   2   2   0   2   2   2   0   0   2   0   2   2   0   0   2   0   0   2   0   2   0   2   0   2   0   0   0   2   0   0   2   2   2   2   2   0   2   2   2   0   2   0   2   0   0   2   2   2   2   0   2   0   0   2   0   0   0   2   2   2   2   2   2   0   0   0   2   2   2   0   0   2   0   0   2   2   0   2   2   0   0   2   2   2   0   0   0   2   2   0   2   2   2   0   2   0   2   2   2   2   0   0   0   0   0   2   2   2   2   2   0   0   2   2   0   0   2   2   0   2   0   2   2   2   2   0   0   0   2   2   2   0   2   0   0   2   0   0   0   0
 MK-6-11                0   2   0   0   0   2   0   0   2   0   2   2   0   0   2   0   0   2   2   2   2   2   2   0   2   2   2   2   2   0   2   2   0   2   0   0   2   0   0   2   2   0   0   0   2   2   2   2   0   0   2   0   2   0   2   2   2   0   0   0   2   2   0   2   2   2   0   2   0   0   2   0   0   2   2   0   0   2   0   2   0   2   0   2   2   0   0   2   0   0   0   2   2   2   2   0   2   2   2   0   2   0   2   0   0   2   2   2   2   0   2   0   0   0   0   0   2   2   2   2   2   2   2   0   0   0   2   0   2   0   0   2   0   0   2   2   0   2   0   2   0   2   2   2   0   0   0   2   2   2   2   2   2   0   2   0   0   2   2   2   0   2   0   0   0   2   2   2   2   2   2   0   2   2   0   0   2   0   0   2   2   2   2   0   2   0   0   2   2   2   2   0   2   0   0   2   0   0   0   0
 MK-6-12                2   2   0   0   2   2   0   0   0   0   2   2   0   0   2   0   0   2   2   2   2   2   2   0   2   2   2   2   2   0   0   2   0   2   2   0   2   0   0   2   2   0   0   0   2   2   2   2   0   0   2   0   0   0   2   2   2   0   0   0   2   2   0   2   2   2   0   2   0   0   2   0   0   2   2   2   0   2   0   2   2   2   0   2   2   0   2   0   0   0   0   0   2   2   2   0   2   2   2   0   2   0   2   0   0   0   2   2   2   0   2   0   0   0   0   0   2   2   2   2   2   2   2   0   0   0   2   0   2   0   2   2   0   0   2   2   0   2   0   2   0   2   2   2   0   0   0   2   2   2   2   2   2   0   2   0   0   2   2   0   0   2   0   0   0   0   2   0   2   2   2   0   2   2   0   0   2   0   0   2   2   2   2   0   2   0   0   2   2   2   2   0   2   0   0   2   0   0   0   0
 MK-6-13                2   2   0   0   2   2   0   0   0   0   2   2   0   0   2   0   2   2   2   0   2   2   2   0   2   0   2   2   2   0   0   0   0   2   2   0   2   0   0   2   2   0   0   0   2   2   2   2   0   0   2   0   0   0   2   2   2   0   2   0   2   2   0   2   2   2   0   2   0   0   2   0   0   2   2   2   0   2   0   0   2   0   0   2   2   0   2   0   0   0   0   0   2   2   2   0   2   2   0   0   2   0   2   0   0   0   2   2   2   0   2   0   0   0   0   2   2   2   2   2   2   2   2   0   2   0   2   0   2   0   2   0   0   0   2   2   0   2   2   2   0   2   2   2   0   0   2   2   0   2   2   2   2   0   2   0   0   2   2   0   0   2   0   0   0   0   2   0   2   2   2   0   2   2   0   2   2   0   0   2   0   2   2   0   2   0   0   2   2   2   0   0   2   0   0   2   2   0   0   0
 MK-6-14                2   2   0   0   2   2   0   0   0   0   0   2   0   0   2   0   2   0   2   0   2   2   0   0   2   0   2   0   2   0   0   0   0   2   2   0   2   0   0   2   2   0   0   0   2   2   2   2   0   0   2   0   0   0   2   2   2   0   2   0   2   0   0   0   2   2   0   0   0   0   2   0   0   2   2   2   0   2   0   0   2   0   2   2   2   2   2   0   0   0   0   0   2   2   2   0   2   2   0   0   2   2   2   0   0   0   2   2   2   0   2   0   0   0   0   2   2   2   2   0   2   2   0   0   2   0   2   0   2   0   2   0   0   0   2   2   0   2   2   2   0   2   2   2   0   0   2   2   0   2   2   2   2   0   2   2   2   2   2   0   0   2   0   0   0   0   2   0   0   0   2   0   2   2   0   2   2   0   0   2   0   2   2   0   2   0   0   2   2   2   0   0   2   2   0   2   2   0   0   0
 MK-6-15                2   0   0   0   2   2   0   0   0   0   0   2   0   0   2   0   2   0   2   0   2   2   0   0   2   0   2   0   2   0   0   0   0   2   2   0   2   0   0   2   2   0   0   0   2   2   2   2   0   0   2   0   0   0   2   0   2   0   2   0   2   2   0   0   2   2   2   0   2   0   2   0   0   2   2   0   2   2   2   0   2   0   2   2   2   2   2   0   0   0   2   0   2   2   2   0   2   2   0   0   2   2   2   0   0   0   2   2   2   0   2   0   0   2   0   2   2   2   2   0   2   0   0   0   2   0   2   0   2   2   0   0   0   0   2   2   0   2   2   0   0   2   2   2   0   0   0   2   0   2   2   2   2   0   2   2   2   2   2   0   0   2   0   0   0   0   2   0   0   0   2   0   2   2   0   2   2   0   0   2   0   2   2   0   2   0   0   2   2   2   0   0   2   2   0   2   2   2   0   2
 MK-6-16                2   0   0   2   2   2   0   0   0   0   0   0   0   0   2   0   2   0   2   0   0   2   2   0   2   0   2   0   2   0   0   0   0   2   2   0   2   0   0   2   2   0   0   0   0   2   2   2   0   0   2   0   0   0   2   0   2   0   2   0   2   2   0   2   0   2   2   0   2   0   2   2   0   2   2   0   2   2   0   0   2   0   2   2   2   2   2   0   2   0   2   0   0   2   2   0   2   2   0   0   0   0   2   0   0   0   2   2   0   0   2   0   0   2   0   2   2   2   0   0   2   0   0   0   2   0   2   0   2   2   0   0   0   0   2   2   0   2   0   0   0   2   2   0   0   0   0   2   0   2   2   2   2   0   2   2   2   2   2   0   0   2   0   2   0   0   2   0   0   2   2   0   2   2   0   2   2   0   0   0   0   2   2   0   2   0   0   2   2   2   0   0   2   0   0   0   2   2   0   2
 
!****************************************** Phenotypic Data **********************************************************
!-100.0 is resevred for missing phenotype
SimulatedTrait1         9.8727    9.4487    9.7632    8.0969    5.1947   11.6747    8.9745   10.8418   10.8284    9.4564    9.0547   11.3768    8.6360    8.4526    8.8202    8.7722   12.8772   10.2089   10.5523    8.8648   12.0138    9.0842   10.4715    9.5866   11.3861   10.3499    8.3690    9.7370    6.9974   10.8811    7.9906    8.8305   11.2821   11.2479   10.0808    9.7837   10.0382    8.8259   12.3101    6.9012    8.9219    9.8505    8.4595   11.1520    8.1584   11.8349    8.6299   10.1213    9.0242   10.8927    8.5556    6.7273    9.5287   11.8693    9.2823   10.3478   14.3968    7.9846   13.0940   11.3002    9.2852   10.2737   11.6085   11.6074    8.2474   10.0948    8.7254    9.7976    9.6907    8.8509    8.9656   10.7264   11.7555    9.3609   10.2653   11.8024   11.4572   10.4062   11.1422   10.1212   10.3276    7.1559    9.1745   12.4557    8.3767    8.6546   12.7651    8.8206    7.1458    9.7578    9.2662   13.2468    8.6708    7.3961    7.6053    8.0748    8.9190   10.9392   11.5845   11.6732    9.1591   10.5383    8.7165   10.1961    7.6765   11.9891   10.8065   11.2726    7.6323   11.0168    8.8667   11.4894    9.1035   10.0722   10.7837    8.2682    8.3784    9.7454    9.0323   11.7078    8.4825   10.4610   10.0071   11.5270    9.0979    9.4629   10.7166    7.7337   12.7226    9.8303   11.2863    8.0780   12.2770   11.7849    9.7047    9.0487   10.8492   10.0572    9.0162    8.4994   11.6467    9.7935   11.6996    9.8108   11.8886   10.0228    9.7051    7.4283   11.2954    8.2321   12.1391   10.7913    9.4785    7.8152    9.7218    9.6988   10.1023    9.2621   11.4173    9.7461    8.9946   10.7227    7.8563    9.3467    9.4625    7.8769    9.3102    7.7054   11.8979    7.2768   12.7960   11.1519   10.3679    8.5427    9.2330    9.2877    8.8952   11.1164    7.0454   12.5342   12.0208    8.9460   10.7129    9.5410    8.5954   11.5491   11.5306    9.3836    9.6531   12.6617   10.9943    9.7608   10.4125   10.9598    6.3311    9.8393   11.1064    7.8829   14.2606    9.2392
SimulatedTrait2        14.7937   15.9039   12.8397   16.5162   16.1792   17.1333   13.7412   13.6900   15.3031   14.5126   15.5832   14.5424   13.9671   13.1074   15.3859   15.4370   13.7402   16.8618   16.4971   17.5689   15.7761   17.8337   12.8027   15.7092   17.4023   15.1220   15.8310   14.3199   15.2933   14.9203   15.2819   16.1775   13.5775   13.9162   16.1033   14.6978   16.8216   12.5048   12.3315   14.4619   12.2938   14.8618   15.2845   16.6646   14.5266   19.8062   13.2992   14.9296   16.4108   14.1711   15.7716   16.4191   11.1403   14.6948   13.0335   14.0807   15.6840   15.4276   13.9167   15.9917   16.3438   16.2959   14.1827   15.7268   13.6086   15.3741   13.4484   18.8292   16.4550   15.4761   13.1157   13.9756   16.1597   12.7951   16.5477   14.0135   13.3495   13.3759   16.3926   13.7149   13.4262   14.1343   16.0238   16.8954   14.4001   14.6235   15.6757   12.5670   13.4701   14.6161   14.4041   15.3605   13.6911   17.4793   14.5918   15.0124   15.9339   13.7300   12.3926   16.0103   14.3662   15.1363   18.1949   16.6928   13.0852   13.4981   15.1293   15.6369   13.0659   17.0534   13.8319   12.7320   15.7763   13.8362   16.2999   15.0745   15.0756   14.0993   14.4680   14.6758   15.5477   17.6510   16.9368   18.5013   12.1330   14.4368   12.8835   17.8613   16.7284   16.0161   18.0616   12.6763   14.8636   13.9457   15.6964   15.6925   12.4695   14.9192   13.4164   13.9003   16.2307   13.3507   14.2512   16.8994   14.6154   14.0069   15.9166   15.0073   15.4396   14.1438   13.9515   13.2599   11.2683   17.7696   15.1346   12.8606   17.1395   16.2804   11.0152   12.0988   15.4755   15.7816   17.6270   16.1039   16.4270   14.8339   15.2422   14.9437   15.2989   16.0711   14.2699   17.1088   16.1034   15.6795   14.3066   15.5342   15.5605   16.8394   13.9265   13.4776   18.3979   14.1131   18.8026   17.6990   14.0558   12.0786   14.2568   15.8039   16.2942   16.7033   14.4094   14.8458   12.9564   15.2621   13.0861   15.8680   15.2984   16.1121   16.5822   15.7319
 
