# Supplementary material for: Inclusive Composite Interval Mapping of QTL by Environment Interactions in Biparental Populations
Source: PLoS One. 2015 Jul 10;10(7):e0132414. doi: 10.1371/journal.pone.0132414 (PMC4498613; doi:10.1371/journal.pone.0132414)
Supplement: S3 File — (ZIP) [file pone.0132414.s003.zip › Simulation for unliked model/Simulated popualtions/run_00023.met]

!**********************Note: lines staring with "!" are remarks and will be ignored in the program********************
!*********************************General Information**********************************
!Assuming F1 = P1 x P2, populations available in QTL IciMapping are: 
!  1, P1BC1F1 = P1 x F1, the first backcrossing where P1 is used as the recurrent parent;
!  2, P2BC1F1 = P2 x F1, the first backcrossing where P2 is used as the recurrent parent;
!  3, F1DH, F1-derived doubled haploids; 
!  4, RIL or F1RIL, recombination inbred lines through the repeated selfing of F1;
!  5, P1BC1RIL, recombination inbred lines through the repeated selfing of P1BC1F1;
!  6, P2BC1RIL, recombination inbred lines through the repeated selfing of P2BC1F1;
!  7, F2, the selfing generation of F1;
!  8, F3, the selfing generation of F2;
!  9, P1BC2F1, the second backcrossing where P1 is used as the recurrent parent; 
! 10, P2BC2F1, the second backcrossing where P2 is used as the recurrent parent;
! 11, P1BC2RIL, recombination inred lines through the repeated selfing of P1BC2F1; 
! 12, P2BC2RIL, recombination inred lines through the repeated selfing of P2BC2F1; 
! 13, P1BC1F2, the selfing generation of P1BC1F1; 
! 14, P2BC1F2, the selfing generation of P2BC1F1; 
! 15, P1BC2F2, the selfing generation of P1BC2F1; 
! 16, P2BC2F2, the selfing generation of P2BC2F1; 
! 17, P1BC1DH, P1BC1F1-derived doubled haploids; 
! 18, P2BC1DH, P2BC1F1-derived doubled haploids; 
! 19, P1BC2DH, P1BC2F1-derived doubled haploids; 
! 20, P2BC2DH, P2BC2F1-derived doubled haploids; 
   3      !Mapping Population (see remarks above)
   2      !Mapping Function (1 for Kosambi; 2 for Haldane; 3 for Morgan)
   2      !Marker Space Type (1 for intervals; 2 for positions)
   1      !Marker Space Unit(1 for centiMorgans; 2 for Morgan)
   6      !Number of Chromosomes (or Linkage Groups)
 200      !Size of the mapping population
   2      !Number of environments
 
!***************************************** Chromosomes and Linkage Maps **********************************************
!Chromosome                 NumMarkers
-CH1                        16
-CH2                        16
-CH3                        16
-CH4                        16
-CH5                        16
-CH6                        16
!Linkage map (Marker name followed by position or the interval length)
 MK-1-1                1     0.000
 MK-1-2                1    10.000
 MK-1-3                1    20.000
 MK-1-4                1    30.000
 MK-1-5                1    40.000
 MK-1-6                1    50.000
 MK-1-7                1    60.000
 MK-1-8                1    70.000
 MK-1-9                1    80.000
 MK-1-10               1    90.000
 MK-1-11               1   100.000
 MK-1-12               1   110.000
 MK-1-13               1   120.000
 MK-1-14               1   130.000
 MK-1-15               1   140.000
 MK-1-16               1   150.000
 MK-2-1                2     0.000
 MK-2-2                2    10.000
 MK-2-3                2    20.000
 MK-2-4                2    30.000
 MK-2-5                2    40.000
 MK-2-6                2    50.000
 MK-2-7                2    60.000
 MK-2-8                2    70.000
 MK-2-9                2    80.000
 MK-2-10               2    90.000
 MK-2-11               2   100.000
 MK-2-12               2   110.000
 MK-2-13               2   120.000
 MK-2-14               2   130.000
 MK-2-15               2   140.000
 MK-2-16               2   150.000
 MK-3-1                3     0.000
 MK-3-2                3    10.000
 MK-3-3                3    20.000
 MK-3-4                3    30.000
 MK-3-5                3    40.000
 MK-3-6                3    50.000
 MK-3-7                3    60.000
 MK-3-8                3    70.000
 MK-3-9                3    80.000
 MK-3-10               3    90.000
 MK-3-11               3   100.000
 MK-3-12               3   110.000
 MK-3-13               3   120.000
 MK-3-14               3   130.000
 MK-3-15               3   140.000
 MK-3-16               3   150.000
 MK-4-1                4     0.000
 MK-4-2                4    10.000
 MK-4-3                4    20.000
 MK-4-4                4    30.000
 MK-4-5                4    40.000
 MK-4-6                4    50.000
 MK-4-7                4    60.000
 MK-4-8                4    70.000
 MK-4-9                4    80.000
 MK-4-10               4    90.000
 MK-4-11               4   100.000
 MK-4-12               4   110.000
 MK-4-13               4   120.000
 MK-4-14               4   130.000
 MK-4-15               4   140.000
 MK-4-16               4   150.000
 MK-5-1                5     0.000
 MK-5-2                5    10.000
 MK-5-3                5    20.000
 MK-5-4                5    30.000
 MK-5-5                5    40.000
 MK-5-6                5    50.000
 MK-5-7                5    60.000
 MK-5-8                5    70.000
 MK-5-9                5    80.000
 MK-5-10               5    90.000
 MK-5-11               5   100.000
 MK-5-12               5   110.000
 MK-5-13               5   120.000
 MK-5-14               5   130.000
 MK-5-15               5   140.000
 MK-5-16               5   150.000
 MK-6-1                6     0.000
 MK-6-2                6    10.000
 MK-6-3                6    20.000
 MK-6-4                6    30.000
 MK-6-5                6    40.000
 MK-6-6                6    50.000
 MK-6-7                6    60.000
 MK-6-8                6    70.000
 MK-6-9                6    80.000
 MK-6-10               6    90.000
 MK-6-11               6   100.000
 MK-6-12               6   110.000
 MK-6-13               6   120.000
 MK-6-14               6   130.000
 MK-6-15               6   140.000
 MK-6-16               6   150.000
!*********************************** Marker Types ********************************************************************
!Co-dominant marker: When heterozygote F1 is present, P1 is coded as 2, F1 is coded as 1, and P2 is coded as 0; Otherwise, P1 is coded as 2, and P2 is coded as 0. 
!Dominant marker: When heterozygote F1 is present, P1 and F1 are coded as 12, and P2 is coded as 0; Otherwise, P1 is coded as 2, and P2 is coded as 0.  
!Recessive markers: When heterozygote F1 is present, P1 is coded as 2, and F1 and P2 are coded as 10; Otherwise, P1 is coded as 2, and P2 is coded as 0. 
!Missing marker is coded as -1. 
 MK-1-1                 2   0   0   2   0   2   2   0   0   2   2   0   2   2   0   0   0   0   0   0   0   2   2   0   0   0   2   2   2   0   0   0   0   2   2   2   2   2   2   0   0   0   2   0   0   0   2   0   2   2   0   0   0   2   0   2   0   2   2   0   2   2   2   0   0   0   2   0   2   0   0   2   0   2   2   2   0   0   2   0   0   0   0   0   2   0   2   2   2   2   0   0   2   0   0   2   0   0   2   0   0   0   2   0   2   0   2   2   0   2   0   2   0   0   2   2   2   2   0   0   0   2   2   0   2   2   0   2   0   0   0   0   0   0   2   0   2   0   2   0   2   0   0   0   0   0   2   0   2   2   2   2   2   0   0   2   0   0   2   2   2   2   0   2   0   0   0   0   2   2   2   0   0   0   2   2   0   0   0   2   0   0   0   2   0   2   0   2   0   0   2   2   2   0   2   2   0   2   2   2
 MK-1-2                 2   0   0   2   0   2   2   0   0   2   2   0   2   2   0   2   0   0   0   0   0   2   2   0   0   0   2   2   2   0   0   0   0   2   2   0   2   2   2   0   0   0   2   0   2   0   2   0   2   2   0   0   0   2   0   2   0   2   2   0   2   2   2   0   0   0   2   0   2   0   0   2   0   2   2   0   0   0   0   0   0   0   0   0   2   0   2   2   2   2   0   0   2   0   0   2   0   0   2   0   0   0   2   0   2   0   2   2   0   2   0   2   0   0   2   2   2   2   0   0   0   0   2   0   2   2   2   2   0   0   0   0   2   0   2   0   2   0   0   0   2   0   0   0   2   0   2   0   2   2   2   2   2   0   0   2   0   0   0   2   2   2   2   2   2   0   0   0   2   2   2   0   0   0   2   2   0   0   0   0   0   0   0   2   2   2   0   2   0   0   2   2   2   0   2   2   0   2   2   0
 MK-1-3                 2   0   0   2   0   2   2   0   0   2   2   0   2   2   0   2   0   0   0   0   0   2   0   0   0   0   2   2   0   0   2   0   2   2   2   0   2   2   2   2   0   2   2   0   2   2   2   0   0   2   0   0   0   2   0   2   0   2   2   0   2   2   2   0   0   0   2   0   2   0   2   2   0   2   2   0   0   0   0   0   0   0   2   0   2   2   2   2   2   2   0   0   2   0   0   2   0   0   2   0   0   0   2   0   2   0   2   2   0   0   0   2   0   0   2   0   0   2   0   0   0   0   2   0   0   2   2   2   0   0   0   0   2   0   2   0   2   0   0   0   2   0   0   0   2   0   2   0   2   2   0   2   0   0   0   0   0   0   0   2   2   2   0   2   2   0   0   0   2   2   2   0   0   0   2   2   0   0   0   0   0   0   2   0   2   2   0   2   2   0   2   2   2   0   2   2   0   2   2   0
 MK-1-4                 2   0   0   2   0   2   2   0   0   2   2   0   2   2   0   2   0   0   0   0   2   2   0   0   0   0   2   2   0   2   2   0   2   2   2   0   2   2   2   0   0   2   2   0   2   2   2   0   0   2   0   0   0   2   0   2   0   2   2   0   2   2   2   0   2   0   2   2   0   2   2   2   0   2   2   2   0   0   0   0   0   0   2   0   2   2   0   2   2   2   0   0   2   0   0   2   0   2   0   0   0   0   2   0   2   0   2   2   0   0   0   2   0   0   2   0   0   2   0   0   0   0   2   0   0   2   2   2   0   0   0   0   2   0   2   0   2   0   0   0   0   0   2   0   2   0   2   0   2   2   0   2   2   0   0   0   0   0   0   2   2   2   0   0   2   0   0   0   0   2   0   0   0   0   2   2   2   0   0   0   0   0   2   0   2   2   0   2   2   0   2   2   2   2   2   2   0   0   2   0
 MK-1-5                 2   2   0   2   0   2   2   0   0   2   2   0   2   2   0   2   0   0   0   0   2   2   0   0   0   0   2   2   2   2   2   2   2   0   2   0   2   2   2   0   0   2   2   0   2   2   2   0   0   2   0   0   0   2   0   2   0   2   2   0   0   2   2   0   2   0   2   2   0   2   2   2   0   0   2   2   0   2   0   0   0   0   2   2   2   2   0   2   2   2   0   0   2   0   0   2   0   2   0   0   0   0   2   0   2   0   0   2   0   0   0   2   0   0   2   0   0   2   0   0   0   0   2   0   0   2   2   2   2   0   2   0   2   0   2   0   2   0   0   0   0   0   2   0   2   0   0   0   2   2   0   2   2   2   0   0   0   0   0   2   2   2   0   0   2   0   0   0   0   2   2   0   0   0   2   2   2   0   0   0   0   0   2   0   2   2   0   2   2   0   2   2   2   2   2   2   2   2   2   0
 MK-1-6                 2   2   0   2   0   2   2   2   2   2   2   0   2   2   0   0   0   0   0   0   2   2   0   2   0   0   2   2   0   2   2   2   2   0   2   0   2   2   2   0   0   2   2   0   2   2   2   0   0   2   0   0   0   2   0   2   0   2   2   0   0   2   2   0   2   0   0   2   0   2   2   0   0   0   2   2   0   2   0   0   0   0   0   2   2   2   0   2   2   2   0   0   2   0   0   2   0   2   0   0   0   2   0   2   2   0   0   2   0   0   0   2   0   0   2   0   0   2   0   0   0   0   0   0   0   2   2   2   2   0   2   0   2   0   0   2   2   0   2   2   2   0   0   0   2   2   0   0   2   2   0   2   0   2   0   0   0   0   0   2   2   2   0   0   2   0   0   0   0   2   2   0   0   0   2   2   2   0   0   0   0   0   2   0   2   2   0   0   2   2   2   2   2   2   2   2   2   2   2   0
 MK-1-7                 2   2   0   2   0   2   2   2   2   2   2   0   2   2   0   2   0   0   2   0   0   2   0   2   0   0   2   2   0   2   2   2   2   0   0   0   2   0   2   0   2   2   0   0   2   0   2   0   2   2   0   0   0   2   0   2   0   2   2   0   0   2   2   0   2   0   0   2   0   2   2   0   0   0   2   2   0   2   0   0   0   0   0   2   2   2   0   2   0   2   0   0   2   0   0   2   0   0   0   0   2   2   0   2   2   0   0   2   0   0   0   2   0   0   0   0   0   2   0   0   0   0   0   0   0   2   2   2   2   0   2   0   2   0   0   2   2   0   2   0   2   0   0   0   2   2   0   0   2   2   0   0   0   2   0   0   0   0   0   2   0   0   0   0   2   0   0   0   0   2   2   0   0   0   2   2   2   0   0   2   0   0   2   0   2   2   0   0   2   2   2   2   2   0   2   2   2   2   2   0
 MK-1-8                 2   2   0   2   0   2   2   2   2   2   2   0   2   2   0   2   0   0   2   0   0   2   0   2   0   0   2   0   0   2   2   2   2   0   0   0   2   0   2   0   2   0   0   2   2   2   2   0   2   2   0   0   0   2   0   2   0   2   2   0   0   2   2   0   2   0   0   0   0   2   2   0   0   0   0   2   0   0   0   0   0   0   0   2   2   2   0   2   0   2   0   0   2   0   0   2   0   0   0   2   2   2   0   2   2   0   0   2   0   0   0   0   0   0   0   0   0   2   0   0   0   0   0   0   0   2   2   2   2   0   2   0   2   0   0   2   2   0   2   0   2   0   0   0   2   2   0   0   2   2   0   0   0   2   0   0   0   0   2   2   2   0   0   0   2   2   0   0   2   2   2   0   0   0   2   2   2   0   0   2   0   0   2   2   0   2   0   0   2   2   2   2   2   0   0   2   2   2   2   0
 MK-1-9                 2   2   0   2   0   2   0   2   2   2   2   0   2   2   0   2   0   0   2   2   0   2   0   2   0   0   0   2   0   2   2   2   2   0   0   0   2   2   2   0   2   0   0   2   2   2   2   0   2   2   0   0   2   2   0   2   0   2   2   0   0   2   2   0   2   0   0   0   0   2   2   0   0   0   0   2   0   0   0   0   0   0   0   2   0   2   0   2   0   2   0   0   2   0   0   2   0   0   0   2   0   2   0   2   2   0   0   2   0   0   0   0   0   2   0   0   0   2   2   0   2   0   0   0   0   0   2   2   2   0   2   0   2   0   0   2   2   0   2   0   2   0   0   0   0   2   0   0   2   2   0   0   0   2   0   0   0   0   2   2   2   0   0   0   2   2   0   0   2   2   2   0   0   0   2   2   2   0   0   2   0   0   2   2   0   2   0   0   2   0   2   2   2   0   0   2   2   2   2   0
 MK-1-10                2   0   0   2   0   0   0   2   2   2   2   2   2   2   0   2   0   0   0   2   0   2   2   0   0   0   0   2   0   2   2   2   2   0   0   0   2   2   2   0   0   0   0   2   2   2   2   0   2   2   0   0   2   2   0   2   0   2   2   0   0   2   2   0   2   0   0   0   0   2   0   0   0   0   0   2   0   0   0   0   0   0   0   2   0   2   0   2   2   2   0   0   2   0   0   2   0   0   0   2   0   2   0   0   2   0   0   2   0   0   0   2   0   0   0   0   0   2   2   0   2   0   0   0   0   0   2   2   2   2   2   0   2   0   0   2   2   2   2   0   0   0   0   0   2   2   0   0   2   2   0   2   2   2   2   0   0   0   2   2   2   0   0   2   2   2   0   0   2   2   2   0   0   0   2   2   2   0   0   2   2   0   2   2   0   0   0   0   2   0   2   2   2   0   0   2   2   2   2   0
 MK-1-11                2   0   0   2   0   0   0   2   2   0   2   2   0   2   0   2   0   0   0   2   0   2   2   0   0   0   0   2   0   2   2   2   2   2   0   0   2   2   2   0   0   0   0   2   2   2   2   0   2   2   0   0   2   0   2   2   0   2   2   0   0   2   2   0   2   0   0   0   0   2   0   2   2   0   0   2   0   0   0   0   2   0   2   2   0   2   0   2   2   2   0   0   2   0   0   2   0   0   0   2   0   2   0   0   2   0   0   2   0   0   0   2   0   0   0   0   0   2   2   2   2   0   0   0   0   0   2   2   0   2   2   2   2   0   0   2   2   2   2   2   0   2   0   0   2   2   0   0   0   2   0   2   2   2   2   0   0   0   2   2   2   0   0   2   2   2   0   0   2   2   2   0   0   2   2   2   2   0   0   0   2   0   2   2   0   0   0   0   2   0   2   2   2   0   0   2   2   2   2   0
 MK-1-12                0   0   0   2   0   0   0   2   2   2   2   2   0   2   0   2   0   0   0   2   2   2   2   0   0   0   0   2   0   2   2   2   2   0   0   0   2   2   2   0   0   0   0   2   2   2   2   0   2   0   0   2   2   0   2   2   0   2   2   0   0   2   0   0   2   0   0   0   0   2   0   2   0   0   0   2   0   0   0   0   2   0   2   2   0   2   0   2   2   2   0   0   2   0   2   2   0   0   0   0   0   0   0   0   2   0   0   2   0   0   0   2   0   0   0   0   0   2   2   2   2   0   0   0   2   0   2   2   0   0   2   2   2   2   0   0   2   2   2   0   0   2   0   0   2   0   0   0   0   2   0   2   2   2   2   0   0   0   2   2   0   0   2   2   2   2   0   0   2   2   2   0   0   2   2   2   2   0   0   0   2   0   2   0   0   0   0   0   2   0   2   2   2   2   0   2   2   2   2   0
 MK-1-13                0   0   0   2   0   0   0   2   0   2   2   2   0   2   0   2   0   0   0   2   2   2   2   0   0   2   0   2   0   2   0   2   2   0   0   0   2   2   2   0   0   0   0   2   2   2   2   0   2   0   0   2   2   0   2   2   0   2   2   0   0   2   0   0   2   0   0   0   0   2   0   2   0   0   0   2   0   0   0   0   2   0   2   2   0   2   0   2   2   2   0   0   2   0   2   2   0   2   0   0   0   0   0   0   2   0   0   2   0   0   0   2   0   0   0   0   0   2   2   2   2   0   0   0   2   0   2   2   0   0   2   2   2   2   0   0   2   2   2   0   0   2   0   0   2   0   0   0   0   2   0   0   2   2   2   0   0   0   2   2   0   0   2   2   2   2   2   0   2   2   2   0   0   2   2   2   2   0   0   0   0   0   2   0   0   0   0   0   2   2   2   2   2   2   0   2   2   2   2   0
 MK-1-14                2   0   0   2   0   0   0   2   0   2   2   2   2   2   0   2   0   0   0   0   0   2   0   0   2   2   0   2   0   2   0   2   0   0   2   0   2   2   0   0   0   0   0   2   0   2   2   0   2   0   0   2   2   0   0   2   0   2   2   2   0   2   0   0   2   0   0   0   0   2   0   2   2   0   0   2   0   0   2   0   2   0   2   2   0   2   0   2   0   2   0   0   2   0   2   2   0   2   0   0   0   0   0   0   2   0   0   2   0   0   0   0   0   0   0   0   0   2   2   2   2   0   2   0   2   0   2   2   0   2   2   2   2   2   0   0   2   2   2   0   0   2   0   2   0   0   0   0   0   2   0   0   2   2   2   0   0   0   2   2   0   0   0   2   2   2   2   0   2   2   0   0   0   2   2   2   0   0   0   0   0   0   2   2   0   0   0   0   2   2   2   2   2   2   0   2   2   2   2   0
 MK-1-15                0   0   0   0   0   0   0   2   0   2   2   2   2   2   0   2   0   0   0   0   0   2   0   0   2   2   0   2   0   0   0   2   0   0   2   2   2   2   0   0   0   0   0   2   0   0   2   0   2   0   2   2   0   0   2   2   0   0   2   2   0   2   0   0   2   0   0   0   0   2   0   2   2   0   2   2   0   0   0   0   2   0   2   2   2   2   0   2   2   2   0   0   2   0   2   2   0   2   0   2   0   0   0   0   0   0   0   2   0   0   2   0   0   0   0   0   0   2   2   2   2   0   2   0   2   0   2   2   0   0   0   2   2   2   0   0   2   2   2   0   0   2   0   2   0   0   0   0   0   2   0   0   2   2   2   2   0   0   2   2   0   0   0   2   0   2   2   0   2   0   0   0   0   2   2   2   0   0   0   0   0   0   2   2   0   0   0   0   2   2   2   2   2   2   2   0   2   2   2   0
 MK-1-16                0   0   0   0   0   0   0   2   0   2   2   2   2   0   0   2   0   0   0   0   0   2   0   0   2   2   0   2   0   0   0   2   0   0   2   0   0   2   0   0   0   0   0   2   0   0   2   0   2   0   2   2   0   0   2   2   0   0   2   2   0   2   0   0   2   0   0   0   0   2   0   2   2   0   2   2   0   0   0   2   0   0   2   2   2   2   0   2   2   0   2   0   2   0   0   2   0   2   0   2   0   0   0   0   0   0   0   2   0   0   2   0   0   0   0   0   0   2   2   2   2   0   2   0   2   0   2   2   0   0   0   2   0   2   0   0   2   2   2   0   0   2   0   2   0   0   0   0   0   2   0   0   2   2   2   2   0   2   0   2   0   0   0   2   0   2   2   2   0   0   0   0   0   2   2   2   0   0   0   0   0   0   2   2   0   2   0   0   2   2   2   2   2   2   2   0   2   0   2   0
 MK-2-1                 0   0   0   0   2   2   2   2   0   2   2   0   0   2   2   2   0   0   2   0   2   2   2   0   0   0   0   0   0   2   0   0   0   2   0   0   2   0   0   0   2   0   2   0   2   2   0   0   0   2   0   0   2   2   0   2   0   2   0   2   0   0   0   0   2   0   2   2   0   2   0   2   2   0   2   0   2   0   0   2   2   2   2   0   2   0   0   0   2   2   0   0   2   2   0   2   2   2   0   0   2   2   2   0   2   0   2   2   0   0   2   0   2   2   0   0   0   2   0   2   0   2   2   0   2   2   0   0   0   2   0   0   0   0   2   0   0   2   0   0   2   2   2   2   2   2   2   2   0   2   2   0   2   2   0   0   0   0   2   2   2   2   2   2   0   2   0   2   2   2   0   2   0   2   0   0   2   0   2   0   2   2   2   2   2   0   0   0   0   0   0   0   0   2   2   0   0   0   2   2
 MK-2-2                 0   0   0   0   2   2   2   2   0   2   2   0   0   2   2   2   0   0   2   0   2   2   2   0   0   0   0   0   0   2   0   0   0   2   0   0   2   2   0   0   2   0   2   0   2   2   0   0   0   2   0   0   2   2   0   2   0   2   0   2   0   0   0   0   0   0   2   2   2   2   0   2   2   0   2   0   2   0   0   2   2   2   2   0   2   0   0   0   2   2   2   0   0   2   0   2   2   2   2   0   2   2   2   0   2   2   2   2   0   0   2   0   2   2   0   0   0   0   0   2   0   2   2   0   2   2   0   0   0   2   0   0   0   0   2   0   0   2   0   0   2   2   2   2   2   2   2   2   0   2   2   0   2   2   0   0   0   0   2   2   2   2   2   2   0   0   0   2   2   2   0   2   0   2   0   0   2   0   2   2   2   0   2   2   2   0   0   0   2   0   0   0   0   2   2   0   0   0   2   2
 MK-2-3                 0   0   0   0   2   2   2   0   0   2   2   0   0   2   2   2   0   0   2   0   2   2   2   0   0   0   0   0   0   2   0   0   0   2   0   0   2   2   0   0   2   2   2   0   2   2   0   0   0   2   0   0   0   2   0   2   0   2   2   2   0   0   0   0   0   0   0   2   2   2   0   2   2   0   2   0   2   0   2   2   2   2   2   0   2   0   0   0   2   2   2   0   0   2   0   0   2   2   2   2   2   2   2   0   2   2   2   2   0   0   2   0   2   2   0   0   2   0   0   2   0   2   2   0   2   2   0   2   0   2   0   0   0   0   2   0   0   2   0   0   2   2   2   2   0   2   2   2   0   2   2   0   2   2   0   2   0   0   2   2   2   2   2   2   0   0   0   2   2   2   0   2   0   2   0   0   2   0   2   2   2   0   2   2   2   2   0   2   0   0   0   0   2   2   2   0   0   0   2   2
 MK-2-4                 2   0   0   0   2   2   0   0   0   2   2   0   2   2   2   2   0   0   2   0   2   2   2   0   0   0   0   0   0   2   0   2   2   2   0   0   2   2   0   0   2   2   2   0   2   2   0   2   0   2   0   0   0   2   0   2   0   2   2   0   0   0   0   0   0   0   0   2   2   2   2   2   2   0   0   0   2   2   2   2   2   2   2   2   2   0   0   0   0   2   2   0   0   2   0   0   2   2   2   2   2   2   2   0   2   2   2   0   0   0   2   0   2   2   0   0   2   0   0   2   0   2   2   0   2   2   2   2   0   2   0   0   0   0   2   0   0   2   0   0   2   2   2   2   0   2   2   0   0   2   2   0   2   0   0   2   0   0   2   2   2   2   2   2   0   0   0   2   2   2   0   2   0   2   0   0   2   0   2   2   2   0   2   2   2   2   0   2   0   0   0   2   2   2   2   0   0   0   2   2
 MK-2-5                 2   0   0   2   2   2   0   0   0   2   2   0   2   2   2   2   0   0   2   0   2   0   2   0   0   0   0   0   0   2   0   2   2   2   0   0   2   2   0   0   2   0   2   0   2   2   0   2   0   2   0   0   0   2   0   2   0   2   0   0   0   0   0   2   0   0   0   2   2   2   2   2   2   0   0   0   2   2   2   2   2   2   2   0   2   0   0   0   0   2   2   0   0   2   0   0   2   2   0   0   2   2   2   0   2   2   2   0   2   0   2   0   2   2   0   0   2   0   0   2   0   2   2   0   2   2   2   2   0   2   0   0   0   0   0   0   0   2   0   0   2   2   2   0   2   2   2   0   0   2   2   0   2   0   0   2   0   0   2   2   2   2   2   2   0   0   0   2   2   2   0   2   0   2   0   0   2   0   2   2   0   0   2   2   0   2   0   2   0   0   0   2   2   2   2   0   0   0   2   2
 MK-2-6                 2   0   0   2   2   2   0   0   0   2   0   0   2   2   2   2   0   0   2   2   2   0   2   0   2   0   2   0   0   2   0   0   2   2   2   0   2   2   0   0   2   2   2   0   2   2   0   2   0   2   0   0   0   2   0   2   0   2   0   0   0   0   0   2   0   0   0   2   2   2   2   2   2   0   0   0   2   2   2   2   2   0   2   0   2   0   0   0   0   2   2   0   0   2   2   2   2   2   0   0   2   2   2   0   0   2   2   0   2   0   2   0   2   2   0   0   2   0   0   2   0   2   2   0   2   2   2   2   0   2   0   0   0   0   0   0   0   2   0   2   2   2   2   0   2   2   2   0   0   2   2   0   2   0   0   2   0   0   2   2   2   2   2   2   0   0   0   2   2   2   0   2   0   2   0   0   2   2   2   2   0   0   2   2   0   0   0   2   0   0   0   2   2   0   2   0   0   0   2   2
 MK-2-7                 2   0   0   2   2   2   2   0   0   2   2   0   0   2   2   2   0   0   2   2   2   0   2   0   2   0   0   0   2   2   0   0   2   2   2   0   2   2   0   0   2   2   0   2   2   2   0   2   0   2   2   0   0   2   0   2   0   2   0   0   0   0   0   2   0   0   0   2   2   2   2   2   2   0   0   2   2   2   2   2   2   0   2   0   2   0   0   0   0   2   2   0   0   2   2   2   2   0   0   0   2   2   2   0   0   0   2   0   2   2   2   0   2   0   0   2   2   0   0   2   0   2   2   0   2   2   2   2   0   2   0   0   0   0   0   0   0   2   0   2   2   2   2   0   2   2   2   0   0   2   2   0   2   0   0   0   0   2   2   2   0   2   2   2   0   0   0   2   2   2   2   2   0   2   2   0   2   2   2   2   0   0   2   2   0   0   0   2   0   0   0   2   2   0   2   0   0   0   2   2
 MK-2-8                 2   0   0   2   2   2   2   0   2   2   2   0   2   2   2   2   2   0   2   2   0   0   2   0   2   0   0   0   2   2   0   2   2   2   2   0   2   2   0   0   2   2   0   2   0   0   0   2   0   2   2   0   0   2   0   2   0   2   0   0   0   0   0   2   2   0   0   0   2   2   2   2   0   0   0   2   2   0   2   2   0   0   2   0   2   2   0   0   0   2   2   0   0   2   2   2   2   0   0   0   2   2   2   0   0   0   2   0   2   2   2   0   2   0   0   2   2   0   0   2   0   2   2   0   2   2   2   2   0   2   0   0   2   0   0   0   2   2   0   2   2   2   2   0   2   2   2   0   0   2   2   0   2   0   0   2   0   2   2   2   0   2   2   2   0   0   0   2   2   2   2   2   0   2   2   0   2   0   0   2   0   0   2   2   0   0   0   2   0   0   0   2   2   0   2   0   0   0   2   2
 MK-2-9                 2   0   0   2   2   2   2   0   2   2   2   0   2   2   2   2   0   0   2   2   0   0   2   0   2   0   0   0   0   2   0   2   2   2   2   0   2   2   0   0   0   2   0   2   0   0   0   2   2   2   2   0   0   2   2   2   0   2   0   0   0   0   0   2   2   0   0   2   2   0   2   2   0   0   0   2   2   0   2   2   0   0   2   0   2   2   2   0   0   2   2   0   2   2   2   2   2   0   0   0   2   2   2   0   0   0   2   0   2   2   2   0   2   0   0   2   2   0   2   0   0   2   2   0   2   2   2   2   0   2   0   0   2   2   0   0   0   2   0   0   2   2   2   0   2   2   2   0   0   2   2   0   2   0   2   2   0   2   0   2   2   2   2   2   0   0   0   2   2   2   2   2   0   2   2   0   2   0   0   2   0   0   0   0   0   0   0   2   0   0   0   2   2   0   2   0   0   0   2   2
 MK-2-10                2   0   0   2   2   2   2   0   2   2   2   2   2   2   2   2   0   0   2   2   0   0   2   0   2   0   0   2   0   2   0   2   2   2   2   0   2   2   0   0   0   2   0   2   0   0   0   2   2   2   2   0   0   2   2   2   0   0   0   0   0   0   0   2   2   0   0   2   2   2   2   2   0   0   0   0   2   0   2   2   0   0   2   0   2   2   2   0   0   2   2   0   2   2   0   2   2   0   0   0   2   2   2   0   0   0   2   0   2   2   2   0   2   0   0   2   2   0   0   0   2   2   2   0   2   2   2   2   0   0   0   0   2   2   0   0   2   2   0   0   2   2   2   0   2   2   2   0   0   2   0   0   2   0   2   2   0   0   0   2   2   2   2   2   0   2   0   2   0   2   2   2   0   2   2   0   2   0   0   2   0   0   0   0   0   0   0   2   0   0   0   2   2   2   2   2   0   0   2   2
 MK-2-11                2   2   0   2   2   2   2   0   2   2   2   2   2   2   2   2   0   0   2   2   0   0   2   0   2   0   0   2   0   2   0   2   2   2   2   0   2   2   0   0   0   2   0   2   0   0   0   2   2   2   2   0   0   0   2   2   0   0   0   0   0   0   2   2   0   0   0   2   2   2   2   2   2   0   0   0   2   0   2   2   2   0   2   0   2   2   2   0   2   2   0   0   2   2   0   2   2   0   0   0   2   2   2   0   0   0   2   0   0   2   2   0   0   0   0   2   2   0   2   0   2   2   2   0   0   2   2   2   0   0   0   0   2   0   0   0   0   2   0   0   2   2   2   0   2   2   2   0   0   2   0   2   2   0   2   2   0   0   0   2   2   2   2   2   0   2   0   2   0   2   2   2   0   2   2   0   2   0   0   2   0   0   0   0   0   0   0   0   2   0   0   2   0   2   2   2   0   0   2   2
 MK-2-12                2   2   0   2   2   2   2   0   2   2   2   2   2   2   0   2   0   0   2   2   0   0   2   0   0   0   0   2   0   2   2   2   2   2   2   2   2   2   0   0   0   2   0   2   0   0   0   2   2   2   2   0   0   0   2   0   0   0   0   0   0   0   2   0   0   0   0   2   2   2   2   2   2   0   0   0   0   0   2   2   2   0   2   2   2   2   2   0   2   2   2   0   2   2   2   2   2   0   0   0   2   0   0   0   0   0   2   0   0   2   2   0   0   0   0   2   2   0   2   2   0   0   2   0   0   2   2   2   0   0   0   0   0   0   0   0   0   2   0   0   2   2   0   0   0   2   0   0   0   2   0   2   0   0   2   2   0   0   0   2   2   2   2   2   0   2   2   2   0   2   2   2   2   2   2   0   0   0   0   2   0   0   0   0   0   2   2   0   2   0   0   2   0   0   2   2   2   2   2   2
 MK-2-13                2   2   0   2   2   2   2   0   2   2   2   2   2   2   0   2   0   0   2   2   0   0   2   0   0   0   0   2   0   2   0   2   2   2   2   2   2   2   0   0   0   2   0   2   0   0   0   2   2   2   0   0   0   0   2   0   2   0   0   0   0   0   2   0   0   0   0   2   2   2   2   2   0   0   0   0   0   0   2   2   2   0   2   2   2   2   2   0   2   0   2   0   2   2   2   2   2   2   0   0   2   0   0   0   0   0   2   0   0   2   2   0   0   0   0   2   2   0   2   2   0   0   2   0   0   2   2   2   0   0   0   0   2   0   0   0   0   2   0   0   2   2   0   0   0   0   0   0   0   2   0   0   2   0   2   2   0   0   2   2   2   2   2   2   0   2   2   2   0   2   2   2   2   2   2   0   0   0   0   2   0   2   0   0   0   2   2   0   2   0   2   2   0   0   2   2   0   2   0   2
 MK-2-14                2   2   0   2   2   2   2   0   2   2   2   2   2   0   0   2   0   0   2   2   0   0   2   0   0   2   0   0   0   2   0   2   2   2   2   2   2   2   0   0   0   2   0   2   0   0   0   2   2   0   0   0   0   0   2   0   2   0   0   0   0   0   2   0   0   0   0   2   2   2   2   2   0   0   0   2   0   0   2   2   2   0   2   2   2   2   2   0   2   0   2   0   2   2   2   2   2   2   0   0   2   0   2   0   0   0   0   0   0   2   2   0   0   0   0   2   2   0   2   2   0   0   2   0   0   2   2   2   0   0   2   2   2   0   0   0   0   2   0   0   2   2   0   2   0   0   0   2   0   2   0   2   2   0   2   2   0   0   2   2   2   2   2   2   0   0   2   2   0   2   2   2   2   2   2   0   0   0   0   0   0   0   0   0   0   2   2   2   2   0   0   2   0   0   2   2   0   2   0   2
 MK-2-15                2   0   0   2   2   0   2   0   2   2   2   2   2   0   0   2   0   0   0   2   0   0   0   0   0   2   0   0   0   2   0   2   2   0   2   2   2   2   0   0   0   2   0   2   0   0   0   2   2   0   0   2   0   0   2   0   0   0   0   0   0   0   2   0   0   0   0   2   2   2   2   2   0   0   0   2   0   0   2   2   2   0   2   2   2   2   2   0   0   0   2   0   2   2   2   2   2   2   0   0   2   0   2   0   0   0   2   0   0   2   2   2   0   0   0   0   2   0   2   2   0   0   2   0   0   2   2   2   0   0   2   2   2   0   0   0   0   2   2   0   2   2   0   2   0   0   0   2   0   2   0   2   2   0   2   2   0   2   2   2   2   2   0   2   0   0   2   2   2   2   2   2   0   2   2   0   0   0   0   0   0   0   0   0   0   2   2   2   2   0   0   2   2   0   2   2   0   2   2   2
 MK-2-16                2   0   0   0   2   0   2   0   2   2   2   2   2   0   0   2   0   0   2   2   2   0   0   0   0   2   0   0   2   2   0   2   2   0   2   2   2   2   0   0   0   2   0   2   0   0   0   2   2   0   0   2   0   0   2   0   0   0   0   0   0   0   2   0   0   0   0   2   2   2   2   2   0   0   0   0   0   2   0   2   2   0   2   2   0   2   2   0   2   0   2   0   2   2   2   2   0   2   0   0   2   0   2   0   0   0   2   0   2   2   2   2   0   0   0   0   2   0   2   2   0   0   2   2   0   2   2   2   0   0   2   2   2   0   0   0   2   2   2   0   2   2   0   2   0   0   0   2   2   2   0   2   2   0   2   2   0   2   2   2   2   2   0   2   0   0   2   2   2   2   2   2   0   2   2   0   0   0   0   0   0   2   0   2   0   2   2   2   2   0   0   2   2   0   2   2   0   2   2   2
 MK-3-1                 0   2   2   0   0   2   0   2   0   2   2   0   0   2   0   0   2   0   2   0   0   0   2   2   0   0   2   2   2   2   0   0   0   0   2   0   2   2   0   0   2   0   0   2   0   0   2   2   0   2   0   0   2   0   0   2   0   0   0   2   2   0   0   0   0   2   0   2   0   2   2   2   0   0   2   2   0   0   2   0   0   0   0   0   2   0   0   0   2   0   2   0   0   0   0   0   0   2   0   2   0   2   0   2   0   2   2   2   0   2   0   2   2   0   2   0   0   0   2   0   2   2   0   0   0   2   0   0   0   0   2   0   2   2   2   0   0   2   2   2   0   2   2   0   2   0   0   2   0   2   0   0   0   0   0   2   2   2   0   0   2   0   2   0   0   0   0   2   0   0   0   0   0   0   0   2   0   2   2   0   0   0   0   2   0   0   0   2   2   0   2   0   0   2   0   2   2   2   2   0
 MK-3-2                 0   2   2   0   0   2   0   2   0   2   2   2   0   2   0   0   2   0   2   0   0   0   2   2   0   0   2   2   2   2   0   0   0   0   2   0   2   2   0   0   2   0   2   2   0   0   2   2   0   2   0   0   2   0   0   2   0   0   0   2   0   2   0   0   2   2   0   2   0   2   2   2   0   0   2   2   0   2   2   2   2   0   0   0   2   0   0   0   2   0   2   0   0   0   0   0   2   2   0   2   0   2   2   2   0   2   2   2   0   2   0   2   2   0   2   0   0   0   2   0   2   2   0   0   0   2   2   0   0   0   2   0   2   2   2   2   0   2   2   2   0   2   2   0   2   0   0   2   0   2   0   0   0   0   0   2   2   2   0   0   2   2   0   0   0   0   0   2   0   0   0   0   2   0   0   2   0   0   2   0   0   0   0   2   0   0   0   0   2   0   2   0   0   2   0   2   2   2   2   0
 MK-3-3                 0   0   2   0   0   2   0   2   0   2   2   2   0   2   0   2   2   0   2   0   2   0   2   2   0   0   2   2   2   2   0   0   0   0   2   0   2   2   2   0   2   0   2   0   0   0   2   2   0   2   0   0   2   0   0   2   0   0   0   2   0   2   0   0   2   2   0   2   0   2   2   2   2   0   2   2   0   0   2   2   2   0   0   0   2   0   0   0   2   0   2   0   0   0   0   0   0   2   0   2   0   2   2   2   0   2   2   2   0   2   2   2   2   0   2   0   0   0   2   0   2   2   0   2   2   2   2   0   2   0   2   0   2   0   2   2   0   2   2   2   0   2   2   0   2   0   0   2   0   0   0   0   0   0   0   2   2   2   0   0   2   0   0   0   0   0   0   2   2   0   2   0   2   0   2   2   0   0   2   0   0   0   2   2   0   0   0   0   2   0   2   0   0   2   0   2   2   2   2   0
 MK-3-4                 0   0   2   0   0   0   0   2   0   2   2   2   0   2   0   2   2   0   0   0   2   0   2   0   0   0   2   2   2   2   0   0   2   0   2   0   2   2   2   0   2   0   2   0   0   0   2   0   0   2   0   0   2   2   0   2   0   0   0   2   0   2   0   0   2   2   0   2   0   2   2   2   2   2   2   2   0   0   2   2   2   0   0   0   2   0   0   0   2   0   0   0   0   0   0   0   0   2   0   2   0   2   2   2   2   2   2   2   0   2   2   2   2   0   0   0   0   0   2   0   2   2   0   2   2   2   0   0   2   0   2   0   2   0   2   2   2   2   0   2   0   2   2   0   2   0   0   2   0   0   2   0   0   0   0   2   2   2   0   0   2   0   0   0   0   2   0   0   2   0   2   0   2   0   2   2   0   0   2   0   0   0   2   2   0   0   0   2   2   0   2   0   0   2   0   2   2   0   2   0
 MK-3-5                 2   0   2   0   0   2   0   2   0   2   2   2   0   2   0   2   2   0   0   0   2   0   2   0   0   0   2   2   2   0   0   0   2   0   2   0   2   2   2   0   2   0   2   0   0   0   2   0   2   2   0   0   2   2   0   2   0   2   0   2   0   2   0   0   2   2   0   2   0   0   0   2   2   0   2   2   0   0   2   2   0   0   0   0   2   0   0   0   2   0   2   0   0   0   0   0   0   2   0   2   0   2   2   2   2   2   2   2   0   2   2   2   2   0   0   0   0   0   2   0   2   2   0   0   2   2   0   0   2   0   2   0   2   0   2   2   0   2   0   2   0   2   2   0   2   0   0   2   0   0   2   0   2   0   0   2   0   2   0   0   2   0   0   0   0   2   0   0   2   0   2   0   2   0   2   2   0   0   0   2   0   2   2   2   0   0   0   2   2   0   2   0   0   2   0   0   2   0   2   0
 MK-3-6                 2   0   2   0   0   2   0   0   0   2   2   2   0   2   0   2   2   0   0   0   2   0   2   0   0   0   2   0   2   0   0   0   2   0   2   0   2   2   2   0   2   0   2   0   2   0   2   0   0   2   0   0   2   2   0   2   0   2   0   2   0   2   0   0   2   2   0   2   0   2   0   2   2   0   0   2   0   0   2   2   0   0   0   0   2   0   2   0   2   0   2   0   0   0   0   0   0   2   0   2   0   2   0   2   2   2   2   0   0   2   2   2   2   2   0   0   0   0   0   2   2   2   0   0   2   0   0   2   2   0   2   0   2   0   2   2   2   2   0   2   0   2   2   0   2   0   0   2   0   0   2   0   2   0   0   2   0   2   0   0   2   0   2   0   0   2   0   0   2   0   2   0   2   0   2   2   0   0   0   2   0   2   2   2   0   0   0   2   2   0   2   0   0   2   0   0   2   0   2   2
 MK-3-7                 2   0   0   0   0   0   0   0   0   2   0   2   0   0   0   2   2   0   0   2   2   0   2   0   2   0   2   0   2   0   2   0   2   0   2   0   2   0   2   0   2   0   2   0   2   0   2   2   0   2   0   0   2   2   0   2   0   2   0   2   0   2   0   0   2   2   0   2   0   2   2   2   2   0   2   2   0   0   2   2   2   0   0   0   2   2   2   0   2   0   2   0   2   0   0   0   0   2   0   2   0   2   0   2   2   2   2   0   0   2   2   2   2   2   0   0   0   0   0   2   2   2   0   0   2   0   0   2   0   0   2   0   2   0   2   2   2   2   0   2   0   2   2   0   2   0   0   2   2   0   2   0   2   0   0   2   0   2   2   0   2   0   2   0   0   2   0   0   2   0   2   0   2   0   2   2   0   0   0   0   2   2   2   2   0   0   0   2   2   0   0   0   0   2   2   0   2   0   2   2
 MK-3-8                 0   2   0   0   0   0   0   0   0   2   0   2   2   0   0   2   2   0   0   2   2   0   2   0   2   0   0   0   2   0   2   0   2   0   2   0   2   0   2   0   2   0   2   0   2   0   2   2   0   2   0   0   0   2   0   0   0   2   0   2   0   2   0   0   2   2   0   2   0   2   2   2   2   0   2   2   0   0   2   2   0   0   0   0   2   2   0   2   2   0   2   0   2   0   0   2   0   0   2   2   2   2   0   2   2   2   2   0   0   2   2   2   2   2   0   0   0   2   0   2   2   2   0   0   2   0   0   2   0   0   2   0   2   0   2   2   2   2   0   2   0   2   2   0   2   2   0   2   2   0   2   0   2   0   0   2   0   2   2   0   2   0   2   0   0   2   0   0   2   0   2   0   2   0   2   2   0   0   0   0   2   2   2   2   0   0   0   2   0   0   0   0   0   2   2   0   2   2   0   2
 MK-3-9                 0   2   0   0   0   0   0   0   0   0   0   2   2   0   0   2   0   2   0   2   2   0   2   0   2   0   0   0   2   0   0   0   2   0   0   0   2   0   2   0   2   2   2   0   2   0   2   0   0   2   2   2   0   2   0   0   0   0   0   2   0   2   0   2   2   2   0   2   0   2   2   0   2   0   2   2   0   0   2   2   2   0   2   0   2   2   0   2   0   0   2   0   2   0   0   2   0   0   2   2   2   2   0   0   2   2   2   0   0   2   2   2   2   2   0   0   0   2   0   2   2   2   0   0   2   0   2   2   0   0   2   0   0   0   0   2   2   2   0   2   0   2   2   0   2   2   0   2   2   0   2   0   2   0   0   2   0   2   2   0   2   0   2   0   0   2   0   2   2   0   2   0   2   0   0   0   0   0   0   2   2   2   0   2   0   0   0   2   2   0   0   0   0   0   2   0   2   2   0   2
 MK-3-10                2   2   0   0   2   0   0   0   0   0   0   2   2   0   0   2   0   2   0   2   2   0   2   0   2   0   0   0   2   2   0   0   2   0   0   0   2   0   2   0   2   2   2   0   2   0   2   0   0   2   2   0   0   2   0   0   0   0   0   2   0   2   0   2   0   2   0   2   0   2   2   0   2   0   2   2   0   0   0   2   2   0   2   2   2   2   0   2   0   0   2   0   2   0   0   2   0   0   2   2   2   2   0   0   0   2   2   0   0   2   2   2   0   2   0   0   0   2   0   2   2   2   2   0   2   2   2   0   0   0   2   0   0   2   0   2   2   2   2   0   0   0   0   0   2   2   0   0   2   0   2   2   2   0   0   2   0   2   2   0   2   0   2   0   0   2   0   2   2   0   2   0   2   2   0   0   0   0   0   2   2   2   0   2   0   0   0   2   2   0   2   0   2   2   2   0   2   0   0   2
 MK-3-11                2   0   0   0   0   0   0   0   0   0   0   2   2   0   2   2   0   2   0   2   2   0   2   0   2   0   0   0   2   2   0   0   2   0   0   2   2   0   2   0   0   2   2   0   2   0   2   0   0   2   2   0   0   2   2   0   0   0   2   2   0   2   0   2   2   2   0   2   0   2   2   0   2   0   0   2   0   2   0   2   2   0   2   0   2   2   2   2   0   0   2   0   2   0   0   2   0   0   2   2   2   2   0   0   0   2   2   0   0   0   2   2   0   2   0   0   0   2   0   2   2   2   2   0   2   2   0   0   0   0   2   0   0   2   0   2   2   2   2   2   0   0   0   0   2   2   0   0   2   0   2   2   2   0   0   2   0   2   2   0   2   0   2   0   0   0   2   2   0   0   2   0   2   2   2   0   0   0   0   2   2   2   0   2   2   0   0   2   2   0   0   0   2   2   2   0   2   0   0   0
 MK-3-12                2   0   0   0   0   0   0   0   0   0   2   2   2   0   2   2   0   2   0   0   2   0   0   0   2   2   0   0   2   2   0   0   2   0   0   0   2   2   2   0   0   2   2   0   2   0   2   0   0   2   2   0   0   2   2   0   0   0   2   2   0   2   0   2   2   2   0   2   0   2   2   2   2   0   0   2   0   2   0   2   2   2   2   0   2   2   2   2   2   0   2   2   2   0   0   0   0   0   2   2   2   2   0   0   0   2   2   0   0   0   2   0   0   2   0   0   0   2   0   2   2   2   2   0   2   2   0   0   0   0   2   0   0   2   0   2   2   2   2   2   0   2   2   0   2   2   0   0   2   0   2   2   2   0   0   2   0   2   2   0   2   0   2   0   0   0   2   2   0   0   2   0   2   2   2   0   0   0   0   2   2   2   2   2   2   0   0   2   2   0   0   0   2   2   2   0   2   0   0   0
 MK-3-13                2   0   0   0   0   0   0   0   0   0   2   0   2   0   2   2   0   2   0   2   2   0   0   0   2   2   0   0   2   2   0   0   0   0   0   0   2   0   0   0   0   2   2   0   2   0   2   0   0   2   2   0   2   2   2   0   0   0   2   2   0   2   0   2   2   2   0   2   2   0   2   2   2   0   0   2   0   2   2   2   2   2   2   0   2   2   2   2   2   0   2   2   2   0   0   2   0   2   2   2   2   2   0   0   0   2   2   0   0   0   2   0   2   2   0   0   0   2   0   2   2   2   2   0   0   2   0   0   0   0   2   0   0   2   0   2   2   2   2   0   0   2   0   0   2   2   0   0   2   2   2   2   2   0   2   2   0   2   2   0   2   0   2   0   0   0   2   2   0   0   2   0   2   2   2   0   0   0   0   2   2   2   2   0   2   0   0   2   2   0   2   0   2   2   2   0   0   0   2   0
 MK-3-14                2   0   0   0   0   0   0   0   2   0   2   0   2   0   0   2   0   2   0   2   2   0   0   0   2   2   0   0   2   2   0   0   0   0   0   0   2   0   0   0   0   2   2   0   2   0   2   0   0   2   2   0   2   2   2   0   0   0   2   2   0   2   0   2   2   0   0   2   2   0   2   2   2   0   0   2   0   2   2   2   2   0   0   0   2   2   2   2   2   0   0   2   0   0   0   2   0   2   2   2   0   2   0   0   0   0   2   0   0   0   2   0   2   2   0   0   0   2   2   2   2   2   2   0   0   2   0   0   0   0   2   0   0   2   0   2   2   2   2   0   0   2   0   0   2   2   0   0   2   0   2   2   2   0   2   2   0   0   2   0   2   0   2   0   0   0   2   0   0   0   2   0   2   2   0   2   0   0   0   2   2   2   2   0   2   0   0   2   2   0   2   0   2   2   2   2   0   0   2   0
 MK-3-15                2   2   0   0   0   0   0   2   2   0   2   0   0   0   2   2   0   2   2   2   2   0   0   0   2   2   0   0   2   2   0   2   0   2   0   2   2   0   0   0   0   2   2   0   2   0   2   0   0   2   2   0   0   2   2   0   2   0   2   2   0   2   0   2   2   0   2   2   2   0   2   2   2   0   0   2   0   2   2   2   2   0   0   0   0   2   0   2   2   0   0   2   0   0   0   2   0   2   2   2   0   2   0   0   0   0   2   2   0   0   2   0   2   2   0   0   0   2   2   2   2   2   2   0   0   2   0   0   0   0   2   0   0   2   0   2   2   2   0   0   0   2   0   0   2   2   0   0   2   0   2   2   2   0   2   2   0   0   2   0   0   0   2   0   0   0   2   0   0   0   2   0   2   0   0   2   0   0   0   0   2   2   2   0   2   0   2   2   2   2   2   0   2   2   2   2   0   0   2   0
 MK-3-16                0   2   0   2   0   0   0   2   2   2   2   0   0   0   2   2   2   2   2   2   2   0   0   0   2   2   2   0   2   2   0   2   0   2   0   2   2   2   0   0   0   2   2   0   2   0   2   0   0   2   2   0   0   2   2   0   2   0   2   2   0   2   0   2   2   0   2   2   2   0   2   2   2   0   0   2   0   2   2   2   2   0   0   0   2   2   0   2   2   0   0   0   0   2   0   2   0   2   2   2   0   2   0   0   0   0   2   0   0   0   2   0   2   2   2   2   0   2   2   2   2   0   2   0   0   2   0   0   0   0   2   0   0   2   0   2   2   2   0   0   0   2   0   0   2   2   0   0   2   0   2   2   2   0   0   2   0   0   2   0   0   0   2   0   0   2   2   0   0   0   2   2   2   0   0   2   0   0   2   0   2   2   2   0   2   0   2   2   2   2   2   0   2   2   0   2   0   0   2   0
 MK-4-1                 2   0   2   2   0   2   2   2   2   0   0   2   0   2   0   0   0   0   2   2   2   2   2   2   0   0   0   0   2   2   2   2   2   2   0   0   0   2   2   0   0   0   2   2   0   2   2   2   0   2   0   0   2   0   2   0   0   2   0   2   2   2   0   2   2   2   0   2   0   0   2   0   2   0   0   0   2   0   0   0   2   2   2   2   2   0   2   0   0   0   2   2   2   0   0   2   0   0   2   2   2   0   0   0   2   0   0   2   0   0   2   2   0   0   0   2   2   0   0   0   0   2   0   2   0   2   0   2   0   2   0   2   0   0   2   2   2   2   0   2   0   0   2   2   2   2   0   2   0   2   2   0   2   0   0   2   2   0   2   0   2   2   0   0   2   0   2   2   0   0   0   2   0   2   0   2   0   2   2   2   0   2   0   0   0   2   2   2   0   0   2   0   2   0   0   0   0   0   0   2
 MK-4-2                 2   0   2   2   2   2   2   2   2   0   0   2   0   2   0   0   0   0   2   2   2   2   2   0   0   0   0   0   0   2   2   2   2   2   0   0   0   2   2   0   0   0   2   2   0   2   2   2   0   2   0   0   2   0   2   0   0   2   0   2   2   2   0   2   2   2   0   2   0   0   2   0   2   0   0   0   2   0   0   0   2   0   2   2   2   0   2   0   0   0   2   2   2   0   0   2   0   0   2   2   2   0   0   0   2   0   0   2   0   0   2   2   0   0   0   2   2   0   0   0   0   2   0   2   0   2   0   2   0   2   0   2   0   0   2   2   2   2   0   2   0   0   2   2   2   2   0   2   0   0   2   0   2   0   2   2   2   0   2   2   2   2   0   0   2   0   2   2   0   0   0   0   0   2   0   2   0   2   0   2   0   2   0   0   0   2   2   2   0   0   2   0   2   0   0   2   0   0   0   2
 MK-4-3                 2   0   2   2   0   2   0   0   2   0   0   2   0   0   0   0   0   0   2   2   2   2   2   0   0   0   0   2   0   2   2   2   2   2   0   0   0   2   2   2   2   0   2   2   2   2   2   2   0   2   0   0   2   0   2   0   0   2   0   2   2   2   0   2   2   2   0   2   0   0   2   0   0   2   2   0   2   0   0   0   2   0   2   2   2   2   2   0   0   2   2   2   2   0   0   2   0   0   2   2   2   0   0   0   2   0   2   2   0   0   2   2   0   0   0   2   2   0   0   0   2   2   0   2   0   2   0   2   0   2   0   2   0   0   2   0   2   2   0   2   0   0   2   2   0   2   0   2   0   0   2   0   2   0   2   2   2   0   2   2   2   2   0   0   2   0   2   2   2   0   0   0   0   2   0   0   0   2   0   2   0   2   0   0   0   2   2   2   0   0   2   2   2   0   0   2   0   0   0   2
 MK-4-4                 2   0   2   2   0   2   0   0   2   0   0   2   0   0   0   0   0   0   0   0   2   2   2   0   2   0   2   2   0   2   2   2   2   2   0   0   0   2   2   2   2   0   2   2   2   2   2   2   0   2   0   0   2   0   2   0   0   2   0   2   2   2   0   2   2   2   0   2   2   2   2   0   0   2   2   0   2   0   0   0   2   0   2   2   2   2   0   0   0   2   2   2   0   0   0   2   0   0   0   0   2   0   0   0   2   0   2   2   0   2   2   2   0   0   2   2   2   0   2   0   2   2   0   2   0   2   0   2   2   2   2   2   0   0   0   0   2   2   0   2   0   0   2   2   0   2   0   2   0   0   2   0   2   0   2   2   2   0   2   2   2   2   0   0   0   0   2   0   2   0   0   0   0   2   0   0   0   2   0   2   0   2   2   2   0   2   2   2   0   0   2   2   2   0   0   0   0   0   0   2
 MK-4-5                 2   0   2   2   0   2   0   0   2   0   0   2   0   0   0   0   0   0   2   0   2   2   2   2   2   0   2   2   0   2   2   2   2   2   0   0   0   0   2   2   0   0   2   2   2   2   2   0   0   2   0   0   2   2   2   2   0   2   0   2   2   2   2   0   2   2   0   2   2   2   2   0   2   2   2   0   2   0   0   0   2   2   2   2   2   2   0   0   0   0   2   0   0   0   2   2   0   0   0   0   0   0   0   0   2   0   2   2   0   2   2   0   0   0   2   0   2   0   2   2   2   2   0   2   0   2   0   2   2   0   2   2   2   0   0   0   2   2   0   2   0   0   0   2   0   2   0   0   0   0   2   0   2   0   2   2   2   2   2   2   2   2   0   0   0   0   2   0   2   0   0   2   0   2   0   0   2   2   0   2   0   2   2   2   0   2   2   2   0   0   2   2   2   0   0   0   0   0   0   2
 MK-4-6                 2   0   2   2   0   2   0   0   2   0   0   2   0   0   0   0   0   0   2   0   2   2   2   2   2   0   2   2   0   2   0   2   2   2   0   0   0   0   2   2   0   0   2   2   0   2   2   0   0   2   0   0   2   2   2   2   0   2   0   2   2   2   2   0   0   0   0   2   2   2   2   0   2   2   2   2   2   0   0   0   2   0   2   2   2   2   0   0   0   0   2   0   0   0   2   2   0   0   0   0   0   0   0   0   2   0   2   2   0   0   2   0   0   0   0   0   2   0   2   0   2   2   0   2   0   2   0   2   2   0   0   2   2   0   0   0   2   2   0   0   0   0   0   2   0   2   0   0   0   0   2   0   0   0   2   0   2   2   2   2   2   2   0   2   0   0   2   2   2   0   0   2   0   2   2   0   2   2   0   0   0   2   2   2   0   2   2   2   2   0   2   2   2   0   2   0   0   0   0   2
 MK-4-7                 2   0   2   2   0   2   0   0   2   0   0   2   0   0   0   0   0   0   2   0   2   2   2   2   2   0   2   2   0   2   0   2   2   2   0   0   0   0   2   2   0   0   2   2   0   2   2   0   0   2   0   0   2   2   2   2   0   2   2   2   2   2   2   0   2   0   0   2   2   2   2   0   2   2   2   2   2   0   0   2   2   0   2   2   2   2   0   0   0   0   2   0   2   0   2   2   0   0   0   0   2   0   0   0   2   0   2   2   0   0   2   0   0   0   0   0   2   0   0   0   2   2   0   2   0   2   2   2   2   0   0   2   2   0   0   0   2   2   2   0   0   0   0   2   0   2   0   0   0   0   2   2   2   0   2   0   2   2   2   2   2   2   0   2   0   0   2   2   2   0   0   2   0   2   2   0   2   0   0   0   0   2   0   2   0   0   0   2   2   0   2   0   2   0   2   0   0   0   0   2
 MK-4-8                 2   0   2   2   0   2   0   0   0   0   0   2   0   2   0   0   0   0   2   0   2   2   0   2   2   0   2   2   0   0   0   2   2   2   0   0   0   0   2   0   0   0   2   2   0   2   2   0   0   2   0   0   2   2   2   0   0   0   2   2   2   2   2   0   2   0   2   2   2   2   2   0   2   2   2   2   2   0   0   2   2   0   2   2   2   2   0   0   0   0   2   0   2   0   0   2   0   0   0   0   2   0   0   0   2   0   2   0   0   0   2   0   0   0   0   0   2   0   0   0   2   2   2   2   0   2   2   0   2   0   0   2   2   0   0   0   2   2   2   0   0   0   0   2   0   2   0   0   0   0   2   2   2   0   2   0   2   0   2   2   2   2   0   2   0   0   2   2   2   0   0   2   0   2   2   0   2   2   0   0   0   2   2   0   0   0   0   2   2   0   2   0   2   0   2   0   0   0   0   2
 MK-4-9                 2   0   2   2   0   2   0   0   0   0   0   2   0   2   2   0   0   0   2   0   2   2   2   2   2   0   2   2   0   0   0   2   2   2   0   0   0   0   0   0   0   2   0   2   0   2   2   0   0   2   0   2   0   2   2   0   2   0   2   2   2   2   2   0   2   0   2   2   2   2   2   2   2   2   2   2   2   0   0   2   2   0   2   2   2   2   0   0   2   0   2   0   2   0   2   2   0   0   0   0   2   0   0   0   2   0   2   2   0   0   2   0   0   0   0   0   0   2   0   0   2   2   2   2   0   0   2   0   0   0   0   2   2   0   0   0   2   2   2   0   0   0   0   0   0   2   0   0   0   0   2   2   0   0   2   0   2   0   2   2   0   2   0   2   0   0   2   2   2   0   0   2   0   2   2   0   2   2   0   0   0   2   2   0   0   0   2   2   2   0   2   0   2   0   2   0   2   0   0   2
 MK-4-10                2   0   2   2   0   2   0   0   2   0   2   2   0   2   0   0   0   0   2   0   2   2   2   2   2   0   2   2   0   0   0   2   2   2   0   2   0   0   0   0   0   2   0   2   0   2   2   0   0   2   0   2   0   2   2   0   2   0   2   0   2   2   0   0   2   0   2   2   2   2   2   2   2   2   2   2   2   0   0   2   2   0   2   2   2   2   0   0   2   0   2   0   2   0   2   2   0   0   0   0   2   0   0   0   2   0   2   0   0   2   2   2   0   0   0   0   0   2   0   0   2   2   2   0   0   0   2   0   0   0   2   2   2   0   0   0   2   2   2   0   0   2   0   0   0   2   0   0   0   0   2   0   2   0   2   2   2   0   2   2   0   2   0   2   0   0   2   2   2   0   0   2   0   0   2   0   2   2   0   0   0   0   2   0   0   0   0   0   2   0   0   0   2   0   0   0   2   0   0   2
 MK-4-11                2   2   2   2   0   2   0   2   2   0   2   2   0   2   0   0   0   0   2   0   0   0   2   2   2   0   2   2   0   0   0   2   2   2   0   2   0   2   0   0   0   0   2   2   0   2   2   0   0   2   0   2   0   2   2   0   2   0   2   0   2   2   0   0   2   0   2   2   2   2   2   2   0   2   2   2   2   0   0   0   2   0   2   0   2   2   0   0   2   0   2   0   2   0   2   2   0   0   0   2   2   0   0   0   0   0   0   0   0   0   2   2   0   0   0   0   2   2   0   0   2   2   2   2   0   0   2   0   0   0   2   2   2   0   0   0   2   2   2   0   0   2   0   0   0   2   0   0   0   0   2   0   2   0   2   2   0   2   2   2   0   2   0   2   2   0   2   2   2   0   0   2   2   0   2   0   2   0   0   0   0   0   2   0   0   0   0   0   2   2   0   0   2   0   2   0   0   0   0   2
 MK-4-12                2   2   2   2   2   2   2   2   2   0   2   2   0   2   0   0   0   0   2   0   0   0   2   0   2   0   2   2   2   0   0   2   2   2   2   2   0   2   0   2   0   0   0   2   0   2   0   0   0   2   0   2   0   2   2   0   2   0   2   2   2   2   0   0   2   0   2   2   2   2   2   2   0   2   2   2   2   0   0   0   2   0   2   0   2   2   0   0   2   0   0   0   2   2   0   2   0   0   0   2   2   0   0   0   0   2   0   0   0   0   2   2   0   2   0   0   2   0   0   0   2   2   2   2   0   0   2   0   0   0   2   2   2   0   0   0   2   2   2   0   0   2   0   0   0   2   0   0   0   0   2   0   0   0   2   2   0   2   2   2   0   2   0   2   2   2   2   2   2   0   0   2   2   0   2   0   2   0   0   0   0   0   2   0   0   0   0   0   2   0   0   0   2   0   2   0   2   0   0   2
 MK-4-13                2   2   0   2   0   2   2   2   2   0   2   0   0   2   0   0   0   0   2   0   0   0   2   0   2   0   2   2   2   0   0   2   2   2   2   2   0   2   0   2   0   0   0   2   0   2   0   0   0   2   0   2   0   2   2   0   2   0   0   2   2   2   0   0   2   0   2   2   2   2   2   2   2   2   0   2   2   0   0   0   2   2   2   0   2   0   0   0   2   0   0   0   0   2   0   2   0   0   0   2   2   2   0   0   0   2   0   0   0   0   2   2   0   2   0   0   2   0   0   0   2   2   2   0   0   0   2   2   0   0   2   2   2   0   0   0   2   2   2   0   0   2   0   0   0   2   2   0   2   0   2   0   0   0   2   2   0   2   2   2   0   2   0   2   2   2   2   2   0   0   0   2   2   0   2   0   2   0   0   0   2   0   2   0   0   0   0   0   2   0   0   0   2   0   2   0   0   0   0   2
 MK-4-14                2   2   0   2   0   2   2   2   2   0   2   0   0   2   0   0   0   0   2   0   0   0   2   0   2   0   2   2   2   2   0   2   2   0   2   2   2   2   0   2   0   0   0   2   0   2   0   0   0   2   2   2   0   2   2   0   2   0   0   0   2   2   0   0   2   0   2   2   2   2   2   2   2   2   0   2   2   0   0   0   2   0   2   0   2   0   0   0   2   0   0   2   0   2   0   2   0   0   0   2   2   2   0   0   0   2   0   0   0   0   2   2   2   2   0   0   2   0   0   0   2   2   2   0   0   0   2   2   0   0   2   2   2   0   0   0   2   2   2   0   2   2   0   0   0   2   2   0   0   0   2   0   0   0   2   0   0   2   2   2   0   2   0   2   2   2   0   2   0   0   0   2   2   0   2   0   2   2   0   2   2   0   2   0   0   2   0   0   2   0   0   0   2   0   2   0   0   0   2   2
 MK-4-15                2   2   0   2   0   2   2   0   2   0   2   0   0   2   2   0   0   0   2   0   0   0   2   2   0   0   2   2   2   2   0   2   2   0   2   2   2   2   2   2   0   0   0   2   0   2   0   0   0   2   2   2   0   2   2   0   2   0   0   0   2   2   0   0   2   0   2   2   2   2   2   2   2   0   0   2   2   0   0   0   2   0   0   0   2   0   0   0   2   0   0   2   0   2   0   2   0   0   0   2   2   2   0   0   0   2   0   0   0   2   2   2   2   2   0   0   2   0   0   0   2   0   2   0   0   0   2   2   0   0   2   2   2   2   0   0   2   2   2   0   2   2   0   0   0   2   2   0   0   0   2   0   0   0   2   0   0   2   0   2   0   2   0   2   2   2   0   0   2   0   0   0   2   2   2   0   2   2   0   2   2   0   2   0   0   2   0   0   2   0   0   0   2   0   2   2   2   0   2   2
 MK-4-16                2   2   0   2   0   2   0   0   2   0   2   0   0   0   2   0   0   0   2   0   0   0   2   2   0   0   2   2   2   2   0   2   2   0   0   2   2   2   2   2   0   0   0   2   2   0   0   0   0   2   0   2   0   2   2   0   2   0   0   0   2   2   0   2   2   0   2   2   2   0   2   2   2   0   0   2   2   0   0   0   2   0   0   0   2   0   0   2   2   0   0   2   0   0   0   2   0   0   0   2   2   2   0   0   0   2   0   2   0   2   2   2   2   2   0   0   2   0   0   0   2   0   0   0   0   0   0   2   0   0   2   2   2   2   2   0   2   2   2   0   2   2   0   0   0   2   2   0   0   0   0   2   2   0   2   0   0   0   0   2   0   2   0   2   2   0   0   0   2   0   0   0   2   2   2   2   2   2   0   2   0   0   2   0   2   2   0   0   2   0   0   0   2   0   2   2   2   0   2   2
 MK-5-1                 0   2   0   2   2   2   0   0   2   2   0   2   2   2   0   0   0   0   0   2   2   0   2   0   2   2   2   2   2   0   2   2   2   0   0   2   2   0   0   0   2   0   2   2   0   0   0   0   2   2   0   0   2   0   2   0   2   2   0   0   0   2   2   2   2   2   2   0   0   0   0   0   2   0   0   0   0   0   0   0   2   0   2   0   0   2   0   0   0   0   2   2   2   0   2   0   2   2   2   0   2   2   0   0   0   2   2   2   2   2   2   2   2   2   0   2   0   0   0   2   0   2   0   0   0   2   0   2   2   0   0   2   0   2   2   2   0   2   2   0   0   0   0   2   0   0   2   0   0   0   2   2   0   2   2   2   2   2   2   0   2   0   0   2   0   2   0   2   0   2   0   0   0   2   2   2   0   2   2   2   2   0   0   2   2   2   2   2   2   0   2   0   0   2   0   0   0   0   0   0
 MK-5-2                 0   2   0   0   2   2   0   0   2   0   0   2   2   2   0   0   0   0   2   2   2   0   2   0   2   0   2   2   2   0   2   2   0   0   0   2   2   0   0   0   2   0   2   2   0   0   0   0   2   2   0   0   2   0   0   0   2   2   0   0   0   2   2   2   2   0   2   0   0   0   0   0   2   0   0   0   0   0   2   0   0   0   2   0   0   2   2   2   0   0   2   2   2   0   2   2   2   0   2   0   2   2   0   0   0   2   2   2   2   2   2   2   2   2   0   2   0   0   0   2   0   0   2   0   0   2   2   2   2   0   0   2   0   2   2   2   0   2   2   0   0   0   0   2   2   2   2   0   0   0   2   2   0   2   2   2   2   2   2   0   2   0   0   2   2   2   0   0   2   2   0   0   0   2   2   0   0   2   2   2   2   0   0   0   2   0   2   2   2   0   0   0   0   2   0   0   2   0   0   0
 MK-5-3                 0   2   0   0   0   2   0   0   0   0   0   2   2   2   0   0   0   0   2   2   2   2   2   0   2   0   2   2   0   0   2   2   0   0   0   2   2   0   2   0   2   2   2   0   0   0   0   0   2   2   0   0   2   0   0   0   2   2   0   0   0   2   2   2   2   0   2   0   0   0   0   0   2   0   0   0   0   0   2   0   0   0   2   0   0   2   2   0   0   0   2   2   2   2   2   2   2   0   0   0   2   2   0   0   0   2   2   2   2   2   2   2   2   2   0   2   0   0   0   2   0   0   2   0   0   2   2   2   2   0   0   2   0   2   2   2   0   2   2   0   2   0   0   2   2   2   2   0   0   0   2   2   0   2   2   2   2   2   2   0   2   0   0   2   2   2   2   0   0   2   0   0   0   2   2   0   0   2   2   2   2   0   0   0   2   0   2   2   2   0   0   0   0   2   0   0   2   0   0   0
 MK-5-4                 0   2   0   0   2   2   0   0   0   2   0   2   2   0   0   0   0   0   2   2   2   0   2   0   2   0   2   0   0   0   2   2   2   0   0   2   2   0   2   0   2   0   2   0   2   0   0   0   2   2   0   0   0   0   0   0   2   2   0   0   0   0   2   2   2   0   2   2   0   0   0   0   2   0   2   0   0   0   2   0   0   0   0   0   0   2   0   0   0   0   2   2   2   2   2   2   2   0   2   0   2   2   2   0   0   2   2   2   2   2   2   2   0   2   0   2   0   0   0   2   0   0   2   0   2   2   2   2   2   0   0   0   0   2   2   2   0   2   2   0   2   0   0   2   2   2   2   0   0   0   2   2   0   0   2   2   2   0   2   0   0   0   0   2   2   0   0   0   0   2   0   0   0   2   2   0   0   2   2   2   0   0   0   0   0   2   2   2   2   0   0   0   0   2   0   0   0   0   0   0
 MK-5-5                 0   2   0   0   2   2   0   0   0   0   0   2   2   0   0   0   2   0   2   2   0   0   2   0   2   0   2   0   0   0   2   2   2   0   0   2   2   0   2   2   2   0   2   0   0   0   0   0   2   2   0   2   0   0   2   2   2   2   0   0   0   0   2   2   2   0   2   2   0   2   0   0   2   0   2   0   2   2   2   0   0   0   0   2   0   2   0   0   0   0   2   2   2   2   2   2   2   0   2   0   2   2   2   0   0   2   2   2   2   2   2   0   0   2   0   2   0   0   0   2   0   0   2   0   2   2   2   2   2   0   0   2   2   2   0   2   0   2   2   0   2   0   0   2   2   2   2   0   2   2   0   2   0   0   2   2   2   0   2   0   0   0   0   2   2   2   2   0   0   2   0   0   0   2   2   0   0   2   2   2   0   0   0   0   0   2   2   2   2   0   0   0   0   2   0   0   0   0   0   0
 MK-5-6                 0   2   0   0   0   2   0   0   2   0   0   2   2   0   0   0   2   0   2   2   0   0   2   0   2   0   2   0   2   0   2   2   2   0   0   2   2   0   2   2   0   0   0   0   0   0   0   0   2   2   0   2   0   0   2   0   0   2   0   0   0   0   2   2   2   0   0   2   0   2   0   0   2   0   2   0   2   2   2   0   0   0   0   2   0   2   0   0   2   0   2   2   2   2   2   2   2   0   2   0   2   2   2   0   0   2   2   2   2   2   2   0   2   2   0   2   0   0   0   2   0   0   2   0   2   2   2   2   2   0   0   2   2   2   0   2   0   2   2   0   2   2   0   0   2   2   2   0   2   2   0   2   0   0   2   0   2   0   0   0   0   0   0   2   2   2   2   0   0   2   0   0   0   2   2   2   0   2   2   2   0   0   0   0   2   2   2   2   2   0   0   2   0   2   0   0   0   0   0   0
 MK-5-7                 0   2   0   0   0   2   0   0   2   0   2   2   2   0   0   0   2   0   2   2   0   0   2   0   2   0   2   0   2   0   0   0   2   0   0   2   2   0   2   2   0   0   2   2   0   0   0   2   0   0   0   2   0   0   2   2   2   2   0   0   0   0   2   2   2   0   0   2   0   2   0   0   2   0   0   0   2   2   2   0   2   0   0   2   0   2   0   0   2   0   2   2   0   2   2   2   0   2   2   0   2   2   2   2   0   2   2   2   2   2   2   0   2   2   0   2   0   0   0   2   0   0   2   0   2   2   2   2   2   0   2   0   2   2   0   2   0   2   2   0   2   2   0   0   2   2   2   0   2   2   2   2   0   0   2   2   2   2   0   0   0   0   0   2   2   2   2   0   0   2   2   0   0   2   2   2   0   2   2   2   0   0   0   0   2   0   2   2   2   0   0   2   2   2   0   2   0   0   0   0
 MK-5-8                 0   2   0   0   0   2   0   0   2   0   2   2   2   0   0   0   2   0   2   2   0   0   2   0   2   0   0   0   2   0   0   0   2   2   0   2   0   0   2   2   0   0   2   2   0   0   0   2   0   0   0   2   0   2   2   2   0   2   0   0   2   2   2   2   2   2   0   2   0   2   0   0   2   0   0   0   2   2   0   0   2   0   0   2   0   2   2   0   2   0   2   0   0   2   0   2   2   2   2   0   2   2   2   2   0   2   2   2   2   2   2   0   2   0   0   2   0   0   0   2   2   0   2   2   2   2   2   2   2   0   2   0   2   0   0   2   0   2   2   0   2   2   0   0   2   2   0   0   2   2   2   2   0   0   2   2   2   2   0   0   0   0   0   2   2   2   2   0   0   0   2   0   0   0   2   2   0   2   2   0   0   0   0   2   2   0   2   2   2   0   0   2   2   2   0   2   0   0   0   0
 MK-5-9                 0   2   0   0   0   2   0   0   2   0   2   2   2   0   0   0   2   0   2   2   0   0   2   0   2   0   0   0   2   0   0   2   2   2   0   2   0   0   2   2   0   0   2   2   0   0   0   2   2   0   0   2   0   2   2   2   0   2   0   0   2   2   2   2   2   0   0   2   0   2   0   0   2   0   0   0   2   2   0   0   2   0   0   2   0   2   2   2   2   0   2   0   0   2   0   0   0   2   2   0   2   2   2   2   0   2   2   2   2   0   2   0   2   0   0   2   0   0   0   2   2   0   0   2   2   2   2   2   2   0   2   0   2   0   0   2   0   2   2   0   2   2   0   0   2   2   0   0   2   0   2   2   0   0   2   2   0   2   0   0   0   0   2   2   2   2   2   0   0   0   2   0   0   0   2   2   0   2   2   0   0   0   0   2   2   0   2   2   2   0   0   2   2   2   0   2   0   0   2   0
 MK-5-10                0   2   0   2   0   2   0   0   2   0   2   2   2   0   2   0   0   0   2   2   0   2   2   0   2   0   0   0   2   2   2   2   2   2   0   2   2   2   2   2   0   0   2   2   0   0   0   2   2   0   0   0   2   0   2   2   0   2   0   0   2   2   2   2   2   0   0   2   0   2   0   0   2   0   0   0   2   2   0   0   2   0   0   2   0   2   2   0   2   0   2   0   0   2   0   2   0   0   2   2   2   2   2   2   0   2   2   2   2   0   0   0   2   2   0   2   0   0   0   2   2   0   0   2   2   2   2   2   2   2   2   0   2   0   0   2   0   2   2   0   2   2   0   0   2   2   0   0   2   0   2   2   0   0   2   2   0   2   0   0   0   2   2   2   2   0   2   0   0   0   0   0   0   0   2   2   0   2   2   0   0   0   2   2   0   0   2   2   2   0   0   2   2   2   0   2   0   0   2   0
 MK-5-11                0   2   2   2   0   2   0   0   2   0   2   2   2   0   2   0   0   0   2   2   0   2   0   0   2   0   0   0   2   2   2   2   2   2   0   2   0   2   2   2   0   0   2   2   0   0   2   2   2   0   0   0   2   0   2   2   0   2   0   0   2   2   2   2   2   0   0   2   0   0   0   0   2   0   0   0   2   2   0   0   0   0   0   2   0   2   2   0   2   0   2   0   0   2   0   0   0   0   2   2   2   2   2   2   2   2   2   0   2   0   0   0   0   2   0   2   0   0   0   2   2   0   0   2   2   2   2   2   0   2   0   0   2   0   0   2   0   2   0   0   2   2   0   0   2   2   0   0   2   0   2   2   0   0   2   2   0   2   0   0   0   2   2   2   2   0   2   0   0   0   0   0   0   0   2   2   0   2   2   0   0   0   0   2   0   0   2   2   2   0   0   2   2   2   0   2   0   0   2   0
 MK-5-12                0   2   2   0   0   2   0   0   2   0   2   2   2   2   2   0   0   0   2   2   0   0   0   0   2   2   0   0   2   2   2   2   0   2   0   2   0   2   2   2   0   0   2   2   0   0   2   2   2   0   0   0   0   0   2   2   0   2   0   0   2   2   2   2   0   0   2   2   2   0   0   0   2   0   0   0   2   2   0   0   0   0   0   2   0   2   2   0   2   0   2   0   0   2   0   0   0   0   2   2   2   2   2   2   2   2   2   0   2   0   0   0   0   2   0   2   0   0   0   0   2   0   0   2   2   2   2   2   0   0   0   0   2   0   0   2   0   2   0   0   2   0   0   0   2   2   0   0   2   0   2   0   0   2   2   2   0   2   0   0   0   2   2   2   0   0   2   0   0   0   0   0   0   0   2   2   0   2   2   0   0   0   0   2   0   0   2   2   2   0   0   2   2   2   0   2   0   0   2   0
 MK-5-13                0   2   2   0   0   2   0   0   2   0   2   2   2   2   2   0   0   0   2   2   0   0   0   0   2   2   0   0   2   2   2   2   0   2   0   2   0   2   2   2   0   0   2   2   0   0   2   0   0   0   0   0   0   0   2   2   0   2   0   0   0   0   0   2   0   0   2   2   2   0   0   0   2   0   0   0   2   0   2   0   0   0   0   2   0   2   2   0   2   0   2   0   0   0   2   0   0   0   0   2   2   2   2   2   2   2   2   0   2   0   0   0   0   2   2   0   2   0   0   0   2   0   0   2   2   2   2   2   2   0   0   0   2   0   0   2   0   0   0   0   2   0   2   0   2   2   0   0   2   0   2   0   0   2   0   2   0   2   0   0   0   2   2   2   0   0   2   0   2   0   0   0   0   0   2   2   0   2   2   2   0   0   0   0   0   0   2   2   2   0   0   2   2   2   0   2   0   0   2   0
 MK-5-14                0   2   2   0   0   2   0   0   2   0   2   2   2   2   2   0   0   0   2   2   0   0   2   0   0   2   0   0   2   2   2   2   0   0   0   2   0   0   2   2   0   0   2   2   0   0   2   0   0   0   2   0   0   0   2   2   0   2   2   0   0   0   0   2   0   0   2   2   2   0   0   0   0   0   0   0   2   2   2   0   0   0   0   2   2   2   2   0   2   0   2   0   2   0   2   0   0   0   0   2   2   2   0   2   2   2   2   0   2   0   0   0   0   2   2   0   2   0   0   0   2   0   0   2   2   2   2   2   2   2   0   0   2   0   2   2   0   2   2   0   2   0   2   0   2   2   0   0   2   0   2   0   0   2   0   2   0   2   0   0   0   2   2   2   0   0   2   0   2   0   0   0   0   0   2   2   0   0   2   2   0   0   0   0   0   0   2   2   2   0   0   0   2   2   2   2   0   0   2   0
 MK-5-15                0   2   2   0   0   2   0   0   2   0   2   2   2   2   2   0   0   0   0   2   0   0   2   0   2   2   0   0   2   2   2   2   0   0   0   2   0   0   2   0   2   0   2   2   0   0   2   0   0   0   2   0   0   0   2   2   0   2   2   0   0   0   0   2   0   0   2   2   2   2   0   0   0   0   0   0   2   2   2   0   0   2   0   2   2   0   2   0   2   0   2   0   2   0   2   2   0   0   0   2   2   2   0   2   0   2   2   0   2   0   0   0   0   2   2   0   2   0   2   0   2   0   0   2   2   2   2   0   2   2   0   0   2   0   2   2   0   2   2   0   2   0   2   0   2   2   2   0   2   2   2   0   0   2   0   2   0   2   0   0   0   2   2   2   2   0   2   0   2   0   2   0   0   0   2   2   0   0   2   2   0   0   2   0   2   0   2   2   2   0   0   0   2   2   2   2   0   0   2   2
 MK-5-16                0   2   2   0   0   2   0   0   2   0   0   2   2   2   2   0   0   0   0   2   0   0   2   0   2   2   0   0   0   2   2   2   0   0   0   2   0   2   2   0   2   0   2   2   0   0   2   0   0   0   2   0   0   0   2   2   0   2   2   0   0   0   0   2   0   0   2   2   2   2   0   0   2   0   0   0   2   2   2   0   2   2   0   2   2   0   0   0   2   0   2   2   2   0   2   2   0   0   0   2   2   2   2   2   0   2   2   0   2   0   0   0   0   2   2   0   2   0   2   0   2   0   0   2   2   2   2   0   2   2   0   0   2   0   2   2   0   0   2   0   2   0   0   0   2   0   2   0   2   2   2   0   0   2   0   2   0   2   0   0   2   2   2   2   2   0   2   2   2   0   2   0   0   0   2   2   0   0   2   2   0   0   2   0   2   0   0   2   2   0   0   0   2   2   2   2   0   0   2   2
 MK-6-1                 2   0   2   2   0   0   2   0   2   2   2   2   0   2   2   2   0   0   2   2   0   2   0   0   2   0   2   2   2   0   0   2   2   0   2   0   0   0   0   2   0   2   2   0   2   2   0   2   2   0   0   0   0   2   0   0   0   2   2   0   2   0   0   0   0   2   2   0   0   2   2   0   2   0   2   0   2   2   0   2   2   2   2   2   2   0   0   2   2   2   0   2   0   0   2   0   0   2   2   2   0   2   0   2   0   2   2   2   2   0   2   2   2   0   0   2   2   2   2   2   2   0   2   0   2   2   2   0   2   2   0   0   0   2   2   2   2   0   2   2   2   0   0   0   0   0   2   0   2   2   0   2   2   2   0   2   0   2   2   2   2   2   0   2   0   0   0   0   0   0   0   0   2   2   0   0   0   0   0   0   0   0   0   0   0   0   0   0   2   0   0   2   0   2   2   0   0   2   2   0
 MK-6-2                 2   0   2   2   0   0   2   0   2   2   2   2   0   2   2   2   0   0   2   0   0   2   2   0   2   0   2   0   2   2   0   2   2   0   0   0   0   0   0   2   0   2   2   0   2   2   0   2   2   0   2   2   0   2   2   0   0   2   2   0   0   0   0   0   0   2   2   0   0   2   2   0   2   2   2   0   2   0   0   2   2   2   2   2   2   0   0   0   2   2   0   2   0   2   2   0   2   0   2   2   0   2   0   2   0   2   2   2   2   0   2   2   2   0   0   2   2   2   2   2   2   0   2   2   2   2   2   0   2   2   2   0   0   2   2   2   2   0   2   2   2   0   0   0   0   0   2   0   2   2   0   2   2   2   0   2   0   0   0   2   2   2   0   2   0   0   0   0   0   0   0   0   0   2   0   0   0   0   0   0   0   0   0   0   0   0   0   0   2   0   0   2   0   2   2   2   0   2   2   0
 MK-6-3                 2   0   2   2   0   0   2   0   0   2   2   2   0   2   2   2   0   0   2   0   0   2   2   0   2   0   2   0   0   2   0   2   2   0   0   0   2   0   0   2   0   2   2   0   2   2   0   2   2   2   2   2   0   2   2   0   0   2   2   0   2   0   0   2   2   2   2   0   0   2   2   2   2   2   0   0   2   0   0   2   2   2   2   2   2   0   0   0   2   2   0   2   0   2   2   0   0   0   2   2   0   2   0   2   2   2   2   2   2   0   2   2   0   0   0   2   2   2   2   2   2   0   0   2   2   2   2   0   2   2   2   0   0   2   2   2   2   0   0   2   2   0   0   0   0   0   2   2   2   2   0   2   2   2   0   2   0   0   0   2   2   2   0   2   0   0   0   0   0   0   2   0   0   2   0   2   2   0   0   2   0   0   0   0   0   0   0   0   2   0   0   2   0   2   2   2   0   0   2   0
 MK-6-4                 2   2   2   0   0   0   0   0   0   2   2   2   0   2   2   2   0   0   2   0   0   0   2   0   2   0   2   0   0   2   0   2   2   0   0   0   2   0   0   2   0   2   2   0   2   2   0   2   2   2   2   2   2   2   2   0   2   0   2   0   0   0   2   2   2   2   2   2   0   2   2   2   2   2   0   0   0   0   0   2   2   2   2   2   2   0   2   0   2   2   0   2   2   2   2   0   0   0   2   2   0   2   0   2   2   2   0   2   2   0   2   2   0   0   0   2   2   2   2   2   2   0   0   2   2   2   2   0   2   2   2   0   0   2   2   0   2   2   0   2   2   0   0   0   2   2   2   2   2   2   2   0   0   2   0   2   0   0   0   2   2   2   0   2   0   0   0   2   0   0   2   0   0   0   0   2   2   0   0   2   0   0   0   0   2   0   2   0   2   2   0   2   0   2   2   2   0   0   2   0
 MK-6-5                 2   2   2   0   0   0   0   0   0   2   2   0   0   2   2   2   0   0   2   0   0   0   2   0   2   0   2   0   0   2   0   2   2   0   0   0   2   0   0   2   0   2   2   0   2   2   0   2   2   2   2   0   2   2   2   0   2   2   2   0   0   0   2   0   2   2   2   2   0   2   2   2   0   2   0   2   0   0   0   2   2   2   2   2   2   0   2   0   2   2   2   2   2   2   2   0   0   0   2   2   2   2   0   2   0   2   0   2   2   0   2   2   2   0   0   0   2   2   2   2   2   0   0   2   2   2   2   0   2   2   2   0   0   2   2   0   2   2   0   2   2   0   0   0   2   2   2   0   2   2   2   0   0   0   0   2   0   0   0   2   2   2   0   2   2   0   0   2   0   0   2   0   0   0   2   2   2   0   0   2   0   0   2   0   2   0   2   0   2   2   2   2   0   2   2   2   0   0   2   0
 MK-6-6                 2   2   2   0   0   0   0   0   0   2   2   0   0   2   2   2   0   0   2   0   0   0   2   0   2   0   2   0   0   2   0   0   2   0   0   0   2   0   0   2   0   2   2   0   2   2   2   2   2   2   2   0   2   2   2   0   2   2   2   0   0   0   2   0   2   2   2   0   0   2   2   2   0   2   0   0   0   0   0   2   2   2   2   0   2   0   0   0   2   2   2   0   2   2   2   0   0   0   2   2   2   2   0   2   0   2   0   2   2   0   2   2   2   0   0   0   2   2   2   2   2   0   0   2   2   2   2   0   2   2   0   0   0   2   0   0   2   0   0   0   2   0   0   0   2   2   2   0   2   2   2   0   0   0   0   2   0   0   0   2   0   2   0   2   2   0   0   2   0   0   2   0   0   2   2   2   2   0   0   2   0   0   2   0   0   0   2   2   0   2   2   2   0   2   2   2   0   2   2   0
 MK-6-7                 2   2   2   0   2   0   0   0   2   2   2   0   0   2   2   2   0   0   2   0   0   0   2   0   2   0   2   0   0   2   0   0   2   0   0   0   2   0   0   2   0   2   2   0   0   2   2   2   2   2   2   0   2   2   2   0   2   0   2   0   0   0   2   2   2   2   2   0   0   2   2   2   0   2   0   0   0   0   2   2   2   2   0   0   2   0   0   0   2   2   2   0   2   2   2   0   0   0   0   0   2   2   0   2   2   2   0   2   2   0   2   0   2   0   0   0   2   2   2   2   2   0   0   2   2   2   0   0   2   2   2   0   0   2   0   0   2   2   0   0   2   0   0   0   2   0   2   0   2   2   2   0   0   0   0   2   0   0   2   2   0   2   0   0   2   0   0   2   0   0   2   2   0   2   2   2   2   0   0   2   2   0   2   0   2   0   2   2   0   0   2   2   0   0   2   0   0   2   2   0
 MK-6-8                 2   2   2   0   2   0   0   0   2   2   2   2   0   2   2   2   0   0   2   0   0   0   2   0   2   0   2   0   0   2   0   0   2   0   0   0   2   0   2   2   0   2   2   0   0   2   2   2   2   2   0   0   2   2   2   0   2   0   2   0   0   0   2   2   2   2   2   0   0   2   2   2   0   2   0   0   0   0   2   2   2   2   0   0   2   0   0   0   2   2   2   0   2   2   2   0   2   0   2   0   2   2   0   2   2   2   0   2   2   0   2   0   2   0   0   0   2   2   2   2   2   0   0   2   2   2   0   0   2   2   2   0   0   2   0   0   2   0   0   0   0   0   0   2   2   2   2   0   2   2   0   0   0   0   0   2   0   0   2   2   0   2   0   0   2   0   0   2   0   0   2   2   0   2   2   2   2   2   0   2   2   2   2   0   2   0   2   2   0   0   2   2   0   0   2   0   0   2   2   0
 MK-6-9                 2   2   0   0   2   0   0   0   2   2   0   2   0   2   2   2   0   0   2   0   0   0   2   2   2   0   2   0   0   2   0   0   0   2   0   0   2   0   2   2   0   2   2   2   0   2   2   2   2   2   2   0   2   2   2   0   2   0   2   0   0   0   0   2   2   2   2   0   0   2   2   2   0   2   0   0   0   0   2   2   2   2   0   0   0   0   0   0   0   2   2   0   2   2   2   0   2   0   2   0   2   2   0   2   2   2   0   2   2   0   2   0   2   0   0   0   2   2   2   2   2   0   0   2   2   2   0   0   2   2   2   0   2   0   0   0   2   0   0   2   0   0   0   2   2   2   2   0   2   2   0   0   0   0   0   2   0   0   2   2   0   0   0   0   2   0   0   2   0   0   2   2   0   2   2   2   2   2   0   2   2   2   0   0   2   0   2   2   0   0   2   2   0   0   2   0   2   2   2   0
 MK-6-10                2   2   0   0   2   0   0   0   2   2   0   2   0   2   2   2   0   0   2   0   0   0   2   2   2   2   2   0   2   2   0   0   0   2   0   0   2   0   2   2   0   2   2   2   0   0   2   2   2   2   2   0   2   2   2   0   2   0   2   0   0   0   0   2   2   0   2   2   0   0   2   2   0   2   0   0   0   0   2   2   2   0   2   0   0   0   0   0   0   2   2   0   0   2   2   0   2   0   2   0   2   2   0   2   2   2   0   2   2   0   2   0   2   0   0   0   2   2   2   2   0   0   0   2   2   2   0   0   0   2   2   0   2   0   0   0   0   0   0   2   0   0   0   2   2   0   2   0   2   2   0   0   0   0   0   2   0   0   2   2   0   0   0   0   0   0   0   2   0   0   2   2   0   2   2   2   2   2   0   2   2   2   0   0   2   0   2   2   2   0   2   2   0   0   2   0   2   2   2   0
 MK-6-11                2   2   0   0   2   0   0   2   2   2   0   2   0   2   2   2   0   0   2   0   0   0   2   2   2   2   2   0   2   0   0   2   0   0   0   0   2   0   2   2   0   2   2   0   0   0   2   2   2   2   2   0   2   2   0   0   2   0   2   0   0   0   0   2   2   0   2   2   0   2   2   0   0   2   0   0   0   0   0   2   2   2   2   0   2   0   0   0   0   2   2   0   0   2   2   0   2   0   2   0   2   2   0   2   2   2   0   0   2   0   2   0   2   0   0   0   2   2   2   0   0   0   0   2   2   2   0   0   0   2   2   0   2   0   0   0   0   0   0   2   0   0   0   2   2   0   2   0   2   2   0   0   0   2   0   2   0   0   2   2   0   0   0   0   2   0   0   2   0   2   2   2   0   2   2   2   2   2   0   2   2   2   0   0   2   0   2   2   2   0   2   2   0   0   2   0   2   2   2   0
 MK-6-12                2   0   2   0   2   0   0   2   2   0   0   2   0   2   2   2   0   0   0   0   0   0   2   2   2   0   2   0   2   2   0   2   0   0   0   0   2   0   2   2   0   2   2   0   0   0   2   2   2   2   2   0   0   2   0   0   2   0   2   0   0   0   0   2   0   0   0   2   0   0   2   2   0   2   0   0   0   0   0   2   2   2   2   0   2   0   0   0   0   2   2   0   0   2   2   0   2   0   2   0   2   2   0   2   2   2   0   2   2   0   2   0   2   0   0   0   2   0   2   0   0   0   0   2   2   2   0   0   0   2   2   2   2   0   0   2   2   0   0   2   0   0   0   2   2   0   2   0   2   2   0   0   0   0   0   0   0   2   2   2   0   0   0   0   2   0   2   2   0   2   2   2   0   2   2   2   2   2   0   2   2   2   2   0   0   0   2   2   2   0   2   2   0   0   2   0   2   2   2   0
 MK-6-13                2   2   2   2   2   0   0   2   0   0   0   2   0   2   2   2   2   0   0   0   2   0   2   2   2   0   2   0   0   2   0   2   0   0   0   0   2   2   2   2   0   2   2   0   0   0   2   2   2   2   2   0   0   2   0   0   2   0   2   0   0   0   0   2   0   0   0   2   0   0   2   2   0   2   0   0   0   2   0   2   2   2   2   0   2   0   0   0   0   2   2   0   2   2   2   0   2   0   0   0   2   2   0   2   2   2   0   2   2   0   2   2   2   0   0   0   2   0   2   2   0   0   0   2   0   2   0   0   0   2   2   2   2   0   2   2   2   0   0   2   0   2   0   2   2   0   2   0   2   2   0   2   0   0   2   0   0   2   2   2   0   0   0   0   2   0   2   2   0   2   2   2   0   2   2   2   2   2   0   2   2   2   2   0   0   0   2   2   2   0   2   2   0   0   2   0   2   0   2   0
 MK-6-14                2   2   2   2   2   0   0   2   0   0   0   2   0   2   2   0   2   0   0   0   2   0   2   2   2   0   2   0   0   2   0   2   0   0   0   2   2   2   2   2   0   2   2   0   0   0   2   2   2   2   2   0   0   2   0   2   0   0   2   0   0   0   0   2   0   0   0   2   0   0   0   2   0   2   0   0   2   2   0   2   2   2   2   0   2   0   0   0   0   2   2   0   2   2   2   0   2   0   0   2   2   2   0   0   2   2   2   2   0   0   0   2   2   0   0   0   2   0   2   2   0   0   0   2   0   2   0   0   0   2   2   2   2   0   2   2   2   0   0   2   2   2   0   2   2   0   2   0   2   2   0   0   0   0   2   0   0   2   2   2   0   0   0   0   2   0   2   2   0   2   2   2   0   0   2   2   2   2   0   2   2   2   2   2   0   0   2   0   2   0   2   0   0   0   2   0   2   0   2   0
 MK-6-15                2   2   2   2   2   2   0   2   0   0   0   2   0   2   2   0   2   0   0   0   2   0   2   2   2   0   2   0   0   2   0   2   0   0   0   2   2   2   2   2   0   2   2   0   0   0   0   2   2   2   2   0   0   2   2   0   0   0   2   0   0   0   0   0   0   0   2   2   0   2   0   2   0   2   0   0   2   0   0   2   2   2   2   0   2   0   0   0   0   2   2   0   2   2   2   0   2   0   0   2   2   2   0   0   2   2   2   0   2   0   0   2   2   0   0   0   2   0   2   2   0   0   0   2   0   2   2   2   0   2   2   2   2   0   2   0   2   0   0   2   2   2   0   2   2   0   2   0   2   2   0   0   0   0   2   0   0   2   2   2   0   0   0   2   2   0   2   2   0   2   2   2   0   0   0   2   2   2   0   2   2   2   2   2   0   0   2   0   2   0   2   0   0   0   2   2   2   0   2   0
 MK-6-16                2   2   2   0   2   0   0   2   0   0   0   2   2   2   2   2   0   0   0   2   2   2   2   2   2   0   2   0   0   2   0   2   0   0   2   2   2   0   2   2   0   2   2   0   0   0   0   2   2   2   2   0   0   2   2   0   0   0   2   0   0   0   0   0   0   0   2   2   0   2   0   0   0   2   0   0   2   2   0   2   2   2   2   0   2   0   0   0   0   2   2   2   2   2   2   2   2   0   0   2   2   2   0   0   2   2   2   0   2   0   2   0   2   0   0   0   2   0   2   2   0   0   0   2   0   2   2   2   0   2   2   2   2   0   0   0   2   0   0   2   2   2   2   2   2   2   2   0   2   2   0   0   0   0   2   2   2   2   2   2   0   0   0   2   2   0   2   2   0   2   2   2   0   0   0   2   2   2   0   2   2   2   2   0   0   0   2   0   2   0   2   0   0   0   2   2   2   0   2   0
 
!****************************************** Phenotypic Data **********************************************************
!-100.0 is resevred for missing phenotype
SimulatedTrait1        10.0402   12.0912   10.4306    9.4219   10.2445   14.4136    9.8514   10.0003   10.7732    9.8325    8.6177    8.9500    9.6290   10.1263   11.3583    9.9673    7.3641    8.5160   11.3794   11.6832   11.4781   10.3099   10.5354    7.5115    9.1110    8.5113   12.1510    9.7920    8.5044   10.2158    9.3119   10.3817   11.4991   13.0193    8.5046    8.9615   10.1051    9.3767   12.6762   10.9839   11.7344    7.9228   12.0419    8.2305   11.2456   10.2950   10.2510    9.2271    8.5113   11.9391    7.5376    8.2361   10.8288    9.9790    8.2126   12.4076    6.9907   12.7518   10.2193   10.6979   11.0148   10.1606    9.9880   10.7652    9.8738   10.9876    9.9831    9.6047    9.3475   10.9453    7.9819   10.7949    9.8806   10.1951   11.2949    8.6425   10.3679    9.1403    9.0167    8.8986   10.2239    8.3450   11.1887    9.5138   10.3921   10.1129    8.3897    8.9401   11.6554   10.7095    9.7932    9.3517   11.3767    8.4030   10.6971   13.6004   10.5619    9.3146   11.8846    8.7835   11.5133    9.8526   10.6908    7.3858   12.6565    8.4047   10.9508   13.3201    9.4965   11.1278    9.7195   11.4687    7.6294    9.0395    8.5091   11.5951    8.7098   10.5512   11.1619    7.7717    8.8167    9.8366   11.2777   10.7120    8.8840   11.6655   10.5432   10.9993   10.1758    8.7956   10.3974    9.6833    8.2792    8.1297   13.0772    9.1288    8.8463   11.3395    8.6137    7.7139   10.0105    9.6914    9.8125   11.7200   10.3810    9.6661   10.3360   10.2361    9.7578   10.5758   10.4769   11.0245   10.6282   10.1209    9.7606    9.3542    9.9486    9.1250    9.2262    9.6068   11.4891   12.0570    7.3288   11.7018   10.6887   11.4744    9.5273    7.8304   12.8710   13.3882   10.1090    8.1886    7.3631   12.0556    9.9600    7.3536    7.8004   10.9183    9.2622   10.7243    8.1701   11.2393   11.1571    6.9175    9.6992   11.4734    9.8309   10.8008   11.2428    7.1749   10.5495    9.4086   10.3857    9.7134   10.1069    8.5937    7.5469    9.0321   11.4903    9.8451
SimulatedTrait2        15.1831   16.0391   16.2989   14.4636   13.4705   15.9276   13.7171   13.0711   13.5630   15.7499   13.6275   17.8726   18.5320   14.3073   14.0583   15.9273   16.2608   14.0558   12.8673   12.9688   13.3639   14.3180   15.4160   13.7108   14.4458   15.0844   17.8990   16.6141   14.5378   14.7405   17.5741   13.0866   18.3955   12.9675   16.7080   16.6065   15.7415   16.0467   16.8800   17.1332   14.3925   13.8537   14.9676   13.7701   15.3576   14.9598   15.1302   15.4884   15.6713   17.7326   14.0835   16.0207   14.1604   15.7237   16.3080   15.3069   14.5681   16.0777   15.5740   14.1789   14.1033   14.9805   15.0794   13.5901   16.6791   14.7484   14.9966   16.9547   13.3081   14.3118   15.5615   13.8999   16.5876   16.7865   16.0346   13.9977   14.3535   14.3012   14.9443   14.4548   10.6746   13.6123   13.3607   13.1738   14.4231   17.8759   13.3185   15.0310   17.2456   13.7223   14.8590   17.3564   14.8293   13.4015   15.1569   15.3847   14.3460   13.6040   16.0949   15.1080   13.9388   14.4408   18.2672   16.9745   16.3252   18.0403   14.6740   17.7537   14.1805   14.9530   13.6788   17.0834   15.0080   13.5655   15.7397   16.5960   14.5871   13.9147   13.7397   13.9739   17.5482   13.8156   12.6155   13.5402   16.2822   16.7653   15.9270   15.0490   16.1082   11.9909   15.0714   17.0793   13.7490   14.3344   16.4577   15.7707   16.5113   14.4494   16.4636   14.7716   16.5180   14.6357   13.1753   14.5971   16.3538   13.3475   15.3816   14.2935   17.1824   13.8249   12.0170   16.9913   11.8735   13.7399   15.7880   16.6735   16.4184   14.9435   14.9825   13.8409   13.9158   12.4343   13.6626   15.4886   16.2122   15.5458   12.7740   14.0245   14.9959   15.2947   16.6873   12.4703   16.1440   14.6545   18.4225   16.4543   11.8067   14.5918   13.9474   16.0147   13.2407   13.9876   15.5159   14.1912   13.5324   14.6882   15.9953   17.3935   16.9501   14.1085   15.1256   13.8043   15.4572   13.6024   13.4853   14.5433   15.1405   15.8012   15.7762   12.5583
 
