# Supplementary material for: Inclusive Composite Interval Mapping of QTL by Environment Interactions in Biparental Populations
Source: PLoS One. 2015 Jul 10;10(7):e0132414. doi: 10.1371/journal.pone.0132414 (PMC4498613; doi:10.1371/journal.pone.0132414)
Supplement: S3 File — (ZIP) [file pone.0132414.s003.zip › Simulation for unliked model/Simulated popualtions/run_00024.met]

!**********************Note: lines staring with "!" are remarks and will be ignored in the program********************
!*********************************General Information**********************************
!Assuming F1 = P1 x P2, populations available in QTL IciMapping are: 
!  1, P1BC1F1 = P1 x F1, the first backcrossing where P1 is used as the recurrent parent;
!  2, P2BC1F1 = P2 x F1, the first backcrossing where P2 is used as the recurrent parent;
!  3, F1DH, F1-derived doubled haploids; 
!  4, RIL or F1RIL, recombination inbred lines through the repeated selfing of F1;
!  5, P1BC1RIL, recombination inbred lines through the repeated selfing of P1BC1F1;
!  6, P2BC1RIL, recombination inbred lines through the repeated selfing of P2BC1F1;
!  7, F2, the selfing generation of F1;
!  8, F3, the selfing generation of F2;
!  9, P1BC2F1, the second backcrossing where P1 is used as the recurrent parent; 
! 10, P2BC2F1, the second backcrossing where P2 is used as the recurrent parent;
! 11, P1BC2RIL, recombination inred lines through the repeated selfing of P1BC2F1; 
! 12, P2BC2RIL, recombination inred lines through the repeated selfing of P2BC2F1; 
! 13, P1BC1F2, the selfing generation of P1BC1F1; 
! 14, P2BC1F2, the selfing generation of P2BC1F1; 
! 15, P1BC2F2, the selfing generation of P1BC2F1; 
! 16, P2BC2F2, the selfing generation of P2BC2F1; 
! 17, P1BC1DH, P1BC1F1-derived doubled haploids; 
! 18, P2BC1DH, P2BC1F1-derived doubled haploids; 
! 19, P1BC2DH, P1BC2F1-derived doubled haploids; 
! 20, P2BC2DH, P2BC2F1-derived doubled haploids; 
   3      !Mapping Population (see remarks above)
   2      !Mapping Function (1 for Kosambi; 2 for Haldane; 3 for Morgan)
   2      !Marker Space Type (1 for intervals; 2 for positions)
   1      !Marker Space Unit(1 for centiMorgans; 2 for Morgan)
   6      !Number of Chromosomes (or Linkage Groups)
 200      !Size of the mapping population
   2      !Number of environments
 
!***************************************** Chromosomes and Linkage Maps **********************************************
!Chromosome                 NumMarkers
-CH1                        16
-CH2                        16
-CH3                        16
-CH4                        16
-CH5                        16
-CH6                        16
!Linkage map (Marker name followed by position or the interval length)
 MK-1-1                1     0.000
 MK-1-2                1    10.000
 MK-1-3                1    20.000
 MK-1-4                1    30.000
 MK-1-5                1    40.000
 MK-1-6                1    50.000
 MK-1-7                1    60.000
 MK-1-8                1    70.000
 MK-1-9                1    80.000
 MK-1-10               1    90.000
 MK-1-11               1   100.000
 MK-1-12               1   110.000
 MK-1-13               1   120.000
 MK-1-14               1   130.000
 MK-1-15               1   140.000
 MK-1-16               1   150.000
 MK-2-1                2     0.000
 MK-2-2                2    10.000
 MK-2-3                2    20.000
 MK-2-4                2    30.000
 MK-2-5                2    40.000
 MK-2-6                2    50.000
 MK-2-7                2    60.000
 MK-2-8                2    70.000
 MK-2-9                2    80.000
 MK-2-10               2    90.000
 MK-2-11               2   100.000
 MK-2-12               2   110.000
 MK-2-13               2   120.000
 MK-2-14               2   130.000
 MK-2-15               2   140.000
 MK-2-16               2   150.000
 MK-3-1                3     0.000
 MK-3-2                3    10.000
 MK-3-3                3    20.000
 MK-3-4                3    30.000
 MK-3-5                3    40.000
 MK-3-6                3    50.000
 MK-3-7                3    60.000
 MK-3-8                3    70.000
 MK-3-9                3    80.000
 MK-3-10               3    90.000
 MK-3-11               3   100.000
 MK-3-12               3   110.000
 MK-3-13               3   120.000
 MK-3-14               3   130.000
 MK-3-15               3   140.000
 MK-3-16               3   150.000
 MK-4-1                4     0.000
 MK-4-2                4    10.000
 MK-4-3                4    20.000
 MK-4-4                4    30.000
 MK-4-5                4    40.000
 MK-4-6                4    50.000
 MK-4-7                4    60.000
 MK-4-8                4    70.000
 MK-4-9                4    80.000
 MK-4-10               4    90.000
 MK-4-11               4   100.000
 MK-4-12               4   110.000
 MK-4-13               4   120.000
 MK-4-14               4   130.000
 MK-4-15               4   140.000
 MK-4-16               4   150.000
 MK-5-1                5     0.000
 MK-5-2                5    10.000
 MK-5-3                5    20.000
 MK-5-4                5    30.000
 MK-5-5                5    40.000
 MK-5-6                5    50.000
 MK-5-7                5    60.000
 MK-5-8                5    70.000
 MK-5-9                5    80.000
 MK-5-10               5    90.000
 MK-5-11               5   100.000
 MK-5-12               5   110.000
 MK-5-13               5   120.000
 MK-5-14               5   130.000
 MK-5-15               5   140.000
 MK-5-16               5   150.000
 MK-6-1                6     0.000
 MK-6-2                6    10.000
 MK-6-3                6    20.000
 MK-6-4                6    30.000
 MK-6-5                6    40.000
 MK-6-6                6    50.000
 MK-6-7                6    60.000
 MK-6-8                6    70.000
 MK-6-9                6    80.000
 MK-6-10               6    90.000
 MK-6-11               6   100.000
 MK-6-12               6   110.000
 MK-6-13               6   120.000
 MK-6-14               6   130.000
 MK-6-15               6   140.000
 MK-6-16               6   150.000
!*********************************** Marker Types ********************************************************************
!Co-dominant marker: When heterozygote F1 is present, P1 is coded as 2, F1 is coded as 1, and P2 is coded as 0; Otherwise, P1 is coded as 2, and P2 is coded as 0. 
!Dominant marker: When heterozygote F1 is present, P1 and F1 are coded as 12, and P2 is coded as 0; Otherwise, P1 is coded as 2, and P2 is coded as 0.  
!Recessive markers: When heterozygote F1 is present, P1 is coded as 2, and F1 and P2 are coded as 10; Otherwise, P1 is coded as 2, and P2 is coded as 0. 
!Missing marker is coded as -1. 
 MK-1-1                 2   0   0   2   2   2   0   0   0   0   0   0   2   2   0   0   0   2   0   2   2   2   2   2   0   0   0   0   2   0   2   2   0   2   0   0   2   0   0   0   2   0   0   0   2   2   2   2   2   2   2   0   2   2   2   2   2   0   2   2   2   2   2   0   2   0   0   0   2   0   2   0   0   2   2   2   2   0   0   2   2   2   2   0   0   2   0   0   2   2   2   2   2   0   2   0   2   0   2   2   2   0   2   0   2   0   0   0   0   2   2   2   0   2   0   0   2   0   2   0   2   2   0   2   2   0   2   2   2   2   2   0   2   0   2   2   2   0   0   0   2   0   0   0   0   2   2   0   0   0   2   0   2   0   2   2   2   2   2   0   2   2   2   2   0   2   2   2   2   0   2   2   0   0   2   2   2   0   2   2   0   0   2   2   0   0   2   0   2   0   2   0   2   0   0   2   0   0   0   0
 MK-1-2                 2   0   0   0   2   2   0   0   2   0   0   0   2   0   0   0   0   2   0   2   2   2   2   2   2   0   0   0   2   2   2   0   0   2   0   0   2   0   0   0   2   0   0   0   2   2   2   2   2   2   2   0   2   2   2   2   2   2   2   2   2   2   2   2   2   0   0   0   2   0   2   0   0   2   2   2   2   0   0   2   2   2   2   0   0   2   2   0   2   2   2   2   2   0   2   0   2   2   2   2   2   0   2   2   2   0   0   0   2   2   2   2   0   2   0   0   0   0   2   0   2   2   0   2   0   0   2   2   2   2   2   0   2   0   2   2   2   0   0   2   2   0   0   0   2   2   2   0   0   2   0   0   2   0   0   2   2   2   2   2   2   2   2   2   0   2   2   2   2   0   2   2   0   2   2   2   2   0   2   2   0   0   2   2   0   2   2   0   2   0   2   0   2   0   0   2   0   0   0   0
 MK-1-3                 2   2   0   0   2   2   0   0   2   2   0   0   2   0   0   0   0   2   0   2   2   2   2   2   2   0   0   0   2   0   2   0   0   2   0   0   2   0   0   2   2   0   0   0   2   2   2   2   2   2   2   0   2   0   2   2   2   2   2   2   2   2   2   2   2   0   0   0   2   0   2   0   0   2   2   2   2   0   0   2   2   2   2   0   0   2   2   0   2   2   2   2   2   0   2   0   2   2   2   2   2   0   2   2   2   0   0   0   2   2   2   0   0   2   0   2   0   0   2   0   2   2   0   2   2   0   2   2   2   2   2   2   0   0   2   2   2   0   0   2   2   0   0   0   2   2   2   0   0   2   0   0   2   0   0   2   2   2   2   2   2   2   0   2   0   2   2   2   2   0   2   2   0   2   2   2   2   0   2   2   0   0   2   2   0   2   2   0   2   0   2   0   2   0   0   2   0   0   2   2
 MK-1-4                 2   2   0   0   2   2   0   0   2   2   0   2   2   0   0   0   0   2   0   2   2   2   2   2   2   0   0   0   2   0   0   0   0   0   0   0   2   0   0   2   0   0   0   0   2   2   2   2   0   0   2   2   2   0   2   2   2   2   2   2   0   0   2   2   2   0   0   0   2   0   2   0   0   2   2   0   2   0   0   2   2   2   2   0   0   2   2   0   2   2   2   2   2   0   2   0   2   2   2   2   2   0   2   2   2   0   2   0   2   2   2   0   0   2   0   2   2   0   2   0   2   2   0   0   2   0   0   0   2   2   2   2   0   0   2   2   2   0   0   2   2   0   0   0   2   2   2   0   0   2   0   0   2   0   0   2   2   2   2   2   2   0   0   2   0   0   2   2   2   0   2   2   0   2   2   2   2   0   2   2   2   0   2   2   0   2   2   0   2   2   2   0   2   0   0   2   2   0   2   2
 MK-1-5                 2   2   0   0   2   2   2   0   2   2   0   2   2   0   2   0   0   2   0   2   2   2   2   0   2   0   0   0   2   0   0   0   0   0   0   2   2   2   2   0   0   0   0   2   2   2   2   2   0   0   2   2   2   0   2   2   2   2   2   2   0   0   2   0   2   0   0   2   2   0   2   0   0   2   2   0   0   2   0   2   2   2   0   0   0   2   2   0   2   2   2   2   2   2   2   0   2   2   2   0   2   2   2   2   0   0   2   0   2   2   2   0   0   2   0   2   2   2   2   0   2   2   0   0   2   0   0   0   2   2   2   2   0   2   2   2   2   0   0   2   2   0   0   0   2   2   2   0   0   2   0   0   2   0   0   2   2   2   2   2   2   0   0   2   0   0   2   2   2   0   2   2   0   2   2   2   2   0   2   2   2   0   2   2   0   2   2   0   2   2   2   0   2   2   0   2   2   0   2   2
 MK-1-6                 2   2   0   0   2   2   2   0   2   2   0   2   2   0   2   2   0   2   0   2   2   2   2   0   2   0   0   0   2   0   0   0   0   0   0   2   2   2   2   0   0   0   2   2   0   2   2   2   0   0   2   2   2   0   2   2   2   2   2   0   0   0   2   0   2   0   0   2   2   0   2   0   0   2   2   0   0   2   0   2   2   2   0   0   0   2   2   0   2   0   2   2   2   2   2   0   2   0   2   0   2   2   2   2   2   0   2   0   2   2   0   0   0   2   0   2   2   2   2   0   2   2   0   0   2   0   0   0   2   2   2   2   0   2   0   2   2   0   0   2   2   0   0   0   0   2   2   0   0   2   0   0   0   0   0   2   2   2   2   2   2   0   0   2   0   0   2   0   2   0   2   0   2   0   2   2   2   0   2   2   2   0   2   2   0   2   2   0   2   2   2   0   2   2   0   2   2   0   2   2
 MK-1-7                 2   2   0   0   2   2   2   0   2   2   0   2   2   2   0   2   0   2   2   2   2   2   2   0   2   0   2   0   0   0   0   0   0   0   0   2   2   2   2   0   0   0   2   2   0   2   2   2   0   0   2   2   0   0   2   2   2   2   0   0   0   0   2   0   2   0   0   2   2   0   2   0   0   2   2   0   0   2   0   2   2   0   0   0   0   2   2   0   2   0   0   2   2   2   0   0   2   0   2   0   2   2   0   2   2   0   0   0   2   2   0   0   0   2   0   2   2   2   2   0   2   2   0   0   2   0   0   0   2   2   2   2   0   2   0   2   2   0   0   2   2   0   2   0   0   0   2   0   0   2   0   0   0   0   0   2   2   2   2   2   2   2   0   0   0   0   2   0   2   0   2   0   2   0   2   2   2   0   2   2   2   0   2   2   0   0   2   0   2   2   2   0   2   2   0   2   2   0   2   2
 MK-1-8                 2   2   0   0   2   2   2   0   2   0   0   2   2   2   0   2   0   2   2   2   2   2   0   0   2   2   2   0   0   0   0   0   0   0   0   2   2   2   2   0   0   2   2   2   0   2   2   2   0   0   2   2   0   0   2   2   2   2   0   0   0   0   2   0   2   0   0   2   0   0   2   0   0   2   0   0   0   2   0   2   2   0   0   0   0   2   2   0   0   2   2   2   2   2   0   0   2   0   2   0   2   2   2   2   2   0   0   0   2   2   0   0   0   2   0   2   2   0   2   0   2   2   0   0   2   0   0   0   2   2   2   0   0   2   0   2   2   0   0   2   2   0   2   0   2   0   2   0   0   2   0   0   0   0   0   2   2   0   2   2   2   2   0   0   0   0   2   0   2   0   2   2   2   0   2   2   2   2   0   2   2   0   2   2   0   0   2   0   2   2   2   0   2   2   0   2   2   0   2   0
 MK-1-9                 2   2   0   0   2   2   2   0   2   0   0   2   2   2   0   2   0   2   2   2   2   2   0   0   0   2   2   0   2   0   2   0   0   0   0   2   2   2   0   0   0   2   2   2   2   0   2   0   0   0   2   2   0   0   2   2   2   2   0   0   0   0   2   0   2   0   0   2   0   0   2   0   0   2   0   0   0   2   0   0   2   0   0   0   0   2   2   2   0   2   2   2   2   2   0   0   0   0   2   0   2   2   2   2   2   0   0   0   2   2   0   0   2   2   0   2   2   0   2   0   0   2   0   0   2   0   2   0   2   2   2   0   0   2   0   2   2   0   0   2   2   0   2   0   2   0   2   2   0   2   0   0   0   0   0   2   2   0   2   2   2   2   0   0   0   0   2   0   2   2   0   2   2   0   2   2   2   2   0   2   2   0   2   2   0   0   2   0   2   0   2   0   2   2   0   2   2   0   2   2
 MK-1-10                2   2   0   0   2   2   2   0   2   0   0   2   2   0   0   2   0   2   2   2   2   2   0   2   0   2   2   0   2   0   2   0   0   0   0   2   0   2   0   0   0   2   2   0   2   0   2   0   0   0   2   2   0   0   2   2   2   2   0   0   0   2   2   0   2   0   0   2   0   0   2   0   0   2   0   0   0   2   0   2   2   0   0   0   0   2   2   2   0   2   2   2   2   2   0   0   0   0   2   0   2   2   2   2   2   0   0   0   2   2   0   0   2   0   0   2   2   0   2   0   0   2   0   0   2   0   2   0   2   0   2   0   2   2   0   2   2   0   0   2   2   0   2   0   2   0   2   2   0   2   0   0   0   0   2   0   2   2   2   2   2   2   0   0   0   0   2   0   2   2   0   2   2   0   2   2   2   2   0   2   2   0   2   2   0   0   2   0   2   0   2   0   0   2   2   0   2   2   2   2
 MK-1-11                2   2   0   0   2   0   2   0   2   0   0   2   2   0   0   2   0   2   2   2   2   2   0   2   0   2   2   0   2   0   2   0   0   0   0   0   0   2   0   0   0   2   2   0   2   0   2   2   0   0   2   2   0   0   2   2   2   2   0   0   0   2   2   0   2   0   0   2   0   0   2   0   0   2   2   0   0   2   0   2   2   0   0   0   0   2   2   2   0   2   2   2   2   2   0   0   0   0   2   0   2   2   2   2   2   0   2   0   2   2   0   0   2   0   2   2   2   0   2   0   0   2   0   0   2   0   2   0   2   0   2   0   2   2   0   2   2   0   0   2   2   0   2   0   2   2   2   2   0   0   2   0   0   0   0   0   2   2   2   2   2   2   0   0   0   0   0   2   2   2   0   2   2   0   2   0   2   2   0   2   2   0   2   2   0   0   0   0   2   0   2   0   0   2   2   0   2   2   2   2
 MK-1-12                2   2   0   0   2   0   2   0   2   0   0   2   2   0   2   2   0   2   2   2   2   2   0   2   0   2   2   0   2   0   2   0   0   0   0   0   0   2   0   0   0   2   2   0   2   0   2   2   0   0   2   2   0   0   2   2   2   2   0   0   0   2   2   0   2   0   0   2   0   0   2   0   0   2   2   0   0   2   2   2   0   0   0   2   0   2   2   2   0   2   2   2   2   2   0   0   0   0   2   0   2   2   2   2   2   0   2   0   2   2   0   0   2   0   2   2   2   0   2   0   0   2   0   2   2   0   2   0   2   0   2   0   0   2   0   2   2   0   2   2   2   0   2   0   2   2   2   2   0   0   2   0   0   0   0   0   2   2   2   2   2   2   0   0   0   0   0   2   2   2   0   2   0   0   2   0   2   2   0   2   2   0   2   2   0   0   2   2   2   0   0   0   0   2   0   2   0   2   0   2
 MK-1-13                2   2   0   0   2   0   2   0   2   0   0   2   2   0   2   2   0   2   2   2   2   2   0   2   0   2   2   0   2   0   2   0   0   0   0   0   0   2   0   0   0   2   2   0   2   0   2   2   0   2   2   2   0   0   2   2   2   2   0   0   0   2   2   2   2   0   0   2   0   0   2   0   0   2   2   0   0   2   2   2   0   0   0   2   0   2   2   2   0   2   2   2   0   2   0   0   0   0   2   2   2   0   2   2   2   0   2   0   2   2   2   0   2   0   2   2   2   0   2   0   0   0   0   2   2   2   2   0   2   0   2   0   0   2   0   2   2   0   2   2   2   0   2   0   2   0   2   2   0   2   2   0   0   2   0   0   2   2   2   2   2   2   0   2   2   0   2   2   2   2   0   2   0   0   2   0   2   2   0   2   2   0   2   2   0   0   2   2   2   0   2   0   0   2   0   2   0   2   0   2
 MK-1-14                2   2   0   0   2   0   2   0   2   0   0   0   2   0   2   2   0   2   2   2   2   2   0   0   2   2   2   0   2   0   2   0   0   0   0   0   0   2   0   0   0   2   2   0   2   0   2   2   0   2   2   2   0   0   2   2   2   2   0   2   0   2   2   2   2   0   0   2   0   0   2   0   0   2   2   0   0   2   2   2   0   0   0   2   0   2   2   2   0   2   2   2   2   2   0   0   0   0   2   0   2   0   2   2   2   0   2   0   2   2   2   0   2   0   2   2   2   0   2   0   0   0   0   2   2   2   2   0   2   0   2   0   0   2   0   2   2   0   2   2   2   0   2   2   2   2   2   2   0   2   2   0   0   2   0   0   2   0   2   2   2   0   0   2   2   0   2   2   2   2   0   2   0   0   2   0   2   2   0   2   2   0   2   2   0   0   2   2   2   2   2   0   0   2   0   2   0   2   0   2
 MK-1-15                0   2   0   2   2   0   2   0   2   2   0   0   2   0   2   2   0   2   2   2   2   2   0   0   2   2   2   0   2   0   2   0   2   0   0   0   2   0   0   0   0   2   2   0   2   0   2   2   0   2   2   2   0   0   2   2   2   2   0   0   0   2   2   2   2   0   0   0   0   0   2   0   0   2   2   0   0   2   2   2   0   0   0   2   0   2   2   2   0   2   2   2   2   2   0   0   2   0   2   2   2   0   2   2   2   0   2   0   0   2   2   0   2   0   2   2   2   0   2   0   0   0   0   2   2   2   2   0   2   0   2   2   0   2   0   2   2   0   2   2   2   0   2   2   2   0   2   0   0   2   2   0   0   2   0   0   2   0   2   2   0   0   0   2   2   0   2   2   2   2   0   2   0   2   2   0   2   2   0   2   0   0   2   2   0   0   2   2   2   2   2   0   2   2   0   2   0   2   0   2
 MK-1-16                0   0   0   2   0   0   0   0   2   2   0   0   2   0   2   2   0   2   2   2   2   2   0   0   2   2   2   0   2   2   2   0   2   2   0   0   2   0   0   0   2   2   2   0   2   2   2   2   2   2   2   0   0   0   2   2   2   2   0   0   0   2   2   2   2   0   0   0   0   0   2   0   0   0   2   0   0   0   0   2   0   2   0   2   0   2   2   2   0   2   2   2   2   2   0   0   2   0   2   2   2   0   2   2   2   0   2   0   0   2   2   0   0   2   2   2   2   0   2   0   0   2   0   2   2   2   2   0   2   0   2   2   0   2   0   2   2   0   2   2   2   0   0   2   2   0   2   0   0   2   2   0   0   0   0   0   2   0   2   2   0   0   2   2   2   0   2   0   2   2   0   2   0   2   2   0   2   2   0   2   0   0   2   2   0   0   2   2   2   2   2   0   2   2   0   2   0   2   0   2
 MK-2-1                 0   2   0   0   2   0   0   2   2   0   2   0   2   2   0   2   2   2   0   2   2   2   2   0   0   2   0   0   0   0   2   0   0   0   0   0   2   0   2   0   0   2   2   2   2   0   2   0   0   0   2   2   2   2   0   2   2   2   2   2   2   0   2   2   0   2   0   2   0   2   0   0   0   0   0   2   2   0   2   0   0   0   0   0   0   2   2   0   2   0   2   2   2   0   2   2   0   2   2   2   0   0   0   0   0   2   0   0   0   0   2   0   2   0   2   2   2   2   2   0   0   2   2   0   2   2   2   2   0   2   0   2   2   2   2   0   0   0   2   0   0   0   2   2   2   2   2   2   0   2   2   2   2   2   0   0   0   2   2   2   0   2   0   2   2   0   0   2   2   2   2   2   0   0   2   2   2   2   2   2   0   0   2   0   0   0   2   0   2   0   0   0   0   0   0   0   2   0   0   0
 MK-2-2                 0   2   0   0   2   0   0   2   2   2   2   0   2   2   0   2   2   2   0   2   2   2   2   0   0   2   0   0   0   2   2   0   2   0   0   0   2   0   2   0   0   0   2   2   2   0   2   0   0   0   2   2   2   2   0   2   0   2   2   2   2   0   2   2   0   2   0   2   0   2   0   0   0   0   0   2   2   0   2   0   0   0   0   0   0   2   2   0   2   2   2   2   2   0   2   2   0   2   2   2   2   0   0   0   0   2   0   0   0   0   2   0   2   0   2   2   2   2   0   0   0   2   2   2   2   2   2   2   0   2   0   2   0   2   2   0   0   0   2   2   0   0   2   2   2   2   2   2   0   2   2   2   2   2   0   0   0   0   2   2   0   2   0   2   0   0   0   0   2   2   2   2   0   0   2   2   0   2   2   2   0   0   2   0   0   0   2   0   2   0   0   0   0   0   0   0   2   0   0   0
 MK-2-3                 0   2   0   0   2   0   0   2   2   0   2   0   2   2   0   2   2   0   2   2   2   2   2   0   0   2   0   0   0   2   2   2   2   0   0   0   2   2   2   0   0   0   2   2   2   0   2   0   0   0   2   2   2   2   0   2   0   2   2   2   2   0   2   2   0   2   0   2   0   2   0   0   0   0   0   2   2   0   2   0   0   0   2   0   0   2   2   0   2   2   2   2   2   0   2   2   0   2   2   2   2   0   0   0   0   2   0   0   0   0   2   0   0   0   2   0   2   2   0   0   0   2   2   2   2   2   0   2   0   0   2   2   0   2   2   0   0   0   2   2   0   2   0   2   2   2   2   2   0   2   2   2   2   2   0   0   0   0   2   2   0   2   0   0   0   0   2   0   2   2   2   2   0   0   2   2   0   0   2   2   0   0   0   0   0   0   2   0   2   0   0   0   2   0   0   0   2   0   0   0
 MK-2-4                 2   2   0   0   2   0   0   2   2   0   2   0   2   2   0   2   2   0   2   2   2   2   2   0   0   0   0   0   0   2   2   2   2   2   0   0   2   2   2   2   0   0   2   2   2   0   2   0   0   0   2   2   0   2   0   2   0   0   2   2   2   0   0   2   0   2   2   2   0   0   0   0   0   0   0   2   2   0   2   0   0   0   2   0   0   2   2   0   2   2   2   2   2   0   2   2   0   2   2   2   2   2   0   2   0   2   0   0   0   0   2   0   0   0   2   0   2   2   0   0   0   2   2   2   2   2   0   2   0   0   2   2   0   2   2   0   0   0   2   2   0   2   0   2   2   2   0   2   0   0   2   2   0   2   0   2   0   0   2   2   0   2   2   0   0   0   2   0   2   0   2   2   0   0   2   2   0   0   2   2   0   0   0   0   0   0   2   0   2   0   0   0   2   0   0   0   2   0   2   0
 MK-2-5                 2   2   0   0   2   0   0   2   0   0   2   0   0   2   2   2   2   2   2   2   2   2   0   2   0   0   0   0   0   2   2   0   2   2   0   0   2   2   2   2   0   2   2   2   2   0   0   0   0   0   2   2   0   2   0   0   0   0   2   2   2   0   0   2   2   2   2   2   0   0   0   0   0   0   0   2   2   2   2   0   0   2   2   2   0   2   2   0   2   2   2   2   2   0   2   2   0   2   2   2   2   2   0   2   2   2   0   0   0   0   2   0   0   0   2   0   2   2   0   0   0   2   2   0   2   2   0   2   0   0   2   2   0   2   0   0   0   0   2   2   2   0   0   2   2   2   0   2   0   0   2   0   0   2   0   2   2   0   2   2   2   2   2   0   0   0   2   0   2   0   2   2   0   2   2   2   0   0   0   2   0   0   0   0   0   0   2   0   2   0   0   0   2   0   0   0   2   0   2   0
 MK-2-6                 2   2   2   0   2   0   0   2   0   0   2   0   0   2   2   2   2   2   0   2   2   2   0   0   0   0   0   0   0   2   2   0   2   2   0   2   2   2   2   2   0   2   2   2   2   0   0   0   0   2   2   2   0   2   0   0   0   0   2   2   2   0   0   2   2   2   2   2   0   2   0   0   2   0   0   2   2   2   2   2   0   0   2   2   0   2   2   0   2   2   0   2   2   0   2   2   0   2   2   2   2   2   2   2   2   2   0   0   0   0   2   0   0   0   2   0   2   2   0   0   2   2   2   0   0   2   2   2   0   0   2   2   0   2   0   0   0   0   2   2   2   0   0   2   0   2   0   2   0   0   2   0   0   0   0   0   0   0   2   2   2   2   2   0   0   0   2   0   2   0   2   2   0   0   2   2   0   0   0   2   0   0   0   2   0   0   2   2   2   0   0   0   2   0   0   0   2   0   2   2
 MK-2-7                 2   2   2   0   2   0   0   2   0   0   0   2   0   2   2   2   2   2   0   2   2   0   0   0   0   0   0   0   0   2   2   0   0   2   0   0   2   2   2   2   0   2   0   0   2   0   0   0   2   0   2   0   0   2   0   0   0   0   2   2   2   2   0   2   2   2   2   2   0   2   0   0   2   2   0   2   0   2   2   2   0   0   0   2   2   2   2   0   2   2   0   2   2   0   2   0   0   2   0   2   2   2   2   2   2   2   0   0   0   0   2   0   2   0   0   0   2   2   0   0   2   2   2   0   0   2   0   2   0   2   2   2   0   2   2   0   2   0   2   2   2   0   0   2   0   2   0   2   0   0   2   0   0   0   0   0   0   0   2   2   2   2   2   0   0   0   0   2   2   0   0   2   0   0   2   2   0   0   2   2   0   0   2   2   0   0   2   2   2   0   0   2   2   0   0   0   2   0   2   0
 MK-2-8                 2   2   2   0   2   0   0   2   0   0   0   2   0   2   0   2   2   2   0   2   2   2   0   0   0   0   0   0   0   2   2   2   0   2   0   0   2   2   2   2   0   2   0   0   0   0   0   2   2   0   2   0   0   2   0   0   0   0   2   2   2   2   0   2   2   2   2   2   0   0   0   0   2   2   0   2   0   2   2   2   0   2   0   2   2   2   2   0   2   2   0   2   2   0   2   0   0   2   0   2   2   2   2   2   2   2   2   0   0   0   2   0   2   0   0   0   2   0   0   0   2   2   0   0   0   2   0   2   0   2   2   2   0   0   2   0   2   2   2   2   2   0   0   2   0   2   0   2   0   0   2   0   0   0   2   0   0   0   2   0   2   2   2   2   0   0   2   2   2   0   0   2   0   0   2   2   0   0   2   2   0   0   2   2   0   0   2   2   2   0   0   2   2   0   0   0   2   2   2   0
 MK-2-9                 2   2   2   0   2   0   0   2   0   0   2   2   0   0   0   2   2   2   0   2   2   2   0   0   0   0   0   0   0   2   2   2   0   2   0   0   2   2   2   2   2   2   0   0   0   0   0   2   2   0   2   0   0   2   0   0   0   0   2   2   2   2   0   2   2   2   2   2   0   0   0   0   2   2   2   2   0   2   2   2   0   2   0   2   2   2   2   0   2   2   0   2   2   0   2   0   0   0   0   2   2   2   2   2   2   2   0   0   0   0   2   0   2   2   0   0   2   0   0   0   0   2   0   0   0   2   0   2   0   2   2   2   0   0   2   0   2   2   2   2   2   0   0   2   0   2   0   2   0   0   2   0   0   0   2   2   0   0   2   0   0   2   0   2   0   2   2   2   2   0   0   2   0   0   2   2   0   0   2   2   0   0   2   2   0   0   2   2   2   0   0   2   2   0   0   2   2   2   2   2
 MK-2-10                2   2   2   2   2   0   0   0   0   0   2   2   0   2   0   2   2   2   0   2   2   2   0   0   0   0   0   0   0   0   2   2   0   2   0   0   2   2   2   2   2   0   0   0   0   0   0   2   2   0   2   2   0   2   0   2   0   0   2   2   2   2   0   2   2   2   0   2   0   0   0   0   2   2   2   2   0   2   2   2   0   2   0   2   2   2   2   0   2   2   0   2   2   0   2   0   0   0   0   2   2   2   2   2   2   2   0   0   0   0   0   0   2   2   0   0   2   0   0   0   2   2   0   0   0   2   0   2   0   2   2   0   0   0   2   0   2   2   2   2   2   0   0   2   0   2   0   0   0   2   2   0   0   0   2   2   2   0   2   0   0   2   0   2   0   2   2   2   2   0   2   2   0   0   2   2   0   0   2   2   0   0   2   2   0   0   2   2   2   0   0   2   2   0   0   2   0   2   2   2
 MK-2-11                2   2   2   2   2   0   0   0   0   0   2   2   0   2   0   2   2   2   0   2   2   2   0   0   0   0   0   0   2   0   2   2   0   2   0   0   2   2   2   2   2   0   0   0   0   0   0   2   2   0   2   2   0   2   0   2   0   0   2   2   0   2   0   0   2   2   0   2   0   0   0   0   2   2   2   2   0   2   2   2   0   2   2   2   0   2   2   0   2   2   0   0   2   0   2   0   0   0   0   2   2   2   2   2   2   2   0   0   0   0   0   0   2   2   2   0   2   0   0   0   2   2   0   0   0   2   0   2   0   2   2   0   0   0   2   0   2   2   2   2   2   0   0   2   0   2   0   0   0   2   2   0   0   0   2   0   2   2   2   0   0   2   0   2   0   2   0   2   2   0   2   2   2   0   2   2   0   0   2   2   2   0   2   2   0   0   2   2   0   0   0   2   2   0   2   2   0   2   2   2
 MK-2-12                2   2   0   2   2   0   2   0   0   0   2   2   0   2   0   2   2   2   0   2   2   2   0   0   0   0   0   0   2   0   0   2   0   2   0   0   2   2   2   2   2   0   0   0   0   0   0   2   2   0   2   2   0   2   0   0   0   0   2   2   0   2   0   0   2   2   0   2   0   0   0   0   2   2   0   2   2   2   2   2   0   2   2   2   0   0   2   0   2   2   0   0   2   0   2   0   0   0   0   2   2   2   2   2   2   2   0   0   0   0   0   0   2   2   2   0   2   2   0   0   2   2   0   0   0   2   0   2   0   2   2   0   0   0   2   2   2   2   2   2   2   0   0   2   0   2   0   0   0   2   0   2   0   0   2   0   2   2   2   0   0   0   0   2   0   2   0   2   2   0   2   2   2   0   2   0   0   0   2   2   2   0   2   2   0   0   2   2   0   0   0   2   2   0   2   2   0   2   2   2
 MK-2-13                2   2   0   2   2   0   2   0   0   0   2   2   0   2   2   2   2   2   0   2   0   2   2   0   0   0   0   0   2   0   0   2   0   2   0   0   2   2   2   2   2   0   0   0   0   0   0   2   2   0   2   2   0   2   0   2   0   0   2   2   0   2   2   0   2   2   0   2   0   0   0   0   2   2   0   2   2   2   2   2   0   2   2   2   0   0   2   0   2   2   0   2   2   0   2   0   0   0   2   2   0   2   2   2   2   2   2   0   0   0   0   0   2   2   2   0   2   2   0   0   2   2   0   0   0   2   0   2   0   2   2   0   2   0   2   2   2   2   2   2   0   0   0   2   0   0   0   0   0   2   0   2   0   0   2   0   2   2   0   0   0   0   0   2   0   2   0   2   0   0   2   2   2   0   2   0   0   0   2   2   2   0   2   2   0   0   2   2   0   0   0   2   2   0   2   0   0   2   2   2
 MK-2-14                2   2   0   2   2   0   2   0   0   0   2   2   0   2   2   0   2   2   0   2   0   2   2   0   0   0   0   0   2   0   0   2   0   2   0   0   2   2   2   2   2   0   0   0   0   0   0   2   2   2   2   2   0   2   0   2   2   0   2   2   0   2   0   2   2   2   0   2   0   0   0   0   0   0   0   2   2   0   2   2   0   0   2   2   0   0   2   0   2   2   0   0   2   2   2   0   0   0   2   2   0   2   2   2   2   2   2   0   0   0   0   0   2   2   2   0   2   2   0   0   2   0   0   0   0   2   0   2   0   2   2   0   2   0   2   0   2   2   2   2   0   0   0   2   2   0   0   0   0   2   2   2   0   0   2   0   2   2   0   0   0   2   0   2   0   2   0   0   0   0   2   2   2   0   2   0   0   0   2   2   2   0   2   2   0   0   0   0   0   0   0   2   2   0   2   0   0   2   2   2
 MK-2-15                0   2   0   0   2   0   2   0   0   0   2   2   0   2   2   0   2   2   0   2   2   2   2   0   0   0   0   0   2   0   0   2   0   2   0   0   2   2   2   2   2   0   0   0   0   0   0   2   2   0   2   2   2   2   2   2   2   0   2   2   0   2   0   2   0   2   0   0   0   0   0   0   0   0   0   2   2   0   2   2   0   0   2   2   0   0   0   0   2   2   0   2   2   2   2   0   0   2   2   2   0   2   2   2   2   0   2   0   0   0   2   0   0   2   2   0   2   0   0   0   2   0   0   0   0   2   0   2   0   2   2   0   2   2   2   0   2   0   2   2   0   0   0   2   2   0   2   0   0   2   2   2   0   0   2   0   2   2   0   2   0   2   0   2   0   2   0   0   0   0   2   2   2   0   2   0   0   0   0   2   2   0   2   2   0   0   0   0   0   0   0   2   2   0   2   0   0   2   2   0
 MK-2-16                0   2   0   0   2   0   2   0   0   0   2   2   0   2   2   0   2   2   0   2   2   2   2   0   0   0   0   0   2   0   0   2   0   2   0   0   2   2   2   2   2   0   0   0   0   0   0   2   0   0   2   2   2   2   0   2   2   0   2   2   0   2   0   2   0   2   0   0   0   0   0   0   0   0   0   2   2   0   2   2   0   0   2   2   0   0   0   0   0   2   0   2   2   2   2   0   0   2   2   0   0   2   2   0   2   0   2   0   0   0   0   0   0   2   2   0   2   2   0   0   2   0   0   0   0   2   0   2   0   0   2   0   2   2   2   0   2   0   2   2   0   0   0   2   2   0   2   0   0   2   2   2   0   0   2   0   2   2   0   2   0   2   0   2   0   2   0   0   0   0   2   2   2   0   0   0   0   0   0   2   2   0   0   2   0   0   0   0   2   0   0   2   2   0   2   2   2   2   2   0
 MK-3-1                 0   2   2   0   0   0   0   0   2   0   2   2   0   2   0   2   2   0   0   2   2   2   0   0   0   2   2   2   0   0   0   0   2   0   0   2   2   2   0   2   0   0   2   2   2   0   2   2   0   2   0   0   2   0   0   2   2   2   0   2   2   0   2   2   0   2   2   2   2   0   0   2   2   2   0   0   0   0   2   2   0   0   2   0   2   0   0   0   2   0   0   2   0   0   2   0   0   2   0   0   2   0   2   0   2   0   2   2   0   2   0   0   0   2   2   2   0   2   2   2   2   0   0   0   2   2   0   0   2   0   0   2   2   0   0   2   2   2   2   0   0   2   2   2   0   2   0   2   2   2   0   0   0   0   2   0   0   2   0   0   2   2   0   2   0   2   0   0   0   2   0   0   0   2   2   2   0   2   0   0   2   0   0   0   2   2   2   2   0   2   2   2   0   2   0   2   2   0   0   0
 MK-3-2                 0   2   2   0   0   0   0   0   2   0   2   2   0   2   0   0   2   0   0   2   2   2   0   0   0   2   2   0   0   0   0   0   2   0   0   0   2   2   0   0   0   0   2   2   2   0   2   2   2   2   0   0   2   0   0   2   2   2   0   2   2   0   2   0   0   0   2   2   2   0   0   2   2   2   0   0   0   0   2   2   0   0   2   0   2   2   0   0   2   0   0   2   0   2   2   2   0   2   0   0   2   0   2   0   2   2   2   2   0   2   0   0   2   2   2   2   0   2   2   2   2   0   2   0   0   2   0   0   2   0   0   2   2   0   0   2   2   2   2   0   0   2   2   2   0   2   0   2   2   2   0   0   2   0   2   0   0   2   0   2   2   0   0   2   0   2   2   0   2   2   0   0   0   2   2   2   0   2   0   0   2   0   0   2   2   2   2   2   0   2   2   2   2   2   0   2   2   0   0   0
 MK-3-3                 0   2   2   0   0   0   0   0   2   0   2   2   0   2   0   0   2   0   0   2   2   2   0   0   0   2   2   0   0   0   0   0   2   0   0   0   2   2   0   0   0   0   0   2   2   0   0   2   2   2   2   0   2   0   0   2   2   2   0   2   0   0   2   0   0   0   2   2   2   0   0   2   2   2   0   0   2   0   2   2   0   0   0   0   2   2   0   0   2   0   0   2   0   2   2   0   0   2   0   0   2   0   2   0   2   2   2   2   0   2   0   0   2   2   2   2   0   2   2   2   2   0   2   0   0   2   0   0   2   0   0   2   2   0   0   2   2   2   2   0   0   2   2   2   0   2   0   2   2   2   0   0   2   0   2   0   0   2   0   2   2   0   0   2   0   2   2   0   2   2   0   0   0   2   2   2   0   0   0   0   0   0   0   2   2   2   2   2   0   2   2   2   2   0   0   2   2   0   0   0
 MK-3-4                 0   2   2   0   0   0   0   0   2   0   2   2   0   2   2   0   2   0   0   2   0   2   0   0   0   2   2   0   0   0   0   0   2   0   0   0   2   2   0   0   0   0   0   2   2   0   0   2   2   2   2   0   2   0   0   2   0   2   0   2   0   0   0   0   0   0   2   2   2   0   0   2   2   2   0   0   2   0   2   2   0   0   0   0   2   2   0   0   2   0   0   2   0   2   2   0   0   2   0   0   2   0   2   0   2   2   2   2   0   2   0   0   2   2   2   2   2   2   2   2   2   0   0   0   0   2   0   0   2   2   0   2   2   0   0   2   2   2   2   0   0   2   0   2   2   2   0   2   2   2   0   0   2   0   2   0   0   2   0   2   2   0   0   2   2   2   2   0   2   2   0   0   0   2   2   2   0   0   0   0   0   0   0   2   2   2   2   2   0   2   2   2   2   0   0   2   2   0   0   0
 MK-3-5                 0   2   2   0   0   0   0   0   2   0   2   2   0   2   2   0   0   0   0   2   0   2   0   0   2   2   2   0   0   2   0   0   2   0   0   0   2   2   0   0   2   0   0   0   2   0   0   2   2   2   2   2   2   0   2   2   2   2   0   0   0   0   0   0   0   0   2   2   2   0   0   2   2   2   0   2   2   0   2   2   0   0   0   0   2   2   0   0   2   0   0   2   0   2   2   0   0   2   0   0   2   0   2   2   2   0   2   2   0   2   0   0   2   2   0   2   2   0   2   2   0   0   0   0   0   2   0   0   2   2   0   2   2   0   0   2   2   2   2   0   0   0   0   2   0   2   0   2   2   2   0   0   2   0   2   0   0   2   0   2   2   0   0   2   2   2   2   0   2   2   0   2   0   2   2   2   0   0   0   2   0   0   0   2   2   2   2   2   0   2   2   2   2   2   0   2   2   0   0   0
 MK-3-6                 0   2   2   0   0   0   0   0   2   0   2   2   2   2   2   0   0   0   0   2   0   2   0   2   2   2   2   0   0   2   0   0   2   2   2   2   2   2   0   0   2   0   0   0   2   0   0   2   0   2   2   2   2   0   2   2   2   2   0   0   0   0   0   0   0   0   2   2   2   0   0   2   2   2   0   0   2   2   2   2   2   0   0   0   2   2   0   0   2   0   0   2   0   0   2   0   0   2   2   0   2   0   2   2   2   0   2   2   0   2   0   0   0   0   2   2   2   0   0   2   0   0   0   0   0   2   0   0   2   2   0   2   2   0   0   0   2   2   2   0   0   0   0   2   0   2   0   2   2   2   2   0   2   0   2   0   0   2   0   2   2   0   0   2   2   2   2   0   2   2   0   2   0   2   2   2   0   0   0   0   0   2   0   2   2   2   2   2   0   2   2   0   2   2   2   2   2   0   0   0
 MK-3-7                 2   2   2   2   0   0   0   0   2   0   2   2   2   2   2   0   2   0   0   2   0   2   0   2   2   2   0   0   2   2   0   0   2   2   2   0   2   0   0   0   2   0   2   0   2   0   2   0   0   2   2   0   2   0   2   2   2   2   0   0   0   0   0   2   0   0   2   2   2   0   0   2   2   2   0   0   0   2   2   2   2   2   2   0   2   2   0   0   0   0   0   2   0   2   2   0   0   2   0   0   2   0   2   0   2   0   2   2   0   2   0   2   0   0   0   2   2   0   0   2   0   0   0   0   0   2   0   2   2   0   0   2   2   0   0   0   2   2   2   0   0   0   0   2   0   2   0   2   0   2   2   0   2   0   2   0   0   2   0   2   2   0   0   2   0   2   2   0   2   2   0   2   2   2   2   2   0   0   0   2   0   2   0   2   2   2   2   2   0   2   2   2   2   2   2   0   2   0   0   0
 MK-3-8                 2   2   2   2   0   0   0   2   2   0   2   2   2   2   2   0   2   0   0   2   0   2   0   2   2   2   0   2   2   2   0   0   2   2   2   0   2   0   0   0   2   0   2   0   0   0   2   0   0   2   2   0   2   2   2   2   2   2   0   0   0   0   0   2   0   0   2   2   2   0   0   2   2   2   0   0   0   2   2   2   2   2   2   0   2   2   0   0   0   0   0   2   0   2   2   0   0   2   0   0   2   0   2   0   2   0   2   2   0   2   0   2   0   0   0   2   2   0   0   2   0   0   0   0   0   2   0   2   2   0   0   2   2   0   0   2   2   0   2   0   0   0   0   2   0   2   0   2   0   2   2   0   2   0   2   0   0   2   0   2   2   0   0   2   0   2   2   0   2   2   0   2   2   2   0   2   0   0   0   2   2   2   0   2   2   2   2   2   0   2   0   2   2   2   2   0   2   0   0   0
 MK-3-9                 2   0   2   2   2   0   0   2   2   0   2   2   2   2   2   0   2   0   0   2   0   2   0   2   2   2   0   2   2   2   0   0   2   2   0   0   2   0   0   0   2   0   2   0   0   0   2   0   0   2   2   0   0   2   2   2   2   2   0   0   2   0   0   2   0   2   2   2   2   0   0   2   2   2   0   0   0   2   2   2   2   2   2   0   0   2   0   0   0   2   0   2   0   2   2   0   0   2   0   0   2   0   2   0   2   0   2   2   0   2   0   0   0   2   0   2   2   0   0   2   0   0   0   0   0   2   0   2   0   0   0   2   2   0   0   2   2   0   0   0   0   0   0   2   0   2   2   2   0   0   2   0   2   0   2   2   0   2   0   2   2   0   0   2   0   2   2   2   2   2   0   2   2   2   0   2   0   0   0   2   2   2   0   2   2   2   2   0   0   2   0   2   2   0   2   0   2   0   0   0
 MK-3-10                2   0   2   2   2   0   0   2   2   0   2   2   2   2   0   0   2   0   0   0   0   2   0   2   2   2   0   2   0   2   0   0   2   2   0   0   2   0   0   0   2   0   2   0   0   0   2   0   0   2   0   0   0   2   2   0   2   2   0   0   2   0   0   2   0   2   2   2   2   0   0   2   2   0   0   0   0   2   2   2   2   2   2   0   0   2   2   0   0   2   0   2   2   2   2   2   0   2   0   0   2   0   2   0   2   0   2   2   0   2   0   0   0   2   0   2   0   0   0   2   0   0   0   0   0   2   2   2   0   0   0   2   2   0   0   2   2   0   0   0   0   0   0   2   0   2   2   2   0   0   2   0   2   0   2   2   0   2   0   2   2   0   0   2   0   2   2   2   2   2   0   2   2   2   0   2   0   0   0   2   2   2   0   2   2   0   2   0   0   2   0   2   2   0   2   0   2   0   0   0
 MK-3-11                2   0   2   2   2   0   0   2   2   0   2   2   2   2   0   0   2   0   2   0   2   2   0   2   2   2   0   2   0   2   0   0   2   0   0   0   2   0   0   0   2   0   2   0   0   0   2   0   0   2   0   0   0   2   2   0   2   2   0   0   2   0   0   2   0   2   2   2   2   0   0   2   2   0   0   0   0   2   2   2   2   2   2   0   0   2   2   0   0   2   0   2   2   2   2   2   0   2   0   2   2   0   2   0   2   0   2   2   0   2   0   0   0   2   0   2   2   0   0   2   0   0   0   0   0   2   2   2   0   0   0   2   2   0   0   2   2   0   0   0   0   0   2   2   0   2   2   2   0   0   2   0   2   0   2   2   0   2   0   2   2   0   0   2   0   2   0   2   2   2   2   2   2   2   0   2   0   0   0   2   2   2   0   2   2   0   2   0   0   2   0   2   2   0   2   0   0   2   0   0
 MK-3-12                2   0   2   2   2   0   0   2   2   0   2   2   2   2   0   0   2   0   2   0   2   2   0   2   2   2   0   2   0   2   0   0   2   0   2   0   2   0   0   0   2   0   2   0   0   0   2   0   0   2   0   0   0   2   2   0   2   2   0   0   2   0   0   2   0   2   2   0   2   0   0   2   2   0   0   0   0   2   2   2   2   2   2   0   0   2   2   0   0   0   2   2   2   2   2   0   0   2   0   2   2   0   2   0   2   0   2   2   0   2   0   0   0   2   0   2   2   0   0   2   0   0   0   0   0   2   2   2   0   0   0   2   2   0   0   2   2   2   0   2   0   0   2   2   2   2   2   2   0   0   2   0   2   0   2   2   0   2   0   2   2   0   0   2   0   2   0   2   0   0   2   2   2   0   0   2   0   0   0   2   2   2   0   2   2   0   2   0   0   2   0   2   2   0   2   0   0   2   0   2
 MK-3-13                2   0   2   2   2   0   0   2   2   0   2   2   2   2   0   0   2   0   2   0   2   2   0   2   2   2   0   2   0   2   0   0   2   0   2   0   2   2   0   0   2   0   2   0   0   0   2   0   0   2   2   0   0   2   2   0   2   2   0   0   2   0   0   2   0   2   2   0   2   0   0   2   2   0   0   0   0   2   2   2   2   2   2   0   0   0   2   0   0   0   2   2   2   2   2   0   0   0   0   2   2   0   2   2   2   0   2   2   0   2   0   2   2   2   0   2   2   0   0   2   0   2   0   0   0   2   2   2   0   0   0   2   2   0   0   2   2   2   0   2   0   0   2   2   2   2   2   2   2   0   2   0   2   0   2   2   0   0   0   2   2   0   0   2   0   2   0   2   0   0   2   2   2   2   0   2   0   0   0   2   2   2   0   2   2   0   2   0   0   2   2   2   2   0   2   0   0   2   2   0
 MK-3-14                2   0   2   2   2   2   0   2   2   2   2   2   2   2   0   0   2   0   2   0   0   2   0   2   2   0   0   2   0   2   0   0   2   2   2   0   2   2   0   0   2   0   0   0   0   0   2   0   0   2   2   2   0   2   0   0   2   2   0   0   2   0   0   2   0   2   2   2   2   0   0   2   2   2   0   0   0   2   2   2   2   2   2   0   0   0   2   0   0   0   2   2   2   0   2   0   0   0   0   2   2   0   2   2   0   0   2   2   2   0   2   2   2   2   0   2   2   0   0   2   0   2   0   2   0   2   2   2   0   0   0   2   2   0   0   0   2   2   0   2   0   0   0   2   2   2   2   2   2   2   2   0   2   0   2   2   0   0   0   2   2   0   2   2   0   2   0   2   0   0   2   0   2   2   0   2   0   0   0   2   2   2   0   2   2   0   2   0   0   2   0   2   2   0   2   0   0   0   2   0
 MK-3-15                2   0   2   2   2   2   0   2   2   2   2   2   2   2   2   0   2   0   2   0   0   2   0   2   0   0   0   2   0   2   0   0   2   2   2   0   2   2   0   0   2   0   0   0   0   2   2   0   0   2   0   2   0   2   0   0   2   2   0   0   0   0   0   2   0   2   2   2   2   0   0   2   2   2   0   0   0   2   2   2   2   2   0   0   0   0   2   2   2   0   2   2   2   0   2   0   0   0   0   2   2   0   2   2   0   2   2   2   2   0   2   2   0   2   0   2   2   0   0   2   0   2   0   2   0   0   2   2   2   0   0   2   2   0   0   0   2   2   0   0   2   0   0   2   2   2   2   2   2   2   2   0   2   0   2   2   0   2   0   2   2   0   2   2   0   2   0   2   0   0   2   0   2   2   0   2   0   0   0   2   2   2   0   2   2   0   2   2   0   2   0   2   2   0   2   0   0   0   2   0
 MK-3-16                2   0   2   2   2   2   0   2   2   2   2   2   2   2   2   0   2   0   2   0   2   2   0   2   0   0   0   2   0   2   0   0   2   2   2   0   2   2   0   0   2   0   0   0   0   2   2   0   0   2   0   2   0   2   0   2   2   2   0   0   0   0   0   2   0   2   2   2   2   0   0   2   2   2   0   0   0   2   2   0   2   2   0   0   0   0   2   2   2   0   2   2   2   0   2   2   0   0   0   0   2   0   2   2   0   2   2   2   2   0   0   2   0   2   0   2   2   0   0   2   0   2   0   0   0   0   0   2   2   0   0   2   2   0   0   0   2   2   0   2   2   0   0   2   2   2   2   0   2   2   2   0   2   0   2   2   0   2   0   2   2   0   2   2   0   2   0   2   0   0   2   0   0   2   0   0   2   0   0   2   2   2   0   2   2   0   2   2   0   2   0   0   2   0   2   0   0   0   0   2
 MK-4-1                 2   0   0   2   0   0   2   2   0   2   0   0   0   0   2   0   0   2   2   2   0   0   0   0   2   0   0   2   0   0   0   2   0   2   0   2   2   0   0   2   2   0   2   2   0   2   0   2   2   0   2   2   2   0   0   0   2   2   2   0   0   2   0   0   2   0   0   2   0   0   0   0   0   2   0   2   2   0   2   2   2   0   0   0   2   2   0   2   2   2   0   0   2   0   0   2   0   2   2   0   0   2   0   0   2   0   0   2   0   2   2   0   0   0   0   0   0   2   0   2   0   2   0   2   0   2   0   0   2   0   2   2   2   2   2   2   2   0   0   2   2   0   0   0   0   0   2   2   0   2   2   2   0   0   0   0   2   0   0   0   0   2   2   0   0   2   0   0   2   2   2   2   2   0   2   2   2   0   0   0   2   2   0   0   0   2   0   2   2   0   0   0   2   0   2   2   2   2   0   0
 MK-4-2                 2   0   0   2   0   0   2   2   2   2   0   2   0   0   2   0   0   2   2   2   0   2   0   0   2   0   0   2   0   0   0   2   0   2   0   0   2   0   0   2   2   0   2   2   0   2   0   2   2   0   0   2   2   0   0   0   2   2   2   0   0   2   0   0   2   0   2   2   2   0   0   0   0   2   0   2   2   0   2   2   2   0   0   0   2   0   0   2   0   2   0   0   2   2   2   2   0   2   2   0   0   2   0   0   2   0   0   2   0   2   2   0   2   0   0   0   0   2   0   0   0   2   0   2   0   2   0   0   0   0   2   2   2   0   2   2   2   0   0   2   2   0   0   0   0   0   2   2   0   2   2   2   0   0   0   0   2   0   0   0   0   2   2   0   0   2   0   0   2   2   2   2   2   0   2   2   0   0   0   0   2   0   0   0   0   2   0   2   2   2   0   0   2   0   2   2   2   2   0   0
 MK-4-3                 2   0   0   2   0   0   2   0   2   2   0   2   0   0   2   0   0   2   2   2   0   2   0   0   2   0   0   2   0   0   2   2   0   2   0   0   2   0   0   2   2   0   2   2   2   2   0   2   2   0   0   2   0   0   0   0   2   2   2   0   0   2   0   0   2   0   2   2   2   0   0   0   0   2   0   2   0   0   2   2   2   0   2   0   2   0   0   2   0   2   0   0   2   2   2   2   0   2   2   0   0   2   0   0   2   0   0   2   0   2   2   0   2   0   0   0   0   2   0   0   0   0   0   2   0   2   0   0   0   0   2   2   2   0   2   2   2   0   0   2   2   0   0   0   0   0   2   2   0   2   2   2   0   0   0   0   2   0   0   2   0   2   2   0   0   2   0   0   0   2   2   2   2   0   2   2   0   0   0   0   2   2   0   0   0   2   0   0   2   2   0   0   2   2   2   2   2   2   0   0
 MK-4-4                 2   0   0   2   0   0   2   0   2   2   0   2   0   0   0   0   0   2   2   2   0   2   2   0   2   0   0   2   0   0   2   2   0   2   0   0   2   2   0   2   2   0   2   2   2   2   0   2   2   0   0   2   0   0   0   0   2   2   2   2   0   2   0   2   2   0   2   2   2   0   0   0   0   2   0   2   0   0   2   0   2   0   2   0   2   0   0   2   0   2   0   0   2   2   2   2   2   2   0   0   0   2   0   0   2   0   2   2   0   0   2   0   2   0   0   0   0   2   0   0   0   0   0   2   0   2   0   0   0   0   2   2   2   0   2   2   2   0   0   2   2   0   0   0   0   0   2   2   0   2   2   2   0   0   0   0   0   0   0   2   0   2   2   0   0   2   0   0   0   0   2   2   2   0   2   2   0   0   0   0   0   2   0   2   0   2   0   0   2   2   0   0   2   2   2   2   2   2   0   0
 MK-4-5                 2   0   0   2   0   2   2   0   2   2   0   2   0   0   0   0   0   2   2   2   0   2   2   0   2   0   2   2   0   0   2   0   0   2   0   0   2   2   0   2   2   0   2   2   2   2   0   2   2   0   0   2   0   0   0   0   2   2   2   2   0   2   0   2   2   0   2   2   2   0   2   0   0   2   2   2   0   0   2   0   2   2   2   0   2   0   0   2   0   2   0   0   2   2   2   2   2   2   0   0   0   2   2   0   2   2   2   2   0   0   2   0   0   0   0   0   0   2   0   0   2   0   0   0   0   2   0   0   0   2   2   2   2   0   2   2   2   0   0   2   2   0   0   0   0   0   0   2   0   2   2   2   0   0   0   0   0   0   0   0   0   2   2   0   0   2   0   0   0   0   2   2   2   0   2   0   0   0   0   0   0   2   0   2   0   2   0   0   2   2   0   0   2   2   2   2   2   2   0   0
 MK-4-6                 0   0   0   2   0   2   2   0   2   2   0   2   0   0   0   0   0   2   2   2   0   2   2   0   2   0   2   2   0   0   2   0   0   2   0   0   2   2   0   2   0   0   0   2   2   0   0   2   2   0   0   2   0   0   0   0   2   0   2   0   0   2   0   0   2   0   2   2   2   0   0   0   0   2   2   2   0   0   2   0   2   2   2   0   0   2   0   2   0   2   0   0   0   2   2   2   2   0   0   2   0   2   2   0   2   2   2   2   2   0   2   0   0   0   0   0   0   0   0   0   2   0   0   0   0   2   0   2   0   2   2   2   2   0   2   2   2   0   0   2   2   0   0   0   0   0   0   0   0   2   2   2   0   0   0   0   0   0   2   0   0   0   2   0   0   0   0   0   0   0   2   2   2   0   2   0   0   0   0   0   0   2   0   2   0   2   0   0   2   2   0   0   2   2   0   2   2   2   0   2
 MK-4-7                 0   0   0   2   0   2   2   0   2   2   0   2   0   0   0   0   2   2   2   0   0   2   2   2   2   0   2   2   2   0   2   0   0   2   0   0   2   2   0   2   0   0   0   2   2   0   0   2   2   0   0   2   0   0   2   0   2   2   2   2   0   2   0   0   2   0   2   2   2   2   0   0   0   0   2   2   0   0   2   0   2   2   2   0   0   2   0   2   0   2   0   0   0   0   2   2   2   0   0   2   0   2   2   0   2   2   2   2   2   0   2   0   0   0   0   0   0   0   0   0   2   0   2   0   0   2   0   2   0   2   2   0   2   0   2   2   2   0   0   2   2   0   0   0   0   0   0   0   0   2   2   2   2   0   0   2   0   0   2   2   2   0   2   0   0   0   0   0   0   0   2   2   0   0   2   2   0   0   0   0   0   2   0   2   0   2   0   0   2   2   2   0   2   2   0   2   2   0   0   2
 MK-4-8                 0   0   0   2   0   2   2   0   2   0   0   2   0   0   0   0   2   2   2   0   0   0   2   2   2   0   2   2   0   0   2   2   0   2   2   0   2   0   0   2   0   2   0   2   2   2   2   2   2   0   2   2   0   0   2   0   2   2   2   2   0   2   0   0   2   0   2   2   2   2   0   0   0   0   2   2   0   0   2   0   2   2   2   0   0   2   0   2   0   2   0   0   0   0   2   2   2   0   0   2   0   2   2   0   2   2   2   2   2   0   0   0   0   2   0   0   0   0   0   0   2   0   2   0   0   2   0   2   0   2   2   0   2   0   2   2   2   0   0   2   2   0   0   0   0   0   0   0   0   2   2   2   2   0   0   2   0   0   2   2   2   0   2   0   0   0   2   0   0   0   2   2   0   0   2   2   0   0   0   0   0   2   0   2   0   2   0   0   2   2   2   0   2   2   0   2   2   0   0   2
 MK-4-9                 0   0   0   0   0   2   2   0   2   0   0   2   0   0   0   0   2   2   2   0   0   0   2   2   2   0   2   2   0   0   2   2   0   2   2   0   2   0   2   2   0   2   0   0   2   2   2   2   2   0   0   2   0   2   2   0   2   2   2   2   0   2   0   0   2   0   2   2   2   2   2   0   0   0   2   2   0   0   2   0   2   2   2   0   0   2   0   2   0   2   0   0   0   0   2   0   2   0   2   0   0   2   2   0   2   2   2   0   2   0   0   0   0   2   0   0   2   0   0   0   2   0   2   0   0   0   0   2   0   2   2   0   2   0   2   2   2   0   0   2   2   0   0   2   0   0   0   0   0   2   2   2   2   0   0   2   2   0   0   2   2   0   0   0   0   0   2   0   0   0   2   2   2   0   2   2   0   0   0   0   0   2   0   2   0   2   0   0   2   2   2   0   2   2   0   2   2   0   2   0
 MK-4-10                0   0   0   0   0   2   0   0   2   0   0   2   0   0   0   0   2   2   2   0   0   0   2   2   2   0   2   2   0   0   2   2   0   2   2   0   0   0   2   2   2   2   0   0   2   2   2   2   2   0   0   2   0   2   2   2   2   2   2   2   0   2   0   0   2   0   2   2   2   2   0   0   0   0   2   0   0   0   2   0   0   2   2   0   0   2   0   2   0   2   0   0   0   0   2   0   2   2   2   0   0   2   0   0   2   2   0   0   2   2   0   0   0   2   0   0   2   0   0   0   2   0   2   0   0   0   0   0   0   0   2   0   2   0   2   2   2   0   0   2   2   0   2   2   0   0   0   0   0   2   2   2   2   0   0   2   2   0   0   2   2   0   0   0   0   0   2   0   0   0   2   2   2   2   0   2   0   0   0   0   2   2   0   2   0   2   0   0   2   2   2   0   2   2   0   2   2   0   2   0
 MK-4-11                0   0   0   0   0   2   0   0   2   0   0   2   2   0   0   0   2   2   2   0   0   0   2   2   0   0   0   2   2   2   2   2   0   2   2   0   0   0   2   2   2   0   0   0   2   2   2   2   2   0   0   2   0   0   0   2   2   2   2   2   0   2   0   0   0   0   2   2   2   2   0   0   0   0   2   0   2   0   2   0   0   2   2   0   0   2   0   2   0   2   0   0   0   0   2   0   0   2   2   2   0   0   0   0   2   2   0   2   2   2   2   0   0   2   0   0   2   0   0   0   2   0   2   0   2   0   0   0   0   0   0   0   2   0   2   2   2   0   2   2   2   0   2   2   0   0   0   0   0   2   2   2   0   0   0   2   0   0   0   2   2   0   0   0   2   0   2   0   0   0   2   2   2   2   0   0   0   2   0   0   2   2   0   2   0   2   2   0   2   0   2   0   2   2   0   2   2   0   2   0
 MK-4-12                0   0   0   2   0   2   0   0   2   0   0   2   2   0   0   0   2   2   2   0   0   0   2   2   0   0   0   0   0   2   2   2   0   2   2   0   0   0   2   0   2   0   0   0   2   2   2   2   0   0   0   2   0   0   0   2   2   2   2   2   0   2   0   0   0   0   2   2   2   0   0   2   0   0   2   2   2   0   2   0   0   2   2   2   0   2   0   2   0   2   0   2   0   0   2   0   0   2   2   2   0   0   0   0   2   2   0   2   2   0   0   0   0   0   0   0   2   0   0   0   2   0   2   2   2   0   0   0   0   0   0   2   2   0   2   0   2   0   2   2   2   0   2   2   0   0   0   0   0   2   2   2   0   0   0   2   0   2   0   2   2   0   0   0   2   0   2   0   0   0   2   2   2   2   0   0   0   2   0   0   2   2   0   2   0   2   2   0   2   0   2   0   2   2   0   2   2   0   0   0
 MK-4-13                0   0   0   2   2   2   0   0   2   0   0   2   2   0   0   2   2   2   2   0   0   0   2   2   0   0   0   0   2   2   2   2   0   2   2   0   0   0   0   0   2   0   0   0   2   2   2   2   0   2   0   2   0   0   0   0   2   2   2   2   0   2   0   0   0   0   2   2   2   2   0   2   0   0   2   2   2   0   2   0   0   2   2   2   0   2   0   2   0   2   0   0   0   0   2   0   2   2   0   2   0   0   0   2   2   2   0   0   2   0   0   0   0   0   2   0   2   0   0   0   2   0   2   0   2   0   0   2   2   0   0   2   0   0   2   0   2   0   2   2   2   0   2   2   0   0   2   0   0   2   2   2   0   0   0   2   0   2   0   2   2   0   0   0   0   2   2   0   0   0   2   2   2   0   0   0   0   2   0   0   2   2   0   2   0   2   2   0   2   0   2   0   2   2   0   2   2   0   0   0
 MK-4-14                0   0   0   2   2   2   0   0   0   0   0   2   2   2   0   2   2   2   2   0   0   0   0   2   0   2   0   0   2   2   2   2   0   2   2   2   0   0   0   0   2   0   0   0   2   2   2   2   0   2   0   2   0   0   0   0   0   2   2   2   0   2   0   0   0   0   2   2   2   2   0   2   0   0   0   2   2   0   2   0   0   0   2   2   0   2   0   2   0   0   0   0   0   0   2   0   2   2   0   0   0   0   0   2   2   0   0   0   2   0   0   0   0   0   0   0   2   2   0   0   2   0   2   0   2   0   0   2   0   0   0   2   0   0   2   0   2   0   2   2   2   2   2   2   0   0   0   0   0   2   2   2   0   0   0   2   0   2   0   2   2   0   0   0   0   0   2   2   2   0   2   0   2   0   0   0   0   2   0   0   2   2   0   2   0   2   2   0   2   0   2   0   2   0   0   2   2   0   0   0
 MK-4-15                0   0   0   0   2   2   0   0   0   0   0   2   0   2   0   2   2   2   0   0   0   0   0   2   0   2   0   2   2   2   2   2   0   2   2   2   0   0   2   2   2   2   0   0   2   2   2   2   0   0   0   2   0   2   0   0   0   2   2   2   0   2   2   2   0   0   2   2   2   2   0   2   0   0   0   2   2   0   2   0   0   0   2   2   0   2   0   2   0   0   0   2   0   0   2   0   2   0   0   0   0   0   0   2   2   0   0   0   2   0   0   0   0   0   0   2   2   2   0   0   2   0   2   0   2   0   0   2   0   0   0   2   0   0   2   2   2   0   2   2   2   2   2   2   0   0   0   0   0   2   2   2   2   0   0   2   2   2   2   2   2   0   0   2   0   0   2   2   2   0   2   0   2   0   0   0   0   2   0   0   2   2   0   0   0   2   2   0   2   0   2   0   2   2   0   0   2   0   0   0
 MK-4-16                0   0   0   2   0   0   0   0   0   0   0   2   0   2   0   0   2   2   2   2   0   0   0   0   0   2   0   2   2   2   2   2   0   2   2   0   0   0   2   2   2   2   0   0   2   0   2   2   0   0   0   2   0   2   0   2   0   2   2   2   2   2   2   2   0   0   2   0   2   2   0   2   0   0   0   2   0   0   2   0   0   0   2   2   0   2   0   2   0   0   2   0   0   0   2   0   2   0   0   0   0   0   0   2   2   0   0   0   0   2   0   0   2   0   0   2   2   2   0   0   2   0   2   0   0   0   0   2   0   0   0   2   0   0   2   2   2   0   2   2   2   2   2   2   0   0   0   0   0   2   0   2   2   0   0   2   2   2   2   2   2   2   0   2   0   0   2   0   2   2   2   0   2   0   0   0   0   2   0   0   2   2   0   0   0   2   2   0   2   0   2   0   2   2   0   0   2   0   0   0
 MK-5-1                 2   0   0   0   2   2   0   0   2   2   0   0   2   0   2   0   0   0   2   2   2   2   0   2   2   2   2   0   2   0   0   0   2   2   0   2   0   0   0   2   2   0   2   2   0   0   2   2   2   2   2   2   2   2   0   2   0   2   0   2   0   0   2   0   2   0   0   0   0   2   0   2   2   2   0   2   0   2   0   0   2   2   2   2   2   2   2   2   0   0   2   0   0   2   0   0   2   0   2   0   0   0   0   2   2   0   0   2   0   2   2   0   2   0   2   0   2   0   0   0   2   0   2   2   0   2   2   2   0   2   2   0   0   2   2   2   0   0   0   0   0   2   2   2   0   0   0   0   2   0   0   2   2   0   0   0   0   0   0   2   0   0   0   2   2   0   2   0   0   0   0   2   0   2   2   0   0   2   2   0   0   0   0   2   0   0   2   0   0   0   2   0   0   2   0   2   2   0   0   0
 MK-5-2                 2   0   0   0   2   0   0   0   0   2   2   0   2   0   0   0   2   0   2   2   2   0   0   2   2   2   2   0   2   0   2   0   2   0   0   2   0   0   0   2   2   0   2   2   0   0   2   2   2   2   2   2   2   2   0   2   0   2   2   2   0   0   2   0   2   0   2   0   0   2   0   2   2   0   0   2   0   2   0   0   2   2   2   2   2   2   2   2   0   0   2   0   0   2   0   0   2   0   2   0   0   0   0   2   2   0   0   2   2   0   2   0   2   0   0   0   2   0   0   0   2   0   2   2   0   2   0   2   0   2   2   0   0   2   2   2   0   0   0   0   0   2   2   2   0   0   0   2   2   0   0   2   2   0   0   0   0   0   2   2   0   0   0   2   2   0   0   0   0   0   0   2   0   2   2   0   0   2   2   0   0   0   0   2   0   0   2   0   0   0   2   0   0   2   0   2   2   0   2   0
 MK-5-3                 2   0   0   0   2   2   0   0   0   2   2   0   2   0   0   0   2   0   2   2   2   0   0   2   2   2   2   0   2   0   2   0   2   0   0   2   0   0   0   2   2   0   2   2   0   0   2   0   2   2   2   2   2   2   0   2   2   2   2   2   0   0   2   0   2   0   2   0   0   0   0   2   2   0   0   2   0   2   0   0   2   0   2   0   2   2   2   2   0   0   2   0   0   2   0   2   2   0   2   0   0   0   0   2   2   0   0   0   2   0   2   0   2   0   0   0   2   0   0   0   2   0   2   2   0   2   0   2   0   2   2   0   0   2   2   2   0   0   0   2   0   2   2   2   0   0   2   2   2   0   0   2   2   0   0   0   0   0   2   0   0   0   0   2   2   0   0   0   2   0   0   2   2   2   2   0   0   0   2   0   0   0   0   2   0   0   2   0   0   0   2   0   0   2   0   0   2   0   2   0
 MK-5-4                 2   0   0   0   2   2   0   0   0   2   2   0   2   0   0   0   2   0   2   2   2   0   0   0   2   2   2   0   2   2   2   0   2   0   0   2   0   0   0   2   0   0   2   2   0   0   2   0   2   0   2   2   2   2   0   2   0   2   2   2   0   2   2   0   2   0   2   0   0   0   0   0   2   0   0   2   0   2   0   2   2   0   2   0   2   2   2   0   0   2   2   0   0   2   0   2   2   0   2   0   0   0   0   2   2   0   2   0   2   0   2   0   2   0   0   0   2   0   0   0   2   0   2   2   2   2   0   2   0   2   2   0   0   2   2   2   0   0   0   2   0   2   2   2   2   2   2   2   2   0   0   2   2   0   0   0   0   0   2   0   0   0   0   2   2   0   0   0   2   0   0   2   2   2   0   0   0   0   2   0   0   0   2   0   0   0   2   0   0   0   2   0   0   2   0   0   0   0   2   0
 MK-5-5                 2   0   0   2   0   2   0   0   0   2   2   0   2   0   0   0   2   0   2   2   2   0   0   0   2   2   2   0   2   2   2   0   2   0   0   0   0   0   0   2   2   0   0   2   0   2   0   0   2   0   2   2   2   2   0   2   0   2   2   2   0   2   2   0   0   0   2   0   2   0   0   0   2   0   0   2   0   2   0   2   2   0   2   0   2   2   2   2   0   2   2   0   2   2   0   2   2   0   0   2   0   0   0   2   2   0   2   0   2   0   2   0   0   0   0   0   0   0   0   0   2   0   2   2   2   2   0   2   0   0   2   0   0   2   2   2   0   0   2   2   0   2   2   0   2   2   2   2   2   0   2   2   2   2   0   2   0   0   2   0   2   0   0   2   2   0   0   0   0   0   0   2   2   2   0   0   0   0   2   0   0   0   2   0   0   0   2   0   0   2   2   0   2   0   0   0   0   0   2   0
 MK-5-6                 2   0   0   2   0   2   0   0   0   2   2   0   2   0   0   0   2   2   2   2   2   0   2   0   2   2   2   0   2   2   0   0   2   0   0   0   0   2   0   2   2   0   0   2   0   0   0   0   2   0   2   2   2   2   0   0   0   2   2   0   0   2   2   0   0   0   2   0   2   0   0   0   2   0   0   2   2   2   0   2   2   0   2   0   2   2   2   2   0   2   2   0   0   2   0   2   2   0   0   2   0   0   0   2   2   0   2   0   0   0   2   0   0   0   0   0   2   0   0   2   2   0   2   2   2   2   0   2   0   0   2   0   0   2   2   2   0   0   2   2   0   2   2   0   2   2   2   2   2   0   2   2   2   2   0   2   0   0   2   0   2   0   0   2   2   0   0   0   0   2   0   2   2   2   0   0   0   0   2   0   0   0   2   0   0   0   2   0   0   2   2   0   0   0   0   0   0   2   2   2
 MK-5-7                 2   0   0   0   0   0   0   0   0   2   0   0   2   0   0   0   2   0   2   0   2   0   2   0   2   2   2   0   2   2   0   0   2   0   2   0   0   2   0   2   2   0   2   0   0   0   0   2   2   0   2   2   2   2   2   0   0   2   2   0   0   0   2   0   0   0   2   0   2   0   2   0   2   0   0   0   0   2   0   2   2   0   2   2   2   2   2   2   0   2   2   0   0   2   0   2   2   0   0   0   0   0   0   2   2   0   2   0   0   0   0   0   0   0   0   0   2   0   0   2   2   0   2   2   2   2   0   2   0   0   2   2   0   2   2   2   0   0   2   2   0   2   2   0   2   2   2   2   2   0   2   2   2   2   0   2   0   0   2   0   0   2   0   2   2   2   2   0   0   2   0   2   2   2   0   0   0   0   2   0   0   0   2   2   0   0   2   0   0   2   2   0   0   0   0   0   0   2   2   2
 MK-5-8                 2   0   0   0   0   0   0   0   0   2   0   0   2   0   0   0   2   0   2   0   2   0   2   0   2   2   2   0   2   2   0   0   0   0   2   0   0   2   0   2   2   0   2   0   2   0   0   2   2   0   2   2   2   2   2   2   0   2   2   2   2   0   2   0   0   0   2   0   2   0   2   2   2   0   0   0   0   2   0   2   2   2   2   2   2   2   2   2   0   2   0   0   0   2   0   2   2   0   0   0   0   0   0   2   2   0   2   0   0   0   0   0   0   0   0   0   2   2   0   2   2   2   2   2   2   2   0   2   0   0   2   2   2   2   2   2   0   0   2   0   0   2   2   0   2   2   2   2   2   0   2   2   2   2   0   2   0   0   2   0   0   2   2   2   2   2   2   0   0   2   2   2   2   2   0   0   0   0   2   0   0   0   2   2   0   0   2   0   0   2   2   0   0   0   0   0   0   2   2   2
 MK-5-9                 2   0   0   0   0   0   0   0   0   2   0   0   2   0   0   0   2   0   2   2   2   2   2   0   2   2   2   0   2   2   2   0   0   0   2   0   0   2   0   2   0   0   2   0   2   0   0   2   2   0   2   2   2   2   2   2   0   2   2   2   2   0   2   0   2   0   2   0   2   0   2   2   2   0   0   0   0   2   0   2   2   2   2   2   2   2   2   2   2   2   0   0   0   2   2   0   2   0   0   0   0   0   0   2   2   0   2   0   0   0   0   0   0   0   2   0   2   2   0   2   2   2   2   2   2   2   0   2   0   0   0   2   2   2   2   2   0   2   0   0   2   2   2   0   2   0   2   2   2   0   2   2   2   0   0   2   0   0   2   0   0   2   2   2   2   2   2   2   0   2   2   2   2   2   0   0   0   0   2   0   0   0   2   2   0   0   2   0   0   2   2   0   0   0   0   0   0   2   0   2
 MK-5-10                2   2   0   0   0   0   0   0   0   2   0   0   2   2   0   0   2   0   2   2   2   2   2   0   2   2   2   0   0   2   2   0   0   0   2   0   0   2   0   2   0   2   2   0   0   0   0   2   0   0   2   2   2   2   2   2   0   0   2   2   2   0   0   0   2   0   2   0   2   0   2   2   2   0   0   0   0   2   0   2   2   2   2   2   0   2   2   2   2   2   0   0   0   2   2   0   2   0   0   0   0   0   0   2   2   0   2   0   0   0   0   2   0   0   2   2   2   2   0   2   2   2   2   2   2   2   0   2   0   0   0   2   2   2   0   0   0   0   0   0   2   2   2   0   2   0   2   2   2   0   2   2   2   0   0   2   0   0   2   0   0   2   2   2   2   2   2   2   0   0   2   2   2   2   0   0   0   0   2   0   0   2   2   2   0   0   2   0   0   2   2   0   0   0   0   2   0   2   0   2
 MK-5-11                2   2   0   2   0   0   0   0   0   2   0   0   2   2   0   0   2   0   2   2   2   2   2   0   2   2   0   0   0   2   2   0   0   0   2   0   0   2   0   2   0   2   2   0   0   0   0   2   0   0   2   2   2   2   2   0   0   0   2   2   2   2   0   0   2   2   2   0   0   0   2   2   2   0   0   0   0   2   0   2   2   2   2   2   2   2   2   2   2   2   0   0   0   2   2   0   2   0   0   0   0   0   0   2   2   0   2   0   0   0   0   2   0   2   2   2   2   2   0   2   2   2   2   2   2   2   2   2   0   0   0   2   2   2   0   0   0   0   0   0   2   2   2   0   2   0   2   2   2   2   2   2   2   0   0   2   0   0   2   0   0   2   2   2   2   2   2   2   0   0   2   0   0   2   0   0   2   2   2   0   0   2   2   2   0   0   0   2   0   2   2   0   0   0   0   2   0   2   0   2
 MK-5-12                2   2   2   2   0   0   0   0   0   2   0   0   2   2   0   0   2   0   2   2   2   2   2   0   2   2   0   0   2   2   2   0   0   0   2   0   0   2   0   2   0   2   2   0   2   0   0   2   0   0   0   2   2   2   2   0   0   0   2   2   0   2   0   2   2   2   2   0   2   0   2   2   2   0   2   2   0   2   0   2   2   2   2   2   2   2   2   2   2   2   0   2   0   2   2   0   2   0   0   0   0   0   0   2   2   0   2   2   0   0   0   0   0   2   0   2   2   2   0   2   2   2   2   2   2   2   2   2   0   0   0   2   2   2   2   0   2   0   0   0   2   2   2   0   2   0   2   2   2   2   2   2   0   0   0   2   0   0   2   0   0   2   2   2   2   2   2   2   0   2   2   0   2   2   2   0   2   2   2   0   2   2   2   2   0   0   0   2   0   2   2   0   0   0   0   2   0   2   0   2
 MK-5-13                2   2   2   2   0   0   0   0   0   2   0   0   2   2   0   0   2   0   0   2   2   2   2   0   0   2   0   2   2   2   2   2   0   0   2   0   0   2   0   2   0   2   2   0   0   0   0   2   0   0   0   0   2   2   2   0   0   0   2   2   0   0   0   2   2   2   2   2   2   0   2   2   2   0   2   2   0   2   0   2   0   2   2   2   2   2   2   2   2   2   0   2   2   2   2   0   2   0   0   0   0   0   0   2   2   0   2   2   0   0   0   0   0   2   0   2   2   2   0   2   0   2   2   2   0   2   0   2   0   0   0   2   2   2   2   0   2   0   0   0   2   2   2   0   2   0   2   2   2   2   2   2   0   0   2   2   0   0   2   0   0   2   2   2   2   2   2   2   2   2   2   0   2   2   2   0   2   2   2   0   2   2   2   2   0   0   0   2   0   2   2   0   0   0   2   2   0   2   0   0
 MK-5-14                2   2   2   2   0   0   0   0   0   2   0   0   2   2   0   0   2   0   0   2   2   2   2   0   0   2   0   2   2   2   2   2   0   0   2   0   0   2   0   2   0   2   2   0   0   0   0   2   0   0   0   0   2   2   2   0   0   2   2   2   2   0   0   2   2   2   2   2   2   0   2   2   2   0   2   2   0   2   0   2   0   2   2   0   2   2   2   2   2   2   0   2   2   2   2   0   2   2   0   0   0   0   0   2   2   0   2   2   0   2   0   2   0   2   0   2   2   2   0   0   2   2   0   2   0   2   0   2   0   0   0   2   2   0   2   0   2   0   0   0   2   2   2   2   2   0   0   2   2   2   2   2   0   0   2   2   2   0   2   0   0   2   2   0   2   2   2   2   2   2   2   0   0   2   2   0   2   2   2   0   2   2   2   2   0   0   0   0   0   2   2   0   0   0   2   2   0   2   0   0
 MK-5-15                2   2   2   2   0   0   0   0   0   0   0   0   2   2   0   0   2   0   0   2   2   2   2   0   0   2   0   2   0   2   2   2   0   0   2   0   2   2   0   2   0   0   0   0   0   2   0   0   0   0   0   0   2   2   2   0   0   2   2   2   2   2   0   2   2   2   0   2   2   0   2   2   2   0   2   2   0   2   0   2   0   2   2   0   2   2   0   2   2   2   0   2   2   2   2   0   2   2   0   0   0   0   0   2   2   0   0   2   0   2   0   2   0   2   0   2   2   2   0   0   2   2   0   2   0   2   0   2   0   0   0   2   2   0   2   0   2   0   0   0   2   0   2   2   2   0   0   2   0   2   2   2   0   2   0   2   2   2   2   0   2   2   2   0   2   2   2   2   2   2   2   0   0   2   2   0   2   2   2   0   2   2   2   2   2   0   0   0   0   2   2   0   0   2   2   2   0   2   0   0
 MK-5-16                2   0   2   2   0   0   0   0   2   0   0   0   2   2   0   0   2   0   0   2   2   2   2   0   0   0   0   2   0   2   2   2   0   0   2   0   2   2   0   2   0   0   0   0   0   0   0   0   0   0   0   0   2   2   2   0   2   2   2   2   2   2   0   2   2   0   0   2   2   0   2   2   2   0   2   2   0   2   0   2   0   2   2   2   2   2   0   0   2   2   0   2   2   0   2   0   2   0   0   0   2   0   0   2   2   0   0   2   0   2   0   2   0   2   2   2   2   2   0   0   2   2   2   2   0   2   0   2   0   0   0   0   2   0   2   0   2   0   0   0   2   0   2   2   2   2   0   2   0   2   2   2   0   2   2   2   2   2   2   0   2   0   2   2   2   2   2   2   2   2   2   0   0   2   2   0   0   2   2   0   2   2   2   2   2   2   0   2   0   2   2   2   0   2   2   2   0   2   2   0
 MK-6-1                 2   0   2   2   2   2   0   0   0   0   2   0   2   2   0   2   2   2   0   0   2   2   2   0   0   2   0   0   0   0   0   0   0   0   0   2   2   2   0   0   2   2   0   2   2   2   2   0   2   0   2   2   2   2   0   0   2   0   0   0   0   0   2   2   0   0   2   0   0   0   0   2   0   0   2   0   0   0   2   2   0   0   2   0   2   2   2   2   2   0   0   2   2   0   2   0   0   0   2   2   0   0   2   2   0   0   0   0   0   0   2   2   0   2   2   2   0   2   2   0   2   0   2   0   0   2   0   2   2   2   0   2   2   2   0   2   0   2   2   2   0   0   2   0   2   2   0   2   0   0   0   2   0   2   0   0   0   2   2   2   0   0   0   2   0   2   0   0   2   2   2   2   0   2   0   2   0   2   2   0   2   2   0   0   0   2   2   2   0   0   0   0   0   2   2   2   2   2   2   0
 MK-6-2                 2   0   2   2   2   2   0   0   0   0   2   0   0   2   0   0   2   2   0   0   2   2   2   0   0   0   0   0   0   0   2   0   0   0   0   2   2   2   0   0   2   2   0   2   2   2   2   0   2   2   0   2   2   2   2   0   2   2   0   0   0   0   2   2   0   0   0   0   0   0   0   2   0   0   2   0   0   0   0   2   0   0   2   0   2   2   2   2   2   0   0   2   2   0   2   0   0   0   2   2   0   0   2   2   0   0   0   0   0   0   2   2   0   2   0   2   0   2   2   0   2   0   2   0   0   2   0   0   0   2   0   2   2   2   0   2   0   0   2   2   0   0   0   0   2   2   0   2   0   0   0   2   0   2   0   0   0   2   2   2   0   0   0   2   0   2   0   0   2   2   2   2   0   2   2   2   0   2   2   0   2   2   2   0   0   2   2   2   0   0   0   0   0   2   2   2   2   2   2   0
 MK-6-3                 2   0   2   2   2   2   0   0   0   0   2   0   0   2   0   0   0   2   0   0   2   2   2   0   0   0   0   2   0   0   0   0   0   0   0   2   0   0   0   0   2   2   0   2   2   2   2   0   2   0   0   2   2   2   2   0   2   2   0   0   0   0   2   0   2   0   0   0   0   0   0   2   0   0   2   0   0   0   0   0   0   2   2   0   2   2   2   2   2   0   0   2   2   0   2   2   0   0   2   2   0   0   2   2   0   0   0   0   0   0   2   0   0   2   0   2   0   0   2   0   2   0   2   0   0   2   0   0   0   2   0   2   2   2   0   2   2   0   2   2   2   2   0   2   0   2   0   2   0   0   2   2   0   2   0   0   0   0   2   2   0   0   0   2   0   2   0   0   0   2   2   2   0   2   2   2   0   2   2   2   2   2   2   0   0   2   0   2   0   0   0   0   0   2   2   2   2   2   2   0
 MK-6-4                 2   0   2   2   2   2   0   0   0   0   2   0   0   2   0   0   0   2   0   0   2   2   2   0   0   0   0   2   0   0   0   0   0   0   0   2   0   2   0   0   2   2   0   2   2   2   2   0   0   0   0   2   2   2   2   0   2   2   0   0   0   0   2   0   2   0   0   0   0   0   0   2   0   0   2   0   0   0   0   0   0   2   2   0   2   2   2   2   2   0   0   2   2   0   2   2   0   0   2   2   0   0   2   2   0   0   0   0   0   0   2   0   0   2   0   2   0   0   2   0   0   0   2   0   0   2   0   0   2   2   0   2   2   0   0   0   2   0   2   2   2   2   0   2   0   2   0   2   0   0   2   2   0   2   0   0   0   0   2   2   0   0   0   2   0   2   0   0   0   2   2   0   0   2   2   2   2   2   2   2   2   2   0   0   0   2   0   2   0   0   0   0   2   0   2   0   2   2   2   0
 MK-6-5                 2   0   2   2   2   2   0   0   2   0   2   0   0   2   0   0   0   2   2   0   2   2   2   0   0   2   0   2   0   0   0   0   2   0   0   2   0   2   0   0   2   2   0   2   2   2   2   0   0   0   2   2   2   2   2   0   2   2   0   0   2   0   2   0   2   0   0   0   2   0   0   2   0   2   2   0   2   0   0   0   0   2   2   0   0   2   2   2   2   0   0   2   2   0   2   0   0   0   2   2   0   0   2   2   0   0   0   0   0   0   0   0   0   2   0   2   0   0   2   0   0   0   2   0   0   2   0   0   2   2   0   2   2   0   0   0   0   0   2   0   2   2   0   2   0   2   0   2   0   0   2   2   0   2   0   0   0   0   0   2   0   0   0   2   0   2   0   0   0   2   2   0   2   2   2   2   2   0   2   2   2   2   0   2   0   2   0   2   0   0   0   0   2   0   2   0   2   2   2   0
 MK-6-6                 2   0   0   2   2   2   0   0   0   0   2   0   0   2   0   0   0   2   2   0   2   2   2   0   0   2   0   2   0   0   0   0   2   0   0   2   0   2   0   0   2   2   0   2   2   2   0   0   0   0   2   0   2   2   2   0   2   2   0   0   2   0   0   0   2   0   2   0   2   0   0   2   2   2   2   0   2   0   0   0   0   2   2   0   0   2   2   2   2   0   0   2   2   0   2   0   0   2   2   2   0   0   2   2   0   0   0   0   0   0   0   2   2   2   0   2   0   0   2   0   0   0   2   0   0   2   0   0   2   2   0   2   2   0   0   2   0   0   2   0   2   0   0   2   0   2   2   2   0   0   2   0   2   2   0   0   2   0   0   0   0   0   0   2   0   2   0   0   0   0   2   2   2   2   2   2   2   0   2   2   2   2   2   2   0   2   0   2   2   0   2   0   2   0   2   0   2   2   2   0
 MK-6-7                 2   2   0   2   2   2   2   0   0   0   2   0   0   2   0   0   0   2   2   0   2   2   2   0   0   2   0   2   0   0   0   0   2   0   0   2   0   2   0   0   2   2   0   2   2   2   0   0   0   0   2   0   2   2   2   0   2   2   0   0   2   0   0   0   2   0   2   0   2   0   0   2   2   2   2   0   2   0   0   0   0   0   2   0   0   2   2   2   2   0   0   2   2   0   2   0   0   0   2   2   0   0   2   2   0   0   0   0   0   0   2   2   2   2   0   2   2   0   2   0   0   0   0   2   0   2   0   2   2   2   0   2   2   0   0   2   0   0   2   2   2   2   0   2   0   2   2   2   0   0   0   2   2   2   0   0   2   0   0   2   0   0   0   2   0   2   0   2   0   0   2   2   2   2   2   2   2   0   2   0   2   2   2   2   0   2   0   2   2   0   2   0   2   0   2   0   2   2   2   0
 MK-6-8                 0   2   0   2   2   2   2   0   2   0   2   0   0   2   0   0   0   2   2   0   2   2   0   0   2   0   0   2   0   0   0   0   2   2   0   0   0   2   2   0   2   2   0   0   2   2   0   0   0   0   2   0   2   2   2   0   2   2   0   0   2   0   0   0   2   0   2   0   2   0   0   2   2   2   0   0   2   0   0   0   0   0   2   0   0   2   2   2   0   0   0   2   2   0   2   0   0   0   2   0   0   2   0   2   0   0   0   0   0   0   2   0   2   2   0   2   2   0   0   0   0   0   0   2   0   2   0   0   2   2   0   2   2   0   0   2   0   0   2   2   2   2   0   2   0   2   2   2   0   0   0   2   2   2   2   0   2   0   0   0   2   0   0   2   0   2   0   2   0   0   2   2   2   2   2   0   2   0   2   0   2   0   0   2   0   2   0   2   2   0   2   0   2   2   2   2   2   2   2   0
 MK-6-9                 0   2   0   2   2   2   2   0   2   0   2   0   0   2   0   0   0   2   2   0   2   0   0   2   2   0   0   2   0   0   0   0   2   2   0   2   2   2   2   0   2   2   0   0   0   2   0   0   2   0   2   0   2   2   2   0   2   2   0   0   2   0   0   2   2   0   0   0   2   0   0   2   0   2   2   0   2   0   0   0   0   0   2   0   0   2   2   2   0   0   0   2   2   0   2   0   0   0   2   0   0   2   0   2   0   0   0   0   0   0   2   0   2   2   0   2   2   2   0   0   0   0   2   2   0   2   0   2   2   2   0   2   2   0   0   2   0   0   2   2   2   0   2   2   0   0   2   2   0   0   0   2   2   2   2   0   0   0   0   0   2   2   0   0   2   2   0   2   0   0   2   2   2   2   2   0   2   0   2   0   2   0   0   2   0   2   0   2   2   0   2   2   2   2   2   2   0   2   0   0
 MK-6-10                2   2   0   2   2   2   2   0   2   0   2   2   0   2   2   0   2   2   2   0   2   0   0   2   2   0   0   2   0   0   0   0   2   2   0   2   2   2   2   0   2   2   0   0   0   2   0   0   2   0   2   0   2   2   2   0   2   2   2   0   2   0   0   2   2   0   0   0   2   0   0   2   0   0   2   0   0   0   0   0   0   0   2   0   0   2   2   2   0   0   2   2   2   0   2   0   2   0   2   2   0   2   0   2   0   0   0   0   0   0   2   0   2   2   2   2   2   2   2   0   0   0   2   2   0   2   0   2   0   2   0   2   2   0   0   2   0   0   0   2   2   0   2   2   0   0   2   2   0   0   0   2   2   2   2   0   0   0   0   0   2   2   0   2   2   2   0   2   0   0   2   2   2   2   2   0   2   0   2   0   2   0   0   2   0   2   0   2   2   0   2   2   2   2   2   2   0   2   0   0
 MK-6-11                0   2   2   2   2   2   2   0   2   0   2   2   0   2   2   0   2   2   2   0   2   0   0   0   2   0   0   2   0   0   0   0   0   2   0   2   2   2   0   0   0   2   0   0   0   2   0   0   2   0   2   0   2   2   2   2   2   2   2   2   2   0   0   2   2   0   0   0   2   0   0   2   0   0   2   0   2   0   2   0   0   0   2   0   2   2   2   2   0   0   2   0   2   2   2   2   2   0   2   2   0   2   0   2   0   0   0   0   0   0   0   0   2   2   2   2   2   0   2   0   0   0   2   2   0   0   0   2   0   2   0   2   2   0   0   2   0   0   0   2   2   0   2   2   2   0   2   2   0   0   0   2   2   2   2   0   0   0   0   0   2   2   0   2   2   2   0   2   0   0   0   2   0   2   2   0   0   0   2   0   0   0   0   2   0   2   0   2   2   0   2   2   2   2   2   2   0   2   0   0
 MK-6-12                0   2   2   2   2   2   2   0   2   0   2   2   0   2   2   0   2   2   2   0   2   0   2   0   2   0   0   2   0   0   0   0   0   2   0   2   2   2   0   0   0   2   0   0   2   2   0   0   2   0   2   0   2   2   0   2   2   2   2   2   2   0   0   2   2   0   2   0   2   0   2   2   0   0   2   0   2   2   2   0   0   0   2   0   2   2   2   2   0   0   2   0   2   2   2   2   2   0   2   2   0   0   0   2   0   2   0   0   0   0   0   0   2   2   2   2   2   2   2   2   0   0   0   2   0   0   0   2   0   0   0   2   2   0   0   2   0   0   0   0   2   0   2   2   2   0   2   2   0   0   0   2   2   2   2   0   0   0   0   0   2   2   0   0   2   2   2   2   0   0   0   2   0   2   2   0   0   0   2   0   2   0   0   2   0   2   0   2   0   0   2   2   2   2   2   2   0   2   0   0
 MK-6-13                0   2   2   2   2   2   2   0   2   0   2   2   2   2   2   0   2   2   2   0   2   0   2   0   2   2   0   2   0   0   0   0   0   2   2   2   2   2   0   0   0   2   2   0   2   2   0   0   2   0   2   0   2   2   0   2   2   2   0   2   2   2   0   0   2   0   2   0   2   0   2   2   0   2   2   0   2   2   2   0   0   0   2   0   2   2   2   2   0   0   2   0   2   2   2   2   0   0   2   2   0   0   0   2   0   2   0   0   0   0   2   0   2   2   0   0   2   2   2   2   0   0   0   0   0   0   0   2   0   0   0   0   2   0   0   2   0   0   0   2   2   2   2   2   0   2   2   2   0   0   0   2   2   2   2   0   0   0   0   0   2   0   0   0   2   2   2   0   2   0   0   2   0   2   0   0   0   0   2   0   2   0   0   2   0   2   0   2   0   0   2   2   2   2   2   2   0   2   0   0
 MK-6-14                0   2   2   2   2   2   2   2   2   0   2   2   2   2   2   0   2   2   2   0   2   0   2   0   2   2   0   2   0   0   0   0   0   2   2   2   2   0   2   0   0   2   2   0   2   2   0   0   2   0   2   0   2   2   0   0   2   2   0   2   2   2   0   0   2   0   2   0   2   0   2   2   0   0   2   0   2   2   2   0   0   0   0   0   2   2   2   2   0   0   2   0   2   2   2   2   0   0   2   2   0   0   0   2   0   2   0   0   0   0   2   0   2   2   0   0   2   2   2   2   2   0   0   0   0   0   0   2   0   0   0   0   0   0   0   2   0   0   0   2   2   2   2   2   0   2   2   2   0   0   0   2   2   2   2   0   0   0   0   0   2   0   0   0   2   2   2   0   2   0   0   2   0   2   2   2   0   0   2   0   2   0   2   2   0   2   0   2   0   0   2   2   2   2   2   2   0   2   0   0
 MK-6-15                0   2   2   2   2   2   2   2   2   0   2   2   2   2   2   0   2   2   2   0   2   0   2   0   2   2   0   2   0   0   0   0   0   2   2   2   2   0   2   0   0   2   2   0   2   2   0   0   2   0   2   0   2   2   2   0   2   2   0   2   2   2   0   0   2   0   2   0   2   0   2   0   0   0   2   0   2   2   2   0   0   0   0   0   0   2   2   2   0   0   2   0   0   2   2   2   2   0   2   2   0   0   0   2   0   2   0   0   0   0   2   0   0   2   0   0   2   2   2   2   2   0   0   0   0   0   0   2   0   2   0   0   0   0   0   0   0   0   0   2   2   2   2   2   0   2   2   0   2   0   0   2   0   2   2   0   0   0   0   0   2   0   0   0   2   2   2   0   2   0   2   0   0   2   0   2   0   0   2   0   2   0   2   2   0   2   0   2   0   0   2   2   2   2   2   2   0   0   0   0
 MK-6-16                0   2   2   2   2   0   2   2   2   0   2   2   0   2   2   0   2   2   2   0   2   0   2   0   2   2   0   2   0   0   0   0   0   0   2   2   2   0   2   0   0   2   2   0   2   2   0   0   2   2   2   0   2   2   2   0   2   0   2   2   2   2   0   0   2   0   2   0   2   0   2   0   0   0   2   0   2   0   2   2   0   0   0   0   0   0   2   2   0   0   2   0   0   2   2   2   2   0   2   2   0   0   0   2   0   2   0   0   0   0   2   0   0   2   0   0   2   2   0   2   2   0   0   2   0   0   0   2   0   0   0   0   0   0   0   0   0   0   0   2   2   0   0   2   0   2   2   0   2   0   0   2   0   0   2   0   0   0   0   2   2   0   0   0   2   2   2   0   2   0   2   0   0   2   0   2   0   0   2   0   2   0   0   2   0   2   0   2   0   0   0   2   2   2   2   2   0   0   0   0
 
!****************************************** Phenotypic Data **********************************************************
!-100.0 is resevred for missing phenotype
SimulatedTrait1        10.4878    8.7891    6.7595   11.3902   13.0152    8.8238    9.1379    8.1197   12.4740    9.6809    7.6050    8.4925   11.6723    9.5394    9.5649    8.2937    8.7104   11.7727    8.1440   13.1470   11.5951   12.3124    9.4675    6.7674   12.0810   10.4972    9.2711    8.3146    9.7598    9.4526   12.0994    9.1023   10.1809    9.3761    7.3390    9.2837   11.0905    8.1711    8.9760    9.4719    9.7959   10.1787   11.3454   10.4996    9.4398    9.0031   11.0828    9.3330   11.3491    9.3294   11.0909   11.8256    9.9232   10.3776    7.9354   10.5863    9.3093   14.0313    8.3582    9.4358   10.3472   12.7747   10.9184   11.8353    9.5887    9.3114    9.2901   10.1598   10.0572    9.0245   10.8848    8.3360    8.6059    8.2537    8.7614   12.3126   11.3399   10.0439   10.1825   10.8407   10.3478    9.7071   10.4993    7.9580    9.3372   11.9495   10.7607    9.2168   10.2900   11.8391   11.9616   10.0266   10.8366   11.3651   12.3869    9.9664    8.9155   10.7549   10.7802   11.7532   11.1129    9.2962    9.7523    8.2222   11.7081    8.9057   10.6175    9.3537   10.7508   10.4962   11.1937    9.6505   11.8333    8.0377    8.8600    8.8576    8.3546    9.8008   10.2067    8.3815   11.1075    8.8790    9.3517   10.6212   11.3741    8.7976    8.7120   10.5162    7.6836   10.4082   12.8182   11.6234   10.1659    8.4903   11.5584   12.6472    8.9772    7.7696    8.2454   12.4850   10.3065    9.7223   11.0879    9.3869   12.1855   10.7978   11.1649   10.1714    8.5097   10.8167    8.6269   11.5540   12.1206    8.9503    9.3425    8.6450    8.9654    7.3175   10.3255   10.9321    9.8413   14.3730   11.7706    8.1480   10.4953    9.5018    8.6017    8.6357   12.4702    8.3493   11.8528   13.3929   11.3020   10.7485   10.4540   11.6942    8.9466    8.8848   12.0432    9.8271    7.8503    8.9827   11.0737   11.0960    7.7305    9.7862   11.7405    6.6766   11.2797    9.3367   10.3453    9.3040    7.8674    7.1689    9.4788    9.5841    9.0691    8.7450    7.8900    7.4768
SimulatedTrait2        16.7222   15.4205   15.2308   14.7018   14.5842   17.7810   15.4517   13.4585   14.1247   15.5653   14.6452   14.1359   17.0709   12.5259   15.7642   11.7770   14.9254   15.1268   14.5589   14.8748   14.7145   14.9747   14.0855   13.9932   14.9556   16.1882   16.9512   14.5015   13.9533   14.2642   14.7343   12.8033   18.1176   13.7192   14.6307   14.9898   16.0001   13.4047   11.3474   14.5548   12.9326   11.0877   14.1481   13.8231   14.0185   16.3499   12.8610   14.9227   18.6433   14.7900   16.1748   15.1156   15.6949   13.0041   15.3202   15.6531   16.5877   16.0444   16.7712   15.6815   14.6775   16.9567   14.7423   15.6521   15.4138   12.9980   15.7824   12.5733   16.2052   11.5938   15.8908   15.1324   14.6938   15.5047   17.4428   16.9107   15.1886   16.7081   13.3691   16.7067   15.4385   14.5762   16.6387   14.3362   16.6305   14.6243   14.3755   12.3347   14.7496   14.9228   14.2745   14.6362   14.2226   16.2488   15.7703   13.0931   15.2509   13.3067   16.6134   15.0665   13.7886   12.7028   16.3382   15.1501   16.6068   13.2751   16.7076   15.2371   14.7761   16.1346   14.5663   13.9977   16.6530   15.8549   11.5139   14.1578   15.6942   15.9506   17.4364   14.4479   15.9733   14.4045   12.5978   14.8156   15.5532   15.1140   14.9963   15.8001   17.3897   14.2715   16.3618   15.9072   12.8363   13.7064   15.6463   17.4941   15.9841   15.8387   14.0899   13.2118   14.5702   15.1194   11.2868   14.5836   15.7744   16.0589   13.5766   14.9068   16.2279   13.7899   13.5742   14.2248   16.0981   13.2971   15.7143   14.2868   14.3581   15.0535   13.7558   15.1154   17.5492   13.6626   14.2051   16.1189   14.3985   15.0256   16.1640   16.4645   17.1732   13.2113   14.9208   17.1693   14.5381   17.9170   16.1008   14.0390   15.5406   13.4140   15.6483   13.8696   13.2564   14.9937   15.0886   16.0196   14.0045   17.0417   18.0092   13.8916   14.6641   16.2508   16.8783   15.9224   14.9738   12.6204   12.0484   15.8160   13.0991   13.9523   14.7725   14.6690
 
