# Supplementary material for: Inclusive Composite Interval Mapping of QTL by Environment Interactions in Biparental Populations
Source: PLoS One. 2015 Jul 10;10(7):e0132414. doi: 10.1371/journal.pone.0132414 (PMC4498613; doi:10.1371/journal.pone.0132414)
Supplement: S3 File — (ZIP) [file pone.0132414.s003.zip › Simulation for unliked model/Simulated popualtions/run_00025.met]

!**********************Note: lines staring with "!" are remarks and will be ignored in the program********************
!*********************************General Information**********************************
!Assuming F1 = P1 x P2, populations available in QTL IciMapping are: 
!  1, P1BC1F1 = P1 x F1, the first backcrossing where P1 is used as the recurrent parent;
!  2, P2BC1F1 = P2 x F1, the first backcrossing where P2 is used as the recurrent parent;
!  3, F1DH, F1-derived doubled haploids; 
!  4, RIL or F1RIL, recombination inbred lines through the repeated selfing of F1;
!  5, P1BC1RIL, recombination inbred lines through the repeated selfing of P1BC1F1;
!  6, P2BC1RIL, recombination inbred lines through the repeated selfing of P2BC1F1;
!  7, F2, the selfing generation of F1;
!  8, F3, the selfing generation of F2;
!  9, P1BC2F1, the second backcrossing where P1 is used as the recurrent parent; 
! 10, P2BC2F1, the second backcrossing where P2 is used as the recurrent parent;
! 11, P1BC2RIL, recombination inred lines through the repeated selfing of P1BC2F1; 
! 12, P2BC2RIL, recombination inred lines through the repeated selfing of P2BC2F1; 
! 13, P1BC1F2, the selfing generation of P1BC1F1; 
! 14, P2BC1F2, the selfing generation of P2BC1F1; 
! 15, P1BC2F2, the selfing generation of P1BC2F1; 
! 16, P2BC2F2, the selfing generation of P2BC2F1; 
! 17, P1BC1DH, P1BC1F1-derived doubled haploids; 
! 18, P2BC1DH, P2BC1F1-derived doubled haploids; 
! 19, P1BC2DH, P1BC2F1-derived doubled haploids; 
! 20, P2BC2DH, P2BC2F1-derived doubled haploids; 
   3      !Mapping Population (see remarks above)
   2      !Mapping Function (1 for Kosambi; 2 for Haldane; 3 for Morgan)
   2      !Marker Space Type (1 for intervals; 2 for positions)
   1      !Marker Space Unit(1 for centiMorgans; 2 for Morgan)
   6      !Number of Chromosomes (or Linkage Groups)
 200      !Size of the mapping population
   2      !Number of environments
 
!***************************************** Chromosomes and Linkage Maps **********************************************
!Chromosome                 NumMarkers
-CH1                        16
-CH2                        16
-CH3                        16
-CH4                        16
-CH5                        16
-CH6                        16
!Linkage map (Marker name followed by position or the interval length)
 MK-1-1                1     0.000
 MK-1-2                1    10.000
 MK-1-3                1    20.000
 MK-1-4                1    30.000
 MK-1-5                1    40.000
 MK-1-6                1    50.000
 MK-1-7                1    60.000
 MK-1-8                1    70.000
 MK-1-9                1    80.000
 MK-1-10               1    90.000
 MK-1-11               1   100.000
 MK-1-12               1   110.000
 MK-1-13               1   120.000
 MK-1-14               1   130.000
 MK-1-15               1   140.000
 MK-1-16               1   150.000
 MK-2-1                2     0.000
 MK-2-2                2    10.000
 MK-2-3                2    20.000
 MK-2-4                2    30.000
 MK-2-5                2    40.000
 MK-2-6                2    50.000
 MK-2-7                2    60.000
 MK-2-8                2    70.000
 MK-2-9                2    80.000
 MK-2-10               2    90.000
 MK-2-11               2   100.000
 MK-2-12               2   110.000
 MK-2-13               2   120.000
 MK-2-14               2   130.000
 MK-2-15               2   140.000
 MK-2-16               2   150.000
 MK-3-1                3     0.000
 MK-3-2                3    10.000
 MK-3-3                3    20.000
 MK-3-4                3    30.000
 MK-3-5                3    40.000
 MK-3-6                3    50.000
 MK-3-7                3    60.000
 MK-3-8                3    70.000
 MK-3-9                3    80.000
 MK-3-10               3    90.000
 MK-3-11               3   100.000
 MK-3-12               3   110.000
 MK-3-13               3   120.000
 MK-3-14               3   130.000
 MK-3-15               3   140.000
 MK-3-16               3   150.000
 MK-4-1                4     0.000
 MK-4-2                4    10.000
 MK-4-3                4    20.000
 MK-4-4                4    30.000
 MK-4-5                4    40.000
 MK-4-6                4    50.000
 MK-4-7                4    60.000
 MK-4-8                4    70.000
 MK-4-9                4    80.000
 MK-4-10               4    90.000
 MK-4-11               4   100.000
 MK-4-12               4   110.000
 MK-4-13               4   120.000
 MK-4-14               4   130.000
 MK-4-15               4   140.000
 MK-4-16               4   150.000
 MK-5-1                5     0.000
 MK-5-2                5    10.000
 MK-5-3                5    20.000
 MK-5-4                5    30.000
 MK-5-5                5    40.000
 MK-5-6                5    50.000
 MK-5-7                5    60.000
 MK-5-8                5    70.000
 MK-5-9                5    80.000
 MK-5-10               5    90.000
 MK-5-11               5   100.000
 MK-5-12               5   110.000
 MK-5-13               5   120.000
 MK-5-14               5   130.000
 MK-5-15               5   140.000
 MK-5-16               5   150.000
 MK-6-1                6     0.000
 MK-6-2                6    10.000
 MK-6-3                6    20.000
 MK-6-4                6    30.000
 MK-6-5                6    40.000
 MK-6-6                6    50.000
 MK-6-7                6    60.000
 MK-6-8                6    70.000
 MK-6-9                6    80.000
 MK-6-10               6    90.000
 MK-6-11               6   100.000
 MK-6-12               6   110.000
 MK-6-13               6   120.000
 MK-6-14               6   130.000
 MK-6-15               6   140.000
 MK-6-16               6   150.000
!*********************************** Marker Types ********************************************************************
!Co-dominant marker: When heterozygote F1 is present, P1 is coded as 2, F1 is coded as 1, and P2 is coded as 0; Otherwise, P1 is coded as 2, and P2 is coded as 0. 
!Dominant marker: When heterozygote F1 is present, P1 and F1 are coded as 12, and P2 is coded as 0; Otherwise, P1 is coded as 2, and P2 is coded as 0.  
!Recessive markers: When heterozygote F1 is present, P1 is coded as 2, and F1 and P2 are coded as 10; Otherwise, P1 is coded as 2, and P2 is coded as 0. 
!Missing marker is coded as -1. 
 MK-1-1                 2   0   2   2   0   0   0   2   2   2   0   0   0   2   2   2   2   2   2   2   0   0   0   0   2   2   2   0   0   2   0   2   2   0   2   2   0   0   0   0   2   2   0   0   2   0   0   0   2   0   2   2   0   2   2   2   0   2   0   0   0   0   0   0   0   2   0   0   0   0   2   2   2   0   0   0   0   0   2   2   0   0   0   0   2   0   0   2   2   0   2   2   0   0   0   0   2   2   2   2   2   2   0   0   0   2   0   0   2   2   2   2   0   2   0   0   2   2   0   0   0   2   0   2   2   0   2   2   2   2   2   2   2   2   0   0   0   2   0   0   2   2   2   0   2   0   2   2   2   2   2   2   2   0   0   0   0   2   2   0   2   2   0   0   2   2   0   0   2   0   2   2   0   0   2   2   2   2   2   2   0   2   2   2   0   2   0   0   2   2   2   2   2   0   0   0   0   0   0   0
 MK-1-2                 2   0   2   2   0   0   0   2   2   2   0   0   0   2   2   2   2   2   2   2   0   0   0   0   2   2   2   2   0   2   0   2   2   0   2   2   0   0   0   0   2   2   0   0   2   0   2   0   2   0   2   2   0   2   2   2   0   2   0   0   0   0   0   0   0   2   0   0   0   0   2   2   2   0   0   0   0   0   0   2   0   0   0   0   2   0   0   2   0   0   2   2   0   0   0   2   2   2   2   2   0   2   0   0   0   2   0   0   2   2   2   2   0   2   0   0   2   2   0   0   0   2   0   2   2   0   2   2   2   2   2   2   2   2   2   0   0   2   0   0   2   2   2   0   0   0   2   2   2   2   2   2   2   0   0   0   0   2   2   0   2   2   0   0   2   2   0   0   2   0   2   2   0   0   2   2   2   2   2   2   0   2   2   0   0   2   0   0   0   2   2   2   2   0   0   0   0   0   0   0
 MK-1-3                 2   0   2   2   0   0   2   2   2   2   0   0   2   0   2   2   2   2   2   2   0   0   0   0   2   2   2   2   0   2   0   2   2   2   0   2   0   2   0   0   2   2   0   0   2   0   0   0   2   0   0   2   2   0   2   2   0   2   0   0   0   0   2   0   0   2   0   0   0   0   2   2   2   0   0   0   0   0   0   2   0   0   2   0   2   0   0   2   2   0   2   2   0   0   0   2   2   2   2   2   0   2   0   0   0   2   0   0   2   2   0   2   0   2   0   0   2   0   0   0   0   2   0   0   2   0   2   2   2   2   2   2   0   2   2   0   0   2   0   0   2   2   2   0   0   0   2   2   2   2   2   2   2   2   0   0   2   0   2   0   2   0   0   2   2   2   0   2   0   0   2   2   0   0   2   2   2   2   2   2   0   2   2   0   0   2   0   0   2   2   2   2   2   0   2   0   0   0   0   0
 MK-1-4                 2   2   2   2   0   0   2   2   2   0   0   0   2   0   2   2   2   2   0   2   0   0   0   0   2   2   2   0   0   2   0   2   2   0   0   2   0   2   0   0   2   2   0   0   2   0   0   0   2   0   0   2   2   0   2   2   0   2   0   0   0   0   2   0   0   2   2   0   0   0   2   2   2   0   0   0   0   0   0   0   0   0   2   0   2   0   0   2   0   2   2   2   0   0   0   2   2   2   0   2   0   2   0   0   0   2   0   0   2   2   0   2   0   2   0   0   2   0   0   0   0   2   0   0   2   0   2   0   2   2   2   0   0   2   2   0   0   2   2   0   2   0   2   0   2   0   2   2   0   2   2   2   0   0   0   0   2   0   2   0   2   0   2   2   2   2   0   2   0   0   2   2   0   0   2   0   2   2   2   2   0   2   2   0   0   0   0   0   2   2   2   2   2   2   2   0   0   0   0   0
 MK-1-5                 2   0   2   2   2   0   2   2   2   0   0   2   2   0   2   2   0   0   0   2   2   2   0   0   2   2   2   0   0   2   0   2   2   0   2   2   0   2   0   0   2   2   0   0   0   0   0   0   2   0   0   0   2   0   2   2   0   2   0   0   0   0   2   0   0   2   2   0   0   0   2   2   2   0   0   0   0   0   0   0   0   0   2   0   2   0   0   2   0   2   2   2   0   0   0   2   2   2   0   2   0   2   0   2   2   2   0   0   2   2   0   2   0   2   0   0   2   0   2   0   0   2   0   0   2   0   2   0   2   2   2   0   0   2   0   0   0   2   2   0   2   0   2   0   2   0   2   2   0   2   2   2   0   0   0   0   2   0   2   0   0   2   2   2   2   2   0   2   0   0   2   2   0   0   2   0   2   2   2   2   0   2   2   0   0   0   0   0   2   2   2   2   2   2   2   0   2   0   0   0
 MK-1-6                 2   0   2   2   2   0   2   2   2   0   0   2   2   0   2   2   0   0   0   2   2   2   0   0   2   2   2   0   0   2   0   2   2   0   2   2   0   2   2   0   2   0   0   2   0   0   0   0   2   0   0   0   2   0   2   0   0   2   0   0   0   0   2   0   0   2   2   0   0   2   2   2   2   0   0   0   0   0   0   0   0   2   2   0   2   0   0   0   0   2   2   2   0   0   0   2   2   2   0   2   0   2   0   2   2   0   0   0   2   2   0   2   0   2   0   0   2   0   2   0   0   0   2   0   2   0   2   0   2   2   2   0   0   2   2   0   0   2   2   0   2   0   2   0   2   0   2   2   0   2   2   2   0   0   0   0   2   0   2   0   0   2   2   2   2   2   0   0   2   2   2   2   0   0   2   0   2   2   2   2   0   2   2   0   2   0   0   0   2   2   2   2   2   2   2   0   2   0   0   0
 MK-1-7                 2   0   2   2   2   0   2   2   2   0   0   2   2   0   2   2   0   0   0   0   2   2   0   0   2   2   2   0   0   2   0   2   2   0   2   0   0   2   2   0   2   0   0   2   0   0   0   0   2   0   0   0   2   0   2   0   2   2   0   0   0   0   2   0   0   2   0   0   0   2   2   2   2   0   0   0   0   0   0   0   0   2   2   0   2   0   0   0   0   2   2   2   0   0   0   2   2   2   0   2   0   2   0   2   2   0   0   0   0   2   0   2   0   0   0   0   2   0   2   0   0   0   2   0   2   2   0   0   2   2   2   0   0   2   2   0   0   2   2   0   2   0   2   0   2   0   2   0   0   0   2   2   0   0   0   0   2   0   2   0   0   2   0   2   2   0   0   0   2   0   2   2   0   0   2   0   0   2   2   2   0   0   2   0   2   0   0   2   2   2   2   2   2   2   0   0   2   0   0   0
 MK-1-8                 2   0   2   2   2   0   0   2   2   0   2   2   2   0   2   2   0   0   0   0   0   2   0   0   2   2   2   0   0   0   0   2   2   0   2   0   0   2   2   2   2   0   0   2   0   0   0   0   2   0   0   0   2   0   2   0   2   2   0   0   0   2   2   0   0   2   0   0   0   0   2   2   2   0   0   0   0   2   0   0   0   2   2   0   0   0   0   0   0   2   2   2   0   0   0   2   0   2   0   2   0   0   0   2   2   0   2   0   0   2   0   2   0   0   0   0   2   0   2   0   0   0   2   0   2   2   0   0   2   2   2   0   0   0   2   0   0   0   0   0   2   2   2   0   0   0   2   0   0   0   0   2   0   0   0   0   2   0   2   0   0   2   0   2   2   0   0   0   2   0   2   2   0   0   0   0   0   2   2   0   0   0   2   0   2   0   0   2   2   2   2   2   2   2   0   0   0   0   0   0
 MK-1-9                 2   0   2   2   2   0   0   2   2   0   2   2   2   0   2   2   0   0   0   0   0   2   0   0   2   2   2   0   0   0   0   2   2   0   2   0   0   2   2   0   2   0   0   2   0   0   0   0   2   0   0   0   2   0   2   0   2   2   2   0   0   2   2   0   0   2   0   0   0   0   2   2   2   0   0   0   2   2   0   0   0   2   2   0   0   0   0   0   0   2   0   2   0   0   0   2   2   2   0   2   0   0   2   2   2   2   2   0   0   2   0   2   0   0   0   0   2   0   2   0   0   0   2   0   2   2   0   0   2   2   2   0   0   2   2   0   0   0   0   0   2   2   2   0   0   0   2   0   0   0   0   2   0   0   0   0   2   0   2   2   0   2   0   2   2   0   0   2   2   0   2   2   0   2   0   2   0   2   2   0   0   0   2   0   2   0   0   2   2   2   2   2   0   0   0   0   2   0   0   0
 MK-1-10                2   0   2   2   2   2   0   0   2   0   2   2   2   0   2   2   0   0   0   0   0   2   0   0   2   2   2   0   0   0   0   2   2   0   2   0   0   2   2   0   2   0   0   2   0   0   0   0   2   0   0   0   0   0   2   0   2   2   2   0   0   0   0   0   0   2   0   0   0   0   2   0   2   0   0   0   2   2   0   0   0   2   2   0   0   0   0   0   0   2   0   2   0   0   0   2   2   2   0   2   0   0   0   2   2   2   2   0   0   2   0   2   0   0   0   0   0   0   2   0   2   0   2   0   2   0   0   0   2   2   2   0   0   2   2   0   0   0   0   0   2   2   2   2   0   0   2   0   2   0   0   0   0   0   0   0   2   0   2   2   0   2   0   2   0   0   0   2   2   0   2   2   0   2   0   2   2   2   2   0   0   0   2   0   2   0   0   2   2   2   2   0   0   0   0   0   2   0   0   0
 MK-1-11                2   0   2   2   2   2   0   0   2   0   2   2   2   2   2   2   0   0   0   0   0   2   0   0   2   2   2   2   0   0   0   2   2   0   2   0   0   2   2   0   2   2   0   0   0   0   0   0   2   0   0   0   0   0   2   0   2   2   2   0   0   0   0   0   0   2   0   0   0   0   2   2   2   0   0   2   2   2   2   0   0   2   2   0   0   0   0   0   2   2   0   2   0   0   0   2   0   2   0   2   0   0   0   0   2   2   0   0   0   2   0   2   0   0   0   0   0   0   2   0   2   0   2   0   2   0   0   0   2   2   2   0   0   2   2   0   2   2   0   0   0   2   2   2   0   0   2   0   2   0   0   0   0   2   0   0   0   0   2   0   0   2   0   2   0   0   2   0   2   0   2   2   0   2   0   2   2   2   2   0   0   0   2   0   2   0   0   2   2   0   2   0   0   0   0   0   2   0   0   0
 MK-1-12                2   0   0   2   2   2   0   2   2   0   2   2   2   2   2   2   0   0   0   0   0   2   0   0   2   2   2   2   0   0   0   2   2   0   2   0   0   2   2   0   0   2   0   0   0   0   0   0   2   2   0   0   0   0   2   0   2   2   2   0   0   0   0   2   0   2   0   0   0   0   2   0   0   0   0   2   2   2   0   0   0   2   2   2   0   0   0   0   2   2   0   2   0   0   0   2   0   2   0   2   0   2   0   0   2   2   0   0   0   2   0   2   0   0   0   0   0   0   2   2   2   0   2   0   2   0   2   0   2   2   2   0   0   2   2   0   2   2   0   0   0   2   2   2   2   0   2   0   2   2   0   0   0   2   2   0   0   0   2   0   0   2   0   2   0   0   2   2   2   0   2   2   0   2   0   0   2   2   2   0   0   0   2   0   2   0   0   0   0   0   2   0   2   0   0   0   2   0   0   0
 MK-1-13                2   0   0   2   2   0   0   2   2   0   2   2   2   2   2   2   0   0   0   0   0   2   0   0   0   2   2   2   0   0   2   2   2   0   2   0   0   2   2   0   2   2   0   2   0   0   0   0   2   2   0   0   0   0   2   0   2   0   2   0   0   0   0   0   0   2   0   0   0   0   2   0   0   0   0   2   2   2   0   0   0   2   2   2   0   2   0   0   2   2   0   2   0   0   0   2   2   2   0   2   0   2   0   0   2   2   0   0   0   2   0   2   0   0   0   0   0   0   2   2   2   0   2   0   0   0   0   0   0   2   2   0   0   2   2   0   2   2   0   0   0   2   2   2   2   0   2   0   2   2   0   0   0   2   2   0   2   0   2   0   0   2   0   2   0   0   2   2   2   0   2   2   0   2   0   2   0   2   2   0   0   0   2   0   2   0   0   0   0   0   2   0   2   0   0   0   2   0   0   0
 MK-1-14                2   0   0   2   2   0   0   2   0   0   2   2   2   2   2   2   2   0   0   0   0   2   0   0   0   2   2   2   0   0   2   2   2   0   2   0   0   0   2   0   2   2   0   2   0   0   0   0   2   2   0   0   0   0   2   0   2   0   2   0   0   0   0   0   2   2   0   0   0   0   0   2   0   0   0   2   2   2   0   0   0   2   2   2   0   2   0   0   2   2   0   2   0   0   0   2   2   2   0   2   0   2   0   0   2   2   0   0   0   2   0   2   0   0   0   0   0   0   2   2   2   0   2   0   0   0   0   0   0   2   0   0   0   2   2   0   2   2   0   0   2   2   2   2   2   0   2   0   2   2   0   0   0   2   2   0   2   0   2   0   0   2   0   2   0   0   2   2   2   0   2   0   0   2   0   2   0   2   2   0   2   0   2   0   2   0   0   0   0   0   2   0   2   0   0   0   2   0   2   0
 MK-1-15                2   0   0   2   2   0   0   2   0   0   2   2   2   2   2   2   2   0   0   0   0   2   0   0   0   0   2   0   0   0   2   2   0   0   2   0   0   0   2   0   2   0   0   2   0   0   0   0   2   2   0   0   0   0   2   0   2   0   2   0   0   0   0   0   2   2   0   0   0   0   0   2   0   0   0   2   2   2   0   0   0   2   2   2   0   2   0   0   2   2   0   2   0   0   0   0   2   2   0   2   0   2   0   0   2   2   0   0   0   0   0   2   0   0   0   0   2   0   0   2   2   0   2   0   0   0   0   0   0   2   0   0   0   2   2   0   2   2   2   0   2   2   2   2   2   0   2   0   0   2   0   0   0   2   2   0   2   0   2   0   0   2   0   2   0   0   2   2   2   0   2   0   2   2   0   2   0   2   2   0   2   0   2   0   2   0   0   2   0   0   2   0   2   0   0   0   2   0   2   0
 MK-1-16                0   2   0   2   2   0   0   2   0   0   0   2   2   2   2   0   2   0   0   0   0   2   0   0   0   0   2   0   0   0   2   2   0   0   2   0   0   0   2   2   0   2   2   2   0   0   0   0   0   2   0   0   0   0   2   0   2   0   2   2   0   0   2   0   2   2   0   0   0   0   0   2   0   0   0   2   0   2   0   0   0   2   2   2   0   2   0   0   2   2   0   2   0   0   0   2   2   2   0   2   0   2   0   0   2   2   0   0   2   0   0   2   0   0   0   0   2   0   0   2   2   0   0   0   0   0   0   0   0   0   0   2   0   2   2   2   2   2   0   0   2   2   2   2   2   0   2   0   0   2   0   0   0   0   2   0   2   0   2   0   0   2   0   2   0   0   0   2   2   0   2   0   0   2   0   2   0   2   2   0   2   2   2   0   2   0   0   2   0   0   2   0   2   0   0   0   2   0   0   0
 MK-2-1                 2   2   2   2   0   2   0   0   2   0   2   2   2   0   0   0   0   2   0   0   0   0   2   2   0   2   2   2   2   2   0   2   2   2   2   0   2   0   2   2   2   0   2   2   0   2   0   2   0   2   0   0   0   0   2   2   2   2   2   2   2   0   0   2   0   0   0   2   2   2   2   2   0   2   0   0   2   2   2   2   0   2   0   0   0   2   0   0   0   0   2   2   2   2   2   0   2   0   0   0   2   2   0   2   2   2   0   0   0   2   0   2   0   0   2   2   2   2   2   0   2   0   2   2   2   0   2   0   2   2   0   0   2   0   0   2   2   0   0   0   0   2   0   0   0   0   0   2   0   0   0   2   2   0   2   2   0   0   0   0   0   0   0   2   2   2   2   2   0   0   2   2   0   2   2   0   2   0   0   0   0   0   0   2   0   0   2   0   2   2   0   2   2   2   0   2   2   2   0   2
 MK-2-2                 0   2   2   2   0   2   0   0   2   0   2   2   2   0   0   0   0   0   0   0   0   0   2   2   2   2   2   2   2   2   0   2   2   2   2   0   2   0   2   2   2   0   2   2   0   2   0   2   0   2   0   0   2   0   2   2   2   0   2   2   2   2   0   2   0   0   0   2   0   2   2   2   0   2   0   0   2   2   2   2   0   2   0   0   0   2   0   0   0   0   2   2   2   2   2   0   2   0   2   0   2   2   0   2   2   2   2   0   0   0   0   0   0   0   2   2   2   2   2   0   2   0   2   2   2   0   2   0   2   2   0   0   2   0   0   2   2   0   0   0   0   2   2   0   0   0   0   2   0   0   0   2   2   0   2   2   0   0   0   2   0   0   0   2   2   2   2   0   0   2   2   0   0   2   0   0   2   2   0   0   0   0   0   2   2   0   2   0   2   2   0   2   2   2   0   2   2   2   0   2
 MK-2-3                 2   2   2   2   0   2   2   0   2   0   2   2   2   0   0   0   0   0   0   0   0   2   2   2   2   2   2   2   2   2   0   0   2   2   2   0   2   0   2   2   2   0   2   2   2   2   0   2   0   2   0   0   2   0   2   2   2   0   2   2   2   2   0   2   0   0   0   0   0   2   2   2   0   2   0   0   2   2   2   2   0   0   2   0   0   2   0   0   0   0   2   2   2   2   2   0   2   0   2   0   2   2   0   2   2   2   2   0   0   0   0   0   0   0   2   2   2   2   2   0   2   0   2   2   2   0   2   0   2   2   0   0   2   0   0   2   2   0   0   0   2   2   2   2   0   0   0   2   0   0   0   2   2   0   2   2   0   0   2   2   2   0   0   2   2   2   2   0   0   2   2   0   0   2   0   0   2   2   0   0   0   0   0   2   0   0   2   0   2   0   0   2   2   2   0   2   2   2   2   2
 MK-2-4                 2   2   2   2   0   2   2   0   2   0   2   2   2   0   0   0   0   0   0   0   0   2   2   0   2   0   2   2   2   2   0   0   2   2   2   0   2   0   2   2   2   0   2   2   2   2   0   0   0   2   0   0   2   0   0   0   2   0   0   2   2   2   2   2   0   0   0   0   0   2   2   2   0   2   0   2   2   0   2   2   0   0   2   0   0   2   0   0   0   0   2   2   2   2   2   0   2   0   2   0   2   2   0   2   2   2   2   0   0   0   0   0   0   0   2   2   2   2   2   0   2   0   2   2   2   0   2   0   2   2   2   0   2   0   0   2   2   0   0   0   2   2   2   2   0   0   0   0   0   0   0   2   2   0   2   2   0   0   2   2   2   2   0   0   2   2   2   0   0   2   2   0   0   2   0   0   2   2   0   2   0   0   0   2   2   0   2   0   2   0   0   0   2   2   0   2   2   2   2   2
 MK-2-5                 2   2   2   2   0   2   2   0   2   0   2   2   2   0   2   0   0   0   2   0   0   2   2   0   2   0   2   2   2   2   0   0   2   2   2   0   2   0   0   2   2   0   2   2   2   0   0   0   0   2   0   0   2   0   0   0   2   0   0   2   2   2   2   2   0   0   0   0   0   2   0   2   0   2   0   2   2   0   2   2   0   0   2   0   0   2   0   0   0   0   2   2   2   2   2   0   2   0   2   0   2   2   0   2   2   2   2   0   0   2   0   0   0   0   2   2   2   2   2   0   2   0   2   2   2   0   2   0   2   2   2   0   0   2   0   2   0   0   0   0   2   2   2   2   0   0   0   2   0   0   2   2   2   0   2   2   0   0   2   2   2   2   0   0   2   2   2   0   0   2   2   0   0   2   0   0   2   2   0   2   0   0   0   2   2   0   2   0   2   0   0   0   2   2   0   2   2   2   2   2
 MK-2-6                 2   2   2   2   0   2   2   0   2   0   2   2   2   0   2   0   0   0   2   0   0   2   2   0   2   0   2   2   2   2   0   0   2   2   2   0   2   0   0   2   2   0   2   2   2   0   2   0   0   2   0   2   2   0   0   0   2   2   0   2   2   2   2   2   0   0   0   0   0   2   0   2   0   0   0   2   2   0   0   2   0   0   2   0   0   2   0   0   0   0   2   2   2   2   2   0   2   0   2   0   2   2   0   2   2   2   2   0   2   0   0   0   0   0   2   2   2   2   2   0   2   0   2   2   2   0   2   0   2   2   2   0   0   0   0   2   0   0   0   0   0   2   2   2   0   0   0   2   0   0   0   0   2   0   2   2   0   0   2   2   2   2   0   0   2   2   0   0   0   2   2   0   0   2   0   0   0   2   0   2   0   0   0   2   0   0   0   0   2   0   0   0   2   2   0   2   2   2   2   2
 MK-2-7                 2   2   2   2   0   2   2   0   2   0   2   2   0   0   2   0   0   0   2   2   0   2   2   0   2   0   2   2   0   2   0   0   2   2   2   0   2   2   0   2   2   0   2   2   2   0   2   2   0   2   0   2   2   0   0   0   2   2   0   2   2   2   2   2   0   0   0   0   0   2   0   2   0   0   2   2   2   0   0   2   0   0   2   0   0   2   0   0   0   0   0   2   2   2   2   0   2   0   2   0   2   2   0   2   2   2   2   0   2   0   0   0   0   0   2   2   2   2   2   2   2   0   2   2   2   0   2   0   2   2   2   0   0   0   0   2   0   2   0   0   0   2   2   2   0   0   0   2   0   0   0   0   2   0   2   2   0   2   2   2   2   2   0   0   2   2   0   0   0   2   2   0   0   2   0   0   0   2   0   2   0   0   0   2   0   0   0   0   2   0   2   0   0   2   0   2   2   2   2   2
 MK-2-8                 2   2   2   2   0   2   2   0   2   0   2   2   0   0   2   0   0   0   2   2   0   2   2   0   0   0   2   2   0   2   0   0   2   2   2   0   2   2   0   0   2   2   2   2   2   0   2   2   0   2   0   2   2   0   0   0   2   2   0   2   2   2   2   2   0   0   0   2   0   2   0   2   0   0   2   2   2   0   2   2   0   0   2   0   0   2   0   2   0   0   0   2   2   2   2   0   2   0   2   0   0   2   0   2   2   2   2   2   2   0   0   0   0   0   2   0   2   2   2   2   2   0   2   2   2   0   2   0   2   2   0   0   0   0   0   2   0   2   0   0   0   2   2   2   0   0   0   2   0   0   0   0   2   0   2   2   0   2   2   2   2   2   0   0   2   2   0   2   0   2   2   0   0   2   0   0   0   2   0   2   0   0   0   2   0   0   0   0   2   0   2   2   0   2   0   2   2   2   2   2
 MK-2-9                 0   0   0   2   0   2   2   0   2   0   2   2   0   0   2   0   0   0   2   2   0   2   2   0   0   0   2   2   0   2   0   0   2   2   2   0   2   2   0   0   2   2   2   2   0   0   2   2   0   2   0   2   2   0   0   0   2   2   0   2   2   2   2   2   0   0   2   2   0   2   0   2   0   0   2   2   2   0   2   2   0   0   2   0   0   2   0   2   0   0   0   2   2   2   2   0   2   0   2   0   0   2   0   2   0   2   2   2   2   0   0   0   0   0   2   0   2   2   2   2   2   0   0   2   2   0   2   0   2   2   0   0   0   0   0   2   0   2   0   0   0   2   2   2   0   0   0   2   0   0   0   0   2   0   0   2   0   2   2   2   2   2   0   0   2   2   0   2   0   2   0   0   0   0   0   0   0   2   0   2   0   0   2   0   0   0   0   0   0   0   2   2   0   2   0   2   2   2   2   2
 MK-2-10                0   0   0   2   2   2   2   0   2   0   2   0   2   2   2   0   0   0   2   0   0   2   2   0   0   0   2   2   2   2   0   0   2   2   2   0   2   2   0   0   2   2   2   2   0   0   2   2   0   2   0   2   2   0   0   0   2   2   0   2   2   0   2   2   0   0   2   2   0   2   2   2   0   0   2   2   2   0   0   2   0   0   2   0   0   0   0   2   0   0   0   2   2   2   2   0   2   0   2   0   0   2   0   2   0   2   2   2   2   0   0   0   0   0   2   0   2   2   2   2   0   0   0   2   2   0   2   0   2   0   0   0   0   0   0   2   0   2   0   0   0   2   2   2   0   2   0   2   0   0   0   0   2   0   0   0   0   2   2   2   0   2   0   0   0   2   0   2   0   2   0   0   0   0   0   0   0   2   0   2   0   0   2   0   0   0   0   0   0   0   2   2   0   2   2   2   2   2   2   0
 MK-2-11                0   0   0   2   2   2   2   0   2   0   2   0   2   2   2   0   0   0   2   0   0   0   2   0   0   0   2   2   2   2   0   0   2   2   2   0   2   2   0   0   2   0   2   2   0   0   2   2   0   2   0   2   2   0   2   0   2   2   2   2   2   0   2   2   0   0   2   2   0   2   2   2   0   0   2   2   2   0   0   2   0   0   2   0   0   0   0   2   2   0   0   2   2   2   2   0   2   0   2   0   0   2   0   2   0   2   2   2   2   0   0   2   2   0   2   2   2   0   2   2   0   0   0   2   2   0   2   0   2   0   0   2   0   0   0   2   0   2   0   0   0   2   2   2   0   2   0   2   0   0   0   0   2   0   0   0   0   2   2   2   0   2   2   0   0   2   0   2   2   2   0   0   2   0   0   0   0   0   0   2   0   0   2   0   0   0   0   0   0   0   2   2   0   2   2   2   2   0   2   0
 MK-2-12                0   2   0   2   2   2   2   0   2   0   2   0   2   2   2   0   0   0   2   0   0   0   2   0   2   0   2   2   2   2   0   0   2   2   0   0   2   2   0   0   2   0   2   2   0   0   2   2   0   0   2   2   2   0   2   0   2   2   2   2   2   0   2   2   0   0   2   2   0   2   2   2   0   0   2   2   2   0   0   2   0   0   2   0   0   0   0   2   2   0   0   2   2   2   2   0   2   0   2   0   0   2   0   2   0   2   2   2   2   0   0   2   2   0   2   2   0   0   2   2   0   0   0   2   0   0   2   0   2   0   0   2   0   0   0   2   0   2   0   0   0   2   2   2   0   2   0   2   0   0   0   0   2   0   0   0   0   2   2   2   0   2   2   0   0   2   2   2   2   2   0   0   2   0   0   0   0   0   0   2   0   0   2   0   0   0   0   0   0   0   2   2   0   2   2   0   2   0   2   0
 MK-2-13                0   2   0   2   2   0   2   0   2   0   2   0   2   2   2   0   0   0   2   0   0   0   2   0   2   0   2   2   2   2   0   0   0   2   0   0   2   2   0   2   2   0   2   2   0   0   2   2   0   0   2   2   2   0   2   0   2   2   2   2   2   0   2   2   0   0   2   2   0   2   2   2   0   0   2   2   0   0   0   2   0   0   2   0   0   0   0   2   0   0   0   2   2   2   2   0   2   0   2   0   0   2   0   0   0   2   2   2   2   2   0   2   2   0   2   2   0   0   2   2   2   2   0   2   0   0   2   0   2   0   0   2   0   0   2   2   0   2   0   0   2   0   2   2   0   2   0   2   0   0   0   0   2   0   0   0   0   2   2   2   0   0   2   0   0   2   0   2   2   2   0   0   2   0   0   0   0   0   0   2   2   0   2   2   0   2   0   0   0   0   2   2   0   2   2   0   2   0   2   0
 MK-2-14                0   2   0   2   2   0   2   0   2   0   2   0   2   2   2   0   0   0   2   0   0   0   2   0   2   2   2   2   2   2   0   0   0   2   0   0   2   2   0   2   2   2   2   0   0   0   2   2   0   0   2   2   2   0   2   0   2   2   2   2   2   0   2   0   2   0   2   2   0   2   2   2   0   0   2   2   0   0   2   2   0   0   2   0   0   0   0   2   0   0   0   2   2   2   2   0   2   0   2   0   0   2   0   0   0   2   2   0   2   0   0   0   2   0   2   2   0   0   2   2   2   2   0   0   0   0   2   0   2   0   0   2   0   2   2   0   0   2   0   0   2   0   2   2   0   2   0   2   0   0   0   0   2   0   0   0   0   2   2   2   0   0   2   0   0   2   0   2   2   2   0   0   2   0   0   0   0   0   0   2   2   0   2   2   0   2   0   0   0   0   0   2   0   2   2   0   2   0   2   0
 MK-2-15                0   2   0   0   0   0   2   0   0   0   0   0   2   2   2   0   0   0   2   0   0   0   2   0   2   2   2   2   0   2   0   0   0   2   0   0   2   0   0   2   0   2   2   0   0   0   2   0   0   0   2   0   2   0   2   0   2   0   2   2   2   0   2   0   2   0   2   2   0   2   2   2   0   2   2   2   0   0   2   2   0   0   2   0   0   0   2   2   0   0   0   2   2   2   2   0   2   0   2   0   0   2   2   0   0   2   2   0   2   0   0   0   2   0   2   2   0   0   2   2   2   2   0   2   0   2   2   0   2   0   0   2   0   2   2   0   0   2   0   0   2   0   2   2   0   2   0   2   0   0   0   0   2   0   0   0   0   2   2   2   0   0   2   0   0   2   0   2   2   2   0   0   2   0   0   0   0   2   0   2   2   0   2   2   0   2   0   0   0   0   0   2   0   2   2   0   2   0   2   2
 MK-2-16                0   2   0   0   0   0   0   0   0   2   0   0   2   2   2   0   0   0   2   0   0   0   2   0   2   2   2   2   0   0   0   0   0   2   0   2   2   0   0   2   0   2   2   0   0   0   2   0   0   0   2   0   2   0   2   0   2   0   2   2   2   0   0   2   2   0   2   2   0   2   2   2   0   2   2   2   0   0   2   2   2   0   2   0   0   0   2   2   0   0   0   2   2   2   2   0   2   2   2   0   0   2   2   0   0   2   2   0   2   0   0   0   2   2   2   2   0   0   2   2   2   2   0   2   0   2   2   0   2   0   0   0   0   2   2   0   0   2   0   0   2   0   2   2   0   2   0   2   0   0   0   0   0   0   0   0   0   2   2   2   0   2   2   0   0   2   0   2   2   2   0   0   2   0   0   0   0   2   2   2   2   0   0   2   0   2   0   0   0   0   0   2   0   2   2   0   2   0   2   2
 MK-3-1                 2   0   0   0   2   0   0   0   2   0   2   2   0   2   0   2   2   0   0   2   2   0   0   2   0   2   0   0   2   0   0   2   0   0   0   2   0   0   2   2   0   2   2   2   0   0   2   2   2   2   0   2   0   0   0   2   0   0   2   2   2   0   2   2   0   2   2   2   2   0   0   0   0   2   2   0   0   0   2   0   2   2   2   0   2   2   0   0   0   0   0   2   2   0   2   0   0   0   0   0   0   0   2   2   2   0   2   2   2   2   0   0   0   0   0   0   0   2   0   0   2   2   0   0   2   2   2   0   2   0   0   2   2   0   2   0   0   0   2   2   0   0   0   2   0   2   2   0   0   2   0   0   0   0   0   2   2   0   2   2   2   2   2   0   0   0   0   2   0   0   0   0   2   0   0   2   2   2   0   2   2   0   2   2   0   2   0   2   0   2   0   0   2   0   0   0   2   0   0   2
 MK-3-2                 2   0   0   0   2   0   0   0   2   2   2   2   0   2   0   2   2   0   0   2   2   0   0   2   0   2   2   0   2   0   0   2   0   0   0   2   0   0   2   2   0   2   2   2   0   0   2   2   2   2   0   2   0   0   0   0   0   0   2   2   2   0   2   2   0   2   2   2   2   0   0   0   0   2   2   0   0   0   2   0   2   2   2   0   0   2   0   0   0   0   0   2   2   0   2   0   0   2   0   0   0   0   2   2   2   0   2   2   2   2   0   2   0   0   0   0   2   2   0   0   2   2   0   0   2   2   2   0   2   0   0   2   2   0   2   0   2   0   2   2   0   0   2   2   0   2   2   0   0   0   0   2   0   0   0   2   2   0   2   2   2   2   2   0   2   0   0   2   0   0   0   0   2   0   2   2   2   2   0   2   2   0   2   2   0   2   2   2   0   2   0   0   2   0   0   0   2   0   0   2
 MK-3-3                 0   0   0   0   2   0   0   0   2   2   2   2   0   2   0   2   2   0   0   2   2   0   0   2   0   2   2   0   2   0   0   2   2   0   0   2   0   0   2   2   0   2   2   2   0   0   2   2   2   2   0   2   0   0   0   0   0   0   2   2   2   0   2   2   0   2   2   2   2   0   0   0   0   2   2   0   0   0   2   0   2   0   2   0   0   2   0   0   0   0   0   2   2   0   2   0   0   2   2   0   0   2   2   2   2   0   2   2   2   2   0   2   0   0   2   0   2   2   0   0   2   2   0   0   2   2   2   2   2   0   0   2   2   0   2   0   2   0   2   2   0   0   2   2   0   2   2   0   0   0   0   2   0   0   0   2   0   0   2   2   2   2   2   0   2   0   0   2   2   0   0   0   2   0   2   2   2   2   0   0   2   0   2   0   0   2   0   2   0   2   0   0   2   0   0   0   2   0   0   2
 MK-3-4                 0   0   0   0   2   0   0   0   2   2   2   2   0   2   0   2   2   0   0   2   2   0   0   2   0   2   2   2   2   0   0   2   2   0   0   2   0   2   2   2   0   0   0   2   0   0   2   0   2   0   0   2   0   0   0   0   0   0   2   2   2   0   2   2   0   2   2   2   2   0   0   0   0   2   2   0   0   0   2   0   2   0   2   2   0   2   0   0   0   0   0   2   2   2   2   0   0   2   2   0   2   2   2   2   2   0   2   2   2   2   0   0   0   0   2   0   2   2   0   0   2   2   0   0   0   2   2   2   2   0   0   2   0   0   0   0   0   0   2   2   0   0   2   2   0   2   2   0   0   2   0   2   0   0   0   2   0   2   0   2   2   2   2   0   2   0   0   2   2   0   0   0   2   0   2   2   2   2   0   0   2   0   2   2   0   2   0   2   0   2   0   0   2   2   0   0   2   0   0   2
 MK-3-5                 2   2   0   2   2   0   0   0   2   2   2   2   0   2   0   2   2   0   0   2   2   0   0   2   0   2   2   2   2   0   0   2   2   0   0   0   0   2   2   2   0   0   0   2   0   0   2   0   2   0   0   2   0   0   0   2   0   0   2   2   2   0   2   2   0   2   2   2   2   0   0   0   0   2   2   0   2   2   2   0   2   0   2   2   0   2   0   0   0   0   0   2   2   2   2   0   0   2   2   0   2   2   2   2   2   0   2   2   2   2   0   0   0   0   2   2   2   2   0   0   0   2   0   0   0   2   2   2   2   0   0   2   0   0   0   0   2   0   2   2   0   0   2   2   0   2   2   0   0   2   0   2   0   0   0   2   2   2   0   2   2   2   2   0   2   0   0   0   2   0   0   0   2   0   2   2   2   2   0   0   2   0   2   2   0   2   0   2   0   2   2   0   2   2   0   0   2   0   2   2
 MK-3-6                 2   0   0   2   2   2   0   0   2   2   2   2   0   2   0   2   0   0   0   2   2   0   0   2   0   2   2   2   2   0   0   0   2   0   2   0   0   2   2   2   0   0   0   2   0   0   2   0   2   0   0   2   0   2   0   2   0   2   2   2   2   0   2   2   0   2   2   2   2   0   0   2   0   2   2   0   2   2   2   0   2   2   2   0   2   2   0   0   0   0   0   2   2   2   0   0   0   0   2   0   2   2   2   2   2   0   2   2   2   2   0   0   0   0   2   2   2   2   0   0   2   2   0   0   0   2   2   2   2   0   0   0   0   0   0   0   2   2   2   2   0   0   2   2   0   2   2   0   0   2   0   2   0   0   0   2   2   2   0   0   0   2   2   0   2   0   0   0   2   0   0   0   2   2   2   2   2   2   0   0   2   0   2   2   0   2   0   2   0   2   2   0   2   2   0   0   2   0   2   2
 MK-3-7                 2   0   0   2   2   2   0   0   2   2   2   2   0   2   0   2   0   0   0   2   2   0   0   2   0   2   2   2   2   0   0   0   2   0   2   0   0   2   2   2   0   0   0   2   0   0   2   0   2   0   0   2   0   2   0   2   0   2   0   2   2   0   2   2   0   2   2   2   2   0   0   2   0   2   2   0   2   0   2   0   2   2   2   2   2   0   0   0   2   0   0   2   2   2   0   0   0   0   2   0   2   2   2   2   2   2   0   2   2   2   0   0   0   0   2   2   2   2   2   0   0   0   0   0   0   2   2   2   2   0   0   0   0   0   0   0   2   2   2   2   0   0   2   2   0   2   2   0   0   2   0   2   0   0   0   2   2   2   0   0   0   2   2   0   2   0   0   0   2   0   0   0   0   2   2   2   2   2   0   0   2   0   2   2   0   2   0   2   0   2   2   0   2   2   0   0   2   0   2   2
 MK-3-8                 2   0   0   2   2   0   0   0   2   2   2   2   0   2   0   2   2   0   0   2   2   0   0   0   0   2   2   0   2   0   0   2   2   0   2   0   0   2   2   2   0   0   0   2   0   0   2   0   2   0   0   2   0   2   0   2   2   2   0   2   0   0   0   2   0   2   2   2   2   0   0   2   0   2   2   0   2   0   2   0   2   2   2   2   2   0   0   2   2   0   0   2   2   0   0   0   0   0   2   0   2   2   2   2   2   2   0   2   2   2   0   0   0   0   2   2   2   2   0   0   0   0   2   0   0   2   2   2   2   2   2   0   0   0   0   0   0   2   2   0   0   0   2   2   0   2   2   0   0   0   0   2   0   0   0   2   2   2   0   0   0   2   2   0   2   0   0   0   2   2   0   0   0   2   2   2   2   2   2   0   0   0   2   2   0   2   0   2   0   2   2   0   2   2   2   0   2   0   2   2
 MK-3-9                 2   0   0   0   2   0   0   0   2   2   2   2   0   2   0   2   2   0   2   2   2   0   0   0   0   2   2   0   2   0   0   2   2   0   2   0   0   2   2   2   0   0   0   2   0   0   2   2   2   0   0   2   0   2   0   0   2   2   0   2   0   0   0   2   0   2   2   2   2   0   0   2   0   2   2   0   0   2   2   0   2   2   2   2   2   0   0   2   2   0   0   0   2   0   0   2   0   0   2   0   2   2   2   2   2   2   0   2   0   0   2   0   0   0   2   2   0   2   0   0   0   0   2   0   2   2   0   2   2   2   0   0   0   0   0   2   0   2   2   0   0   0   2   2   0   2   2   0   0   0   2   2   0   2   0   2   2   0   0   0   0   2   2   0   0   0   0   0   2   2   0   0   0   2   2   2   2   2   2   0   0   0   2   2   0   2   0   2   0   2   2   2   0   2   2   0   2   0   2   2
 MK-3-10                0   0   0   0   2   0   0   0   0   2   2   2   0   2   0   2   2   0   2   2   2   0   0   0   0   2   2   2   2   0   0   2   2   0   0   2   0   0   2   2   2   0   0   2   0   0   2   2   0   2   0   2   0   2   0   2   2   2   0   2   0   0   0   2   0   2   2   2   0   0   0   2   0   2   2   0   0   2   2   0   2   2   2   2   2   0   0   2   2   0   0   0   2   0   0   2   0   0   2   2   2   2   2   2   2   2   0   2   0   2   2   2   0   0   2   2   0   0   0   0   0   0   0   0   2   2   0   2   2   2   0   0   0   0   0   2   0   2   2   0   0   0   2   2   0   2   2   0   0   0   2   2   0   2   0   2   0   0   0   0   0   2   2   0   0   0   0   2   2   2   2   0   0   2   2   2   2   2   2   0   2   0   2   2   0   2   2   2   0   2   2   2   0   2   2   0   2   0   2   2
 MK-3-11                0   0   0   0   2   0   0   0   0   0   2   2   0   2   0   2   2   2   2   2   2   0   0   2   0   2   2   0   2   0   0   2   2   0   0   2   0   0   2   2   2   0   0   2   0   0   2   2   0   2   0   2   0   2   0   2   2   2   0   0   0   0   0   2   0   2   2   2   0   0   0   2   0   2   2   0   0   2   2   0   2   2   2   2   2   0   0   2   0   0   0   0   2   0   0   2   0   0   2   2   2   2   2   2   0   2   0   2   0   2   2   0   0   0   2   2   0   0   0   0   0   0   0   2   2   2   0   2   2   2   0   0   0   0   0   0   0   2   2   0   0   0   2   2   2   2   2   0   0   0   2   0   0   2   0   2   0   0   0   0   0   2   2   0   0   0   0   2   2   2   2   0   0   2   2   2   2   2   2   0   2   0   2   2   0   2   2   2   0   2   2   2   0   2   2   0   2   0   2   2
 MK-3-12                0   0   0   0   2   0   0   0   2   0   2   2   0   2   0   2   2   2   2   2   2   0   0   0   0   2   2   0   2   0   0   2   2   0   0   2   0   0   2   2   2   0   0   2   0   0   2   2   0   2   0   2   0   2   0   2   2   2   0   0   2   0   0   2   2   2   2   2   0   0   0   2   0   2   2   2   2   2   2   2   2   2   2   2   2   0   2   2   0   0   0   0   2   0   0   2   0   0   2   2   2   2   2   2   0   2   0   2   0   2   2   0   0   0   2   2   0   2   0   0   0   0   0   2   2   2   0   2   2   0   0   0   0   0   0   0   0   2   2   0   0   0   2   2   2   2   2   0   0   0   2   0   0   0   0   2   0   0   0   0   0   2   2   0   0   0   0   2   0   2   2   0   0   2   2   2   2   2   2   0   2   0   2   2   0   2   2   2   0   2   2   2   0   2   2   0   2   0   2   2
 MK-3-13                0   0   0   0   2   0   0   0   2   0   2   2   0   2   0   2   2   0   2   2   2   0   0   0   0   2   2   0   2   0   2   2   0   0   0   2   0   0   2   2   2   0   0   2   2   0   2   2   0   2   0   2   0   2   0   2   2   2   0   0   2   0   0   2   2   0   2   2   0   0   0   2   2   2   2   2   2   2   2   2   2   2   2   2   0   2   2   2   0   0   0   0   2   2   0   2   0   0   2   2   2   2   2   2   0   2   0   0   0   2   2   0   0   2   2   2   0   2   0   0   0   0   0   2   2   2   0   2   2   0   0   0   0   0   0   0   2   2   2   0   2   0   2   2   2   2   2   0   0   0   2   0   0   0   0   2   0   0   0   0   0   2   0   0   0   0   0   2   0   2   0   0   0   0   2   2   2   2   2   2   2   0   2   2   0   2   2   2   0   2   2   2   0   2   2   2   2   0   2   2
 MK-3-14                0   0   0   0   2   0   2   0   2   0   2   2   0   2   0   2   2   0   2   2   2   0   0   0   0   2   2   0   2   0   2   2   0   0   0   2   0   0   2   2   2   0   0   2   2   0   2   2   0   2   0   2   0   2   0   2   2   0   0   0   2   0   0   2   2   0   2   2   0   0   0   2   2   2   2   2   2   2   2   2   2   2   2   2   0   2   2   2   0   0   0   0   2   2   0   2   0   0   2   2   2   2   2   2   0   2   0   0   0   0   2   0   0   2   2   2   0   2   0   0   0   0   0   2   0   2   0   2   2   0   0   0   0   0   0   0   2   2   2   0   2   0   2   2   2   2   2   0   0   0   2   0   0   0   0   2   0   0   0   0   0   2   0   0   0   0   0   2   0   2   0   0   0   0   2   2   2   2   2   2   2   0   2   2   0   2   2   2   0   2   2   2   0   2   0   2   2   2   2   2
 MK-3-15                0   2   2   0   2   2   2   0   2   0   2   2   0   2   0   2   2   0   0   2   2   0   2   0   0   2   2   0   2   0   2   2   0   0   0   2   0   0   2   2   2   0   0   2   2   0   2   0   0   2   0   2   0   2   0   2   2   0   0   0   2   0   0   2   2   0   2   2   0   0   2   2   2   2   2   2   2   2   2   2   2   2   2   2   0   2   2   2   0   0   0   0   0   2   0   2   2   0   2   2   2   2   2   2   0   0   0   0   0   0   2   0   0   2   2   2   0   2   2   0   0   0   0   2   0   2   2   2   2   2   0   0   0   0   0   0   2   2   2   0   2   0   2   0   2   2   2   0   0   0   2   0   0   0   2   2   2   0   0   0   2   2   0   0   2   0   0   2   0   2   0   0   0   0   2   2   2   2   2   2   2   0   2   2   0   2   2   2   0   2   2   2   0   2   2   2   2   2   2   2
 MK-3-16                0   2   2   0   2   2   2   0   2   0   0   2   2   2   0   2   2   0   0   2   2   2   2   0   0   2   0   0   2   0   2   2   0   0   0   2   0   2   2   2   2   0   0   2   2   0   2   0   0   2   0   2   0   2   0   2   2   0   2   0   2   0   0   2   0   0   2   2   0   0   2   2   2   2   2   2   2   2   2   2   2   2   2   2   0   2   2   2   2   2   0   0   0   0   0   2   2   0   2   2   2   2   2   2   0   0   0   0   0   2   2   0   0   2   0   2   0   2   2   0   0   0   0   2   2   2   2   2   2   0   0   0   2   0   0   0   2   2   0   0   2   2   2   0   2   2   2   0   0   0   2   0   0   0   2   2   2   0   0   0   2   2   0   0   2   0   0   2   0   2   2   0   0   0   2   2   2   2   2   2   2   0   2   2   0   0   2   2   0   2   2   2   0   0   2   2   2   2   0   2
 MK-4-1                 0   0   2   0   0   2   0   0   2   0   0   2   2   0   2   2   2   0   2   0   0   0   2   0   2   0   2   0   0   2   0   0   0   0   0   0   2   0   0   2   2   2   2   0   0   0   0   0   0   0   2   0   0   0   0   0   2   0   2   2   0   0   0   2   2   0   0   2   0   0   0   0   2   0   2   0   0   0   0   0   2   0   2   2   2   2   2   2   0   0   2   2   2   0   0   0   0   2   2   0   0   0   0   2   2   0   0   0   0   0   2   0   0   2   2   0   2   0   2   2   2   0   2   0   0   2   2   0   2   2   2   0   0   2   2   2   0   0   2   2   2   0   0   0   0   0   2   2   0   2   0   0   0   0   0   2   0   0   0   2   2   2   0   2   0   2   2   0   2   2   0   0   0   0   0   2   2   0   0   2   0   0   0   2   2   2   0   0   2   2   0   0   2   0   2   0   0   2   0   0
 MK-4-2                 2   0   2   0   0   2   0   0   2   0   0   2   2   0   2   2   2   0   2   0   2   0   0   0   2   0   2   0   0   2   0   2   0   0   0   0   2   0   0   2   2   2   2   0   0   0   0   2   0   0   0   0   0   0   0   0   2   0   2   2   0   0   0   0   2   2   0   2   0   0   0   0   2   0   0   2   0   0   0   0   2   0   2   2   2   2   2   2   0   0   2   2   2   0   0   0   0   2   2   0   0   0   0   2   2   0   0   0   0   2   2   2   0   2   2   0   2   0   2   2   2   0   2   0   0   2   2   0   2   2   2   0   0   2   2   2   0   0   2   2   2   0   0   0   0   0   2   2   0   2   0   0   0   0   0   2   0   0   0   2   2   2   0   2   0   2   0   0   2   2   0   0   0   2   0   2   2   0   2   0   0   0   0   2   2   0   0   0   2   2   0   2   2   0   0   0   0   2   0   2
 MK-4-3                 2   0   2   2   0   0   0   2   2   0   2   2   2   2   2   2   2   0   2   0   2   0   0   0   2   0   2   2   0   2   0   2   0   0   0   0   2   0   0   2   2   2   2   2   0   0   0   0   0   0   0   0   0   2   0   0   2   0   2   2   0   0   0   0   2   2   0   2   0   0   0   0   2   0   0   2   0   0   0   0   2   2   0   2   2   2   2   2   0   0   2   2   2   0   0   2   0   2   0   0   0   0   0   0   2   0   2   0   0   2   2   2   0   2   2   2   2   0   2   2   2   0   0   0   0   2   2   0   2   0   2   0   0   2   2   0   0   0   2   2   2   0   0   0   0   0   2   2   0   2   0   0   0   2   0   0   0   0   0   0   2   2   0   2   0   2   0   0   2   0   0   0   0   2   0   0   0   0   2   0   0   0   0   2   2   0   0   0   2   2   0   2   2   0   0   2   0   2   0   2
 MK-4-4                 2   0   2   2   0   0   0   2   2   0   0   2   2   0   2   2   2   0   2   0   2   0   0   0   2   0   2   2   0   2   0   2   0   0   2   0   2   0   0   2   2   2   2   2   0   0   0   0   0   0   0   0   0   2   0   0   2   0   2   2   0   0   0   0   2   2   0   2   0   0   0   0   2   0   0   2   0   0   0   0   2   2   0   2   2   2   2   2   0   0   2   2   2   0   0   2   0   2   2   0   0   0   0   0   2   0   2   0   0   2   2   0   0   2   2   2   2   0   2   2   2   0   2   0   0   2   2   0   2   0   2   0   0   2   2   0   0   0   2   2   2   0   0   0   0   0   2   0   0   2   0   0   0   2   0   0   0   2   0   0   2   2   0   2   2   2   0   0   2   0   0   0   2   2   0   0   0   0   2   0   0   0   0   2   2   0   0   2   2   2   0   2   2   0   0   2   0   2   0   2
 MK-4-5                 2   0   2   2   0   0   0   2   2   0   0   2   2   0   2   0   2   0   2   0   2   0   0   2   2   0   0   0   2   2   0   2   0   0   0   0   2   0   0   2   2   2   2   2   0   0   2   0   0   0   0   0   0   2   0   0   2   0   2   2   0   0   0   0   2   2   0   2   0   0   0   0   2   0   0   2   0   0   0   0   2   2   0   2   2   2   2   2   0   0   2   2   2   0   0   2   0   2   2   0   0   0   2   0   2   2   2   0   0   2   2   0   0   2   0   2   2   0   2   2   2   0   2   0   0   2   0   0   2   0   2   0   0   2   2   0   0   0   0   2   2   0   0   0   0   0   2   0   2   2   0   0   0   0   0   0   0   2   0   0   2   2   0   0   2   2   2   2   2   0   0   0   2   2   0   0   0   0   0   0   0   0   0   2   2   0   2   2   2   2   0   2   2   0   2   2   0   2   0   2
 MK-4-6                 2   2   2   0   0   0   0   2   2   0   0   2   2   0   2   0   2   2   2   0   2   0   0   2   0   0   0   2   2   2   0   2   0   0   0   0   0   0   0   2   2   2   2   2   0   0   2   0   0   0   0   0   0   2   0   0   2   0   0   2   0   0   0   0   2   2   0   2   0   0   0   0   2   0   2   2   0   0   0   0   2   2   2   2   2   2   2   2   0   0   2   0   2   0   0   2   0   2   2   0   0   0   2   2   2   2   2   0   0   2   2   0   0   0   0   2   2   0   0   2   0   2   2   2   0   2   0   0   2   0   2   0   0   2   2   2   0   0   0   2   2   0   0   0   0   0   2   0   2   2   0   0   0   0   0   0   0   2   0   0   2   2   0   0   0   2   2   0   2   0   0   2   2   2   0   0   0   0   0   2   0   0   0   0   2   0   0   0   2   2   0   0   2   0   2   2   0   2   2   2
 MK-4-7                 2   2   0   0   0   0   0   2   2   0   2   2   2   0   2   0   2   2   2   0   2   2   0   2   0   0   2   2   2   2   0   2   0   0   0   0   0   0   0   2   0   2   2   2   0   0   2   0   0   0   0   0   0   2   0   0   2   0   0   2   0   0   0   0   2   0   0   2   0   0   0   0   2   0   2   2   0   0   2   0   2   2   2   0   2   2   2   2   0   0   2   0   2   0   0   2   0   2   2   0   0   0   2   2   0   2   2   0   0   2   2   0   0   0   0   2   2   0   0   2   0   2   2   2   0   2   0   0   2   0   2   0   0   0   0   2   2   0   0   2   2   0   0   0   0   0   2   0   2   2   0   0   0   0   0   0   0   2   0   0   0   2   2   0   0   2   2   0   2   0   0   2   2   2   0   0   0   0   0   0   0   0   0   0   2   0   0   0   2   2   0   0   2   0   2   2   0   2   2   2
 MK-4-8                 2   2   0   0   2   0   2   2   2   0   2   2   2   0   2   0   2   2   2   0   2   2   0   2   2   0   2   2   2   2   0   2   0   0   0   2   0   0   0   2   0   2   2   2   0   0   2   0   0   0   0   0   0   2   2   0   2   2   2   2   0   0   0   0   0   0   0   2   0   0   0   0   2   0   2   2   0   0   2   2   0   2   2   0   2   2   2   2   0   0   2   0   2   0   0   2   0   2   2   0   0   0   2   2   0   0   2   0   0   2   2   0   2   0   0   2   2   0   2   2   0   2   0   2   0   2   0   0   2   0   2   0   2   0   0   2   2   2   0   2   2   0   0   2   0   0   2   0   2   2   0   0   0   0   0   0   0   2   0   0   0   2   2   0   0   2   2   0   2   0   0   0   2   2   0   0   0   0   0   0   0   0   0   0   2   2   0   0   2   2   0   0   2   0   2   2   0   2   2   2
 MK-4-9                 2   2   0   2   2   0   2   2   2   0   2   2   2   0   2   0   2   2   2   0   2   0   0   2   2   0   0   2   2   2   0   2   0   0   0   2   0   0   0   2   0   2   2   2   0   2   2   0   0   0   2   0   0   2   0   0   2   2   2   2   0   0   0   0   0   0   0   2   0   0   0   0   2   0   2   0   2   0   2   2   0   0   2   2   2   0   2   2   0   0   2   0   2   2   0   2   0   0   2   0   0   0   2   2   0   0   2   0   0   2   2   0   0   0   0   2   0   0   2   2   0   2   0   2   0   2   0   0   2   0   2   0   2   0   0   2   2   2   0   2   2   0   0   2   0   0   2   0   2   2   0   0   2   0   0   0   0   2   0   0   0   2   2   0   0   2   2   0   2   0   0   0   2   2   0   0   0   0   0   0   0   0   0   0   2   2   0   0   2   2   0   0   2   0   2   2   0   2   2   2
 MK-4-10                2   2   2   2   2   0   2   2   2   0   2   2   2   0   2   0   2   2   2   0   2   0   0   2   2   0   0   2   2   2   0   2   0   2   0   2   0   0   0   2   2   2   2   2   0   2   2   0   0   0   2   0   2   2   0   0   2   2   2   2   0   0   0   0   0   2   2   2   0   0   2   0   2   0   2   0   2   0   0   2   0   0   2   2   2   0   2   2   0   0   2   0   0   2   0   0   0   2   2   0   0   0   2   2   0   0   2   0   0   2   2   0   0   0   0   2   2   0   2   2   2   2   0   2   0   0   0   0   2   0   2   0   2   0   0   2   2   2   2   0   2   0   0   2   0   0   2   0   2   2   0   0   2   0   0   0   0   2   0   0   2   2   0   0   0   2   2   0   2   0   0   0   2   2   0   0   0   0   0   2   0   0   0   0   2   2   0   0   0   2   0   0   2   0   2   2   0   2   2   2
 MK-4-11                2   2   2   0   2   0   2   2   2   0   2   2   2   0   2   0   2   2   2   0   2   0   2   2   2   0   0   0   2   2   0   0   0   2   0   2   0   2   0   2   2   2   2   2   0   2   2   0   0   0   2   0   0   2   0   0   2   2   2   2   0   2   0   0   0   2   0   2   2   0   2   0   2   0   2   0   2   0   0   0   0   0   2   2   2   0   2   2   0   0   2   0   0   2   0   0   0   2   2   0   0   0   2   2   0   2   2   0   2   2   2   0   0   2   0   2   2   0   2   2   2   2   0   2   0   0   0   0   2   0   2   0   0   0   0   2   2   2   0   0   2   0   0   2   0   0   0   0   2   2   2   0   2   0   0   0   0   2   0   0   2   2   0   0   0   2   0   0   2   0   0   2   0   2   0   0   0   0   2   2   0   0   0   0   2   2   0   0   0   2   0   0   2   0   2   2   0   2   2   2
 MK-4-12                2   0   2   0   2   0   2   2   2   0   2   2   2   0   2   0   2   2   2   2   2   2   2   2   2   0   0   0   2   0   0   2   0   0   0   2   0   2   0   2   2   2   2   2   0   2   0   2   2   0   2   0   0   2   0   0   0   2   2   2   0   0   0   0   0   2   0   0   2   0   2   0   2   0   2   0   2   2   0   0   0   0   0   2   2   0   2   2   2   0   2   0   0   2   0   0   2   2   2   2   0   0   2   2   0   2   2   2   0   2   2   0   0   2   2   2   2   0   2   2   2   2   0   2   2   0   0   0   2   2   2   0   0   0   0   2   2   2   0   0   2   0   0   2   0   0   0   0   2   2   2   0   2   0   0   0   0   2   0   2   2   2   0   0   0   2   0   0   2   0   0   2   0   2   0   0   0   2   2   2   0   0   0   0   2   2   0   0   0   2   0   0   2   0   2   2   0   2   2   2
 MK-4-13                0   0   2   0   2   0   2   2   2   0   2   2   2   0   2   0   2   2   2   2   2   2   2   0   2   0   0   0   0   0   0   2   0   0   0   2   0   2   0   2   2   2   2   2   0   2   0   2   2   0   2   0   0   2   2   0   0   2   2   2   0   0   0   0   2   2   0   0   2   0   0   2   2   0   2   0   2   2   2   0   0   0   0   2   2   0   2   2   2   0   2   0   0   2   0   0   2   2   2   2   0   2   2   2   0   2   2   2   0   2   2   2   0   2   2   2   2   0   2   2   2   2   2   2   2   2   0   0   2   2   2   0   0   0   0   2   2   2   0   0   2   0   0   2   0   0   0   0   2   2   2   0   2   0   0   0   0   2   0   2   2   2   0   0   0   2   0   0   2   0   0   2   0   2   0   0   0   2   0   2   0   0   0   0   2   2   0   0   0   2   0   0   2   0   2   2   0   2   2   2
 MK-4-14                0   0   2   0   2   0   2   2   2   0   2   2   2   0   2   0   2   2   2   2   2   2   0   0   0   0   0   2   0   0   0   2   0   0   0   0   0   2   0   2   2   2   2   2   0   2   0   2   2   0   2   0   0   2   2   0   0   2   2   2   0   0   0   0   2   2   2   0   2   0   0   2   2   0   2   0   2   2   2   2   0   0   0   2   2   0   2   0   2   0   2   0   0   2   0   0   2   2   2   2   2   2   2   2   0   2   2   2   0   2   2   2   0   2   2   2   2   0   2   2   2   2   2   2   2   2   0   0   2   2   0   0   0   0   0   2   0   2   0   0   2   0   0   2   0   0   0   0   2   2   2   0   2   0   0   0   0   0   0   2   0   0   0   0   0   2   0   2   2   2   0   2   0   2   2   0   0   2   0   2   0   2   0   0   2   0   0   0   0   2   0   0   2   0   2   2   0   2   2   2
 MK-4-15                0   0   2   0   2   0   2   2   2   0   2   2   0   0   2   0   2   2   2   2   2   2   0   0   0   0   0   2   0   0   0   2   0   0   0   0   0   2   0   2   2   2   0   2   0   2   0   2   2   0   2   0   0   2   2   0   0   2   2   2   2   0   2   0   2   2   2   0   2   0   0   2   2   0   2   0   2   2   2   2   0   0   0   2   2   0   2   0   2   0   2   0   0   2   0   0   2   2   2   2   2   2   2   2   0   2   2   2   0   2   2   2   0   2   2   2   2   0   2   2   2   2   2   2   2   2   0   0   2   0   0   0   0   0   0   2   0   0   0   0   2   0   0   2   0   0   0   0   2   2   2   0   2   0   0   0   0   0   0   2   0   0   0   0   0   2   0   0   2   2   0   2   0   2   2   0   0   2   0   2   0   2   0   2   2   0   0   0   0   2   0   0   2   0   2   0   0   2   2   2
 MK-4-16                0   0   2   0   2   0   2   2   2   0   2   2   0   0   0   0   2   2   2   2   2   2   0   0   0   0   0   2   0   0   0   2   0   2   0   0   0   2   0   0   2   2   0   0   0   2   0   2   2   0   2   0   0   2   2   0   0   2   2   2   2   0   2   0   2   2   2   0   2   0   0   2   2   2   2   0   2   2   0   2   0   2   0   2   2   0   2   0   2   0   2   0   0   2   0   0   2   2   2   2   2   2   2   2   0   2   2   2   0   2   2   0   0   2   2   2   2   0   2   2   2   2   2   2   2   2   0   0   2   0   2   0   0   0   2   2   0   2   0   0   2   0   0   2   2   0   0   0   2   2   2   0   2   0   0   0   0   0   0   2   2   0   0   0   0   2   0   0   2   2   2   2   0   2   2   0   0   0   0   2   2   0   0   2   0   0   0   0   0   2   0   0   2   0   2   2   0   2   2   2
 MK-5-1                 2   0   2   0   2   0   2   0   0   0   2   0   2   2   2   0   0   2   0   2   2   2   0   0   0   2   0   0   2   2   0   0   2   0   2   0   2   0   2   0   2   2   0   2   0   0   2   2   0   0   0   2   2   2   2   0   0   0   2   0   2   0   2   2   2   2   0   0   2   2   0   2   2   2   2   2   0   0   0   0   2   0   2   2   2   2   2   2   0   0   2   0   0   2   2   2   2   2   2   0   0   2   2   2   2   2   0   0   0   2   0   0   2   2   0   0   2   0   2   2   2   2   0   0   0   2   0   2   0   2   0   0   0   0   0   2   0   2   0   2   2   0   2   2   0   2   2   2   2   2   2   0   0   0   2   0   0   2   2   2   0   0   2   2   2   2   0   0   2   2   0   0   0   0   2   2   0   0   2   2   0   2   0   2   2   0   0   0   2   2   2   0   2   0   2   0   2   0   2   2
 MK-5-2                 0   0   2   0   2   0   2   0   0   2   0   2   2   2   2   0   0   2   2   2   2   2   0   0   0   2   0   0   2   2   0   0   2   2   2   0   2   0   2   0   0   2   2   2   0   0   2   2   0   0   0   2   2   2   2   0   0   0   2   0   2   0   2   2   2   2   0   0   2   2   0   2   2   2   2   2   0   0   0   0   0   2   2   2   2   2   2   2   2   0   0   0   0   2   2   2   2   2   2   0   0   2   2   2   2   0   0   0   0   2   0   0   2   0   0   0   2   0   2   2   2   2   0   0   0   2   0   2   0   2   0   0   0   0   0   2   0   2   0   2   2   0   0   0   0   0   2   0   2   0   2   0   0   0   2   0   0   2   2   2   0   0   2   2   2   2   0   0   2   2   0   0   0   0   2   0   0   0   2   2   0   2   2   2   2   0   0   0   2   2   2   0   2   2   0   2   2   0   2   2
 MK-5-3                 0   0   2   0   2   0   2   0   0   0   0   0   2   2   2   0   0   2   2   2   0   2   0   0   0   2   0   0   2   2   0   0   2   2   0   2   2   0   2   0   0   2   2   2   0   0   2   0   0   0   0   2   2   2   2   0   0   0   2   0   2   0   2   2   2   2   2   0   2   2   0   2   2   2   2   2   0   0   0   0   0   2   2   0   0   2   2   2   2   0   0   0   0   2   2   2   2   2   2   0   0   2   2   2   2   0   0   0   0   2   0   0   2   0   0   0   2   0   2   2   2   2   0   2   0   0   0   2   0   2   0   0   0   0   0   2   0   2   0   2   2   0   0   0   0   0   2   0   2   0   2   0   0   0   2   0   0   2   2   2   0   0   2   2   2   2   0   0   0   2   0   0   0   0   2   0   0   0   2   0   0   2   2   2   2   2   0   0   2   2   2   0   2   2   0   2   2   0   2   2
 MK-5-4                 0   0   2   0   2   2   2   0   0   0   0   0   2   2   2   0   0   2   2   2   0   2   0   0   0   2   0   0   2   2   0   0   0   2   0   2   2   0   2   0   0   2   2   2   0   0   2   0   0   0   0   2   0   2   2   0   0   0   2   0   2   0   2   2   2   2   2   0   2   0   0   2   2   2   2   2   0   0   0   0   0   2   2   0   0   2   2   2   2   0   0   2   0   0   2   2   0   2   2   0   0   2   2   2   2   0   0   0   0   2   0   2   2   0   0   0   2   0   2   2   2   2   0   2   0   0   0   2   0   0   0   0   0   0   0   2   0   2   0   2   2   0   0   0   0   0   2   0   2   0   2   0   2   0   0   2   0   2   2   2   2   0   2   2   2   2   0   0   0   2   0   0   0   0   2   0   0   0   0   2   0   2   2   2   2   2   0   0   2   0   2   0   0   0   0   2   2   2   2   2
 MK-5-5                 0   0   2   0   2   2   2   2   2   0   0   0   2   2   2   0   0   2   2   2   0   2   0   0   0   2   0   0   2   2   0   0   0   2   0   0   2   0   2   0   0   2   2   2   0   0   2   2   0   0   2   2   0   2   2   0   0   0   2   0   0   0   2   2   2   2   2   0   2   0   2   0   2   2   2   2   0   0   0   0   0   2   2   0   0   2   0   2   2   0   0   2   2   0   2   2   0   2   2   0   0   2   2   2   2   0   0   2   0   2   0   2   2   0   0   2   2   0   2   2   2   2   0   2   0   0   0   2   0   0   0   2   0   0   0   2   0   2   0   0   2   0   0   0   0   0   2   0   2   0   2   0   2   2   0   0   2   2   2   0   2   0   2   0   2   2   0   0   0   0   0   0   0   0   2   0   2   0   0   2   0   2   2   2   2   2   0   0   2   0   2   0   2   0   0   2   2   2   0   2
 MK-5-6                 0   0   2   2   2   0   2   2   2   0   0   0   2   2   2   0   0   0   2   2   2   2   0   0   0   2   0   0   2   2   0   0   0   0   0   0   2   0   2   0   0   2   2   2   2   0   2   2   0   2   2   2   0   0   2   0   0   0   2   0   0   2   2   2   2   2   2   2   2   0   2   0   2   2   2   2   0   0   2   0   0   2   2   0   0   2   2   2   2   2   0   2   2   0   2   2   0   2   2   0   0   2   2   2   2   0   0   2   0   2   0   2   2   0   2   2   2   0   2   2   2   2   0   2   0   2   2   2   0   0   0   0   0   2   0   2   0   2   0   0   2   0   0   0   0   0   0   0   2   2   2   0   2   2   0   0   2   0   2   0   2   0   2   0   2   0   0   0   0   0   0   0   0   0   2   0   2   0   0   2   2   2   2   2   2   2   0   2   2   0   2   0   2   0   0   2   2   2   0   2
 MK-5-7                 0   2   0   2   2   0   2   2   2   0   0   0   2   2   2   0   0   0   2   2   2   2   0   2   0   2   0   0   0   2   0   0   0   0   0   0   2   0   2   2   2   2   2   2   2   0   2   2   0   2   2   2   0   0   2   0   0   0   2   0   0   2   2   2   2   2   0   0   2   0   2   0   2   2   2   2   0   0   2   0   0   2   2   0   0   2   2   2   2   2   2   0   2   2   2   2   0   2   2   0   0   2   2   2   2   0   0   0   0   2   0   2   2   0   2   2   2   0   2   2   2   0   0   2   0   2   2   2   0   0   2   0   0   2   0   2   0   2   0   0   2   0   0   0   0   0   0   0   2   2   2   2   2   2   0   0   2   0   2   0   2   0   2   0   2   0   0   0   0   0   0   0   0   0   2   0   2   0   0   2   2   2   2   0   2   2   0   2   2   0   2   0   2   0   0   2   2   2   0   2
 MK-5-8                 0   2   0   2   2   0   2   2   2   0   0   0   2   2   2   0   0   0   2   2   2   2   0   0   0   2   0   0   0   2   0   0   0   0   0   2   2   0   2   2   2   2   2   2   2   0   2   2   0   2   2   0   0   0   2   0   0   0   2   0   0   2   2   2   2   2   0   0   2   0   2   0   2   2   0   2   0   0   2   0   2   2   2   0   0   2   2   0   2   2   2   2   2   2   2   2   0   2   0   0   0   2   2   2   2   0   0   0   0   2   0   2   2   0   2   2   2   0   2   2   2   0   0   2   0   2   2   0   0   0   2   0   2   2   0   2   2   2   0   0   2   0   0   0   0   0   0   0   2   2   2   2   2   0   0   0   2   0   2   0   2   0   2   0   2   0   0   0   2   0   0   0   0   2   2   0   2   0   0   2   2   2   2   0   2   2   0   2   0   2   2   0   2   0   0   2   2   0   0   2
 MK-5-9                 0   2   0   2   2   0   2   2   2   0   0   0   2   2   2   0   0   0   2   2   2   2   0   0   0   2   0   0   0   2   0   0   0   0   0   0   2   0   2   0   2   2   2   2   0   2   2   2   0   2   2   0   0   0   0   0   0   2   0   0   0   2   2   2   2   0   0   0   2   0   2   0   2   2   0   2   0   0   2   0   0   2   2   0   2   2   2   0   2   2   2   2   2   2   2   2   0   2   0   2   0   0   2   2   2   2   0   0   0   2   0   2   2   2   2   2   2   0   2   2   2   0   0   0   0   0   2   0   0   0   2   0   2   0   0   2   2   2   0   0   2   0   0   0   0   0   0   0   2   2   2   2   0   0   0   0   2   0   2   2   2   0   2   0   2   0   0   0   2   0   0   0   0   2   2   0   2   0   0   2   2   2   2   0   2   2   0   2   0   2   2   0   2   0   0   0   2   2   0   2
 MK-5-10                0   2   0   2   2   0   2   2   2   0   0   0   2   2   2   0   0   0   2   2   2   2   0   0   0   2   0   2   0   2   0   0   0   0   0   0   0   0   2   0   2   2   2   2   0   0   2   2   0   2   2   0   0   0   0   0   0   0   0   0   0   2   2   2   2   0   0   0   2   0   2   0   2   2   0   2   2   2   2   0   0   2   2   0   2   2   0   0   2   2   2   2   2   2   2   0   0   2   0   2   0   0   2   2   2   2   0   0   0   2   0   2   2   2   2   2   2   0   2   2   2   0   0   0   0   0   0   0   0   0   2   0   2   0   2   2   2   2   0   0   2   0   0   0   0   0   0   0   2   2   2   2   0   0   0   0   2   0   2   0   2   0   0   0   2   0   2   0   2   0   0   0   0   2   2   0   2   0   0   2   2   2   2   2   2   2   0   2   0   2   2   2   2   0   0   0   2   2   0   0
 MK-5-11                0   2   2   2   2   0   2   2   2   0   0   0   0   2   2   0   0   0   0   2   2   2   0   0   0   2   0   2   2   0   0   0   0   0   0   0   2   0   2   0   2   2   2   2   0   0   2   2   0   0   2   0   0   0   0   0   0   0   0   0   0   2   2   2   2   0   0   0   2   0   2   0   2   2   0   2   2   2   2   0   0   2   2   0   2   2   2   2   2   2   0   2   2   2   0   2   0   2   0   2   0   0   2   2   2   2   0   0   0   2   0   2   2   2   2   2   0   0   2   2   2   0   0   0   0   0   0   0   0   0   2   0   2   0   2   2   2   2   0   0   2   0   0   0   0   0   0   0   2   0   2   2   0   0   0   0   2   0   2   2   2   0   0   0   2   0   2   0   2   0   0   0   0   0   2   0   2   0   0   2   2   2   2   2   2   2   0   2   0   2   2   2   2   0   0   0   2   2   0   0
 MK-5-12                0   2   2   0   2   0   2   2   2   0   0   0   0   2   2   0   0   0   0   2   2   0   0   0   0   0   0   2   2   0   0   0   0   0   0   2   2   0   2   0   0   0   2   2   0   0   2   2   0   0   2   0   0   0   2   0   0   0   0   2   0   2   2   2   2   0   0   0   2   0   2   0   2   2   0   2   2   2   2   0   0   2   2   0   2   2   2   0   2   2   2   2   2   0   0   2   0   2   0   2   0   0   2   2   0   2   0   0   0   2   0   2   2   2   2   2   0   0   2   0   2   0   0   0   0   0   0   0   0   0   2   0   2   2   2   2   2   2   0   0   0   0   0   0   0   0   0   0   2   0   2   2   0   0   0   0   2   0   0   2   2   0   0   0   2   0   2   0   2   0   0   0   0   0   2   0   2   0   0   2   2   2   0   2   2   2   0   2   0   0   2   2   2   0   2   0   0   2   2   0
 MK-5-13                0   2   2   0   2   0   2   2   0   0   0   0   0   2   2   0   0   0   2   2   2   0   0   0   0   0   0   2   2   2   0   0   0   0   0   2   2   0   2   0   0   0   2   2   0   0   2   2   0   0   2   0   0   0   2   0   0   0   0   2   0   2   2   2   2   2   0   0   2   0   2   0   2   2   0   2   2   0   2   2   0   2   0   0   0   2   2   0   2   2   2   2   2   0   0   2   0   2   0   2   2   0   2   2   0   2   0   0   2   2   0   2   2   2   2   2   2   0   2   0   2   0   0   0   0   0   0   0   0   0   2   0   2   2   2   2   0   2   0   0   0   0   0   0   2   0   0   0   0   0   2   2   0   0   2   0   2   0   0   2   2   0   0   0   2   0   2   0   0   0   0   0   0   0   2   0   2   0   0   2   2   2   0   2   0   0   0   2   0   2   2   0   2   0   2   0   0   2   2   0
 MK-5-14                0   2   2   0   2   0   2   2   0   0   0   0   0   2   2   0   0   0   2   2   2   0   0   0   0   0   0   0   2   0   2   0   0   2   0   2   2   0   2   0   0   0   2   2   0   0   2   2   0   0   2   0   0   0   2   0   0   0   0   0   0   2   2   2   2   2   0   0   2   2   2   0   2   2   0   2   2   0   2   2   0   2   0   0   0   2   2   0   2   2   2   2   2   0   0   2   0   2   0   2   2   0   2   2   0   2   0   2   2   2   0   2   2   0   2   2   2   0   2   0   2   0   0   2   0   0   0   0   0   0   0   2   2   0   2   2   0   2   0   0   0   0   0   0   2   0   0   0   0   0   2   2   0   0   2   0   2   0   0   2   2   0   2   2   2   0   2   0   0   0   0   2   0   0   2   0   2   0   0   2   2   2   0   2   0   0   0   2   0   2   2   0   2   0   2   0   0   2   2   2
 MK-5-15                2   2   2   0   2   0   2   2   0   0   0   0   0   2   2   0   0   2   2   2   2   0   0   0   0   0   0   2   2   0   2   0   0   2   0   2   2   0   2   0   0   0   2   2   0   0   2   2   0   0   2   0   0   0   2   0   0   0   0   2   0   0   2   2   2   2   0   0   2   2   2   2   2   2   0   2   0   0   2   2   0   2   0   0   0   2   0   0   0   2   2   2   2   0   0   2   2   2   0   2   2   0   2   0   0   2   0   2   2   2   0   2   2   0   2   2   2   0   2   2   2   0   0   2   2   0   0   0   0   0   0   2   2   0   2   2   0   2   0   2   0   0   0   0   2   0   0   0   0   2   2   2   0   0   2   2   2   0   0   2   2   0   2   2   2   0   2   0   0   0   2   2   0   0   2   0   2   0   0   2   2   0   2   2   0   0   0   2   0   2   2   2   2   0   2   0   0   2   2   2
 MK-5-16                2   2   0   0   2   0   2   2   0   2   0   0   2   2   2   2   0   2   2   2   2   0   0   0   0   0   2   2   2   0   2   0   0   0   0   2   2   0   0   2   0   0   2   2   0   0   2   2   0   0   2   0   0   0   2   0   2   0   0   2   0   0   2   0   2   2   2   0   2   2   0   2   2   2   0   2   0   0   2   2   0   2   0   0   0   2   0   2   0   2   2   2   2   2   0   2   2   0   0   2   0   0   0   0   0   2   0   2   2   2   0   2   2   0   2   2   2   0   2   2   2   0   0   2   2   0   0   0   0   0   0   2   2   0   2   2   0   2   0   2   0   0   2   0   2   0   0   0   0   2   2   2   0   0   2   2   2   0   0   2   2   2   2   2   2   0   2   0   0   0   2   2   0   0   2   0   2   0   0   2   2   0   2   2   0   0   0   2   0   2   2   2   2   0   2   0   0   2   2   2
 MK-6-1                 0   0   2   2   0   2   0   2   0   2   2   0   0   0   0   0   0   0   0   0   2   2   2   0   0   2   2   2   0   0   2   0   0   0   2   0   0   2   2   0   2   0   0   0   2   2   0   2   2   0   2   2   0   2   2   2   2   2   2   0   2   2   0   2   0   0   0   2   2   0   0   2   0   2   2   2   2   2   2   0   0   2   0   0   2   0   2   2   0   0   0   0   2   0   2   0   0   2   2   2   0   0   2   0   2   2   0   2   0   0   0   2   0   2   2   2   0   2   2   0   2   2   0   0   2   0   2   0   2   2   2   2   0   0   0   0   2   2   2   2   2   2   0   2   2   0   0   2   0   0   0   2   2   2   0   0   0   0   0   0   2   0   2   0   0   2   0   2   0   0   2   2   0   0   2   0   0   0   2   0   2   0   0   0   2   2   2   0   2   2   0   2   0   2   2   2   2   0   2   2
 MK-6-2                 0   0   0   2   0   2   0   2   0   2   2   0   0   0   0   0   2   0   0   2   2   0   2   0   0   2   2   2   0   0   2   0   0   2   2   0   0   2   2   2   2   0   0   0   0   2   0   2   2   0   2   2   0   2   2   2   2   2   0   0   2   2   0   2   0   0   0   0   2   0   0   2   0   2   2   2   2   2   2   0   0   2   0   0   2   0   2   2   2   0   0   0   2   0   2   0   0   2   2   2   0   0   2   0   2   0   0   2   0   0   0   2   0   2   2   2   0   2   2   0   2   2   0   0   2   0   2   0   2   2   2   0   0   0   0   0   2   2   2   0   2   2   0   2   2   0   0   2   0   2   0   2   2   0   0   0   0   0   2   0   2   2   2   0   0   2   0   2   0   0   0   2   0   2   2   0   0   0   2   2   2   0   0   0   2   2   2   0   0   2   0   2   0   2   2   2   2   0   2   2
 MK-6-3                 0   0   0   2   0   2   0   2   0   0   2   0   0   0   0   0   2   0   0   0   2   0   2   2   0   2   2   2   0   0   2   0   0   2   2   0   0   0   2   2   2   0   0   0   0   2   0   2   0   0   2   2   0   2   0   0   2   2   0   0   2   2   0   2   0   0   0   0   2   0   0   2   0   0   2   2   2   2   2   0   0   2   0   0   2   0   2   2   2   0   0   0   2   0   2   0   0   2   2   2   0   0   2   0   0   0   0   2   0   0   0   2   0   2   2   2   0   2   2   0   2   2   0   0   0   2   2   0   2   2   0   0   0   0   2   0   0   2   2   0   2   2   0   2   2   0   0   2   0   2   2   2   2   0   0   0   0   0   2   0   2   2   2   0   0   2   0   2   0   0   0   2   0   0   2   0   0   0   2   2   2   0   0   0   2   2   0   0   0   2   0   0   0   2   2   2   2   0   2   2
 MK-6-4                 0   0   0   2   2   0   0   2   0   0   2   2   0   0   0   0   2   0   0   0   2   2   0   2   0   2   2   0   0   0   2   2   0   2   2   0   0   0   2   2   2   0   2   0   0   2   0   2   0   0   2   0   0   2   0   0   2   2   0   0   2   2   0   2   0   0   0   2   2   0   0   2   0   0   2   2   2   2   2   0   0   2   2   0   2   2   2   2   2   0   0   0   2   0   2   0   0   2   2   2   0   2   0   0   0   0   0   2   0   2   0   2   0   2   2   2   0   0   2   0   2   2   0   0   0   2   2   0   2   2   0   0   0   0   2   0   0   2   2   0   2   2   0   2   2   0   0   2   0   2   2   2   2   2   0   0   0   0   2   0   2   2   2   0   2   2   2   2   0   0   0   2   0   0   2   0   0   0   2   2   0   0   0   2   2   2   0   0   0   2   0   0   0   2   2   2   2   0   2   2
 MK-6-5                 0   0   0   2   2   0   0   2   2   0   2   2   0   0   2   0   2   0   0   2   2   2   0   2   0   2   2   0   0   0   2   0   0   2   2   0   0   0   2   2   2   2   0   0   0   2   0   2   0   0   2   0   0   2   0   0   2   2   0   0   2   2   0   2   0   0   0   0   0   0   0   2   0   0   0   2   2   2   2   0   0   2   2   0   2   2   2   2   2   0   0   0   0   0   2   0   0   2   2   2   0   2   0   0   0   0   2   2   0   2   0   2   0   2   2   2   0   0   2   2   2   2   0   0   0   2   2   0   2   2   0   0   0   0   2   2   0   2   2   2   2   0   0   2   2   0   0   2   0   2   2   2   0   2   0   0   0   0   0   0   2   2   2   0   2   2   2   2   0   0   0   2   2   0   2   0   0   2   2   2   0   0   0   2   2   2   0   0   0   2   0   0   2   2   0   2   2   2   2   2
 MK-6-6                 0   0   0   2   2   0   0   0   2   0   2   0   2   0   0   0   2   0   0   2   0   2   0   0   0   2   2   0   2   0   2   2   0   2   2   2   0   0   2   2   2   2   0   0   0   2   0   2   0   0   2   0   0   2   0   0   2   2   0   0   2   2   0   2   0   0   0   0   0   0   0   2   0   0   0   2   2   2   2   0   2   2   0   0   2   2   2   2   2   0   0   0   0   0   2   0   0   2   2   2   0   2   2   0   0   0   2   2   0   2   0   2   0   2   2   2   0   0   0   2   2   2   0   0   0   2   2   0   2   2   0   0   0   0   2   2   2   2   2   2   2   0   0   2   0   0   0   2   0   2   2   2   0   0   0   0   0   0   0   0   2   2   2   0   2   2   2   2   0   0   0   2   2   2   2   2   0   0   2   2   0   0   0   2   2   2   2   0   0   2   0   0   2   2   0   2   2   2   2   2
 MK-6-7                 0   0   0   2   2   0   0   0   2   0   2   0   2   0   0   2   2   0   0   2   0   0   0   0   0   2   2   0   2   2   2   2   2   2   2   2   0   0   2   2   2   2   2   2   0   2   0   0   0   0   2   2   0   2   0   0   2   0   0   0   2   2   0   0   0   0   0   0   0   0   0   2   0   0   2   2   2   2   2   0   2   2   0   0   2   2   0   2   2   0   0   0   0   0   2   0   0   2   2   2   0   2   2   0   0   0   0   2   0   2   0   2   0   2   2   0   0   0   0   2   2   2   0   2   0   2   2   0   2   0   0   0   0   0   2   2   2   2   2   2   2   0   0   2   0   0   0   2   0   2   2   2   0   0   2   0   0   0   0   2   2   2   2   0   2   2   2   2   0   0   0   2   0   2   2   2   0   0   2   2   2   0   0   2   2   2   2   0   0   2   0   0   0   2   0   2   2   2   0   2
 MK-6-8                 0   0   0   0   2   0   0   0   0   0   2   0   2   0   2   2   2   0   0   2   0   0   0   0   0   0   2   0   2   2   2   2   2   2   2   2   0   0   2   2   2   2   2   2   0   2   0   0   0   0   2   2   0   2   0   0   0   2   0   0   2   2   0   0   0   0   0   0   0   0   0   2   0   0   2   0   2   2   2   0   2   2   2   0   2   2   2   0   2   0   0   0   0   0   2   0   0   2   2   2   2   2   0   0   0   0   0   2   0   0   2   2   0   2   2   0   0   0   0   2   2   2   0   2   0   2   2   0   2   0   0   0   0   0   2   2   2   0   2   2   2   0   0   2   0   0   0   2   0   2   2   2   0   0   2   0   0   0   0   2   2   2   2   0   2   2   2   2   0   0   0   2   0   0   2   2   0   0   2   2   2   0   0   2   2   2   2   0   0   0   0   0   2   2   0   2   2   2   0   0
 MK-6-9                 0   0   0   2   2   0   0   0   0   0   2   0   2   0   2   2   0   0   0   2   0   0   2   0   0   0   0   0   2   2   2   0   2   2   2   2   0   0   2   2   2   2   2   2   0   0   0   0   0   0   2   2   0   0   0   0   0   2   0   0   2   2   0   0   0   0   0   0   0   0   0   2   0   0   2   0   2   2   2   0   2   2   2   0   2   2   0   0   2   0   2   0   0   0   2   0   0   2   2   2   2   2   0   0   0   0   0   2   0   0   2   2   0   2   2   0   0   2   0   2   0   2   0   2   0   2   2   0   2   0   0   2   2   0   2   2   2   0   2   0   2   0   0   2   0   0   0   2   0   2   2   2   0   0   2   0   0   0   0   2   2   2   2   0   0   2   2   2   0   0   0   2   0   0   2   2   0   0   0   2   2   0   0   2   2   2   2   0   0   0   0   0   2   0   0   2   2   2   0   0
 MK-6-10                0   0   0   2   2   0   0   0   0   0   2   0   2   0   2   2   0   0   0   2   2   0   2   0   0   0   0   0   0   0   2   0   2   2   2   2   0   0   2   2   2   2   2   2   0   0   2   0   0   0   0   2   0   2   0   0   0   2   2   0   2   2   2   0   0   0   0   0   0   0   0   2   0   0   2   0   2   2   2   0   2   2   2   0   0   2   0   0   2   0   2   0   0   0   2   0   0   2   2   2   2   2   0   0   0   0   0   2   0   0   2   2   0   2   2   0   0   0   0   0   0   2   0   2   0   2   2   0   2   0   0   2   2   0   2   2   2   0   2   0   2   0   0   0   0   0   0   2   0   2   2   2   0   0   2   0   0   0   0   2   2   2   2   0   0   2   2   2   2   0   0   2   0   0   2   2   0   0   0   2   2   0   0   2   2   2   2   0   0   0   0   0   2   0   0   0   2   2   2   2
 MK-6-11                0   2   0   2   2   0   0   0   0   0   2   0   2   0   2   2   0   0   0   2   2   0   2   2   0   0   0   0   0   0   2   0   2   2   2   2   0   2   2   2   0   2   2   2   0   0   2   0   0   0   0   2   0   2   0   2   0   2   2   0   2   2   2   0   0   0   0   0   0   0   0   2   0   2   2   0   2   2   2   2   2   2   2   0   2   2   0   0   2   0   2   0   0   0   2   0   0   2   2   2   2   0   0   0   2   0   0   2   0   2   2   0   0   2   2   0   0   0   0   0   0   2   0   2   0   2   2   0   0   2   0   2   2   0   2   2   2   0   2   0   2   2   0   0   2   0   0   2   2   2   0   2   0   0   2   0   0   0   0   2   2   2   2   0   0   2   2   2   2   0   0   2   2   0   0   2   0   0   0   2   2   2   0   2   2   0   2   0   0   0   0   0   2   0   0   2   2   2   0   2
 MK-6-12                0   0   0   2   2   0   2   0   0   0   2   0   2   0   2   2   0   0   0   2   2   2   2   2   2   0   2   0   0   0   0   0   2   2   2   2   0   2   2   2   0   2   2   2   0   0   2   0   0   0   0   0   2   2   0   2   0   2   2   0   2   2   2   2   0   0   0   0   0   0   0   0   0   2   2   0   2   0   0   2   2   2   2   0   2   2   0   0   2   0   2   0   0   0   2   0   0   2   0   2   2   0   0   0   2   0   0   2   0   2   2   0   0   2   2   2   2   0   0   0   0   2   0   2   0   2   2   0   0   2   0   2   2   2   2   2   0   0   2   0   2   2   0   0   2   0   0   2   2   2   0   2   0   0   2   0   0   0   0   2   2   2   2   0   0   2   2   2   2   0   0   2   2   0   0   2   0   0   0   2   2   2   0   2   2   0   2   0   0   0   0   0   2   0   0   2   2   2   0   2
 MK-6-13                0   0   0   2   2   0   2   0   0   0   2   0   2   2   0   2   0   0   0   2   2   2   2   2   2   0   2   0   0   0   0   0   2   2   2   2   0   2   2   2   0   2   2   2   0   2   2   0   0   0   0   2   2   2   0   2   0   2   2   0   2   2   2   2   0   0   0   0   0   0   0   0   0   2   2   0   2   2   0   2   2   2   2   0   2   2   2   0   2   2   2   0   0   0   2   0   0   2   0   2   2   0   0   0   0   0   0   2   0   2   2   0   0   2   0   2   2   0   0   0   0   2   0   2   0   2   2   0   0   2   0   2   2   2   0   2   0   0   2   0   2   2   0   0   2   0   0   2   2   0   0   2   0   0   2   0   0   0   0   2   2   2   2   0   0   2   2   2   2   0   2   2   2   0   0   2   0   0   0   2   2   2   0   2   2   0   0   0   0   2   0   0   2   2   0   2   2   2   0   2
 MK-6-14                0   0   0   2   2   2   0   0   0   0   2   0   2   2   0   2   0   0   0   2   2   2   2   2   2   0   2   0   2   0   0   0   2   2   2   2   0   2   2   2   0   0   2   2   0   2   0   0   0   0   0   2   2   2   0   2   0   2   2   0   2   2   2   2   0   0   0   0   0   0   0   0   0   2   2   0   2   2   0   2   2   2   2   0   2   0   2   0   2   2   2   0   0   0   2   0   0   0   0   2   2   0   0   0   0   0   0   2   0   2   2   0   0   2   0   0   2   0   0   0   0   2   0   2   0   2   2   0   0   0   0   2   2   2   2   2   0   0   2   0   2   2   0   0   2   0   0   2   0   0   0   0   0   0   2   0   0   0   0   2   2   2   2   0   0   2   2   2   0   0   2   2   2   0   0   0   0   0   0   2   0   2   0   2   2   0   0   0   0   2   0   0   2   2   0   2   2   2   0   2
 MK-6-15                0   0   0   2   2   2   0   0   0   0   2   0   2   2   0   2   0   0   0   2   2   2   2   2   2   0   2   0   2   0   0   0   2   2   2   2   0   2   2   2   0   0   2   2   0   2   0   0   0   0   0   2   2   2   0   2   0   2   2   0   2   2   2   2   0   0   0   0   0   0   0   0   0   0   0   0   2   2   0   2   2   2   0   0   2   0   0   0   2   2   2   0   0   0   2   0   2   0   0   2   2   0   2   0   0   0   0   2   0   2   2   0   0   2   0   0   2   0   0   0   0   2   0   2   0   2   2   0   0   0   0   2   2   2   2   2   0   0   2   0   0   2   0   0   2   0   0   2   0   2   0   0   2   0   2   0   0   0   0   2   2   0   2   0   0   2   2   2   0   0   2   2   2   0   0   0   0   0   0   2   0   0   0   2   2   0   0   0   0   2   0   0   2   0   0   2   2   2   0   2
 MK-6-16                0   2   0   2   2   2   0   0   0   0   2   0   2   2   0   0   0   0   0   2   2   2   2   2   2   0   2   0   2   0   0   0   2   2   0   2   0   2   0   2   0   0   2   2   2   2   0   0   0   0   0   2   2   2   0   2   0   2   2   0   2   2   2   2   0   0   0   0   0   0   0   0   0   2   2   0   2   2   0   2   2   2   0   0   2   0   0   0   2   2   0   2   0   0   2   0   2   0   2   2   2   0   2   0   2   0   0   2   0   2   2   0   0   2   0   0   2   0   0   2   0   2   0   2   0   0   2   0   0   0   0   2   2   2   2   2   0   0   2   0   0   2   2   0   0   0   0   2   0   2   0   2   2   0   2   0   0   0   0   2   2   0   2   0   0   2   2   2   0   0   2   2   2   0   0   0   0   0   0   2   0   0   0   2   2   2   0   0   0   2   0   0   2   0   0   2   2   2   0   2
 
!****************************************** Phenotypic Data **********************************************************
!-100.0 is resevred for missing phenotype
SimulatedTrait1        11.5262    9.3171   12.4320   11.2637    8.7821    8.4838   11.3303   11.2975   10.1402    8.6307    8.0705   11.4784   12.5883   10.3521    9.8634    8.7956   10.5134    7.7884   10.6099   10.0706    9.4878    9.1375   10.1686    9.0458    8.8410   12.8927   11.2825   11.0359   11.6420   11.6966    6.1501   11.5044    8.0963    9.9672   10.2923    7.5565   11.3280    7.6181    8.7102    9.4355   10.7195   10.1579   12.0414   10.8003    6.8302    7.7195    9.4236    9.7901    7.2316    9.5586    9.0727    9.2544    9.3559   10.3709    9.8547    9.5881    9.0460    8.6713   10.1576   10.0035    9.3844    7.1669   10.1148    7.7399   10.9191   10.1081    9.6476   10.0598   10.0245    9.4878   11.7554   12.1800   11.0692    9.3363   10.2926   10.5335    8.2289   10.5895    8.9000    9.7941    9.1956   11.0242    9.2019    9.9310    9.2207   11.6875   10.9303   11.8884    9.3712    9.1793   11.4840   12.6357   11.1092    9.8501    9.1192   12.3488    9.4227   12.3263   13.4881    9.2794   10.7305   11.1812   10.3023   11.4017   11.8139   11.2486    8.1297    9.5123   10.2279   13.4827   10.9983   12.0747    9.7852    9.3191   10.9222   10.4894   11.1309    8.2288   11.8061   10.4803    9.7422   10.4149    9.8767   10.2531   11.6130    9.6556   11.5754    9.8330   11.0457   10.1048    9.3473   10.8598    8.2603   10.1037    9.4751   10.1931    7.8863    9.3110    8.2516   10.9405   10.8779    9.1579    7.0230    8.7061    9.0505    7.8476   11.0207   11.0438    9.8915    9.3757    9.5206    9.4345   11.0504   10.1870    7.9449   10.3349    9.0001   10.0957    9.6836    8.7204   10.3291    9.0851    9.7460   13.0757   10.8244   12.0951    9.3993    9.3012   10.5932    7.6932    9.6345    7.4087   10.3178    8.2834   12.5928    9.6384   10.0471    8.2561   10.5188    9.5442    6.4569    9.0889   10.5163   11.8059    9.7069    9.7627    9.9323    7.5660   13.5074   10.1422    9.4674   11.8698   11.4506    8.8762    7.6916   11.2087   11.7170   11.0813    7.5674   10.4762
SimulatedTrait2        13.8534   13.5961   14.1450   15.1094   16.9675   14.1102   14.6873   13.8150   15.2729   16.2869   13.9101   13.4652   14.0962   15.6266   16.7555   17.0840   15.9264   14.9589   17.6176   17.6847   14.3477   14.9565   12.0026   13.4354   15.9706   14.1407   15.7335   14.9516   14.3246   14.2832   14.8033   15.9308   15.1941   13.5106   11.8989   17.2384   13.2122   15.2581   15.1377   12.7213   14.3324   15.4087   15.5470   15.2962   16.0382   11.1255   16.5064   13.3678   15.9399   12.0006   15.1051   16.2060   15.1698   14.9522   15.4460   15.6060   12.3438   14.2623   15.2047   13.0980   14.8345   15.0465   14.3039   15.9377   17.9069   17.4242   16.2519   16.0532   15.7850   11.8835   15.1523   13.9598   16.3148   14.2677   14.9343   15.2800   12.8206   13.7412   14.6474   15.3246   14.3171   13.7303   15.9311   15.5680   14.5266   16.0478   14.3082   15.8615   14.9007   14.9262   12.9110   16.1172   14.2837   12.8461   14.7435   14.3922   15.6610   14.2911   15.0128   14.5710   14.5238   16.7438   15.1827   16.0861   14.4834   12.1093   16.8137   15.6567   16.6230   15.8900   12.5027   14.9872   14.9233   15.9769   13.2497   13.6165   15.8826   15.0838   12.7662   15.7643   13.8136   15.9664   13.0720   14.2644   13.9072   16.1047   16.4237   17.9917   13.5798   13.7708   14.4412   17.6856   13.7761   15.7243   14.8138   14.0154   13.8777   16.6041   13.9875   16.0920   16.7004   15.6282   15.9501   13.6293   16.9987   16.3550   16.1227   15.1802   14.2789   14.7502   14.8625   15.9942   15.9854   15.2125   12.3443   12.5787   16.7298   17.1223   16.0943   14.0658   18.0554   14.7327   17.2846   15.4419   15.4443   13.7892   12.2534   15.1133   14.5261   14.6221   14.5308   13.1729   16.7624   14.3000   15.4639   18.0374   12.2798   14.5272   15.1101   16.2564   15.5634   14.8625   16.7168   15.1647   15.1166   16.1313   12.6039   16.2237   16.0676   13.4883   16.4316   12.0592   15.3979   13.0679   14.5975   12.6674   16.2767   12.3556   14.1522   14.8716
 
