# Supplementary material for: Inclusive Composite Interval Mapping of QTL by Environment Interactions in Biparental Populations
Source: PLoS One. 2015 Jul 10;10(7):e0132414. doi: 10.1371/journal.pone.0132414 (PMC4498613; doi:10.1371/journal.pone.0132414)
Supplement: S3 File — (ZIP) [file pone.0132414.s003.zip › Simulation for unliked model/Simulated popualtions/run_00026.met]

!**********************Note: lines staring with "!" are remarks and will be ignored in the program********************
!*********************************General Information**********************************
!Assuming F1 = P1 x P2, populations available in QTL IciMapping are: 
!  1, P1BC1F1 = P1 x F1, the first backcrossing where P1 is used as the recurrent parent;
!  2, P2BC1F1 = P2 x F1, the first backcrossing where P2 is used as the recurrent parent;
!  3, F1DH, F1-derived doubled haploids; 
!  4, RIL or F1RIL, recombination inbred lines through the repeated selfing of F1;
!  5, P1BC1RIL, recombination inbred lines through the repeated selfing of P1BC1F1;
!  6, P2BC1RIL, recombination inbred lines through the repeated selfing of P2BC1F1;
!  7, F2, the selfing generation of F1;
!  8, F3, the selfing generation of F2;
!  9, P1BC2F1, the second backcrossing where P1 is used as the recurrent parent; 
! 10, P2BC2F1, the second backcrossing where P2 is used as the recurrent parent;
! 11, P1BC2RIL, recombination inred lines through the repeated selfing of P1BC2F1; 
! 12, P2BC2RIL, recombination inred lines through the repeated selfing of P2BC2F1; 
! 13, P1BC1F2, the selfing generation of P1BC1F1; 
! 14, P2BC1F2, the selfing generation of P2BC1F1; 
! 15, P1BC2F2, the selfing generation of P1BC2F1; 
! 16, P2BC2F2, the selfing generation of P2BC2F1; 
! 17, P1BC1DH, P1BC1F1-derived doubled haploids; 
! 18, P2BC1DH, P2BC1F1-derived doubled haploids; 
! 19, P1BC2DH, P1BC2F1-derived doubled haploids; 
! 20, P2BC2DH, P2BC2F1-derived doubled haploids; 
   3      !Mapping Population (see remarks above)
   2      !Mapping Function (1 for Kosambi; 2 for Haldane; 3 for Morgan)
   2      !Marker Space Type (1 for intervals; 2 for positions)
   1      !Marker Space Unit(1 for centiMorgans; 2 for Morgan)
   6      !Number of Chromosomes (or Linkage Groups)
 200      !Size of the mapping population
   2      !Number of environments
 
!***************************************** Chromosomes and Linkage Maps **********************************************
!Chromosome                 NumMarkers
-CH1                        16
-CH2                        16
-CH3                        16
-CH4                        16
-CH5                        16
-CH6                        16
!Linkage map (Marker name followed by position or the interval length)
 MK-1-1                1     0.000
 MK-1-2                1    10.000
 MK-1-3                1    20.000
 MK-1-4                1    30.000
 MK-1-5                1    40.000
 MK-1-6                1    50.000
 MK-1-7                1    60.000
 MK-1-8                1    70.000
 MK-1-9                1    80.000
 MK-1-10               1    90.000
 MK-1-11               1   100.000
 MK-1-12               1   110.000
 MK-1-13               1   120.000
 MK-1-14               1   130.000
 MK-1-15               1   140.000
 MK-1-16               1   150.000
 MK-2-1                2     0.000
 MK-2-2                2    10.000
 MK-2-3                2    20.000
 MK-2-4                2    30.000
 MK-2-5                2    40.000
 MK-2-6                2    50.000
 MK-2-7                2    60.000
 MK-2-8                2    70.000
 MK-2-9                2    80.000
 MK-2-10               2    90.000
 MK-2-11               2   100.000
 MK-2-12               2   110.000
 MK-2-13               2   120.000
 MK-2-14               2   130.000
 MK-2-15               2   140.000
 MK-2-16               2   150.000
 MK-3-1                3     0.000
 MK-3-2                3    10.000
 MK-3-3                3    20.000
 MK-3-4                3    30.000
 MK-3-5                3    40.000
 MK-3-6                3    50.000
 MK-3-7                3    60.000
 MK-3-8                3    70.000
 MK-3-9                3    80.000
 MK-3-10               3    90.000
 MK-3-11               3   100.000
 MK-3-12               3   110.000
 MK-3-13               3   120.000
 MK-3-14               3   130.000
 MK-3-15               3   140.000
 MK-3-16               3   150.000
 MK-4-1                4     0.000
 MK-4-2                4    10.000
 MK-4-3                4    20.000
 MK-4-4                4    30.000
 MK-4-5                4    40.000
 MK-4-6                4    50.000
 MK-4-7                4    60.000
 MK-4-8                4    70.000
 MK-4-9                4    80.000
 MK-4-10               4    90.000
 MK-4-11               4   100.000
 MK-4-12               4   110.000
 MK-4-13               4   120.000
 MK-4-14               4   130.000
 MK-4-15               4   140.000
 MK-4-16               4   150.000
 MK-5-1                5     0.000
 MK-5-2                5    10.000
 MK-5-3                5    20.000
 MK-5-4                5    30.000
 MK-5-5                5    40.000
 MK-5-6                5    50.000
 MK-5-7                5    60.000
 MK-5-8                5    70.000
 MK-5-9                5    80.000
 MK-5-10               5    90.000
 MK-5-11               5   100.000
 MK-5-12               5   110.000
 MK-5-13               5   120.000
 MK-5-14               5   130.000
 MK-5-15               5   140.000
 MK-5-16               5   150.000
 MK-6-1                6     0.000
 MK-6-2                6    10.000
 MK-6-3                6    20.000
 MK-6-4                6    30.000
 MK-6-5                6    40.000
 MK-6-6                6    50.000
 MK-6-7                6    60.000
 MK-6-8                6    70.000
 MK-6-9                6    80.000
 MK-6-10               6    90.000
 MK-6-11               6   100.000
 MK-6-12               6   110.000
 MK-6-13               6   120.000
 MK-6-14               6   130.000
 MK-6-15               6   140.000
 MK-6-16               6   150.000
!*********************************** Marker Types ********************************************************************
!Co-dominant marker: When heterozygote F1 is present, P1 is coded as 2, F1 is coded as 1, and P2 is coded as 0; Otherwise, P1 is coded as 2, and P2 is coded as 0. 
!Dominant marker: When heterozygote F1 is present, P1 and F1 are coded as 12, and P2 is coded as 0; Otherwise, P1 is coded as 2, and P2 is coded as 0.  
!Recessive markers: When heterozygote F1 is present, P1 is coded as 2, and F1 and P2 are coded as 10; Otherwise, P1 is coded as 2, and P2 is coded as 0. 
!Missing marker is coded as -1. 
 MK-1-1                 2   0   2   0   0   2   2   2   0   2   0   2   0   2   2   2   0   2   2   2   2   0   2   2   0   2   2   0   0   0   0   2   0   0   0   2   0   0   2   2   0   2   0   0   0   0   2   0   2   2   2   2   0   0   0   2   2   0   2   0   0   2   2   2   2   0   0   0   0   2   2   0   0   0   2   2   0   2   0   0   2   0   2   2   0   0   2   2   0   2   2   0   0   0   0   0   2   2   2   2   2   0   2   0   0   2   0   0   2   0   2   2   2   0   0   0   2   2   2   2   2   0   0   2   0   2   0   0   2   0   0   0   0   0   2   0   2   2   0   0   2   2   2   2   2   0   0   2   2   0   2   2   0   2   2   2   2   2   0   2   2   0   2   0   0   2   0   0   0   0   0   2   2   0   2   0   0   0   0   0   2   0   0   0   0   2   2   2   0   0   2   2   2   2   0   0   0   0   2   2
 MK-1-2                 2   0   2   0   0   2   2   2   0   2   0   2   0   2   2   2   0   2   2   2   2   0   0   2   0   2   0   0   0   0   0   2   0   0   0   2   0   0   2   2   0   2   0   0   0   2   2   0   2   2   2   2   0   2   0   2   2   0   2   0   0   2   2   2   2   0   0   0   0   2   2   0   0   0   2   2   0   2   0   0   2   2   2   2   0   0   2   2   2   2   2   2   0   0   0   0   2   2   2   2   2   0   2   0   2   2   0   0   2   0   2   2   2   0   0   0   2   2   2   2   2   0   0   2   0   2   0   0   2   0   0   2   2   0   2   0   2   2   0   0   2   2   2   2   2   0   0   2   2   0   2   2   0   2   2   2   2   2   0   2   2   2   2   0   0   2   0   0   0   0   0   2   2   0   2   0   0   0   0   0   2   0   2   0   0   2   2   2   0   0   0   2   2   0   0   0   0   2   2   2
 MK-1-3                 2   0   2   0   0   2   2   2   0   2   0   2   0   2   2   2   0   2   2   2   2   0   0   2   0   2   2   0   0   0   0   2   0   2   0   2   0   0   2   2   0   2   0   0   0   2   2   0   2   2   2   2   0   2   0   2   2   0   2   0   0   2   0   2   2   0   0   0   0   2   0   0   2   0   2   2   0   2   0   0   2   2   2   0   0   0   2   0   2   2   2   2   0   0   0   2   2   2   2   2   0   0   2   2   2   2   0   0   2   0   2   2   2   0   0   0   2   2   2   2   2   0   2   2   0   2   0   0   0   0   0   2   2   0   2   0   0   2   0   0   2   2   2   0   2   0   0   2   2   0   2   2   0   2   2   0   2   2   0   2   2   2   2   0   0   2   0   0   0   0   0   2   2   0   0   0   2   2   0   0   2   0   2   0   0   2   2   2   0   0   0   2   2   0   0   0   0   0   2   2
 MK-1-4                 2   0   2   0   0   2   2   2   0   2   0   2   0   2   2   2   0   2   2   2   2   2   0   2   0   2   2   2   0   0   0   2   0   2   0   2   0   0   2   2   0   2   2   0   0   0   2   0   2   2   2   2   0   2   0   2   2   0   2   0   0   2   0   2   2   0   2   0   0   2   0   0   2   0   2   2   0   2   0   0   2   2   2   0   0   0   2   0   2   2   2   2   0   0   0   2   2   2   2   2   0   0   2   0   2   2   0   0   2   0   2   0   2   0   0   0   2   0   0   2   0   0   0   2   0   2   0   0   0   0   0   0   2   0   2   0   0   2   0   2   2   2   2   0   2   0   0   2   2   0   2   2   0   2   2   0   2   2   0   2   2   2   2   0   0   2   0   2   0   0   0   2   2   0   0   0   2   2   0   0   2   0   2   0   0   2   2   2   0   0   0   2   2   0   0   0   0   0   2   2
 MK-1-5                 2   0   2   0   0   2   2   2   0   2   0   2   0   2   2   2   0   2   2   2   2   0   2   2   0   2   2   0   0   0   0   2   2   2   0   2   0   0   2   2   0   2   2   0   0   0   2   0   2   0   2   2   0   2   0   2   0   0   2   0   0   0   2   2   2   0   2   0   0   2   0   2   2   0   2   2   0   2   0   0   2   2   2   0   0   0   0   0   2   2   2   2   2   0   0   2   2   2   2   0   0   0   2   0   2   2   0   0   2   0   2   0   2   0   0   0   2   0   0   2   0   0   0   2   0   2   0   0   0   0   0   0   2   0   0   0   0   0   0   2   2   2   2   0   2   0   0   2   2   0   0   0   0   0   2   0   2   2   0   2   2   2   2   0   0   0   2   0   0   0   0   2   2   0   0   0   2   2   0   0   2   2   2   2   0   2   2   2   0   0   0   2   2   0   0   0   2   2   2   2
 MK-1-6                 2   0   2   0   0   2   2   2   0   2   0   2   0   2   0   2   2   2   2   2   2   0   2   0   0   2   2   0   0   0   0   2   2   2   0   2   0   0   2   2   0   2   2   0   0   0   2   0   2   2   2   2   0   2   0   2   0   0   2   0   0   0   2   2   2   0   2   0   2   2   0   2   2   0   2   2   0   2   0   0   2   0   2   0   0   0   0   0   2   2   2   2   2   0   0   2   2   2   2   0   2   0   2   0   2   2   0   0   2   0   2   0   2   0   0   0   2   0   0   2   0   0   0   0   0   2   0   0   0   0   0   0   2   2   0   0   0   0   2   2   0   2   2   0   2   0   0   2   2   0   2   0   0   0   2   0   2   2   0   2   2   2   2   2   0   0   2   2   0   0   0   0   2   0   0   2   2   2   0   0   2   2   2   0   0   2   0   2   2   0   0   2   2   0   0   0   0   2   2   2
 MK-1-7                 2   0   2   0   0   2   2   2   0   2   0   0   0   2   0   2   2   2   0   2   2   0   2   0   0   2   2   0   0   0   0   2   2   2   0   2   2   0   2   2   0   2   2   0   0   0   2   0   0   2   2   2   0   2   0   2   0   0   2   0   0   0   2   0   2   0   2   0   2   2   0   2   2   0   2   0   0   2   0   0   2   0   2   0   2   0   0   0   2   2   2   2   2   0   0   2   2   2   2   0   2   0   2   0   2   2   0   0   2   0   2   0   2   0   0   0   2   0   0   0   0   0   0   0   0   2   0   2   0   0   0   0   2   2   0   0   0   0   2   2   0   2   2   0   2   0   0   2   2   0   2   0   0   0   2   0   2   0   0   2   2   2   2   2   0   2   2   2   0   0   0   0   2   0   0   2   2   2   0   0   0   2   2   0   2   2   0   2   2   0   0   2   2   2   0   0   0   2   2   2
 MK-1-8                 2   0   2   0   0   2   2   2   0   2   0   0   0   2   0   0   2   2   0   2   2   0   2   0   0   2   2   0   2   0   0   2   2   2   0   2   2   0   2   2   2   2   2   0   0   0   2   0   0   2   2   2   0   2   2   2   0   2   2   0   0   0   0   0   2   0   2   0   2   2   0   2   2   0   2   0   0   2   0   0   2   0   2   0   2   0   0   0   2   2   2   2   2   0   0   2   2   2   2   0   2   0   0   0   2   0   0   0   2   0   0   0   2   0   0   0   2   0   0   0   0   0   0   0   0   2   0   2   0   0   0   0   0   2   0   2   0   0   2   2   0   2   2   0   2   0   0   2   2   0   2   0   0   0   2   0   2   0   0   0   0   2   2   2   0   2   2   2   0   0   0   0   2   0   2   2   2   2   0   0   0   2   2   0   2   2   0   2   2   0   0   2   2   2   0   0   0   2   2   2
 MK-1-9                 2   0   0   0   0   2   2   2   0   2   0   0   0   2   0   0   2   2   0   2   2   0   2   0   0   2   2   0   2   0   0   2   2   2   0   2   2   0   2   2   2   2   2   0   0   0   2   0   0   2   2   2   0   2   2   2   2   0   2   0   0   0   0   0   2   0   2   2   2   2   0   2   2   0   2   0   0   2   0   0   2   0   2   0   2   0   0   0   2   2   2   2   2   0   0   0   2   2   2   0   2   0   0   0   2   0   0   2   2   0   0   2   2   0   0   0   2   0   0   0   2   0   0   0   0   2   0   2   0   0   0   0   0   2   0   2   0   0   2   2   0   2   2   0   2   0   0   2   2   0   2   0   0   0   2   0   2   0   0   0   0   2   2   2   0   2   2   2   0   0   0   0   2   0   2   2   2   2   0   0   0   2   2   0   2   2   0   2   0   0   0   0   2   2   0   0   0   2   2   2
 MK-1-10                2   0   2   0   0   2   2   2   0   2   0   0   0   2   0   0   2   2   0   2   2   0   2   0   0   2   2   0   2   0   0   2   2   2   0   2   2   0   2   2   2   2   2   0   0   0   2   0   0   2   2   2   0   2   2   2   2   0   2   0   0   0   0   0   2   0   2   2   2   2   0   2   2   0   0   2   0   2   0   0   2   0   2   0   2   0   0   0   2   2   2   2   0   0   0   0   2   2   2   0   2   0   0   0   2   0   0   2   2   0   2   2   2   0   0   0   2   0   0   0   2   0   0   0   0   2   0   2   0   0   0   0   0   2   0   2   0   0   2   2   2   2   2   0   2   0   0   2   2   0   2   0   0   0   2   0   2   0   0   0   0   2   2   2   0   2   2   2   0   0   0   2   2   0   2   2   2   2   0   0   0   2   2   0   2   2   0   2   0   0   0   0   2   2   0   0   2   2   0   2
 MK-1-11                2   0   2   0   0   2   2   2   0   2   0   0   2   2   0   0   2   2   0   2   2   0   2   0   0   2   2   0   2   0   0   2   2   2   2   2   2   0   2   2   2   2   2   0   0   0   2   0   0   2   2   0   0   2   0   2   2   0   2   0   0   0   0   2   2   2   2   2   2   0   0   2   0   0   0   2   0   2   0   0   2   0   0   0   0   0   0   0   2   2   2   2   0   0   0   0   2   2   2   0   2   0   0   0   2   0   0   2   2   0   2   2   2   0   2   0   2   0   0   0   2   0   0   0   0   2   0   2   0   0   0   0   0   0   0   2   0   0   0   2   2   2   2   0   2   0   2   2   2   0   2   0   2   0   2   0   2   0   0   0   0   2   2   2   0   0   2   0   0   0   0   2   0   0   2   2   2   2   0   0   0   2   2   0   2   2   0   2   2   0   0   0   2   2   0   0   2   2   0   2
 MK-1-12                2   0   2   0   0   2   2   2   0   2   0   2   2   2   0   0   2   2   0   2   2   0   2   0   0   2   2   2   2   2   0   0   2   2   2   2   2   0   0   2   2   2   2   0   2   0   2   0   0   2   2   0   0   2   0   2   2   0   2   0   0   0   0   2   2   2   0   2   2   2   0   2   0   0   0   2   2   0   0   0   2   0   0   0   2   0   0   0   2   2   2   2   0   0   2   0   2   2   2   2   2   0   0   0   2   0   0   2   2   0   2   2   2   0   2   0   2   0   0   0   2   0   0   0   2   2   0   2   0   0   0   0   0   0   0   2   0   2   0   2   2   2   2   0   2   0   2   2   2   0   2   0   2   0   2   0   2   0   0   0   0   2   2   0   0   0   2   0   0   0   0   2   0   0   0   0   2   2   0   0   0   2   0   0   2   2   0   2   2   0   0   0   2   2   0   2   2   2   0   2
 MK-1-13                0   0   2   0   0   0   2   2   0   2   0   2   0   0   0   2   0   2   0   2   2   0   2   2   0   2   2   2   2   2   0   0   0   2   2   2   2   0   0   2   2   2   2   2   2   0   2   0   0   2   2   0   0   2   0   2   2   0   2   0   0   0   0   2   2   2   0   2   2   2   0   2   0   0   0   2   2   0   0   0   2   0   0   0   2   0   0   0   2   2   2   2   0   0   2   0   2   2   2   2   2   0   0   0   2   0   0   2   2   0   2   2   2   0   2   2   2   0   0   0   0   0   0   0   2   2   0   2   0   0   0   0   2   0   2   2   0   2   0   2   2   2   2   0   2   0   2   2   2   0   2   0   2   0   2   0   2   0   0   0   0   2   2   2   0   0   2   0   0   0   2   2   0   0   0   0   0   2   0   2   0   2   0   0   2   2   0   2   2   0   0   0   2   2   0   2   2   0   0   2
 MK-1-14                0   0   2   2   0   0   2   2   0   2   2   2   0   0   0   2   0   2   0   2   2   2   2   2   0   2   2   2   2   2   2   0   0   2   2   2   2   0   0   2   2   2   2   2   2   0   0   0   0   2   0   0   0   2   0   2   2   0   2   0   0   2   0   2   2   2   2   2   2   2   0   2   0   2   0   2   2   0   0   0   2   0   0   0   2   2   0   0   2   2   2   2   0   0   2   0   2   2   2   2   2   0   0   0   2   0   0   2   2   0   2   2   2   0   2   2   2   0   2   0   0   0   2   0   2   2   0   2   0   0   0   0   2   0   2   2   0   2   0   2   2   2   2   0   2   2   2   2   2   0   2   0   2   0   2   0   2   0   0   0   0   2   2   2   0   2   2   0   0   0   2   0   0   2   2   2   0   2   0   2   0   0   0   0   2   2   0   2   2   0   0   0   2   2   0   2   2   0   0   2
 MK-1-15                0   0   2   2   0   0   2   0   0   2   2   2   0   0   0   2   0   2   0   0   2   2   2   2   0   2   2   2   2   2   2   2   0   2   2   2   2   0   0   2   2   2   2   0   2   0   2   0   0   2   2   0   0   2   0   2   2   0   0   0   0   2   0   2   2   2   2   2   2   2   0   2   0   2   0   2   0   0   0   0   2   0   0   0   2   2   0   0   0   2   2   2   0   0   2   0   2   2   2   2   2   0   0   0   2   0   0   2   2   0   2   2   2   0   2   2   2   0   2   0   0   0   2   0   2   2   0   2   0   2   0   2   2   2   2   2   0   2   0   2   2   2   2   0   2   2   2   2   2   0   2   0   0   0   2   0   2   0   0   0   0   0   2   2   0   2   0   0   2   0   2   0   0   2   2   2   0   2   0   0   0   0   0   0   2   2   0   2   2   2   0   0   2   2   0   2   2   2   0   2
 MK-1-16                2   0   2   2   0   0   2   0   0   0   2   2   0   0   0   0   0   2   0   0   2   2   2   2   0   2   2   2   2   2   2   2   0   2   2   2   2   2   0   2   2   2   2   0   2   0   2   0   0   2   2   0   0   2   0   2   2   2   0   0   0   2   0   0   0   2   2   2   2   0   0   2   0   0   2   2   0   0   0   0   2   0   0   0   2   2   0   0   0   2   2   2   0   0   2   0   2   2   0   2   2   0   0   0   2   0   0   2   2   0   2   2   2   0   2   0   2   0   2   0   0   0   2   0   2   2   2   2   0   2   0   2   2   2   2   2   0   2   0   2   2   2   2   0   2   0   0   2   2   2   2   0   0   0   2   0   2   0   0   0   0   0   2   2   0   2   0   0   2   0   2   0   0   2   2   2   0   0   0   0   0   0   0   0   2   2   0   2   2   0   0   0   2   2   0   2   2   2   0   2
 MK-2-1                 0   2   2   0   0   0   2   2   2   2   2   2   2   2   2   0   0   2   0   2   2   0   0   0   2   0   2   2   0   0   2   0   0   2   0   2   0   2   0   0   2   0   0   2   0   0   0   0   0   2   0   0   0   2   2   2   0   2   2   2   2   0   0   2   2   0   2   2   0   0   0   2   0   2   2   2   2   0   2   2   0   0   2   2   0   0   2   0   0   0   0   2   2   0   0   0   0   0   0   0   0   2   2   2   0   2   2   2   0   0   2   2   0   0   2   0   2   0   0   0   2   2   0   2   2   0   0   2   0   2   0   0   0   0   2   2   0   2   0   0   0   2   2   2   2   2   2   2   0   0   2   2   0   0   2   0   2   2   0   2   2   0   0   0   0   0   0   0   0   0   0   0   0   0   0   0   2   0   0   0   0   0   0   0   0   2   0   0   2   0   0   2   0   2   2   2   2   2   2   2
 MK-2-2                 0   2   2   0   0   0   2   2   2   0   2   2   2   2   2   0   0   2   0   2   2   0   0   0   2   0   2   0   0   0   2   0   0   2   0   2   0   0   0   0   2   0   0   2   0   2   2   0   0   2   2   0   0   2   2   2   0   2   2   2   0   0   2   2   2   0   2   2   0   0   0   2   0   2   2   2   2   0   2   2   0   2   2   2   0   0   2   0   0   0   0   2   2   0   0   0   0   0   0   0   0   2   2   2   0   2   2   2   0   0   2   2   0   0   2   0   2   0   0   0   2   0   0   2   2   0   2   2   0   2   2   0   2   0   2   2   0   2   0   0   0   2   2   2   2   2   0   2   2   0   2   2   0   0   2   0   2   2   0   2   2   0   0   0   0   0   0   0   0   0   0   0   0   0   0   0   2   0   0   0   0   0   0   0   0   2   0   0   2   0   0   2   0   2   2   2   2   2   2   2
 MK-2-3                 2   2   2   2   0   0   2   2   2   0   2   2   2   2   2   0   2   2   0   2   2   0   0   2   2   0   2   0   0   0   2   0   0   2   0   2   0   2   0   0   2   0   0   2   0   0   2   0   0   2   2   0   0   2   2   2   0   2   2   2   0   0   2   2   2   2   0   2   0   0   0   2   0   2   2   2   2   2   2   2   0   2   2   2   0   0   2   0   0   0   0   2   2   0   2   0   0   0   0   0   0   2   2   2   0   2   2   2   0   0   2   2   0   0   2   0   2   0   0   0   2   0   2   2   2   0   2   2   0   2   0   0   2   0   2   0   0   2   2   0   0   2   2   2   2   2   0   2   2   0   2   2   0   0   0   0   2   2   0   2   2   0   0   0   0   0   0   0   0   2   0   0   0   0   2   0   2   0   0   0   0   0   0   0   2   2   0   0   2   0   0   2   2   2   2   2   2   2   2   2
 MK-2-4                 2   2   2   2   0   0   2   0   0   0   2   2   2   2   2   0   2   2   0   2   2   0   0   2   2   0   2   0   0   0   2   0   0   2   0   2   0   2   0   0   2   0   0   2   0   0   2   0   0   0   2   0   0   0   2   2   0   2   2   2   0   0   0   2   2   0   0   2   0   0   0   2   0   2   2   2   2   2   2   2   0   2   2   2   0   0   2   0   0   0   0   2   2   0   2   0   0   0   0   0   0   2   0   2   0   2   2   2   0   0   2   2   2   0   2   0   2   2   0   0   2   0   2   2   2   0   2   2   0   2   0   0   2   0   2   0   0   2   2   0   0   2   2   2   2   2   0   2   0   0   0   2   0   0   0   0   2   2   0   2   2   0   0   0   0   0   2   0   2   2   0   0   2   0   2   0   2   0   0   0   0   2   0   0   2   2   0   0   2   0   0   2   2   0   0   2   2   2   2   2
 MK-2-5                 2   2   2   2   0   0   0   0   0   0   2   2   2   2   2   0   2   2   0   2   2   0   2   2   2   0   2   0   0   0   2   0   0   2   0   2   0   2   0   0   0   0   0   2   0   0   2   0   0   0   2   0   0   0   2   2   0   2   2   2   2   0   0   2   2   0   0   2   0   2   0   2   0   2   0   2   0   0   2   2   0   2   2   2   2   0   2   0   0   2   0   2   2   2   2   0   0   0   0   0   0   2   0   2   0   2   2   2   0   0   2   2   2   0   2   0   2   0   0   0   2   2   2   2   2   2   2   2   0   2   0   0   2   0   2   0   0   2   2   0   0   2   2   2   2   2   0   2   0   0   0   2   0   0   0   0   2   2   0   2   0   0   0   0   0   0   2   0   2   0   0   0   2   0   2   0   2   0   0   0   0   2   0   0   0   2   0   2   2   0   0   2   2   0   0   2   2   2   2   2
 MK-2-6                 2   2   2   2   0   0   2   0   0   0   2   2   2   2   2   0   2   2   0   2   2   0   2   2   2   2   2   0   0   2   2   2   0   0   0   2   0   2   0   0   0   0   0   2   0   0   2   0   0   0   2   0   2   2   2   2   0   2   2   2   2   0   0   2   2   0   0   2   0   2   0   2   0   2   0   2   0   0   2   2   0   2   2   2   2   0   2   0   0   2   0   2   2   2   2   0   0   0   0   0   2   2   0   2   0   2   2   2   0   0   2   2   2   0   2   0   0   0   2   0   2   2   2   2   2   2   2   2   0   2   0   0   2   0   2   0   0   2   0   0   0   2   2   2   2   2   0   2   0   0   0   2   0   0   0   0   2   2   2   2   2   2   0   2   0   2   2   0   0   0   0   0   0   2   2   0   2   0   0   0   0   2   0   0   0   2   0   2   2   0   0   2   2   0   0   2   0   2   2   0
 MK-2-7                 2   2   2   2   0   0   2   2   0   0   2   2   2   2   2   0   2   2   0   2   0   0   2   2   2   0   2   2   0   2   2   2   0   0   0   2   0   0   2   0   2   2   0   2   0   0   2   0   0   0   2   0   2   0   2   2   0   2   2   2   2   0   0   2   2   0   0   2   0   2   0   2   0   2   0   2   0   0   2   2   0   2   2   2   2   0   0   0   0   2   0   2   2   2   2   0   0   0   0   0   2   0   2   0   0   2   2   2   0   0   2   2   2   0   2   2   0   0   2   0   2   2   2   2   2   0   2   2   0   2   0   0   2   0   2   0   2   2   0   0   0   2   2   2   2   2   0   2   0   0   2   2   0   2   0   0   2   2   2   2   2   2   0   2   0   2   2   2   0   0   0   0   0   2   2   0   2   0   0   0   0   2   0   0   0   0   0   2   2   0   0   2   2   2   0   2   2   2   2   0
 MK-2-8                 2   2   2   2   0   0   2   0   0   0   2   2   2   2   2   2   0   2   0   2   0   0   2   2   2   0   2   2   0   2   2   2   0   0   0   2   0   0   2   0   0   2   0   2   0   0   2   2   0   0   2   0   2   0   2   2   0   2   0   2   2   0   0   2   2   0   0   2   0   2   0   2   0   0   0   2   0   0   2   2   0   2   2   2   2   0   0   0   0   2   2   2   2   2   2   0   0   0   0   0   2   0   2   0   0   2   0   2   0   0   2   2   2   0   2   2   0   0   2   2   2   2   2   2   2   0   2   2   0   2   0   0   2   0   2   0   2   2   0   0   0   2   2   2   2   2   0   2   0   0   2   2   0   2   2   0   2   2   0   2   2   2   0   2   0   2   2   2   0   0   0   0   0   2   2   0   2   2   0   0   0   2   0   0   0   0   0   2   2   2   0   2   2   2   0   0   2   2   2   0
 MK-2-9                 2   2   2   2   0   0   0   0   2   0   2   2   2   2   2   2   0   2   0   2   0   2   2   2   2   0   2   0   0   2   2   2   0   0   2   2   0   0   2   0   0   2   0   2   0   0   2   2   0   0   2   0   2   2   2   2   0   2   0   2   2   0   2   2   2   0   0   2   0   2   0   2   2   0   0   2   0   0   2   2   0   2   2   2   2   0   0   0   0   2   2   2   2   2   0   0   0   0   0   0   2   0   2   0   0   2   0   2   0   0   0   2   2   0   2   0   0   0   2   2   2   2   0   2   2   0   2   2   2   2   0   0   2   0   2   0   2   2   0   0   0   2   2   2   2   2   0   0   0   0   2   2   0   0   2   0   2   2   0   2   2   2   0   2   0   2   2   2   0   0   0   0   2   0   2   0   2   2   0   0   0   2   0   0   0   0   0   2   2   2   0   2   2   2   0   0   2   0   2   0
 MK-2-10                2   2   2   2   0   0   0   0   2   0   2   2   2   0   2   2   0   2   0   2   0   0   2   2   0   0   2   0   0   2   2   2   0   0   2   2   0   0   2   0   0   2   0   2   0   0   2   2   0   0   2   0   2   2   2   2   0   2   0   2   2   0   2   2   2   0   0   2   0   2   0   2   2   0   0   2   0   0   2   2   0   2   2   2   0   0   0   0   0   2   2   2   2   2   0   0   0   0   0   0   0   0   2   0   0   0   0   2   0   0   0   2   0   0   2   0   0   0   2   2   0   2   0   2   2   0   2   2   2   2   2   0   0   0   2   0   2   2   0   0   2   2   2   2   2   2   0   0   0   0   2   2   0   0   2   0   2   2   0   2   2   2   0   2   0   2   2   2   0   2   0   0   2   0   2   0   2   2   0   0   0   2   2   0   0   0   0   2   2   0   0   2   2   2   0   0   2   0   2   0
 MK-2-11                2   2   2   2   2   0   0   0   2   2   2   2   2   2   2   2   0   2   0   2   0   0   2   2   0   0   2   0   0   2   2   2   0   0   2   2   0   0   2   0   0   2   0   2   2   2   2   2   0   0   2   0   2   2   2   2   0   2   0   2   0   0   2   2   2   0   0   0   0   2   0   2   2   0   0   2   0   0   2   2   2   2   2   2   0   0   0   0   0   2   2   2   2   0   0   0   0   0   2   0   0   0   2   0   2   0   0   2   0   0   0   2   0   0   2   2   0   2   2   0   0   2   0   2   2   0   2   2   2   2   2   0   0   0   2   0   2   2   0   0   0   2   2   2   2   2   0   0   0   0   2   2   2   0   2   0   2   2   0   2   2   2   0   2   0   2   2   2   0   2   0   0   2   0   2   0   2   2   2   0   0   2   2   2   0   0   0   2   2   0   0   2   2   2   0   2   2   0   2   0
 MK-2-12                2   2   0   2   2   0   0   0   0   2   2   2   2   2   2   2   0   2   0   2   0   0   2   2   0   0   2   0   0   2   2   2   0   0   2   2   0   0   2   0   0   2   0   2   2   2   2   2   0   0   2   2   2   2   2   2   0   2   0   2   0   0   2   2   2   0   0   2   0   2   0   0   2   0   0   2   0   0   0   2   2   2   2   2   0   0   0   0   0   2   2   2   0   0   0   0   0   0   2   0   0   0   2   0   2   0   0   2   0   0   0   2   0   0   2   2   2   2   2   0   0   2   0   2   2   0   2   2   2   2   2   0   0   0   2   0   2   2   0   2   0   2   2   0   2   2   0   0   0   0   2   2   2   0   2   0   2   2   0   2   2   2   0   2   0   2   2   0   0   2   0   0   2   0   2   0   2   2   0   2   0   2   2   2   2   0   0   2   2   0   0   2   2   2   0   2   2   0   2   0
 MK-2-13                2   2   0   0   2   0   0   0   0   2   2   2   2   2   2   2   0   2   0   2   0   0   2   2   0   0   2   0   0   2   2   2   2   2   2   2   0   0   2   0   0   0   0   2   2   2   2   2   0   0   2   2   2   2   2   0   0   2   0   2   0   0   2   2   0   0   0   2   0   2   0   0   2   0   0   2   2   0   0   2   2   2   2   2   0   0   0   0   0   2   2   2   0   0   0   0   0   0   2   0   0   0   0   0   2   0   0   2   0   0   0   2   0   2   2   2   2   2   2   2   0   2   0   2   0   0   0   2   2   2   2   0   0   2   2   2   2   2   0   2   2   2   2   0   2   2   0   0   0   0   2   2   2   0   2   0   0   2   0   2   2   2   2   2   0   2   2   0   0   2   2   0   0   0   0   0   2   2   0   2   0   2   0   2   2   0   0   2   2   0   0   2   2   2   0   2   2   0   2   0
 MK-2-14                2   2   0   0   2   0   2   0   0   2   2   2   2   2   0   2   0   2   0   2   0   0   2   0   0   0   2   0   0   0   2   2   2   2   2   2   0   0   2   0   0   0   0   2   0   2   2   2   0   0   2   2   2   2   2   0   0   0   0   2   2   0   2   2   0   0   0   2   0   2   0   0   2   0   2   2   2   0   2   2   2   2   2   2   0   0   0   0   0   2   2   2   0   0   0   0   0   0   2   0   0   0   0   0   2   0   0   2   0   0   2   2   0   2   2   2   2   2   2   2   0   2   0   2   2   0   0   2   2   2   2   0   0   2   2   2   2   0   0   0   2   2   2   2   2   0   0   0   0   0   2   2   2   0   2   0   0   2   0   2   2   0   2   2   2   2   2   0   0   2   2   2   0   0   0   0   2   2   0   2   0   2   0   2   2   0   2   0   2   0   0   0   2   2   0   2   2   0   2   0
 MK-2-15                2   2   0   2   2   0   2   2   0   2   2   2   2   2   0   2   2   2   0   2   0   0   2   0   0   0   2   0   0   0   2   2   2   2   0   2   0   0   2   0   0   0   0   2   0   0   2   2   0   0   2   2   2   2   2   0   2   0   0   2   2   0   2   2   0   0   0   2   0   2   0   0   0   0   2   2   2   0   2   2   2   2   2   2   0   0   0   0   0   2   2   2   0   2   0   0   0   0   2   2   0   0   2   0   2   0   0   2   0   0   2   2   0   2   2   2   2   2   2   2   0   2   0   2   2   0   0   2   2   2   2   0   0   2   2   2   2   0   0   0   2   2   2   2   2   0   0   2   0   0   2   2   2   0   0   0   2   2   0   2   2   0   2   2   2   2   2   0   0   0   2   2   2   0   0   0   2   2   0   2   0   2   0   2   2   0   2   0   2   0   0   0   2   2   0   2   2   0   2   0
 MK-2-16                0   2   0   2   2   0   2   2   2   0   2   2   2   2   0   2   2   2   2   2   2   0   2   0   0   0   2   0   0   0   2   2   2   2   0   2   0   0   2   0   0   0   0   2   0   0   2   2   0   0   2   2   2   2   2   0   2   2   0   2   2   0   2   2   0   0   0   2   0   0   0   0   0   0   2   2   2   2   2   2   2   2   2   2   0   0   0   0   0   2   2   2   0   2   0   0   0   0   2   0   2   0   2   0   2   0   0   2   0   0   2   2   0   0   0   2   2   2   2   2   0   2   0   2   2   0   0   2   2   0   2   0   0   2   2   2   2   0   0   0   2   2   2   2   2   0   0   0   0   0   2   2   2   0   0   0   2   2   0   2   2   0   2   2   2   2   0   0   2   2   0   0   2   0   0   0   2   2   0   2   0   2   0   2   2   0   2   2   0   0   0   0   2   2   0   2   2   0   2   0
 MK-3-1                 2   0   0   0   0   2   0   2   2   0   0   2   0   0   0   0   0   0   0   2   0   2   2   2   0   2   2   2   0   0   0   2   0   2   0   2   2   0   2   2   0   0   0   2   2   0   0   2   0   2   0   2   2   0   0   0   0   2   2   2   2   0   0   2   2   2   0   2   2   2   0   2   0   0   2   0   0   2   2   0   0   2   2   0   0   2   2   2   2   2   0   0   0   0   0   2   0   2   2   2   0   0   2   0   0   2   0   2   2   0   0   2   0   2   0   2   2   2   2   0   2   0   2   0   0   0   2   2   2   0   2   0   0   2   0   2   2   2   0   0   0   0   2   0   0   2   2   0   0   0   0   2   2   2   0   2   2   2   0   2   0   2   0   0   2   2   2   0   2   2   0   2   2   2   2   2   0   2   2   2   2   0   2   2   0   0   0   0   2   0   0   0   0   0   0   2   2   0   0   0
 MK-3-2                 2   0   0   0   0   2   0   2   2   0   0   2   0   0   0   0   0   0   0   2   0   2   2   2   0   2   0   2   0   0   0   2   0   2   0   2   2   0   2   2   0   0   0   0   2   0   0   2   0   2   0   2   2   0   0   0   0   0   2   2   2   0   0   2   2   2   0   2   0   2   0   2   0   0   0   0   0   2   2   2   0   2   2   0   0   2   2   2   0   2   0   0   0   0   0   2   0   2   2   2   0   0   2   0   0   2   0   2   2   0   0   0   0   2   0   2   2   2   2   0   2   0   2   0   0   0   2   0   0   0   2   0   0   2   0   2   2   2   0   0   0   0   2   0   0   2   2   0   0   2   0   2   2   2   0   2   2   2   0   2   0   2   0   0   0   2   2   0   2   2   0   2   2   2   2   2   0   0   0   2   2   0   2   2   0   0   0   0   2   0   2   0   0   0   0   2   2   0   0   0
 MK-3-3                 2   0   0   0   0   2   0   2   0   0   0   2   0   0   2   0   0   0   2   2   2   2   2   2   0   2   0   2   0   0   2   2   2   2   0   0   2   0   2   2   0   0   0   0   2   2   0   2   0   2   0   0   2   0   2   0   0   0   2   0   2   0   0   2   2   2   0   2   0   2   0   2   0   0   0   0   0   2   2   2   0   2   2   0   0   2   2   2   0   2   0   0   0   2   0   2   0   2   2   2   0   0   2   0   0   0   0   2   2   0   0   0   0   2   2   2   2   2   2   0   2   0   2   0   0   0   2   0   0   0   2   0   0   2   2   2   2   2   0   0   0   0   2   0   2   2   2   0   0   2   0   2   2   2   0   2   2   2   0   2   2   2   0   0   0   2   2   0   2   0   0   2   2   2   2   2   0   0   0   2   2   0   2   2   0   0   0   2   2   0   2   0   0   0   0   2   2   0   0   0
 MK-3-4                 2   0   0   0   0   2   0   0   0   0   0   2   0   0   2   0   0   0   2   2   2   2   2   2   0   2   0   2   0   0   2   2   2   2   0   0   2   0   2   2   0   0   0   0   2   2   0   2   0   2   0   0   2   2   2   0   0   2   0   2   0   0   0   2   0   2   0   2   2   2   0   2   0   2   0   2   0   2   2   0   0   2   2   0   0   2   2   2   0   2   0   2   0   2   0   2   0   2   2   2   0   0   2   0   0   0   0   2   0   2   0   0   0   0   2   2   0   2   2   0   2   0   2   0   0   0   2   0   0   0   2   0   0   2   2   2   2   2   2   0   0   0   2   0   2   2   0   0   0   2   0   2   2   2   0   2   2   2   2   2   2   2   0   0   2   2   0   0   2   0   0   2   2   2   2   2   0   0   0   2   2   0   2   2   2   0   0   2   2   0   2   0   0   2   0   2   2   2   0   0
 MK-3-5                 2   0   0   2   0   2   0   0   0   0   2   2   0   0   2   0   0   0   2   2   2   2   2   2   2   2   0   2   0   0   2   2   2   2   0   0   2   0   2   2   0   0   0   2   2   2   0   2   0   2   0   0   0   2   2   0   0   2   0   2   0   0   0   2   0   2   0   2   2   2   0   2   0   2   0   2   0   0   0   0   0   2   2   0   0   0   2   2   0   2   2   2   0   2   0   2   0   0   2   0   0   0   0   0   0   0   0   2   0   2   0   0   0   0   2   2   0   2   2   0   2   0   2   0   0   0   0   0   0   0   2   2   0   2   2   2   2   2   2   0   0   0   2   0   2   0   2   0   0   2   0   2   2   2   0   2   2   2   0   2   2   2   2   0   2   2   0   0   2   0   0   2   2   2   0   2   0   0   2   2   2   0   2   2   2   0   0   2   2   0   2   0   0   0   0   2   2   2   0   0
 MK-3-6                 2   0   0   0   0   2   0   0   0   0   2   2   0   0   2   0   0   0   2   2   2   2   2   2   2   2   0   2   0   0   2   2   2   2   0   0   0   0   2   2   0   0   0   2   2   0   0   2   0   2   0   0   0   2   2   0   0   0   0   2   0   0   0   2   0   2   0   2   2   2   0   2   0   2   0   2   0   2   0   0   0   2   2   2   0   2   2   2   0   0   2   2   2   2   0   2   0   0   2   0   0   2   0   0   0   0   0   2   0   2   0   2   0   0   0   2   0   2   2   0   2   0   2   0   0   0   0   0   0   0   2   2   0   2   2   2   2   2   0   0   0   0   2   2   2   0   2   0   0   2   0   2   2   2   0   2   2   2   0   2   2   2   2   0   2   2   2   0   2   0   0   2   2   2   0   2   0   0   2   2   2   0   0   2   2   2   0   2   2   0   0   0   0   2   0   2   2   2   0   0
 MK-3-7                 2   0   0   0   0   2   0   0   2   0   2   2   0   0   2   0   0   0   2   2   2   2   2   2   2   0   2   0   0   0   2   2   0   2   0   0   0   0   2   2   0   0   0   2   2   0   0   2   2   2   0   0   0   2   2   0   0   0   0   2   0   0   0   2   0   2   0   2   2   2   0   2   0   2   0   2   0   2   0   0   0   2   2   2   0   2   2   2   0   0   2   2   2   2   0   2   0   2   0   0   0   2   0   0   0   0   0   2   0   2   2   2   0   0   0   2   0   2   0   0   2   0   2   0   0   0   0   0   0   0   0   0   2   2   2   2   2   2   0   0   2   0   2   2   2   0   2   0   0   2   0   2   2   2   0   0   2   2   2   0   2   2   2   0   2   2   2   0   0   0   0   2   0   2   2   2   0   0   0   0   2   0   0   2   0   0   0   0   2   0   0   0   0   2   0   2   2   2   2   0
 MK-3-8                 2   0   0   0   0   2   2   0   2   0   2   2   0   0   2   0   0   0   2   2   2   2   2   2   2   0   2   2   0   0   2   2   0   2   0   0   0   0   2   0   0   0   0   2   2   0   0   2   2   0   0   0   0   2   0   0   0   0   0   2   0   0   0   2   0   2   0   2   2   2   0   2   0   2   0   2   2   2   0   0   0   2   2   2   0   2   2   2   2   0   2   2   2   2   0   2   0   2   0   0   0   2   0   2   0   0   0   2   0   0   2   2   0   0   0   2   0   2   0   0   2   0   2   0   0   0   0   0   0   0   0   0   2   2   2   2   0   2   0   0   2   0   2   2   2   0   2   0   0   2   0   2   2   2   0   2   2   2   2   0   2   2   0   0   2   2   2   0   0   0   0   2   0   2   2   2   0   0   0   0   2   0   0   0   0   0   0   0   2   2   0   0   0   2   0   2   2   2   2   0
 MK-3-9                 2   0   2   0   0   2   2   0   2   0   2   2   0   0   2   0   0   0   2   2   0   2   2   2   0   2   2   2   0   0   2   2   0   2   2   2   0   0   2   0   0   0   0   2   2   0   0   2   0   0   2   0   0   0   0   0   0   2   0   2   0   0   0   2   0   2   0   2   2   2   0   2   0   2   0   2   2   0   0   0   0   2   2   2   2   2   2   2   2   0   2   2   2   0   0   2   0   2   0   0   2   2   0   2   0   0   0   2   0   0   2   2   0   0   0   2   0   2   0   0   2   0   2   2   0   0   0   2   0   0   0   0   0   2   2   2   0   2   0   0   2   0   2   2   0   0   2   0   0   2   0   2   2   2   0   2   2   0   2   0   0   2   0   0   2   2   2   0   0   0   0   2   0   2   2   2   0   0   2   0   2   0   0   0   0   0   0   0   2   2   2   0   0   2   0   2   2   2   2   0
 MK-3-10                2   0   2   0   2   0   2   0   2   0   2   2   0   0   2   0   0   0   2   2   0   2   2   2   0   0   2   2   0   0   2   2   0   2   2   2   0   0   2   0   0   2   0   0   2   0   0   2   0   0   2   0   0   0   0   0   0   2   0   2   0   0   0   2   0   2   0   2   2   2   0   2   0   2   0   2   0   0   0   2   0   2   2   2   0   2   2   2   2   0   2   2   2   0   0   0   0   0   0   0   2   2   0   2   0   0   0   2   0   0   2   2   0   0   0   2   0   2   2   0   2   0   2   2   0   0   0   2   0   2   0   0   0   2   2   2   0   0   0   0   2   0   2   2   0   0   2   0   0   2   2   2   2   2   2   2   0   2   2   0   0   2   0   2   2   2   2   0   0   0   0   2   0   2   2   2   0   0   2   0   2   0   0   0   0   0   0   0   2   2   0   0   0   2   0   2   2   2   2   0
 MK-3-11                2   0   2   0   2   0   2   0   2   0   2   2   2   0   2   0   0   0   2   2   0   2   2   2   0   0   2   2   0   0   2   2   0   2   2   2   0   0   2   2   0   2   0   0   2   0   0   2   2   0   2   0   2   0   0   0   2   2   2   2   0   0   0   2   0   2   0   2   2   2   2   2   0   2   0   2   0   0   0   2   0   2   2   2   0   2   2   2   2   0   2   2   2   0   0   0   0   0   0   0   2   0   0   2   0   0   0   2   0   2   2   2   0   0   2   2   0   2   2   0   2   0   2   2   0   0   0   2   0   2   0   0   0   2   2   2   0   0   0   0   2   2   0   2   0   0   2   2   0   2   2   2   2   2   2   2   0   2   2   0   0   2   0   2   2   2   2   0   2   0   0   2   0   2   2   2   0   0   2   0   2   0   0   0   0   0   0   0   2   2   0   0   0   2   0   2   2   2   2   0
 MK-3-12                2   0   2   0   2   0   2   0   2   0   2   2   2   0   0   0   0   0   2   2   0   2   2   2   0   0   2   2   0   0   2   2   0   2   2   2   0   0   2   2   2   2   0   0   2   0   2   2   2   0   2   0   2   0   0   0   2   2   0   2   0   0   2   2   2   2   0   0   2   2   2   2   0   2   0   2   0   2   2   2   0   2   2   2   2   2   0   0   2   0   2   2   2   0   0   0   0   0   0   2   0   0   0   2   0   0   0   2   0   2   2   2   0   0   2   2   0   2   2   0   2   0   2   2   0   0   0   2   0   2   0   0   0   2   2   2   0   2   0   0   0   2   0   2   0   0   2   2   0   2   2   2   2   2   2   2   0   2   2   0   0   2   0   2   2   2   2   0   2   0   0   2   0   0   2   2   0   0   2   0   2   2   2   0   0   0   0   0   2   2   0   0   2   2   0   2   2   2   2   2
 MK-3-13                2   0   2   0   2   0   2   0   2   0   2   2   0   0   2   0   0   0   0   2   0   2   2   2   0   0   2   2   0   0   2   2   2   2   2   2   0   0   2   2   2   2   0   2   2   0   2   0   2   0   2   0   2   0   2   0   2   2   2   2   2   0   2   0   2   2   0   0   2   2   2   2   0   0   0   2   0   2   2   2   0   2   2   2   2   2   0   0   2   0   2   2   2   0   0   0   0   0   0   2   0   0   0   2   2   0   0   2   0   2   2   2   0   0   2   2   2   2   2   0   2   0   2   2   2   0   0   2   0   0   0   0   0   2   2   2   0   2   2   0   0   2   0   2   0   0   2   2   0   2   2   2   0   2   2   2   0   0   2   0   2   2   0   2   2   2   2   0   2   0   2   2   2   0   2   0   0   2   2   2   2   2   2   0   0   0   0   0   0   2   0   0   2   2   0   2   2   2   2   2
 MK-3-14                2   0   2   0   2   0   2   0   2   0   2   2   0   0   2   0   2   0   0   2   2   2   2   2   0   0   2   2   0   0   2   2   0   2   2   0   0   0   2   2   2   2   0   2   2   0   2   0   2   0   2   2   2   0   2   2   2   0   0   2   2   0   2   0   2   2   0   0   2   2   2   2   0   0   0   2   0   2   2   2   2   2   2   2   2   2   0   2   2   0   2   2   2   0   0   2   2   0   0   2   2   0   0   2   2   0   0   2   0   2   0   2   0   0   2   2   2   2   2   0   2   0   2   2   2   0   0   2   0   2   0   0   0   2   2   2   0   2   2   0   0   2   0   2   0   0   2   2   0   2   2   2   2   2   2   2   0   0   2   0   2   2   0   2   2   2   2   0   2   2   2   2   2   0   2   0   0   2   2   2   2   2   2   0   2   0   0   0   0   0   0   0   2   0   0   2   2   2   2   2
 MK-3-15                2   0   2   0   2   0   2   0   2   0   2   2   0   0   2   0   2   0   0   2   2   2   2   2   0   0   2   0   0   0   2   2   0   2   2   0   0   0   2   2   2   0   0   0   2   0   2   0   2   0   2   2   2   2   0   2   2   0   0   2   2   0   2   0   2   2   0   0   2   2   2   0   2   0   0   2   0   2   0   2   2   2   2   2   2   2   0   2   2   0   2   2   2   0   0   2   2   0   0   2   2   0   0   2   2   2   0   2   0   2   2   2   0   2   2   0   0   2   2   0   2   0   2   2   2   0   0   2   0   2   2   0   0   2   2   2   0   2   2   2   2   2   2   2   0   0   2   2   0   2   2   2   0   2   2   2   0   0   2   0   2   2   2   2   2   2   2   0   2   2   2   2   2   0   2   0   2   2   2   2   2   2   2   0   2   0   0   0   0   0   0   0   2   0   0   2   2   2   2   0
 MK-3-16                2   0   2   0   2   0   2   0   2   0   2   2   0   0   2   0   2   0   0   2   2   2   0   2   0   0   2   0   0   0   2   2   0   2   2   0   0   0   0   2   2   2   0   0   2   0   2   0   2   0   2   2   2   2   0   0   2   0   0   2   2   0   2   0   2   2   0   0   0   2   2   0   2   2   0   2   0   2   0   2   2   2   2   2   2   2   0   2   2   0   2   0   2   0   0   2   2   0   0   2   0   0   0   2   2   0   0   2   0   2   0   2   2   2   2   0   0   2   2   0   2   0   2   2   0   0   0   2   2   0   2   0   0   2   2   2   0   0   2   2   2   2   2   2   0   0   2   2   0   2   2   0   0   2   2   0   0   0   2   0   2   2   2   2   2   2   2   0   2   2   2   2   2   0   2   0   2   2   2   0   2   2   2   0   2   0   0   0   0   0   0   0   2   0   0   2   2   2   2   0
 MK-4-1                 0   0   2   0   2   0   0   0   2   0   2   0   2   2   0   0   0   2   2   2   0   2   2   2   0   2   0   0   0   0   2   0   2   0   2   2   2   0   0   2   0   0   2   2   2   0   2   0   2   0   2   2   0   0   0   0   0   2   2   0   2   2   2   2   2   2   2   0   0   0   0   0   2   2   0   2   2   0   0   0   0   0   0   0   0   2   2   0   0   2   0   2   2   2   2   0   0   0   2   2   2   0   0   0   2   0   2   0   0   2   0   0   0   2   0   0   0   2   2   0   2   0   2   0   0   0   0   2   2   0   2   2   2   2   0   0   0   0   2   2   0   0   2   0   0   0   2   0   2   0   0   0   0   2   2   0   0   0   2   0   0   0   0   2   2   0   2   2   2   0   0   2   0   2   2   0   2   2   0   2   0   2   2   2   2   0   0   2   2   2   0   0   0   0   0   0   0   0   0   2
 MK-4-2                 0   0   2   0   2   0   0   0   0   0   2   2   2   2   0   0   0   2   0   2   0   2   2   0   0   2   0   0   0   0   2   2   2   0   0   2   2   0   0   2   0   0   2   2   2   0   2   0   2   0   2   2   0   0   2   0   0   2   2   0   2   2   2   2   2   2   2   0   0   0   0   0   2   2   0   2   2   0   0   2   2   0   0   0   0   2   2   0   0   2   2   2   2   2   2   0   0   2   2   2   2   0   0   0   2   0   2   0   0   2   0   2   0   2   0   0   0   2   2   0   2   0   2   0   0   0   0   2   2   0   2   2   0   2   0   0   0   2   2   2   0   0   2   0   0   0   2   0   2   0   0   2   0   2   2   0   0   0   2   2   0   0   0   2   2   0   2   2   2   0   0   2   0   0   0   0   2   0   2   2   0   2   2   2   2   0   0   2   2   2   0   0   0   0   0   0   0   0   0   2
 MK-4-3                 0   0   2   0   2   0   2   0   0   2   2   2   2   2   0   0   0   2   0   2   0   2   2   0   0   2   2   0   0   0   2   2   2   0   0   2   2   0   0   2   0   0   2   2   2   0   2   2   2   0   2   2   0   2   2   0   0   2   2   0   2   2   2   2   2   2   2   0   0   0   0   0   2   2   0   2   2   0   0   2   2   2   0   0   0   2   2   0   0   2   2   2   2   2   2   0   0   2   2   2   2   0   0   0   2   2   2   0   0   2   0   2   2   2   0   0   0   2   2   0   2   0   2   0   0   0   0   2   2   0   2   2   0   2   0   0   0   2   2   2   0   0   2   0   0   0   2   0   2   0   0   2   0   2   0   0   0   0   2   2   0   0   0   2   2   0   2   2   2   0   0   2   0   0   0   0   2   0   2   2   0   2   2   2   2   0   0   0   2   2   0   0   0   0   0   0   0   0   2   2
 MK-4-4                 0   0   2   0   2   0   2   0   0   2   2   2   2   2   0   0   0   2   2   2   0   2   2   0   0   2   2   0   0   0   2   2   2   0   0   2   0   0   0   0   0   0   2   2   2   0   0   2   2   2   2   2   0   2   2   0   0   2   2   0   2   2   0   2   2   2   2   0   0   0   0   0   2   0   0   2   2   0   0   2   2   2   2   0   0   2   2   2   0   2   2   2   2   2   2   0   0   2   2   2   2   0   0   0   2   2   2   0   0   2   0   2   2   2   0   0   0   2   2   2   2   0   2   0   0   0   0   2   2   0   2   2   0   2   0   0   0   2   2   2   0   0   2   0   0   0   2   2   2   0   0   2   0   2   0   0   0   0   2   2   0   0   0   2   2   0   2   2   2   0   0   2   0   0   2   0   2   0   2   0   0   2   2   2   2   0   0   0   2   2   0   0   0   0   0   0   0   0   2   2
 MK-4-5                 0   0   2   0   0   0   2   0   0   2   2   2   2   2   0   2   0   2   2   2   2   2   2   0   0   2   2   0   0   0   2   2   2   0   0   2   0   0   0   0   0   0   2   2   2   0   0   2   0   2   2   0   0   0   2   0   0   0   2   0   2   2   2   2   2   2   2   0   0   0   0   0   2   0   0   2   2   0   0   2   0   2   2   0   0   2   2   0   0   2   2   2   0   2   2   0   0   2   2   2   2   0   2   0   0   2   0   2   0   2   0   0   0   2   0   0   2   2   2   2   2   0   2   0   0   0   0   2   2   0   2   2   0   2   0   0   0   2   2   2   0   0   2   0   0   0   2   2   2   0   0   2   2   2   0   0   0   0   2   2   0   0   0   2   2   0   2   0   2   0   0   2   0   0   2   0   2   0   0   2   0   2   2   2   0   0   0   0   2   2   0   0   0   0   0   0   0   2   2   2
 MK-4-6                 0   0   2   0   0   0   2   0   0   2   2   2   2   2   0   2   0   2   2   2   2   2   2   0   0   2   2   0   2   0   2   2   2   0   0   2   2   0   0   0   2   0   2   0   2   0   0   2   0   0   2   0   0   0   2   0   0   0   2   0   2   2   2   2   2   2   2   0   0   0   0   0   2   0   0   0   2   0   0   2   2   2   2   0   0   2   2   0   0   0   2   2   0   2   2   0   0   2   2   2   0   0   2   0   0   2   0   2   0   2   0   0   0   2   0   0   2   2   2   2   2   0   2   0   0   2   0   0   2   0   2   2   0   2   0   0   0   2   2   0   2   0   2   0   0   0   2   2   2   0   0   2   2   2   0   2   2   0   2   2   0   0   0   2   2   0   2   0   2   0   2   2   0   0   2   0   2   2   0   2   0   0   2   2   0   0   0   0   2   2   0   0   0   0   0   0   0   2   2   2
 MK-4-7                 0   0   2   0   0   0   2   0   0   2   2   2   0   0   0   2   0   2   2   2   2   2   2   0   0   2   2   2   0   0   2   2   0   0   0   2   2   0   0   0   2   0   2   0   2   0   0   2   2   0   2   0   2   0   2   0   0   0   2   0   2   2   2   2   2   2   2   0   0   0   0   0   2   0   0   0   2   0   0   2   2   2   2   0   0   2   2   0   2   0   2   0   0   2   2   0   0   2   2   2   0   0   2   0   0   2   0   0   0   2   0   0   0   2   0   2   2   2   2   2   2   2   2   2   0   0   0   0   2   2   2   2   0   2   0   0   0   2   2   0   2   0   2   0   0   0   2   2   2   0   0   2   2   2   0   2   2   0   2   2   0   0   0   2   2   0   2   0   2   2   2   2   0   0   2   0   2   0   0   2   0   2   2   2   0   0   0   0   2   2   0   2   2   0   0   0   0   2   2   2
 MK-4-8                 0   0   0   0   0   0   2   0   0   2   2   2   0   0   0   2   0   2   2   2   2   2   2   0   2   2   2   2   2   0   2   2   0   2   0   2   2   0   0   0   2   0   2   0   2   2   0   2   2   2   2   0   2   0   2   0   0   0   2   0   2   2   2   2   0   2   2   0   0   0   0   0   2   0   0   0   2   0   0   2   2   2   2   2   0   2   2   0   2   0   2   0   0   2   2   0   0   2   2   0   2   0   2   0   0   2   0   0   2   0   0   0   0   2   2   2   2   2   2   2   2   0   2   2   0   0   0   0   2   0   0   2   0   2   0   2   0   2   2   2   2   2   2   0   0   0   2   2   0   0   0   0   2   2   0   2   0   0   2   2   0   0   0   2   2   0   2   0   2   2   2   2   0   0   2   0   2   0   2   2   0   2   2   2   2   0   0   2   2   2   0   2   2   0   0   0   2   2   2   0
 MK-4-9                 0   0   2   0   0   0   2   0   0   2   2   2   0   0   0   2   0   2   2   2   2   2   2   2   2   2   2   2   2   0   2   2   0   2   0   2   0   0   0   2   2   0   2   0   2   2   2   2   2   2   2   0   2   0   2   0   0   2   2   2   2   2   2   2   0   2   2   0   0   0   0   0   2   2   0   0   2   0   0   2   2   2   2   2   0   2   2   0   2   0   2   0   0   2   2   0   0   2   2   0   2   0   2   0   0   2   0   0   2   0   0   0   0   2   2   2   2   2   2   2   0   0   2   2   0   0   0   0   2   0   2   2   0   2   0   2   0   2   2   2   2   2   2   0   0   0   2   2   2   0   0   0   2   2   0   2   0   0   2   2   0   0   0   2   2   0   2   0   2   2   2   0   0   0   0   2   2   0   2   2   0   2   2   2   2   0   0   2   2   2   0   2   2   0   0   0   2   2   2   0
 MK-4-10                0   2   2   0   2   0   2   0   0   2   2   0   0   0   0   2   0   2   2   2   2   0   2   2   2   2   2   2   2   0   2   2   0   2   0   2   0   0   0   2   0   0   2   0   2   2   2   2   2   2   2   0   2   2   2   0   0   2   2   2   2   2   2   2   0   2   2   0   0   0   0   0   2   2   0   0   2   0   0   2   2   2   0   0   0   2   2   2   2   0   2   0   0   2   2   0   0   2   2   0   2   0   2   0   0   2   0   0   2   2   0   0   0   2   2   2   0   2   2   2   0   0   2   2   0   0   0   0   2   0   0   2   0   2   0   2   0   2   2   2   2   2   2   0   0   0   2   2   0   0   2   0   2   2   0   2   0   2   2   0   0   0   0   2   2   0   2   0   2   2   2   0   0   0   0   2   0   0   2   2   0   2   2   2   2   0   2   2   2   2   0   2   2   0   0   0   2   2   2   0
 MK-4-11                0   2   2   2   2   2   0   0   0   2   2   0   0   0   0   2   2   2   2   2   2   0   2   2   2   2   2   2   2   0   2   2   0   2   0   2   0   0   0   0   0   0   2   2   2   2   2   2   2   2   2   0   2   0   2   0   0   2   0   2   2   2   2   2   0   2   2   0   0   0   0   0   2   2   2   0   2   0   0   2   2   2   0   0   0   2   2   2   2   0   2   0   0   2   2   0   0   2   2   0   2   0   2   0   0   2   2   0   2   0   2   0   0   2   2   0   2   2   2   2   0   0   2   2   0   0   0   0   2   0   0   2   0   2   0   2   0   2   2   2   2   2   2   0   0   0   2   2   0   0   2   0   2   2   0   2   0   2   2   0   0   0   0   2   0   0   2   0   2   2   2   0   0   0   2   2   0   0   2   2   0   2   2   2   2   0   2   2   2   2   0   2   2   2   0   0   2   2   2   0
 MK-4-12                0   2   0   2   2   2   0   0   0   0   2   0   0   0   0   2   2   2   2   2   2   0   2   2   2   2   2   2   2   0   2   2   0   2   0   2   0   0   0   0   0   2   2   2   2   2   2   2   2   2   2   0   2   0   2   0   2   2   0   2   2   2   2   2   0   2   2   2   0   0   0   0   2   2   2   0   2   0   0   2   2   2   2   0   0   2   2   0   2   0   2   0   0   2   2   0   0   2   2   0   2   0   2   0   0   2   2   0   2   0   2   0   0   2   2   0   2   2   2   2   0   0   2   2   0   0   0   0   2   0   0   2   0   2   0   2   0   2   0   2   2   2   2   0   0   0   0   2   0   0   2   0   2   2   0   2   0   2   2   0   0   0   0   2   0   0   2   0   2   2   2   0   0   0   2   2   0   0   2   0   2   2   2   2   2   0   2   2   2   2   0   0   2   2   0   0   2   0   2   0
 MK-4-13                0   2   0   2   2   2   0   0   0   2   2   0   0   0   0   2   2   2   2   2   2   0   2   2   2   2   2   2   2   0   2   0   0   2   0   2   0   0   0   0   0   2   2   2   2   2   2   2   2   0   2   0   2   0   2   0   2   2   2   2   2   2   2   2   0   2   2   2   0   0   2   0   2   2   2   0   2   0   0   0   2   2   2   0   0   2   0   0   2   0   2   0   0   2   2   0   2   2   2   0   2   0   2   0   2   0   2   0   2   0   2   0   0   2   2   0   0   2   2   0   0   0   2   2   0   0   0   0   2   0   0   2   0   2   0   2   0   2   0   2   2   2   2   0   0   0   0   2   0   2   2   0   2   2   0   2   0   0   2   0   0   2   0   2   0   0   2   0   2   2   0   0   2   0   2   2   0   0   2   0   2   2   2   2   2   2   2   2   2   2   0   0   2   2   0   0   2   0   2   2
 MK-4-14                0   2   0   2   2   2   0   0   0   0   2   0   0   0   0   2   0   0   2   2   2   2   2   2   2   2   2   2   0   2   2   0   0   0   0   2   0   0   0   0   0   2   2   2   2   2   2   2   2   2   2   0   2   0   2   0   2   2   2   2   2   2   2   2   0   2   2   2   0   0   2   0   2   2   2   0   2   0   0   0   2   2   2   0   0   2   0   0   2   0   2   0   0   2   2   0   2   2   2   0   2   0   2   0   2   0   2   0   2   0   2   0   0   2   2   0   0   2   2   0   0   0   2   2   0   0   0   0   2   0   0   2   2   0   0   0   0   0   0   2   2   2   2   0   0   0   0   2   0   2   2   0   2   2   2   2   0   0   2   0   0   2   0   2   0   0   0   0   2   0   0   0   0   0   0   2   0   0   2   0   2   2   2   2   2   2   2   2   0   2   0   0   2   2   0   0   2   0   2   2
 MK-4-15                0   2   0   2   2   2   0   0   0   0   2   0   0   2   0   0   0   0   2   2   2   2   2   2   2   2   2   2   0   2   2   0   0   0   0   2   0   0   0   0   0   2   0   2   2   2   2   2   2   2   2   0   2   0   2   0   2   2   2   0   2   2   2   2   0   0   2   2   0   0   2   2   2   2   2   0   2   0   0   0   2   2   2   0   0   2   0   0   2   0   2   0   0   2   2   0   2   0   2   0   2   0   2   0   2   0   2   0   2   0   2   0   0   2   2   0   0   2   0   2   0   0   2   2   2   0   0   0   2   0   0   0   2   0   0   0   0   0   0   2   2   2   2   2   0   0   0   2   0   2   2   0   2   2   2   2   0   0   0   0   0   0   0   0   0   0   0   0   2   0   0   0   0   0   0   2   0   0   2   0   2   2   2   2   0   2   2   2   0   2   0   0   2   2   0   0   2   2   2   2
 MK-4-16                0   2   0   2   2   2   2   0   0   0   2   0   0   2   0   0   0   0   2   2   2   2   2   2   2   2   2   2   0   2   2   0   0   0   0   2   0   0   0   0   0   2   0   2   2   2   2   2   2   2   2   0   2   0   2   0   2   2   2   0   2   2   2   2   2   0   0   2   0   0   0   2   2   2   2   0   2   0   0   0   2   2   2   0   0   2   0   0   2   0   2   0   0   2   2   0   2   0   2   0   2   0   2   0   0   0   2   0   2   0   2   0   0   2   2   0   0   2   0   2   0   0   2   2   2   0   0   0   2   0   0   2   2   0   0   0   0   0   2   2   2   2   2   2   0   0   0   2   2   2   2   0   2   2   2   2   2   0   0   2   0   0   0   0   0   0   0   0   2   0   0   0   0   2   2   2   0   0   2   2   2   2   2   2   0   2   2   2   0   2   0   0   2   2   0   0   2   2   2   2
 MK-5-1                 2   2   2   0   0   2   0   0   0   2   0   0   0   2   0   2   2   0   2   0   2   0   0   2   2   2   2   0   2   2   0   2   0   2   0   2   0   2   0   2   0   0   0   2   2   2   2   0   0   2   2   0   2   0   2   2   0   0   2   0   0   0   0   2   2   2   2   0   0   2   0   2   0   2   2   0   2   0   0   2   0   0   2   2   0   0   0   0   2   0   0   2   2   0   2   0   2   0   0   0   2   0   2   2   2   2   0   0   0   2   0   2   0   2   0   0   0   0   0   0   2   2   0   0   0   0   0   0   2   0   2   0   2   2   2   2   2   0   0   0   2   2   2   2   0   2   0   0   2   2   2   0   0   0   0   0   2   0   2   2   0   0   0   2   0   2   0   2   2   2   0   2   0   2   2   2   0   0   2   0   2   0   0   0   2   0   0   0   2   0   2   2   0   0   2   2   2   2   2   2
 MK-5-2                 0   2   2   2   2   0   0   0   0   0   0   0   0   2   0   2   2   0   2   0   2   0   0   2   0   2   2   0   2   2   0   2   0   2   0   2   0   2   0   2   0   0   0   2   0   0   2   0   0   2   2   0   2   0   2   2   0   2   2   0   0   0   0   0   0   2   0   0   0   2   0   2   0   0   2   0   2   0   0   2   0   0   2   2   0   0   0   0   2   0   2   2   2   0   0   2   0   0   2   0   2   0   2   2   0   2   0   0   0   2   0   2   0   2   0   2   0   2   0   0   0   2   0   0   0   0   0   0   2   0   2   0   2   2   2   2   2   0   0   0   2   0   2   2   0   2   0   2   2   2   2   2   0   0   0   0   2   2   2   2   0   0   0   2   0   2   0   0   2   2   0   2   0   2   2   2   0   0   2   0   0   0   0   0   2   0   0   0   2   0   2   2   0   0   2   2   2   2   2   2
 MK-5-3                 0   2   2   2   2   0   0   0   0   0   0   2   0   2   0   2   2   2   2   0   2   0   0   2   0   2   2   0   2   2   0   2   0   2   0   2   0   2   0   2   0   0   0   2   2   0   2   0   2   2   2   0   2   0   2   2   0   2   2   0   0   2   0   0   0   2   0   0   0   2   0   2   2   0   2   0   2   0   0   2   0   0   2   2   0   0   0   0   2   0   2   2   2   0   0   2   0   0   2   2   2   0   2   2   0   2   0   0   0   2   0   0   0   2   0   2   0   2   0   0   0   2   0   0   0   0   0   0   2   0   2   0   2   2   0   2   2   2   0   0   2   0   2   2   0   2   0   2   2   2   2   2   0   0   0   0   2   2   2   2   0   0   0   2   0   2   0   0   2   2   2   2   2   2   2   2   0   0   2   0   2   0   0   0   2   0   0   0   2   0   2   2   0   0   2   2   2   2   2   2
 MK-5-4                 0   2   2   0   2   0   0   0   2   0   0   2   0   2   0   2   2   2   2   0   2   0   0   2   0   0   2   0   2   2   0   2   0   2   0   2   0   2   0   2   0   2   0   2   2   0   2   0   2   2   2   0   2   0   2   2   0   2   2   0   0   2   0   0   0   2   0   0   0   2   2   2   2   0   0   0   2   0   0   0   2   0   2   0   0   0   0   0   2   2   2   2   2   0   0   2   0   0   2   2   2   0   2   2   0   2   0   0   0   2   0   0   0   2   0   2   0   2   0   0   0   2   0   0   0   0   0   0   0   0   2   0   2   2   2   2   2   0   0   0   2   0   2   2   0   2   0   2   2   2   2   2   0   0   0   0   2   2   2   2   0   0   0   2   0   2   0   0   2   2   2   2   2   2   2   2   0   0   2   0   0   0   0   0   2   0   0   0   2   0   2   2   0   0   2   2   2   2   2   2
 MK-5-5                 0   2   2   0   2   0   0   0   2   0   0   2   0   2   0   0   2   2   2   0   2   0   0   2   0   0   2   0   2   2   0   2   0   0   0   2   0   2   0   2   2   2   0   2   2   0   0   0   0   0   2   0   2   0   2   2   0   2   2   0   0   2   0   0   0   2   0   0   0   2   2   2   2   0   0   0   2   0   0   2   0   0   2   0   0   2   0   0   2   2   0   0   2   0   0   2   0   0   2   2   2   2   2   2   0   2   0   0   0   2   2   2   0   2   0   2   0   2   0   2   0   2   0   2   0   0   0   0   0   0   2   0   2   2   2   0   2   0   0   0   2   0   2   2   0   2   0   2   2   2   2   2   0   2   0   0   2   2   2   2   0   0   0   2   0   2   0   0   2   2   2   2   2   2   2   0   0   0   2   0   0   0   0   0   2   0   0   0   2   0   2   2   0   0   2   2   2   2   2   2
 MK-5-6                 0   0   2   2   0   0   0   0   2   0   0   2   0   2   0   0   0   0   0   0   2   0   0   2   0   0   0   0   2   2   2   2   0   0   0   2   0   2   2   2   2   2   0   2   2   0   0   0   0   0   2   0   2   0   2   2   0   0   2   0   0   2   0   0   0   2   0   0   0   2   2   2   2   0   0   2   2   0   0   2   0   0   2   0   0   2   0   0   2   2   0   0   2   0   0   2   0   0   2   2   0   2   2   2   0   2   0   0   0   2   2   2   0   2   0   2   0   2   0   0   0   2   0   2   0   0   0   0   0   0   2   0   2   2   2   2   2   0   0   0   2   0   2   2   0   0   0   2   2   2   2   2   0   2   0   0   2   2   2   2   0   0   0   2   0   2   0   0   0   2   2   0   2   2   2   0   0   0   2   0   0   0   0   0   2   0   0   0   2   0   2   2   0   0   0   2   2   2   2   2
 MK-5-7                 0   0   2   0   0   2   2   0   2   0   0   2   0   2   0   0   0   2   0   0   2   0   0   2   0   0   2   0   2   2   2   2   0   0   0   2   0   2   0   2   2   2   0   2   2   0   0   0   0   0   2   0   2   0   2   2   0   0   2   0   2   2   0   2   0   0   0   0   0   2   2   2   2   0   0   2   2   0   0   2   0   0   2   0   0   2   0   2   2   2   0   0   2   0   0   2   0   0   2   2   0   2   2   2   0   2   0   0   0   2   2   2   0   2   0   2   2   2   0   0   0   2   0   2   0   0   0   0   0   0   0   0   2   2   2   2   0   0   0   0   2   0   2   2   0   0   0   2   2   2   2   2   0   2   2   0   2   2   2   2   0   0   0   2   0   2   0   0   0   2   2   0   2   2   2   0   0   0   2   0   0   0   0   0   2   0   0   0   2   0   2   0   0   0   0   2   2   2   2   2
 MK-5-8                 0   0   2   0   0   2   2   0   2   0   2   2   0   2   0   2   0   2   0   0   2   2   0   2   0   0   2   0   2   2   2   2   0   0   0   2   0   2   0   2   2   2   0   2   2   0   0   0   0   0   2   0   2   0   2   2   2   0   2   0   2   2   0   2   0   0   0   0   0   0   2   2   2   2   0   2   2   0   0   2   0   2   2   0   0   2   0   2   2   2   0   0   2   0   0   2   2   0   2   2   0   2   2   2   0   2   0   0   0   0   2   2   0   2   0   2   2   2   0   0   0   2   0   2   0   0   0   0   0   0   2   2   2   2   2   0   0   0   0   0   2   0   2   2   0   2   0   2   2   0   2   0   0   2   2   0   2   2   2   2   0   0   0   2   0   2   0   0   0   0   2   0   2   2   2   0   0   0   2   0   0   0   0   0   2   2   0   0   2   0   2   2   0   2   0   2   2   2   2   2
 MK-5-9                 0   2   2   0   0   2   2   0   2   0   2   0   0   2   0   2   0   2   0   0   2   2   0   2   0   0   2   0   2   2   2   2   0   0   0   2   0   2   0   2   2   0   0   2   2   0   0   0   0   0   2   0   2   0   2   2   2   0   0   0   2   2   2   2   0   0   2   0   0   0   2   2   2   2   0   2   2   0   0   2   0   2   2   0   0   2   0   2   2   0   0   0   2   0   0   2   2   0   0   2   0   2   2   0   0   2   0   0   0   0   2   2   0   2   0   0   0   2   0   0   2   2   0   2   0   0   0   0   0   0   2   2   2   0   2   0   0   0   0   0   2   0   2   2   2   2   0   2   0   0   2   0   0   2   2   2   2   2   2   2   0   0   0   2   0   2   0   0   0   0   2   0   2   2   2   0   0   0   2   0   0   0   0   0   2   2   0   0   2   2   2   2   0   2   0   2   2   0   2   2
 MK-5-10                0   2   2   0   0   2   2   0   0   0   2   0   0   2   0   2   0   2   0   0   2   2   0   2   0   0   2   0   2   2   2   2   0   0   0   2   0   2   2   2   2   0   0   2   2   0   0   0   0   0   0   0   2   0   0   2   2   0   2   2   2   2   2   2   0   0   2   0   0   0   2   2   2   2   0   2   2   0   0   2   0   2   2   0   0   2   2   2   2   0   0   0   2   0   2   2   2   2   0   0   0   2   2   0   0   0   0   0   0   0   2   2   0   2   2   0   0   2   0   0   2   2   0   2   0   2   0   0   0   0   2   2   2   0   2   0   0   0   0   0   2   0   2   2   2   2   0   2   0   0   0   0   0   2   2   2   2   2   0   2   0   0   0   2   0   2   2   0   0   0   2   0   2   2   2   0   0   0   2   2   0   0   2   0   2   0   0   0   0   2   2   2   0   2   0   2   2   0   2   2
 MK-5-11                0   2   2   0   0   2   2   0   0   0   2   0   0   2   0   2   2   2   0   0   2   2   2   2   0   0   2   0   2   2   2   2   0   2   0   2   0   2   2   2   2   0   0   2   2   0   0   2   0   0   0   2   2   0   0   2   2   0   2   2   2   2   2   2   0   2   2   0   0   2   2   0   2   2   2   2   2   0   0   2   0   2   2   0   0   2   2   2   0   0   2   0   2   0   2   2   2   2   0   0   2   2   2   0   0   0   0   0   0   2   2   2   0   2   2   0   0   2   0   0   2   2   0   2   0   2   0   0   0   0   2   2   2   0   2   0   2   0   0   0   2   0   2   2   2   2   0   2   2   0   0   0   0   2   0   2   2   2   0   0   0   0   0   2   0   2   2   2   0   0   2   0   0   2   0   0   0   2   2   0   0   0   2   0   0   0   0   0   0   2   2   2   0   2   0   2   2   0   2   2
 MK-5-12                0   2   2   2   0   2   2   0   0   0   2   0   0   2   2   2   0   2   0   0   2   0   2   2   0   0   2   0   2   2   0   2   0   2   0   2   0   2   2   2   2   0   0   2   2   0   0   2   0   0   0   2   2   0   0   2   2   0   0   2   2   2   2   2   0   2   2   0   0   2   2   0   2   2   2   2   2   0   0   2   2   2   2   0   0   2   2   2   0   0   0   0   2   0   2   2   2   2   0   0   2   2   2   0   0   0   0   0   0   2   2   2   0   2   2   0   0   2   0   0   2   2   0   2   0   2   0   2   0   2   2   2   2   0   0   0   2   0   0   0   2   0   0   2   2   2   2   2   2   2   0   0   0   2   0   2   2   0   0   0   0   0   0   2   0   2   2   2   0   0   2   0   0   2   0   0   0   0   2   0   0   0   2   0   0   2   0   0   0   2   2   2   0   2   0   2   2   0   2   2
 MK-5-13                0   2   2   2   0   2   2   0   0   0   2   0   0   2   0   2   0   2   0   0   2   0   0   2   0   0   2   0   2   2   0   2   0   2   0   2   0   2   2   2   2   0   0   0   2   0   0   2   0   0   0   2   2   0   0   2   2   0   0   2   2   2   2   2   0   2   2   2   0   2   2   0   2   2   2   2   0   0   0   2   2   2   2   0   0   0   2   2   0   0   0   0   2   0   2   2   2   2   2   2   2   2   2   0   0   0   0   2   0   2   2   2   0   2   2   0   2   2   0   0   2   2   0   2   0   2   0   2   0   2   2   2   0   0   0   0   2   0   0   0   2   0   0   2   2   2   2   2   2   2   0   0   0   0   0   2   0   0   2   0   0   0   0   2   0   2   0   2   0   2   2   0   0   2   0   2   2   0   2   0   0   0   2   0   2   2   0   2   2   2   2   2   0   2   0   2   2   0   2   2
 MK-5-14                0   2   2   2   0   2   2   0   0   0   2   0   0   2   0   2   0   2   0   0   2   0   0   2   0   0   0   0   2   2   0   2   0   2   0   2   0   2   2   2   0   0   0   0   2   0   0   2   0   2   0   2   2   0   0   2   2   0   0   2   2   2   2   2   0   0   2   2   0   2   2   0   2   2   2   2   0   2   0   2   2   2   2   0   0   0   2   2   0   0   0   0   0   0   2   0   2   2   2   2   2   2   2   2   0   0   2   2   0   2   2   2   0   2   2   2   2   2   0   0   2   2   0   2   0   2   0   2   0   2   2   2   0   0   0   0   2   0   0   0   2   0   0   2   2   2   2   2   0   2   0   0   2   2   0   2   0   0   2   0   0   0   0   2   0   2   0   2   0   2   2   0   0   2   0   2   2   0   2   0   0   0   2   2   2   2   0   2   2   2   2   2   0   2   0   0   2   0   2   2
 MK-5-15                0   0   2   2   2   2   2   0   0   0   2   0   0   0   0   2   0   2   0   2   2   0   0   0   0   0   0   0   2   2   0   2   0   2   2   2   0   2   2   2   0   0   0   0   2   0   0   2   0   2   0   2   2   0   0   2   0   0   0   2   2   2   2   2   0   2   2   2   0   2   2   0   2   2   2   2   0   2   0   2   2   0   2   2   0   0   2   2   0   0   0   0   0   0   2   0   2   2   2   2   2   2   2   2   0   0   2   2   0   2   2   2   2   2   2   2   2   0   0   0   2   2   0   2   0   2   0   2   2   2   2   2   2   0   0   0   2   0   0   0   2   0   0   2   2   2   2   2   0   2   0   0   2   2   0   2   2   0   0   0   0   0   0   2   0   0   0   2   0   2   2   0   0   2   0   2   2   0   2   0   0   0   2   0   2   2   0   2   0   2   2   2   0   2   0   0   2   0   2   2
 MK-5-16                0   0   2   0   2   2   2   2   2   0   2   0   0   2   0   2   0   2   0   2   2   0   0   0   0   2   0   0   2   2   0   2   0   2   2   2   0   2   2   2   0   0   0   0   2   0   0   2   0   2   0   2   2   2   0   2   0   0   0   2   2   2   2   2   0   0   2   2   0   2   2   0   0   2   0   2   0   2   0   2   2   0   2   2   0   0   2   2   0   0   0   2   0   0   2   0   2   2   2   2   0   0   2   2   0   0   2   2   0   0   2   2   2   2   2   2   2   0   0   0   2   2   0   2   0   2   0   2   2   2   2   2   2   0   0   0   2   0   0   0   2   0   0   2   2   2   2   0   0   2   0   0   2   2   0   2   2   0   0   0   0   0   0   2   0   0   2   0   0   2   0   0   0   2   0   2   2   0   2   0   0   2   0   0   2   2   0   2   0   2   2   2   0   2   0   0   2   0   2   2
 MK-6-1                 0   0   2   2   0   2   0   2   0   2   0   0   0   2   0   0   0   2   0   2   2   0   2   2   0   0   2   0   0   2   0   2   0   2   0   2   2   2   2   0   0   0   0   2   0   0   2   0   0   0   0   0   2   2   0   2   0   0   0   0   0   2   2   0   2   0   2   0   0   0   2   0   2   0   2   0   2   2   2   0   0   2   2   0   2   0   0   0   0   2   2   0   0   0   0   0   0   2   0   2   0   2   0   0   2   0   2   2   0   0   2   0   2   2   2   2   2   0   0   2   0   2   2   2   2   2   2   0   0   0   2   0   2   0   2   0   0   2   0   2   0   2   2   2   2   0   0   2   0   0   2   0   2   2   0   2   2   0   2   2   2   2   0   0   0   2   2   2   2   0   2   0   0   0   2   0   0   2   2   0   0   2   2   2   2   2   2   0   0   2   2   2   2   0   0   0   0   2   2   2
 MK-6-2                 0   0   2   2   0   2   0   2   0   2   0   0   0   2   0   0   0   2   0   0   2   0   2   2   0   2   2   0   0   2   0   2   0   2   0   2   2   2   2   2   0   0   0   2   0   0   2   0   0   0   0   0   2   2   2   2   0   0   0   2   0   2   2   0   2   2   2   0   0   0   2   0   2   0   2   2   0   2   2   0   0   2   2   0   2   0   0   0   0   2   2   0   0   0   0   0   0   2   2   2   0   2   0   0   2   0   2   2   0   0   0   0   2   2   2   2   2   0   0   2   0   2   2   0   2   2   2   0   0   0   0   0   2   0   2   2   0   2   0   2   0   2   2   2   2   0   0   2   0   0   0   0   2   2   0   2   2   0   0   2   0   0   0   0   0   2   2   2   0   0   0   0   0   0   2   0   0   2   2   0   0   2   2   2   2   2   2   2   0   2   2   2   2   0   0   0   0   2   0   2
 MK-6-3                 0   0   2   2   0   2   0   2   0   0   0   0   0   2   0   0   0   2   0   0   2   0   2   2   2   2   2   0   0   2   2   2   2   2   0   2   2   2   2   2   0   0   0   2   0   0   0   0   0   0   0   0   2   2   2   2   0   0   0   2   0   2   2   0   2   2   2   0   0   0   2   0   2   0   2   2   0   2   2   0   0   0   2   0   2   2   0   0   0   2   2   0   0   0   0   0   0   2   2   2   0   2   0   0   2   0   2   2   0   0   0   0   0   2   2   2   2   0   0   2   0   2   2   2   2   2   2   0   0   0   0   0   2   0   2   2   2   2   0   2   0   2   2   2   2   0   0   2   0   0   0   0   0   2   0   2   2   0   0   2   0   0   0   0   0   2   2   2   0   0   0   2   0   0   2   0   0   2   2   0   0   2   2   2   2   2   2   2   2   2   2   2   2   0   2   0   0   2   0   2
 MK-6-4                 0   0   2   2   0   2   0   2   0   0   0   0   0   2   0   0   0   2   0   0   2   0   2   2   2   2   2   0   0   2   0   2   2   2   0   2   2   2   2   2   0   0   0   2   0   2   0   0   2   0   0   2   0   2   2   2   0   0   0   2   0   2   2   0   2   2   2   0   0   0   2   0   2   0   2   2   0   2   2   0   0   0   2   0   2   2   0   0   0   2   2   0   0   0   0   0   0   2   2   2   0   0   0   0   2   0   2   2   0   2   0   0   0   2   2   2   2   0   0   2   0   2   2   2   2   2   2   0   0   0   0   0   2   0   2   2   2   2   0   2   0   2   2   2   2   0   0   0   0   0   0   0   0   2   0   0   2   0   0   2   0   0   0   2   0   2   2   2   0   0   0   2   0   0   2   0   0   2   2   0   0   2   2   2   2   2   2   2   0   2   2   2   2   0   2   0   0   2   0   2
 MK-6-5                 0   0   2   2   2   2   0   2   0   0   0   0   0   0   0   0   0   2   0   0   2   0   2   2   2   2   2   0   0   2   0   0   2   2   0   2   2   2   2   2   0   0   0   2   0   2   0   0   2   0   0   2   0   2   2   2   2   0   0   2   0   2   2   0   2   2   2   0   0   0   2   0   0   0   2   2   0   2   2   0   2   0   2   0   0   2   0   0   0   2   2   0   0   0   0   0   0   2   2   2   0   0   0   0   2   0   2   2   0   2   0   0   0   2   2   2   2   0   0   2   0   2   2   2   2   2   2   0   0   0   0   0   0   0   2   2   0   2   0   2   2   2   2   2   0   0   0   0   0   0   0   0   0   0   0   0   2   2   0   2   0   0   0   2   0   2   2   0   0   0   0   2   0   0   2   0   0   2   2   0   0   2   2   2   2   2   2   2   0   0   2   2   0   0   2   0   0   2   0   2
 MK-6-6                 0   0   2   2   2   2   0   2   0   0   0   0   0   2   0   0   0   0   0   2   0   2   0   2   2   2   2   0   0   2   0   0   2   2   0   2   2   2   2   2   0   0   0   2   0   2   0   0   2   0   0   2   2   2   2   0   2   0   0   2   0   2   2   0   2   2   2   0   0   0   2   2   0   0   2   2   0   0   2   2   2   0   2   0   0   2   0   0   0   2   0   0   0   0   0   0   0   2   2   2   0   0   0   0   2   0   2   2   0   2   2   0   0   2   2   2   2   0   0   0   0   2   2   2   2   2   2   0   2   0   0   0   0   0   2   2   0   2   0   2   2   2   2   2   0   0   0   0   0   0   2   0   0   0   2   0   2   2   0   2   0   0   0   2   0   2   2   0   0   0   0   2   0   0   2   0   0   2   2   0   0   2   2   2   2   2   2   2   0   2   0   2   0   0   2   0   0   2   0   2
 MK-6-7                 0   0   2   0   2   2   0   2   0   0   2   0   0   2   0   0   0   0   0   2   0   2   0   2   2   0   2   0   0   0   0   0   2   2   0   2   2   2   2   0   0   2   0   2   0   2   0   2   2   2   0   2   2   2   2   0   2   0   0   2   0   2   2   2   2   2   0   0   0   0   2   2   0   0   2   0   0   0   0   2   2   0   2   0   2   2   2   0   0   2   0   0   0   0   0   2   0   2   2   0   0   0   0   0   2   0   2   2   0   2   2   0   2   2   2   2   2   0   0   0   0   0   2   2   2   2   2   0   2   0   0   0   0   0   2   2   0   2   0   2   2   2   2   2   0   0   0   0   0   0   2   0   0   0   2   0   2   2   0   2   0   0   0   0   0   2   2   0   0   0   2   2   0   0   2   0   0   2   2   0   0   2   2   2   2   2   2   0   0   2   0   2   0   0   0   0   0   0   0   0
 MK-6-8                 0   0   0   0   2   2   0   2   0   0   2   0   0   2   0   0   0   0   0   2   0   0   0   2   2   0   2   2   0   0   0   0   2   2   2   2   2   2   2   0   0   2   0   2   0   2   0   2   2   2   0   2   2   2   0   0   2   0   0   2   2   2   2   2   2   2   0   0   0   0   2   2   0   2   2   0   0   0   0   2   2   0   2   0   2   0   2   0   0   2   0   0   0   0   0   2   0   2   2   0   0   0   0   0   2   0   2   2   0   2   2   0   2   2   2   2   2   2   0   0   0   0   2   2   2   2   2   2   2   0   0   0   0   0   0   2   0   2   0   2   2   0   2   2   0   0   0   0   2   0   2   0   0   2   0   0   2   0   0   2   2   0   0   0   0   2   2   0   0   0   2   0   0   0   2   0   0   2   2   0   0   2   2   2   2   2   2   0   0   2   0   2   0   0   0   0   0   0   0   0
 MK-6-9                 0   0   0   0   2   2   0   2   0   0   0   0   0   2   0   0   0   0   0   2   0   0   0   0   2   0   2   2   0   0   0   0   2   2   2   2   2   2   2   0   0   2   0   2   0   2   0   2   0   2   0   2   2   2   0   2   2   0   0   2   2   2   2   2   2   2   0   0   0   0   2   2   0   0   2   0   0   0   0   2   2   0   2   0   2   0   2   2   0   2   0   2   0   0   0   2   0   2   2   0   0   0   0   0   2   0   0   2   0   2   2   0   2   2   2   2   2   2   0   2   0   0   2   2   2   2   0   2   2   0   0   0   2   0   0   2   0   0   0   2   2   0   2   2   0   0   2   0   2   0   2   0   0   2   0   0   2   0   0   2   2   2   0   0   0   2   2   0   0   0   2   0   0   0   2   0   0   2   2   0   0   2   2   2   2   2   0   0   0   2   0   2   0   0   0   0   0   0   0   0
 MK-6-10                0   0   0   0   2   0   0   2   2   0   0   0   2   2   0   0   0   0   2   2   0   0   0   0   2   2   2   2   0   0   0   0   2   2   0   0   2   0   2   0   0   2   0   2   0   2   2   2   2   2   0   0   2   2   0   2   2   0   0   2   2   2   2   2   2   2   0   0   0   0   2   2   0   0   2   0   0   0   0   2   2   0   2   0   2   0   0   2   2   2   0   2   0   0   0   2   0   0   2   0   0   0   0   0   2   0   0   2   0   2   2   0   2   2   0   2   2   2   0   2   0   0   2   2   2   2   0   2   2   2   0   0   2   0   0   2   2   2   0   2   0   0   0   2   0   0   2   0   2   0   2   0   0   2   0   0   2   0   0   2   2   2   0   0   0   0   2   0   0   0   2   0   0   2   2   2   0   2   2   0   0   2   2   2   2   2   0   0   0   2   0   2   2   0   0   0   2   0   0   0
 MK-6-11                0   0   0   2   2   0   0   2   2   0   0   0   2   2   0   2   2   0   2   2   0   0   0   0   2   2   2   2   0   0   0   0   2   2   0   0   2   0   2   0   0   2   2   2   0   2   2   2   2   2   0   0   2   2   0   2   0   0   0   2   2   2   2   2   2   2   0   0   0   0   2   2   0   0   2   0   0   0   0   0   2   0   2   0   2   0   2   2   2   2   0   2   2   0   2   2   0   0   2   0   0   2   0   0   0   0   0   2   0   2   2   2   2   2   0   2   0   2   0   2   0   0   2   2   2   2   0   2   2   2   0   0   2   0   0   2   2   2   0   2   2   0   0   2   2   0   2   0   2   0   2   0   2   2   0   0   2   0   0   2   2   2   0   0   0   0   2   0   0   0   2   2   0   2   2   2   0   2   0   0   2   2   2   2   2   0   0   0   0   2   0   2   2   0   0   0   2   0   2   0
 MK-6-12                0   2   0   2   2   0   0   2   2   0   0   0   2   2   2   2   2   0   2   2   0   0   0   0   2   2   2   2   0   0   0   0   2   2   0   2   2   2   2   0   2   2   2   2   0   2   2   2   2   2   0   0   2   0   2   2   0   0   0   2   2   2   2   2   2   2   0   0   2   0   2   2   0   0   2   0   0   0   0   0   2   0   2   0   2   0   2   2   2   2   0   2   2   0   2   2   0   0   2   0   0   0   0   0   2   0   0   2   0   2   0   2   0   0   0   0   0   2   0   2   0   0   2   2   2   2   0   2   2   2   0   0   2   0   2   0   2   2   0   2   2   0   0   2   0   0   2   0   2   0   2   0   2   2   0   0   0   0   0   2   2   2   0   0   0   0   2   0   0   0   2   2   0   2   2   0   0   2   0   0   2   2   2   2   0   0   0   0   0   0   0   0   2   0   0   0   2   0   2   0
 MK-6-13                0   2   0   2   2   0   0   2   0   0   0   0   2   2   2   2   2   2   2   2   0   0   0   0   0   0   2   2   0   0   0   2   2   2   0   2   2   2   2   0   2   2   2   2   0   2   0   2   2   0   0   0   2   2   2   2   0   0   0   2   2   2   2   2   2   2   0   0   2   0   2   2   0   0   2   0   0   0   0   0   0   0   2   0   2   0   2   2   2   2   0   2   2   0   2   2   0   0   2   0   0   2   0   0   2   0   0   2   0   2   0   2   0   0   0   0   0   2   0   2   0   0   2   2   2   2   0   2   2   2   0   2   2   0   0   0   2   2   0   2   0   0   0   2   0   0   2   0   2   0   0   0   2   2   0   0   0   0   0   0   2   2   0   0   0   0   2   0   0   0   2   2   0   2   2   0   2   0   0   0   2   0   2   2   2   0   2   0   0   0   0   0   2   0   0   0   2   0   2   0
 MK-6-14                0   2   0   2   0   2   0   2   0   0   0   0   2   2   2   2   2   2   2   2   0   0   0   2   0   0   2   2   0   0   0   2   2   0   0   2   2   2   2   0   2   2   2   2   0   2   0   0   2   0   0   0   0   2   2   2   0   0   0   2   2   2   2   2   2   2   2   0   2   0   2   2   0   0   2   0   0   0   0   0   0   2   2   0   0   0   2   2   2   2   0   2   2   0   2   2   0   0   2   0   0   2   0   0   2   0   0   2   0   0   0   2   0   0   0   0   0   2   0   2   0   0   2   2   2   2   0   0   2   2   0   2   2   0   0   0   2   2   0   2   0   2   0   2   0   2   2   0   2   2   2   0   2   2   2   0   0   0   0   0   2   0   0   0   0   0   2   0   0   0   2   2   0   2   2   0   2   0   0   0   2   0   2   2   2   0   2   0   0   0   2   0   2   0   0   0   2   0   2   0
 MK-6-15                0   2   0   2   2   2   0   2   0   0   0   0   2   2   2   2   2   2   2   2   0   0   2   0   0   0   2   2   0   0   2   2   2   0   0   2   2   2   2   0   2   2   2   2   0   2   0   0   2   0   0   0   0   2   2   2   0   0   0   2   2   2   2   2   2   2   0   0   2   0   2   2   0   0   2   0   0   0   0   0   0   2   2   0   0   0   2   2   2   0   0   2   2   0   2   2   0   0   2   0   0   2   0   0   2   0   2   2   2   0   0   2   2   0   2   0   0   2   0   2   0   0   2   0   2   2   0   0   2   2   2   2   2   0   0   2   2   2   0   2   0   2   0   2   0   2   2   0   2   2   0   0   0   2   2   0   0   0   0   0   2   0   0   0   0   0   2   0   0   0   2   2   2   2   2   0   2   0   0   0   2   0   2   2   2   0   2   0   0   0   2   0   2   0   0   0   2   0   2   2
 MK-6-16                0   2   0   0   2   0   0   2   0   0   0   0   2   2   2   2   2   2   2   0   0   0   2   0   0   0   2   2   0   0   2   2   2   2   2   2   2   2   0   0   2   2   2   2   0   2   0   0   2   0   0   0   0   2   2   2   0   0   0   0   2   0   2   2   2   2   0   0   2   0   2   2   0   0   2   0   0   0   0   2   0   2   2   0   0   0   2   2   2   0   0   2   2   0   2   2   0   0   2   0   0   2   0   0   2   0   2   2   2   0   2   2   2   0   2   0   0   2   0   0   0   2   2   0   2   2   2   0   2   2   2   2   0   0   0   2   2   2   0   2   0   2   0   2   0   2   2   0   2   2   0   0   0   2   0   2   0   0   0   0   2   2   0   0   0   0   2   2   2   2   2   0   2   2   2   0   2   0   0   0   2   0   2   2   2   0   2   0   0   0   2   0   2   0   0   0   2   0   2   2
 
!****************************************** Phenotypic Data **********************************************************
!-100.0 is resevred for missing phenotype
SimulatedTrait1         9.4860    7.8674   11.1564    8.0601   10.5489    7.2946   10.4021   10.9338   10.4699   10.2630   10.8806   11.9515   10.8240   10.5328   10.4608    7.9610    9.4696   12.2003   10.7431   10.4426   13.5706   11.5481    7.3807   11.7269   10.1489    9.5054   10.4631   10.7263    9.0428    7.3092    9.1788   12.9311    8.1231   10.0619    8.8727   13.2386    6.2127    8.6914   11.5044   10.7307    8.8314   11.4372    9.6886   11.8763    9.0065   11.1754   10.3869    7.8570   11.6926   12.7979   11.3964   12.1623    9.7678   11.9002   10.9011    9.5548    9.5381   11.5651   12.0714   11.1155    9.3923   11.7268    7.6169   11.5168   11.2875    9.5029   10.6123    8.0585    8.7296   11.2067   10.3127    8.1282   11.1991    8.5342   10.2981   11.3069   11.2624    8.0494    8.7382   10.0542    7.7838    9.8878    9.4322    9.4349    7.0975   10.7048   12.5178    7.2598    9.9321    9.6153   10.9418   10.2216   10.9279    9.5398    7.6728    9.7866    9.7349    9.0602   11.3101   11.7850   10.6093   10.1849   11.3530   11.5099    9.5990   11.9366   10.1732   10.4334    8.9186    9.7962   10.8433   10.0369    9.6998    8.5572    9.5803    9.6481    9.6154   12.5951   10.7465   10.7417   11.0468   11.2549   10.5042   10.3916    7.7733    9.1690   10.2875    9.3781    7.7345    8.2129   11.0090   10.7164    8.7079   11.0690    9.6698    9.1394    8.5487   10.9107    7.7946    7.3535    9.6681    8.9523   13.5168   11.0175    9.1310    9.5940    7.8587   11.5009   13.0125    9.5646   12.2721   12.8254    8.3126    8.6002    9.9205    7.5602   11.7064   12.2237   11.9475   13.9958   10.8572    7.0702    7.3159   10.5715    9.1665   10.3679    7.3123    8.5979   10.4268    9.1276    8.8635   11.8055   10.6150    9.4900   11.0145    7.1214    8.9861   10.2906   10.9849    8.4505    9.3693    9.6223    9.9869    8.3595    9.8948    9.4716    9.7112    8.9365   10.8500   11.3733    9.2326   11.9150    8.7658    9.8948    9.9345    9.6950    9.6247   10.3525   11.7750   13.4615
SimulatedTrait2        15.0401   14.9298   14.8583   14.2185   15.1737   15.5938   15.4421   14.2244   13.2703   13.5673   13.1454   16.3485   13.0085   15.3370   14.4847   15.5615   15.0957   16.1599   17.3571   15.4568   16.4802   12.6075   16.2105   16.2549   14.8898   15.9617   12.3086   14.2463   14.6739   15.4383   13.2329   16.8286   13.6337   15.7526   12.7942   14.8854   15.9499   14.5756   16.2902   17.0689   12.0044   16.1624   12.2094   15.6670   17.1564   14.9807   15.7556   15.5758   14.5989   15.8751   17.2674   13.2483   15.9202   14.0325   14.9547   14.0211   14.9296   15.0435   13.9867   14.5382   12.8147   16.4323   12.2892   15.5879   15.0425   15.8908   13.3096   14.5837   13.3642   17.2542   15.8938   14.8167   13.2492   14.5652   13.3194   13.7694   15.3175   14.5933   14.2517   14.7043   16.4553   15.6896   15.4807   13.0664   13.5519   16.5909   13.8479   15.4901   14.9641   15.9708   14.4622   15.6180   13.5898   13.7471   15.0549   18.0230   13.2604   15.4533   17.1136   15.3831   16.4699   13.2509   14.5938   14.4844   13.1162   14.5338   13.7944   13.8576   15.4028   17.2432   15.1356   12.0540   14.2858   16.1934   15.1440   14.6888   13.6486   17.5847   16.8891   16.9501   14.3935   14.0878   14.8485   14.9935   13.0732   13.7903   15.2932   13.4002   12.8130   14.0141   15.0229   14.2820   15.5269   15.6028   14.7908   14.8895   16.9648   15.3517   15.6747   13.3274   17.2511   14.4873   14.2744   15.1426   15.2989   14.6469   14.1570   14.3096   15.1616   16.3159   13.6297   16.1526   14.9491   16.4395   14.1828   13.7240   15.3625   15.7829   12.8722   16.9619   15.2948   16.1753   16.0496   14.7111   14.3020   18.4570   12.9165   12.9956   14.4124   16.2007   16.5694   15.8601   17.3172   17.4240   14.9528   15.1221   11.3544   16.7344   15.1658   14.6033   16.5438   14.6202   17.1102   15.6600   15.2311   13.2870   14.7604   15.2428   15.0521   16.8034   16.2703   14.2119   16.6174   13.8742   13.9457   14.6731   15.2294   15.5069   16.7327   14.0455
 
