# Supplementary material for: Inclusive Composite Interval Mapping of QTL by Environment Interactions in Biparental Populations
Source: PLoS One. 2015 Jul 10;10(7):e0132414. doi: 10.1371/journal.pone.0132414 (PMC4498613; doi:10.1371/journal.pone.0132414)
Supplement: S3 File — (ZIP) [file pone.0132414.s003.zip › Simulation for unliked model/Simulated popualtions/run_00028.met]

!**********************Note: lines staring with "!" are remarks and will be ignored in the program********************
!*********************************General Information**********************************
!Assuming F1 = P1 x P2, populations available in QTL IciMapping are: 
!  1, P1BC1F1 = P1 x F1, the first backcrossing where P1 is used as the recurrent parent;
!  2, P2BC1F1 = P2 x F1, the first backcrossing where P2 is used as the recurrent parent;
!  3, F1DH, F1-derived doubled haploids; 
!  4, RIL or F1RIL, recombination inbred lines through the repeated selfing of F1;
!  5, P1BC1RIL, recombination inbred lines through the repeated selfing of P1BC1F1;
!  6, P2BC1RIL, recombination inbred lines through the repeated selfing of P2BC1F1;
!  7, F2, the selfing generation of F1;
!  8, F3, the selfing generation of F2;
!  9, P1BC2F1, the second backcrossing where P1 is used as the recurrent parent; 
! 10, P2BC2F1, the second backcrossing where P2 is used as the recurrent parent;
! 11, P1BC2RIL, recombination inred lines through the repeated selfing of P1BC2F1; 
! 12, P2BC2RIL, recombination inred lines through the repeated selfing of P2BC2F1; 
! 13, P1BC1F2, the selfing generation of P1BC1F1; 
! 14, P2BC1F2, the selfing generation of P2BC1F1; 
! 15, P1BC2F2, the selfing generation of P1BC2F1; 
! 16, P2BC2F2, the selfing generation of P2BC2F1; 
! 17, P1BC1DH, P1BC1F1-derived doubled haploids; 
! 18, P2BC1DH, P2BC1F1-derived doubled haploids; 
! 19, P1BC2DH, P1BC2F1-derived doubled haploids; 
! 20, P2BC2DH, P2BC2F1-derived doubled haploids; 
   3      !Mapping Population (see remarks above)
   2      !Mapping Function (1 for Kosambi; 2 for Haldane; 3 for Morgan)
   2      !Marker Space Type (1 for intervals; 2 for positions)
   1      !Marker Space Unit(1 for centiMorgans; 2 for Morgan)
   6      !Number of Chromosomes (or Linkage Groups)
 200      !Size of the mapping population
   2      !Number of environments
 
!***************************************** Chromosomes and Linkage Maps **********************************************
!Chromosome                 NumMarkers
-CH1                        16
-CH2                        16
-CH3                        16
-CH4                        16
-CH5                        16
-CH6                        16
!Linkage map (Marker name followed by position or the interval length)
 MK-1-1                1     0.000
 MK-1-2                1    10.000
 MK-1-3                1    20.000
 MK-1-4                1    30.000
 MK-1-5                1    40.000
 MK-1-6                1    50.000
 MK-1-7                1    60.000
 MK-1-8                1    70.000
 MK-1-9                1    80.000
 MK-1-10               1    90.000
 MK-1-11               1   100.000
 MK-1-12               1   110.000
 MK-1-13               1   120.000
 MK-1-14               1   130.000
 MK-1-15               1   140.000
 MK-1-16               1   150.000
 MK-2-1                2     0.000
 MK-2-2                2    10.000
 MK-2-3                2    20.000
 MK-2-4                2    30.000
 MK-2-5                2    40.000
 MK-2-6                2    50.000
 MK-2-7                2    60.000
 MK-2-8                2    70.000
 MK-2-9                2    80.000
 MK-2-10               2    90.000
 MK-2-11               2   100.000
 MK-2-12               2   110.000
 MK-2-13               2   120.000
 MK-2-14               2   130.000
 MK-2-15               2   140.000
 MK-2-16               2   150.000
 MK-3-1                3     0.000
 MK-3-2                3    10.000
 MK-3-3                3    20.000
 MK-3-4                3    30.000
 MK-3-5                3    40.000
 MK-3-6                3    50.000
 MK-3-7                3    60.000
 MK-3-8                3    70.000
 MK-3-9                3    80.000
 MK-3-10               3    90.000
 MK-3-11               3   100.000
 MK-3-12               3   110.000
 MK-3-13               3   120.000
 MK-3-14               3   130.000
 MK-3-15               3   140.000
 MK-3-16               3   150.000
 MK-4-1                4     0.000
 MK-4-2                4    10.000
 MK-4-3                4    20.000
 MK-4-4                4    30.000
 MK-4-5                4    40.000
 MK-4-6                4    50.000
 MK-4-7                4    60.000
 MK-4-8                4    70.000
 MK-4-9                4    80.000
 MK-4-10               4    90.000
 MK-4-11               4   100.000
 MK-4-12               4   110.000
 MK-4-13               4   120.000
 MK-4-14               4   130.000
 MK-4-15               4   140.000
 MK-4-16               4   150.000
 MK-5-1                5     0.000
 MK-5-2                5    10.000
 MK-5-3                5    20.000
 MK-5-4                5    30.000
 MK-5-5                5    40.000
 MK-5-6                5    50.000
 MK-5-7                5    60.000
 MK-5-8                5    70.000
 MK-5-9                5    80.000
 MK-5-10               5    90.000
 MK-5-11               5   100.000
 MK-5-12               5   110.000
 MK-5-13               5   120.000
 MK-5-14               5   130.000
 MK-5-15               5   140.000
 MK-5-16               5   150.000
 MK-6-1                6     0.000
 MK-6-2                6    10.000
 MK-6-3                6    20.000
 MK-6-4                6    30.000
 MK-6-5                6    40.000
 MK-6-6                6    50.000
 MK-6-7                6    60.000
 MK-6-8                6    70.000
 MK-6-9                6    80.000
 MK-6-10               6    90.000
 MK-6-11               6   100.000
 MK-6-12               6   110.000
 MK-6-13               6   120.000
 MK-6-14               6   130.000
 MK-6-15               6   140.000
 MK-6-16               6   150.000
!*********************************** Marker Types ********************************************************************
!Co-dominant marker: When heterozygote F1 is present, P1 is coded as 2, F1 is coded as 1, and P2 is coded as 0; Otherwise, P1 is coded as 2, and P2 is coded as 0. 
!Dominant marker: When heterozygote F1 is present, P1 and F1 are coded as 12, and P2 is coded as 0; Otherwise, P1 is coded as 2, and P2 is coded as 0.  
!Recessive markers: When heterozygote F1 is present, P1 is coded as 2, and F1 and P2 are coded as 10; Otherwise, P1 is coded as 2, and P2 is coded as 0. 
!Missing marker is coded as -1. 
 MK-1-1                 2   0   0   0   2   0   0   2   0   0   2   2   2   0   0   2   0   2   0   2   2   0   2   2   0   0   2   2   0   0   0   2   0   0   2   2   2   0   0   2   0   2   2   2   0   2   0   0   0   2   0   2   0   2   0   0   2   0   0   0   2   0   2   0   2   2   0   2   2   2   0   2   2   0   2   2   0   0   0   2   0   0   0   2   2   2   0   0   0   0   0   0   2   0   0   2   0   0   2   2   0   0   0   2   2   2   2   2   0   2   0   0   2   0   0   0   0   2   0   0   0   2   0   2   2   0   2   2   2   0   0   2   2   2   0   0   2   0   2   2   2   2   2   2   0   0   2   2   0   2   2   0   2   2   2   2   2   2   0   0   2   0   0   2   0   0   2   2   0   0   2   2   0   0   0   0   2   2   2   0   0   2   2   0   2   2   2   2   0   2   0   2   2   2   0   0   0   2   2   0
 MK-1-2                 2   0   0   0   0   0   0   2   0   0   2   2   2   0   0   0   0   2   0   2   2   2   2   2   0   0   2   2   0   0   0   2   0   0   2   2   2   0   0   2   0   2   2   2   0   2   0   0   0   0   0   2   0   2   0   0   2   0   0   0   2   0   2   0   2   2   0   0   2   2   0   2   2   0   2   2   0   0   0   2   0   0   0   2   2   2   0   2   0   0   0   0   2   0   0   2   0   2   2   2   0   0   0   2   2   2   2   2   0   0   0   0   0   0   0   0   0   2   0   0   0   2   0   2   2   0   2   2   2   2   0   2   2   2   2   0   2   0   2   2   2   2   2   2   0   0   2   2   0   2   2   0   2   2   2   2   2   2   0   0   2   0   0   2   0   0   2   2   0   0   0   2   0   0   0   0   2   2   2   0   0   2   2   0   2   2   2   2   0   2   2   2   2   2   0   0   0   2   2   0
 MK-1-3                 2   0   0   0   0   0   0   2   0   0   2   2   2   0   2   0   0   2   0   2   2   2   0   2   0   0   2   2   0   0   0   0   0   2   2   0   2   2   0   2   0   2   2   2   0   2   0   0   0   0   0   2   0   2   0   0   2   2   0   0   2   2   2   0   2   0   0   0   2   2   0   2   2   0   2   2   0   2   0   2   0   0   0   2   2   0   0   2   0   0   0   0   0   0   2   2   0   2   2   2   0   0   0   2   2   2   0   2   0   2   0   0   0   0   2   2   2   2   0   0   0   2   2   2   2   0   2   2   2   2   0   2   2   2   2   2   2   0   2   2   2   2   2   2   0   2   2   2   0   2   2   0   2   2   2   2   2   2   0   0   2   0   0   2   0   2   2   0   0   0   0   2   0   0   0   0   2   2   2   0   0   2   2   0   0   2   0   2   2   2   2   2   2   2   0   0   0   2   2   0
 MK-1-4                 2   0   0   2   0   0   0   2   0   0   2   2   0   0   2   0   2   2   0   2   2   2   0   2   0   0   2   2   0   0   0   0   2   2   2   0   2   2   0   2   2   2   2   2   0   2   0   0   0   0   2   2   0   2   0   0   2   2   2   0   2   2   2   0   2   0   0   0   2   2   2   2   2   0   2   2   0   2   0   2   0   0   0   2   2   0   0   2   0   0   0   0   0   0   2   2   0   2   2   2   0   0   2   2   2   2   0   2   0   2   0   0   0   0   2   0   2   2   0   0   0   2   2   2   2   0   2   2   2   2   2   2   2   2   2   2   2   0   2   2   2   2   2   2   0   2   2   2   0   2   2   0   2   2   2   2   2   2   0   0   2   0   0   2   0   2   0   2   0   0   0   0   0   0   0   0   0   2   2   0   0   2   2   0   0   2   0   2   2   2   2   2   2   2   0   0   2   2   2   0
 MK-1-5                 2   0   2   2   0   0   0   2   0   0   2   2   0   0   2   0   0   2   0   2   2   2   0   2   0   0   2   2   0   0   0   0   2   2   2   0   2   2   0   2   2   2   2   2   0   2   0   0   0   0   2   2   2   0   0   0   2   2   2   0   2   2   2   0   2   0   0   0   2   2   2   2   2   0   2   2   0   2   0   2   0   0   0   0   2   2   0   2   0   2   2   0   0   0   2   2   0   2   2   2   0   0   2   2   2   2   0   2   0   2   2   2   0   0   2   0   2   2   0   0   0   2   2   2   2   2   2   2   2   2   2   2   2   2   2   2   2   0   2   2   2   2   2   2   0   2   2   2   0   2   2   0   2   2   2   2   2   2   0   0   0   0   2   2   0   2   2   2   0   0   0   0   0   0   0   0   0   2   2   0   0   2   2   0   0   2   0   2   2   2   2   2   2   2   0   0   2   2   2   0
 MK-1-6                 2   0   0   2   0   2   0   2   0   0   2   2   0   0   2   0   0   2   2   2   2   2   0   2   0   0   2   0   0   0   0   2   2   2   2   0   2   2   2   2   2   2   2   2   0   2   0   0   0   0   0   2   2   0   0   0   2   0   2   0   2   2   0   0   2   0   0   0   2   2   2   2   2   0   2   2   2   2   0   2   0   0   0   0   2   0   0   2   0   0   2   0   0   0   0   2   0   2   0   2   0   0   2   2   0   2   0   2   0   2   2   2   0   0   2   0   2   2   0   0   2   2   2   2   2   2   2   2   2   2   2   2   2   2   2   2   2   0   2   2   2   2   2   2   0   2   2   2   0   2   2   0   2   2   2   2   2   0   0   0   0   0   2   2   0   2   2   2   0   0   0   0   0   0   0   2   0   2   0   0   0   2   0   0   0   2   0   2   2   2   2   2   2   2   0   0   2   2   2   2
 MK-1-7                 2   0   0   2   0   2   0   2   0   0   2   2   2   0   2   2   0   2   2   2   2   2   0   2   0   0   2   0   0   2   0   2   2   2   2   0   2   2   2   2   2   2   2   2   0   2   0   0   0   0   0   2   2   0   0   0   2   0   0   0   2   2   0   0   2   2   2   0   2   2   2   2   2   2   2   0   2   2   0   0   0   0   0   0   2   2   0   2   0   0   2   2   0   0   0   2   2   2   0   2   0   0   2   2   0   2   0   2   2   2   2   2   2   0   2   0   0   2   0   0   2   2   2   2   2   2   2   2   2   2   2   2   2   2   2   2   2   0   2   2   2   2   2   2   0   2   0   2   0   2   2   0   2   2   2   2   0   0   0   0   0   0   2   2   0   2   2   2   0   0   0   0   0   0   0   2   0   2   0   0   0   2   2   0   0   2   0   2   2   2   0   2   0   2   0   0   2   2   2   2
 MK-1-8                 2   2   0   0   0   2   0   2   0   0   2   2   2   0   2   2   0   0   2   2   2   2   2   2   0   0   2   0   0   2   0   2   2   2   2   0   2   2   2   2   2   0   2   2   0   2   0   0   0   0   0   2   2   0   2   0   2   2   0   0   2   2   0   0   0   2   2   0   2   2   2   2   2   2   2   0   2   2   0   0   0   0   0   0   2   2   0   2   0   0   2   2   0   0   0   2   2   2   2   2   0   0   2   2   0   2   0   2   2   2   2   2   2   2   2   0   0   2   2   2   2   2   2   2   2   2   2   2   2   2   2   2   2   2   2   2   2   0   2   0   2   2   2   2   0   2   0   2   0   2   2   0   0   2   2   2   0   0   0   0   0   0   2   2   0   2   2   2   0   0   0   0   0   2   0   2   0   0   0   0   2   2   2   0   0   2   0   2   2   2   0   2   0   0   2   0   2   2   2   0
 MK-1-9                 0   2   0   2   0   2   0   2   0   0   2   2   2   2   2   2   0   0   2   2   2   2   2   2   0   0   0   0   0   2   0   2   2   2   2   0   2   2   2   2   2   0   2   2   0   2   0   0   0   0   0   2   2   0   2   0   2   2   2   0   2   2   2   0   0   2   2   2   2   2   2   2   2   2   2   2   2   0   0   0   0   0   2   0   2   0   0   2   0   0   2   2   0   0   0   2   2   2   2   2   0   0   2   2   0   2   0   2   0   2   2   2   2   2   2   0   0   2   2   2   2   2   2   2   2   0   2   2   2   2   2   2   2   0   2   2   2   0   2   0   0   2   2   2   0   2   0   2   0   2   2   0   0   2   2   2   0   0   0   0   0   0   2   2   0   2   2   2   0   0   0   0   0   2   0   2   0   0   0   0   2   2   2   0   0   2   0   2   2   2   0   2   0   0   0   0   0   2   2   0
 MK-1-10                0   2   0   2   0   2   0   2   0   0   2   2   2   2   2   2   0   2   2   2   2   2   2   2   0   0   0   0   0   2   0   0   2   2   2   0   2   2   2   2   0   0   2   2   0   0   0   0   0   0   0   2   2   0   0   0   2   2   2   0   2   2   2   0   0   2   2   2   2   2   0   2   2   2   2   2   2   0   0   0   0   0   2   0   2   0   0   2   0   0   2   0   0   0   0   2   2   2   2   2   0   0   0   2   0   2   0   2   0   2   2   0   2   2   2   2   0   2   0   2   2   2   2   0   2   0   2   2   0   2   2   2   2   0   0   2   0   0   2   0   0   2   2   2   0   2   0   2   0   2   2   2   0   2   2   2   0   2   0   0   0   0   2   2   0   2   2   2   0   2   0   0   0   2   0   2   0   0   2   0   2   2   2   0   0   2   0   2   2   2   0   2   0   0   0   0   0   2   2   0
 MK-1-11                0   2   0   2   2   2   0   2   0   0   2   2   2   2   0   2   0   2   2   2   2   0   2   2   0   0   2   0   0   0   0   0   2   2   2   0   2   2   2   0   0   0   0   2   0   0   0   0   0   0   0   2   2   0   0   0   2   2   2   2   2   2   2   0   0   2   2   2   2   0   0   2   2   2   2   2   2   0   0   0   0   0   2   0   2   0   0   2   0   0   2   0   0   0   0   2   2   2   2   2   0   0   0   2   0   2   0   2   0   2   0   0   2   2   2   2   0   0   0   2   2   2   2   0   2   0   2   2   0   2   2   0   2   0   0   2   0   0   2   0   0   2   2   2   0   2   0   2   0   2   2   2   2   2   2   2   0   2   0   0   0   0   2   2   0   0   2   2   0   2   0   0   0   2   0   2   2   0   2   0   2   2   2   0   0   2   0   2   2   2   0   2   0   0   0   0   0   2   2   2
 MK-1-12                0   2   0   2   0   2   0   2   0   0   0   2   2   2   0   2   0   2   2   2   2   0   0   2   0   0   2   0   0   0   0   0   2   2   2   0   0   2   2   0   0   0   0   2   0   0   0   2   0   0   0   2   2   0   0   0   0   2   2   2   0   2   2   0   0   2   2   2   2   0   0   0   2   2   2   2   2   0   2   0   0   2   2   0   2   0   0   2   0   0   2   0   0   2   0   2   2   2   2   2   0   0   2   2   0   2   0   2   0   2   0   0   2   2   2   2   0   0   0   2   2   2   2   0   2   0   2   2   0   2   2   0   2   0   0   2   0   0   2   0   0   2   2   0   0   2   0   2   0   2   2   2   2   2   2   2   0   2   0   0   0   0   2   2   0   0   2   2   0   2   0   0   0   2   2   2   2   0   2   0   0   2   2   0   0   2   2   2   2   2   0   2   0   0   0   0   0   2   2   2
 MK-1-13                2   2   0   2   2   2   2   2   0   0   0   2   2   2   0   2   0   2   2   2   2   0   0   2   0   0   2   0   0   0   0   0   2   2   2   0   0   2   2   0   0   0   0   2   0   2   0   2   0   0   0   2   2   0   0   0   0   2   2   2   0   2   2   0   0   2   0   2   2   0   0   0   2   2   2   2   2   0   2   0   0   2   2   0   0   0   0   2   0   0   2   0   0   0   0   2   2   2   2   2   0   0   2   2   0   2   0   2   0   2   0   0   2   2   2   2   0   0   0   2   2   2   2   0   2   0   2   2   0   2   0   0   2   0   0   0   0   0   2   0   2   2   2   0   0   2   0   2   0   2   2   2   2   2   2   2   0   2   0   0   0   2   2   2   0   2   2   0   0   2   0   0   0   2   2   2   2   0   2   0   0   2   2   2   0   2   2   2   2   2   0   2   0   0   2   0   0   2   2   0
 MK-1-14                2   2   0   2   2   2   2   2   0   0   2   2   2   0   0   2   0   2   2   2   2   0   0   2   2   0   2   0   0   0   0   0   2   2   2   0   0   2   2   2   0   0   0   2   0   2   0   2   0   0   0   2   2   0   0   2   0   2   2   2   0   2   2   0   0   2   0   2   2   0   0   0   2   2   2   2   2   0   2   0   0   2   2   0   0   0   0   2   0   0   2   0   2   0   0   0   2   2   2   0   0   2   2   2   2   2   0   2   0   0   0   0   2   2   2   2   0   0   0   2   2   2   2   0   2   0   2   2   0   2   0   0   2   0   0   2   0   0   2   2   2   2   2   0   0   2   0   2   0   2   2   2   2   2   2   2   0   0   0   0   0   2   2   2   0   2   2   0   0   2   0   0   0   2   2   2   2   0   2   0   0   2   2   2   0   2   2   2   2   2   0   2   0   0   2   0   0   2   2   0
 MK-1-15                2   2   0   2   2   2   2   2   0   0   2   2   2   0   0   2   0   2   2   2   2   0   0   2   2   0   2   0   0   0   0   0   2   2   2   0   2   2   2   2   0   0   0   2   0   2   0   2   2   2   0   2   2   0   0   2   0   2   0   2   0   0   2   0   0   2   0   2   2   0   0   0   2   2   2   0   0   0   2   0   0   2   2   0   0   0   0   2   0   0   2   0   2   0   0   0   2   2   2   0   0   2   2   2   2   0   0   2   0   0   2   0   2   2   2   2   0   0   2   2   2   2   2   0   2   0   2   2   0   2   2   0   2   0   0   2   0   2   2   2   2   2   0   0   0   2   0   2   0   2   2   2   2   0   2   2   0   0   0   2   0   2   2   2   0   2   0   0   0   2   0   0   0   2   2   2   2   0   2   0   2   2   2   2   0   2   2   2   2   2   2   2   0   0   0   0   0   2   2   0
 MK-1-16                2   2   0   2   2   2   0   2   0   0   2   2   2   0   0   0   0   2   2   0   2   0   0   2   2   0   2   0   0   2   0   0   2   2   2   0   2   2   2   2   0   0   0   2   0   2   0   2   2   2   0   2   2   0   2   2   0   2   0   2   0   0   2   0   0   2   0   2   2   2   0   0   2   2   2   2   0   0   2   2   0   2   2   0   0   0   0   2   0   0   2   0   2   0   0   0   2   2   2   0   0   2   2   2   2   0   2   2   0   0   2   0   2   2   0   2   0   0   2   2   2   2   0   2   2   0   2   2   0   2   2   0   2   0   0   2   0   2   2   2   2   2   0   0   0   0   0   0   0   2   2   2   2   0   2   2   0   0   0   2   0   2   2   2   0   0   0   0   0   2   0   0   0   0   2   2   2   0   0   0   2   2   2   2   0   2   2   2   2   2   2   2   0   0   0   0   2   2   0   0
 MK-2-1                 0   2   2   0   0   2   2   0   2   0   2   2   0   2   2   0   2   0   2   0   0   0   2   0   2   0   2   2   2   0   2   2   0   0   0   2   0   0   0   0   2   0   0   2   2   2   0   2   0   2   2   2   0   0   2   2   0   2   2   2   0   2   2   2   2   0   2   0   0   2   0   2   0   2   2   0   2   2   0   0   2   0   0   0   2   0   0   0   2   0   2   2   2   2   2   0   0   0   2   2   0   2   0   0   0   0   0   0   0   2   0   2   2   2   2   0   2   2   2   2   2   2   2   0   2   2   0   2   0   2   2   2   0   0   0   0   0   2   0   0   2   0   2   0   0   0   0   0   0   0   2   2   2   0   2   2   2   2   0   2   2   2   2   2   2   0   2   2   0   0   0   0   0   0   0   0   2   2   2   0   2   2   0   0   2   2   0   2   2   0   0   0   2   2   2   2   0   2   2   2
 MK-2-2                 0   0   2   0   0   2   2   0   2   2   2   2   0   2   2   0   2   0   2   0   0   0   2   2   2   0   2   2   2   0   2   2   0   0   0   2   0   2   0   0   2   0   0   2   2   2   0   2   0   2   2   2   0   0   2   2   0   2   0   2   0   0   2   2   2   0   2   0   0   2   0   2   0   2   2   0   2   0   0   0   2   0   0   0   2   2   0   0   2   0   2   2   2   2   2   0   0   0   2   2   2   2   0   0   0   0   0   0   0   2   0   2   2   2   2   0   2   2   2   2   2   2   2   0   2   2   0   2   0   2   2   2   0   0   0   0   2   2   0   0   2   0   2   0   0   0   0   0   0   0   2   2   2   0   2   2   2   2   0   2   0   2   0   0   0   0   2   2   0   2   0   0   0   0   2   0   2   2   2   0   2   2   2   0   2   2   0   2   2   2   0   0   2   2   2   2   2   2   2   2
 MK-2-3                 0   2   2   0   0   2   2   0   0   2   2   2   0   2   2   2   2   0   2   0   0   0   2   2   2   0   2   2   0   2   2   2   2   0   0   2   0   2   0   0   2   2   0   2   2   0   0   2   0   2   2   2   0   0   2   2   0   2   0   2   0   0   0   2   2   2   2   0   0   2   0   2   0   2   2   0   2   0   0   0   2   0   0   0   2   2   0   0   2   0   2   2   2   2   2   0   0   0   2   0   2   2   0   0   2   0   0   0   0   2   0   2   2   2   2   0   2   2   2   2   2   2   2   0   2   2   0   0   2   2   2   2   0   0   0   2   2   2   0   0   2   0   2   0   0   0   2   0   0   0   0   2   2   0   0   2   2   2   0   2   0   2   0   0   0   0   2   2   0   2   0   2   0   0   0   0   2   2   2   0   2   2   2   0   2   2   0   2   0   2   0   0   2   0   2   2   2   2   2   2
 MK-2-4                 0   0   2   0   0   2   2   0   0   2   2   2   2   2   2   2   2   2   2   0   0   0   2   2   2   0   2   2   0   2   0   2   2   0   2   2   0   2   0   0   2   2   0   2   2   0   0   0   0   2   2   2   0   0   2   2   0   2   0   2   0   2   0   2   0   2   2   0   0   0   2   2   0   2   2   0   2   0   0   2   2   0   0   0   2   2   0   0   2   0   2   2   2   2   2   0   0   0   2   0   2   2   0   0   2   0   0   0   2   2   0   2   0   2   2   0   2   2   0   2   2   2   2   0   2   2   0   0   2   2   2   2   0   0   2   2   2   0   0   0   0   0   2   0   0   0   2   0   0   0   0   2   2   0   0   2   2   2   0   2   0   2   0   0   0   0   2   2   0   2   0   2   0   0   0   0   2   2   2   0   0   2   2   0   2   2   0   2   0   2   0   0   2   0   2   0   2   2   2   2
 MK-2-5                 0   0   2   0   0   0   2   0   0   2   2   2   2   2   2   2   2   2   2   0   0   0   2   2   0   0   2   0   0   2   2   0   2   0   2   2   0   0   0   0   2   2   0   2   2   0   0   0   2   2   2   2   0   0   2   0   0   2   2   2   0   2   0   2   0   2   2   0   0   2   2   2   0   2   2   0   2   0   0   2   2   0   2   0   2   2   0   2   2   0   2   2   2   2   2   0   0   0   2   0   2   2   0   0   2   0   0   0   2   2   0   0   0   0   2   2   2   2   0   2   2   2   2   0   2   2   2   0   2   2   2   2   0   0   2   2   2   0   0   0   0   0   2   0   0   0   2   0   0   0   0   2   2   0   0   2   2   2   0   2   0   2   0   0   0   0   2   2   0   2   2   2   2   0   0   0   2   2   2   0   0   2   2   0   2   2   0   2   0   0   0   0   2   0   2   0   2   2   0   2
 MK-2-6                 0   0   2   0   2   0   0   0   0   0   2   2   2   2   2   2   2   2   2   0   0   0   2   2   0   0   2   0   0   2   2   0   2   0   2   2   0   2   0   0   2   0   0   2   2   0   0   0   2   2   2   0   0   0   2   0   0   2   2   2   0   0   0   2   0   2   2   0   0   2   2   2   0   2   2   0   2   0   2   2   0   0   2   0   2   2   0   2   2   0   2   2   2   2   0   0   0   0   2   0   2   2   0   0   0   2   0   0   2   2   0   0   2   2   2   2   0   2   0   2   2   0   2   0   2   2   2   0   2   2   2   2   0   0   2   2   2   2   0   0   0   2   2   0   2   0   2   0   0   0   0   2   2   0   0   2   2   2   0   2   0   2   0   0   0   0   2   2   0   2   2   2   2   0   0   0   2   0   2   0   0   2   2   0   2   2   0   2   0   0   2   0   2   0   2   0   2   2   0   2
 MK-2-7                 0   0   2   0   2   0   2   0   0   0   2   2   2   2   0   2   2   2   2   2   0   0   0   2   0   0   2   0   0   2   2   0   2   0   2   2   0   2   0   0   2   2   0   2   2   0   0   2   2   2   2   0   0   0   2   0   0   2   2   2   0   0   0   2   0   2   2   0   0   2   0   2   0   2   2   0   2   2   2   2   0   0   0   0   0   2   0   2   2   0   2   2   2   2   0   0   0   0   0   0   2   2   0   2   0   2   0   0   2   2   0   0   2   2   2   2   0   2   0   0   2   0   2   0   2   2   0   0   2   2   2   2   0   0   2   2   2   2   0   0   0   2   2   0   2   0   2   0   0   0   0   2   2   0   0   2   2   0   0   2   0   0   0   0   0   0   2   2   2   0   2   2   0   0   0   0   2   0   2   0   0   2   2   0   2   2   0   2   0   0   2   0   2   0   2   0   2   2   0   2
 MK-2-8                 0   0   2   0   2   0   2   0   0   0   2   2   2   2   0   2   2   2   2   2   0   0   0   2   0   0   2   0   0   0   2   0   2   0   2   2   0   2   0   0   0   2   0   2   2   0   0   0   0   2   2   2   0   0   2   0   0   2   2   2   0   0   0   2   0   2   2   2   0   2   0   2   0   2   2   0   2   2   2   2   0   0   0   0   0   2   0   2   2   0   2   2   0   2   0   0   0   0   0   0   2   2   0   2   0   2   0   0   2   2   0   0   2   2   2   0   2   2   0   0   2   0   2   0   2   2   0   0   2   2   0   2   2   0   2   2   0   2   0   0   0   2   2   2   2   0   2   0   0   2   0   2   2   0   0   2   2   0   0   2   0   0   0   2   0   0   2   2   2   0   2   2   0   0   0   0   2   0   2   0   0   2   2   0   2   2   0   2   0   0   2   0   2   0   2   0   2   0   0   0
 MK-2-9                 0   0   2   0   2   0   2   0   0   2   2   2   2   2   0   2   2   2   0   2   2   0   0   2   0   0   2   0   0   2   2   0   2   0   2   2   0   2   0   0   0   2   0   0   0   0   0   0   0   0   2   2   2   0   2   0   0   2   2   2   0   0   0   2   0   2   0   2   0   2   0   2   0   2   2   0   2   2   2   2   0   0   0   0   0   2   0   2   2   0   2   2   0   2   0   2   0   0   0   0   2   2   0   2   0   2   0   0   2   2   0   0   2   2   2   0   2   2   0   0   2   0   0   0   2   2   0   0   2   2   0   2   2   0   2   2   0   2   0   0   0   2   2   2   2   0   2   0   0   2   2   2   2   0   0   2   2   0   0   2   0   0   0   2   0   0   2   2   2   0   2   2   0   0   0   0   0   0   2   0   0   2   2   0   2   2   0   2   0   0   2   0   2   0   2   0   0   0   2   0
 MK-2-10                0   0   2   0   2   0   2   0   0   0   2   2   2   2   0   2   2   2   0   2   2   0   0   2   0   0   2   0   0   2   2   0   2   0   2   2   2   2   0   0   0   2   0   0   0   0   0   0   0   0   2   2   2   0   2   2   0   2   2   2   0   0   0   2   0   2   0   2   0   2   2   2   0   2   2   0   2   2   2   2   0   0   2   0   0   2   0   2   2   0   2   2   0   2   0   2   0   0   0   0   2   2   0   2   0   2   0   0   2   2   0   0   2   0   0   0   2   2   0   0   2   0   0   0   2   2   0   0   2   0   0   2   2   0   0   2   0   2   0   0   0   2   2   2   2   0   2   0   0   2   2   2   2   0   0   2   2   0   0   2   0   0   0   2   0   0   2   2   2   0   0   2   0   0   0   0   0   0   2   0   0   2   2   0   2   2   0   2   0   0   0   0   2   0   2   0   0   0   0   0
 MK-2-11                0   0   2   0   2   0   2   0   0   0   2   2   2   2   0   2   2   2   2   2   2   0   0   0   0   0   2   2   0   2   2   0   2   0   2   0   2   2   0   0   2   0   2   0   0   0   0   0   0   0   2   2   2   0   2   2   0   2   2   2   0   0   0   2   0   2   0   2   0   2   2   0   0   2   2   0   2   2   2   2   0   2   2   0   0   2   0   2   2   0   2   2   0   2   0   2   0   0   0   0   0   2   0   2   0   2   0   0   2   2   0   0   2   0   0   0   2   2   0   0   2   0   0   0   2   2   0   0   0   0   0   2   2   0   0   2   0   2   0   0   0   0   2   2   2   0   2   0   0   2   2   2   2   2   0   2   2   0   0   2   0   0   0   2   0   0   2   2   2   0   0   2   0   0   0   0   0   0   2   0   0   2   2   0   0   0   0   2   2   0   0   0   2   2   2   0   0   0   2   0
 MK-2-12                2   0   2   0   2   0   2   0   0   0   0   2   2   2   0   0   2   2   2   2   2   0   0   0   0   0   2   2   0   2   2   0   2   0   2   0   2   2   0   0   2   2   2   0   0   0   2   0   0   0   0   2   2   0   2   2   0   2   2   2   0   2   2   2   0   2   0   2   0   2   2   0   0   2   2   0   2   2   2   2   0   2   2   2   0   2   0   2   2   0   2   2   2   2   0   2   0   0   0   0   2   2   0   2   0   2   0   2   2   2   0   0   2   0   0   0   2   2   0   0   2   0   0   0   2   2   0   0   0   0   0   2   2   2   0   2   0   2   0   0   0   0   2   2   2   0   0   0   0   2   2   2   2   2   0   2   2   0   0   2   0   0   0   2   0   0   2   2   2   0   0   2   0   0   0   0   0   0   2   0   0   2   2   0   0   0   0   2   2   0   0   0   0   2   2   0   0   0   2   0
 MK-2-13                2   0   2   0   2   0   2   0   0   0   0   2   2   2   2   0   2   2   2   2   2   0   0   0   0   0   2   2   0   2   0   2   2   0   2   0   0   2   0   0   2   2   2   0   0   0   2   0   0   2   0   0   2   0   2   2   0   2   2   2   0   2   0   2   2   2   2   2   0   2   2   0   0   2   2   0   2   2   2   2   0   2   2   2   0   2   0   2   2   0   2   0   2   2   0   2   0   2   2   0   0   0   0   2   0   2   0   2   2   2   0   0   2   0   0   0   2   2   0   0   2   0   0   0   2   2   0   0   0   0   0   2   2   2   2   2   0   2   2   0   0   0   2   2   2   0   0   0   0   2   2   2   2   2   0   2   2   0   0   2   2   0   0   2   0   0   2   0   2   0   0   2   0   0   0   0   0   0   2   0   0   2   2   0   0   0   0   2   2   2   0   0   0   2   2   0   2   0   2   0
 MK-2-14                2   0   2   0   2   0   2   0   0   0   0   2   2   2   2   0   2   2   2   2   2   0   0   0   0   0   2   2   0   0   0   2   2   0   2   0   2   0   0   0   2   2   2   0   0   0   2   0   0   2   0   0   2   0   2   2   0   2   2   2   0   2   0   2   2   2   2   2   2   2   2   0   0   2   2   0   2   2   2   2   0   2   2   2   0   2   0   2   2   0   0   0   2   2   0   2   0   2   2   0   0   0   0   0   0   2   2   2   2   2   2   0   2   0   0   0   2   2   0   0   2   0   0   0   2   2   0   0   0   0   0   2   2   0   2   2   0   2   2   0   0   0   2   2   2   0   0   0   0   2   2   2   2   2   0   2   0   0   0   0   2   0   0   2   0   0   2   0   2   0   0   2   0   0   0   0   2   0   2   2   0   2   2   0   0   0   0   2   2   2   2   0   0   2   0   0   2   0   2   0
 MK-2-15                2   0   2   0   2   0   2   0   0   0   0   2   2   0   2   2   2   0   2   2   2   0   2   0   0   0   0   2   0   0   0   2   2   0   2   2   2   0   0   0   2   2   2   0   2   0   2   0   0   0   0   0   2   0   2   2   0   2   0   2   0   2   0   2   2   0   2   0   2   0   2   0   0   0   2   0   2   2   2   2   0   2   2   2   0   2   0   2   2   0   0   0   2   0   0   2   0   2   0   0   0   0   0   0   0   2   2   2   2   2   2   0   2   0   0   0   2   2   0   0   0   0   0   0   2   2   0   0   0   0   0   2   2   0   2   2   0   0   2   0   0   0   2   2   2   0   0   0   0   2   2   2   2   2   0   0   0   0   0   0   2   0   0   2   0   0   2   0   2   0   0   2   0   0   0   0   2   0   2   2   0   2   2   0   0   2   0   2   2   2   0   0   0   2   0   0   2   0   2   0
 MK-2-16                2   0   2   0   2   0   2   0   0   0   0   2   2   2   2   2   2   0   2   2   2   0   2   0   0   0   0   2   0   0   0   2   2   0   2   2   2   0   0   0   2   0   2   0   2   0   2   0   0   0   0   0   2   0   2   2   0   2   0   2   0   0   0   2   2   0   2   0   2   0   2   0   0   0   2   0   2   2   2   2   2   2   2   2   0   2   0   2   2   2   0   0   2   0   0   2   0   2   0   0   0   0   0   0   0   2   2   2   2   2   2   2   2   0   0   0   2   2   2   0   0   0   2   0   2   2   0   0   0   0   0   2   2   0   2   0   0   2   2   0   0   0   2   2   2   0   0   0   0   2   2   2   2   2   0   0   0   0   0   0   2   0   0   2   0   0   2   0   2   0   0   2   0   0   0   0   2   0   2   2   0   2   2   0   0   2   0   2   2   2   0   0   0   0   0   0   2   0   2   0
 MK-3-1                 0   2   2   2   2   0   0   2   2   0   0   2   2   0   2   2   0   2   0   0   2   2   0   2   2   2   2   2   2   0   2   0   2   2   2   0   2   2   0   0   0   0   2   0   2   2   2   2   0   2   2   0   0   0   0   2   0   0   0   2   0   2   0   0   0   0   2   2   2   2   2   2   2   2   2   2   2   2   2   0   0   0   2   0   0   2   0   2   0   0   2   2   2   2   2   2   2   2   0   2   0   2   0   2   2   0   2   2   0   2   0   0   2   0   2   2   0   0   0   0   2   0   2   0   0   2   0   2   0   2   0   2   0   2   2   2   0   0   2   2   0   0   2   0   0   0   2   0   2   2   2   0   2   0   2   2   0   2   2   0   2   2   2   0   0   2   2   2   0   0   2   2   0   2   2   2   2   2   2   2   0   2   0   2   0   0   0   2   2   2   2   0   0   0   0   2   0   2   2   0
 MK-3-2                 0   2   2   2   2   0   2   2   2   0   0   2   0   0   2   2   0   2   0   0   2   2   0   2   2   2   2   2   0   0   2   0   2   2   2   0   2   2   0   0   0   0   0   0   2   2   2   2   0   2   2   0   0   0   0   2   0   0   0   2   0   2   0   0   0   0   2   2   2   2   2   0   2   2   2   0   2   2   2   0   2   0   2   2   0   2   0   0   0   0   2   2   2   2   2   2   2   2   0   2   0   2   0   2   2   0   2   2   0   2   0   0   2   2   2   2   0   0   0   2   2   0   2   0   0   2   0   2   0   2   0   2   0   2   2   2   0   0   2   2   0   0   2   0   0   0   2   2   2   2   2   0   2   0   2   2   0   2   2   0   2   2   2   0   0   2   2   2   0   0   2   2   0   2   2   2   2   2   0   2   0   2   0   2   2   0   0   2   2   2   2   0   0   0   0   2   0   2   2   0
 MK-3-3                 0   2   2   2   2   0   2   2   2   0   2   2   0   2   2   2   2   2   0   0   2   0   0   2   2   2   2   2   0   0   2   0   2   0   2   0   2   2   2   0   0   0   0   0   2   2   2   2   2   0   2   0   0   0   0   2   0   0   2   0   0   0   0   0   0   0   2   2   2   2   2   0   0   2   2   0   2   2   2   0   2   0   2   0   0   2   0   0   0   0   2   0   2   2   2   2   2   2   0   2   0   2   0   2   2   0   2   2   0   2   0   0   2   2   2   2   0   0   0   2   0   0   2   0   0   2   0   0   0   2   0   2   0   2   2   2   0   0   2   2   0   0   2   0   0   0   2   2   2   2   2   0   2   0   2   0   0   2   2   0   2   2   2   0   0   2   0   0   0   0   2   2   0   2   2   2   2   2   0   2   0   2   2   2   2   0   0   2   2   2   2   0   0   0   0   2   0   2   2   2
 MK-3-4                 0   2   2   2   0   0   2   2   2   0   2   2   0   2   2   2   2   2   0   0   2   0   0   2   2   2   2   2   0   0   2   0   2   0   2   2   2   2   2   0   0   0   0   0   2   2   2   2   2   0   2   0   0   0   0   2   0   0   2   0   0   0   2   0   0   0   2   2   2   2   0   0   0   2   2   0   2   2   2   0   0   0   2   0   0   2   0   0   0   0   2   0   0   2   2   2   2   2   0   2   0   2   0   2   2   0   2   2   0   2   0   0   2   2   2   2   2   0   0   2   0   0   2   0   0   2   0   0   0   2   0   2   0   0   2   2   0   0   2   2   0   0   0   0   0   0   2   2   2   2   2   0   2   0   2   0   0   2   2   0   2   2   2   2   0   2   0   0   0   0   2   2   0   2   2   2   2   2   0   2   0   2   2   2   0   0   0   2   2   2   2   0   0   0   0   2   0   2   2   2
 MK-3-5                 0   2   2   2   0   0   2   2   0   0   2   2   2   2   2   2   2   2   0   0   2   0   2   2   0   2   2   0   2   0   2   0   2   0   2   2   2   2   2   0   2   0   0   0   2   2   2   2   2   0   2   0   0   0   0   2   0   0   2   2   2   0   2   2   0   0   2   2   2   2   0   0   0   2   2   0   2   2   2   0   0   0   2   0   0   2   2   0   0   0   2   0   0   2   2   2   2   2   0   2   0   2   0   2   2   0   2   2   0   2   0   0   2   2   2   2   2   0   0   2   0   0   2   2   0   2   0   2   0   0   0   2   0   0   2   2   0   0   2   2   0   0   0   0   0   0   2   2   2   2   2   2   2   0   2   0   0   2   0   0   2   2   2   2   2   2   0   0   0   0   2   2   0   2   2   2   2   2   0   2   0   2   2   2   0   0   0   2   2   2   2   0   0   0   0   2   0   2   2   2
 MK-3-6                 0   2   2   2   0   0   2   2   0   2   2   2   2   2   2   2   0   2   0   0   2   0   2   2   0   2   2   2   2   0   2   0   2   0   2   2   2   2   2   0   2   0   0   0   2   2   2   2   2   0   2   0   0   0   0   2   0   0   2   0   2   0   2   2   0   0   0   2   2   2   0   0   0   2   2   0   2   2   2   0   0   0   2   0   0   2   2   0   0   0   2   0   0   2   2   2   2   2   0   2   0   2   0   0   0   0   2   2   0   2   0   0   2   2   2   0   2   0   0   2   0   0   2   2   0   2   2   2   0   0   0   2   0   0   2   2   0   0   2   2   0   0   0   0   0   0   2   2   2   2   2   2   2   0   2   0   0   2   2   0   2   2   2   2   2   2   0   0   0   0   0   2   0   2   2   2   2   2   0   2   0   2   2   2   0   0   0   0   2   2   2   0   0   0   0   2   0   2   2   2
 MK-3-7                 2   2   2   2   0   0   2   2   0   2   2   2   2   2   2   2   0   0   0   0   2   0   0   0   0   2   2   2   2   2   2   0   2   0   2   2   2   2   2   0   2   0   0   0   2   2   2   0   2   0   2   0   0   0   0   2   0   0   2   0   2   0   2   2   0   0   0   2   2   0   0   0   0   2   2   0   2   2   2   0   0   0   0   0   0   2   2   0   0   0   2   2   0   2   2   2   0   2   0   2   2   2   0   0   0   0   2   2   2   2   0   2   2   2   2   0   2   0   0   2   0   0   2   2   0   0   0   2   0   0   0   2   0   0   0   2   0   0   2   2   0   0   0   0   0   0   2   2   2   2   2   2   2   0   2   0   2   0   2   0   2   2   2   0   2   2   0   2   2   0   0   0   0   2   2   0   2   2   0   2   2   2   2   2   0   0   0   0   0   2   0   2   0   0   0   2   2   2   2   2
 MK-3-8                 2   2   2   2   0   0   2   2   2   2   2   2   0   2   2   2   0   0   0   0   0   0   0   0   0   2   2   2   2   2   2   0   2   0   2   2   2   2   2   0   2   0   0   0   2   0   2   0   2   0   2   0   0   0   0   2   0   2   0   0   2   0   2   2   2   0   0   2   2   0   0   2   0   2   2   0   2   2   2   0   0   2   0   0   2   2   2   2   0   0   2   2   0   2   2   2   0   2   0   2   2   2   0   2   0   0   2   2   2   2   0   2   2   2   2   0   2   0   0   2   0   0   2   2   0   0   0   2   0   0   0   2   0   0   0   2   0   0   2   2   2   2   0   0   0   0   2   2   2   2   2   2   2   0   2   0   2   0   2   2   2   0   2   0   2   2   0   2   2   0   0   0   0   2   2   0   2   0   2   2   2   2   2   2   0   0   0   0   0   2   0   2   2   0   2   2   0   2   2   2
 MK-3-9                 2   2   2   0   2   0   0   2   2   2   2   0   0   2   0   0   0   0   0   0   0   0   0   0   0   2   2   0   2   2   2   0   2   0   2   2   2   2   2   0   0   0   0   0   2   2   2   0   2   0   2   0   0   0   0   2   2   2   2   0   2   0   2   2   2   0   0   2   2   0   0   2   2   2   2   0   2   2   2   0   0   2   0   0   2   2   2   2   0   0   2   2   0   2   2   2   0   2   0   2   2   2   0   2   0   2   2   2   2   2   0   2   2   2   2   0   2   0   0   2   0   0   2   2   0   0   0   0   0   0   0   2   0   0   0   2   0   0   2   2   2   2   0   0   0   0   2   2   2   2   2   2   2   0   2   0   2   2   0   2   2   0   2   2   0   2   0   2   2   0   0   0   0   2   0   0   2   0   2   0   2   2   2   2   0   0   0   0   0   2   0   2   2   0   0   2   0   2   2   0
 MK-3-10                2   2   2   0   2   0   0   2   2   2   2   0   0   2   0   0   0   0   0   0   0   0   0   0   0   2   0   0   2   2   2   0   2   0   2   2   2   2   2   0   0   0   0   0   0   2   2   0   2   0   2   0   0   0   0   2   2   2   2   0   2   0   2   2   2   0   0   2   2   2   0   2   2   2   2   0   2   2   2   0   0   2   0   0   2   2   2   2   0   0   2   2   0   2   2   2   0   0   0   2   2   2   2   2   0   2   2   2   2   2   0   2   2   2   2   0   2   0   0   2   0   0   2   2   0   0   0   2   0   0   0   2   0   0   2   2   0   0   2   2   0   2   0   2   0   0   2   2   2   2   2   2   2   0   2   0   2   2   0   2   2   0   2   0   0   2   0   2   2   0   2   0   0   2   0   0   2   0   2   0   2   2   2   2   0   0   0   0   2   2   0   2   2   0   0   2   0   2   2   0
 MK-3-11                2   2   2   0   2   0   0   2   2   2   2   0   0   0   0   0   0   0   2   0   0   0   0   0   0   2   0   0   2   2   2   0   2   0   2   2   2   2   2   0   0   0   0   2   0   2   2   0   2   0   2   0   0   0   0   2   2   2   2   0   2   0   0   0   2   0   2   2   2   2   0   2   2   2   2   0   2   2   2   0   0   2   0   0   2   2   2   0   2   0   0   2   0   2   2   2   0   0   0   2   2   2   2   2   0   2   2   2   0   2   0   0   2   2   2   0   2   0   0   2   2   0   2   0   0   0   0   2   0   0   2   2   0   2   2   2   0   0   2   0   2   2   0   0   2   0   2   2   2   2   2   0   2   0   2   0   2   2   0   0   0   0   2   0   2   2   0   2   0   0   2   0   0   2   0   0   2   0   2   0   2   2   2   2   0   0   0   0   2   2   0   2   2   0   0   2   0   2   2   0
 MK-3-12                2   2   2   0   2   0   0   0   2   2   0   0   0   0   0   2   0   2   2   0   0   2   0   0   0   2   0   0   2   2   2   0   2   0   2   2   2   2   0   0   0   0   0   2   0   2   2   0   2   0   2   0   0   0   0   2   2   2   2   2   2   0   0   0   2   2   0   2   2   2   0   2   2   2   2   0   2   2   2   0   2   2   0   0   2   0   2   0   0   0   0   2   0   2   2   2   0   0   0   2   2   2   2   2   0   2   2   2   2   2   0   0   2   2   2   0   2   2   0   2   2   0   2   0   0   0   0   2   0   0   2   2   0   2   2   2   0   0   2   0   2   2   0   0   2   0   2   2   2   2   2   0   2   0   2   0   2   2   0   0   0   0   2   0   2   2   0   2   0   0   2   0   0   2   2   0   2   0   0   0   2   2   2   2   2   0   0   2   2   2   0   2   2   0   0   2   0   2   2   0
 MK-3-13                2   2   2   0   2   0   0   0   2   2   0   0   0   2   0   2   0   2   2   0   0   2   0   0   0   2   0   0   2   2   2   0   2   0   2   2   0   2   0   0   0   0   0   2   0   2   2   0   2   0   0   0   0   0   0   2   2   2   0   2   2   0   2   0   2   0   0   2   2   2   0   2   2   2   2   0   2   2   0   0   0   2   0   0   2   0   2   0   0   0   0   2   0   2   2   2   0   0   0   2   2   2   2   2   0   2   2   2   2   2   0   0   2   2   0   0   2   2   0   2   2   0   2   0   0   0   0   2   0   0   2   2   2   2   2   2   0   0   2   2   2   2   0   0   2   0   2   2   2   2   2   0   2   0   2   0   2   2   0   0   2   0   2   0   0   2   0   2   0   0   2   0   0   2   2   0   2   0   0   0   0   0   2   2   2   0   0   2   2   2   2   2   2   0   0   2   0   2   2   0
 MK-3-14                2   2   2   0   2   0   0   0   2   2   0   0   0   2   0   2   0   2   2   0   0   0   0   2   0   2   0   0   2   2   2   0   2   0   2   2   0   0   0   0   2   0   0   2   0   2   2   0   2   0   0   0   0   0   0   2   2   2   0   2   2   0   2   0   2   0   0   2   2   2   0   0   2   2   2   0   0   2   0   0   0   2   0   0   2   0   2   0   0   0   0   0   0   2   2   2   0   2   0   2   2   2   2   2   0   2   2   2   2   2   0   0   2   2   2   0   2   2   0   2   2   0   2   0   0   2   0   2   0   0   2   2   2   2   2   2   0   0   2   2   2   2   0   0   2   0   0   2   2   0   2   0   2   0   0   0   2   2   0   0   2   0   2   0   0   2   0   2   0   0   2   0   0   2   2   0   2   0   0   0   0   2   2   0   2   0   0   2   0   2   2   2   2   0   0   2   0   2   2   0
 MK-3-15                2   2   2   0   2   0   0   0   2   2   0   0   0   2   0   2   0   2   2   0   0   2   0   2   0   2   0   0   2   2   0   0   2   2   2   2   0   0   0   0   2   0   0   2   0   2   2   0   2   0   0   0   0   0   0   2   2   2   0   2   2   0   0   0   2   0   0   2   2   2   0   0   0   2   2   0   0   2   2   0   0   2   0   0   2   0   2   0   0   0   0   2   0   2   2   2   0   2   0   2   2   0   2   2   0   2   2   2   2   2   0   0   0   2   2   0   2   2   0   2   2   0   2   0   0   2   0   2   0   0   2   2   0   2   2   2   0   0   0   2   2   2   0   0   2   0   0   2   2   0   2   0   2   0   0   0   2   2   0   0   2   0   2   0   0   2   0   2   0   0   2   0   0   2   0   0   2   0   0   0   0   2   2   0   2   0   0   2   0   2   2   2   2   2   0   2   0   2   2   0
 MK-3-16                2   2   2   0   2   0   0   0   2   2   2   0   2   0   0   2   2   2   2   0   0   2   0   2   0   2   0   0   2   2   0   0   2   2   2   2   0   0   0   0   2   0   0   2   0   2   2   0   2   2   0   0   0   0   0   2   2   2   0   2   2   0   0   0   2   0   0   2   2   2   2   0   0   2   2   0   0   2   2   0   0   2   0   0   2   0   2   0   0   0   0   2   0   2   2   2   0   2   0   2   0   0   2   2   0   2   2   0   2   2   0   0   0   2   2   0   2   2   0   2   2   0   2   0   0   2   0   2   0   2   2   2   0   2   2   2   0   0   0   0   2   2   0   0   0   0   2   2   2   0   2   2   2   0   0   0   2   2   0   0   2   2   2   0   0   2   0   2   0   0   2   0   0   2   0   0   0   0   0   0   0   2   2   0   2   0   0   2   0   2   2   2   2   2   0   2   0   2   2   0
 MK-4-1                 0   2   0   0   0   0   2   0   2   0   2   2   2   2   0   0   0   0   0   2   0   0   0   0   2   2   2   2   0   2   0   2   0   2   2   2   0   2   0   0   2   0   2   0   2   2   2   2   2   2   0   2   2   2   2   0   0   0   2   2   2   2   2   2   2   2   2   0   2   0   0   2   2   2   0   0   0   2   2   2   0   2   0   0   2   2   0   0   0   0   2   0   2   0   0   0   0   2   0   0   2   2   0   2   0   2   2   2   0   2   0   2   2   2   0   2   2   0   2   2   0   2   2   2   2   0   2   0   2   2   2   0   0   0   0   0   0   2   2   2   0   0   0   0   0   2   0   0   2   2   0   2   0   2   2   0   2   2   2   2   2   2   2   2   0   0   0   0   2   0   0   0   0   0   2   0   2   2   2   0   0   2   2   0   0   0   0   0   0   0   0   0   0   0   0   2   0   2   2   2
 MK-4-2                 0   2   0   0   0   0   0   0   2   0   0   2   2   2   0   0   2   0   0   2   0   0   0   0   2   2   0   2   0   0   0   2   0   2   2   0   0   2   0   0   2   0   2   0   2   2   2   2   2   0   0   2   2   2   2   0   0   0   2   2   2   2   2   2   2   2   2   0   2   0   0   2   2   2   0   0   0   2   2   2   2   2   0   0   2   2   0   0   0   0   2   0   2   2   0   0   0   2   0   0   2   2   0   2   0   2   2   2   0   2   0   2   2   2   0   0   2   0   2   2   0   2   2   2   2   0   2   0   2   0   2   0   0   0   2   2   0   2   2   0   0   0   0   0   0   2   0   0   2   2   0   2   2   2   2   0   2   2   2   2   2   2   2   0   0   0   0   0   2   0   0   0   0   0   2   0   0   0   0   0   0   2   2   0   0   0   0   0   0   0   0   0   0   0   0   2   2   2   2   2
 MK-4-3                 0   2   0   0   2   0   0   0   0   2   0   2   0   2   0   0   2   0   0   0   2   2   0   0   2   2   0   2   0   0   2   0   0   2   2   0   0   2   0   0   2   2   2   0   2   2   2   0   2   0   0   2   2   2   2   0   0   0   2   2   0   2   0   2   2   2   2   0   2   0   0   2   2   2   0   0   0   2   0   2   2   2   0   0   2   2   0   0   0   0   2   0   2   2   0   0   0   2   0   0   2   2   0   0   0   2   2   2   2   2   0   2   2   2   0   0   2   0   2   2   0   2   2   2   2   0   0   2   2   0   2   0   0   0   2   0   0   2   2   0   0   0   0   0   0   2   2   0   2   2   0   2   2   2   2   0   2   2   2   2   2   2   2   0   0   2   0   0   2   2   0   0   0   0   2   0   0   0   0   0   0   2   2   0   0   2   0   0   0   0   0   0   0   0   0   2   2   2   2   2
 MK-4-4                 0   2   0   0   2   0   2   0   0   0   0   2   0   2   0   0   2   0   0   0   2   2   0   0   2   2   0   2   0   0   2   0   0   0   2   0   0   2   0   0   2   2   2   0   2   2   2   0   2   0   0   2   2   2   2   0   0   0   2   2   0   2   0   2   2   2   2   0   2   0   2   2   2   2   0   0   0   2   0   2   2   2   0   0   2   2   0   0   0   0   2   0   2   2   0   0   0   2   0   2   2   0   0   2   0   0   2   2   2   2   0   2   2   2   0   0   2   0   2   2   0   0   2   2   2   2   0   2   0   0   2   0   0   0   2   0   0   2   2   2   2   0   0   0   0   2   2   0   2   2   2   0   2   2   2   0   2   2   2   2   2   2   2   0   0   2   0   0   2   2   0   0   0   0   2   0   0   0   0   0   2   2   2   0   0   0   0   0   0   0   0   0   0   0   0   2   2   2   2   2
 MK-4-5                 0   2   0   0   2   2   2   0   0   0   0   2   0   2   0   0   2   0   0   0   2   2   0   0   2   2   0   2   0   0   2   0   0   0   2   0   0   2   2   0   2   2   2   0   2   0   2   0   0   0   0   2   2   2   2   0   0   0   2   2   0   2   2   2   2   2   2   0   2   0   2   2   2   2   0   0   0   2   0   0   0   2   0   0   2   2   0   0   0   0   2   0   2   2   0   0   0   0   0   2   2   0   0   2   0   2   2   2   2   2   0   2   2   2   0   0   2   0   2   2   0   0   2   2   2   2   0   2   0   0   2   0   0   0   2   0   0   2   2   2   2   0   0   0   2   2   2   0   2   2   0   0   2   2   2   0   0   2   2   2   2   2   2   2   0   2   0   0   2   2   0   0   0   0   2   0   0   0   0   0   2   0   2   0   0   0   0   0   0   0   0   0   0   0   0   2   2   2   2   2
 MK-4-6                 0   2   0   0   2   2   2   0   2   2   0   2   0   2   0   0   2   0   0   2   0   2   0   0   2   2   2   2   0   0   2   0   0   0   2   0   0   2   0   0   2   2   2   0   2   0   2   0   0   0   0   0   2   2   2   0   0   0   2   2   0   2   2   2   2   2   2   0   2   0   2   0   2   0   0   0   0   2   0   0   0   2   0   0   2   2   2   0   2   2   2   2   0   2   0   2   0   0   0   2   2   0   0   2   0   2   2   2   0   2   0   2   0   2   0   0   2   2   2   2   0   0   2   2   2   2   0   2   0   0   2   0   0   0   2   0   0   2   2   2   0   0   0   2   2   2   2   0   2   2   2   0   2   2   2   0   0   2   2   2   2   2   2   2   2   2   0   2   2   2   0   0   0   0   2   0   0   0   0   0   2   0   2   0   0   0   0   0   0   0   0   0   0   0   0   2   2   2   2   2
 MK-4-7                 0   2   2   0   2   0   2   0   2   2   0   2   0   2   2   0   2   0   0   2   0   2   0   0   2   2   2   2   0   0   2   0   0   0   2   0   0   0   0   0   2   2   2   0   0   0   2   0   0   0   0   0   2   2   2   0   0   0   2   2   0   2   2   2   2   2   2   0   2   0   2   0   0   0   0   0   2   2   0   2   0   2   0   0   0   2   0   0   2   2   2   2   2   2   0   2   2   2   0   0   0   0   0   2   0   2   2   2   0   2   0   2   0   2   0   0   2   2   2   0   0   2   2   2   2   2   0   2   0   0   2   0   0   0   2   0   2   2   2   2   0   0   0   2   2   2   2   2   2   2   2   0   2   2   2   0   0   2   2   2   2   2   2   2   2   2   2   0   2   2   0   0   0   0   2   0   0   0   0   0   2   0   2   0   0   2   0   0   0   0   2   0   0   0   0   2   2   2   2   2
 MK-4-8                 0   2   2   0   2   0   0   0   2   2   0   2   0   2   2   0   2   0   0   2   0   2   0   0   0   2   2   2   0   0   2   0   0   0   2   0   0   0   0   0   2   0   2   0   0   2   2   0   0   0   0   0   2   2   2   0   0   0   2   2   0   2   2   2   2   2   2   0   2   0   0   0   0   0   0   0   2   0   2   2   0   2   0   0   0   0   0   0   2   2   2   2   2   2   0   2   2   2   0   0   2   0   0   2   0   2   2   2   2   2   0   0   0   2   0   0   0   0   2   0   0   2   2   2   2   2   0   2   0   0   0   0   0   0   2   0   2   2   2   0   0   0   0   2   2   2   2   2   0   2   0   0   2   2   2   0   0   2   2   2   2   2   2   2   2   2   2   0   2   2   0   0   0   0   0   0   0   0   0   0   2   0   0   0   0   2   2   0   0   0   2   0   0   2   0   2   2   2   0   2
 MK-4-9                 0   2   2   2   2   0   0   2   2   2   0   2   0   2   2   0   2   0   0   0   0   2   0   0   0   0   2   2   0   2   2   0   0   0   2   0   0   0   0   0   2   0   2   0   0   2   2   2   0   0   0   0   0   2   2   0   0   0   2   2   0   2   2   2   2   2   2   0   2   0   0   0   0   0   0   0   0   0   2   2   2   2   0   0   0   0   0   0   2   2   2   0   2   2   0   2   2   2   0   0   2   0   0   2   0   2   2   2   2   2   0   0   0   2   0   0   0   2   2   0   0   2   2   2   2   2   0   2   0   0   0   0   0   0   2   0   2   2   2   0   0   0   0   2   2   2   2   2   0   2   0   0   2   2   2   0   2   0   2   2   2   2   2   2   2   2   2   0   2   2   0   0   0   2   0   0   0   0   0   0   2   0   0   0   0   2   2   0   2   0   2   0   2   0   0   2   2   2   0   2
 MK-4-10                0   2   2   2   2   0   0   2   2   2   2   0   0   0   2   0   2   0   0   0   0   2   0   0   0   0   2   2   0   2   2   2   0   0   2   0   0   0   0   0   2   0   2   0   0   2   2   2   0   0   0   0   0   2   2   2   0   0   2   2   0   2   2   2   2   0   2   0   2   0   2   0   0   0   0   0   0   0   2   0   2   2   0   0   0   2   0   0   2   2   2   0   2   2   0   2   2   2   0   2   2   0   0   2   0   2   2   2   2   2   0   2   0   2   0   2   0   2   2   0   0   2   2   2   2   2   0   2   0   0   0   0   0   0   2   0   2   2   0   0   0   0   0   2   2   2   2   2   0   2   0   0   2   2   2   0   2   2   2   2   2   2   2   2   2   2   2   0   2   2   0   0   0   2   0   0   0   0   0   0   2   0   0   0   0   2   2   0   2   0   2   0   2   0   0   2   2   2   0   2
 MK-4-11                0   2   2   2   2   0   0   2   0   2   2   0   0   0   2   0   0   0   0   0   0   2   0   0   0   0   2   2   0   2   2   0   0   0   2   0   0   0   0   0   2   0   2   0   0   2   0   2   0   0   0   0   0   2   2   2   0   0   0   2   0   2   2   2   2   0   2   0   0   0   2   0   0   0   0   0   0   2   2   0   2   2   0   0   0   0   0   0   2   2   2   0   0   2   0   2   0   2   0   2   2   0   0   2   0   2   2   2   2   2   0   2   0   2   0   2   2   2   2   0   0   2   2   2   2   2   0   2   0   0   0   0   0   0   2   2   2   2   0   0   0   0   0   2   2   2   2   2   0   0   0   0   2   2   2   0   2   2   0   2   2   2   2   2   2   2   2   0   2   2   0   0   0   2   0   0   0   2   0   2   2   0   0   0   0   2   2   2   2   0   2   2   2   0   0   2   2   2   0   2
 MK-4-12                0   2   2   2   2   0   0   2   0   2   2   0   0   0   2   0   0   0   0   0   0   2   0   0   0   0   2   2   0   2   2   0   0   0   2   0   0   0   0   0   2   0   2   0   0   2   0   2   0   2   0   0   0   2   0   2   0   0   0   2   0   2   2   2   2   0   2   2   0   0   2   0   0   0   0   0   0   0   2   0   2   2   0   2   0   0   0   0   2   2   2   2   0   2   0   2   0   2   0   2   2   0   0   2   2   2   2   2   2   2   0   2   2   2   0   0   2   2   2   0   0   2   2   2   2   2   0   2   0   0   0   0   0   0   2   0   2   2   0   0   0   0   0   2   2   2   2   2   0   2   2   0   0   2   2   0   2   2   0   2   2   0   2   2   2   2   2   0   2   2   0   0   0   2   0   0   0   2   2   0   2   2   0   0   0   2   2   2   2   0   2   2   2   0   0   2   2   2   2   2
 MK-4-13                0   0   2   2   2   0   0   2   0   2   2   0   0   0   2   0   0   0   0   0   0   2   0   0   0   0   2   2   0   2   2   0   0   0   2   0   0   0   0   2   2   0   2   0   0   2   0   2   0   2   0   0   0   2   0   2   2   0   0   2   0   2   2   2   2   2   2   2   0   0   2   0   0   0   0   0   2   0   2   0   2   0   0   2   0   0   0   2   2   2   2   2   0   2   0   2   0   2   0   2   2   0   0   2   2   2   2   2   2   0   0   2   2   2   0   0   2   2   2   0   0   2   2   2   2   2   0   2   0   0   0   0   0   0   2   0   2   2   0   0   0   0   0   2   2   2   2   2   0   2   2   0   0   2   2   0   2   2   0   2   2   0   2   2   2   2   0   0   2   2   0   0   0   2   0   0   0   2   0   0   2   2   0   0   0   2   2   2   2   0   2   2   2   0   0   2   2   2   2   2
 MK-4-14                0   0   0   2   2   0   0   2   2   0   2   0   0   0   2   0   0   0   0   0   0   2   0   2   2   0   2   2   0   2   2   0   0   2   2   2   0   0   2   0   2   2   2   0   2   2   0   2   0   0   0   2   0   2   0   2   2   0   0   2   2   2   2   2   2   2   2   2   0   0   2   0   0   2   0   0   2   0   2   0   2   0   0   2   0   0   0   2   2   2   2   2   0   2   0   2   0   2   0   2   0   0   0   2   2   2   2   2   2   0   0   2   2   2   0   0   2   2   2   0   0   2   2   2   2   2   0   2   0   0   2   0   0   0   2   0   0   2   0   0   0   0   0   2   0   2   2   2   0   2   2   0   0   2   2   0   2   2   0   2   0   0   2   2   2   2   0   0   2   2   0   2   0   2   0   0   0   2   2   0   2   2   0   0   2   2   2   2   2   0   2   2   2   0   0   2   2   2   2   2
 MK-4-15                0   0   0   2   2   0   0   2   2   0   2   0   0   0   2   0   0   0   0   0   0   0   0   2   0   0   2   2   2   2   0   0   0   2   2   2   2   2   0   0   2   0   2   0   0   2   0   2   0   0   0   2   2   2   2   2   0   0   0   2   2   0   2   2   2   2   2   2   0   0   2   0   0   2   0   0   2   0   2   0   2   0   0   2   0   0   0   0   2   2   0   2   0   2   0   2   0   2   0   2   0   0   0   2   2   2   2   2   2   0   0   2   2   2   0   0   0   2   2   0   0   2   2   2   2   2   0   2   0   0   2   2   2   0   2   0   0   2   0   0   0   0   0   2   0   2   2   2   0   2   2   0   0   2   2   0   2   2   0   0   0   0   2   2   2   2   0   0   0   2   0   2   0   2   0   0   0   2   2   0   2   2   0   0   2   2   2   2   2   0   2   2   0   0   0   2   2   2   2   2
 MK-4-16                0   0   0   2   2   0   0   2   0   0   2   0   0   2   2   2   0   0   0   0   0   0   0   0   2   0   2   2   2   2   0   0   2   0   2   2   2   2   0   0   2   0   2   0   0   2   0   2   0   0   0   0   2   2   2   2   0   0   0   0   2   0   2   2   0   2   2   2   0   2   2   0   0   2   0   0   2   2   0   0   2   0   0   2   0   0   0   0   2   2   0   2   0   2   0   2   0   2   0   2   0   0   0   2   2   2   2   0   2   0   0   2   2   2   0   0   0   2   2   0   0   2   0   2   2   2   0   2   0   0   2   2   2   0   2   0   0   2   0   0   0   0   0   0   2   0   0   2   0   2   2   0   0   2   2   0   2   2   0   0   0   0   2   2   2   2   2   2   2   2   0   2   0   0   0   0   0   2   0   0   2   2   0   0   2   2   2   2   2   0   2   2   0   0   0   2   2   2   2   0
 MK-5-1                 0   0   0   0   2   2   0   2   2   0   2   0   0   2   0   2   2   2   0   2   2   2   0   0   0   2   2   0   2   2   0   2   2   2   0   2   2   0   2   2   2   0   2   0   0   0   0   0   0   2   0   0   0   2   0   0   2   0   2   2   0   2   0   2   0   0   0   2   0   0   2   0   0   2   2   0   0   0   0   2   2   0   2   2   2   2   0   2   0   0   2   2   0   0   2   2   0   2   2   0   2   0   0   0   0   0   0   2   0   0   2   2   2   0   2   2   0   0   2   0   2   0   2   2   0   2   0   0   0   2   2   0   0   2   0   2   0   2   2   0   2   0   2   0   0   0   0   0   2   2   2   0   2   2   2   2   0   0   0   2   0   2   2   0   2   2   2   0   0   2   0   0   2   0   2   0   2   0   2   0   0   0   0   0   2   2   0   2   2   0   0   0   0   0   0   2   0   2   0   2
 MK-5-2                 0   0   0   2   2   2   0   2   2   0   0   0   0   2   0   2   2   2   0   2   2   0   0   0   0   2   2   0   2   2   0   2   2   2   0   2   2   0   2   2   2   0   2   0   0   0   0   0   0   2   0   0   0   2   0   0   2   0   2   2   0   2   0   2   0   0   0   2   0   2   2   0   0   2   2   0   0   0   0   2   2   0   2   2   2   2   0   2   0   0   0   2   0   0   2   2   0   2   2   0   2   0   0   0   0   0   0   2   0   0   2   2   2   0   2   2   0   0   2   0   2   2   2   2   0   2   0   0   0   2   2   0   0   2   0   2   2   2   2   0   2   0   2   0   0   0   0   0   2   2   2   0   2   2   2   0   0   0   0   2   0   2   0   2   2   2   2   0   0   2   0   0   2   0   2   0   0   0   0   0   0   0   0   0   2   2   0   2   2   0   0   0   0   0   0   2   0   2   0   2
 MK-5-3                 0   0   0   2   2   0   0   2   2   0   0   0   0   2   0   2   2   2   0   2   2   0   0   0   0   2   2   0   2   2   0   0   2   2   0   0   2   0   2   2   2   2   2   0   0   2   0   0   0   2   0   0   0   2   0   0   2   0   2   2   0   2   0   2   0   0   0   2   0   2   2   0   0   2   2   0   0   0   0   0   2   0   2   2   2   2   0   2   2   2   0   2   0   0   2   2   0   2   2   0   2   0   0   0   0   0   0   2   0   2   2   2   2   0   2   2   0   0   2   0   2   0   2   2   0   2   2   2   2   2   2   0   0   2   0   2   2   2   2   0   2   2   0   0   2   0   0   0   2   2   2   0   2   2   2   0   0   0   2   2   0   2   0   2   2   2   2   0   0   2   2   0   2   0   2   0   0   0   0   2   0   0   0   0   2   2   0   0   2   0   0   0   0   0   0   2   0   0   0   2
 MK-5-4                 0   0   2   2   2   0   2   2   2   2   0   0   0   2   2   2   2   0   0   2   0   0   0   0   0   2   2   0   2   2   2   0   2   2   0   0   2   2   2   2   2   2   2   0   0   2   2   0   0   2   0   0   0   2   0   2   2   0   2   2   0   2   0   2   0   0   0   2   0   2   2   0   0   2   2   0   0   0   0   0   2   0   2   2   2   2   0   2   2   2   0   2   0   0   2   2   0   0   2   0   2   0   0   0   0   0   2   2   0   2   2   2   2   0   2   2   0   0   2   0   2   0   2   2   0   2   2   2   2   2   2   0   2   2   0   2   2   2   2   0   2   2   0   0   2   0   0   0   2   2   2   0   2   2   2   0   0   0   0   2   0   2   0   2   0   2   2   0   0   2   2   0   2   0   2   0   0   0   0   2   0   0   0   0   2   2   0   0   2   0   0   0   0   0   0   2   0   0   0   2
 MK-5-5                 0   0   0   2   2   0   2   2   2   2   0   0   0   2   2   2   2   0   0   2   0   0   0   0   0   2   2   0   0   0   2   0   2   2   0   0   2   2   2   2   2   2   2   2   0   2   2   0   0   2   0   2   0   0   0   2   2   0   2   0   0   2   0   2   0   0   0   2   0   2   2   0   0   2   0   0   0   0   0   0   2   0   2   2   2   2   2   2   2   2   0   2   0   0   2   0   0   0   2   2   2   0   0   0   0   0   2   2   0   2   2   2   2   0   2   2   0   0   2   0   0   0   2   2   0   2   2   2   2   2   2   0   2   2   2   2   2   2   2   0   0   2   0   0   2   0   0   0   0   2   2   0   2   2   2   0   0   0   0   2   0   2   0   2   0   2   0   0   0   0   0   0   2   0   2   0   0   0   0   2   0   0   0   0   2   0   0   0   0   0   0   0   0   0   0   2   0   0   0   2
 MK-5-6                 0   0   0   2   2   0   2   2   2   2   0   0   0   2   2   2   2   2   0   2   0   0   0   0   0   2   2   0   0   0   2   0   2   2   2   0   2   2   0   2   2   2   2   2   0   2   2   0   0   2   0   2   0   0   0   2   2   0   2   0   0   2   0   2   0   0   0   2   0   2   2   0   0   2   0   0   0   0   0   0   2   0   2   2   2   2   2   2   2   2   0   2   0   0   2   0   2   0   2   2   2   0   0   0   0   0   2   2   2   2   2   2   2   0   2   2   0   0   2   0   0   0   2   2   0   2   2   0   2   2   2   0   2   2   2   2   2   2   2   0   0   0   0   0   2   0   0   0   0   2   0   0   2   2   2   0   0   0   0   2   0   2   0   2   0   2   0   0   0   0   0   0   0   0   0   0   0   0   0   2   0   0   0   0   2   0   0   0   2   0   0   0   0   0   2   2   0   0   0   2
 MK-5-7                 0   2   0   2   2   2   2   2   2   2   2   0   0   2   0   2   2   2   0   2   2   0   0   0   0   2   2   0   0   0   2   0   2   2   2   0   2   2   0   2   2   2   2   2   0   2   2   0   0   2   0   2   0   0   0   0   2   0   0   0   0   2   0   2   0   0   0   2   0   2   2   0   0   2   0   0   0   0   0   0   2   0   2   2   2   2   2   2   0   2   0   0   0   0   2   2   2   2   2   2   2   0   0   0   0   0   2   0   0   2   2   0   2   0   2   2   0   2   2   0   0   2   2   0   0   0   2   0   2   2   2   0   2   2   2   2   2   2   2   0   0   0   0   0   2   0   0   0   2   2   0   0   2   2   2   0   0   0   0   2   0   2   0   0   2   2   0   0   0   0   0   0   0   0   0   0   0   0   0   2   0   0   0   0   2   0   0   0   2   0   0   0   0   0   2   0   0   0   2   2
 MK-5-8                 0   2   0   2   2   2   2   2   2   2   2   0   0   2   0   2   2   2   0   2   2   0   0   2   0   2   2   0   0   0   2   0   2   2   2   2   2   2   0   2   2   2   2   2   0   2   2   0   0   2   0   2   0   2   0   0   2   0   0   0   0   2   2   2   0   0   0   2   0   2   2   0   0   2   0   0   0   0   0   0   2   0   2   2   2   2   2   2   0   0   0   0   0   0   2   2   2   2   2   2   2   0   0   0   0   0   2   0   0   2   2   0   0   0   2   2   0   2   2   0   0   2   2   0   0   0   2   0   2   2   2   0   2   2   2   2   2   2   2   0   0   0   0   0   2   0   0   2   2   2   0   0   2   2   2   0   0   0   0   2   2   2   0   0   2   2   0   0   0   2   2   0   0   0   0   2   2   0   0   0   0   0   2   0   2   0   0   0   2   0   0   0   0   0   2   0   0   0   2   2
 MK-5-9                 2   2   0   2   2   2   2   2   2   2   2   0   2   2   0   2   2   2   0   2   2   0   0   2   0   2   2   0   2   0   2   0   2   2   2   2   2   2   0   2   2   2   2   2   0   2   2   0   0   2   0   2   0   2   0   0   0   0   0   2   0   2   2   2   2   0   0   2   0   2   2   0   0   2   0   0   0   0   0   0   2   0   2   2   2   2   2   2   0   0   0   0   0   0   2   2   2   2   2   2   2   0   0   0   0   0   2   0   0   2   2   0   0   0   2   2   0   2   2   0   0   2   2   0   0   0   2   0   2   2   2   0   2   2   2   2   2   2   2   0   0   0   0   0   2   2   0   2   2   2   2   0   2   0   2   0   0   0   0   2   2   2   0   0   2   2   0   2   0   2   2   0   0   0   0   2   0   0   0   0   0   0   2   0   2   0   0   0   2   0   0   0   0   0   2   0   0   2   2   2
 MK-5-10                2   0   0   2   2   2   0   2   2   2   2   0   2   2   0   2   2   2   0   2   2   0   0   2   0   2   2   0   2   0   2   2   2   2   2   0   2   2   0   2   2   2   2   2   0   0   2   2   2   2   0   2   0   2   0   0   0   2   0   2   0   2   2   2   2   0   2   2   0   0   2   0   0   2   0   0   0   0   0   0   2   0   2   2   2   2   2   2   0   0   0   2   0   0   0   2   2   2   2   2   2   0   0   0   0   0   2   0   0   2   0   0   0   0   0   2   0   2   2   0   0   2   2   0   0   0   2   0   2   2   2   0   2   2   2   2   2   2   0   0   0   0   0   0   2   2   2   2   2   2   0   0   2   0   2   0   0   2   0   2   2   2   0   0   2   2   2   2   0   2   2   0   0   0   0   2   0   0   0   0   0   0   2   0   2   0   0   0   2   0   0   0   0   0   2   0   0   2   2   2
 MK-5-11                2   0   0   2   2   2   0   0   2   2   0   0   0   2   0   2   2   2   0   2   0   0   0   0   0   2   2   0   2   0   2   0   2   2   2   0   2   2   0   2   2   2   2   2   0   0   2   2   0   2   0   0   0   2   0   0   2   2   0   2   0   2   0   2   2   2   2   2   0   0   2   0   2   2   0   0   0   2   0   0   2   0   0   2   2   2   2   2   0   0   0   2   0   0   0   2   2   2   2   2   2   0   0   0   0   0   2   2   0   2   0   0   0   0   0   2   0   2   2   0   2   2   2   0   0   0   2   0   2   2   2   0   2   0   2   2   2   2   0   0   0   0   0   0   2   2   2   2   2   2   0   0   0   0   2   0   0   2   0   2   2   2   0   0   2   2   2   2   0   2   2   0   2   0   0   2   0   0   0   0   0   0   2   0   2   0   0   0   2   0   0   0   2   0   2   0   0   2   2   2
 MK-5-12                2   0   2   2   2   2   0   0   0   2   0   0   0   2   0   2   2   2   0   2   0   0   0   0   0   0   2   0   2   0   2   0   2   2   2   0   2   2   0   2   0   2   2   2   0   0   2   2   0   2   0   0   0   2   0   0   2   2   2   2   0   2   0   2   2   2   2   0   0   0   2   0   2   2   0   0   0   2   0   2   2   2   0   2   2   2   2   0   0   0   2   2   0   0   0   2   2   2   2   2   2   0   0   0   0   0   2   0   0   2   0   0   2   0   0   2   0   0   2   0   2   2   2   2   0   0   2   2   2   0   2   0   2   0   2   2   2   2   2   0   0   0   0   0   2   2   0   2   2   2   0   0   2   0   0   0   0   2   0   2   2   2   0   0   2   2   2   0   0   2   2   0   0   0   0   2   0   0   2   0   2   0   2   0   2   2   0   0   0   0   0   0   2   0   2   0   0   2   2   0
 MK-5-13                2   2   2   2   2   2   0   0   0   2   0   0   0   0   0   2   2   2   0   2   0   0   0   0   0   0   2   0   2   0   2   0   2   2   2   2   2   2   0   2   0   2   2   2   0   0   2   2   0   2   0   0   0   0   0   0   2   2   0   2   0   2   0   2   2   2   2   0   0   0   2   0   2   2   0   0   0   2   2   2   2   2   0   2   2   2   2   2   0   0   2   2   0   0   0   2   2   2   2   2   2   2   0   2   0   0   2   0   0   2   2   0   2   0   0   2   0   0   2   0   2   2   2   2   0   0   2   2   2   0   2   2   2   0   0   2   2   2   2   0   0   0   2   0   2   2   0   2   2   2   0   0   2   0   0   0   0   2   0   2   2   2   0   0   2   2   0   0   0   2   2   0   0   0   0   0   0   0   0   0   2   0   2   0   2   2   0   0   0   0   0   0   2   0   2   0   0   2   2   0
 MK-5-14                2   2   2   2   2   2   0   0   0   2   0   0   0   0   0   2   0   2   0   2   0   0   0   0   0   0   0   0   2   0   2   0   2   2   2   2   2   2   2   2   2   2   2   2   0   0   2   2   0   2   0   0   0   0   0   0   2   2   2   2   0   2   2   2   2   2   2   0   0   0   2   0   2   2   0   0   0   2   2   2   2   2   0   2   0   2   2   2   0   0   2   2   2   2   0   2   2   2   2   2   2   2   0   2   0   2   2   0   0   2   2   0   2   0   0   2   0   0   2   0   2   2   2   0   0   2   2   2   2   0   2   2   2   2   2   2   2   2   2   0   0   0   0   0   2   2   0   2   2   2   0   0   0   0   0   0   0   2   0   2   2   2   0   0   2   2   0   0   0   2   2   0   0   0   0   2   0   2   0   0   2   0   2   2   2   2   2   0   0   0   0   0   2   0   0   0   0   2   2   0
 MK-5-15                0   0   2   2   0   2   0   0   2   2   0   0   2   2   0   2   0   2   0   0   0   0   0   0   0   0   0   0   2   0   2   0   2   2   2   2   2   2   2   2   2   2   2   2   0   0   2   2   0   2   0   0   0   0   0   2   2   2   2   2   0   2   2   2   2   2   2   2   0   0   2   0   2   2   0   0   0   2   2   2   2   2   0   2   0   2   2   2   0   0   2   2   2   2   0   2   2   2   2   2   2   2   0   2   2   2   2   0   0   2   2   0   2   0   0   2   0   0   2   2   0   2   2   0   0   2   2   2   2   0   2   2   2   2   2   2   2   2   2   0   0   2   0   0   0   2   0   2   2   2   0   0   0   0   0   0   0   2   0   2   0   2   0   0   2   2   0   0   0   2   2   0   0   0   0   2   0   2   0   0   2   0   2   0   2   2   2   0   0   0   0   0   2   0   0   0   0   2   2   0
 MK-5-16                0   0   2   2   0   2   0   0   2   2   0   0   2   2   0   2   0   2   0   0   0   0   0   0   0   0   0   0   0   0   2   0   2   2   2   2   0   2   2   2   2   0   2   2   0   0   2   2   0   2   0   0   0   0   2   2   2   0   2   2   0   0   2   0   2   2   2   2   0   0   2   0   2   2   0   0   0   2   2   2   2   2   0   2   0   2   2   0   0   2   2   0   2   2   0   0   2   2   2   2   2   2   0   2   2   2   2   0   0   2   2   0   0   0   0   2   0   0   2   2   0   2   2   0   0   2   2   2   2   0   2   2   2   2   0   2   2   2   2   0   2   2   0   0   0   2   0   2   2   2   0   0   0   0   0   0   0   2   0   2   0   2   0   0   2   2   0   0   0   2   2   0   0   0   2   2   0   2   0   0   2   0   2   0   2   2   2   0   0   0   0   0   2   0   0   0   2   2   2   0
 MK-6-1                 0   0   0   0   0   0   0   0   2   2   2   2   2   2   0   0   2   2   0   2   0   2   2   2   0   2   2   2   0   2   0   0   0   2   2   2   2   2   0   2   0   2   0   0   2   0   0   2   2   0   0   0   2   0   0   0   0   0   2   2   0   0   0   0   2   2   0   2   0   2   0   2   0   0   2   0   0   2   0   0   2   2   0   2   2   0   0   2   0   0   2   2   2   2   0   0   0   0   0   2   0   0   0   0   0   0   0   0   0   0   0   0   2   0   2   2   2   0   0   2   2   2   2   2   2   2   2   2   0   2   0   2   0   0   0   0   2   0   2   2   2   0   2   2   0   0   2   2   2   0   2   0   0   2   0   0   0   2   0   2   0   0   2   2   0   2   0   0   0   2   2   2   2   0   0   2   2   2   0   2   0   0   2   0   0   2   2   2   0   0   2   0   0   0   2   0   2   2   2   2
 MK-6-2                 0   0   0   0   0   0   0   0   2   0   2   0   2   2   0   0   2   0   0   0   0   2   2   2   0   2   2   2   0   0   0   0   0   2   2   2   2   2   0   2   0   2   0   0   2   0   0   2   2   0   0   0   2   0   0   0   0   0   2   2   0   0   0   0   2   2   0   2   0   2   0   2   0   0   2   0   0   2   0   0   2   2   2   2   2   0   0   0   0   0   2   2   0   2   0   2   0   0   0   2   0   0   0   0   0   0   0   0   0   0   0   0   2   0   2   2   2   2   0   2   0   2   2   2   2   2   2   2   0   2   0   2   0   0   0   0   2   0   2   2   2   0   2   2   0   2   2   2   2   0   2   0   0   2   0   0   0   2   0   2   0   0   2   2   0   2   0   0   0   2   2   2   2   0   0   2   2   2   0   2   0   0   2   2   2   2   2   2   0   0   2   0   0   0   2   0   2   2   0   2
 MK-6-3                 0   0   0   0   0   0   0   0   2   0   0   0   2   2   2   0   2   0   0   0   0   2   0   2   2   2   0   2   0   0   0   0   0   2   2   2   2   2   0   2   0   2   0   0   2   0   0   2   2   0   0   0   2   0   0   2   0   0   2   2   0   0   0   0   2   2   0   2   0   2   0   2   0   0   2   0   0   2   0   0   2   2   2   2   0   0   0   0   0   0   2   2   0   2   0   2   0   0   0   2   0   0   0   0   2   0   0   0   0   0   0   0   2   0   2   2   2   2   2   2   0   2   2   2   2   2   2   2   0   2   0   2   0   0   0   0   2   0   2   2   2   0   2   2   0   2   2   2   2   0   2   0   0   2   0   0   0   0   2   2   0   0   2   2   0   2   0   0   0   2   2   2   2   0   2   2   2   0   0   2   2   0   2   2   2   2   2   2   0   0   0   0   0   2   2   0   2   2   0   2
 MK-6-4                 0   0   0   0   0   0   0   0   0   0   0   0   2   2   2   0   2   0   2   0   0   2   2   2   2   2   0   2   0   0   0   0   2   2   2   2   2   2   0   2   0   2   0   0   2   2   0   2   2   0   0   0   0   0   0   2   0   2   2   2   2   2   0   0   2   2   0   2   0   2   0   2   0   0   2   0   0   2   0   0   2   2   2   2   2   0   0   0   0   0   2   2   0   2   0   2   0   0   0   2   0   0   0   0   2   0   0   0   0   0   0   0   2   0   2   2   2   2   2   2   0   2   0   2   2   2   2   2   2   2   0   2   0   0   0   0   0   0   2   2   2   0   2   2   0   2   2   2   2   0   2   0   0   2   0   2   0   0   2   2   2   0   2   2   2   0   0   0   0   2   2   2   2   0   2   2   2   0   0   2   2   0   2   2   2   2   2   2   0   0   0   0   0   0   2   0   2   2   0   2
 MK-6-5                 0   0   2   0   0   0   0   0   0   0   0   2   2   2   2   0   2   0   2   0   0   2   2   2   2   2   2   0   0   0   2   0   2   2   2   2   0   2   0   2   0   2   0   0   2   2   0   2   2   0   0   0   0   0   0   2   0   2   2   2   0   2   0   0   2   0   0   0   0   2   0   2   0   0   2   0   0   2   0   0   2   2   2   2   2   0   0   0   0   0   0   2   0   2   0   2   2   0   0   2   0   0   0   0   2   0   0   0   0   0   0   0   2   0   2   2   2   2   0   2   0   2   0   2   2   2   2   2   2   2   0   2   0   0   0   0   0   0   2   2   2   0   2   2   0   2   2   0   2   0   2   0   0   2   0   2   0   2   2   2   2   2   2   2   2   0   2   0   0   2   2   2   2   0   2   2   2   2   0   2   2   0   2   0   2   2   2   2   0   0   0   0   0   0   2   0   2   2   0   2
 MK-6-6                 0   0   2   2   0   0   0   0   0   0   0   0   0   2   2   0   2   0   2   0   0   2   2   2   0   2   2   0   0   0   2   0   2   2   0   2   0   2   2   2   0   0   0   0   2   2   0   2   2   0   0   0   2   0   0   2   0   2   2   0   0   2   0   2   2   0   0   2   0   2   0   2   0   0   2   0   0   2   0   0   2   2   2   2   2   0   0   0   0   0   0   2   0   2   0   2   2   0   0   2   0   0   0   0   2   2   0   0   0   0   0   0   2   0   2   2   0   0   0   2   0   2   0   2   2   2   2   2   2   0   0   2   0   0   0   0   0   0   2   2   2   0   2   2   0   2   2   0   2   0   2   0   2   2   0   2   0   2   2   2   2   2   0   2   2   0   2   0   0   2   2   2   2   0   2   2   2   0   0   2   2   0   2   0   2   2   2   2   0   0   0   0   0   0   2   0   2   2   0   2
 MK-6-7                 0   0   2   2   0   2   0   0   0   0   0   0   2   2   2   0   2   2   0   0   2   0   2   2   0   2   2   0   0   0   2   0   0   2   0   2   0   2   2   2   0   0   0   0   2   2   0   2   2   0   0   2   2   0   0   2   2   2   2   0   0   2   2   0   2   0   2   2   0   2   0   2   0   0   2   0   0   2   0   0   2   2   2   2   2   0   0   0   0   0   0   0   0   2   0   2   2   2   0   2   0   2   0   0   2   0   0   0   2   0   0   0   2   0   2   2   0   0   0   2   0   2   0   2   2   2   2   2   2   0   2   2   0   0   0   0   2   0   2   2   2   0   2   2   0   2   2   0   2   0   2   0   2   2   0   2   0   2   2   2   2   2   0   2   2   0   2   0   0   2   2   2   2   2   2   2   2   0   0   2   2   0   2   0   2   2   2   2   0   0   0   0   0   0   0   0   2   2   2   2
 MK-6-8                 0   0   2   2   2   2   0   0   0   0   0   0   2   2   2   0   2   2   0   0   2   0   0   2   2   0   2   0   0   0   2   0   2   2   0   2   0   2   2   2   0   0   0   0   0   2   0   2   2   0   0   0   2   0   0   2   2   2   2   2   0   2   2   0   2   0   0   2   0   2   0   2   0   0   2   0   0   2   0   0   0   2   2   0   2   0   2   0   2   0   0   0   0   2   0   0   2   0   2   2   2   2   0   0   2   0   0   0   0   0   0   0   2   0   0   2   0   0   0   2   0   0   0   2   2   2   2   2   2   0   2   2   0   0   0   0   2   0   2   2   2   0   2   2   2   2   2   0   2   0   2   0   2   2   0   2   0   2   2   2   0   2   0   2   2   0   2   0   0   0   2   2   2   2   2   2   2   0   0   2   2   0   2   0   2   2   2   2   0   2   0   2   0   0   0   0   2   2   2   2
 MK-6-9                 0   0   2   2   2   2   0   0   2   2   0   0   2   2   2   0   2   2   0   0   2   0   0   0   2   0   2   0   0   0   2   0   0   2   0   2   0   2   2   2   0   0   0   0   0   2   0   2   2   0   0   0   2   0   0   2   2   2   2   2   0   2   2   0   2   0   0   2   0   2   0   2   0   0   2   0   0   2   2   0   0   2   2   0   2   0   2   0   2   0   0   0   0   2   0   0   2   0   2   2   2   2   2   0   0   0   0   0   0   0   0   0   2   0   0   2   0   2   0   0   0   0   0   2   2   2   2   2   2   0   2   2   0   2   0   0   2   0   2   2   2   0   0   2   2   2   2   0   2   0   2   2   2   2   0   2   0   2   2   2   0   2   0   2   2   0   2   0   0   2   0   2   0   0   2   2   2   0   0   2   2   0   2   0   0   2   2   2   0   2   0   2   0   0   0   0   2   2   2   2
 MK-6-10                0   0   2   2   2   0   0   0   2   2   0   0   2   2   2   0   2   2   0   0   2   0   0   0   2   2   2   2   0   0   2   0   0   2   0   2   0   2   2   2   0   0   2   0   0   0   0   2   2   2   0   0   2   0   0   2   2   2   2   2   0   2   2   0   2   0   0   2   0   2   0   2   0   0   2   0   0   2   2   0   0   2   2   0   2   0   2   0   2   0   0   0   2   2   0   0   2   0   2   2   2   2   2   0   0   0   0   0   0   0   0   0   2   0   2   2   0   2   0   2   0   0   0   0   2   2   2   2   2   0   2   2   0   2   0   0   2   0   2   2   2   0   0   2   0   2   0   0   2   0   2   2   2   2   0   2   0   2   2   2   0   2   0   2   0   0   0   0   0   0   0   2   0   0   2   2   2   0   0   2   2   0   2   0   0   2   2   2   2   2   2   2   0   0   0   0   2   2   2   2
 MK-6-11                0   0   0   2   2   0   0   0   2   2   0   0   2   0   2   0   2   2   0   0   2   0   0   0   2   2   2   2   0   0   2   0   0   2   0   2   0   2   2   2   0   0   2   0   0   0   0   2   2   2   0   0   2   0   0   2   2   2   2   2   0   2   2   0   2   0   0   2   0   2   0   2   0   0   2   0   0   2   2   0   0   2   2   0   2   0   2   0   2   0   0   0   2   2   0   0   2   0   2   2   2   2   2   0   0   0   0   0   0   0   0   0   2   0   2   2   0   2   0   2   0   2   0   0   2   2   0   2   2   0   2   2   0   2   0   0   2   0   2   2   2   0   0   0   0   2   0   0   2   0   2   2   2   2   0   2   0   2   2   2   0   2   0   2   0   0   0   0   2   0   0   2   0   0   2   2   2   0   0   2   2   0   2   2   0   2   2   2   2   2   2   2   0   0   0   0   2   2   2   2
 MK-6-12                0   0   0   2   2   0   0   0   2   2   0   0   2   0   2   0   2   2   0   2   2   0   0   0   2   2   2   2   0   0   0   0   0   2   0   2   0   2   2   2   0   0   2   0   0   0   0   2   2   2   0   0   0   0   0   2   2   2   2   2   0   0   2   0   2   0   0   2   0   2   2   2   0   0   2   0   0   2   0   0   0   2   2   2   2   0   2   0   2   0   0   0   2   2   0   0   0   2   2   2   2   2   2   0   0   0   2   2   0   0   0   2   2   0   2   2   0   2   0   2   0   0   0   0   2   2   2   2   2   0   2   0   0   2   0   0   2   0   0   2   2   0   0   0   0   2   2   2   2   0   2   2   0   2   2   2   0   2   0   2   0   2   0   2   0   2   0   0   2   0   0   2   0   0   2   2   2   0   0   2   2   0   0   2   0   2   2   2   2   2   0   2   0   0   0   0   2   0   2   2
 MK-6-13                0   0   0   2   2   0   0   0   2   0   0   2   0   0   2   0   2   2   0   0   2   0   0   0   2   0   2   2   0   0   0   0   0   2   0   2   0   2   2   2   0   0   2   0   0   0   0   2   2   2   0   0   0   0   0   0   2   2   2   2   0   2   2   2   2   0   0   2   0   2   2   0   0   0   2   0   2   2   0   0   0   2   2   2   2   0   2   0   2   0   0   0   2   2   0   0   2   2   2   2   2   2   2   0   0   0   2   2   0   2   0   2   2   0   2   2   0   2   0   2   0   2   2   0   2   2   2   2   2   0   2   0   0   2   0   0   2   0   0   2   2   0   0   0   0   2   2   2   2   0   0   2   0   2   0   2   0   2   0   2   0   2   0   2   0   2   0   0   2   0   0   2   0   0   2   2   2   0   0   2   2   0   0   2   0   2   2   2   2   0   0   2   0   0   0   0   2   0   2   2
 MK-6-14                0   0   0   2   2   0   0   0   2   2   0   2   0   0   2   0   2   2   2   0   2   0   0   0   2   0   2   0   0   0   0   0   0   0   0   2   0   2   2   2   0   2   2   0   0   0   0   2   2   2   0   0   0   0   0   0   2   2   2   2   0   2   2   2   2   0   0   2   0   2   2   0   0   0   0   0   2   2   0   0   0   2   2   2   2   0   2   0   2   0   0   0   2   2   0   0   2   2   2   2   2   2   2   0   0   0   2   2   0   2   0   2   2   0   2   2   0   2   0   2   0   2   2   2   2   2   2   2   2   0   2   0   0   2   0   2   2   0   0   2   2   0   0   0   0   2   0   2   0   0   0   2   0   2   0   2   0   2   0   2   0   2   0   2   0   2   0   0   2   0   0   2   0   0   2   2   2   0   0   0   2   0   0   2   0   2   2   2   2   0   0   2   0   0   0   0   2   0   2   0
 MK-6-15                0   0   0   2   2   2   0   0   2   2   0   2   0   0   2   0   2   2   2   0   2   0   0   0   2   2   2   2   0   0   2   0   0   0   0   2   0   2   2   2   0   2   2   0   0   0   0   2   2   2   0   0   0   0   0   0   2   2   2   2   0   2   2   2   2   0   2   2   0   2   2   0   0   0   0   0   2   2   0   2   0   2   2   2   2   0   2   0   2   0   0   0   2   2   0   0   2   2   2   2   2   2   2   2   0   0   2   0   0   2   0   2   2   0   2   2   0   2   0   2   0   2   2   2   2   2   2   2   2   0   2   0   2   2   2   2   2   0   0   2   2   0   0   0   0   2   0   2   0   0   0   2   0   2   0   2   0   2   0   2   0   2   0   2   0   2   0   0   0   0   0   2   0   0   2   0   2   0   0   0   2   0   0   2   0   0   2   2   2   0   2   2   2   0   0   0   2   0   2   2
 MK-6-16                0   0   0   0   2   2   0   0   2   0   0   2   0   0   2   2   2   2   0   0   2   0   0   0   2   2   2   2   0   0   0   0   0   0   0   2   0   2   2   2   0   2   2   0   0   0   0   2   2   2   0   0   2   0   0   0   2   2   2   2   0   2   2   2   0   0   2   2   0   2   2   0   2   0   0   0   2   2   0   2   2   2   2   2   2   0   0   0   2   0   0   0   2   2   0   0   2   2   0   2   2   2   2   2   0   0   2   0   0   2   0   2   2   0   2   2   2   2   2   0   0   2   2   2   2   2   2   0   2   2   0   0   2   2   2   2   2   0   0   2   2   0   0   0   0   2   0   2   0   0   2   2   0   2   0   2   0   2   0   2   0   2   0   2   0   2   0   2   0   0   0   2   0   0   2   0   2   0   0   0   2   0   0   2   0   0   2   2   2   0   2   2   2   2   0   0   2   0   2   2
 
!****************************************** Phenotypic Data **********************************************************
!-100.0 is resevred for missing phenotype
SimulatedTrait1         8.5385   10.2042    9.3877   10.4304    7.8832    8.4051   11.0938   10.8558    9.7334   10.9611    9.0431   12.3430    9.3721   10.6118   10.9105    8.2987   12.3827    8.7818    8.7426    9.6471   11.4202   10.8729    8.1746    9.1780    9.5830   10.1078   10.5543   10.6204    9.0848    9.0817   10.5222    9.9267    8.9403    9.2605    9.8139   10.6640   11.1171   10.3760    6.9218   10.4827    9.2241   11.2954   10.4147   10.5851   11.6227   10.6836    8.7645    9.0439    9.2305   11.2146    7.8589   11.6456   10.0695   11.8843    8.4183    8.8810   10.8738    8.8766   11.8570   10.0005    9.9412   10.4035   10.1932   10.2614   11.2472    9.2412   10.9393    9.4439    9.5249   10.9850   11.3926   13.2174   11.1730   10.5174   10.8639    9.6759    7.6205   10.5590    8.7848    9.0747   11.3393    7.6579    8.5467   10.0048   11.5432    9.4449    9.2224   10.6484   10.3236    7.0521    8.7341   11.0768    9.0194   13.2481   12.3928    8.9567    8.6947   10.9295   10.3184   10.6906   10.6199    9.7861    7.6659    9.0915    9.0130    7.4363    9.8751   10.6893    9.6644   11.2776    9.2035   10.9657   11.0337    8.8395   10.9680    9.2804   10.0723   10.9755   10.3429    8.7059    8.5955   10.0106   11.2626   11.0348   10.2345    9.9543    9.7973   12.0209   10.5471   11.5029   10.6082   10.4794   11.3403   10.1797   11.2884   12.1709   11.1874   10.5589   10.4348    8.9060   11.7272    8.6857   10.2078    9.5008    8.6254    9.6571    9.8917    9.5578    8.6322   11.3593   12.4665    9.6247   12.5332   11.9271   12.3177    8.2860    9.9510    8.8779    8.6793   10.6731    9.6860   11.6496    9.7833   12.0004    7.2348   10.9077    9.0762    9.5957   10.8713   10.6351    6.8472    8.2725    8.9206    7.5302   10.8824    8.9907    9.2222   10.8350   11.3257    9.7349    9.9794   13.4164   10.5383    7.0547    9.7485   11.4327    9.1541   10.4221    9.9507    7.8403    7.5557    9.5766   11.0515    9.7583    8.2928   13.0367    8.8253   10.1092   11.4919   10.4652
SimulatedTrait2        14.8807   15.7074   14.8651   16.6404   14.3746   13.6236   14.8430   19.5119   15.9969   14.9469   13.9568   13.9721   15.0907   15.7140   17.1158   15.2372   14.6942   15.9025   12.3308   14.4869   15.6221   15.8741   13.0432   15.3666   12.9830   15.7886   16.3955   16.4594   17.4424   15.3158   12.7561   14.0307   15.3932   16.2551   16.7898   13.9637   17.2415   16.5763   14.3699   15.5584   12.6034   16.6934   14.2458   14.7028   13.7264   15.5494   14.7911   14.9013   14.6485   14.6928   14.2653   15.0084   14.1697   17.5913   13.5920   14.3464   15.7492   14.4643   15.6793   13.5137   16.8702   15.6092   14.4185   13.8698   14.4061   14.8666   12.9149   14.7735   16.8279   17.2419   13.2133   12.3493   13.5175   15.5069   15.9869   16.8956   13.7693   13.6751   13.9302   14.8094   14.3741   14.1813   16.0003   15.3171   14.1306   14.8410   15.6605   15.0562   13.8381   16.2004   14.8349   13.8229   12.6070   15.0604   15.0943   15.5047   14.8291   13.9976   14.8065   16.8552   14.8133   13.9551   12.9561   15.8510   17.4838   15.6493   14.7082   16.8711   15.5436   15.5657   14.0619   14.0689   15.3441   12.9827   15.2756   16.8559   17.0409   14.2291   12.2079   15.4692   11.4863   11.2070   15.8568   15.7060   13.1082   15.6041   15.3120   14.6377   16.0140   16.7825   12.9019   16.5950   16.6736   16.5010   17.4396   15.8926   18.0861   13.8520   16.2605   17.8445   13.4346   14.8014   13.6159   13.8328   15.1735   16.6268   14.0782   16.4490   15.6470   16.5670   16.2292   14.6336   15.4520   15.0496   16.4316   14.9791   15.8584   14.9287   13.2365   13.0600   14.7282   15.5514   14.5711   17.3048   12.9376   17.0409   12.4643   13.6515   14.9781   13.9279   14.3618   16.9473   14.8453   13.8830   16.7802   13.5145   16.0846   18.0810   14.6677   14.1152   13.4851   15.1833   16.9291   14.7305   15.0052   12.8181   14.7106   13.0384   16.2028   16.6294   16.1977   14.8990   13.6009   13.1795   14.0208   14.7788   14.5098   15.0358   14.5716   14.5880
 
