# Supplementary material for: Inclusive Composite Interval Mapping of QTL by Environment Interactions in Biparental Populations
Source: PLoS One. 2015 Jul 10;10(7):e0132414. doi: 10.1371/journal.pone.0132414 (PMC4498613; doi:10.1371/journal.pone.0132414)
Supplement: S3 File — (ZIP) [file pone.0132414.s003.zip › Simulation for unliked model/Simulated popualtions/run_00029.met]

!**********************Note: lines staring with "!" are remarks and will be ignored in the program********************
!*********************************General Information**********************************
!Assuming F1 = P1 x P2, populations available in QTL IciMapping are: 
!  1, P1BC1F1 = P1 x F1, the first backcrossing where P1 is used as the recurrent parent;
!  2, P2BC1F1 = P2 x F1, the first backcrossing where P2 is used as the recurrent parent;
!  3, F1DH, F1-derived doubled haploids; 
!  4, RIL or F1RIL, recombination inbred lines through the repeated selfing of F1;
!  5, P1BC1RIL, recombination inbred lines through the repeated selfing of P1BC1F1;
!  6, P2BC1RIL, recombination inbred lines through the repeated selfing of P2BC1F1;
!  7, F2, the selfing generation of F1;
!  8, F3, the selfing generation of F2;
!  9, P1BC2F1, the second backcrossing where P1 is used as the recurrent parent; 
! 10, P2BC2F1, the second backcrossing where P2 is used as the recurrent parent;
! 11, P1BC2RIL, recombination inred lines through the repeated selfing of P1BC2F1; 
! 12, P2BC2RIL, recombination inred lines through the repeated selfing of P2BC2F1; 
! 13, P1BC1F2, the selfing generation of P1BC1F1; 
! 14, P2BC1F2, the selfing generation of P2BC1F1; 
! 15, P1BC2F2, the selfing generation of P1BC2F1; 
! 16, P2BC2F2, the selfing generation of P2BC2F1; 
! 17, P1BC1DH, P1BC1F1-derived doubled haploids; 
! 18, P2BC1DH, P2BC1F1-derived doubled haploids; 
! 19, P1BC2DH, P1BC2F1-derived doubled haploids; 
! 20, P2BC2DH, P2BC2F1-derived doubled haploids; 
   3      !Mapping Population (see remarks above)
   2      !Mapping Function (1 for Kosambi; 2 for Haldane; 3 for Morgan)
   2      !Marker Space Type (1 for intervals; 2 for positions)
   1      !Marker Space Unit(1 for centiMorgans; 2 for Morgan)
   6      !Number of Chromosomes (or Linkage Groups)
 200      !Size of the mapping population
   2      !Number of environments
 
!***************************************** Chromosomes and Linkage Maps **********************************************
!Chromosome                 NumMarkers
-CH1                        16
-CH2                        16
-CH3                        16
-CH4                        16
-CH5                        16
-CH6                        16
!Linkage map (Marker name followed by position or the interval length)
 MK-1-1                1     0.000
 MK-1-2                1    10.000
 MK-1-3                1    20.000
 MK-1-4                1    30.000
 MK-1-5                1    40.000
 MK-1-6                1    50.000
 MK-1-7                1    60.000
 MK-1-8                1    70.000
 MK-1-9                1    80.000
 MK-1-10               1    90.000
 MK-1-11               1   100.000
 MK-1-12               1   110.000
 MK-1-13               1   120.000
 MK-1-14               1   130.000
 MK-1-15               1   140.000
 MK-1-16               1   150.000
 MK-2-1                2     0.000
 MK-2-2                2    10.000
 MK-2-3                2    20.000
 MK-2-4                2    30.000
 MK-2-5                2    40.000
 MK-2-6                2    50.000
 MK-2-7                2    60.000
 MK-2-8                2    70.000
 MK-2-9                2    80.000
 MK-2-10               2    90.000
 MK-2-11               2   100.000
 MK-2-12               2   110.000
 MK-2-13               2   120.000
 MK-2-14               2   130.000
 MK-2-15               2   140.000
 MK-2-16               2   150.000
 MK-3-1                3     0.000
 MK-3-2                3    10.000
 MK-3-3                3    20.000
 MK-3-4                3    30.000
 MK-3-5                3    40.000
 MK-3-6                3    50.000
 MK-3-7                3    60.000
 MK-3-8                3    70.000
 MK-3-9                3    80.000
 MK-3-10               3    90.000
 MK-3-11               3   100.000
 MK-3-12               3   110.000
 MK-3-13               3   120.000
 MK-3-14               3   130.000
 MK-3-15               3   140.000
 MK-3-16               3   150.000
 MK-4-1                4     0.000
 MK-4-2                4    10.000
 MK-4-3                4    20.000
 MK-4-4                4    30.000
 MK-4-5                4    40.000
 MK-4-6                4    50.000
 MK-4-7                4    60.000
 MK-4-8                4    70.000
 MK-4-9                4    80.000
 MK-4-10               4    90.000
 MK-4-11               4   100.000
 MK-4-12               4   110.000
 MK-4-13               4   120.000
 MK-4-14               4   130.000
 MK-4-15               4   140.000
 MK-4-16               4   150.000
 MK-5-1                5     0.000
 MK-5-2                5    10.000
 MK-5-3                5    20.000
 MK-5-4                5    30.000
 MK-5-5                5    40.000
 MK-5-6                5    50.000
 MK-5-7                5    60.000
 MK-5-8                5    70.000
 MK-5-9                5    80.000
 MK-5-10               5    90.000
 MK-5-11               5   100.000
 MK-5-12               5   110.000
 MK-5-13               5   120.000
 MK-5-14               5   130.000
 MK-5-15               5   140.000
 MK-5-16               5   150.000
 MK-6-1                6     0.000
 MK-6-2                6    10.000
 MK-6-3                6    20.000
 MK-6-4                6    30.000
 MK-6-5                6    40.000
 MK-6-6                6    50.000
 MK-6-7                6    60.000
 MK-6-8                6    70.000
 MK-6-9                6    80.000
 MK-6-10               6    90.000
 MK-6-11               6   100.000
 MK-6-12               6   110.000
 MK-6-13               6   120.000
 MK-6-14               6   130.000
 MK-6-15               6   140.000
 MK-6-16               6   150.000
!*********************************** Marker Types ********************************************************************
!Co-dominant marker: When heterozygote F1 is present, P1 is coded as 2, F1 is coded as 1, and P2 is coded as 0; Otherwise, P1 is coded as 2, and P2 is coded as 0. 
!Dominant marker: When heterozygote F1 is present, P1 and F1 are coded as 12, and P2 is coded as 0; Otherwise, P1 is coded as 2, and P2 is coded as 0.  
!Recessive markers: When heterozygote F1 is present, P1 is coded as 2, and F1 and P2 are coded as 10; Otherwise, P1 is coded as 2, and P2 is coded as 0. 
!Missing marker is coded as -1. 
 MK-1-1                 2   2   2   0   2   0   0   2   2   2   0   0   2   2   0   0   0   0   0   2   2   0   2   2   2   0   0   2   2   2   2   2   2   2   0   0   2   0   0   2   0   0   0   0   2   2   2   0   0   0   0   0   0   2   2   2   0   0   2   0   0   2   0   0   0   0   2   2   2   0   2   0   0   2   2   0   2   0   0   2   0   2   0   2   2   2   2   0   0   2   0   2   0   0   0   0   2   2   2   2   2   0   2   0   0   0   0   0   2   2   2   2   2   0   0   0   2   2   0   0   2   2   2   2   2   0   2   2   2   2   2   0   0   0   2   0   0   0   0   2   0   0   0   2   0   0   0   2   0   0   0   2   0   0   0   0   0   0   0   2   2   0   0   2   2   0   2   2   0   0   2   0   2   0   2   0   2   2   2   2   0   0   0   0   2   2   2   0   0   2   2   0   2   0   2   2   0   0   2   2
 MK-1-2                 2   2   2   0   2   0   0   2   0   2   2   0   0   2   0   2   0   0   2   0   2   0   2   2   2   2   0   2   2   2   2   2   0   2   0   0   2   0   0   2   0   0   0   0   0   0   2   0   0   0   0   0   0   2   2   2   0   0   2   0   0   2   0   0   0   0   2   2   0   0   2   0   0   2   2   0   2   0   0   2   0   2   0   2   0   2   2   0   0   0   0   2   2   2   0   0   2   2   2   2   2   0   2   0   0   0   0   2   2   2   2   2   2   0   0   0   2   0   0   0   2   2   2   2   2   2   2   2   0   0   2   0   0   0   2   0   0   0   0   2   0   0   0   2   0   0   0   2   2   0   0   2   0   0   0   0   0   0   0   2   2   0   0   2   2   0   2   2   0   0   2   0   2   0   2   0   2   2   2   2   0   0   0   0   0   2   2   0   0   0   2   0   2   0   2   2   2   0   2   2
 MK-1-3                 2   2   2   0   2   2   0   0   0   2   2   0   0   2   0   2   0   0   2   0   2   0   2   0   0   2   0   2   2   2   2   2   0   0   0   2   0   0   0   2   0   2   0   0   0   0   2   0   0   0   0   0   0   2   2   2   2   0   2   0   0   2   0   0   0   0   2   2   0   2   2   0   0   2   2   0   2   0   0   2   0   2   0   2   0   2   2   2   0   0   0   2   2   2   0   2   2   2   2   2   2   0   2   0   0   0   0   2   2   2   2   2   2   0   0   0   2   0   0   0   2   0   2   2   2   2   2   2   0   0   2   0   2   0   2   0   0   0   0   2   0   0   0   2   0   0   0   2   2   0   0   2   0   0   0   0   0   0   0   2   2   0   0   2   0   0   2   2   0   0   2   0   2   0   2   0   0   2   0   2   0   0   0   0   0   0   0   0   0   0   2   0   2   0   2   2   2   0   2   2
 MK-1-4                 2   2   2   0   2   2   2   0   0   2   2   0   0   2   0   2   0   0   2   0   0   0   2   0   0   2   2   2   2   0   2   2   0   0   0   2   0   0   2   2   0   2   0   0   0   0   2   0   0   2   0   2   0   2   2   2   2   0   2   0   0   2   2   0   0   0   2   2   0   2   0   0   0   2   2   2   2   0   0   2   0   2   0   2   0   2   0   0   0   0   0   2   2   2   2   2   0   2   2   2   2   0   2   0   0   2   0   2   2   2   2   2   2   2   0   0   2   2   0   0   2   0   2   2   2   2   2   2   0   0   2   0   2   0   2   0   0   2   0   2   0   2   2   2   0   0   0   2   2   2   2   2   0   0   0   0   0   0   0   2   2   0   0   2   0   0   0   2   0   0   2   2   2   0   2   0   0   2   0   2   0   0   0   0   0   0   0   0   0   0   2   0   2   0   0   2   2   0   2   0
 MK-1-5                 2   2   2   0   2   2   2   0   0   2   2   0   0   2   0   0   0   0   2   0   0   0   2   0   0   2   2   2   0   0   2   2   0   0   0   0   0   0   2   2   0   0   0   0   0   0   2   0   0   2   0   2   2   2   2   2   2   0   2   0   0   2   2   0   0   0   2   2   0   0   0   0   0   2   2   2   0   0   2   2   0   2   0   2   0   2   0   2   0   2   0   2   0   2   2   2   0   2   2   2   2   0   2   0   0   0   0   2   2   0   2   2   2   2   2   2   2   2   0   0   2   0   2   2   0   2   2   2   0   0   2   0   2   0   2   0   0   2   0   2   0   2   2   0   0   0   0   2   2   2   2   2   0   0   0   2   0   0   2   0   2   2   0   0   0   0   0   2   0   0   2   2   2   0   2   0   0   2   0   0   0   0   0   0   0   0   0   0   2   0   0   0   2   0   0   0   2   0   2   0
 MK-1-6                 2   0   2   0   2   0   2   0   0   2   2   0   0   2   0   0   0   0   2   0   0   0   2   0   0   2   2   2   0   0   2   2   0   0   2   0   0   0   2   0   2   0   0   0   0   0   2   0   0   2   0   2   2   2   2   2   2   2   2   0   0   2   2   0   0   0   2   2   0   2   0   0   0   2   2   2   0   0   2   0   0   2   0   2   0   2   0   2   0   2   0   2   0   0   2   2   0   2   0   2   2   0   2   0   0   0   0   2   2   0   2   2   2   2   2   2   2   2   0   0   2   0   0   2   0   2   2   2   0   0   2   0   2   0   2   0   2   2   0   2   0   2   2   0   0   0   0   2   2   2   2   2   0   0   0   2   0   0   2   0   2   2   0   0   2   0   0   0   0   0   2   2   2   0   2   0   0   0   0   0   2   0   0   0   2   0   0   2   2   0   0   0   2   0   0   0   2   0   2   0
 MK-1-7                 2   0   0   0   0   0   2   0   0   2   2   0   0   2   0   0   0   0   2   0   0   0   2   2   0   0   2   2   0   0   2   2   0   0   2   0   0   0   2   0   2   2   0   0   0   0   2   0   0   2   0   2   2   2   2   2   2   2   2   0   0   2   2   0   0   0   2   2   0   2   0   0   0   2   2   2   0   0   2   0   0   2   0   2   0   2   0   2   0   2   0   2   0   0   2   2   2   2   0   2   2   0   2   0   0   0   0   2   2   2   2   2   2   2   2   2   2   2   0   0   2   0   0   2   0   2   2   0   0   0   2   0   2   0   2   0   2   2   0   2   0   2   0   0   0   0   2   2   2   2   2   2   0   0   0   2   0   0   2   0   2   2   0   0   2   0   0   0   0   0   2   2   2   0   2   0   2   0   2   0   2   0   2   2   0   0   0   2   2   0   0   0   2   2   0   0   2   0   2   0
 MK-1-8                 2   2   0   0   0   0   2   0   0   2   2   0   2   2   2   0   0   0   2   0   0   0   2   2   0   0   0   2   0   0   2   2   0   2   2   0   0   2   2   0   2   2   0   0   0   0   2   0   0   2   0   2   2   2   2   2   2   2   2   0   0   2   2   0   0   0   2   2   0   2   0   0   0   2   2   2   0   0   2   0   0   0   0   2   0   2   0   2   0   2   0   2   0   0   2   2   2   2   0   2   2   0   2   0   0   0   0   2   2   2   2   2   2   0   2   2   2   2   0   0   0   0   0   2   0   2   0   0   0   0   2   0   2   0   2   0   2   2   0   2   0   2   2   0   0   0   2   2   0   2   0   2   0   0   0   2   0   0   2   0   2   2   0   0   2   0   0   0   0   0   2   2   2   0   2   0   2   0   2   0   2   2   2   0   0   0   0   2   2   0   0   0   2   2   0   0   2   0   2   0
 MK-1-9                 2   2   0   0   0   0   0   2   0   2   2   0   2   2   2   0   0   0   2   0   0   0   2   2   0   0   0   2   0   0   2   2   0   2   2   0   0   2   0   2   2   2   0   0   0   0   2   0   0   2   0   2   2   2   2   2   2   2   2   2   0   2   2   0   0   0   2   2   0   2   0   0   0   2   2   2   0   0   2   0   0   0   0   2   0   2   0   2   0   2   0   2   0   0   2   2   2   2   0   2   2   0   2   2   0   0   0   0   2   2   2   2   2   0   2   2   2   2   0   0   0   0   0   2   0   2   0   0   0   0   2   0   2   0   2   0   2   2   0   2   0   2   2   0   0   0   2   2   0   0   0   2   0   0   0   2   0   2   2   0   2   2   0   0   2   0   0   0   0   0   2   0   2   0   2   0   2   0   2   0   2   0   2   0   0   0   0   2   2   0   0   0   2   2   0   0   2   0   2   0
 MK-1-10                2   2   0   0   0   0   0   2   0   2   2   0   2   2   2   0   2   0   2   0   0   0   2   2   2   0   0   2   0   2   2   2   0   2   2   0   0   2   0   2   2   2   0   0   0   0   2   0   0   2   0   2   2   2   2   2   2   2   2   2   0   2   2   0   0   0   2   2   0   2   2   0   0   2   2   2   0   0   2   2   0   0   0   2   0   2   0   2   0   2   0   2   0   0   2   0   2   2   0   2   2   0   2   2   0   2   0   2   2   2   2   2   2   0   2   2   2   2   0   0   0   0   0   2   0   2   0   0   0   0   2   2   2   0   0   0   2   2   0   2   0   2   2   0   0   0   2   2   0   0   0   2   0   0   0   2   0   2   2   0   2   0   0   0   2   0   0   0   0   2   0   0   2   0   0   0   2   0   2   0   2   0   2   2   0   0   0   2   2   0   0   0   2   2   0   0   2   0   2   0
 MK-1-11                2   2   0   0   0   2   0   2   2   2   2   0   2   2   2   0   2   0   2   0   0   0   2   2   2   0   0   0   0   2   2   2   2   2   2   0   0   2   0   2   2   2   0   0   0   0   2   0   0   2   0   2   2   2   2   2   2   2   2   2   0   2   2   0   0   0   2   2   0   2   2   0   0   2   2   0   0   0   2   0   2   0   0   2   0   0   0   2   0   2   0   2   0   0   2   0   2   2   0   2   2   0   2   2   0   2   2   2   2   2   0   2   2   2   2   2   2   2   0   2   0   0   0   2   2   2   0   0   2   0   0   2   2   0   0   0   2   2   0   2   0   2   2   0   0   0   2   2   0   0   2   2   0   0   0   2   0   2   2   0   2   0   0   0   2   0   0   0   0   2   0   0   0   0   0   2   2   0   2   0   2   0   2   2   2   0   0   2   2   0   0   0   2   2   0   2   2   0   2   0
 MK-1-12                2   2   0   0   0   2   0   2   2   0   2   0   2   2   2   0   2   0   2   2   0   0   2   2   2   0   0   0   0   2   2   2   2   2   2   0   0   2   2   2   2   2   0   0   0   2   0   0   0   2   0   2   2   2   2   2   2   2   2   0   0   2   2   0   0   0   2   2   0   2   2   0   0   2   2   0   0   2   2   0   2   0   2   2   0   0   0   2   0   2   0   2   0   0   2   0   2   2   0   0   2   0   2   2   0   0   2   2   2   2   0   2   0   2   2   2   2   0   0   2   0   0   2   2   2   2   0   2   2   2   2   2   2   0   0   0   2   2   0   0   0   0   2   0   0   0   2   2   0   0   2   0   0   0   0   2   0   2   2   0   0   0   0   0   2   2   0   0   0   2   0   0   2   0   0   0   2   0   2   0   2   0   2   2   2   0   0   2   2   0   0   0   0   2   0   2   2   2   2   0
 MK-1-13                2   2   0   0   0   2   0   2   2   2   2   0   2   0   2   2   2   0   2   2   0   2   2   2   2   0   0   0   0   2   2   2   2   2   2   2   2   2   2   2   2   0   0   2   0   2   0   0   0   2   0   2   2   2   2   2   0   2   2   0   0   2   0   0   0   0   2   2   0   2   2   0   0   2   2   0   0   0   2   0   2   0   2   2   0   0   0   2   0   2   0   2   0   0   2   0   2   0   0   0   2   0   2   2   0   0   2   2   2   2   0   2   0   2   2   2   2   2   0   2   0   0   2   2   0   2   2   2   2   2   2   2   2   0   0   0   2   2   0   0   0   0   2   0   0   0   2   0   0   0   2   0   0   0   2   2   0   2   2   0   0   0   0   2   0   2   0   0   0   2   0   0   2   2   2   0   2   0   2   0   0   0   2   2   2   0   0   2   2   0   0   0   0   2   0   2   2   2   2   0
 MK-1-14                2   2   0   0   2   2   0   2   2   2   2   0   2   0   2   2   2   0   2   2   0   2   2   2   2   0   0   0   0   2   2   2   2   0   2   2   2   2   2   0   2   0   0   2   0   2   2   0   0   2   0   0   2   0   2   2   0   2   2   0   0   2   0   0   0   0   2   2   0   2   2   0   0   2   0   0   0   2   0   0   2   0   2   0   0   0   0   0   0   2   0   2   0   0   2   2   2   0   0   0   2   0   2   2   0   0   2   2   2   2   0   0   0   2   0   2   2   2   0   2   0   0   2   2   0   2   2   2   2   2   0   2   2   0   0   0   2   2   0   0   0   0   2   0   0   0   2   0   2   0   2   0   0   2   2   2   0   2   2   0   2   0   0   2   0   2   2   0   0   2   0   0   2   2   2   0   2   0   2   0   0   0   2   2   0   0   0   2   2   2   0   0   0   2   0   0   2   2   2   0
 MK-1-15                2   0   2   0   2   2   0   2   2   2   2   0   2   0   2   2   2   0   2   0   0   2   2   2   2   0   0   0   0   2   0   2   0   0   2   2   2   2   2   0   2   0   0   2   2   2   2   0   0   2   0   0   2   0   2   2   0   2   2   0   0   2   0   0   0   0   2   2   0   2   2   0   0   2   0   0   0   2   2   0   0   0   2   0   0   0   0   0   0   0   0   2   0   2   2   2   2   0   0   0   0   0   2   2   2   0   2   2   2   2   0   0   0   2   0   2   2   2   0   2   0   0   2   0   0   2   2   2   2   2   2   2   2   0   0   0   2   2   0   0   0   0   2   0   0   0   2   0   2   0   2   0   0   2   2   2   2   2   0   0   2   0   0   2   0   2   2   0   0   2   2   0   2   2   2   0   2   0   2   0   0   0   2   2   2   0   0   2   2   2   2   0   0   2   0   2   0   2   0   0
 MK-1-16                2   0   2   0   2   2   2   2   2   2   2   2   2   2   0   2   2   2   2   0   0   2   2   2   2   0   0   0   0   2   0   2   0   0   2   2   2   2   2   2   2   2   0   2   2   2   2   0   0   2   0   0   2   0   2   2   0   2   2   0   0   2   0   0   0   0   2   2   0   2   2   0   0   2   0   0   0   0   2   0   2   0   2   0   0   0   0   0   0   0   0   2   0   2   2   2   2   0   0   0   0   0   2   2   2   0   2   2   2   2   0   0   2   2   0   2   2   2   0   2   0   0   2   0   2   2   2   0   0   0   2   2   2   0   0   0   0   2   0   0   0   0   2   0   0   0   2   0   2   2   2   0   2   2   2   0   2   2   0   2   2   0   0   2   2   2   2   0   2   2   0   0   2   2   2   0   2   0   2   0   2   0   2   2   2   0   0   2   2   2   2   0   0   2   2   2   0   2   0   0
 MK-2-1                 2   2   2   0   0   2   2   2   0   2   0   2   0   0   0   2   0   2   2   0   2   0   2   0   0   2   0   2   2   2   0   0   2   0   2   2   2   2   2   2   0   2   0   0   2   2   0   0   0   2   0   0   0   0   2   0   2   2   2   2   0   0   2   0   0   0   0   2   0   2   0   2   2   0   0   2   0   0   0   0   0   0   0   2   2   0   0   0   0   2   2   0   2   0   2   0   2   0   2   0   2   0   2   2   0   0   2   0   0   0   2   2   2   0   2   0   2   2   2   0   2   2   2   0   0   0   2   0   2   0   0   2   2   2   0   0   0   2   2   2   0   2   2   0   0   2   0   0   0   2   2   2   2   0   2   2   2   0   2   0   0   0   2   2   0   0   0   2   2   2   0   0   0   0   0   2   2   0   2   2   0   0   0   0   0   2   2   0   2   2   0   2   2   0   0   2   2   2   0   2
 MK-2-2                 2   2   0   0   0   2   2   2   0   2   0   2   0   0   0   2   0   2   2   0   2   0   2   0   2   2   0   2   2   2   0   0   2   2   2   2   2   2   2   2   0   2   0   0   0   2   0   0   2   2   0   0   0   0   2   0   2   2   2   2   0   0   2   0   0   0   0   2   2   2   0   2   2   0   0   2   0   2   0   0   2   0   0   2   2   0   2   2   0   2   2   0   2   0   0   0   2   0   2   0   2   0   2   2   0   0   2   0   0   0   2   2   2   0   2   0   2   0   0   2   2   2   2   0   0   0   2   0   2   0   0   2   2   0   0   0   0   2   2   2   2   2   2   0   0   0   0   0   0   2   2   2   2   0   2   2   2   0   2   0   0   0   2   2   0   0   0   2   2   2   0   0   0   0   0   2   0   0   2   2   0   0   0   0   0   2   2   0   2   2   0   2   2   0   0   2   2   2   0   2
 MK-2-3                 2   2   0   0   0   2   2   2   0   2   0   2   0   0   0   0   0   2   2   0   2   0   2   0   2   2   0   2   2   2   0   0   2   2   2   2   2   2   2   2   0   2   0   0   0   2   0   0   2   0   0   0   2   0   2   0   2   2   2   2   2   0   2   2   2   0   0   2   2   2   0   2   2   2   0   2   0   2   0   0   2   0   0   2   2   0   2   2   0   0   2   0   2   0   0   0   2   0   2   0   2   0   2   2   0   0   2   0   0   0   2   0   2   0   2   0   2   0   0   0   2   2   2   0   0   2   2   0   2   0   0   2   2   0   0   0   0   2   2   2   0   2   2   0   2   0   0   0   0   2   0   2   2   2   2   2   2   0   2   0   0   0   2   2   0   0   0   2   2   2   0   0   0   0   0   2   0   0   2   2   0   2   0   0   0   2   2   0   2   2   0   2   2   0   0   0   0   2   0   2
 MK-2-4                 2   2   2   0   0   2   2   2   0   2   0   2   0   0   0   0   0   2   2   0   2   0   2   0   2   2   0   2   2   2   0   0   0   2   2   2   2   2   2   2   0   2   2   0   0   2   0   0   2   0   0   0   2   0   2   0   2   2   2   2   2   0   2   2   2   2   0   2   2   2   0   2   2   0   0   2   0   2   0   2   2   0   0   2   2   0   2   2   0   0   2   0   2   0   0   2   0   0   2   0   0   0   2   2   0   0   0   0   0   0   2   0   2   0   2   0   2   0   2   0   2   2   2   2   0   2   2   0   2   0   0   2   2   0   0   0   0   2   2   2   0   2   2   0   2   0   0   0   0   2   0   2   2   0   2   2   2   0   2   2   0   0   2   2   0   0   0   2   2   2   0   0   2   0   0   2   0   0   2   2   0   2   0   0   0   2   2   0   2   2   0   0   2   0   0   0   0   0   0   2
 MK-2-5                 2   2   2   0   0   2   2   2   0   2   2   2   0   0   0   2   0   2   2   0   2   0   2   0   2   2   0   2   2   2   0   0   0   0   0   2   2   2   2   2   0   2   2   0   0   2   0   0   2   0   0   2   2   2   2   0   2   2   2   2   0   0   2   2   2   2   0   2   2   2   0   2   2   0   0   2   0   2   0   0   0   0   0   0   2   0   2   2   0   0   0   0   2   0   2   2   0   0   2   0   0   2   2   2   0   2   2   0   0   0   2   0   2   0   2   0   2   0   2   0   2   2   2   2   0   2   2   0   2   0   0   2   2   0   0   0   0   2   2   2   0   2   2   0   2   0   0   0   0   0   0   2   2   0   2   2   2   0   2   2   0   0   2   2   0   0   0   2   2   2   2   0   0   2   0   2   0   0   2   2   0   2   0   0   0   2   2   0   0   2   2   0   2   2   0   0   0   0   0   0
 MK-2-6                 2   2   2   0   0   2   2   2   0   2   2   2   0   0   0   0   0   2   0   0   0   0   2   0   2   2   2   2   2   2   0   0   0   0   0   2   2   2   2   2   0   0   2   0   0   2   0   0   2   0   0   2   2   2   2   2   2   2   2   2   0   0   2   2   2   2   0   2   2   2   0   2   2   0   0   2   0   2   0   0   0   0   0   0   2   0   2   2   0   0   0   0   2   2   2   2   0   0   2   0   0   2   2   2   2   0   2   0   0   0   2   0   2   0   2   2   2   0   2   0   2   2   2   2   0   2   2   0   2   0   0   2   2   0   0   0   0   2   2   2   0   2   2   0   2   0   0   0   0   0   0   2   2   0   2   2   2   0   2   2   0   0   2   2   0   0   0   2   2   2   2   0   0   2   0   2   0   0   2   2   0   2   2   0   0   2   0   0   0   2   0   0   0   2   0   0   0   0   0   0
 MK-2-7                 2   2   2   0   0   2   2   2   0   0   2   2   0   0   0   2   0   2   0   0   0   0   2   0   2   0   2   2   2   2   0   2   0   0   0   2   2   2   2   0   2   0   2   0   0   2   0   0   2   0   0   2   2   2   2   2   2   2   2   2   0   0   2   2   2   2   0   2   2   2   0   0   2   0   0   2   0   2   0   0   0   0   0   0   2   0   2   2   0   0   0   0   2   2   2   2   0   2   2   0   0   2   2   2   2   0   2   0   0   0   2   0   2   0   2   2   2   0   2   0   2   2   2   2   0   2   2   0   2   0   0   2   2   0   0   0   0   0   2   2   0   2   2   0   2   0   0   2   0   0   0   2   2   0   2   2   2   2   2   0   0   2   0   2   0   0   0   2   2   2   2   0   0   2   0   2   2   0   0   2   0   2   2   0   0   2   0   0   0   2   0   0   0   2   0   0   0   2   0   0
 MK-2-8                 2   2   2   0   0   0   2   2   0   0   2   2   0   0   0   2   0   2   0   0   0   2   2   0   2   0   2   2   2   2   0   2   0   0   0   2   2   2   2   0   2   0   2   0   0   2   0   0   0   0   0   2   2   0   2   2   2   2   2   2   0   0   2   2   2   2   0   2   2   2   0   0   2   2   0   2   0   2   0   0   0   0   0   0   2   0   0   2   0   2   2   0   2   2   2   2   0   2   2   2   0   0   2   2   2   0   2   0   0   0   2   0   2   0   2   2   2   0   2   0   2   0   2   2   0   2   2   2   2   0   0   2   0   0   2   0   0   0   2   2   0   2   2   0   2   0   0   2   0   2   0   2   2   0   0   2   2   2   2   0   0   2   2   2   0   2   0   0   2   2   0   0   0   2   0   2   2   0   2   2   0   2   2   0   2   2   0   2   0   2   0   0   0   2   0   2   0   2   0   0
 MK-2-9                 2   2   2   0   2   0   2   2   0   0   2   2   0   0   0   2   2   2   0   0   0   2   2   0   2   0   2   2   2   2   0   2   2   0   0   2   2   2   2   0   2   0   2   2   0   2   0   0   0   0   0   2   0   0   2   2   2   2   2   2   0   0   2   2   2   2   2   2   2   2   0   0   2   2   0   2   0   0   0   0   0   0   0   0   2   0   0   2   0   2   0   0   2   2   2   0   0   2   2   0   0   0   2   2   2   0   2   0   0   0   2   0   2   2   2   2   2   0   2   0   2   0   2   2   0   2   2   2   2   0   0   2   2   0   2   0   0   0   2   0   0   0   2   0   2   0   2   2   0   2   0   2   2   0   0   2   2   2   2   0   0   2   2   2   0   2   0   0   2   2   0   0   0   2   0   2   2   0   2   2   0   2   2   0   2   2   0   2   0   0   0   2   0   2   0   2   0   2   2   2
 MK-2-10                2   2   2   0   2   0   2   2   0   0   2   2   0   0   0   2   2   2   0   0   0   2   2   0   2   0   2   0   2   2   0   2   2   2   0   2   2   2   2   0   2   0   2   0   0   0   0   2   0   0   0   2   0   0   2   2   2   2   2   2   0   0   2   2   2   2   2   2   2   2   2   0   2   2   0   2   0   2   0   0   0   0   0   2   2   2   0   2   0   2   2   0   2   2   2   2   0   2   2   0   0   0   2   2   2   0   2   0   0   0   0   0   2   2   2   2   2   0   2   0   2   0   2   2   0   2   2   0   2   0   0   2   2   0   2   0   0   0   2   0   0   0   2   0   2   0   2   2   0   2   0   2   0   0   0   2   2   2   2   0   0   2   2   2   0   2   0   0   2   2   0   0   0   2   0   2   2   0   2   2   0   2   2   0   2   2   0   2   0   0   0   2   0   2   0   0   2   2   2   2
 MK-2-11                2   2   2   0   0   2   2   2   0   0   2   2   0   0   0   0   2   2   0   0   0   2   2   0   2   0   0   0   2   2   0   2   2   2   0   2   2   2   2   0   2   0   2   2   0   0   0   0   0   2   0   2   0   0   2   2   2   2   2   2   0   0   2   2   2   2   2   2   2   0   2   0   2   2   0   2   2   2   0   0   0   0   0   2   2   2   0   2   0   2   2   0   2   2   2   2   0   2   2   0   0   0   2   2   2   0   2   0   0   0   2   0   2   2   2   2   2   2   2   0   2   0   2   2   0   2   2   0   0   2   0   2   2   0   2   0   0   0   2   0   2   0   2   0   2   0   2   0   0   0   0   2   0   0   0   2   2   2   2   0   0   2   2   2   0   2   0   0   2   2   0   0   0   2   0   2   2   0   2   2   0   2   2   0   0   2   0   2   2   0   0   2   0   2   2   0   2   2   2   2
 MK-2-12                2   2   2   0   0   2   2   2   0   0   2   2   0   0   0   0   2   2   0   0   0   2   2   0   2   0   0   0   2   2   0   2   2   2   0   2   2   2   2   0   2   0   2   2   0   0   0   0   0   2   0   2   0   0   2   2   2   2   2   2   0   0   0   2   2   2   2   2   2   0   2   2   2   2   2   2   2   2   0   0   0   0   0   2   2   2   0   2   0   2   2   2   2   0   2   2   0   2   2   0   0   0   2   2   2   0   2   0   0   0   2   0   0   2   0   2   2   2   2   2   2   0   2   0   0   2   0   0   0   2   0   2   2   0   2   0   0   0   2   2   2   0   2   0   2   2   2   0   0   0   0   2   0   0   0   2   2   2   2   0   0   2   2   2   0   2   2   0   2   2   0   2   0   2   0   2   0   0   0   2   0   2   2   0   0   2   0   2   2   0   0   2   0   2   0   0   2   0   2   2
 MK-2-13                0   0   0   0   0   0   2   2   0   0   2   2   0   0   0   0   2   2   0   0   2   2   2   0   2   0   0   0   2   2   0   2   2   0   0   2   2   2   0   0   2   0   2   2   0   2   0   0   0   2   0   0   0   0   2   2   2   2   2   2   0   0   0   2   2   2   2   2   2   0   2   2   2   2   2   2   2   0   0   0   2   0   0   2   2   2   0   2   0   2   2   2   2   0   2   2   0   2   2   0   0   0   2   2   2   0   0   0   0   0   2   0   2   0   0   2   2   2   2   2   2   0   2   0   0   2   0   2   0   2   0   2   2   0   2   0   0   0   2   2   2   0   2   0   0   2   2   0   0   0   0   2   0   0   0   2   2   2   2   0   0   2   2   2   0   2   2   0   2   2   0   2   0   2   0   0   0   0   2   2   0   2   0   0   0   2   0   0   0   0   2   2   2   2   0   0   2   0   2   2
 MK-2-14                2   0   0   0   0   0   2   2   0   0   2   2   0   0   0   0   2   2   0   0   0   2   2   2   2   0   0   0   0   2   0   2   2   0   0   2   2   2   0   0   2   0   2   2   0   2   2   0   0   2   0   0   0   0   2   2   2   2   2   2   0   2   0   2   2   2   2   0   2   0   2   2   2   2   2   2   2   0   2   0   2   0   0   2   2   2   0   2   0   2   2   2   2   2   2   2   0   2   2   2   0   0   2   2   2   0   0   2   0   2   2   2   2   2   0   2   2   2   2   2   2   0   0   0   0   2   0   2   2   2   0   2   2   0   2   0   0   0   2   2   2   0   2   0   0   2   2   0   0   0   0   2   0   0   0   2   2   2   2   0   0   2   2   2   0   0   2   0   0   2   0   2   0   2   0   2   0   0   0   2   0   2   0   0   0   2   0   0   0   0   2   2   2   2   2   2   2   0   0   2
 MK-2-15                2   0   0   0   0   0   2   2   0   0   2   0   0   0   0   0   0   0   2   0   0   2   2   0   2   0   0   0   0   2   2   2   2   0   0   2   2   2   0   0   2   0   2   2   0   0   2   0   2   2   0   2   0   0   2   2   2   2   2   0   0   0   0   2   0   2   2   0   2   0   2   2   2   2   2   2   2   0   0   0   2   0   0   2   2   2   0   2   0   2   2   2   2   2   2   2   2   2   2   2   0   0   2   2   2   0   2   2   0   2   2   2   2   2   0   2   2   2   2   2   2   0   0   0   0   2   0   2   2   2   0   2   2   0   2   0   0   0   2   2   2   0   2   0   0   2   0   0   0   0   2   2   0   0   2   2   2   2   0   0   0   2   2   2   0   0   0   0   0   2   0   2   0   2   0   2   0   0   0   2   0   0   0   0   0   2   0   2   0   0   2   2   2   2   2   2   2   0   2   2
 MK-2-16                2   0   0   0   0   0   2   0   2   2   2   0   0   0   0   0   0   0   2   0   0   2   2   0   2   0   0   0   0   2   2   2   2   0   0   0   2   2   2   0   0   0   2   2   0   0   2   0   0   2   0   2   0   0   2   2   0   2   2   0   0   0   0   2   0   2   2   0   2   0   2   2   2   2   2   2   2   0   0   0   0   0   2   2   2   0   2   2   2   2   0   2   2   2   2   2   0   2   2   2   0   0   2   2   2   0   2   2   0   2   2   2   2   0   2   2   2   2   2   2   2   0   0   0   0   2   0   2   2   2   0   2   2   0   2   0   0   0   2   2   2   2   2   0   0   2   0   0   0   0   2   2   0   2   2   2   2   2   0   0   2   2   2   2   0   0   0   0   0   2   0   2   2   2   0   2   0   0   0   2   2   0   0   0   0   2   0   2   0   0   2   2   2   2   2   0   2   0   2   2
 MK-3-1                 2   2   0   2   0   2   2   2   2   2   0   2   0   2   2   0   2   0   0   2   0   2   0   2   2   2   2   0   0   2   0   0   2   2   0   2   0   0   0   2   2   0   2   2   2   0   2   2   2   2   2   2   2   0   0   2   2   2   0   0   0   0   2   0   2   0   0   2   0   2   0   2   0   2   0   0   0   2   2   2   2   2   0   2   2   0   2   2   0   0   2   2   0   0   0   2   0   0   2   2   0   0   0   0   0   0   0   0   2   0   0   2   2   0   2   2   2   2   0   0   2   2   2   0   2   0   0   0   2   0   0   0   2   0   2   0   2   2   0   0   0   0   2   0   2   2   2   2   2   0   0   2   0   2   2   0   2   0   2   2   0   2   2   0   0   0   0   0   0   2   2   0   0   2   0   2   0   2   0   0   0   2   0   0   2   2   0   0   0   0   2   2   2   2   2   0   2   2   0   0
 MK-3-2                 2   2   0   2   0   2   2   2   2   2   0   2   0   2   0   0   2   0   0   2   0   2   0   2   2   2   2   0   0   2   0   0   2   2   2   0   0   0   0   2   2   0   0   2   2   0   2   2   2   2   2   2   2   0   2   2   0   2   0   0   2   0   2   0   2   0   0   2   0   2   0   2   0   2   0   2   0   2   2   2   2   2   0   2   2   0   2   2   0   0   2   2   0   0   0   2   0   0   0   2   0   0   0   0   0   2   0   0   2   0   0   2   2   0   2   2   2   2   0   0   0   2   2   0   2   0   0   0   2   0   0   0   2   0   2   0   2   2   0   0   0   0   2   0   2   2   2   2   2   0   0   0   0   2   2   0   2   0   2   2   2   2   2   0   0   0   2   0   0   2   2   0   0   2   0   0   2   2   0   0   2   2   0   0   2   2   2   0   0   0   0   2   2   2   2   0   2   2   2   0
 MK-3-3                 2   2   0   2   0   2   2   2   2   2   0   2   2   2   0   0   2   0   0   2   2   2   0   2   2   2   2   0   0   2   2   0   2   2   2   0   0   0   0   2   2   0   0   2   2   0   2   2   2   2   2   2   2   2   2   2   0   2   0   2   2   0   2   0   2   0   0   2   0   2   0   2   0   2   0   2   0   0   2   0   0   2   2   2   2   0   2   2   0   0   2   2   0   0   0   2   0   0   0   0   0   0   0   0   0   2   0   2   2   0   2   2   0   0   2   2   2   2   0   0   0   2   2   0   2   0   0   0   2   0   0   0   2   0   2   0   2   2   0   0   0   0   2   0   2   0   2   2   2   0   0   0   0   0   2   0   2   0   2   2   2   2   2   0   0   0   2   0   0   2   2   0   0   2   0   0   2   2   2   2   2   2   0   0   0   2   2   0   2   0   0   2   2   2   2   0   2   2   2   0
 MK-3-4                 2   2   2   2   0   2   2   2   2   2   0   2   2   2   0   0   2   0   0   2   2   2   0   2   2   2   2   0   0   2   2   0   2   2   2   2   0   0   0   2   2   0   0   2   2   0   2   2   0   2   2   2   2   2   2   2   0   2   0   2   2   0   0   0   2   2   0   2   0   2   0   2   0   2   0   2   0   0   2   0   0   2   2   2   2   0   2   2   2   0   2   2   0   0   0   2   0   0   0   0   2   0   2   0   0   2   0   2   2   2   2   2   0   0   2   2   2   2   0   0   0   2   2   0   2   0   0   0   2   0   0   0   2   2   2   0   2   0   2   0   0   0   2   0   2   0   2   2   2   0   0   0   2   0   0   0   2   2   2   2   2   2   2   0   0   0   2   0   2   2   2   0   0   2   0   0   2   2   0   2   2   2   0   0   0   2   2   0   2   0   0   2   2   0   2   2   2   2   2   0
 MK-3-5                 2   2   0   2   0   2   2   2   2   2   0   2   0   2   2   0   2   2   0   2   2   2   0   2   2   0   2   2   0   2   2   0   2   2   2   2   0   0   2   2   2   0   0   2   0   0   2   2   0   2   2   2   2   2   2   2   0   2   0   2   2   2   0   0   2   2   0   2   0   2   0   2   0   2   0   2   0   0   2   0   0   2   2   2   2   0   2   2   2   0   2   2   0   0   0   2   0   0   0   2   2   0   2   0   0   0   0   2   2   2   2   2   0   2   2   2   2   0   0   0   0   2   2   0   2   0   2   0   2   0   0   0   2   2   2   0   2   0   2   0   0   0   2   0   2   0   2   0   2   0   0   0   2   0   0   2   2   2   2   2   2   2   2   0   0   0   2   0   2   2   2   0   0   2   0   0   2   2   0   2   2   2   0   0   2   2   2   0   2   0   0   2   0   0   2   2   2   0   2   0
 MK-3-6                 2   2   0   2   0   2   0   2   2   2   0   2   0   2   2   2   2   2   0   2   2   0   0   2   2   0   2   2   0   2   2   0   2   2   2   2   2   0   2   2   2   0   0   2   0   0   2   2   2   2   2   2   2   2   2   2   0   0   0   2   2   2   2   2   2   2   0   2   0   2   0   2   0   2   0   2   0   0   2   0   0   2   2   2   2   0   2   2   2   0   2   2   0   2   2   2   0   0   0   2   2   0   2   0   0   0   0   2   2   2   2   0   0   2   2   2   2   0   0   0   0   2   2   0   2   0   2   0   0   0   0   2   2   2   2   0   2   0   2   0   0   0   2   0   2   0   2   0   2   0   0   0   2   0   0   2   2   2   2   2   2   2   2   0   0   0   2   0   2   2   2   0   0   2   0   0   2   2   0   2   2   2   0   0   2   0   2   0   2   0   0   2   0   0   2   2   0   0   2   0
 MK-3-7                 2   2   0   2   0   2   0   2   2   2   0   2   2   2   2   2   0   2   0   2   2   0   2   2   2   0   2   2   0   2   2   0   2   2   2   2   0   0   2   2   2   0   0   2   0   0   2   2   2   2   2   2   2   0   2   2   0   0   0   0   2   2   0   2   2   2   0   2   2   0   0   2   0   2   0   2   0   0   2   0   0   2   2   2   2   0   2   2   2   0   2   2   0   2   2   2   0   0   0   2   2   0   2   0   0   2   0   2   2   2   2   0   0   2   2   2   2   0   0   0   0   2   0   0   2   0   0   0   0   0   0   2   2   2   2   0   2   0   2   0   0   0   2   0   2   0   2   0   2   2   0   0   2   0   0   2   2   2   2   2   2   2   2   0   0   0   2   0   2   2   2   0   0   2   2   0   2   2   0   2   2   2   0   0   2   0   2   0   2   0   0   2   0   0   0   2   0   0   2   0
 MK-3-8                 2   2   0   0   0   2   0   2   2   2   0   2   2   2   2   0   0   2   0   2   2   0   2   2   2   0   2   2   0   2   2   0   2   2   0   2   0   0   2   2   2   0   0   2   0   0   2   2   2   2   2   2   0   0   2   2   0   0   0   0   2   2   2   2   2   2   0   2   2   0   0   2   0   2   0   2   0   0   2   0   0   2   2   2   2   0   2   2   0   0   2   2   0   2   2   2   0   0   0   2   0   2   2   0   0   2   0   2   2   0   2   0   0   2   2   2   2   0   0   0   0   2   2   0   2   0   0   0   2   0   0   2   2   2   2   0   2   0   2   0   0   0   2   0   2   0   2   0   2   2   0   0   2   0   2   2   2   2   2   2   2   2   2   0   0   0   2   0   2   0   2   0   0   0   2   0   0   2   0   2   2   2   2   0   2   0   2   0   0   0   0   2   0   0   0   2   0   0   2   0
 MK-3-9                 2   2   0   0   0   2   0   2   2   2   0   2   2   2   2   2   0   2   0   2   0   0   2   2   2   0   2   2   2   2   2   0   2   2   0   2   0   0   2   2   2   0   0   2   0   0   2   2   2   2   0   2   0   0   2   2   0   0   0   0   2   2   2   2   2   0   0   2   2   0   0   0   0   2   0   2   0   0   2   0   2   2   2   2   2   0   0   2   0   0   2   0   0   2   2   2   0   2   0   2   0   2   2   0   0   2   0   2   2   2   2   2   0   0   2   2   2   0   0   0   0   2   0   0   2   0   0   0   2   0   0   2   2   2   2   0   2   0   0   0   0   0   2   0   0   0   2   0   2   0   2   0   2   0   2   2   2   0   2   2   2   2   2   0   0   2   2   0   2   0   2   0   0   0   2   0   0   2   0   2   2   2   2   0   2   0   2   0   0   0   0   2   0   0   0   2   0   2   2   0
 MK-3-10                2   2   0   0   0   2   0   2   2   2   0   2   2   2   2   2   0   2   2   2   0   0   2   2   2   0   2   2   2   2   2   0   2   2   0   0   0   0   0   2   2   0   0   2   0   0   2   2   0   2   0   2   0   0   2   2   0   0   0   0   0   2   0   2   2   0   0   2   2   0   0   0   0   2   0   2   0   0   2   0   2   2   2   2   0   0   0   2   0   0   2   0   2   2   2   2   0   2   0   2   0   2   2   0   2   2   0   2   2   2   2   0   0   0   2   2   2   0   2   2   0   2   0   0   2   0   2   2   2   0   0   2   2   2   2   0   2   2   0   0   0   0   2   0   0   0   2   0   2   0   2   0   2   0   2   2   2   0   2   2   2   2   2   2   0   2   2   0   2   2   2   2   0   0   2   0   0   2   0   2   2   2   2   0   2   0   2   0   0   0   0   2   0   0   0   2   0   2   2   0
 MK-3-11                2   2   0   0   0   0   0   2   2   2   2   2   0   2   2   0   0   2   2   2   0   0   2   2   0   0   2   2   2   2   2   0   2   2   2   0   0   0   0   2   2   2   0   2   2   0   2   2   0   2   2   0   0   2   2   2   0   0   0   0   0   2   0   2   2   0   0   0   2   0   2   0   0   2   0   2   0   0   0   0   2   2   2   2   0   0   0   0   0   0   2   2   2   2   2   2   0   2   0   2   0   2   2   0   0   2   0   2   2   2   2   0   0   0   2   2   2   0   2   2   0   2   0   0   2   0   2   2   0   0   0   2   2   2   2   0   2   2   0   0   0   0   2   0   0   0   2   0   2   0   2   0   2   0   2   2   2   0   2   2   2   0   2   0   0   2   2   0   2   2   2   2   0   0   2   0   0   2   2   2   2   2   2   0   2   0   2   0   2   0   0   2   2   0   0   2   0   2   2   0
 MK-3-12                2   2   0   0   0   0   0   0   2   2   2   0   0   2   2   0   0   0   2   2   0   0   2   2   2   0   2   2   2   2   2   0   2   0   2   0   0   0   0   2   0   0   0   2   0   0   2   2   2   2   2   0   2   2   2   2   0   0   0   0   2   2   0   2   2   0   0   0   2   0   2   0   0   2   0   2   0   0   2   2   2   2   2   2   0   0   0   0   0   0   2   2   2   0   2   2   0   2   0   2   0   0   2   2   0   2   0   0   2   2   2   0   0   0   2   2   2   0   2   2   0   2   0   0   2   0   2   2   0   0   0   2   2   2   2   0   2   2   0   0   0   0   0   0   0   0   2   0   0   0   0   0   0   0   2   2   2   0   2   0   2   0   0   0   0   0   2   2   2   0   2   0   0   0   2   0   0   2   2   0   2   2   2   0   2   0   2   0   2   0   0   2   2   0   2   2   0   0   0   0
 MK-3-13                2   2   2   0   0   2   0   0   2   2   2   0   0   2   2   0   0   0   2   2   0   0   2   2   2   0   2   2   2   2   0   0   2   0   2   0   0   0   0   2   0   2   0   2   0   0   2   2   2   2   2   0   2   2   2   2   0   0   0   0   2   2   0   2   2   0   0   0   2   0   2   0   0   2   0   2   0   0   2   2   2   2   2   2   0   0   2   0   0   0   2   2   2   0   2   2   0   2   0   2   0   0   2   2   0   2   0   0   2   2   0   0   0   0   2   2   2   0   2   2   2   2   0   0   2   2   2   2   0   2   0   2   2   2   2   0   2   2   0   0   0   0   0   0   0   0   2   0   0   0   0   0   0   0   2   2   2   0   2   0   2   0   0   0   0   0   2   0   2   0   2   0   0   0   2   0   0   2   2   2   2   0   0   0   2   0   2   0   2   0   0   2   2   0   0   2   0   0   0   0
 MK-3-14                2   2   2   0   0   0   0   0   2   2   2   2   0   2   2   0   2   2   2   2   0   0   0   2   2   0   2   2   2   2   0   0   2   0   2   0   0   0   0   2   0   2   0   2   0   0   2   2   2   2   2   0   2   2   2   2   0   0   0   0   2   2   0   2   2   0   0   0   2   0   0   0   0   2   0   0   0   0   2   0   2   2   2   2   2   0   0   0   0   0   2   2   2   0   2   0   0   2   0   2   2   0   2   2   0   2   0   0   2   2   0   0   0   2   2   2   2   0   2   2   2   2   0   0   2   2   2   2   0   2   0   2   2   2   0   0   2   0   0   0   0   0   0   2   0   0   2   0   0   0   0   0   0   0   2   2   2   0   2   0   2   0   0   0   0   0   2   0   2   0   2   0   2   0   2   0   0   2   2   2   2   0   0   0   2   0   2   0   0   0   2   2   0   0   0   2   2   0   0   0
 MK-3-15                2   2   2   0   0   0   0   0   2   2   0   2   0   2   2   0   2   2   2   2   0   2   0   2   2   0   2   2   2   2   0   2   2   0   2   2   0   0   0   2   0   2   0   2   0   0   2   2   2   2   2   0   0   2   2   2   0   0   0   0   2   2   2   2   2   0   0   0   2   0   2   0   0   2   0   0   0   2   2   0   2   0   2   2   2   0   0   0   0   0   0   2   2   0   2   0   0   2   0   2   2   0   2   2   0   2   0   0   2   2   0   0   0   0   2   2   2   0   2   2   2   2   2   0   2   2   2   2   0   2   0   2   2   2   2   0   2   0   0   2   0   0   0   2   0   0   2   0   0   0   0   0   0   0   2   2   2   0   2   0   2   0   0   0   2   0   2   0   2   0   2   0   2   0   2   0   0   2   2   0   2   0   0   0   2   0   2   0   0   0   2   2   0   0   0   2   0   0   0   0
 MK-3-16                2   2   2   0   0   0   0   0   2   2   0   2   0   2   2   0   2   2   2   2   0   2   0   2   0   0   2   2   2   2   0   2   2   2   2   2   0   0   0   2   0   2   0   2   0   0   2   2   2   2   2   0   0   2   0   2   0   0   0   0   2   0   2   2   2   0   0   2   2   0   2   0   0   2   0   0   0   2   2   0   2   0   2   2   2   0   2   0   0   0   0   2   2   0   2   0   0   2   0   2   2   0   2   2   0   2   0   0   2   0   0   0   0   0   2   2   2   2   0   2   2   2   2   0   2   2   2   2   0   2   0   2   2   2   2   2   2   0   0   2   0   2   2   2   0   0   2   0   0   0   0   0   0   0   2   2   2   0   2   0   2   2   0   2   0   0   2   2   2   2   2   0   2   0   2   0   0   2   2   0   2   0   0   2   2   0   2   0   0   0   2   2   0   0   2   2   0   0   0   0
 MK-4-1                 2   2   2   0   2   2   2   0   2   0   2   2   0   2   0   2   2   2   2   0   0   2   0   0   2   2   2   0   0   0   2   2   2   0   2   0   0   0   0   0   2   2   2   2   0   2   0   2   0   2   0   2   2   0   0   0   2   0   2   2   2   0   0   0   2   0   0   2   2   2   2   2   2   2   2   2   2   2   2   2   0   2   2   0   2   2   0   2   2   0   0   0   2   2   2   0   2   2   0   0   2   2   0   0   2   2   0   2   0   2   0   2   0   2   0   0   0   2   0   0   2   2   2   2   2   0   2   2   2   0   2   2   2   2   2   2   0   0   2   0   0   2   2   2   2   0   2   2   0   0   0   0   2   0   2   0   0   0   2   0   0   2   0   0   0   2   2   2   0   2   2   0   2   2   2   0   0   2   2   2   2   2   2   2   0   0   2   0   2   0   0   0   2   0   0   0   0   0   0   0
 MK-4-2                 2   2   2   0   2   2   2   2   2   2   2   0   0   2   0   2   2   2   2   0   0   0   0   0   2   2   2   0   0   0   2   2   2   0   2   0   0   0   0   0   2   2   0   2   0   2   0   2   0   0   0   2   2   0   0   2   2   0   2   2   2   0   0   0   2   0   0   2   0   2   2   2   2   2   2   2   2   2   2   2   0   2   2   0   2   2   2   2   2   0   2   0   2   2   2   0   2   2   0   0   2   2   2   0   2   2   0   2   0   0   0   0   0   2   0   0   0   2   0   0   2   2   2   2   2   0   0   2   2   0   2   2   2   2   2   0   0   0   2   0   0   0   2   2   2   0   2   2   0   0   2   0   2   0   2   0   0   0   2   0   0   2   0   0   0   0   2   2   0   2   2   0   2   2   2   0   0   2   2   2   2   2   2   2   0   0   2   0   2   0   2   0   2   0   0   2   0   0   0   2
 MK-4-3                 2   2   2   0   0   2   2   2   0   2   2   0   0   2   0   2   2   2   2   0   0   0   0   0   0   2   2   0   0   0   0   0   0   0   2   0   0   0   0   0   2   2   0   2   0   2   0   0   0   0   0   2   2   0   0   2   2   0   0   0   0   0   0   2   2   0   0   2   0   2   2   2   2   2   2   2   2   2   2   2   0   2   2   0   2   2   2   0   2   2   0   0   2   2   2   0   2   2   0   0   0   2   2   0   2   2   0   2   0   0   0   0   0   2   0   0   0   2   0   0   0   2   2   2   2   0   0   2   2   0   2   2   2   0   2   0   0   2   2   0   2   0   2   2   2   0   2   2   0   0   2   0   2   0   2   0   0   0   2   0   0   2   0   0   2   0   2   2   0   2   2   0   2   2   2   0   0   0   2   2   2   2   2   0   0   0   0   0   2   0   2   2   2   0   0   2   0   2   0   2
 MK-4-4                 2   2   2   0   0   2   2   2   0   2   2   0   0   2   0   0   2   2   2   0   0   0   0   0   0   2   2   0   2   0   0   0   0   0   2   0   0   0   0   0   2   2   0   2   0   2   0   0   0   0   0   2   2   0   0   2   2   0   0   0   0   0   0   2   0   0   0   2   0   0   2   2   2   2   2   2   2   0   2   0   0   2   2   0   2   0   2   0   2   2   0   0   2   2   2   0   2   2   2   0   0   2   2   2   2   0   0   0   0   2   2   0   2   2   0   0   0   2   0   2   0   2   2   2   2   0   0   2   2   2   2   0   2   0   2   0   0   2   2   0   0   0   2   2   2   0   2   2   0   0   2   2   2   0   2   0   0   2   2   0   0   2   0   2   2   0   2   2   0   2   2   0   2   2   2   0   0   0   0   2   2   2   2   0   0   0   0   0   2   0   2   2   2   2   0   2   0   0   0   0
 MK-4-5                 2   2   2   0   0   2   2   2   0   2   2   0   2   0   0   0   2   2   2   0   0   0   0   0   0   2   2   0   2   0   0   0   0   0   2   2   0   0   0   0   2   2   0   2   0   2   0   2   0   0   0   2   2   2   0   2   2   0   0   0   0   0   0   2   0   0   0   2   0   0   2   2   2   2   2   2   2   0   2   2   0   0   2   0   2   0   0   0   2   2   0   0   0   2   2   0   2   2   0   0   0   2   2   2   2   0   0   0   0   2   2   0   2   2   0   0   0   2   2   2   2   2   2   2   2   0   0   2   2   2   2   0   2   0   2   0   0   2   2   0   0   0   2   0   2   0   2   2   0   0   2   2   2   0   2   0   0   2   2   0   0   2   0   2   0   0   2   0   0   2   2   0   2   2   2   2   0   0   2   2   2   2   2   0   0   0   0   0   2   0   2   2   2   2   0   2   0   2   0   0
 MK-4-6                 2   2   0   0   0   2   2   0   0   2   2   0   2   0   0   0   2   2   0   0   0   0   0   0   0   2   2   0   2   0   2   0   2   0   2   2   2   0   0   2   2   2   0   2   0   2   0   2   0   0   0   2   2   2   0   2   0   0   0   0   0   0   0   2   0   0   0   2   0   0   2   2   2   2   2   0   0   0   2   2   2   0   2   0   2   0   0   0   2   2   0   0   0   2   2   0   2   2   0   0   2   0   2   2   2   0   0   0   0   2   0   2   2   2   0   0   0   2   2   2   0   2   2   2   2   0   0   2   0   2   0   2   2   0   2   0   0   2   2   0   0   0   0   0   2   0   2   2   0   0   2   2   2   0   2   0   0   2   2   0   0   2   0   2   0   0   2   0   0   2   0   0   2   2   2   2   0   0   2   2   2   2   2   0   0   0   0   0   2   0   2   2   2   2   0   2   0   2   0   0
 MK-4-7                 2   2   0   0   0   0   2   0   0   2   0   0   2   0   0   0   2   2   0   0   0   0   0   0   0   2   2   0   2   0   2   0   2   0   2   2   2   0   0   2   2   2   0   2   0   2   0   2   0   0   0   2   2   2   0   2   0   2   0   0   0   0   0   2   0   2   0   0   0   0   2   2   2   2   2   0   0   2   2   2   2   0   2   0   2   0   0   0   2   2   0   0   2   2   2   2   2   2   0   0   2   0   2   2   2   0   0   0   0   2   0   0   2   2   0   0   0   0   2   0   0   2   2   2   2   0   2   2   0   2   0   2   2   0   2   0   2   2   2   0   0   0   0   0   2   0   2   2   0   0   2   2   2   0   2   0   0   2   2   0   0   2   0   2   2   0   0   2   2   2   0   0   2   2   2   2   0   0   2   2   2   2   2   0   2   0   0   0   2   2   2   2   2   2   0   2   0   2   2   0
 MK-4-8                 2   2   2   2   0   0   2   0   0   2   0   0   2   0   0   0   2   2   0   0   0   0   0   0   0   2   2   0   2   0   2   0   2   2   2   2   2   0   0   2   2   2   0   2   0   2   0   2   0   0   2   2   2   0   0   2   0   2   0   0   0   2   0   2   0   2   0   0   0   0   2   2   2   2   2   0   2   2   2   2   2   0   2   0   2   2   0   2   2   2   0   0   2   2   2   2   2   2   0   0   2   0   2   2   2   0   2   0   0   2   0   0   2   2   0   0   0   0   2   0   0   2   2   0   2   0   2   2   0   2   0   0   2   0   2   0   0   2   2   0   0   0   2   2   2   0   2   2   0   0   2   2   2   0   2   0   0   2   2   0   0   2   0   2   2   0   0   2   2   0   0   0   2   2   0   2   0   0   2   2   2   2   2   0   2   0   0   0   2   2   2   2   0   2   0   2   0   0   2   0
 MK-4-9                 2   2   2   2   0   2   2   0   0   2   0   0   2   0   0   0   2   2   0   0   0   0   0   0   0   0   2   0   2   0   2   0   2   2   2   0   2   0   0   2   2   2   0   2   0   2   0   2   0   0   2   2   0   2   0   2   0   0   0   0   0   2   0   2   0   2   0   0   0   0   2   2   2   2   2   0   0   2   2   2   0   0   2   2   2   2   0   2   2   2   0   0   2   2   2   2   2   2   2   0   2   0   2   2   2   0   2   0   0   2   0   0   2   2   0   0   0   0   2   0   0   2   2   0   2   0   2   2   0   0   0   0   2   0   0   0   0   2   2   2   2   0   2   2   2   0   0   2   0   0   2   2   2   0   2   0   0   2   0   0   0   0   0   2   2   0   0   2   2   0   0   0   2   2   2   2   0   0   2   2   2   2   0   0   2   0   0   0   2   2   2   2   0   2   0   2   0   0   0   0
 MK-4-10                2   2   2   0   2   2   2   2   2   2   0   0   2   0   0   0   2   2   0   0   0   0   0   0   0   0   2   0   2   0   2   0   0   2   2   0   2   0   0   2   2   2   0   2   0   2   0   2   0   0   2   2   2   2   0   2   0   2   0   0   0   2   0   2   0   2   0   0   2   0   2   2   2   2   2   0   0   2   2   2   0   0   2   2   2   2   0   0   2   2   0   0   2   0   2   2   0   2   2   0   2   0   2   2   2   0   2   0   0   0   0   0   2   2   0   0   0   0   0   0   0   2   2   0   2   0   2   2   0   0   0   0   2   0   0   0   0   0   2   2   2   0   2   2   2   0   0   2   2   0   2   2   2   2   2   2   0   2   0   0   2   0   0   2   2   0   0   2   2   0   2   2   2   2   2   2   0   0   2   2   2   2   0   0   2   2   0   0   2   2   2   2   0   2   0   2   0   0   0   0
 MK-4-11                0   2   2   0   2   2   2   2   2   2   0   0   2   0   2   0   2   2   0   0   0   0   0   0   2   0   0   0   2   0   2   0   0   2   2   0   2   0   0   2   2   2   0   2   0   2   0   2   0   0   2   2   2   2   2   2   0   2   0   2   0   2   0   2   0   2   0   0   2   0   2   0   0   2   2   0   0   0   2   2   0   0   2   2   2   2   0   0   2   2   0   0   2   0   2   0   0   2   2   0   2   0   0   0   2   0   2   0   0   2   2   0   2   2   0   0   0   0   0   0   0   2   2   0   2   0   2   2   0   0   0   0   2   0   0   0   0   0   2   2   2   0   2   2   2   0   0   2   2   0   2   2   2   2   2   2   0   2   0   0   2   0   0   0   2   0   0   2   2   0   2   2   2   2   2   2   0   0   2   0   2   0   0   0   2   2   0   2   2   2   2   2   0   2   0   2   0   0   0   0
 MK-4-12                0   2   2   0   0   2   2   2   0   2   2   0   2   0   2   0   2   2   0   0   0   0   0   0   2   0   0   0   2   0   2   0   0   2   2   0   2   2   0   2   2   2   0   2   0   2   0   2   0   0   0   2   2   2   2   2   0   2   0   2   0   2   0   2   0   2   0   0   2   0   2   0   0   2   2   2   0   0   2   2   0   0   2   2   0   2   0   2   2   2   0   0   2   0   2   0   0   2   2   0   2   0   0   0   2   0   2   2   2   2   2   0   2   2   0   0   0   0   0   0   0   2   2   0   2   0   2   2   0   0   0   0   2   0   0   0   0   0   0   2   2   0   2   2   2   0   0   2   2   0   2   2   2   2   2   2   2   0   0   0   2   0   0   0   2   0   0   2   2   0   2   0   2   2   2   2   0   0   2   0   2   0   0   0   2   2   0   2   2   2   2   0   2   2   0   2   0   0   0   0
 MK-4-13                2   2   2   0   0   2   2   0   0   2   2   0   2   0   2   0   2   2   0   2   0   0   2   0   0   0   0   0   2   0   2   0   2   2   2   0   2   2   0   2   2   0   0   2   0   2   0   2   0   0   0   2   2   2   2   2   0   2   0   2   0   2   0   2   0   2   0   0   2   0   2   0   0   0   0   2   0   2   2   2   0   0   2   0   0   2   0   2   0   2   0   0   2   0   2   0   0   2   0   0   2   0   2   0   2   0   2   2   2   0   2   0   2   2   0   0   0   0   0   0   0   2   2   0   2   0   2   2   0   2   0   0   2   0   0   0   0   2   0   2   2   0   2   2   2   0   0   2   2   0   2   2   2   2   2   2   2   0   0   0   2   0   0   0   2   0   0   2   2   2   2   2   2   2   2   2   0   0   2   0   2   0   0   2   0   0   0   2   2   2   2   0   2   2   2   2   0   0   0   0
 MK-4-14                2   2   2   0   0   2   2   0   0   2   2   0   2   0   2   0   2   2   0   2   0   0   2   0   0   2   0   0   2   0   2   0   2   2   2   0   2   0   0   2   2   0   0   2   0   2   0   2   0   0   0   2   0   2   2   2   0   2   2   0   0   2   0   2   0   2   0   0   0   0   0   0   0   0   0   2   0   2   2   2   2   0   2   2   0   2   0   2   0   0   0   0   2   0   2   0   0   2   2   0   2   0   2   0   2   0   2   2   2   0   2   0   2   2   2   2   0   0   0   0   0   2   2   0   2   0   2   2   0   2   0   0   2   0   0   0   0   0   0   2   2   0   2   2   2   0   2   2   2   0   2   2   2   2   2   2   2   0   0   0   2   0   0   0   2   0   0   2   2   2   2   0   2   2   2   2   0   0   2   0   2   2   2   2   0   0   2   0   2   2   2   0   2   2   2   2   0   2   0   0
 MK-4-15                2   2   2   0   0   2   2   0   0   2   2   0   2   0   2   0   2   2   0   2   0   0   2   0   0   2   0   0   2   0   2   0   2   2   2   0   2   0   0   2   2   0   0   2   0   2   0   2   0   0   0   2   0   2   2   2   0   2   2   0   0   2   0   2   0   2   0   0   0   0   0   0   0   0   0   0   0   2   2   0   2   0   2   2   0   2   2   0   0   0   0   0   2   0   2   0   0   2   2   0   2   0   2   0   2   0   2   2   2   0   2   0   2   2   2   2   0   0   0   0   0   0   2   0   2   0   0   0   0   2   2   0   2   0   2   0   0   2   0   0   2   0   2   2   0   0   2   2   2   0   2   2   2   2   2   2   2   0   0   0   2   0   0   0   2   0   0   2   2   2   2   0   2   2   2   2   0   0   2   2   2   2   2   2   0   0   2   0   2   2   2   0   2   2   2   2   2   2   0   2
 MK-4-16                2   2   0   0   0   2   0   0   0   2   2   0   2   0   2   2   2   2   0   0   0   0   2   0   0   2   0   0   2   0   2   0   2   2   2   0   2   0   0   2   2   0   0   2   0   2   0   2   0   0   0   2   0   2   2   2   0   2   2   0   0   2   0   2   0   2   0   0   0   0   0   0   0   0   0   0   2   2   2   0   2   0   2   2   0   2   2   0   0   0   0   2   2   0   2   0   0   2   2   0   2   2   2   0   2   0   2   2   2   0   0   0   2   2   2   2   0   0   0   0   0   0   2   0   0   0   0   0   0   0   2   0   2   0   2   0   0   2   0   0   2   0   0   0   2   0   2   2   2   0   2   2   2   2   2   2   2   0   0   0   2   2   0   0   2   0   2   2   2   0   2   0   2   2   2   2   0   0   2   2   2   2   2   2   0   0   2   2   2   2   0   0   2   2   0   2   2   2   0   2
 MK-5-1                 2   2   2   0   2   0   2   0   0   2   0   0   0   2   0   2   2   2   2   0   2   0   2   0   2   2   0   2   2   0   2   0   0   2   2   2   2   0   2   0   0   2   2   2   0   0   0   0   0   0   0   0   0   2   2   2   0   2   0   2   2   0   0   0   2   0   0   2   2   0   0   2   0   0   2   0   2   2   0   0   2   0   0   0   2   0   0   2   0   2   0   0   2   0   0   2   0   0   0   2   0   0   2   0   2   2   0   0   0   0   0   0   0   0   0   0   0   0   2   0   0   2   2   2   0   2   0   0   2   2   2   0   0   2   2   0   0   2   2   0   2   0   2   2   0   2   2   0   0   2   2   0   2   2   2   2   2   0   0   2   2   0   0   0   2   0   2   0   0   2   2   2   2   2   2   2   2   2   0   0   0   0   2   0   2   0   0   2   0   2   0   0   0   2   0   0   2   0   2   2
 MK-5-2                 0   2   2   0   2   0   2   0   0   2   0   0   0   2   0   2   2   2   2   0   2   0   2   0   2   2   0   2   2   0   2   0   0   2   2   2   2   0   2   0   0   2   2   2   0   0   0   0   0   0   0   0   0   2   2   2   0   2   0   2   2   0   0   0   2   0   0   2   2   0   0   2   0   0   2   0   2   2   0   0   2   0   0   0   2   0   0   2   2   2   0   0   2   0   0   0   0   0   2   2   0   0   2   0   2   0   0   2   0   0   0   0   0   0   0   0   0   0   2   0   0   2   2   2   0   2   0   0   2   2   2   0   0   0   2   0   0   2   2   0   2   0   2   2   0   2   2   0   0   2   2   0   2   2   2   2   2   0   0   2   2   0   0   0   2   0   0   2   0   2   2   2   0   2   2   2   2   2   0   0   0   2   2   0   0   0   0   2   0   2   0   0   0   2   0   2   0   0   2   2
 MK-5-3                 0   2   2   0   2   0   2   0   0   2   0   2   0   2   0   2   2   2   2   0   2   0   2   0   2   2   0   2   2   0   2   0   0   2   2   2   2   0   2   0   0   2   2   2   0   0   0   2   0   0   0   0   0   2   2   2   0   2   2   2   2   0   0   0   2   0   0   2   2   0   0   2   0   0   2   0   2   2   2   0   2   0   0   2   2   0   0   2   2   2   0   0   2   0   0   0   0   0   2   2   0   0   0   0   2   0   2   2   0   0   0   0   0   0   0   0   0   0   2   0   2   2   2   2   0   2   0   0   0   2   2   0   2   0   2   0   0   2   2   0   0   0   2   2   0   2   0   0   0   2   2   0   2   2   2   2   2   0   0   2   2   0   0   0   2   0   0   2   0   2   2   2   0   0   2   2   2   2   0   0   2   2   0   0   0   0   0   2   0   2   0   0   0   2   0   2   0   0   2   2
 MK-5-4                 0   2   0   0   2   0   2   2   0   2   0   2   0   2   0   2   2   2   2   0   2   0   2   0   2   2   0   2   2   0   0   0   0   2   2   0   2   0   2   0   0   2   2   2   0   0   0   2   0   0   0   0   0   2   2   2   0   0   2   2   2   0   0   0   2   0   0   2   2   0   0   2   0   0   2   0   2   2   2   0   2   0   0   2   2   0   0   2   2   2   0   0   2   0   0   0   0   0   2   2   0   2   0   0   2   0   2   2   0   0   0   2   0   0   0   0   0   0   2   0   0   2   2   2   0   0   0   0   2   2   2   0   2   0   2   0   0   2   2   2   0   0   2   2   0   0   0   0   0   2   2   0   2   0   2   2   2   0   0   2   0   0   0   0   2   0   0   2   0   2   2   2   0   0   2   2   2   2   0   2   2   2   2   0   0   0   0   2   0   2   0   0   0   2   0   2   2   0   2   2
 MK-5-5                 0   2   2   0   0   0   2   2   0   2   2   2   0   2   0   2   2   0   2   0   2   0   2   0   2   2   0   0   2   0   0   0   0   2   0   0   2   2   2   0   0   2   2   2   2   0   0   2   0   0   0   0   0   0   2   2   0   0   2   2   2   0   0   0   2   0   0   0   2   2   0   2   0   2   2   2   2   2   2   0   2   0   0   2   2   0   0   2   2   2   0   0   0   0   0   0   0   0   2   2   0   2   0   0   2   0   2   2   0   0   0   2   0   0   0   0   2   0   2   0   0   2   2   2   0   0   0   0   2   2   2   0   2   0   2   0   0   2   2   2   0   0   2   2   0   0   0   0   0   2   2   0   2   0   2   2   2   0   0   2   0   0   0   0   0   0   0   2   0   2   2   2   0   0   0   2   0   2   0   2   2   2   2   0   0   0   0   2   0   2   0   0   0   2   0   2   2   0   2   2
 MK-5-6                 0   2   2   0   0   0   2   0   0   2   2   2   0   2   0   0   2   0   2   0   2   0   2   2   0   2   2   0   2   0   0   0   2   2   0   0   2   2   2   0   0   2   2   2   2   0   2   2   0   0   0   0   2   0   2   2   0   0   2   0   2   0   0   0   2   0   0   0   2   2   0   0   0   2   0   2   2   2   2   0   2   0   0   2   2   0   0   2   2   2   0   0   0   0   0   0   0   0   2   2   2   2   0   0   0   0   0   2   0   0   0   2   0   0   0   0   2   2   2   0   0   2   2   2   0   0   0   0   2   2   2   0   2   0   2   0   0   2   2   2   0   0   2   2   0   0   0   0   0   2   2   0   2   0   2   2   2   2   0   0   0   0   0   0   0   0   0   2   2   2   0   2   0   0   0   2   0   2   0   2   0   2   0   0   0   0   0   2   0   2   0   0   0   2   0   2   0   0   2   2
 MK-5-7                 0   0   2   0   0   0   0   0   0   2   2   0   2   2   0   0   2   0   2   0   2   0   2   2   0   2   2   0   2   0   0   0   0   2   0   2   2   2   2   0   0   2   2   2   2   0   2   2   0   0   0   0   2   0   2   2   0   0   0   0   2   0   0   0   2   0   0   0   0   2   0   0   0   2   0   2   2   2   2   0   2   0   0   2   2   0   0   2   2   2   0   0   0   0   0   0   0   0   2   2   2   2   0   0   0   0   0   0   0   0   0   2   0   0   0   0   2   2   2   0   0   2   2   2   0   0   0   2   2   2   2   0   2   0   2   0   0   2   2   2   0   0   0   2   0   2   0   0   0   2   2   0   2   0   2   2   2   2   0   0   0   0   0   0   2   0   0   2   2   2   0   2   0   0   0   2   0   2   0   2   0   2   0   0   0   0   0   2   0   2   0   0   0   2   0   2   0   0   2   2
 MK-5-8                 0   0   2   2   0   2   2   0   0   0   2   0   2   2   0   0   2   0   2   0   2   0   2   2   0   2   2   0   0   0   0   0   0   2   0   2   0   2   2   0   0   2   2   2   2   0   2   2   0   0   0   0   2   2   2   2   0   0   0   0   2   0   0   0   2   0   0   0   0   2   0   2   2   2   0   2   2   2   2   0   2   0   0   2   2   0   0   2   2   0   0   0   0   0   0   0   0   2   2   2   2   2   0   0   0   0   0   2   0   0   0   2   2   0   0   0   2   2   2   0   0   2   2   2   0   0   0   2   0   2   2   0   2   0   2   0   0   2   2   2   0   0   0   2   0   2   0   0   0   2   2   0   2   0   2   2   2   2   0   0   0   0   0   0   2   0   0   2   0   0   0   2   0   0   0   2   0   2   0   2   2   2   0   0   0   0   0   2   0   2   0   0   0   2   0   2   0   0   2   2
 MK-5-9                 0   0   2   0   0   2   2   0   0   0   2   0   2   2   0   0   2   0   2   0   0   0   2   2   0   0   2   0   0   0   2   0   0   2   0   2   0   2   2   0   0   2   2   2   2   0   2   0   0   2   0   0   2   2   2   2   0   0   0   0   2   0   0   0   2   0   0   0   0   0   0   2   2   2   0   2   2   2   2   0   2   0   0   2   0   0   0   2   2   0   2   0   0   0   0   0   0   2   2   2   2   2   0   0   0   0   2   2   2   0   0   2   2   0   2   0   2   2   0   0   0   2   2   2   0   0   0   0   0   0   2   0   2   0   2   0   0   2   2   2   0   0   0   2   0   0   0   0   0   2   2   0   2   0   2   2   2   2   2   0   2   0   0   0   2   0   0   2   2   0   0   2   0   0   0   2   0   2   0   2   2   2   2   0   0   0   0   2   0   2   0   0   0   2   0   2   0   0   2   2
 MK-5-10                0   0   0   0   0   2   2   0   0   0   2   2   0   0   0   0   2   0   2   0   0   0   2   2   0   0   2   0   0   0   2   0   0   2   0   2   0   2   2   0   0   2   2   2   2   0   2   0   0   2   0   0   2   2   2   2   0   0   0   0   2   0   0   0   2   0   0   0   0   0   0   2   2   2   0   2   2   2   2   0   2   0   0   2   0   0   0   2   2   0   2   0   0   0   0   2   0   2   2   2   2   2   0   0   0   0   2   2   2   2   0   2   2   0   2   0   2   2   0   0   0   2   2   2   0   0   0   0   0   0   2   0   2   0   2   0   0   2   2   2   0   0   0   2   0   0   0   0   0   2   2   0   2   0   0   2   0   2   2   2   2   0   2   0   2   0   0   2   2   0   0   2   0   0   0   2   0   2   0   2   2   2   2   0   0   0   0   2   0   2   0   0   0   2   0   2   0   0   2   2
 MK-5-11                0   0   0   0   0   2   2   0   0   0   0   2   0   0   0   0   2   0   0   2   0   0   2   2   0   0   2   0   0   0   2   0   0   2   0   2   0   2   2   0   0   0   2   2   2   0   2   0   0   2   0   0   2   2   2   2   0   0   0   0   0   0   0   0   2   0   0   0   0   0   0   2   2   2   2   2   2   2   2   0   2   0   0   2   0   0   0   2   2   0   2   0   0   0   0   2   0   2   0   2   0   2   2   0   0   0   2   2   2   2   0   2   2   0   2   0   2   2   0   0   0   2   0   2   0   0   0   0   0   0   2   0   2   0   2   0   0   2   0   2   0   0   0   2   0   0   0   0   0   2   2   2   2   0   0   2   0   2   2   2   2   0   2   0   2   0   0   2   2   0   0   2   0   0   0   2   0   2   0   2   2   2   0   2   0   0   0   2   0   2   0   0   2   2   0   2   0   2   2   0
 MK-5-12                0   0   0   0   0   2   0   0   0   0   2   2   0   0   0   0   2   0   0   2   0   0   2   2   0   0   2   0   0   0   2   0   0   0   0   2   0   2   2   0   0   0   2   2   2   0   2   0   0   2   0   0   2   2   2   2   0   0   0   0   0   0   0   0   2   0   0   0   0   0   0   2   2   2   2   2   2   2   2   2   2   0   0   0   0   2   0   2   2   0   2   0   0   0   2   2   0   2   0   0   0   2   2   2   0   0   2   2   2   2   0   2   2   0   2   0   2   2   0   0   2   2   0   2   0   0   2   0   0   0   2   0   2   0   2   0   0   2   0   2   0   0   0   2   0   0   0   0   0   2   2   2   2   0   0   2   0   2   2   2   2   0   0   0   2   0   2   2   2   0   0   0   0   0   0   2   0   2   0   2   2   2   0   2   0   0   0   2   0   2   0   0   2   2   0   2   0   2   2   0
 MK-5-13                2   0   0   0   0   2   0   0   0   0   2   2   0   0   0   0   2   0   0   0   0   2   2   2   0   0   2   0   2   0   2   0   0   0   0   2   0   2   2   0   0   0   2   2   2   0   2   0   0   2   0   0   2   2   2   0   0   0   0   0   0   0   2   0   2   0   0   0   0   0   0   0   2   2   2   2   2   2   2   2   2   0   0   0   0   0   0   2   2   0   2   0   0   0   2   2   0   2   0   2   0   2   0   2   0   0   2   2   2   2   0   2   2   0   2   0   2   0   0   0   2   2   0   2   0   0   2   0   0   0   2   0   2   0   2   2   0   0   0   2   0   0   2   2   2   0   0   0   0   0   2   2   2   0   0   2   0   2   2   2   2   0   0   0   2   0   2   2   2   0   0   2   2   0   0   2   0   2   0   2   2   2   0   2   0   0   0   2   0   2   0   0   2   2   0   0   0   2   2   0
 MK-5-14                2   2   0   0   0   2   0   0   0   0   2   2   0   0   0   2   2   2   0   0   0   2   2   2   0   0   2   0   2   2   2   0   0   0   0   2   0   0   2   0   0   0   2   2   2   2   2   0   2   2   0   0   2   2   2   0   0   0   0   0   0   0   2   0   2   0   0   0   0   2   0   0   2   2   2   2   2   2   2   2   2   0   0   0   0   0   0   2   2   0   2   0   0   0   2   2   0   0   0   0   0   0   0   2   0   0   2   2   2   2   0   2   2   0   0   0   2   0   0   0   2   2   0   2   0   0   2   0   0   0   2   0   2   0   2   2   0   0   0   2   0   0   2   2   2   0   0   0   0   0   2   0   2   0   0   2   0   0   2   2   2   0   0   0   2   0   2   2   2   2   0   0   2   0   0   2   0   2   0   2   2   2   0   2   0   2   0   2   0   2   0   0   2   2   2   0   0   2   2   0
 MK-5-15                2   2   0   0   0   2   0   0   0   0   2   2   0   0   2   2   2   2   0   0   0   2   2   2   0   0   2   0   2   2   2   0   0   2   0   0   0   0   2   0   0   0   2   2   2   2   2   0   0   2   0   0   2   2   2   0   0   0   0   0   0   0   2   0   2   0   0   0   0   2   0   0   2   0   2   2   0   2   2   2   2   0   0   0   0   0   0   2   2   0   2   0   0   0   2   2   0   0   0   0   0   0   0   2   0   0   2   2   2   2   0   2   0   0   0   0   2   0   0   2   2   2   2   2   0   0   2   0   0   0   2   2   2   0   2   2   0   0   0   2   0   0   0   0   2   0   0   0   0   0   2   0   2   0   0   2   0   0   2   0   2   0   0   0   0   0   2   0   2   2   0   0   2   0   0   2   0   2   0   2   2   2   0   2   0   2   0   2   0   2   0   0   0   2   2   0   0   0   2   0
 MK-5-16                2   2   0   0   0   2   0   2   0   0   2   2   0   0   2   2   2   2   0   0   0   2   2   2   0   0   2   0   0   2   2   0   0   2   0   0   0   0   2   0   0   0   2   2   2   2   0   0   0   2   0   2   2   2   2   0   0   0   0   0   0   0   2   0   2   0   0   0   0   2   0   2   2   0   2   2   0   2   2   2   2   0   0   0   0   0   0   2   2   2   2   0   0   0   0   2   0   0   0   0   0   0   0   2   2   0   2   2   2   2   0   2   0   0   0   0   2   2   0   2   2   2   2   2   0   0   2   0   0   0   2   2   2   0   2   2   0   0   0   2   0   0   0   2   2   0   0   0   0   0   2   0   2   0   0   2   0   0   2   0   2   0   0   0   0   0   2   0   2   2   0   0   2   0   0   2   0   2   0   2   2   2   0   2   0   2   0   2   2   2   0   0   0   2   2   0   0   0   2   0
 MK-6-1                 2   2   2   2   2   0   0   2   2   0   0   0   0   2   0   2   2   2   2   0   2   0   2   2   2   2   0   2   2   2   2   0   0   0   0   0   0   0   2   2   0   0   2   0   0   2   2   0   2   2   2   2   0   2   0   2   0   2   2   0   0   0   2   0   0   0   2   0   0   2   2   2   0   0   0   2   0   0   2   2   0   2   0   2   2   2   2   2   2   0   0   0   0   0   2   2   2   0   0   2   2   2   2   2   2   2   2   2   0   0   0   0   0   2   0   2   0   0   2   0   2   0   0   2   2   2   2   2   2   0   2   2   2   2   0   2   2   0   0   0   0   0   0   0   0   2   2   2   0   0   2   0   2   2   2   2   0   0   0   2   2   2   0   2   0   2   2   2   2   2   2   2   0   0   0   0   0   2   0   0   0   2   0   2   2   0   2   0   2   2   2   2   0   0   0   0   2   2   2   2
 MK-6-2                 2   2   0   2   2   0   0   2   2   0   0   0   0   2   0   2   2   2   2   0   2   0   0   2   2   2   0   2   2   2   2   0   0   2   0   0   0   0   2   0   0   0   2   0   0   2   2   0   2   2   2   2   0   0   0   2   0   2   0   0   0   0   2   0   0   0   2   0   0   2   2   2   0   0   0   2   0   0   0   2   0   2   0   2   2   2   0   0   2   0   0   0   2   0   2   2   2   0   0   0   2   2   2   0   2   2   2   0   0   0   0   0   0   2   0   2   0   0   2   0   2   0   0   2   2   2   2   2   2   0   2   2   2   2   0   2   2   0   0   0   0   0   0   0   2   2   2   2   0   0   2   0   2   2   2   2   0   0   0   2   2   2   0   2   2   2   0   2   2   2   0   2   0   0   0   0   0   2   0   0   0   2   0   2   2   2   2   0   2   2   2   2   0   0   2   0   2   2   2   2
 MK-6-3                 2   2   0   2   2   0   0   2   2   0   2   0   0   2   2   2   2   2   2   0   2   0   0   2   2   2   0   2   2   2   2   0   0   2   2   0   2   0   2   0   0   0   2   0   0   2   2   0   2   2   2   2   2   0   0   2   0   2   0   0   0   0   2   0   0   0   2   0   0   2   2   2   0   0   0   2   0   0   0   2   0   2   0   2   2   2   0   0   2   2   0   0   2   0   2   2   2   2   0   0   2   2   2   0   2   2   2   0   0   0   0   0   0   2   0   2   0   0   2   0   2   0   0   2   2   2   2   2   2   0   2   2   0   2   0   0   2   2   0   0   0   0   0   0   2   2   2   2   0   0   2   0   2   2   2   2   0   2   0   0   2   2   0   2   2   2   0   2   2   2   0   2   0   0   0   0   0   0   0   0   0   2   0   2   2   2   2   0   2   2   2   2   0   0   2   0   2   2   2   2
 MK-6-4                 2   2   2   2   2   0   0   2   2   0   0   0   0   2   2   2   2   2   0   0   2   0   0   2   2   2   0   2   2   2   2   0   0   2   2   0   2   0   2   0   0   0   2   0   0   2   2   0   2   2   2   2   0   0   0   2   0   2   0   0   0   0   2   0   0   0   2   0   0   2   2   2   0   0   2   2   0   0   0   2   0   2   0   2   2   2   0   2   2   2   0   0   2   0   2   2   2   2   0   0   2   0   2   0   2   2   2   0   0   0   0   0   0   2   0   2   0   0   2   0   2   0   0   2   2   2   0   2   2   0   2   2   0   0   0   2   2   2   0   0   0   0   0   0   2   2   2   2   0   0   2   0   2   2   2   0   0   2   0   0   2   2   0   2   2   2   0   2   2   2   0   2   0   0   2   0   0   0   0   0   0   0   2   2   2   2   2   0   2   2   0   2   0   0   0   0   2   2   0   2
 MK-6-5                 2   2   0   2   2   0   0   2   2   0   0   0   0   2   2   2   2   2   0   0   2   0   0   2   2   2   0   0   2   2   2   0   0   2   2   0   0   0   2   0   0   0   0   0   0   2   2   0   2   2   2   0   0   0   0   2   0   2   0   0   0   0   2   0   0   0   2   2   0   2   2   2   0   0   2   2   0   0   0   2   0   2   0   2   2   2   0   2   2   2   0   0   2   0   0   2   2   2   2   0   2   0   2   0   2   2   2   0   0   0   0   0   0   2   0   2   2   2   2   0   2   2   0   2   2   2   0   2   2   0   2   2   0   0   0   0   2   2   2   0   2   0   0   0   0   2   2   2   0   0   2   0   2   2   2   0   0   2   2   0   0   2   0   2   2   2   0   2   0   2   0   2   0   0   2   0   0   0   2   0   0   0   2   2   0   2   2   2   2   2   0   2   0   0   0   0   2   2   0   2
 MK-6-6                 2   2   0   2   2   0   0   2   2   0   0   0   2   2   0   2   2   2   0   0   2   0   0   2   2   2   0   0   2   2   2   0   0   2   0   0   0   0   2   0   0   0   0   0   0   2   2   0   2   2   2   0   0   0   0   2   0   2   0   0   0   0   2   2   0   0   2   2   0   2   2   2   0   0   2   2   0   0   0   2   0   2   2   2   2   2   0   2   2   0   0   0   2   0   0   2   2   2   2   0   2   0   2   0   2   2   2   0   0   2   0   2   0   2   2   2   2   2   2   0   2   2   0   0   2   2   0   2   2   0   2   2   0   0   0   0   2   2   2   0   2   0   0   0   0   2   2   2   0   0   2   0   2   2   2   0   0   0   2   0   0   2   2   2   0   2   0   2   0   0   0   2   0   0   2   0   0   0   2   0   0   0   2   2   0   2   2   2   2   2   0   2   2   0   0   0   2   2   0   2
 MK-6-7                 2   2   0   2   2   0   0   2   2   0   0   0   2   2   0   2   2   2   0   0   2   0   0   2   2   2   0   0   2   2   2   0   0   2   0   0   0   0   2   0   0   2   0   0   0   2   2   0   2   2   2   0   0   0   0   2   0   2   0   0   0   0   2   2   0   0   2   2   0   2   2   0   0   0   2   2   0   0   0   2   0   2   2   2   2   2   0   2   0   2   0   0   0   0   0   2   2   2   2   0   2   0   2   0   2   2   2   0   0   2   0   2   0   2   2   2   2   0   2   0   2   2   0   0   2   0   0   2   2   0   2   2   0   0   0   0   0   2   2   0   2   0   0   0   2   2   2   2   0   0   2   0   2   2   2   0   2   0   2   0   0   2   2   2   0   2   0   2   0   2   0   2   0   0   2   0   0   0   2   0   0   2   2   2   0   2   0   0   2   2   0   2   2   0   2   2   2   2   0   2
 MK-6-8                 2   2   0   2   2   0   0   2   2   0   0   0   2   2   0   2   0   2   0   2   2   0   0   2   2   2   0   0   2   0   2   0   0   2   2   0   0   0   2   0   0   2   0   0   0   2   2   2   2   0   2   0   0   0   0   2   0   2   0   0   2   0   2   2   0   0   2   2   0   2   2   0   0   0   2   2   0   0   0   2   0   0   0   2   2   2   0   2   0   2   0   0   0   0   0   2   2   2   2   0   2   0   2   0   2   2   2   0   0   2   0   2   0   2   2   2   2   0   2   0   2   2   0   0   2   0   0   2   2   0   2   2   0   0   0   0   0   2   0   0   2   0   0   2   2   0   2   2   0   0   0   0   2   2   2   0   0   0   2   0   0   2   2   2   0   2   0   2   0   0   0   2   0   0   2   0   0   0   2   0   0   2   2   0   0   0   0   0   2   0   0   2   2   0   2   2   2   2   0   2
 MK-6-9                 2   2   2   2   2   0   0   2   2   0   0   0   2   2   0   2   0   2   0   2   2   0   0   2   2   2   0   2   2   0   2   0   0   0   2   0   0   0   2   0   0   2   0   0   0   2   2   2   2   0   2   0   0   0   0   2   0   2   2   0   2   0   2   2   0   0   2   2   2   2   2   0   0   0   2   2   0   0   2   2   0   0   0   2   2   2   0   2   0   2   0   0   0   2   0   0   2   2   2   0   2   0   2   0   2   2   2   0   0   2   0   2   2   2   2   2   2   0   2   2   2   2   0   0   2   0   0   2   2   0   2   2   0   0   0   0   0   2   2   0   2   0   0   2   2   0   2   2   0   0   0   0   2   2   2   0   0   0   2   0   0   2   2   2   0   0   0   2   0   0   0   2   0   0   2   0   0   0   2   0   0   2   2   0   0   0   0   0   2   0   0   2   0   0   2   2   2   2   2   2
 MK-6-10                2   2   2   2   2   0   0   2   2   0   0   2   2   2   0   2   0   2   0   2   2   0   0   2   2   2   0   2   2   0   2   0   0   0   2   0   0   0   2   0   0   2   0   0   0   0   0   2   2   0   2   0   0   2   2   0   0   2   2   0   2   0   2   2   0   0   0   2   2   2   2   0   0   0   2   2   0   0   2   2   0   0   0   2   2   2   0   0   0   2   0   0   0   2   0   2   2   2   2   0   2   0   2   0   2   2   2   0   0   2   0   2   2   2   2   2   2   0   2   2   0   0   0   0   2   2   2   2   2   0   2   2   0   0   0   0   0   2   2   0   2   2   0   2   2   0   2   2   0   0   0   2   2   2   2   0   0   0   2   0   0   2   2   2   0   0   0   2   0   2   0   2   0   0   2   0   0   0   2   2   0   2   0   2   0   2   0   0   2   2   0   2   0   0   2   2   0   2   2   2
 MK-6-11                2   2   2   2   2   2   0   0   2   0   0   0   2   2   0   2   0   2   0   2   2   0   0   2   2   2   2   2   2   0   2   0   0   0   2   0   0   0   2   0   0   2   0   0   0   0   0   2   2   2   2   0   0   2   2   0   0   2   0   0   2   0   2   2   0   0   2   2   2   2   2   2   0   0   2   0   0   0   2   2   0   0   0   2   2   2   0   0   0   2   0   2   0   2   0   2   2   2   2   0   2   0   2   0   2   0   2   0   2   2   0   2   2   2   2   0   2   0   2   2   0   0   0   0   2   2   2   2   2   0   2   2   0   0   0   0   0   2   2   0   2   2   0   0   2   0   2   2   0   0   2   2   2   2   2   0   0   0   2   0   0   2   2   2   0   0   0   2   0   2   0   2   0   0   2   0   0   0   2   2   0   2   0   2   0   2   0   0   2   2   0   2   0   0   2   2   0   0   2   2
 MK-6-12                2   2   2   2   2   2   0   0   2   0   0   0   0   2   0   2   0   2   0   2   0   0   0   2   2   2   2   2   2   0   2   0   0   0   2   0   0   2   2   0   0   2   0   0   0   0   0   2   2   2   2   0   0   2   2   2   0   2   0   2   2   0   2   2   0   0   2   2   2   2   0   2   0   0   2   0   0   0   2   0   0   2   0   2   2   2   0   0   0   2   0   2   0   2   0   2   2   2   2   0   2   0   2   2   2   0   2   0   2   2   0   2   2   2   2   0   2   0   2   2   0   2   0   0   2   2   2   0   2   2   2   2   0   0   2   0   0   2   2   0   2   2   0   0   2   0   2   2   0   0   2   2   2   2   2   0   0   0   2   0   0   0   2   2   0   0   0   2   0   2   0   2   0   0   2   0   0   0   2   2   0   2   0   2   0   2   0   0   2   2   2   2   0   0   0   2   0   0   2   2
 MK-6-13                2   2   2   2   2   0   0   0   2   0   0   0   2   2   0   2   0   2   0   2   2   0   0   2   2   2   2   2   2   0   2   2   0   0   2   0   0   2   2   0   2   2   0   0   0   0   0   0   2   2   2   0   0   2   2   2   0   2   0   0   2   0   2   2   0   0   2   2   2   2   2   2   0   0   2   0   0   0   2   0   0   2   0   2   2   2   0   0   0   2   0   2   0   2   0   0   2   0   2   0   2   0   2   2   2   0   2   0   2   2   0   2   2   2   2   0   2   0   2   2   0   2   0   0   2   2   2   0   2   0   0   2   0   0   2   0   0   2   2   0   2   2   0   0   2   2   2   2   0   0   0   2   2   0   2   0   0   0   2   0   0   0   2   2   0   0   0   2   0   2   0   2   0   0   2   0   2   0   2   2   0   2   0   2   2   2   0   0   2   2   2   2   0   0   0   2   0   0   2   2
 MK-6-14                2   2   2   2   2   0   0   0   2   0   0   0   2   2   0   2   0   2   0   0   2   0   0   2   0   2   2   2   2   0   2   2   0   0   2   0   0   2   2   0   2   2   0   0   0   0   0   2   2   2   2   0   0   2   2   2   0   2   0   0   2   0   2   2   0   0   2   2   2   2   2   2   0   0   2   0   0   0   2   0   0   2   0   2   0   2   0   0   0   2   0   2   0   2   2   0   2   0   2   0   2   0   2   2   2   0   2   0   2   2   0   2   2   2   2   0   2   0   2   2   0   2   0   0   2   0   2   0   2   0   0   2   0   0   2   0   0   2   2   0   2   2   0   0   0   2   2   2   0   0   0   2   2   0   2   0   0   0   2   0   0   0   2   2   0   0   0   2   0   2   0   2   0   0   2   0   2   2   2   2   0   2   0   2   2   2   0   0   2   2   2   2   0   0   0   2   0   0   2   2
 MK-6-15                2   2   2   2   2   0   0   0   2   0   0   0   2   2   0   2   0   2   2   0   2   0   0   2   0   2   2   2   2   0   2   2   0   0   2   0   0   2   2   0   2   2   0   0   0   0   0   2   2   2   0   0   0   2   2   2   0   2   0   0   2   0   2   2   0   0   2   2   2   2   2   2   0   2   2   0   0   0   2   0   0   2   2   2   0   2   2   0   0   2   0   2   0   2   2   0   2   0   2   0   2   0   2   2   2   0   2   0   0   2   0   2   2   2   2   0   2   0   2   2   0   2   0   0   2   0   2   0   0   0   0   2   0   0   2   0   0   2   2   0   2   2   0   0   0   2   2   2   0   0   0   2   2   0   2   0   0   0   2   0   0   0   2   2   2   2   0   2   0   2   2   2   0   0   2   0   2   2   2   2   0   2   0   2   2   2   0   0   2   2   2   2   2   0   0   2   0   0   2   2
 MK-6-16                0   0   2   2   2   0   0   0   2   0   0   0   2   2   0   2   0   2   2   0   2   0   0   2   0   2   2   2   2   0   2   2   0   0   2   0   0   0   2   0   2   2   2   0   0   0   0   2   2   2   0   0   0   0   2   2   0   0   0   0   2   0   2   2   0   0   2   2   2   0   2   0   0   2   2   2   0   0   2   0   0   2   2   2   0   2   0   0   0   2   0   2   0   2   2   2   2   2   2   0   2   2   2   2   0   0   2   0   2   2   0   2   2   2   2   2   2   2   2   2   0   2   0   0   2   0   2   2   0   0   0   0   0   0   2   0   0   2   0   0   2   2   0   0   0   2   2   2   0   0   0   2   2   0   2   0   0   0   2   0   0   0   2   2   2   2   0   2   0   2   2   2   2   0   2   0   2   2   2   2   0   2   2   2   2   2   0   0   2   2   2   2   2   0   2   2   0   0   2   2
 
!****************************************** Phenotypic Data **********************************************************
!-100.0 is resevred for missing phenotype
SimulatedTrait1        11.5580   13.7495   10.3648    7.6787    8.9212    9.8812   12.0699   12.4348    8.3709   12.7713   11.0709   11.1665    7.7067   11.2885    8.1776   12.7531    9.9766   10.3747   12.4593    8.1438   11.8657    7.1799    8.3661    8.1811   11.4040   11.9014    9.9017   10.7053   10.3250   10.1534   10.3276    9.6856    7.8701   11.0933   10.9805    8.1684    9.2553    9.6538   10.3717    9.9429    7.9708    9.4353    9.4717   10.9324    9.4020   10.3709    8.5053    7.1244    8.0615    8.4371    7.6390    8.2390    9.6580   10.3748   11.0238    9.7364   10.0220    9.6195   11.5225   10.8481   11.0042    8.9001    9.0598    5.6724    9.4951    8.4133    8.9770    9.6949   10.8136   12.0422   11.2360   11.8387    9.5118    9.1250    9.7044   10.2020   12.4629    7.1369    7.4677    8.3167   10.9201   10.0724    8.8250   10.7161   10.2270   10.3984    8.9232   10.8637   11.3536   12.1946    7.8410    8.9455   10.4300   10.5737    9.9153    8.2510   10.8366    7.4029   11.8649    9.5460   10.7307    9.9176   11.8097   10.7331   10.2611    8.7826    9.2487    9.5619    9.9478   10.7344    9.8332   13.0431    9.6771   11.0236    7.3257    7.8222   11.1072   10.7249    8.7999    9.2992   10.0079   10.3465   13.5451   10.4261    9.3815    7.8854   10.3653    9.5427   11.6789    7.4258   10.2727    9.1189   10.4165    8.6164   12.0646    7.7232   10.3522   11.5494   10.4212   12.1299    6.3321    7.8229   11.2589   10.2301    9.4624    6.7033    9.4257   10.4210   10.1207   11.1541   10.6736   11.5292   10.8161    7.6516    9.4593    9.6629   10.2052    8.2134    9.3189    8.9327    8.0124    8.3996    9.6556   10.5541    8.5537    8.6803   12.1730   11.9365    8.4217   11.4194   11.2298    8.8866   10.1283    8.6626   11.4862    8.8380   10.0877   10.0506    9.0206   12.9897    9.8809   11.0751    8.2759    7.5453    8.3720    8.9381    9.8448    9.1790    9.5575   10.6921    9.6190    9.7963   10.5027   10.0590    8.2989   13.5129   10.9206    9.0332   11.1572   12.6302
SimulatedTrait2        15.4825   16.6629   18.0346   15.2525   16.1426   13.7116   14.6093   15.9791   14.4724   14.7636   17.1714   13.8262   14.3287   18.0925   15.5948   14.8605   15.0157   12.7098   15.1695   15.5372   15.8773   13.8563   15.0774   14.5201   18.7727   15.5849   14.3635   14.1984   14.9980   16.8179   15.9826   15.9132   13.3151   16.6507   14.1369   14.0313   14.5188   13.6530   13.7348   12.9205   15.1040   14.1355   14.6244   16.4670   12.6174   12.5431   17.8958   15.9547   14.7894   12.6692   16.4008   14.3318   15.6407   15.0944   15.8434   17.8609   13.0100   13.5434   15.4389   14.7442   16.4289   16.5332   14.4393   13.6783   15.0842   12.7540   14.5031   14.3406   15.3813   15.7683   15.6040   15.1494   12.6593   13.7820   13.5578   14.7633   15.5206   13.8126   16.0874   14.5007   15.5524   16.2586   15.1926   13.8722   14.9745   16.1700   16.4786   15.0805   15.8862   14.5077   14.7362   17.3103   13.9039   16.8146   12.4272   16.7617   15.1884   14.8625   17.0294   15.8215   14.4185   14.8997   15.0839   13.1345   16.5775   15.6291   14.5415   17.0232   16.1814   16.1638   14.2927   16.3241   16.2941   13.1022   14.0509   14.8012   16.2654   13.3220   13.3343   15.1848   14.5723   13.1813   15.4537   15.8737   16.4112   15.0959   13.7859   15.2314   15.0975   13.5708   15.1651   13.1816   14.7034   15.2871   18.1293   15.2100   15.0781   14.2789   12.8059   16.2275   14.0364   12.0565   14.8434   16.7665   15.4680   12.2927   13.3869   15.9551   13.9068   14.9807   13.9939   14.5757   14.6092   15.2927   13.1217   16.4467   15.0247   14.8918   13.9382   18.7691   15.1849   14.7592   13.7267   12.9378   15.3483   13.6816   17.0742   11.9612   14.0746   14.4140   14.6278   13.8404   13.4590   15.3950   15.4779   14.1163   17.5959   16.9222   15.2419   15.8667   16.8759   15.5047   15.1967   15.3478   14.0580   12.8656   16.6488   14.7567   11.5195   12.9757   14.9152   14.4979   16.0822   15.8259   16.1868   15.9665   15.6525   15.2379   17.8109   15.7931
 
