# Supplementary material for: Inclusive Composite Interval Mapping of QTL by Environment Interactions in Biparental Populations
Source: PLoS One. 2015 Jul 10;10(7):e0132414. doi: 10.1371/journal.pone.0132414 (PMC4498613; doi:10.1371/journal.pone.0132414)
Supplement: S3 File — (ZIP) [file pone.0132414.s003.zip › Simulation for unliked model/Simulated popualtions/run_00030.met]

!**********************Note: lines staring with "!" are remarks and will be ignored in the program********************
!*********************************General Information**********************************
!Assuming F1 = P1 x P2, populations available in QTL IciMapping are: 
!  1, P1BC1F1 = P1 x F1, the first backcrossing where P1 is used as the recurrent parent;
!  2, P2BC1F1 = P2 x F1, the first backcrossing where P2 is used as the recurrent parent;
!  3, F1DH, F1-derived doubled haploids; 
!  4, RIL or F1RIL, recombination inbred lines through the repeated selfing of F1;
!  5, P1BC1RIL, recombination inbred lines through the repeated selfing of P1BC1F1;
!  6, P2BC1RIL, recombination inbred lines through the repeated selfing of P2BC1F1;
!  7, F2, the selfing generation of F1;
!  8, F3, the selfing generation of F2;
!  9, P1BC2F1, the second backcrossing where P1 is used as the recurrent parent; 
! 10, P2BC2F1, the second backcrossing where P2 is used as the recurrent parent;
! 11, P1BC2RIL, recombination inred lines through the repeated selfing of P1BC2F1; 
! 12, P2BC2RIL, recombination inred lines through the repeated selfing of P2BC2F1; 
! 13, P1BC1F2, the selfing generation of P1BC1F1; 
! 14, P2BC1F2, the selfing generation of P2BC1F1; 
! 15, P1BC2F2, the selfing generation of P1BC2F1; 
! 16, P2BC2F2, the selfing generation of P2BC2F1; 
! 17, P1BC1DH, P1BC1F1-derived doubled haploids; 
! 18, P2BC1DH, P2BC1F1-derived doubled haploids; 
! 19, P1BC2DH, P1BC2F1-derived doubled haploids; 
! 20, P2BC2DH, P2BC2F1-derived doubled haploids; 
   3      !Mapping Population (see remarks above)
   2      !Mapping Function (1 for Kosambi; 2 for Haldane; 3 for Morgan)
   2      !Marker Space Type (1 for intervals; 2 for positions)
   1      !Marker Space Unit(1 for centiMorgans; 2 for Morgan)
   6      !Number of Chromosomes (or Linkage Groups)
 200      !Size of the mapping population
   2      !Number of environments
 
!***************************************** Chromosomes and Linkage Maps **********************************************
!Chromosome                 NumMarkers
-CH1                        16
-CH2                        16
-CH3                        16
-CH4                        16
-CH5                        16
-CH6                        16
!Linkage map (Marker name followed by position or the interval length)
 MK-1-1                1     0.000
 MK-1-2                1    10.000
 MK-1-3                1    20.000
 MK-1-4                1    30.000
 MK-1-5                1    40.000
 MK-1-6                1    50.000
 MK-1-7                1    60.000
 MK-1-8                1    70.000
 MK-1-9                1    80.000
 MK-1-10               1    90.000
 MK-1-11               1   100.000
 MK-1-12               1   110.000
 MK-1-13               1   120.000
 MK-1-14               1   130.000
 MK-1-15               1   140.000
 MK-1-16               1   150.000
 MK-2-1                2     0.000
 MK-2-2                2    10.000
 MK-2-3                2    20.000
 MK-2-4                2    30.000
 MK-2-5                2    40.000
 MK-2-6                2    50.000
 MK-2-7                2    60.000
 MK-2-8                2    70.000
 MK-2-9                2    80.000
 MK-2-10               2    90.000
 MK-2-11               2   100.000
 MK-2-12               2   110.000
 MK-2-13               2   120.000
 MK-2-14               2   130.000
 MK-2-15               2   140.000
 MK-2-16               2   150.000
 MK-3-1                3     0.000
 MK-3-2                3    10.000
 MK-3-3                3    20.000
 MK-3-4                3    30.000
 MK-3-5                3    40.000
 MK-3-6                3    50.000
 MK-3-7                3    60.000
 MK-3-8                3    70.000
 MK-3-9                3    80.000
 MK-3-10               3    90.000
 MK-3-11               3   100.000
 MK-3-12               3   110.000
 MK-3-13               3   120.000
 MK-3-14               3   130.000
 MK-3-15               3   140.000
 MK-3-16               3   150.000
 MK-4-1                4     0.000
 MK-4-2                4    10.000
 MK-4-3                4    20.000
 MK-4-4                4    30.000
 MK-4-5                4    40.000
 MK-4-6                4    50.000
 MK-4-7                4    60.000
 MK-4-8                4    70.000
 MK-4-9                4    80.000
 MK-4-10               4    90.000
 MK-4-11               4   100.000
 MK-4-12               4   110.000
 MK-4-13               4   120.000
 MK-4-14               4   130.000
 MK-4-15               4   140.000
 MK-4-16               4   150.000
 MK-5-1                5     0.000
 MK-5-2                5    10.000
 MK-5-3                5    20.000
 MK-5-4                5    30.000
 MK-5-5                5    40.000
 MK-5-6                5    50.000
 MK-5-7                5    60.000
 MK-5-8                5    70.000
 MK-5-9                5    80.000
 MK-5-10               5    90.000
 MK-5-11               5   100.000
 MK-5-12               5   110.000
 MK-5-13               5   120.000
 MK-5-14               5   130.000
 MK-5-15               5   140.000
 MK-5-16               5   150.000
 MK-6-1                6     0.000
 MK-6-2                6    10.000
 MK-6-3                6    20.000
 MK-6-4                6    30.000
 MK-6-5                6    40.000
 MK-6-6                6    50.000
 MK-6-7                6    60.000
 MK-6-8                6    70.000
 MK-6-9                6    80.000
 MK-6-10               6    90.000
 MK-6-11               6   100.000
 MK-6-12               6   110.000
 MK-6-13               6   120.000
 MK-6-14               6   130.000
 MK-6-15               6   140.000
 MK-6-16               6   150.000
!*********************************** Marker Types ********************************************************************
!Co-dominant marker: When heterozygote F1 is present, P1 is coded as 2, F1 is coded as 1, and P2 is coded as 0; Otherwise, P1 is coded as 2, and P2 is coded as 0. 
!Dominant marker: When heterozygote F1 is present, P1 and F1 are coded as 12, and P2 is coded as 0; Otherwise, P1 is coded as 2, and P2 is coded as 0.  
!Recessive markers: When heterozygote F1 is present, P1 is coded as 2, and F1 and P2 are coded as 10; Otherwise, P1 is coded as 2, and P2 is coded as 0. 
!Missing marker is coded as -1. 
 MK-1-1                 2   2   0   0   0   2   0   2   0   0   2   2   0   0   2   2   0   0   2   2   2   2   2   2   0   2   2   2   0   0   0   0   2   0   2   0   2   0   2   0   2   2   2   0   2   2   0   2   0   2   2   0   0   0   0   2   0   2   0   2   0   0   2   0   0   2   0   2   0   2   0   2   0   0   2   0   0   2   0   2   2   0   2   0   2   2   2   2   2   0   0   2   2   0   2   2   0   2   0   2   2   2   2   0   2   0   0   2   2   0   2   0   2   2   0   2   0   0   2   2   2   0   2   0   0   2   2   0   0   2   0   2   2   2   2   2   2   0   0   2   0   2   0   2   2   0   0   2   0   2   0   2   0   0   0   2   2   2   0   0   0   2   2   0   0   0   2   2   2   2   0   2   2   0   0   0   2   0   0   2   2   2   0   2   2   2   0   0   2   0   2   0   2   2   2   2   0   2   2   2
 MK-1-2                 2   2   0   0   0   2   0   2   0   0   2   2   0   0   2   2   0   0   2   2   2   2   2   2   0   2   2   2   0   0   0   0   0   2   2   2   2   0   2   0   2   2   2   0   2   2   2   2   0   2   2   0   0   0   2   2   0   0   0   2   0   0   2   0   0   2   0   0   0   2   0   2   0   0   2   0   0   2   0   2   2   0   2   0   2   0   2   2   2   2   2   2   2   0   2   2   0   2   0   2   2   2   2   0   2   0   0   2   2   0   2   0   2   2   0   2   0   0   2   0   2   0   2   0   0   2   2   0   0   2   0   2   2   0   2   2   2   0   0   2   0   2   0   2   2   0   0   2   0   2   0   2   0   0   0   2   2   2   0   0   0   2   2   0   0   0   2   2   2   2   0   2   0   0   0   0   2   0   0   2   2   2   0   2   0   2   0   0   0   0   2   0   2   2   2   0   0   2   2   2
 MK-1-3                 2   0   0   0   0   2   0   2   0   0   2   0   0   0   2   2   0   0   2   2   0   2   2   2   0   2   2   2   0   0   0   0   0   2   0   2   2   0   2   0   2   2   2   0   2   2   2   0   0   2   2   0   0   0   2   2   0   0   0   2   0   2   2   0   0   2   0   0   0   2   0   2   2   0   2   0   0   2   0   2   0   0   2   0   2   0   2   2   2   2   2   2   2   0   2   2   0   0   0   2   0   2   2   0   2   0   0   2   2   0   2   0   2   2   2   2   0   0   2   0   0   0   0   2   0   2   2   0   0   2   0   2   2   0   2   2   0   0   0   2   0   2   0   2   2   0   0   2   0   2   0   2   2   0   0   2   2   2   0   0   0   2   2   0   0   0   2   2   2   2   0   2   0   0   0   0   2   0   0   2   2   2   0   2   0   2   0   0   0   2   2   0   2   2   2   0   0   0   2   0
 MK-1-4                 2   0   0   0   0   2   0   0   0   0   2   0   0   0   0   2   2   0   2   2   0   2   0   2   0   2   2   2   0   0   0   0   0   2   0   2   0   0   2   2   2   2   2   0   2   2   2   0   0   2   2   0   2   0   2   2   0   0   0   2   0   2   2   0   0   2   0   0   2   2   0   2   2   0   2   0   0   2   0   2   0   0   2   0   0   0   2   2   2   2   2   2   2   0   2   2   0   0   0   2   0   2   2   0   2   0   0   2   2   0   2   0   2   2   2   0   0   0   2   0   0   0   0   2   0   2   2   0   2   0   0   2   0   0   2   2   0   0   0   2   0   2   0   2   2   0   0   2   0   2   0   2   2   0   0   2   2   2   0   0   0   2   2   2   0   0   2   2   0   2   0   2   2   0   0   0   2   0   0   2   0   2   0   2   0   2   0   0   0   2   2   0   2   2   2   0   0   0   2   0
 MK-1-5                 0   0   0   0   0   2   2   0   0   0   2   0   0   0   0   2   2   0   2   2   0   2   0   2   0   0   0   2   0   0   0   0   0   2   2   0   0   0   2   2   2   2   2   0   2   2   2   0   0   2   2   0   2   0   2   2   0   0   0   2   0   0   2   0   0   2   0   2   2   2   0   2   2   0   2   0   0   2   0   2   2   0   2   0   0   0   2   2   2   2   2   2   2   0   2   2   0   0   2   0   0   2   2   0   2   0   0   2   2   0   2   0   0   2   2   0   0   0   2   0   0   0   0   2   0   2   2   2   2   0   0   2   0   0   2   2   0   0   0   2   0   2   0   2   2   0   2   2   0   2   0   2   0   0   0   2   2   2   0   0   0   2   2   2   0   2   2   2   0   2   0   2   2   0   0   0   2   0   0   2   0   2   0   2   2   2   0   0   0   2   2   0   2   2   2   0   0   0   2   0
 MK-1-6                 0   0   0   0   0   2   2   0   0   0   2   0   0   0   0   2   2   0   2   2   0   2   0   2   0   0   0   2   0   0   0   0   0   2   2   0   0   0   2   2   2   2   2   2   2   2   2   0   0   2   2   0   2   0   2   0   0   0   0   2   0   0   2   0   2   2   0   2   2   2   0   2   2   0   2   0   0   2   0   2   2   0   2   0   0   0   0   2   2   2   2   2   2   0   2   2   0   0   2   0   0   2   0   0   2   0   0   2   2   0   2   0   0   2   2   0   0   0   2   0   0   0   0   2   0   2   2   2   2   0   0   2   0   0   2   2   0   0   0   2   0   2   0   2   2   0   0   2   0   2   0   2   0   0   0   2   2   2   2   0   0   2   2   2   0   2   2   2   0   2   0   2   2   0   0   0   2   2   0   2   0   2   0   2   2   2   0   0   0   2   2   2   2   2   2   0   0   0   2   0
 MK-1-7                 0   0   0   0   0   2   2   0   0   0   2   0   0   0   0   2   2   0   2   2   0   2   2   2   0   0   0   2   0   0   0   2   0   0   2   0   0   0   2   2   2   2   2   2   2   2   2   2   0   2   2   0   2   0   2   2   0   0   0   2   0   0   2   0   2   2   0   2   0   2   0   0   2   0   2   0   0   2   0   2   2   0   2   0   0   0   0   2   2   2   2   2   2   0   2   2   0   0   2   0   2   2   0   0   0   0   0   2   0   0   2   0   0   2   2   0   0   0   2   0   0   0   0   2   0   2   2   2   2   2   2   2   0   0   2   2   0   0   0   2   2   0   0   2   2   0   0   2   0   2   0   2   0   0   0   0   2   2   2   0   2   2   0   2   0   2   2   2   2   0   0   2   2   0   0   0   2   2   0   2   0   2   0   2   2   2   0   0   0   2   2   2   2   2   2   0   0   2   2   0
 MK-1-8                 0   0   0   2   0   2   2   2   0   0   2   0   0   0   0   2   2   0   2   2   0   2   2   2   0   0   0   2   0   0   0   2   0   2   2   0   0   0   2   2   2   2   0   2   2   0   2   2   0   2   2   0   2   0   2   2   0   0   0   2   0   0   2   0   0   2   0   2   0   2   0   0   2   0   2   0   0   2   2   2   2   0   2   0   0   0   0   0   2   2   2   2   2   0   2   2   2   0   2   2   2   2   0   0   0   0   0   2   0   0   2   2   0   2   2   0   0   0   2   0   0   0   0   2   0   2   2   2   2   2   2   2   0   0   2   2   0   0   0   2   2   0   0   2   2   0   0   2   0   2   0   2   2   0   0   0   2   2   2   0   2   2   0   2   0   2   2   2   2   0   0   2   2   0   0   0   2   2   0   2   0   2   0   2   2   0   0   0   2   2   2   2   0   2   2   0   2   2   2   0
 MK-1-9                 0   0   0   2   0   2   2   2   0   0   2   0   0   0   0   2   2   0   2   2   0   2   2   0   0   2   0   2   0   0   2   2   0   2   2   0   0   0   2   2   2   2   0   2   2   0   2   2   0   2   2   2   2   0   0   2   0   0   0   2   0   0   2   0   0   2   0   2   0   2   0   0   0   0   2   0   0   2   2   2   2   0   2   0   0   2   0   0   2   2   2   2   2   0   2   2   2   0   2   2   2   2   0   0   0   0   0   2   0   2   2   2   0   2   2   0   0   0   2   0   0   0   0   2   0   2   2   2   2   2   2   2   2   0   0   2   0   2   0   2   2   2   0   2   0   0   0   2   0   2   0   2   0   0   0   0   2   2   2   0   2   2   2   2   0   2   2   2   0   0   0   0   2   0   0   0   2   2   0   2   0   2   0   2   2   0   0   0   2   2   2   2   0   2   2   0   2   0   2   0
 MK-1-10                0   0   0   2   0   2   0   2   2   0   2   0   0   0   2   2   2   0   2   2   0   2   2   0   0   0   0   2   0   0   2   2   0   2   2   0   0   0   2   2   2   2   0   2   2   0   2   2   0   2   2   0   2   0   0   2   0   0   0   2   0   0   2   2   0   2   0   2   0   2   2   0   0   0   2   0   0   2   2   0   2   0   2   2   0   2   0   0   2   2   2   2   2   2   0   2   2   0   0   2   2   2   0   0   0   0   0   2   0   2   2   2   0   2   0   0   0   0   2   0   0   0   0   2   0   2   2   0   2   2   2   2   2   0   0   2   0   2   0   2   2   2   0   0   0   0   0   2   0   0   0   2   0   0   0   0   2   2   2   0   2   2   2   2   0   2   2   2   0   0   0   0   2   0   0   0   2   2   0   2   0   2   0   2   2   0   0   0   2   0   0   0   0   2   2   0   2   0   2   0
 MK-1-11                0   0   0   2   0   2   0   2   2   0   0   0   0   0   2   2   0   2   2   2   0   2   2   0   0   0   0   2   0   2   2   2   0   2   2   0   0   2   2   2   0   0   0   2   2   0   2   2   0   2   2   0   2   0   0   2   0   2   0   2   0   0   2   2   0   2   0   2   0   2   2   0   0   0   2   0   0   2   2   2   2   0   2   2   0   2   0   0   2   2   2   0   2   2   0   2   0   2   0   2   2   2   0   0   0   0   0   2   0   2   2   2   0   2   0   0   0   2   2   0   0   0   0   0   0   2   2   0   2   2   2   2   0   0   0   2   0   2   0   2   2   2   0   2   0   0   0   2   0   2   0   2   0   0   0   0   2   2   2   0   2   2   2   2   0   2   2   2   0   0   0   0   0   0   0   0   2   2   0   2   0   2   0   2   2   0   0   0   2   0   2   0   0   2   2   0   2   0   2   0
 MK-1-12                0   0   0   2   0   2   0   0   2   2   0   0   0   0   0   2   0   2   2   2   0   0   2   0   2   0   0   2   2   2   2   2   0   2   2   0   0   2   2   2   0   0   0   2   2   0   2   2   0   2   2   0   0   0   0   2   0   0   0   0   0   0   2   2   0   0   0   2   0   2   2   0   0   0   2   0   0   2   2   2   2   0   2   2   0   2   0   0   2   2   2   0   2   2   0   2   0   2   0   2   2   2   0   0   0   0   0   2   0   2   2   2   0   2   0   0   0   2   2   0   0   0   0   0   0   2   2   0   2   2   2   2   0   2   0   0   0   2   0   2   0   2   0   2   0   0   0   2   0   2   0   0   0   2   0   0   2   2   2   2   2   2   2   2   0   0   2   0   0   0   0   0   0   0   0   0   2   2   0   0   0   2   0   2   2   0   0   0   0   0   0   0   0   2   2   0   0   0   2   0
 MK-1-13                0   0   0   2   0   2   2   0   2   2   0   0   0   0   0   2   0   2   2   2   0   0   2   0   2   0   0   2   2   2   2   2   0   2   2   0   2   2   2   0   0   0   0   2   2   2   2   2   0   2   2   0   0   0   0   2   0   0   0   0   0   0   2   2   0   0   0   2   0   2   2   0   0   0   2   0   0   2   2   2   2   0   2   2   0   2   0   2   2   2   2   0   2   2   0   2   0   2   0   2   2   2   0   0   0   0   0   2   2   2   2   2   0   2   0   0   0   2   2   0   0   0   0   0   0   2   2   0   2   2   2   2   0   0   2   0   0   2   0   2   0   2   0   2   0   0   0   2   0   2   0   0   0   2   0   0   2   2   2   2   2   2   2   2   0   0   2   0   0   0   0   0   0   0   0   0   2   0   0   0   0   2   0   2   2   0   0   2   0   0   0   0   0   2   2   0   0   0   2   0
 MK-1-14                0   0   0   2   0   2   2   0   2   2   0   0   0   0   0   2   0   2   0   2   0   0   2   0   2   0   0   0   2   2   2   0   0   2   2   0   2   0   2   0   0   0   2   2   0   0   2   2   0   2   2   0   0   0   0   2   0   0   0   0   0   2   2   2   0   0   0   2   0   2   2   2   0   0   2   2   0   2   2   0   2   0   2   2   0   2   0   2   2   2   2   0   0   2   0   2   0   2   0   2   2   2   0   0   0   0   0   2   2   2   2   2   0   2   0   0   0   0   2   0   0   0   0   0   2   2   2   0   2   2   2   2   0   0   2   2   0   2   2   2   0   2   0   2   0   0   0   2   0   2   0   0   0   2   0   0   2   2   2   2   2   2   2   2   0   0   2   0   2   0   0   0   2   0   0   0   2   0   0   0   0   2   0   2   2   0   0   0   2   0   0   0   0   2   2   0   0   0   2   0
 MK-1-15                0   0   0   2   2   2   2   0   2   2   0   0   0   0   0   2   2   2   0   2   0   0   0   0   2   0   0   0   2   2   2   0   0   2   2   0   2   0   2   2   0   0   2   2   0   0   2   2   0   2   2   0   0   0   0   2   0   0   0   0   0   2   2   2   0   0   0   0   0   2   2   2   0   0   2   2   0   2   2   0   2   0   2   2   0   2   0   2   2   0   2   0   2   2   0   2   0   2   0   2   2   2   0   0   0   0   0   2   2   2   2   2   0   2   0   0   0   0   2   0   0   0   0   0   2   2   2   0   2   2   2   2   0   0   2   2   0   2   2   0   0   2   0   2   0   0   0   2   0   2   0   0   2   2   0   0   2   2   2   0   2   2   0   2   0   0   2   0   0   0   2   0   0   0   0   0   2   0   0   0   0   0   0   0   2   0   0   0   2   0   2   2   2   2   2   0   0   0   0   0
 MK-1-16                0   0   0   2   2   2   2   0   2   2   0   0   0   0   0   2   0   2   0   2   0   0   0   0   2   0   0   0   2   2   2   0   2   2   2   0   2   0   2   2   0   0   2   2   0   0   2   2   0   2   2   0   0   0   0   2   0   0   0   0   0   2   2   2   0   0   0   0   0   2   2   2   0   0   2   2   0   2   2   0   0   0   2   2   0   2   0   2   2   0   2   0   2   2   0   2   0   2   0   2   2   2   0   2   0   0   0   2   2   2   2   2   0   2   0   0   2   0   2   0   0   0   0   0   2   0   2   0   2   2   2   2   0   0   2   2   0   2   2   2   0   2   0   2   0   0   0   2   0   2   0   0   2   2   0   0   2   2   2   2   2   2   0   2   0   0   2   0   0   0   2   0   0   0   0   0   2   0   0   0   0   0   0   0   2   0   0   2   2   0   2   2   2   2   2   0   0   0   0   0
 MK-2-1                 0   2   0   2   0   0   2   0   2   0   2   2   2   2   2   2   2   2   0   0   0   0   2   2   0   0   2   0   0   0   2   2   0   2   0   0   0   0   2   0   0   2   0   0   0   0   0   2   2   0   2   0   2   2   0   0   0   0   0   0   0   0   2   0   0   2   2   2   2   2   2   0   2   0   0   2   2   2   0   0   2   0   0   2   2   0   2   0   0   2   2   0   2   0   0   2   2   2   0   0   2   2   2   0   0   2   0   2   0   2   2   2   0   2   2   0   2   2   0   2   0   0   2   0   0   2   0   2   0   0   0   2   0   0   0   0   2   0   0   0   0   0   2   2   2   2   0   0   2   0   0   2   0   0   2   2   2   0   2   0   2   2   0   2   2   2   2   2   2   0   0   0   2   2   2   2   2   0   2   0   2   0   0   2   0   2   2   0   0   0   0   2   2   0   2   0   2   0   2   2
 MK-2-2                 2   2   0   2   0   2   0   0   2   0   2   2   2   2   2   2   2   2   2   0   0   0   2   2   0   0   2   2   2   0   2   2   0   2   0   2   0   0   2   2   0   2   0   2   0   0   0   2   2   0   2   0   2   2   2   0   0   0   0   0   2   0   2   0   0   2   2   2   2   2   2   0   2   0   0   2   2   0   0   0   2   0   0   2   2   0   2   0   0   2   2   0   2   0   0   2   2   2   0   0   2   2   2   0   0   2   0   2   2   2   0   2   0   0   2   0   2   2   0   2   0   0   2   0   0   2   0   2   0   2   0   2   0   0   0   0   2   2   0   0   0   0   2   2   2   2   0   0   2   0   0   2   0   2   2   2   2   0   2   0   2   2   0   2   2   2   2   2   2   0   0   0   2   2   2   0   2   0   0   0   2   0   0   0   0   2   0   0   0   0   0   2   2   0   2   0   2   2   0   2
 MK-2-3                 2   0   0   2   0   2   0   0   2   0   2   2   2   2   0   2   2   2   2   0   0   0   0   2   0   0   2   0   2   0   2   2   0   2   0   2   2   0   0   2   0   2   0   2   0   0   0   2   2   0   2   0   2   2   2   0   0   0   0   0   2   0   2   0   0   0   2   2   2   2   2   0   2   0   0   2   2   2   0   0   2   0   0   2   2   0   2   0   0   2   2   0   2   0   0   2   2   2   0   0   2   2   2   0   0   2   0   2   0   2   0   2   0   0   2   2   2   2   0   2   0   0   2   0   0   2   0   2   0   0   0   2   0   0   0   2   2   2   0   0   0   0   2   2   0   2   0   0   2   0   0   2   0   2   2   2   2   0   2   0   2   0   0   2   0   2   0   2   2   0   0   0   2   2   2   0   2   0   0   0   2   0   0   0   0   2   0   0   0   0   0   2   2   0   2   0   2   2   0   2
 MK-2-4                 2   0   0   2   0   2   0   0   0   0   2   2   2   2   0   2   2   2   2   2   0   0   0   2   2   0   0   2   2   0   2   2   0   2   0   0   2   0   0   2   0   2   0   2   2   2   0   2   0   0   2   0   2   2   2   0   0   0   0   2   2   0   2   0   0   0   2   2   2   2   2   0   2   0   0   2   2   2   0   2   2   0   0   2   2   0   2   2   0   2   2   2   2   0   0   0   0   2   2   0   2   2   2   0   0   2   0   2   0   2   0   2   0   0   2   2   2   2   0   2   0   0   2   0   0   2   0   2   0   0   0   2   0   0   0   2   2   2   0   0   2   0   2   2   0   2   0   0   2   2   0   2   0   2   2   2   2   0   2   0   2   0   0   2   0   2   0   2   2   0   0   0   2   2   2   0   2   0   2   0   2   0   0   0   0   2   0   2   0   0   0   2   2   0   0   0   2   2   0   2
 MK-2-5                 2   0   0   2   0   2   0   0   0   0   2   2   2   2   2   2   2   2   2   2   0   0   0   2   2   2   0   2   2   0   2   2   0   2   0   0   2   0   0   2   0   2   0   2   2   2   0   2   0   2   2   0   2   2   2   0   0   0   0   2   2   0   2   0   0   0   2   2   2   2   2   0   0   0   0   2   2   2   0   2   2   0   0   2   2   0   2   2   0   2   2   0   0   2   0   0   2   0   0   0   2   2   2   0   0   2   0   2   0   2   2   2   0   2   2   2   2   2   2   0   0   0   0   2   0   0   0   2   0   0   0   0   0   0   0   2   2   0   0   2   2   0   2   0   0   2   0   0   2   2   0   2   0   2   2   2   2   0   2   0   2   0   0   2   2   2   0   2   0   0   0   0   2   2   2   0   2   0   2   0   2   0   0   0   0   2   0   0   0   0   0   2   2   0   0   0   2   2   0   2
 MK-2-6                 2   0   0   2   2   2   0   0   0   0   2   2   2   2   2   2   2   2   2   2   0   0   0   0   2   2   0   0   2   0   2   2   0   2   0   0   2   0   0   2   0   0   0   2   2   2   0   2   0   2   0   0   2   2   2   2   0   0   0   2   2   0   2   0   0   0   2   2   0   2   2   0   0   0   0   0   2   2   0   2   2   0   0   2   2   0   2   2   0   2   2   0   0   2   0   2   2   2   0   0   2   2   2   0   0   2   0   0   0   2   2   2   0   2   2   2   2   2   2   0   0   0   0   2   0   0   0   2   2   0   0   0   0   0   0   2   2   2   0   2   2   0   2   0   0   2   0   0   2   0   0   2   0   2   2   2   2   0   2   0   2   0   0   2   2   2   0   2   0   2   0   0   2   2   2   0   2   0   2   0   2   0   0   0   0   2   0   0   0   0   0   2   2   0   0   0   0   2   0   2
 MK-2-7                 2   0   0   2   2   2   0   2   0   0   2   2   2   2   2   2   2   2   2   2   0   0   0   0   2   2   0   0   2   0   2   2   0   2   0   0   2   2   0   2   2   0   0   2   2   2   0   0   0   2   0   0   2   2   2   2   0   0   2   2   2   0   0   0   0   0   2   2   2   2   2   2   0   0   0   0   2   2   0   2   2   0   0   2   2   0   2   2   0   2   2   0   0   2   0   2   2   2   0   0   2   0   2   0   0   2   0   0   0   2   2   2   0   2   2   2   2   2   2   0   0   2   0   2   0   0   0   2   2   2   0   0   2   0   0   0   2   2   0   2   2   0   2   0   0   0   0   0   2   0   0   2   0   2   2   2   2   0   2   0   2   0   0   2   2   2   0   2   0   2   0   0   0   2   2   0   2   0   2   0   2   0   2   2   0   2   0   0   0   0   0   2   2   0   0   2   0   2   0   2
 MK-2-8                 2   0   0   2   2   2   0   0   2   0   2   2   0   2   2   2   2   2   2   2   0   0   2   0   2   2   0   0   2   0   2   2   2   2   0   0   2   2   0   0   2   0   0   0   0   2   0   0   2   2   0   0   2   2   0   2   0   0   2   2   2   0   0   0   0   0   2   2   2   2   2   2   0   0   0   0   2   2   0   2   2   0   0   2   2   0   2   2   0   2   2   2   0   2   2   0   2   0   0   0   2   0   0   2   0   2   2   0   2   2   2   2   2   2   2   2   0   2   2   0   2   0   0   2   0   0   0   2   2   2   0   0   2   0   0   0   2   2   0   2   2   0   2   0   0   2   0   0   2   0   0   2   0   2   2   2   2   0   2   0   2   0   0   2   2   2   0   2   0   2   0   0   0   2   2   0   2   0   2   0   2   0   2   2   0   2   0   0   0   0   0   2   0   0   0   2   2   0   0   2
 MK-2-9                 0   0   0   2   2   2   0   0   2   0   2   2   0   2   0   2   2   2   2   2   0   0   2   0   2   2   0   0   2   0   2   2   2   2   0   0   2   2   0   0   2   0   0   2   0   2   0   0   2   2   0   0   0   2   0   2   0   0   2   2   2   0   0   0   0   0   2   2   2   2   0   2   0   0   0   0   2   2   0   0   2   0   0   2   2   0   2   2   0   2   2   2   0   2   2   0   2   0   0   2   2   0   0   2   0   2   2   0   2   2   0   2   2   0   2   2   0   2   2   0   2   0   0   2   0   2   0   2   0   0   0   0   2   0   0   0   0   2   0   2   2   0   2   0   0   2   0   2   2   0   0   2   0   2   2   2   2   0   2   2   2   0   0   2   2   2   0   2   0   2   0   0   0   2   2   0   2   0   2   0   2   0   2   0   0   2   0   0   2   0   0   2   0   0   0   2   2   2   0   2
 MK-2-10                2   2   0   0   2   2   0   0   2   0   2   2   0   0   0   2   2   2   0   2   2   0   2   0   2   2   0   2   0   0   2   2   2   2   0   0   0   2   0   0   2   2   0   2   0   2   0   0   2   2   0   0   0   2   0   2   0   0   2   2   0   0   0   0   0   0   2   0   2   2   0   2   0   0   0   2   2   2   0   0   0   0   0   2   2   0   2   2   0   2   0   2   0   2   2   0   2   0   0   2   2   0   0   2   0   2   2   0   2   2   0   2   2   0   2   2   0   2   2   0   0   0   0   2   2   0   0   2   0   0   0   0   2   0   0   0   0   2   0   2   2   0   2   0   0   2   0   2   2   0   0   2   0   2   0   2   2   0   2   2   2   0   2   2   2   2   0   2   0   2   0   2   0   2   0   0   2   0   2   0   2   0   2   0   2   2   0   0   2   0   0   2   0   0   0   2   2   2   0   2
 MK-2-11                2   2   0   0   2   2   0   0   2   0   2   2   0   0   0   2   2   2   0   2   2   0   2   0   2   2   0   2   2   2   0   2   2   2   0   0   0   2   0   0   0   2   0   2   0   2   0   0   2   2   0   0   2   2   0   2   2   2   0   2   2   0   0   2   0   0   2   0   2   2   0   2   2   0   0   2   2   2   0   0   0   0   0   2   2   2   2   2   2   2   0   0   0   2   2   0   2   0   0   2   0   0   0   2   0   2   2   2   2   2   0   2   2   0   2   2   0   2   2   0   0   0   0   2   2   0   0   2   0   0   0   0   2   0   0   0   0   2   0   2   2   0   2   0   2   2   0   2   2   0   2   2   0   0   0   2   2   0   2   0   2   0   2   0   2   2   2   2   2   2   0   2   0   2   0   0   2   0   2   0   2   0   2   0   0   2   0   0   2   0   0   2   0   0   0   2   2   2   0   2
 MK-2-12                2   2   0   0   0   2   0   0   2   2   2   2   0   0   0   2   2   2   0   2   2   0   2   0   2   2   0   0   2   0   0   2   2   2   0   0   0   2   2   2   2   2   0   2   0   2   0   2   2   2   0   0   2   2   0   2   2   2   0   2   2   0   0   2   2   0   2   0   2   2   0   2   2   0   0   2   2   2   0   0   0   0   0   2   2   2   2   2   2   2   0   0   0   2   2   0   2   0   0   0   2   0   0   2   2   2   2   2   2   2   0   2   2   2   2   2   0   0   2   0   0   0   0   2   0   2   2   2   0   0   0   0   2   0   0   0   2   2   0   0   2   0   2   0   2   2   0   2   2   0   2   0   0   0   0   2   2   0   2   0   2   0   2   0   2   2   2   2   2   2   0   0   0   0   0   0   2   0   2   0   2   0   0   0   0   2   0   2   2   0   0   2   0   0   0   2   2   2   0   2
 MK-2-13                2   0   0   0   0   2   0   0   2   2   2   2   0   0   0   2   0   2   0   2   2   0   2   0   2   2   0   0   2   0   0   2   2   2   0   0   0   2   2   2   2   0   2   0   0   2   0   2   2   2   0   2   2   2   0   2   2   2   0   2   2   0   0   0   0   0   2   0   2   2   0   2   0   0   0   2   2   0   0   0   0   0   0   2   0   2   2   2   2   2   0   2   0   2   2   0   2   0   0   0   2   0   0   2   2   2   2   2   2   2   2   2   2   2   2   2   0   0   2   0   0   0   0   2   0   2   2   2   2   0   0   0   2   0   0   0   0   2   0   0   2   2   2   0   2   2   0   2   2   0   2   0   0   0   0   2   2   0   2   0   2   0   2   0   2   2   2   2   2   2   0   0   0   0   2   0   2   2   2   0   2   0   0   0   0   2   0   0   2   0   0   2   0   2   0   2   0   2   0   2
 MK-2-14                2   0   0   0   0   2   0   0   0   2   2   2   0   0   2   2   0   0   0   2   2   0   2   0   0   2   2   0   2   2   0   2   0   2   0   0   0   2   2   2   2   0   2   0   0   2   0   2   2   2   0   2   2   2   0   2   2   2   0   2   2   0   0   0   0   0   2   0   2   2   0   2   0   0   2   2   2   0   0   0   0   0   0   2   0   2   2   0   2   2   0   0   0   2   2   0   2   0   0   0   2   0   0   2   2   2   2   2   2   2   0   2   2   2   2   2   0   0   2   0   0   0   2   2   0   2   2   2   2   0   0   0   2   2   2   0   2   2   0   0   2   2   2   0   2   2   0   2   2   0   2   0   0   0   0   2   0   0   2   0   0   0   2   0   2   2   2   2   2   2   2   0   0   0   2   0   2   2   2   2   0   0   0   0   2   2   0   0   2   0   0   2   0   2   0   2   0   2   0   2
 MK-2-15                2   0   0   0   0   2   0   0   0   2   2   2   0   0   0   2   0   0   0   2   2   0   2   0   2   2   2   0   2   2   0   0   0   2   0   0   0   2   2   2   2   0   2   0   2   2   0   2   2   2   0   2   2   2   0   2   2   2   0   0   2   2   0   0   0   2   2   0   2   2   0   2   2   0   2   2   2   0   0   0   0   0   0   2   0   2   2   0   2   2   0   0   0   2   2   0   2   0   0   0   2   0   0   2   2   0   2   2   2   2   0   2   2   0   2   2   0   0   2   0   0   0   2   2   0   2   2   2   2   0   0   0   2   2   2   0   2   2   0   0   2   2   2   0   2   2   0   2   2   2   0   0   0   0   0   2   0   0   2   0   2   0   0   0   2   2   2   2   2   2   2   0   0   0   2   0   2   2   2   0   0   0   0   0   2   2   0   0   2   0   0   2   0   2   0   2   0   2   0   2
 MK-2-16                2   0   0   0   0   2   0   0   0   2   2   2   0   0   0   2   0   0   0   2   2   0   2   0   2   2   2   0   0   2   0   0   0   2   0   0   0   2   2   2   0   0   2   0   2   2   0   2   2   0   2   2   2   2   0   2   2   2   2   0   2   2   0   0   0   2   2   0   2   2   0   2   2   0   0   2   2   0   0   0   0   0   0   2   2   2   2   2   2   2   0   0   0   2   2   0   2   0   0   0   2   0   0   2   2   0   0   2   0   2   0   2   2   0   2   2   0   0   2   0   0   0   2   2   0   0   2   2   2   0   0   0   2   2   2   0   2   2   0   2   2   2   2   0   2   2   0   2   2   2   0   0   2   0   0   2   0   0   2   0   2   0   0   0   0   2   2   2   2   2   0   0   0   0   2   0   2   2   2   2   0   0   0   0   2   2   0   0   2   0   0   2   0   2   0   2   0   0   0   2
 MK-3-1                 2   0   2   0   0   0   0   2   2   0   2   0   2   2   0   0   2   0   0   0   2   0   0   2   2   0   0   2   0   0   2   0   0   2   0   2   0   0   0   2   2   2   2   0   0   0   0   0   2   0   2   0   0   2   0   2   2   0   0   2   0   0   2   2   2   2   0   0   0   2   0   0   0   2   2   2   2   0   2   2   0   0   0   2   2   0   0   2   0   2   0   2   2   2   0   2   0   2   2   0   0   0   0   2   2   0   2   0   2   0   0   0   2   0   2   2   2   2   2   0   0   2   0   0   0   2   0   2   2   2   0   2   0   0   2   2   2   2   0   0   2   0   0   0   0   2   0   0   2   2   0   0   2   2   2   0   2   0   0   0   2   2   0   2   0   2   2   2   0   0   2   2   2   0   2   2   2   0   2   2   2   2   0   2   2   2   2   0   0   0   2   2   0   2   2   0   0   2   0   2
 MK-3-2                 2   0   2   0   0   0   0   2   2   0   2   0   2   2   0   0   2   0   0   0   2   0   2   2   2   0   0   0   2   0   2   0   0   2   0   2   0   0   0   2   0   2   2   0   0   0   0   0   2   0   2   0   0   2   0   2   2   0   0   2   0   0   2   2   0   2   2   0   0   2   0   0   0   2   2   2   2   0   2   2   0   0   2   2   2   2   0   2   0   2   0   2   2   2   0   2   2   2   2   2   0   0   0   2   2   0   2   0   2   0   0   0   2   2   2   2   2   2   2   0   0   2   0   0   0   2   0   2   2   2   0   2   0   0   2   2   2   2   0   0   2   0   0   0   0   2   0   0   2   2   2   0   2   2   2   2   2   0   0   0   2   2   0   0   0   2   2   2   0   0   2   2   2   0   2   2   2   0   2   2   2   2   0   2   2   2   2   0   0   0   2   2   0   2   2   0   0   2   0   2
 MK-3-3                 2   0   2   0   2   0   0   2   2   0   2   0   2   2   0   0   2   0   0   0   2   0   2   2   2   0   0   0   2   0   2   0   0   2   2   2   0   0   0   2   0   2   2   0   2   0   0   0   2   0   2   0   0   2   0   2   2   0   0   2   0   0   2   2   0   2   2   0   0   2   0   0   0   2   2   2   2   0   2   2   0   0   2   2   2   2   0   2   0   2   0   2   2   2   0   2   2   2   2   2   0   0   0   0   2   0   2   0   2   0   0   0   2   2   2   0   2   2   0   0   0   2   0   0   0   2   0   2   2   2   0   2   0   2   2   2   2   2   0   0   2   0   0   0   0   2   0   0   2   2   2   2   2   2   2   2   2   0   0   0   2   2   0   0   0   2   2   2   0   2   2   2   2   0   2   2   2   0   2   2   2   0   0   2   2   2   0   0   0   0   2   2   0   2   2   0   0   0   0   2
 MK-3-4                 2   0   2   0   2   0   0   2   2   0   2   0   2   2   0   2   2   0   0   0   2   0   2   2   2   0   0   0   2   0   2   0   2   2   2   2   0   0   0   2   0   2   2   0   2   0   0   0   2   0   0   0   0   2   0   2   2   0   2   2   0   0   2   2   0   0   2   0   0   2   0   0   0   2   2   0   2   0   2   2   0   0   2   2   2   0   0   2   0   2   0   2   2   2   0   2   2   2   2   2   0   0   0   2   2   0   0   0   2   0   0   0   0   2   2   0   2   0   0   0   0   2   0   0   0   2   0   2   2   2   0   2   0   0   2   2   2   2   0   0   2   0   0   0   0   2   2   0   2   0   2   0   2   2   2   2   2   0   0   0   2   2   0   0   0   2   0   2   0   2   2   2   0   0   2   2   2   0   2   2   2   0   0   2   2   2   0   0   0   0   2   2   0   0   2   0   0   0   0   2
 MK-3-5                 2   2   2   0   2   0   0   2   2   0   2   0   2   2   0   2   2   0   0   0   2   2   2   2   0   0   0   0   2   0   2   0   2   2   2   2   2   0   0   2   0   2   2   0   2   0   0   0   0   2   2   0   0   2   0   0   2   0   0   2   2   0   2   0   0   0   2   2   0   2   0   0   0   2   2   0   2   0   0   2   2   0   2   2   2   0   0   0   0   2   2   0   2   2   0   2   2   2   2   2   0   0   0   0   0   0   0   0   2   0   0   0   0   2   2   0   2   0   0   0   0   2   0   0   0   2   0   2   2   2   0   2   0   0   2   2   0   2   2   0   2   2   0   0   0   2   2   0   2   0   2   0   2   2   2   2   2   0   0   0   2   2   0   0   0   2   0   2   0   2   2   2   0   2   2   2   0   0   2   2   2   0   0   2   2   2   0   2   0   0   2   2   0   0   2   0   0   0   0   2
 MK-3-6                 2   2   2   0   2   0   0   2   2   0   2   0   2   2   0   2   2   2   0   0   2   2   2   2   0   0   0   0   2   0   2   0   2   2   2   2   2   0   0   2   0   2   2   0   2   2   2   0   0   2   2   0   0   2   0   0   2   0   0   0   2   0   2   2   0   0   2   2   0   2   0   0   0   2   2   0   2   0   0   2   2   0   2   0   0   0   0   0   0   2   2   0   2   2   0   2   2   2   2   2   0   0   0   0   0   0   0   0   2   2   0   0   0   2   2   0   2   0   0   2   0   2   0   0   2   2   0   0   2   2   0   2   0   0   0   2   0   2   2   0   2   0   0   0   0   2   2   0   2   0   2   2   2   2   2   2   2   0   0   0   2   2   0   0   0   2   0   2   0   2   2   2   0   2   2   2   0   0   2   2   2   0   0   2   2   2   0   2   0   0   0   2   0   0   2   0   0   0   0   2
 MK-3-7                 0   2   2   0   2   0   0   2   2   0   2   0   0   2   0   2   2   2   0   0   0   2   0   2   0   0   0   0   2   0   2   0   2   2   2   2   2   0   0   2   2   2   2   0   2   2   2   0   0   0   2   0   0   0   2   0   2   0   0   0   2   0   2   2   0   2   2   2   0   2   0   0   0   2   2   0   0   0   0   2   2   0   0   0   0   0   0   0   0   0   2   0   2   2   0   2   2   2   0   2   0   0   0   0   0   0   0   0   2   2   0   0   0   2   2   0   2   0   0   2   0   2   0   2   2   2   0   0   2   2   0   2   0   2   0   2   0   2   2   0   2   0   0   2   0   2   2   0   2   0   2   2   2   2   2   2   2   0   0   0   2   2   2   0   0   2   0   2   0   2   2   0   2   2   2   2   0   0   2   2   2   0   0   2   2   2   0   2   0   0   0   2   0   0   2   0   0   0   0   2
 MK-3-8                 0   2   0   0   0   0   0   2   2   0   2   0   0   2   0   2   2   2   0   0   0   2   0   2   0   0   0   0   2   0   2   0   2   2   2   0   2   0   0   2   2   2   2   0   2   2   2   0   0   0   2   0   2   0   2   0   0   0   0   0   2   0   2   2   0   2   2   2   0   2   0   0   0   2   2   0   0   0   0   2   0   0   0   0   0   0   0   0   0   0   2   0   2   2   0   2   2   2   0   2   0   0   0   0   2   0   0   0   2   2   0   2   0   2   0   0   0   0   0   2   0   2   0   2   2   2   0   0   2   2   0   0   0   0   0   0   0   2   2   0   2   0   0   2   2   2   2   0   2   0   2   2   2   2   2   2   2   0   0   0   2   2   2   0   0   2   2   2   2   2   2   0   2   2   0   2   0   0   2   2   2   0   0   2   0   2   0   2   2   0   0   2   2   2   2   0   0   0   0   2
 MK-3-9                 0   2   2   0   0   0   0   2   2   0   2   0   0   2   0   2   2   2   0   0   0   2   0   2   0   0   0   0   2   0   2   0   0   2   2   0   2   0   0   0   2   2   2   0   2   2   2   0   0   0   2   0   2   2   2   0   0   0   0   0   2   0   2   2   0   2   2   0   0   2   0   0   0   2   2   0   0   0   0   2   0   0   0   0   2   0   0   0   0   0   2   0   2   2   0   2   2   2   2   2   0   0   0   0   0   0   2   2   2   2   0   2   0   2   0   0   0   2   0   2   0   2   2   2   2   2   0   2   0   2   0   0   0   0   0   0   0   2   2   2   2   0   0   2   2   2   2   0   2   0   2   2   2   2   2   2   2   2   0   0   2   2   2   0   0   2   2   2   2   2   2   0   2   2   0   2   0   0   2   0   2   0   0   2   0   2   0   0   2   0   0   2   2   2   2   0   0   0   0   2
 MK-3-10                0   2   2   0   0   0   0   2   2   0   2   0   0   2   0   2   2   2   0   0   0   2   0   0   0   0   0   0   2   0   2   0   0   2   2   0   2   0   0   0   2   0   2   0   2   2   2   0   0   2   2   2   2   2   2   0   0   0   0   0   0   0   2   2   0   2   2   0   0   2   0   0   0   2   2   0   2   0   0   0   0   2   0   0   2   0   0   2   0   0   2   0   2   2   0   2   2   2   2   2   0   0   0   0   0   0   0   2   2   2   0   2   0   2   0   0   0   2   0   2   0   2   2   2   2   2   0   2   0   2   0   0   0   0   0   0   0   2   2   2   2   0   0   2   0   2   2   2   2   0   2   2   0   0   2   2   2   2   0   0   0   2   2   0   0   2   2   2   2   2   2   0   2   2   0   2   0   0   2   0   2   0   0   2   0   2   0   0   2   0   0   2   2   2   2   0   0   0   0   2
 MK-3-11                0   2   2   0   0   0   0   2   2   0   2   0   0   2   0   2   2   0   0   0   2   2   0   0   0   0   0   0   2   0   2   0   0   2   2   0   0   0   0   0   2   0   2   0   2   0   2   0   0   2   2   2   2   2   2   0   0   0   0   0   0   0   2   2   0   2   2   2   0   2   0   0   0   2   2   2   2   0   0   0   0   2   0   0   2   0   0   2   2   0   2   0   2   2   0   2   2   2   2   2   0   0   0   0   0   0   0   2   2   2   0   0   0   2   0   0   0   0   0   2   0   2   2   2   0   2   0   0   0   2   0   0   0   0   0   0   0   2   0   2   2   0   0   2   0   2   2   2   0   0   2   2   0   0   2   2   2   2   0   0   2   2   2   0   0   2   2   2   2   2   2   2   2   2   2   2   0   0   2   0   2   0   0   2   0   2   0   2   2   2   0   2   2   2   2   0   2   0   0   2
 MK-3-12                0   2   2   0   0   0   0   2   2   0   2   0   0   2   0   2   0   0   0   0   2   2   0   2   0   0   0   0   0   0   2   2   0   2   2   0   0   0   0   0   2   0   2   0   2   0   2   0   0   2   2   0   2   2   2   0   2   2   0   0   0   0   2   2   0   2   2   0   0   2   0   0   0   2   2   0   2   0   0   0   0   2   0   0   2   0   2   0   2   0   2   0   2   2   0   2   2   2   2   2   0   0   2   0   0   0   0   2   2   2   0   2   0   2   0   0   0   0   0   2   0   2   2   2   0   2   2   0   0   2   0   0   0   2   0   0   0   2   0   2   2   0   0   2   0   2   0   2   2   0   2   2   0   0   2   2   2   2   2   0   2   2   2   0   0   2   2   2   2   2   0   2   2   0   2   2   0   0   2   0   2   0   0   2   0   2   0   2   2   2   2   2   2   2   2   0   2   0   0   2
 MK-3-13                0   2   2   0   0   0   0   2   2   0   2   0   0   2   0   2   0   0   0   2   2   2   0   2   0   0   0   2   0   2   2   2   0   2   2   0   0   0   0   0   2   0   2   0   2   0   2   0   0   2   2   0   2   2   2   0   2   0   0   0   0   0   2   2   0   2   2   0   0   2   0   0   0   2   2   0   2   0   0   0   0   2   0   0   2   0   2   0   2   0   2   0   2   2   0   2   2   2   2   0   0   0   2   0   0   0   0   2   0   0   0   2   0   2   0   2   0   0   0   2   0   0   2   2   0   2   2   2   0   0   0   0   0   2   0   0   0   2   0   2   2   0   0   2   0   2   0   2   0   0   2   2   0   0   2   2   2   0   0   0   2   2   2   0   0   2   2   2   2   2   0   2   2   0   0   2   0   0   2   0   2   0   0   2   0   2   0   2   2   0   2   2   2   2   2   0   2   0   0   2
 MK-3-14                0   2   2   0   0   0   0   2   2   0   2   0   0   0   0   2   0   2   0   2   0   2   0   2   0   0   0   2   0   2   2   2   0   2   2   0   2   0   0   0   0   0   2   0   2   0   2   0   0   2   2   0   2   2   2   0   2   0   0   0   0   0   2   2   0   0   0   0   0   2   0   0   0   2   2   0   2   2   0   0   0   2   0   0   2   0   2   0   2   2   2   0   2   2   0   2   2   0   2   0   0   0   2   0   0   0   0   2   0   0   0   2   0   2   0   2   0   0   0   2   2   0   2   2   0   0   2   2   2   0   0   0   0   2   0   0   0   2   2   2   2   0   2   2   0   2   0   2   2   0   0   2   0   0   2   2   2   0   0   0   2   2   2   0   0   2   2   2   2   2   0   2   2   0   0   2   0   0   2   0   2   0   0   2   0   2   0   2   2   0   0   2   0   2   2   0   2   0   0   2
 MK-3-15                0   2   2   0   0   0   0   2   2   0   2   0   0   0   0   2   0   2   0   2   0   2   0   2   0   0   0   2   0   2   2   2   0   2   2   0   2   0   0   0   0   0   2   0   2   0   2   0   0   2   2   2   2   2   2   0   2   0   2   0   0   0   2   2   2   0   0   0   0   2   0   0   0   2   2   0   2   2   0   0   0   2   0   0   2   0   2   0   2   2   2   0   2   2   0   2   2   0   2   0   0   2   2   0   0   0   0   2   0   0   0   2   0   2   0   2   0   2   0   2   2   0   2   2   0   0   2   2   2   2   0   0   0   2   2   0   0   2   2   0   0   0   0   0   0   2   2   2   2   0   0   2   0   2   2   2   2   0   0   0   2   0   2   0   0   2   2   2   2   2   0   2   2   0   0   2   0   0   2   0   2   0   0   2   0   0   0   2   2   0   0   2   0   2   2   0   2   2   0   2
 MK-3-16                2   2   2   0   0   2   0   2   2   0   2   0   0   0   0   2   0   2   0   2   0   2   0   2   0   0   0   2   0   2   2   2   0   0   2   0   2   0   0   2   0   0   2   0   2   0   2   0   0   2   2   2   2   2   2   0   2   0   2   0   0   0   2   0   0   0   0   0   0   2   0   0   0   2   2   0   2   2   0   0   0   2   0   0   0   0   2   0   2   2   2   0   2   2   0   0   2   0   2   0   0   2   2   0   0   0   0   0   2   0   0   2   0   2   0   2   0   2   0   2   2   0   0   2   0   0   2   2   2   2   0   0   0   2   2   0   0   0   2   0   0   0   0   0   0   2   2   2   2   0   0   2   0   2   2   0   2   2   0   0   2   0   2   0   0   0   2   2   2   2   0   2   2   0   0   2   0   0   2   0   2   0   0   2   0   0   0   2   2   2   0   2   0   2   2   0   2   2   0   2
 MK-4-1                 2   0   0   0   0   0   2   2   2   2   0   0   2   0   2   0   2   0   0   2   2   2   2   2   0   2   2   2   2   2   2   0   0   2   2   0   2   2   0   2   0   0   0   2   0   0   0   2   0   0   0   0   2   2   2   2   2   2   0   2   0   2   2   0   0   0   2   0   2   2   2   0   0   0   2   2   0   0   0   0   2   0   0   2   2   2   2   0   2   0   2   2   2   2   0   2   0   0   0   0   2   0   0   0   2   0   2   2   2   0   0   0   2   2   2   0   0   0   0   2   2   0   0   0   0   0   0   2   2   0   2   2   0   0   0   2   0   2   2   0   0   2   2   2   2   0   0   0   2   2   0   2   2   2   0   0   2   2   0   2   0   0   0   2   0   0   0   2   0   0   0   0   2   2   2   0   2   2   0   2   2   2   2   2   2   0   2   2   0   2   0   2   0   2   0   2   2   2   0   2
 MK-4-2                 0   2   0   0   0   0   2   2   2   2   0   2   2   0   2   0   2   0   0   2   2   2   2   2   0   2   2   2   2   2   2   0   0   2   2   2   2   2   0   2   0   0   0   2   0   0   0   2   0   0   2   0   2   2   2   2   2   2   0   2   0   2   2   0   0   0   2   2   2   2   2   0   0   0   2   0   0   0   0   0   2   0   0   2   2   2   2   0   0   0   2   2   0   2   0   2   2   0   0   0   2   0   0   0   2   0   2   2   2   0   0   0   2   0   2   0   0   0   0   2   2   0   0   2   0   2   0   2   2   0   2   2   0   0   2   2   0   2   2   0   0   2   2   2   2   0   0   0   2   2   0   2   2   2   0   0   2   2   0   2   0   0   0   2   0   0   0   2   0   0   0   0   2   2   2   0   2   2   0   2   2   2   2   2   2   0   2   2   0   2   2   2   0   0   0   2   2   2   0   2
 MK-4-3                 0   2   0   0   0   0   2   2   2   2   0   2   2   0   2   0   2   0   0   2   2   2   2   2   0   2   2   0   2   2   2   0   0   0   2   2   2   2   0   2   0   0   0   2   0   0   0   2   0   0   2   0   2   2   2   2   2   2   0   2   0   2   2   0   0   0   2   2   2   2   2   0   0   0   2   0   0   0   0   0   2   0   0   2   2   0   2   0   0   0   2   2   0   2   0   2   2   0   0   0   2   0   2   0   2   0   0   2   2   0   0   0   2   2   2   0   0   0   0   2   2   0   0   2   0   2   0   2   0   0   0   2   0   0   2   2   2   2   0   0   0   2   2   2   2   0   0   0   2   2   0   2   2   2   0   0   2   2   0   2   0   0   0   2   0   0   0   2   0   0   0   0   2   2   2   0   2   2   0   2   2   0   2   2   0   0   2   2   0   2   2   2   2   0   0   2   2   2   0   2
 MK-4-4                 0   2   0   0   0   0   2   2   2   2   0   2   2   0   2   0   2   0   0   2   2   2   2   2   0   2   2   0   2   2   2   0   0   0   2   2   2   2   0   2   0   0   0   2   0   0   0   2   0   0   2   0   2   2   2   2   2   0   0   2   0   2   2   0   0   0   2   2   0   2   2   0   0   2   2   0   0   0   0   0   2   0   0   2   2   0   2   0   0   2   2   2   0   2   0   2   2   2   0   0   2   0   2   0   2   0   0   2   2   0   0   0   2   2   2   0   0   0   0   2   2   0   0   0   0   2   0   2   0   0   0   2   0   0   2   2   2   2   0   0   0   2   2   2   2   0   0   0   2   2   0   2   2   0   0   0   2   2   0   2   0   0   0   2   0   0   0   2   0   0   0   0   2   2   2   0   2   0   0   2   2   0   2   0   0   2   2   0   0   2   2   2   2   0   0   2   2   2   0   2
 MK-4-5                 0   2   2   0   0   0   2   2   2   2   0   2   2   0   2   0   2   0   0   2   2   2   2   2   0   2   2   0   2   2   2   0   0   0   2   2   2   2   0   2   0   0   0   2   0   0   0   2   2   0   2   0   2   2   2   2   2   0   0   2   0   2   0   0   0   0   2   2   0   2   2   0   2   2   2   0   0   0   0   0   2   0   2   2   2   0   2   0   0   2   2   2   2   2   0   2   2   2   0   0   2   0   2   0   2   0   0   2   2   0   0   0   2   2   2   2   0   0   0   2   2   0   0   0   0   2   0   0   0   0   0   2   0   2   2   2   2   0   0   0   0   2   2   2   2   0   2   0   2   0   0   2   2   0   0   0   2   2   0   2   0   0   0   2   0   0   0   2   0   0   0   0   2   0   2   0   2   0   0   2   2   0   0   0   0   2   2   0   0   2   2   2   2   0   2   2   0   2   0   2
 MK-4-6                 0   2   2   0   0   0   2   2   0   2   2   2   2   0   2   0   2   0   0   2   2   2   2   2   0   2   2   0   2   2   2   0   0   0   2   2   2   2   0   2   0   0   0   2   0   0   0   2   2   0   2   0   2   0   2   2   2   0   0   0   0   0   0   0   0   0   0   2   2   2   2   0   2   0   0   0   0   0   0   0   0   0   2   2   2   0   2   0   0   2   2   2   2   2   0   0   2   2   0   0   2   0   2   0   2   2   0   2   2   0   0   0   2   2   2   2   0   2   0   2   2   0   0   0   0   2   0   0   2   0   0   2   0   2   2   2   2   0   0   0   0   2   2   2   2   2   2   0   2   2   0   2   2   0   0   2   2   2   0   2   2   2   0   2   0   0   0   2   0   0   0   0   2   0   2   2   2   0   0   2   2   0   0   0   0   0   2   0   0   2   2   2   2   2   2   2   0   2   0   2
 MK-4-7                 0   2   0   0   0   0   0   0   0   2   2   2   2   0   2   0   2   0   2   2   0   2   2   0   0   2   0   0   0   2   2   0   0   0   2   2   2   2   0   2   0   0   0   2   0   0   0   2   2   2   2   0   2   0   2   2   0   0   0   0   2   0   0   0   0   2   0   2   2   2   2   0   2   0   0   0   0   0   0   0   0   0   2   2   2   0   2   0   0   2   2   2   2   2   0   0   2   2   0   0   2   0   2   0   0   2   0   2   2   0   0   0   2   2   2   2   0   2   0   2   2   0   0   0   0   2   0   0   2   0   0   2   0   0   2   2   2   0   0   0   0   2   2   2   2   0   2   0   2   2   0   2   2   0   0   2   2   2   0   2   2   2   0   2   0   0   0   2   0   0   0   0   0   0   2   2   0   0   0   2   2   0   0   0   0   0   2   0   0   0   2   0   2   2   2   2   0   2   0   2
 MK-4-8                 0   2   0   0   0   0   0   0   0   2   2   2   2   2   2   0   2   0   2   2   0   2   2   0   0   2   0   0   0   2   2   0   0   0   2   2   2   2   2   2   0   0   0   2   2   0   0   2   2   2   2   0   2   0   2   2   0   0   0   0   2   0   2   0   0   2   0   2   2   2   2   0   2   0   0   0   2   0   0   0   2   0   2   2   2   0   2   2   0   2   2   2   2   2   0   0   2   2   0   0   2   0   2   0   0   2   0   2   2   0   0   0   0   2   2   2   0   2   0   2   2   0   0   2   0   2   0   0   2   0   2   2   0   0   2   2   2   0   0   0   0   2   0   0   2   0   0   2   2   2   0   2   0   0   0   2   2   2   0   2   0   2   0   2   0   0   0   2   2   0   0   0   0   0   2   2   0   0   0   2   2   0   2   0   0   0   2   0   0   0   0   0   2   2   2   2   0   2   0   2
 MK-4-9                 0   2   0   0   2   0   0   0   2   2   2   2   2   2   2   0   0   0   2   2   0   2   2   0   0   2   0   0   0   2   2   0   0   0   0   2   2   2   2   2   0   0   2   2   2   0   0   2   2   2   2   0   2   0   2   2   0   0   0   2   2   0   2   0   0   2   0   2   2   2   2   0   2   0   0   0   0   0   0   0   2   0   2   2   2   2   2   2   0   2   2   2   2   0   0   0   2   0   0   0   2   0   2   0   0   2   0   2   2   0   0   0   0   2   2   0   0   2   2   2   2   0   2   2   0   2   0   0   2   0   2   2   0   0   2   2   2   0   0   2   0   2   2   0   2   2   0   2   2   2   2   2   0   0   0   2   0   2   0   2   0   2   0   0   0   0   0   2   2   0   0   0   0   0   2   2   0   0   0   2   2   0   2   2   0   2   2   0   0   0   0   0   2   2   2   2   0   2   0   2
 MK-4-10                2   2   0   0   2   0   0   0   0   2   2   2   2   0   0   0   0   0   2   2   0   2   2   0   0   0   0   0   0   2   2   0   0   0   0   2   2   2   2   2   0   0   0   2   2   0   0   2   2   2   2   0   2   2   2   0   0   0   0   2   2   0   2   0   0   2   0   2   2   2   2   0   2   0   0   0   0   0   0   0   2   0   2   2   2   2   0   2   2   2   0   2   0   2   0   0   2   0   2   0   2   0   2   0   0   2   0   2   2   0   0   2   0   2   2   2   0   2   2   2   2   0   2   2   0   2   0   0   2   0   2   2   0   0   2   0   2   0   0   2   0   2   2   2   2   2   0   2   2   2   2   2   0   0   0   2   0   2   0   2   0   2   0   0   0   0   0   2   2   0   2   0   0   0   2   2   0   0   0   2   2   0   2   2   0   0   2   0   0   0   0   0   0   2   0   2   0   2   0   2
 MK-4-11                2   0   0   0   2   0   0   0   0   2   2   2   2   0   0   0   0   0   2   2   0   2   2   0   0   0   0   0   0   2   2   0   0   2   0   2   2   2   2   2   0   0   0   2   2   0   0   0   2   0   2   0   2   2   2   0   0   0   0   0   2   0   2   2   0   0   2   2   2   2   2   0   2   0   0   0   0   0   0   0   2   0   2   2   2   2   0   2   2   2   0   2   0   2   0   0   2   2   2   0   2   0   2   0   0   0   0   2   2   0   0   0   0   2   2   2   0   2   2   0   2   0   2   0   0   2   0   0   2   0   2   0   0   0   2   0   2   2   0   2   0   2   2   2   2   2   0   2   2   2   0   2   0   0   0   0   0   0   0   2   0   2   0   0   0   0   0   2   2   0   0   0   2   0   2   2   0   0   2   2   2   0   0   2   0   0   2   0   0   0   0   0   0   2   0   2   0   2   0   2
 MK-4-12                2   0   0   0   2   0   0   0   0   0   2   2   2   0   2   0   2   0   2   2   0   2   2   0   0   0   0   0   0   2   2   0   0   2   0   2   2   2   2   2   0   0   0   2   2   0   0   0   0   0   2   0   2   2   2   0   0   0   0   0   2   0   2   2   2   0   2   2   2   2   2   0   2   0   0   0   0   0   0   0   2   0   2   2   2   2   0   2   2   2   0   0   0   2   0   0   2   2   2   0   2   0   2   0   0   0   0   2   2   0   0   0   0   2   2   2   0   2   2   0   2   2   2   0   0   2   2   0   2   0   2   0   0   0   0   0   2   2   2   2   0   2   2   2   0   2   0   2   2   2   0   2   0   0   0   0   0   0   2   2   0   2   0   0   0   0   0   2   2   0   0   0   2   0   2   2   0   0   2   2   2   2   0   2   0   0   0   0   0   0   0   0   0   2   0   2   0   2   0   2
 MK-4-13                0   0   0   0   2   0   0   2   0   0   2   2   2   0   2   0   2   0   0   2   0   2   2   2   0   2   0   0   0   2   2   0   0   2   0   2   0   2   2   2   0   0   0   2   2   0   0   0   0   0   2   0   2   2   2   0   2   0   0   0   2   0   2   2   2   0   2   2   2   2   2   0   2   0   0   0   0   0   0   0   2   0   2   2   2   2   0   2   2   2   0   0   0   2   0   2   2   2   2   0   2   0   2   0   2   0   0   2   0   0   0   0   0   2   2   2   2   2   2   0   2   2   2   0   0   2   2   0   2   0   2   0   0   0   0   0   2   2   2   2   0   2   2   2   0   2   0   2   2   2   0   2   0   2   0   0   0   0   2   2   0   2   0   0   0   0   0   2   2   0   0   0   2   0   2   2   0   0   2   0   2   2   0   2   0   0   0   0   0   0   2   0   0   2   0   2   0   2   0   2
 MK-4-14                0   0   0   0   2   0   0   0   0   0   2   0   2   0   2   0   2   0   2   2   0   2   2   2   0   2   0   0   0   2   2   0   2   2   0   2   0   2   2   2   0   0   0   2   2   0   0   0   0   0   2   0   2   2   2   0   2   0   0   0   2   0   2   0   2   0   2   2   2   2   2   0   2   0   0   0   0   2   0   0   2   0   2   2   2   2   0   2   2   2   0   0   0   2   0   2   2   2   0   0   0   0   2   0   2   0   0   2   0   0   0   0   0   2   2   2   2   2   2   0   2   2   2   0   0   2   2   0   2   0   2   0   0   0   0   0   2   0   2   2   0   2   2   2   0   2   0   2   2   2   0   2   0   2   0   0   0   2   2   2   0   2   0   0   0   2   0   2   2   0   0   2   2   2   2   2   2   0   2   0   2   2   2   2   0   0   0   0   0   0   2   2   0   2   0   2   0   2   0   2
 MK-4-15                0   0   0   0   0   2   0   0   0   0   2   0   2   2   2   0   2   0   0   2   0   2   2   2   2   2   0   0   2   2   2   0   2   2   0   2   0   2   0   2   0   0   0   2   2   0   0   0   0   0   2   0   2   2   2   0   2   0   0   0   0   0   2   2   2   2   2   2   2   2   2   0   2   0   0   2   0   2   0   0   2   0   2   0   2   2   0   2   2   2   0   0   0   2   0   2   2   2   0   2   0   0   2   0   2   0   0   2   0   0   0   0   0   2   2   2   2   2   2   0   2   0   2   0   0   2   2   0   2   0   2   0   0   0   0   0   2   0   0   2   0   2   2   2   0   2   0   2   2   2   2   2   0   2   0   0   0   2   2   2   0   2   0   0   0   2   0   2   2   0   0   2   2   2   2   2   2   0   2   0   0   2   2   2   0   0   2   0   0   0   0   2   0   2   0   2   0   2   0   2
 MK-4-16                0   0   0   0   0   2   0   0   0   0   2   0   2   2   2   0   2   0   2   0   0   2   2   2   0   2   0   0   2   2   0   0   2   2   0   2   0   2   0   2   0   0   0   2   2   0   0   0   0   0   2   0   2   2   2   0   2   2   0   0   0   0   2   2   2   2   2   2   2   2   2   0   2   0   0   0   0   2   0   0   2   0   2   0   0   2   0   2   2   2   0   0   0   2   0   0   2   0   0   2   0   0   2   0   2   0   0   2   0   0   0   0   0   2   2   2   2   2   2   0   0   0   2   0   0   2   2   0   2   0   2   0   2   2   0   0   2   0   0   2   0   0   0   0   0   2   0   2   2   2   2   2   0   2   2   0   0   0   2   2   0   2   0   0   0   2   0   2   2   0   0   2   2   2   2   2   2   0   2   0   0   2   2   2   0   0   2   0   0   0   0   2   0   2   0   2   0   2   0   2
 MK-5-1                 2   0   2   0   2   0   0   2   2   2   0   0   2   2   0   2   2   0   2   2   2   0   2   0   2   2   0   2   0   0   0   2   2   0   0   2   0   2   2   0   2   0   2   2   2   2   2   0   0   0   0   2   0   2   2   2   0   0   2   0   2   2   2   0   0   2   0   0   0   0   0   0   2   0   0   0   2   0   0   2   2   2   2   0   0   2   0   0   2   2   2   2   2   0   2   2   2   2   2   0   2   2   2   0   2   0   0   0   0   0   0   2   0   0   2   0   0   2   0   2   2   2   0   0   2   0   2   0   0   2   2   2   0   0   0   2   0   0   0   0   0   0   2   2   2   2   0   2   2   0   2   0   2   2   2   0   0   0   2   0   0   0   2   0   2   2   2   2   2   2   0   2   2   0   0   0   0   2   2   2   0   2   0   2   2   2   2   2   2   2   2   0   0   0   0   2   2   0   0   2
 MK-5-2                 2   0   0   0   2   0   0   2   2   0   0   0   2   2   0   2   2   0   2   2   2   0   2   0   2   2   0   2   0   0   0   0   2   2   0   0   0   2   2   0   2   2   2   2   2   2   0   2   0   0   0   2   0   2   2   2   0   2   2   0   2   2   2   0   0   2   0   2   0   0   0   0   2   0   0   0   2   0   0   0   2   2   2   2   0   2   0   0   2   2   2   2   0   0   2   2   2   2   2   2   2   0   2   0   2   0   0   0   2   0   0   2   2   0   2   0   0   2   0   2   2   2   0   0   2   0   2   0   0   2   2   2   0   0   0   2   0   2   0   2   0   0   2   2   2   2   0   2   2   0   2   0   2   2   2   0   0   0   2   0   0   0   2   0   2   2   2   2   2   2   0   2   2   0   0   0   0   2   2   2   0   2   0   0   2   2   2   2   2   2   2   2   0   0   0   2   2   0   0   2
 MK-5-3                 2   0   0   0   2   0   0   2   2   2   0   0   0   0   0   2   2   0   2   2   2   0   2   0   2   2   0   2   0   0   0   0   2   0   0   0   0   2   2   0   0   2   2   2   2   2   0   2   0   0   0   2   0   0   2   2   0   2   2   0   2   2   2   0   0   2   0   0   0   0   0   2   2   0   0   0   2   0   2   0   2   2   2   2   0   2   0   0   2   2   2   2   0   0   2   2   2   2   2   2   2   0   2   0   2   0   0   0   2   0   0   2   2   2   2   0   0   2   2   2   0   2   0   0   2   0   2   0   0   2   0   2   0   0   0   2   0   2   0   2   0   0   2   2   2   2   0   2   2   0   0   0   2   2   2   0   0   0   2   0   0   0   2   0   2   2   2   2   2   2   0   2   2   2   0   0   0   2   2   2   0   2   0   0   2   2   0   2   2   2   2   2   0   0   0   2   2   0   0   2
 MK-5-4                 2   0   0   2   2   0   0   2   2   2   0   2   0   0   0   0   2   0   2   0   2   0   0   0   2   2   0   2   0   0   0   0   0   0   0   0   0   2   2   0   0   2   2   2   2   2   0   2   0   2   0   2   0   0   2   2   0   2   2   0   2   2   0   0   0   2   0   0   0   0   0   2   2   0   2   0   2   0   2   0   2   2   2   2   0   2   0   0   2   2   2   2   0   0   2   2   2   0   2   2   0   0   2   0   2   0   0   0   2   0   0   0   2   2   2   0   0   2   2   2   0   2   0   0   2   0   2   0   0   2   0   2   0   0   0   2   0   2   0   2   0   0   2   2   2   2   0   2   2   0   0   0   2   2   2   0   0   0   2   0   2   0   2   0   2   2   2   0   2   2   0   2   2   2   0   0   0   2   2   0   0   2   0   0   2   2   0   2   0   2   2   2   0   0   0   2   2   0   0   2
 MK-5-5                 2   0   0   2   0   0   0   2   2   2   0   2   0   0   0   0   2   0   2   0   2   0   0   0   2   2   0   2   0   0   0   2   0   0   0   0   2   2   2   0   0   0   2   2   2   2   0   2   0   0   0   0   0   0   2   2   0   2   2   0   2   2   0   0   0   2   0   0   0   0   0   0   2   2   2   0   2   2   2   0   2   2   2   2   0   2   0   0   2   2   2   2   0   0   2   2   2   2   2   2   0   0   2   0   0   0   0   0   2   0   0   0   0   2   2   0   0   2   2   2   0   2   0   2   2   0   2   0   0   2   0   2   0   0   0   2   2   2   2   2   2   0   2   2   2   2   0   2   2   0   0   0   2   2   2   0   0   2   2   2   2   0   2   0   2   2   2   0   2   2   2   2   2   2   0   2   0   2   2   0   2   0   0   0   2   2   0   2   0   2   2   2   0   0   0   2   2   2   0   2
 MK-5-6                 2   0   0   2   0   0   0   0   2   2   0   2   0   0   0   0   2   0   2   0   2   0   2   0   2   2   0   2   0   0   0   2   0   0   0   0   0   2   2   0   2   0   2   2   2   2   0   2   0   0   0   0   0   0   2   2   0   2   2   2   2   0   0   0   2   2   2   2   0   0   0   2   2   2   2   0   2   2   2   0   2   2   2   2   0   2   0   0   0   2   2   2   0   2   2   2   2   2   0   2   0   0   2   0   0   2   0   0   0   0   0   0   0   2   2   0   0   2   0   2   0   2   0   2   2   0   2   0   0   2   0   2   0   0   0   2   2   2   0   2   0   0   2   0   2   2   0   2   2   0   0   0   2   2   2   0   0   2   2   2   2   0   2   0   0   2   2   0   2   2   2   2   2   2   0   2   0   2   2   0   2   0   0   0   2   2   0   2   0   2   2   2   0   0   0   0   2   2   0   2
 MK-5-7                 2   0   0   2   0   0   0   0   2   2   2   2   0   0   0   2   0   0   2   0   2   0   2   2   2   2   0   2   0   0   0   0   0   0   0   0   0   2   2   0   2   0   2   2   2   2   0   2   0   0   0   0   0   0   2   2   0   2   2   2   2   0   0   0   0   2   2   2   0   0   0   0   0   2   2   0   2   2   2   0   2   2   2   0   0   2   0   0   0   2   2   2   2   2   2   2   2   2   0   0   0   0   2   0   0   2   0   0   0   0   0   2   2   2   2   0   0   0   0   2   0   2   0   0   2   0   2   0   0   2   2   0   0   0   0   2   2   2   0   2   2   0   2   0   2   2   0   2   2   0   0   0   2   0   2   0   0   2   0   2   2   0   2   2   0   2   2   0   2   2   2   2   2   2   0   2   0   2   2   0   2   0   0   0   2   2   0   2   0   2   2   2   0   0   0   2   2   2   0   2
 MK-5-8                 2   0   0   2   0   0   2   0   2   2   2   2   0   0   0   2   0   0   2   0   2   0   2   2   2   2   0   2   0   0   0   0   0   0   0   0   0   2   2   0   2   0   2   2   2   2   0   0   0   0   0   0   0   0   2   2   0   2   2   2   2   0   0   0   0   2   2   0   0   0   0   0   0   2   2   0   2   2   2   0   2   2   2   0   0   2   0   0   0   2   2   2   2   2   2   2   2   2   0   0   0   0   2   0   0   2   2   2   0   2   0   2   2   2   2   0   0   0   0   2   0   2   0   0   2   0   2   0   0   2   2   0   0   0   0   2   2   0   0   2   2   0   2   0   2   2   0   2   2   2   0   0   2   0   2   0   0   0   0   2   2   0   2   2   0   2   2   2   2   2   2   2   2   2   0   0   0   2   2   0   2   2   0   0   2   2   0   2   0   2   2   2   0   0   0   2   2   2   0   2
 MK-5-9                 2   0   0   2   0   0   2   0   2   2   2   2   0   0   0   2   0   0   2   0   2   0   0   2   0   2   0   2   0   0   0   0   0   2   0   0   2   2   0   0   2   0   2   2   2   2   0   0   0   0   0   0   0   0   2   0   0   2   2   2   2   0   0   2   0   2   0   0   0   0   2   0   2   2   2   0   2   2   2   0   2   2   2   0   2   2   0   0   0   2   2   2   2   2   2   2   0   2   0   0   0   0   2   0   0   2   2   2   0   2   0   2   2   2   2   0   0   0   0   2   0   2   0   0   2   0   2   0   0   2   2   0   0   0   0   2   2   0   0   2   2   0   2   0   2   2   0   2   2   2   0   0   2   0   2   0   0   2   0   2   2   0   2   2   0   0   2   2   2   2   2   2   2   2   0   0   0   2   0   0   2   2   0   0   2   2   0   2   0   0   2   2   0   0   0   2   2   2   0   2
 MK-5-10                2   0   0   2   0   0   2   0   2   2   2   2   0   0   0   2   0   0   2   0   2   0   0   2   0   2   0   2   0   0   0   0   0   2   0   0   2   2   0   0   2   0   2   2   2   2   0   0   0   0   0   0   0   0   0   0   0   2   2   2   2   0   0   2   0   0   0   0   0   0   2   2   0   2   2   0   2   2   2   0   2   2   0   0   2   2   0   0   0   2   2   2   2   0   2   2   0   0   0   0   0   0   2   2   0   2   2   0   0   2   0   2   2   2   2   0   0   0   0   2   0   2   0   0   2   0   2   2   2   2   2   0   0   0   0   2   2   0   0   2   2   0   2   0   2   2   0   2   2   2   0   0   0   0   2   0   0   2   0   2   2   0   2   2   0   0   2   2   2   2   2   2   2   2   0   0   0   2   0   0   0   2   0   2   2   2   0   2   0   2   2   2   0   2   0   2   2   2   0   2
 MK-5-11                0   0   0   2   0   0   2   0   2   2   0   2   2   0   0   2   0   0   2   2   2   0   0   2   2   2   0   2   0   0   0   0   0   2   0   0   0   2   0   0   2   0   2   2   2   2   0   0   0   0   0   0   0   0   2   0   0   0   2   2   2   0   0   0   0   0   0   0   0   2   2   2   0   2   2   0   2   2   0   0   2   2   0   0   2   2   0   0   2   2   2   2   2   2   2   2   0   0   0   0   0   0   2   2   0   2   2   0   0   2   0   2   2   2   2   0   0   0   0   2   0   2   0   0   2   0   2   2   2   0   2   0   0   0   0   2   0   0   0   2   2   0   2   0   2   2   2   2   2   2   0   0   0   0   2   0   0   2   0   2   2   0   2   2   0   0   0   2   2   2   0   2   2   2   0   0   0   2   2   0   0   2   0   2   2   2   0   2   0   2   2   2   0   2   0   2   2   2   0   2
 MK-5-12                0   0   2   2   0   0   2   0   2   2   0   2   2   2   0   0   2   0   2   2   0   2   0   2   2   2   0   2   0   0   0   0   0   2   0   0   0   2   0   0   2   0   2   2   2   0   0   0   0   0   0   0   0   0   2   0   0   2   2   2   2   0   2   0   0   0   0   0   0   2   0   0   0   2   2   0   2   2   0   0   2   2   0   0   2   2   0   2   2   2   2   2   2   2   2   2   0   0   0   0   0   0   2   2   0   2   0   0   0   2   0   2   2   2   2   0   2   0   2   2   0   2   2   0   0   0   2   2   2   0   0   0   0   0   2   2   0   0   0   2   2   0   2   0   2   2   2   2   2   2   0   0   0   0   2   0   0   2   0   2   2   0   2   2   0   0   0   2   2   2   0   2   2   2   0   0   0   2   2   0   0   2   0   2   2   0   0   2   0   2   2   2   0   2   0   2   2   2   0   2
 MK-5-13                0   0   2   2   0   0   2   0   2   2   0   2   2   2   0   0   0   0   2   2   0   2   0   2   2   2   0   2   0   0   0   2   2   2   0   0   0   2   0   0   2   0   2   2   2   0   0   0   0   2   0   0   0   0   2   0   0   2   2   2   2   0   2   0   0   0   0   0   0   2   2   0   0   2   2   2   0   2   0   0   2   2   0   0   0   2   0   2   2   0   0   2   2   2   2   0   0   0   0   0   0   0   2   2   0   2   0   0   0   2   0   0   2   2   2   0   2   0   2   2   0   2   2   0   0   2   0   2   2   0   0   0   2   0   2   2   0   0   0   2   0   0   2   0   2   2   2   2   0   2   0   2   2   0   2   0   2   2   0   2   2   0   2   2   0   0   0   0   2   2   0   2   0   2   0   0   0   2   2   0   2   2   0   2   2   0   0   2   0   2   2   2   0   2   0   0   2   2   0   2
 MK-5-14                0   0   2   2   0   0   2   0   2   2   0   2   0   2   0   0   0   0   2   2   0   2   0   2   2   2   0   0   0   2   0   2   2   2   0   2   0   2   0   0   2   0   2   2   2   0   0   0   0   2   0   2   0   0   2   0   0   2   2   2   2   0   2   0   0   0   0   0   0   2   2   0   0   2   2   0   0   2   0   0   2   2   0   0   0   2   0   2   2   0   2   2   2   2   2   0   2   0   0   0   0   0   2   2   0   2   0   0   0   2   0   0   2   2   2   0   2   2   2   2   0   2   2   0   0   2   0   2   2   0   0   0   0   0   0   2   0   0   2   2   0   0   2   0   2   2   2   2   0   2   0   2   2   0   2   0   2   2   0   2   2   2   2   2   0   0   0   0   2   2   0   2   0   2   0   0   0   2   2   2   2   2   0   2   2   0   0   2   0   2   2   2   0   2   0   0   2   2   0   2
 MK-5-15                2   0   0   2   0   0   2   0   0   2   0   2   2   2   0   0   0   0   2   2   0   2   0   2   2   2   0   0   0   2   0   2   2   2   0   2   0   2   0   0   2   0   2   2   2   0   0   0   0   2   2   2   0   2   2   2   2   2   2   0   2   0   2   0   0   2   0   0   0   2   2   0   0   2   2   0   0   2   0   0   2   2   0   0   0   2   2   2   2   0   2   2   2   2   2   0   2   0   0   0   2   0   2   2   0   2   0   0   0   2   0   0   2   2   2   0   2   2   2   0   0   2   2   0   0   2   0   2   2   0   0   0   0   2   0   2   0   0   2   2   0   0   2   0   0   0   2   2   0   2   0   2   2   0   2   0   2   2   0   2   2   2   2   2   0   2   0   0   2   2   0   2   0   2   0   0   0   2   2   2   2   2   0   2   2   0   0   2   0   2   2   2   0   2   0   0   2   2   0   2
 MK-5-16                2   0   0   2   0   0   2   0   2   0   0   2   2   2   0   0   2   0   2   2   0   2   2   2   2   2   0   0   0   2   0   2   2   2   0   0   0   2   0   0   2   0   2   2   2   0   0   0   0   2   2   2   2   2   2   2   2   2   2   0   2   0   2   0   0   2   0   0   0   2   2   0   0   2   2   2   0   2   0   0   0   2   0   0   0   2   2   2   2   0   0   2   2   0   2   0   2   0   0   0   2   0   2   0   0   2   0   0   2   2   0   0   2   2   2   0   0   2   2   0   0   0   2   0   2   2   0   2   2   0   2   0   0   2   0   2   0   0   2   2   0   0   2   0   0   0   2   2   0   2   0   2   2   0   2   0   2   2   0   2   2   0   2   2   0   2   0   0   2   2   2   0   0   2   0   0   0   2   2   2   2   2   0   0   2   0   0   2   0   2   2   2   0   2   0   2   2   2   0   2
 MK-6-1                 0   0   2   0   0   2   2   2   0   0   0   2   0   0   0   0   2   2   2   0   0   0   0   2   2   0   0   0   0   0   0   2   0   0   2   2   0   2   0   2   2   2   2   2   2   2   2   2   2   2   2   0   2   2   2   0   0   2   0   0   2   0   0   0   0   2   2   0   0   0   0   2   0   0   0   0   0   2   0   0   2   2   0   2   0   2   0   2   2   0   2   0   0   2   2   0   0   0   0   0   0   0   2   2   0   2   0   0   0   0   2   2   2   2   0   2   0   0   2   2   0   2   0   0   0   2   2   2   0   0   0   0   2   2   0   2   0   2   2   0   2   0   2   2   2   2   0   2   0   2   0   2   0   0   2   2   0   0   0   0   2   2   2   0   0   0   0   2   2   2   0   0   2   0   2   0   2   0   2   0   0   2   0   0   2   2   0   0   0   0   2   2   2   0   0   2   0   0   2   2
 MK-6-2                 0   0   2   0   2   2   2   2   0   0   2   2   0   0   0   0   2   2   2   0   0   0   0   2   2   0   0   0   0   0   0   2   0   0   2   2   0   2   0   2   2   2   2   2   2   2   2   2   2   2   2   0   0   2   2   0   0   2   0   0   2   2   0   0   0   2   2   0   0   0   0   0   0   0   0   0   0   2   0   0   2   2   0   2   0   2   0   0   2   0   0   0   0   2   2   0   0   0   0   0   0   0   2   2   0   2   0   0   0   0   2   2   2   2   0   0   0   0   2   2   0   2   2   0   2   2   2   2   0   2   0   0   2   2   0   2   0   2   2   0   2   0   2   0   2   2   0   2   0   2   0   2   0   0   2   2   0   0   0   0   2   2   2   0   0   2   0   2   0   2   0   0   2   0   2   0   2   0   2   0   0   2   0   0   2   2   0   0   0   0   2   2   2   0   0   2   0   2   2   2
 MK-6-3                 0   0   2   0   2   0   2   2   0   0   2   2   0   0   0   0   2   2   0   2   0   0   0   2   2   0   0   0   0   2   0   2   0   0   2   2   0   2   0   2   2   2   2   2   2   2   2   2   2   2   2   0   0   0   2   0   0   2   2   0   2   2   0   0   0   2   2   0   0   2   0   2   0   0   0   2   2   2   0   0   2   2   0   2   0   2   0   0   2   0   0   0   0   2   2   0   0   0   0   0   0   0   2   2   0   2   0   0   2   2   2   0   2   2   0   0   0   0   2   0   0   2   2   0   2   0   2   2   0   2   0   0   2   2   0   0   0   2   2   0   2   0   2   0   2   2   0   2   0   2   0   2   0   0   2   2   2   0   0   0   2   2   2   0   0   2   0   2   0   2   2   0   2   0   2   0   2   0   2   0   0   2   0   0   0   2   0   0   0   0   2   2   2   0   0   2   0   2   2   2
 MK-6-4                 0   0   2   0   2   0   2   2   0   0   2   2   0   0   0   0   2   2   0   2   0   0   0   2   2   0   0   0   0   0   0   2   0   0   2   2   0   2   0   0   2   2   0   2   2   2   2   0   2   2   2   0   0   0   2   0   0   2   2   0   2   2   0   0   0   2   2   0   0   2   0   2   0   0   2   2   2   0   0   2   0   2   0   2   2   2   0   0   2   0   0   0   0   0   2   0   0   2   0   0   0   0   2   2   0   2   0   0   2   2   2   0   2   2   0   0   0   0   2   0   0   2   2   2   2   0   2   0   0   2   0   0   2   2   0   0   0   0   2   0   2   0   2   2   2   2   0   2   0   2   0   2   2   0   2   2   2   0   0   0   2   2   2   0   0   2   0   2   0   2   2   0   0   0   2   0   2   0   2   2   0   2   0   0   0   2   0   0   2   0   2   2   2   0   0   2   0   2   2   2
 MK-6-5                 0   0   2   0   2   0   2   2   0   0   2   2   0   0   0   0   2   2   2   2   0   0   0   2   2   2   0   2   0   2   0   2   0   0   2   2   0   2   2   0   2   2   0   2   2   2   2   0   2   2   2   0   2   0   0   0   0   2   2   0   2   2   0   0   0   2   2   0   0   2   0   2   0   2   0   2   2   2   0   2   0   2   0   2   2   2   0   0   2   0   0   0   0   0   2   0   0   2   0   0   0   0   2   2   0   2   0   0   2   2   2   0   2   2   0   0   0   0   2   2   0   2   0   2   2   0   2   0   0   2   0   0   2   2   0   0   2   0   2   0   2   0   2   2   2   2   0   2   0   2   0   2   2   0   2   2   2   0   0   0   2   0   2   0   0   2   0   2   0   0   0   0   0   0   2   0   2   0   2   2   0   2   0   0   2   2   0   0   2   0   2   2   2   2   0   2   0   2   2   2
 MK-6-6                 0   0   2   0   2   0   2   2   0   0   2   2   0   0   0   0   2   2   2   2   0   2   0   2   2   2   0   2   0   2   0   2   2   0   2   2   0   2   2   0   2   2   0   2   2   2   2   0   2   2   0   0   2   0   0   0   0   2   2   0   2   2   0   0   0   2   2   0   0   2   2   2   0   2   0   2   2   2   0   2   0   2   0   2   2   2   2   2   2   0   0   0   0   0   2   0   0   2   0   0   0   0   2   2   0   2   0   0   2   2   2   0   2   2   0   0   0   0   2   2   0   2   0   2   2   0   2   0   0   0   0   0   2   2   0   0   2   0   2   0   2   0   2   2   2   2   0   2   0   2   0   2   2   0   2   2   2   0   0   0   2   0   2   0   0   2   0   2   0   0   0   2   0   0   2   0   2   0   0   2   0   2   0   2   2   0   0   0   2   0   2   2   2   2   2   2   2   2   2   2
 MK-6-7                 0   0   2   2   2   0   2   2   0   0   2   2   0   2   2   0   2   2   2   0   0   2   2   2   2   2   0   2   0   2   0   2   2   0   2   2   0   2   2   0   2   2   2   2   2   0   2   0   2   2   0   2   2   2   0   0   2   2   2   0   2   2   0   2   0   2   0   0   0   2   2   2   0   2   0   2   2   0   0   2   0   2   0   2   2   2   2   2   2   0   2   0   0   0   2   0   0   0   0   0   0   0   2   0   0   0   0   0   2   2   0   0   2   2   0   0   0   0   2   2   0   2   0   2   2   0   2   0   0   0   0   0   2   0   0   0   2   0   2   2   2   0   2   2   2   0   0   2   0   2   0   2   2   0   2   2   2   0   0   0   2   0   2   0   0   2   0   2   0   0   0   2   0   0   2   0   2   0   0   2   0   2   0   2   2   0   2   0   2   0   2   2   2   2   2   0   2   2   2   2
 MK-6-8                 0   0   2   2   2   0   2   2   0   0   0   2   0   0   2   0   2   2   2   0   0   2   2   2   2   2   0   2   0   2   0   2   2   0   2   0   0   2   2   0   2   0   2   0   2   2   2   0   2   2   2   2   2   2   0   0   2   2   2   0   2   2   0   2   0   2   0   2   0   2   2   2   0   0   0   2   2   0   0   2   0   2   0   2   2   2   0   2   2   0   2   0   0   0   2   0   0   0   0   0   0   0   2   0   2   0   0   0   2   2   0   0   2   2   0   0   0   0   2   2   0   2   2   2   2   0   0   0   0   0   0   0   2   0   0   0   2   0   2   2   2   0   2   2   2   0   0   2   0   2   0   2   2   0   2   2   2   0   0   0   2   0   2   0   0   0   0   2   0   0   0   2   2   0   0   0   2   0   2   2   0   2   0   2   2   0   2   0   2   0   2   2   2   2   2   0   2   2   2   2
 MK-6-9                 0   0   2   2   2   0   2   2   0   0   0   2   0   0   2   0   2   2   2   0   2   2   2   2   2   2   0   2   0   2   0   2   2   0   2   0   2   2   2   0   2   0   2   0   2   2   2   2   2   2   2   2   2   2   0   0   0   2   2   0   2   2   0   2   0   2   0   2   0   2   2   2   0   0   0   2   2   0   0   2   0   2   0   2   2   2   0   2   2   0   2   0   0   0   2   0   0   0   0   0   0   0   2   0   2   0   2   0   2   2   0   0   2   2   0   0   0   0   2   2   0   2   2   2   2   0   0   0   0   0   0   0   2   0   0   0   2   0   2   0   0   0   2   2   2   0   0   2   0   2   0   0   2   0   2   2   2   0   0   0   2   0   2   0   0   2   0   2   0   0   0   2   2   0   0   0   2   0   2   2   0   2   0   2   2   0   0   0   2   0   2   2   0   2   2   0   2   2   2   2
 MK-6-10                0   0   2   2   2   0   2   2   0   0   0   2   0   0   2   0   2   2   2   0   2   2   2   2   2   2   0   2   0   2   2   2   2   0   2   2   0   2   2   0   2   0   2   2   2   2   2   2   0   2   2   2   2   2   0   0   0   2   2   0   2   2   0   2   0   2   0   2   0   2   0   0   0   0   0   2   2   0   0   2   2   2   0   2   0   2   0   2   2   0   2   0   0   0   2   2   0   0   0   2   0   0   2   0   2   0   2   0   2   2   0   0   2   2   0   2   0   0   2   2   0   2   2   2   0   0   0   0   0   0   0   0   2   0   0   0   2   0   2   0   0   0   2   2   2   0   0   2   0   2   0   0   2   0   2   2   2   0   0   0   2   2   2   0   2   2   0   2   0   0   0   2   2   0   0   0   2   0   2   2   0   2   0   2   2   0   0   0   2   2   2   2   0   2   2   0   2   0   2   2
 MK-6-11                0   0   2   2   2   0   0   2   0   2   0   2   0   2   2   0   2   2   2   2   2   0   2   2   2   2   0   2   0   2   2   2   2   2   2   2   0   2   2   0   0   0   0   2   2   2   2   2   0   2   2   2   2   2   0   0   0   2   2   2   2   2   0   2   0   0   0   2   0   2   2   2   0   0   0   2   2   0   0   2   2   2   0   2   0   2   0   2   2   0   2   0   0   0   2   2   0   0   0   2   0   0   2   2   2   0   2   0   2   2   0   0   2   2   0   2   0   2   2   2   0   2   0   2   0   0   0   0   0   0   0   0   2   0   0   0   2   0   2   0   2   0   2   2   2   0   0   2   0   0   0   0   2   0   2   2   2   0   0   0   2   2   2   0   2   2   0   2   0   0   0   2   2   0   2   0   2   0   2   2   0   2   0   0   0   0   0   0   2   2   2   2   2   2   2   0   2   0   2   2
 MK-6-12                2   0   2   2   2   0   0   2   0   2   0   0   0   2   2   0   0   2   2   2   2   2   2   2   2   0   0   2   0   2   2   2   2   2   2   2   0   2   2   0   0   2   0   2   2   2   0   2   0   2   2   2   2   2   0   0   0   2   2   2   2   2   0   2   0   0   0   2   0   0   2   2   0   0   0   2   2   2   0   2   2   0   2   2   0   2   0   2   2   0   0   0   0   0   2   2   0   0   0   2   0   0   0   2   2   0   2   0   2   2   0   0   2   2   0   2   0   2   2   2   0   2   0   2   0   0   0   0   0   0   0   0   2   0   0   0   2   0   2   0   2   0   2   2   0   0   0   2   0   0   0   0   2   0   2   2   2   0   0   0   2   2   2   0   2   2   0   2   0   0   0   2   2   0   2   0   2   2   2   0   0   2   0   0   0   0   0   0   2   2   2   2   2   2   0   0   2   0   2   2
 MK-6-13                2   0   2   2   2   2   0   2   0   2   0   0   0   2   2   0   0   2   2   2   2   2   2   2   2   0   0   2   0   2   2   2   2   2   2   2   0   2   2   0   0   2   0   2   2   2   0   2   0   0   0   0   2   2   0   0   0   2   2   2   0   2   0   2   0   0   0   2   0   0   2   2   0   0   0   0   2   2   0   2   2   0   2   2   0   2   0   2   2   2   0   0   0   0   2   2   0   0   0   2   0   0   0   2   2   0   2   2   2   2   0   0   2   2   0   2   0   2   2   2   2   2   0   2   0   0   0   0   0   0   0   0   2   0   0   0   0   0   2   0   2   0   2   2   0   0   0   2   0   0   0   0   2   2   2   2   0   0   0   0   2   2   2   0   2   2   0   2   0   0   0   2   2   0   2   0   0   0   2   0   0   2   0   0   2   0   0   0   2   2   2   2   2   2   0   0   2   0   2   2
 MK-6-14                0   0   2   2   2   2   0   2   0   2   0   0   0   2   2   0   0   2   2   2   2   2   2   2   2   0   0   2   0   2   0   2   2   2   2   2   0   2   2   0   2   2   0   2   2   2   0   2   0   0   0   0   2   2   0   0   0   2   2   2   0   2   0   2   0   0   0   2   0   0   2   2   0   0   0   2   0   2   0   2   2   0   2   2   0   2   0   2   2   2   0   0   0   0   2   2   0   2   0   0   0   0   0   2   2   0   2   2   2   0   2   0   2   2   0   0   0   0   2   2   2   2   0   2   0   0   2   0   0   0   0   0   2   0   0   0   0   0   2   0   2   0   2   2   0   0   0   2   0   0   0   0   2   2   0   2   0   0   0   0   2   2   2   0   2   2   0   2   0   0   0   2   2   0   2   0   0   0   2   0   0   2   2   0   2   0   2   0   0   2   2   2   2   2   0   0   2   0   2   2
 MK-6-15                2   0   2   0   2   2   0   2   0   0   0   0   0   2   2   0   0   2   2   2   2   0   0   2   0   0   0   2   2   2   0   2   2   2   2   2   0   2   2   0   2   2   0   2   2   2   0   2   0   0   0   0   2   2   0   0   0   2   2   2   0   2   0   0   0   0   0   2   0   0   2   0   0   0   0   0   0   2   0   2   2   0   2   2   0   2   0   2   2   2   0   0   0   0   2   2   0   2   0   0   0   0   0   2   2   0   2   2   2   0   2   0   2   2   0   0   0   0   2   2   2   2   2   2   0   0   2   0   0   0   0   0   2   0   0   0   2   0   0   0   0   0   2   2   0   0   0   0   0   2   0   0   2   2   0   2   0   0   0   0   2   2   2   0   2   2   0   2   0   0   0   2   0   0   2   0   2   0   2   0   0   2   2   0   2   0   2   0   0   2   2   2   2   2   0   0   0   2   2   2
 MK-6-16                2   0   2   0   2   2   2   0   0   0   0   0   0   2   2   0   0   2   2   2   2   0   0   2   0   0   0   2   2   2   0   2   0   2   2   2   2   2   2   0   2   0   0   2   2   2   0   2   0   0   0   0   2   2   2   0   0   2   2   2   0   2   0   0   0   0   0   2   0   0   2   0   2   0   0   0   0   2   0   2   2   0   2   2   0   2   0   2   2   2   0   0   0   0   0   2   0   2   0   0   0   0   0   2   2   0   2   2   2   0   2   0   2   0   0   0   0   0   2   2   2   2   2   2   0   0   2   0   0   0   0   0   0   0   0   0   2   0   0   0   0   0   2   2   0   0   0   0   0   2   0   0   2   2   0   2   2   0   0   0   2   2   2   0   2   2   0   2   0   0   0   2   0   0   2   0   2   0   0   0   0   2   2   2   2   0   2   0   0   2   2   2   2   2   0   2   0   0   2   2
 
!****************************************** Phenotypic Data **********************************************************
!-100.0 is resevred for missing phenotype
SimulatedTrait1        11.9360   11.2149    8.4531   11.2008    9.3304    8.7562    9.4066   12.6921   11.0215   10.2619   10.7171   10.3079   10.7878    7.9279   11.8623   10.0354   10.5004   10.2378   13.2024    7.5750   11.7752    9.7553   12.8411   11.7515    9.7291   12.4033   11.7114    9.4106    8.8757    8.8477   10.1373   12.3993    6.1827   10.9098    7.5992   11.0301    9.6859    9.0107   12.9901    8.3021    8.6031   11.8727   10.0912    8.7677   10.3906    9.3556    8.1149   11.3877    9.9934    8.1141   11.5950    7.1117    9.0784    8.6150   10.3384   11.5986    9.8420    7.1284    8.8045   10.5257   11.1279   10.2292   10.9699    7.9202    7.3074   10.5759    8.3382   10.2361    8.1280   11.8550    8.5197   10.0624    9.3538    8.1770   12.4342    9.0205   10.3834   10.5345    7.6695    8.7093   10.2065    8.7198    9.4815   11.7281   11.1621    7.6084   11.7112    9.2078   10.8122    9.8642   13.3398   11.9361    9.3882   11.9471    9.2408   10.2348   10.2000    8.5276    8.8418   11.1128    9.6031    7.8440   12.2645    9.3798   12.7051    8.6453    8.7509   10.3116   10.1096    7.0613   10.2446    9.1645   10.0334   11.3940   11.5506   10.2376    8.8352   10.9829   10.1568   10.0528    9.1236    7.4450    9.9943   11.6568    7.8763    9.2957   10.2324    9.3148    7.4290    9.5960    7.2422   11.9995   10.2217    6.2583    9.6792   10.2831   12.8459    9.7932    7.0316    8.9688    8.0210   10.3569    9.8109   12.9755   12.1880   12.4246    7.4059    8.6432   10.3772   11.0337    8.0780   10.0659    9.8203    9.5398    8.8442    9.7187   11.5824   12.2500   10.6634    7.4894   10.4310    9.2746   10.9272    8.5184    9.2757   10.4459   10.3003    9.4996   10.2927   10.6983    9.2513   10.7301   10.8790   12.3689   11.6384   10.4397    7.8877    9.8152    9.0028   11.0606   11.3297   10.0243    8.1652    8.2346    9.2540   10.4893    9.8286    9.6450    8.7934    9.9320   11.2300   11.0659   11.5673    7.6736    9.4405    8.0570   12.0140   11.5966   12.1563   10.7224
SimulatedTrait2        15.6395   12.2687   13.3040   15.1986   15.5897   15.0470   13.8836   15.8728   16.3480   15.6203   13.7109   14.0120   14.2555   13.3748   14.9952   15.5126   13.7037   11.6704   14.6213   15.5235   14.9559   16.1785   14.8691   13.8302   15.8414   14.8233   13.4432   16.2970   15.6265   16.4827   14.9460   16.2905   15.6311   14.8834   15.8297   15.8519   15.4336   15.3108   17.3387   13.6617   14.9444   15.6753   16.0285   15.2961   16.2218   14.7650   15.3361   14.4131   13.2439   15.6337   15.3431   14.4707   12.4726   12.9158   14.2026   16.0737   14.3249   15.4790   17.3702   14.4842   13.9886   13.8039   15.5468   13.3040   14.0371   15.2296   13.1944   12.6747   11.3286   14.6192   14.8705   17.2502   14.1235   13.6815   16.9462   12.1834   14.3924   13.2728   16.5846   16.5672   14.6972   15.4775   16.5558   13.8324   16.6962   16.2682   14.6614   15.1980   15.3713   16.7823   15.9451   15.7197   15.2681   15.2634   16.1849   18.0219   14.4401   14.7021   17.9912   16.8596   13.2536   14.5719   15.9126   14.6408   14.8353   14.0286   15.0765   12.0243   15.3721   13.2190   13.2406   12.1126   14.2812   16.8719   15.0313   15.8989   13.9746   13.7999   16.7726   14.5117   15.5068   15.3754   14.2213   14.5953   16.0955   13.7306   15.0880   14.6016   14.5319   16.2624   16.2894   16.1748   15.5620   15.2281   15.0920   17.1137   15.9947   15.8126   14.4026   16.5695   14.9109   16.6571   13.1674   13.7053   14.5994   12.5573   15.2491   15.7302   14.3062   15.8661   14.1872   14.1701   17.3675   16.4430   14.6100   13.9618   14.5290   13.5675   14.0008   12.3577   14.6074   14.4419   16.6409   11.8344   14.6032   14.9460   13.9461   15.4322   14.0004   16.1287   15.3013   16.8627   13.2202   14.7092   12.9070   14.8125   13.4441   13.9194   13.8590   15.3529   15.4326   15.9988   14.4882   14.3819   16.5852   14.5614   14.8588   16.4212   14.3059   17.6551   17.3877   16.0967   13.5812   16.1258   15.9554   14.5409   13.0848   14.7417   16.0614   15.0266
 
