# Supplementary material for: Inclusive Composite Interval Mapping of QTL by Environment Interactions in Biparental Populations
Source: PLoS One. 2015 Jul 10;10(7):e0132414. doi: 10.1371/journal.pone.0132414 (PMC4498613; doi:10.1371/journal.pone.0132414)
Supplement: S3 File — (ZIP) [file pone.0132414.s003.zip › Simulation for unliked model/Simulated popualtions/run_00031.met]

!**********************Note: lines staring with "!" are remarks and will be ignored in the program********************
!*********************************General Information**********************************
!Assuming F1 = P1 x P2, populations available in QTL IciMapping are: 
!  1, P1BC1F1 = P1 x F1, the first backcrossing where P1 is used as the recurrent parent;
!  2, P2BC1F1 = P2 x F1, the first backcrossing where P2 is used as the recurrent parent;
!  3, F1DH, F1-derived doubled haploids; 
!  4, RIL or F1RIL, recombination inbred lines through the repeated selfing of F1;
!  5, P1BC1RIL, recombination inbred lines through the repeated selfing of P1BC1F1;
!  6, P2BC1RIL, recombination inbred lines through the repeated selfing of P2BC1F1;
!  7, F2, the selfing generation of F1;
!  8, F3, the selfing generation of F2;
!  9, P1BC2F1, the second backcrossing where P1 is used as the recurrent parent; 
! 10, P2BC2F1, the second backcrossing where P2 is used as the recurrent parent;
! 11, P1BC2RIL, recombination inred lines through the repeated selfing of P1BC2F1; 
! 12, P2BC2RIL, recombination inred lines through the repeated selfing of P2BC2F1; 
! 13, P1BC1F2, the selfing generation of P1BC1F1; 
! 14, P2BC1F2, the selfing generation of P2BC1F1; 
! 15, P1BC2F2, the selfing generation of P1BC2F1; 
! 16, P2BC2F2, the selfing generation of P2BC2F1; 
! 17, P1BC1DH, P1BC1F1-derived doubled haploids; 
! 18, P2BC1DH, P2BC1F1-derived doubled haploids; 
! 19, P1BC2DH, P1BC2F1-derived doubled haploids; 
! 20, P2BC2DH, P2BC2F1-derived doubled haploids; 
   3      !Mapping Population (see remarks above)
   2      !Mapping Function (1 for Kosambi; 2 for Haldane; 3 for Morgan)
   2      !Marker Space Type (1 for intervals; 2 for positions)
   1      !Marker Space Unit(1 for centiMorgans; 2 for Morgan)
   6      !Number of Chromosomes (or Linkage Groups)
 200      !Size of the mapping population
   2      !Number of environments
 
!***************************************** Chromosomes and Linkage Maps **********************************************
!Chromosome                 NumMarkers
-CH1                        16
-CH2                        16
-CH3                        16
-CH4                        16
-CH5                        16
-CH6                        16
!Linkage map (Marker name followed by position or the interval length)
 MK-1-1                1     0.000
 MK-1-2                1    10.000
 MK-1-3                1    20.000
 MK-1-4                1    30.000
 MK-1-5                1    40.000
 MK-1-6                1    50.000
 MK-1-7                1    60.000
 MK-1-8                1    70.000
 MK-1-9                1    80.000
 MK-1-10               1    90.000
 MK-1-11               1   100.000
 MK-1-12               1   110.000
 MK-1-13               1   120.000
 MK-1-14               1   130.000
 MK-1-15               1   140.000
 MK-1-16               1   150.000
 MK-2-1                2     0.000
 MK-2-2                2    10.000
 MK-2-3                2    20.000
 MK-2-4                2    30.000
 MK-2-5                2    40.000
 MK-2-6                2    50.000
 MK-2-7                2    60.000
 MK-2-8                2    70.000
 MK-2-9                2    80.000
 MK-2-10               2    90.000
 MK-2-11               2   100.000
 MK-2-12               2   110.000
 MK-2-13               2   120.000
 MK-2-14               2   130.000
 MK-2-15               2   140.000
 MK-2-16               2   150.000
 MK-3-1                3     0.000
 MK-3-2                3    10.000
 MK-3-3                3    20.000
 MK-3-4                3    30.000
 MK-3-5                3    40.000
 MK-3-6                3    50.000
 MK-3-7                3    60.000
 MK-3-8                3    70.000
 MK-3-9                3    80.000
 MK-3-10               3    90.000
 MK-3-11               3   100.000
 MK-3-12               3   110.000
 MK-3-13               3   120.000
 MK-3-14               3   130.000
 MK-3-15               3   140.000
 MK-3-16               3   150.000
 MK-4-1                4     0.000
 MK-4-2                4    10.000
 MK-4-3                4    20.000
 MK-4-4                4    30.000
 MK-4-5                4    40.000
 MK-4-6                4    50.000
 MK-4-7                4    60.000
 MK-4-8                4    70.000
 MK-4-9                4    80.000
 MK-4-10               4    90.000
 MK-4-11               4   100.000
 MK-4-12               4   110.000
 MK-4-13               4   120.000
 MK-4-14               4   130.000
 MK-4-15               4   140.000
 MK-4-16               4   150.000
 MK-5-1                5     0.000
 MK-5-2                5    10.000
 MK-5-3                5    20.000
 MK-5-4                5    30.000
 MK-5-5                5    40.000
 MK-5-6                5    50.000
 MK-5-7                5    60.000
 MK-5-8                5    70.000
 MK-5-9                5    80.000
 MK-5-10               5    90.000
 MK-5-11               5   100.000
 MK-5-12               5   110.000
 MK-5-13               5   120.000
 MK-5-14               5   130.000
 MK-5-15               5   140.000
 MK-5-16               5   150.000
 MK-6-1                6     0.000
 MK-6-2                6    10.000
 MK-6-3                6    20.000
 MK-6-4                6    30.000
 MK-6-5                6    40.000
 MK-6-6                6    50.000
 MK-6-7                6    60.000
 MK-6-8                6    70.000
 MK-6-9                6    80.000
 MK-6-10               6    90.000
 MK-6-11               6   100.000
 MK-6-12               6   110.000
 MK-6-13               6   120.000
 MK-6-14               6   130.000
 MK-6-15               6   140.000
 MK-6-16               6   150.000
!*********************************** Marker Types ********************************************************************
!Co-dominant marker: When heterozygote F1 is present, P1 is coded as 2, F1 is coded as 1, and P2 is coded as 0; Otherwise, P1 is coded as 2, and P2 is coded as 0. 
!Dominant marker: When heterozygote F1 is present, P1 and F1 are coded as 12, and P2 is coded as 0; Otherwise, P1 is coded as 2, and P2 is coded as 0.  
!Recessive markers: When heterozygote F1 is present, P1 is coded as 2, and F1 and P2 are coded as 10; Otherwise, P1 is coded as 2, and P2 is coded as 0. 
!Missing marker is coded as -1. 
 MK-1-1                 2   0   0   0   2   0   0   2   0   0   0   0   2   2   2   2   0   2   2   0   0   2   2   0   2   2   2   2   0   2   2   0   0   2   2   2   0   0   0   2   2   0   0   0   0   2   2   0   2   2   0   2   0   2   0   2   0   0   2   2   2   0   2   2   0   2   0   2   0   2   0   2   2   0   2   0   2   2   2   0   2   2   0   0   0   0   2   2   2   2   0   2   2   2   0   2   2   0   0   2   0   0   0   0   2   0   2   0   0   2   2   2   0   0   2   2   2   2   2   0   2   2   0   0   0   0   2   0   2   2   0   0   0   0   0   0   0   0   0   2   0   2   2   2   2   2   0   0   2   0   2   0   0   0   0   0   0   0   2   0   0   0   0   2   0   2   2   0   0   2   2   0   0   2   0   0   0   0   0   2   2   0   2   2   0   2   2   2   0   2   0   2   2   0   2   0   2   2   2   0
 MK-1-2                 0   0   0   0   2   0   0   2   0   0   0   2   2   2   2   2   0   2   2   0   0   2   2   0   0   2   2   2   0   2   2   0   0   0   2   2   0   0   0   2   2   0   0   0   0   2   2   0   2   0   0   2   0   2   0   2   0   0   2   2   2   0   2   2   0   0   0   2   0   0   0   2   2   0   2   0   2   2   2   2   2   2   0   0   0   0   2   2   2   2   0   2   0   2   0   0   2   0   0   2   0   0   0   0   2   0   2   0   2   2   2   2   0   0   2   2   2   2   2   0   2   0   0   0   0   0   2   0   2   2   0   0   0   0   0   0   0   0   2   2   2   2   2   2   2   2   0   0   2   0   2   0   0   0   0   0   0   0   2   2   0   0   0   2   0   2   2   0   0   2   2   0   2   2   0   0   0   0   0   2   2   2   0   2   0   2   0   2   0   2   0   2   2   0   2   0   2   0   2   0
 MK-1-3                 0   0   0   0   2   0   0   2   0   0   0   2   2   2   2   2   0   2   2   0   0   2   0   0   0   2   2   2   0   2   2   0   0   0   2   2   2   2   0   2   2   0   2   0   0   2   2   0   0   0   0   2   0   2   0   2   0   0   2   2   2   0   2   0   0   0   0   2   0   0   0   2   2   0   2   0   2   2   0   2   2   2   0   0   0   0   2   2   2   2   0   2   0   2   0   0   0   2   0   2   0   0   0   0   2   0   2   0   2   2   2   2   0   0   2   2   2   2   2   0   2   0   0   0   0   0   2   0   0   2   0   0   0   2   0   0   0   0   2   2   2   2   2   2   2   2   0   0   2   0   2   0   0   0   2   0   0   0   2   2   0   0   0   2   0   2   2   0   0   2   2   2   2   2   0   0   0   0   0   2   2   2   0   2   0   2   0   2   0   2   0   2   2   0   2   0   0   0   2   0
 MK-1-4                 0   0   0   0   2   2   0   2   0   0   0   2   2   2   2   2   0   2   2   0   0   2   0   0   0   0   2   2   0   2   0   0   0   0   2   0   0   2   0   0   2   0   2   0   0   2   2   0   0   0   0   2   0   2   0   2   0   0   0   2   2   0   2   0   0   0   0   2   0   0   2   2   0   0   2   0   2   2   0   2   2   2   0   0   0   0   2   2   2   2   0   2   0   2   2   0   2   2   0   2   0   2   0   0   2   0   2   0   2   2   2   2   0   0   2   0   2   2   2   2   0   0   0   0   0   0   2   0   0   2   0   2   0   0   0   0   0   0   2   2   2   2   2   2   2   2   0   0   2   0   2   0   0   0   2   0   0   0   0   2   0   0   0   2   0   2   2   0   0   2   2   2   2   2   0   0   0   0   0   2   2   2   0   2   0   2   0   2   0   2   0   2   2   0   2   0   0   2   2   0
 MK-1-5                 0   0   0   2   2   2   0   2   2   0   0   2   2   2   2   2   0   2   0   0   0   2   0   0   0   2   2   2   0   2   0   0   0   0   2   0   0   2   2   0   2   0   2   0   0   2   2   0   0   0   0   2   0   2   0   2   0   0   0   2   2   0   2   0   0   0   0   2   0   2   2   2   0   0   0   0   2   0   0   0   2   2   0   0   0   2   2   2   2   2   0   2   0   2   2   0   2   2   0   2   0   2   0   0   2   0   2   0   2   2   2   2   2   0   2   0   2   2   2   0   0   0   0   0   0   0   2   0   2   2   0   2   0   0   0   0   0   0   2   2   2   2   2   2   2   2   0   0   2   2   2   0   0   2   2   0   0   0   0   2   0   0   0   2   0   2   2   0   0   2   2   2   2   2   0   0   0   0   0   2   0   2   0   0   0   2   0   2   0   2   0   2   2   0   2   2   0   2   0   0
 MK-1-6                 0   0   0   2   2   2   0   2   2   2   0   2   2   2   2   2   0   2   0   0   0   2   0   0   0   2   2   2   0   2   0   0   0   0   2   0   0   2   2   0   2   0   2   0   0   2   2   0   0   2   2   0   0   2   0   2   0   0   0   2   2   0   2   0   0   2   0   2   0   2   2   2   0   0   0   0   2   0   0   0   2   2   0   0   0   2   2   2   2   0   0   2   0   2   2   0   2   2   0   0   0   2   0   0   2   0   2   0   2   2   2   0   2   0   2   0   2   0   2   2   0   0   0   0   0   0   2   0   2   2   0   2   0   0   2   2   0   0   0   2   2   2   2   2   2   2   2   0   2   2   2   2   0   2   2   0   0   0   0   2   0   0   0   0   2   2   2   0   0   2   2   2   2   2   0   0   0   0   0   2   0   2   0   0   0   2   0   2   0   2   0   2   2   0   2   2   0   2   0   0
 MK-1-7                 0   0   0   2   2   0   0   2   2   2   0   2   2   2   2   0   0   2   0   0   0   2   0   0   0   2   2   2   0   2   0   0   0   0   2   0   0   2   2   0   2   0   2   0   0   0   2   0   0   2   2   0   0   2   0   2   0   0   0   2   2   0   2   0   0   2   0   2   0   2   2   2   2   0   2   0   2   0   0   0   2   2   0   0   0   2   2   2   2   0   0   2   0   2   2   0   2   2   0   0   0   2   0   0   2   2   2   0   2   2   2   0   2   0   2   0   2   0   0   2   0   0   0   0   0   0   2   0   2   2   0   2   0   2   2   2   0   0   0   2   2   2   2   0   2   2   2   0   2   2   2   2   0   2   2   0   0   0   0   2   0   2   0   0   2   2   2   0   0   2   2   2   2   2   0   0   0   0   0   2   0   2   0   0   0   2   0   0   0   2   0   2   2   0   2   2   0   2   0   0
 MK-1-8                 0   0   0   2   2   0   2   0   2   2   0   2   2   2   2   0   0   2   0   0   0   2   0   0   2   2   2   2   2   2   0   0   0   0   2   0   0   2   2   0   2   0   2   0   0   0   2   0   0   2   2   0   0   2   0   2   0   0   2   2   2   0   0   0   0   0   0   2   0   2   2   2   2   0   2   0   2   2   0   0   2   2   0   0   0   2   2   2   2   0   0   2   0   2   2   2   2   2   0   0   0   2   0   0   2   2   2   2   2   2   2   0   2   0   2   0   2   0   0   2   0   0   0   0   0   0   2   0   2   0   0   2   0   2   0   2   0   0   0   2   2   2   2   0   2   2   2   0   2   2   2   2   0   0   2   0   0   0   0   2   0   2   0   0   2   2   0   2   2   2   2   2   0   0   0   0   0   2   0   2   0   2   0   0   0   2   0   0   0   2   0   2   2   0   2   2   0   2   0   2
 MK-1-9                 0   0   0   2   2   2   2   0   0   2   0   2   2   2   2   0   0   2   0   0   0   2   0   0   2   2   2   2   2   2   0   0   0   0   2   0   0   2   2   0   2   0   2   0   0   0   2   0   0   2   2   0   0   2   0   2   0   0   2   2   2   0   0   2   0   0   0   2   0   2   2   2   2   0   2   0   2   2   0   0   2   2   0   0   0   2   2   2   2   0   2   2   0   2   2   2   2   2   0   0   0   2   0   0   2   2   2   2   2   2   2   0   2   0   2   0   2   0   0   2   0   0   0   0   0   0   2   2   2   0   0   2   0   2   0   2   0   0   0   2   2   2   2   0   2   2   2   0   2   0   2   2   2   0   2   0   0   0   0   2   0   0   0   0   2   0   2   2   2   2   2   2   0   0   0   0   0   2   0   2   0   2   0   0   0   2   0   0   0   0   0   2   2   0   2   2   0   0   0   2
 MK-1-10                0   0   0   0   2   2   2   0   0   2   0   2   2   2   2   0   2   0   2   2   0   2   2   0   2   2   2   2   2   2   0   0   0   0   2   0   0   2   2   2   2   0   2   0   0   0   2   0   0   2   2   2   0   2   0   2   2   0   2   2   2   0   0   2   2   0   0   2   0   2   2   2   2   0   2   0   2   2   0   0   2   0   2   0   0   2   2   2   2   0   2   2   0   2   2   2   2   0   0   0   0   2   0   0   2   2   2   2   2   2   2   0   2   0   2   0   2   0   0   2   0   0   0   0   0   0   2   2   2   0   0   2   0   2   0   2   0   0   0   2   2   2   2   0   2   0   2   0   2   0   2   0   2   0   2   0   0   0   0   2   0   0   0   0   2   0   0   2   2   2   2   2   0   0   0   0   0   2   0   0   0   0   0   0   0   2   0   0   0   0   0   2   2   2   2   2   0   0   0   0
 MK-1-11                0   0   0   0   2   2   2   0   0   2   2   2   2   2   2   0   2   0   2   2   2   2   2   0   2   2   2   2   0   2   0   0   0   2   2   0   0   2   0   2   2   0   2   0   0   0   2   0   0   2   2   2   0   2   0   2   2   0   2   2   0   0   0   2   2   0   0   2   0   0   2   2   2   0   2   0   0   2   0   0   2   0   2   0   0   2   2   2   2   0   0   2   0   2   2   2   2   0   0   0   0   2   0   0   2   2   2   2   2   2   2   0   2   0   2   0   2   2   0   2   0   0   0   0   2   0   0   2   2   2   0   2   0   2   0   2   0   0   0   2   2   2   2   0   2   0   2   0   2   2   0   0   2   2   2   0   0   0   0   0   0   0   0   0   0   0   0   2   2   2   2   2   2   0   0   0   2   2   0   0   0   0   0   0   0   2   0   0   0   0   0   2   2   2   2   2   0   2   0   0
 MK-1-12                0   0   0   0   2   2   2   0   0   2   0   0   0   2   2   0   2   0   0   2   2   2   2   0   2   0   2   2   0   0   2   0   0   2   2   0   0   2   0   2   0   2   2   0   0   2   2   0   0   2   2   2   0   2   0   2   2   0   2   2   0   2   0   2   0   2   0   2   0   0   2   2   2   0   2   2   0   2   0   0   2   0   2   0   0   2   2   2   2   0   0   2   0   2   0   2   2   0   0   0   0   2   0   2   2   2   2   2   2   2   2   0   2   0   0   0   2   2   0   2   0   0   0   0   2   0   0   2   2   2   0   2   0   2   0   2   2   2   0   0   2   2   2   0   2   0   2   0   2   2   0   0   2   2   2   0   0   0   0   0   0   0   0   0   0   2   0   2   2   2   2   2   2   0   0   0   2   2   0   0   0   0   0   0   0   2   0   2   0   0   2   2   2   2   0   2   0   0   2   0
 MK-1-13                0   0   0   0   2   2   2   0   0   2   0   0   0   2   2   0   2   2   0   2   2   2   2   0   2   2   2   2   0   0   2   0   0   2   2   0   0   2   2   2   0   0   2   2   0   2   2   0   0   2   2   2   0   2   0   2   2   0   2   2   0   2   0   2   0   2   0   0   0   0   2   2   2   0   2   2   0   2   0   0   2   0   2   0   0   2   2   2   2   0   0   2   0   2   0   2   2   0   0   0   0   2   0   2   2   2   2   2   2   2   2   0   2   0   0   0   0   2   0   2   0   0   0   0   2   0   2   0   2   2   0   2   0   2   2   2   2   2   0   0   2   2   2   2   2   0   0   0   2   2   0   0   2   2   2   0   2   0   0   0   0   0   0   0   0   2   0   2   2   2   2   2   2   0   0   0   2   2   0   0   0   0   2   0   0   2   0   2   0   0   0   2   2   2   0   2   0   0   2   0
 MK-1-14                0   0   0   0   2   2   2   0   0   2   0   0   0   2   2   0   2   2   0   2   2   2   2   0   2   2   2   2   0   0   2   2   0   2   2   0   0   2   2   2   0   0   0   2   0   2   2   0   0   2   2   2   0   2   2   2   2   0   0   2   0   2   0   2   0   2   0   0   0   0   2   2   2   0   2   2   0   2   0   0   2   0   2   0   0   2   2   2   0   0   0   2   0   2   0   2   2   0   0   2   0   2   0   2   0   2   0   2   2   2   2   0   0   0   0   0   0   2   0   2   0   0   0   0   2   0   2   0   0   2   0   2   0   0   2   2   2   2   0   0   2   2   2   2   2   0   0   0   0   2   0   0   2   2   2   0   2   0   0   0   0   2   0   0   0   2   0   2   2   2   2   2   2   2   2   0   2   2   2   0   0   0   2   2   0   2   0   2   0   0   0   2   2   2   0   0   0   0   2   0
 MK-1-15                0   0   0   0   2   2   2   0   0   2   0   0   0   2   2   2   2   2   0   2   2   2   2   2   0   2   2   2   0   0   2   2   0   2   2   0   0   2   2   2   2   0   0   2   0   2   2   0   0   2   2   2   0   2   2   2   2   0   2   2   0   2   0   0   0   2   0   0   0   0   2   2   2   0   2   2   0   2   0   2   2   0   2   0   0   2   2   2   0   0   0   2   0   2   0   2   2   0   0   2   0   2   0   0   0   2   0   2   2   2   2   0   0   0   0   0   0   2   0   2   0   2   0   0   2   0   2   0   0   2   0   2   0   0   2   2   2   2   0   0   2   2   2   2   2   0   0   0   0   2   0   0   2   2   2   0   2   0   0   0   0   2   0   0   0   2   0   2   2   0   2   2   2   0   2   0   2   2   2   0   0   0   2   2   2   2   0   2   0   0   0   2   2   0   0   0   0   0   2   0
 MK-1-16                0   0   0   0   2   2   2   2   0   2   0   0   2   2   2   2   2   2   2   2   2   2   0   2   0   2   2   2   2   0   2   2   0   2   2   0   0   2   2   2   2   0   0   0   0   2   2   0   2   2   2   2   0   2   2   2   2   0   2   2   0   2   0   2   0   0   2   0   0   0   2   2   2   0   2   2   0   2   0   2   2   0   2   0   0   2   2   2   0   0   0   2   0   2   0   2   2   2   0   2   0   2   0   0   0   2   0   2   2   0   2   2   0   0   0   0   0   2   0   0   0   2   0   2   2   0   0   0   0   2   0   2   0   2   2   2   2   2   2   0   2   2   2   0   2   0   0   0   0   2   0   0   2   2   2   0   2   0   0   0   0   2   0   0   0   0   0   2   2   0   2   2   2   0   2   0   0   2   2   0   0   0   2   0   2   2   0   2   0   0   0   2   2   2   0   0   0   0   2   0
 MK-2-1                 0   0   2   0   2   2   0   2   2   2   2   2   0   0   2   0   0   0   2   2   0   0   0   2   0   2   2   0   0   0   0   0   0   2   0   2   2   0   0   2   0   0   0   0   2   2   2   0   0   0   2   2   0   0   2   0   0   0   0   0   0   2   0   0   0   0   2   2   0   2   0   2   0   2   0   0   0   0   0   2   0   2   2   2   2   2   0   0   2   2   2   2   0   2   0   2   2   0   0   2   2   2   0   0   2   2   0   0   0   0   0   2   2   2   2   2   2   2   0   0   0   0   2   2   0   2   0   0   0   0   0   2   0   0   2   2   2   0   2   0   0   0   0   2   0   0   2   2   2   0   0   2   0   2   0   2   2   2   2   2   0   0   2   0   0   2   2   0   0   2   2   2   0   2   0   2   0   0   2   2   0   0   2   0   2   0   2   2   2   2   2   0   2   0   2   0   0   0   0   2
 MK-2-2                 0   0   2   0   2   2   0   2   2   2   0   0   0   0   2   0   0   0   2   2   0   0   0   2   0   2   2   0   0   0   0   0   0   2   0   2   2   0   0   2   0   2   0   0   2   2   2   0   0   2   2   0   0   0   2   2   0   0   0   0   0   2   0   0   0   0   2   2   0   2   0   0   0   2   0   0   0   0   0   2   0   2   2   2   2   2   0   0   2   2   2   2   0   2   0   2   2   0   0   2   2   0   0   0   2   2   0   0   2   0   0   2   2   0   0   2   2   2   0   0   0   0   2   2   0   2   0   0   0   0   0   2   0   0   2   2   2   0   0   0   0   0   0   2   0   2   2   2   2   0   0   2   0   2   0   2   2   2   2   2   0   0   2   0   0   2   2   0   0   2   0   2   0   2   0   2   0   0   2   2   0   2   2   0   2   2   2   2   2   2   2   0   2   0   2   0   0   0   2   2
 MK-2-3                 0   0   2   0   2   2   2   2   2   2   0   2   0   0   2   0   0   2   2   2   0   0   2   2   2   2   2   0   0   0   0   0   0   2   2   2   2   0   0   2   0   2   0   2   2   2   0   0   0   2   2   0   0   0   2   2   0   0   0   0   0   2   0   0   0   0   2   0   0   2   2   0   0   0   0   2   0   0   2   2   0   2   2   2   2   2   0   0   2   2   2   2   0   2   0   0   2   0   0   2   2   0   2   0   2   2   0   0   0   0   0   2   2   0   0   2   0   0   0   0   0   0   2   0   0   2   0   0   0   0   0   2   0   2   2   2   2   0   0   0   0   0   2   0   0   2   2   2   2   0   0   2   0   2   0   2   2   2   2   2   0   0   2   0   0   2   2   0   0   2   0   2   0   2   0   2   0   0   2   2   0   2   2   0   2   0   2   2   2   2   0   0   0   0   2   0   0   0   2   2
 MK-2-4                 0   0   2   0   2   2   2   2   2   2   2   2   0   2   2   0   0   2   2   2   0   0   2   2   2   2   2   0   0   0   0   0   0   2   2   2   2   0   0   0   0   2   0   2   2   2   0   2   0   2   2   0   0   0   2   2   0   2   2   2   0   2   0   0   0   0   2   0   0   2   2   0   0   0   0   2   0   2   2   2   0   2   2   2   2   2   0   0   2   2   2   2   0   2   2   0   2   0   0   2   2   0   2   0   2   2   0   0   2   0   0   2   2   0   0   2   0   0   2   0   0   0   2   0   0   2   0   0   0   0   0   2   0   2   2   2   2   0   0   0   0   0   2   0   0   2   2   2   0   0   0   2   0   2   0   2   2   2   2   2   0   0   2   0   0   2   2   0   0   2   0   2   0   2   0   2   0   0   0   2   0   2   0   0   2   0   2   2   2   0   2   0   0   0   2   0   0   0   2   2
 MK-2-5                 0   0   2   2   2   2   2   2   2   2   2   0   0   2   2   0   0   0   2   2   0   0   2   2   2   2   2   0   0   0   0   0   0   2   2   2   2   0   0   0   0   2   0   2   0   2   0   2   0   2   2   0   0   0   2   2   0   2   2   2   0   2   0   2   0   2   2   0   0   2   2   0   0   0   0   2   0   0   2   2   0   2   2   2   2   2   0   0   2   0   2   2   0   2   2   0   2   0   2   2   0   0   2   0   2   0   0   0   2   0   0   2   2   0   0   2   0   2   2   0   0   0   2   0   0   2   0   0   0   0   0   0   0   2   2   2   2   0   0   2   2   0   2   0   0   2   2   2   0   2   0   2   0   2   0   2   0   2   2   0   0   0   2   0   0   0   2   0   0   2   0   2   2   2   0   2   0   0   0   0   0   2   0   0   2   0   2   2   2   0   2   0   0   0   2   0   0   0   2   2
 MK-2-6                 0   2   2   2   2   0   2   0   2   2   2   0   0   0   0   0   2   0   2   2   0   0   2   2   2   2   2   0   0   0   0   0   0   2   2   2   2   0   0   0   0   2   0   2   0   2   0   2   0   0   2   0   0   0   2   2   0   2   2   2   0   2   0   2   0   2   2   0   0   2   2   2   0   0   0   2   0   2   2   2   0   2   2   2   2   2   0   0   2   0   2   2   0   2   2   0   2   0   2   2   0   0   2   0   2   0   0   0   2   0   0   2   2   0   0   2   0   2   2   0   0   0   2   0   2   2   0   0   0   0   0   0   0   2   2   2   2   0   0   2   2   0   2   0   0   2   2   2   0   2   0   0   2   2   0   2   0   2   2   2   0   2   2   0   0   0   0   0   0   2   0   2   2   2   2   2   0   0   0   0   0   2   0   0   2   2   2   2   2   0   0   0   0   0   2   0   0   0   2   2
 MK-2-7                 0   2   2   2   2   0   2   0   2   2   2   0   0   0   0   0   2   0   2   2   0   2   2   2   2   0   2   0   0   0   0   0   0   2   2   2   2   2   0   0   2   2   0   2   0   2   0   2   0   0   2   0   0   0   2   2   0   2   0   2   0   2   0   2   0   2   2   0   0   2   2   2   0   0   2   2   0   2   2   2   0   0   2   2   2   2   0   0   0   0   2   2   0   2   2   0   2   0   2   2   0   0   2   0   2   2   0   0   2   0   0   2   2   0   0   2   0   2   0   0   2   0   2   0   2   2   0   2   0   0   0   0   0   2   2   2   2   0   0   2   2   0   0   0   0   2   2   2   0   2   0   0   2   2   0   2   0   2   2   2   0   2   2   0   0   0   0   0   0   2   0   2   2   2   2   2   0   0   0   0   0   2   2   0   0   2   2   2   2   0   0   0   0   0   2   0   0   0   2   2
 MK-2-8                 0   2   2   2   2   0   2   0   2   2   2   0   2   0   2   0   2   0   2   2   0   2   2   2   2   0   0   0   0   0   0   0   0   2   2   2   2   2   0   2   2   2   0   2   0   2   0   2   2   0   2   0   0   0   2   2   0   2   0   2   0   2   0   2   0   2   2   0   0   2   2   2   0   0   2   2   0   0   2   2   0   0   2   2   2   2   0   0   0   0   2   2   0   2   0   0   2   0   2   2   0   0   2   0   2   2   0   0   2   0   0   2   2   0   0   2   0   0   0   0   2   0   2   0   2   2   0   2   0   2   0   0   0   2   2   2   2   0   0   2   2   0   0   2   0   0   2   2   0   2   0   0   2   2   0   2   0   2   2   2   0   2   2   0   0   0   0   0   0   2   0   0   2   2   2   2   0   0   0   0   0   2   2   0   0   2   2   2   2   0   0   0   0   0   2   0   0   2   2   2
 MK-2-9                 0   2   2   2   2   0   2   0   2   2   2   0   2   0   2   0   2   0   2   2   0   2   0   2   2   0   0   0   0   0   0   0   0   2   2   2   2   2   2   2   2   2   0   0   0   2   0   2   2   0   2   0   0   0   2   2   0   2   0   2   0   2   0   2   0   2   2   0   0   2   2   2   0   0   2   2   0   0   2   2   0   0   2   2   2   2   0   0   0   0   2   2   0   2   0   2   0   0   2   2   0   0   2   0   2   2   0   0   2   0   0   2   2   0   0   2   0   0   0   0   2   0   2   0   2   2   0   2   0   2   0   0   0   2   2   2   2   0   0   2   2   2   0   2   0   0   2   2   0   2   0   2   2   2   0   2   0   2   2   2   0   2   2   0   0   0   0   2   0   2   0   0   2   2   0   2   0   0   0   0   0   2   2   0   0   2   2   2   2   0   0   0   0   0   2   0   0   2   2   2
 MK-2-10                0   2   2   2   0   0   2   0   2   0   2   0   2   0   2   0   2   0   2   2   0   2   0   2   2   0   0   0   0   0   0   0   0   2   2   2   0   2   2   2   2   2   0   0   0   2   2   2   2   0   2   0   0   0   2   2   0   2   0   2   0   2   0   2   0   2   2   0   0   0   2   2   0   0   2   2   0   0   2   2   0   2   2   2   2   2   0   0   0   0   2   2   0   2   0   2   0   0   2   2   0   0   2   0   2   2   0   2   2   0   0   2   2   0   0   2   0   0   0   0   2   0   2   0   2   2   0   2   0   2   0   0   0   2   2   2   2   0   0   2   2   2   0   2   0   0   2   2   0   2   0   2   2   2   2   2   0   2   2   2   0   2   2   0   2   0   0   2   0   2   0   0   2   2   0   2   0   0   0   0   0   2   2   2   0   2   2   2   2   0   0   0   0   0   2   0   2   0   2   2
 MK-2-11                0   2   2   2   0   0   2   0   2   0   0   0   2   0   0   0   2   0   2   0   2   0   0   2   2   0   2   0   0   0   0   0   0   2   2   2   0   0   2   0   2   2   0   0   0   2   2   2   2   0   2   0   0   0   2   2   0   2   0   2   0   2   2   2   0   2   2   0   0   0   2   2   0   0   2   2   0   0   0   2   0   2   2   2   2   2   0   0   0   0   2   2   0   2   0   2   2   0   2   2   0   0   2   0   2   2   0   2   2   0   0   2   2   0   0   0   0   0   0   2   2   0   2   0   2   2   0   0   0   2   0   0   0   2   2   0   2   0   0   2   2   2   0   2   0   0   2   2   0   2   0   2   2   2   2   2   0   2   2   2   0   2   2   0   2   0   0   2   0   2   0   0   2   2   0   2   0   0   0   0   0   2   2   2   0   2   2   2   2   2   0   0   0   0   0   0   2   0   2   2
 MK-2-12                0   0   2   2   0   0   2   0   2   0   0   0   2   0   2   0   2   0   2   0   2   0   0   2   0   0   2   0   0   0   2   2   0   2   0   2   2   0   2   0   2   2   0   0   0   2   2   2   0   0   2   0   0   0   2   2   0   2   0   2   0   2   2   2   0   2   0   0   2   0   2   2   0   0   2   2   2   0   0   2   0   2   2   2   2   2   0   0   0   0   2   2   0   2   0   2   2   0   2   2   0   0   2   0   2   2   0   2   0   0   0   2   2   0   0   0   2   0   0   2   2   0   2   0   0   2   0   0   0   2   0   0   0   2   2   0   2   0   0   2   2   2   0   2   0   0   2   2   0   2   0   2   2   2   0   2   0   2   2   2   0   0   2   0   2   2   0   2   0   2   0   0   0   2   2   0   0   0   0   0   0   2   2   2   0   2   2   2   2   2   0   0   0   0   0   0   2   0   2   2
 MK-2-13                0   0   2   2   0   0   2   0   2   0   0   0   2   0   2   0   2   0   2   0   0   0   0   2   0   0   0   0   0   0   2   2   0   2   0   2   2   0   2   0   2   2   0   0   0   2   2   2   0   0   2   0   2   0   0   2   0   2   0   2   0   2   2   2   0   2   0   0   0   0   2   2   0   0   2   2   2   0   0   2   0   2   2   2   0   2   0   0   0   2   2   2   0   0   0   2   2   0   2   2   0   0   2   0   2   2   0   2   0   0   0   2   2   0   0   2   2   0   0   2   2   0   2   0   0   2   0   0   0   2   0   0   0   2   2   0   2   2   0   2   2   2   0   2   0   2   2   2   0   2   0   0   2   2   0   2   0   2   2   2   0   0   2   2   2   2   0   2   0   2   0   0   0   2   0   2   0   0   0   0   0   2   2   2   0   2   2   2   2   2   2   0   0   0   0   0   0   0   2   2
 MK-2-14                0   0   2   2   0   0   2   0   2   2   0   0   2   0   2   0   2   0   2   0   0   0   0   2   0   0   2   0   0   0   0   2   0   2   0   2   2   0   2   0   2   2   0   0   0   2   2   2   0   0   2   0   2   0   0   2   0   0   0   2   0   2   2   2   0   2   0   0   0   0   2   2   0   0   2   2   2   0   0   2   0   2   2   2   0   2   0   0   0   0   2   2   0   0   2   2   2   0   2   2   0   0   0   0   2   0   2   2   0   0   0   2   2   0   0   2   2   0   0   2   2   0   2   0   0   2   0   2   0   2   0   0   0   2   2   0   2   0   0   2   2   2   0   2   0   2   2   2   0   2   0   0   2   2   0   2   0   2   2   2   2   0   2   2   0   2   0   0   0   2   0   0   0   2   0   2   0   2   0   0   0   2   2   2   0   2   2   2   2   2   2   0   0   0   0   0   0   0   2   2
 MK-2-15                0   0   2   2   0   0   2   0   2   2   0   0   2   0   2   0   2   0   2   0   0   0   0   2   0   0   2   0   0   2   0   2   0   0   0   2   2   0   2   0   2   2   0   0   0   2   2   2   0   0   2   0   2   0   0   2   0   0   0   2   0   2   2   2   0   0   0   0   2   0   2   2   0   0   2   2   2   0   0   2   0   2   2   2   0   2   0   2   0   0   2   2   2   2   2   0   0   0   2   2   0   0   0   0   2   0   2   0   0   0   2   2   2   0   0   2   2   0   0   2   2   0   2   0   0   2   0   2   0   2   0   0   0   2   2   0   2   0   0   2   2   2   0   2   0   2   2   2   0   2   0   0   2   2   0   2   0   2   2   2   2   0   2   2   0   2   0   0   0   2   0   0   0   0   0   2   0   2   0   0   0   0   2   2   0   2   2   2   2   2   2   2   0   0   0   0   0   2   2   2
 MK-2-16                0   0   2   2   0   0   2   0   2   2   0   0   2   0   2   0   2   0   2   0   0   2   0   2   0   2   2   0   0   2   0   2   0   0   0   0   2   0   2   0   2   2   0   0   0   2   2   2   0   0   2   0   2   0   0   2   0   0   0   2   0   2   2   2   2   0   0   0   2   0   2   2   2   0   2   2   2   0   0   2   0   2   2   0   0   2   0   0   0   0   2   2   2   2   2   2   0   0   2   2   0   0   0   0   2   0   2   0   2   0   2   2   2   0   0   2   2   0   0   2   2   0   2   0   0   2   0   2   0   2   0   0   0   2   2   2   2   0   0   2   2   2   0   2   0   2   2   2   0   2   0   0   2   2   0   2   0   2   2   2   2   0   2   2   2   0   0   0   0   2   0   2   0   0   0   2   0   2   0   0   0   0   2   2   0   2   2   2   2   2   2   0   0   0   0   0   0   2   2   2
 MK-3-1                 2   0   0   2   0   2   0   0   2   2   2   2   0   2   0   2   2   2   0   2   0   2   2   2   0   2   0   0   0   2   0   2   2   0   0   0   2   0   0   0   2   2   0   0   0   0   0   2   2   0   0   2   2   0   2   2   0   0   0   2   2   2   2   0   2   2   0   2   2   0   2   0   0   0   2   0   2   0   2   0   2   0   2   0   2   2   0   0   0   0   0   0   2   2   2   0   2   0   0   0   2   0   2   2   0   0   2   2   2   0   0   2   0   2   0   2   0   2   2   0   0   0   2   0   2   2   0   0   0   0   0   0   0   2   2   0   2   2   0   0   2   0   2   2   0   0   0   2   0   2   2   0   0   0   2   0   0   0   2   0   0   2   2   2   0   2   0   0   2   2   0   2   0   0   2   0   0   0   2   0   2   2   2   0   2   0   0   0   0   0   0   0   2   0   2   0   0   2   2   0
 MK-3-2                 2   0   0   0   0   2   0   0   2   2   2   2   0   2   0   2   2   2   2   2   0   2   2   2   0   2   2   0   0   2   0   2   2   2   0   0   2   0   0   0   2   2   0   0   0   0   0   2   2   0   0   2   2   0   2   2   0   0   0   2   2   2   2   0   2   2   0   2   2   0   2   0   0   0   2   0   2   0   2   0   2   0   2   2   2   2   0   0   0   0   2   0   2   0   2   0   2   0   0   0   2   0   2   2   0   0   2   2   2   0   0   2   0   2   0   2   0   2   2   0   0   0   2   0   0   2   0   2   2   2   0   2   0   2   2   0   2   2   0   0   2   0   2   2   0   2   2   2   0   2   2   0   0   0   2   0   2   0   2   0   0   2   2   2   0   2   0   0   2   2   0   2   2   0   2   0   0   0   2   0   2   2   2   0   2   0   0   0   0   0   0   0   2   0   2   0   0   2   2   0
 MK-3-3                 2   0   0   2   0   2   0   0   2   2   2   2   0   2   0   2   2   2   2   2   0   2   2   2   0   0   0   0   0   2   0   2   2   2   0   0   2   0   0   0   0   2   0   0   2   0   0   2   2   2   0   2   2   0   0   0   0   0   0   2   2   2   2   0   2   2   2   2   2   0   2   0   0   0   2   0   2   0   2   0   2   0   2   2   2   2   0   2   0   0   2   0   0   0   2   0   2   0   0   0   0   0   2   2   0   0   2   2   2   0   0   2   0   2   0   2   0   2   2   0   0   0   2   0   0   2   0   2   2   2   0   0   0   2   0   0   2   2   0   0   2   0   2   2   2   2   2   2   0   2   2   0   2   2   2   0   2   0   2   0   0   2   2   2   0   2   0   2   2   2   0   2   0   0   2   0   2   0   2   0   2   2   2   0   2   0   0   0   0   0   2   0   2   0   2   2   0   2   2   0
 MK-3-4                 2   0   0   2   2   2   0   0   2   2   2   2   0   2   0   2   2   2   2   2   0   2   2   2   0   0   0   0   2   2   0   2   2   2   0   0   2   0   0   0   0   2   0   0   2   2   0   2   2   2   0   2   2   0   0   0   0   0   0   0   0   2   2   0   2   0   2   2   2   0   2   0   0   0   2   0   2   0   2   0   2   0   2   2   2   2   0   2   0   0   2   0   0   0   2   0   2   0   0   0   0   0   2   2   0   0   2   2   2   0   0   2   0   2   2   0   2   2   2   0   0   0   2   0   0   2   0   2   2   2   2   0   0   2   0   0   2   2   2   0   2   0   2   2   2   2   0   2   0   2   0   0   2   2   2   0   2   0   0   0   0   2   2   2   0   2   0   2   2   2   2   2   2   0   2   0   2   0   0   0   2   2   0   0   2   0   0   0   0   0   2   0   2   0   2   2   0   2   2   0
 MK-3-5                 2   0   0   2   2   2   2   0   2   0   2   2   0   2   0   2   2   2   2   2   0   2   2   2   0   0   0   0   2   2   0   2   2   0   0   0   2   0   2   0   0   2   0   0   2   2   0   2   2   2   0   2   2   0   0   0   2   0   0   0   0   2   2   0   2   0   2   2   2   0   2   0   2   0   0   2   2   0   2   0   2   0   2   2   2   2   0   2   0   0   2   0   0   0   2   0   2   0   0   0   0   0   2   2   0   0   2   0   2   0   0   0   0   2   2   0   2   2   2   0   0   0   2   0   0   2   2   2   2   2   2   0   0   2   0   0   2   2   2   0   2   0   2   2   2   2   0   2   0   2   0   0   2   2   2   0   2   0   0   0   0   0   0   2   0   2   0   2   2   2   2   2   2   0   0   0   2   0   0   0   2   2   0   0   2   0   0   2   2   0   2   0   2   0   2   2   0   2   0   0
 MK-3-6                 2   0   0   2   0   0   2   0   2   2   2   2   0   2   0   2   2   2   2   2   0   2   2   2   0   0   0   0   2   2   2   2   2   2   0   0   2   0   0   0   0   2   0   0   2   2   0   2   2   2   0   2   0   0   0   0   2   0   0   2   0   2   2   0   2   0   2   2   2   0   2   0   2   0   0   2   2   0   2   0   2   0   2   2   2   2   0   2   0   0   2   0   0   0   2   0   2   0   0   2   2   0   2   2   0   0   2   0   2   0   0   0   0   2   2   0   2   2   2   0   0   0   2   0   0   2   2   2   2   0   2   0   0   2   0   0   2   2   2   0   2   0   2   2   2   2   0   2   0   2   0   2   2   2   2   2   2   0   0   0   0   0   0   2   0   2   0   2   2   2   2   2   2   0   0   0   2   0   2   0   2   2   0   0   2   0   0   2   2   2   2   0   2   0   2   2   0   0   0   0
 MK-3-7                 2   0   2   2   0   0   2   0   2   2   2   2   0   2   0   2   2   2   0   2   0   2   2   2   0   0   0   0   2   2   2   2   2   2   0   0   2   0   0   0   2   2   0   2   2   2   2   2   2   2   0   2   0   0   0   0   2   2   0   2   0   2   2   0   2   0   2   0   2   0   2   0   2   0   0   2   0   0   2   0   0   0   2   2   2   2   0   2   0   0   2   2   0   0   2   0   2   0   0   2   2   0   2   2   0   0   2   0   2   0   0   0   0   2   2   0   2   2   2   0   0   0   2   0   0   2   2   2   2   0   2   0   0   0   2   0   2   2   2   0   2   0   2   0   2   2   0   0   0   2   0   2   2   2   2   2   2   0   0   0   0   0   0   2   0   2   0   2   2   2   2   2   2   2   0   0   2   0   2   0   2   2   0   0   2   0   0   2   2   2   2   0   2   0   2   2   0   0   0   0
 MK-3-8                 2   0   2   2   2   0   2   0   2   2   2   2   0   2   0   2   2   2   0   2   0   2   2   2   0   0   0   0   2   0   2   2   2   0   0   0   2   0   0   0   2   2   0   2   2   2   2   2   2   2   2   2   2   0   0   0   2   2   0   2   0   2   2   0   2   0   2   2   2   0   2   2   2   0   0   2   0   0   2   0   0   0   2   0   2   2   0   2   2   0   2   0   0   0   2   0   2   0   0   2   2   0   2   0   0   0   2   0   2   0   0   0   0   2   2   0   2   2   2   0   0   0   2   0   0   2   2   2   2   0   2   0   0   0   2   0   2   2   2   0   2   0   2   0   2   2   0   0   0   2   2   2   2   2   2   2   2   0   0   0   0   0   0   2   0   2   0   2   2   2   2   2   2   2   0   0   2   0   2   0   2   2   0   0   2   0   0   2   2   0   0   2   2   0   2   2   0   0   2   0
 MK-3-9                 2   2   2   2   2   0   0   0   2   2   2   2   0   2   0   2   0   2   0   2   0   2   2   2   0   0   0   2   2   0   2   2   0   0   0   0   2   0   0   0   2   2   2   2   2   2   2   2   2   2   0   2   2   0   0   0   2   2   2   0   0   2   0   0   2   0   2   2   2   0   2   0   2   0   0   2   0   0   2   0   0   0   0   0   2   2   0   2   2   0   2   0   0   0   0   0   2   0   0   2   2   0   2   0   0   0   2   0   2   0   0   0   0   2   2   0   2   2   2   0   0   0   2   0   0   2   2   2   2   0   2   2   0   0   2   0   2   2   2   0   0   0   2   0   2   0   2   0   0   2   2   2   2   2   2   2   2   0   0   0   0   2   0   2   0   2   0   2   2   2   2   2   2   2   0   0   2   0   2   0   2   2   0   0   2   0   0   2   2   0   0   2   2   0   2   0   0   0   2   0
 MK-3-10                2   2   2   2   2   0   0   0   2   0   2   2   0   2   0   2   0   2   0   2   0   2   2   2   0   0   0   2   2   0   2   2   0   0   0   0   2   0   0   2   2   0   0   2   2   2   2   2   0   2   0   2   2   0   0   0   2   2   2   0   0   2   0   0   2   0   2   2   2   0   2   0   2   0   0   2   0   0   2   0   0   0   0   0   2   2   0   2   2   0   2   0   0   0   0   0   2   0   0   2   2   0   2   0   0   0   2   0   2   0   0   2   0   0   2   0   2   0   2   0   0   0   0   0   2   2   2   2   2   0   0   2   0   0   2   0   2   2   2   0   0   0   2   0   2   0   2   0   0   2   2   2   2   2   2   2   2   0   0   0   0   2   0   2   0   2   0   2   2   2   2   2   2   2   0   0   2   0   2   0   2   2   0   0   0   0   0   2   2   0   0   2   2   0   2   0   0   0   2   0
 MK-3-11                2   2   2   2   2   0   0   0   2   0   2   2   0   2   0   2   0   2   0   2   0   2   2   2   0   0   0   2   0   2   2   2   0   0   0   0   2   2   0   2   2   0   0   2   0   2   2   2   0   2   0   2   2   0   2   0   2   2   0   0   0   2   2   0   2   0   2   2   2   0   2   0   2   0   0   2   0   0   2   0   0   0   0   0   2   2   0   2   2   0   2   0   0   2   0   0   2   0   0   2   2   0   2   0   0   0   2   0   2   0   0   2   0   0   2   2   2   0   2   0   0   0   0   0   2   0   2   2   2   0   0   2   0   0   2   0   2   0   2   0   0   0   2   0   2   0   2   0   0   2   2   2   2   2   2   2   2   0   0   0   0   2   0   2   0   2   0   2   2   2   2   2   2   2   0   0   2   0   2   0   2   2   0   0   0   0   0   2   2   0   0   0   2   0   2   0   0   0   2   0
 MK-3-12                2   2   2   2   2   0   0   0   2   0   2   2   0   2   2   2   0   2   0   2   0   2   2   2   0   0   0   2   0   2   2   2   0   0   0   0   2   2   0   0   2   0   2   2   0   2   2   2   0   2   0   2   2   0   2   0   2   2   0   0   0   2   2   0   2   0   2   2   2   0   2   0   2   0   0   2   0   0   2   0   0   0   0   0   2   2   0   2   2   0   2   0   0   2   0   0   2   2   0   2   2   0   2   0   0   0   2   0   2   0   0   2   0   0   2   2   2   0   2   0   0   0   0   0   2   0   2   2   2   0   0   2   0   2   2   0   0   0   2   0   0   0   2   0   2   2   2   0   0   2   0   2   2   2   2   2   2   0   0   0   2   2   0   2   2   2   0   2   2   2   2   2   2   2   0   0   0   0   2   0   2   2   2   0   0   0   0   2   2   0   0   2   2   2   2   2   0   0   2   0
 MK-3-13                2   2   0   2   2   0   0   0   2   0   2   2   2   2   0   2   0   2   0   2   0   2   2   0   0   0   2   2   0   0   2   0   0   0   0   0   2   2   0   0   2   0   2   0   0   2   2   2   0   0   0   2   2   0   2   0   0   2   0   0   2   2   2   0   2   2   2   2   0   0   2   0   2   0   0   2   0   0   2   0   0   0   0   0   2   2   0   2   2   0   2   0   0   2   0   0   2   2   0   2   2   0   2   2   0   0   2   2   2   0   0   2   0   0   2   2   2   0   2   0   0   2   0   0   2   0   2   2   2   0   0   2   0   2   2   0   0   0   2   0   0   0   2   0   0   2   2   0   0   2   2   0   2   2   2   2   2   0   0   0   2   2   0   2   2   2   0   0   2   2   0   2   2   0   2   0   0   0   2   0   2   2   2   0   0   0   0   2   2   0   0   2   0   2   2   2   0   0   2   0
 MK-3-14                2   2   0   2   2   0   0   0   2   2   2   2   2   2   0   2   0   2   0   2   0   2   2   0   0   0   2   2   0   0   2   0   0   0   0   0   2   2   0   0   2   0   2   0   0   2   2   2   0   0   0   2   2   0   2   0   0   2   0   0   2   2   2   0   0   2   2   2   0   0   2   0   2   0   0   2   0   2   2   2   0   0   0   0   2   2   0   2   2   0   0   0   0   2   0   0   2   2   2   2   2   0   2   2   0   0   2   2   2   2   0   2   0   0   2   2   2   0   2   0   0   2   0   0   0   0   2   2   2   0   0   2   0   2   2   2   0   0   2   0   0   0   2   0   0   2   2   0   0   2   2   0   2   2   2   0   0   0   0   0   2   2   0   0   2   2   0   0   2   2   0   2   2   0   2   0   0   0   2   0   2   2   0   0   0   0   0   2   2   0   0   2   0   2   2   0   0   0   2   0
 MK-3-15                2   0   0   0   0   0   0   0   2   2   2   2   2   2   0   2   0   2   0   2   0   2   2   0   0   0   2   2   0   0   2   0   0   0   0   0   2   2   0   0   2   0   2   0   0   2   2   2   2   0   0   2   2   0   2   0   0   2   0   0   2   2   2   0   0   2   2   2   0   0   2   0   0   0   0   2   0   2   2   2   0   2   0   0   2   2   0   0   2   0   0   0   0   2   0   2   2   2   0   2   2   0   2   2   0   0   2   2   2   2   0   2   0   0   2   2   2   0   2   2   0   2   2   0   0   0   2   2   2   0   0   2   0   0   2   0   0   0   2   0   0   0   2   0   0   0   0   0   0   2   2   2   2   2   0   0   0   0   0   0   2   2   0   0   2   2   0   0   2   2   0   2   2   0   2   0   0   0   2   0   2   2   0   0   2   0   0   2   0   0   0   0   0   2   2   0   0   0   2   0
 MK-3-16                2   2   0   0   0   0   0   0   0   2   2   2   2   2   0   2   0   2   2   2   0   2   2   0   0   0   2   2   0   0   2   0   0   0   0   0   2   2   0   0   2   0   2   0   0   2   2   2   2   0   0   2   2   0   2   0   0   2   0   0   2   2   2   0   0   0   2   2   0   0   2   2   0   0   0   2   0   2   2   2   0   2   0   0   2   2   0   0   2   2   0   2   0   2   0   2   2   2   0   2   2   0   2   2   0   0   2   2   2   2   0   2   0   0   2   2   0   0   2   2   2   2   2   0   0   0   2   2   2   0   0   2   0   0   2   0   0   0   2   0   0   0   2   0   0   0   0   2   0   2   2   2   2   2   0   0   2   0   0   0   2   2   0   0   2   2   0   0   0   2   0   2   2   0   2   0   0   0   2   0   2   2   0   0   2   0   0   0   0   0   0   2   0   2   2   0   0   0   2   0
 MK-4-1                 0   0   2   2   2   2   2   0   2   2   0   0   0   0   2   2   0   2   2   0   2   0   2   2   0   0   0   0   0   2   2   2   2   2   0   0   0   2   0   2   0   0   0   0   0   2   2   0   0   2   2   0   0   0   2   0   0   0   0   0   2   2   0   0   0   0   0   2   2   0   2   2   2   2   0   0   2   0   2   0   0   0   0   2   0   0   0   0   2   2   2   2   2   2   2   2   0   0   2   2   2   2   0   0   2   2   0   2   0   0   2   0   0   0   0   2   2   2   0   0   2   2   2   0   2   0   0   0   0   0   0   0   2   0   2   2   0   2   2   0   0   0   0   2   0   2   2   0   0   0   0   2   0   0   0   2   0   2   0   2   0   0   0   0   0   2   2   2   0   2   0   2   0   2   0   0   0   0   2   2   2   2   2   0   0   0   0   0   0   0   0   0   2   0   0   0   0   0   2   0
 MK-4-2                 0   0   2   2   2   2   2   0   2   2   0   0   0   0   2   2   0   2   2   0   2   0   2   2   0   0   0   0   0   2   2   2   2   2   0   2   0   2   0   2   0   0   0   0   0   2   2   0   2   2   2   0   0   0   2   0   0   0   0   0   2   2   2   0   0   0   0   2   2   0   2   2   0   2   0   0   2   0   0   0   0   0   2   2   0   0   0   0   2   2   2   2   2   2   2   2   0   0   2   2   2   2   0   0   2   2   0   2   0   0   2   0   0   0   0   2   2   2   0   0   2   2   2   0   2   0   0   0   0   0   0   0   2   0   2   2   0   2   2   0   0   0   0   2   2   2   2   0   2   0   0   0   2   0   0   2   0   2   0   2   0   0   0   0   2   2   2   2   0   2   2   2   0   2   0   0   0   0   2   2   2   2   2   0   0   0   0   2   0   0   0   0   2   0   0   0   2   0   0   0
 MK-4-3                 0   0   2   0   2   2   2   0   2   2   0   0   0   0   0   2   0   2   2   0   2   0   2   2   0   0   0   0   0   2   2   2   2   2   0   2   0   2   2   2   0   0   2   0   0   2   2   0   2   2   2   0   0   2   2   0   0   0   0   0   2   2   2   2   0   0   0   2   2   2   2   2   0   2   0   2   2   0   0   0   0   0   2   2   0   0   0   0   2   2   2   2   2   2   2   2   0   0   2   2   2   2   2   0   2   2   0   2   0   0   2   0   0   0   0   0   2   0   0   0   2   0   2   2   2   0   0   0   0   0   0   0   2   2   2   2   0   2   2   0   0   0   0   2   2   2   2   0   2   0   0   0   2   0   0   2   0   2   0   2   2   0   2   2   2   2   2   2   0   2   2   2   0   2   0   0   0   0   2   2   2   2   2   0   0   0   0   2   2   0   0   0   2   0   0   0   2   0   0   0
 MK-4-4                 0   0   2   0   2   2   2   2   2   2   0   0   0   0   0   2   0   2   2   0   2   0   2   0   0   0   0   0   0   2   2   2   2   2   0   2   0   2   2   2   0   0   2   0   0   2   2   0   2   2   0   0   0   0   2   2   0   0   0   0   2   2   2   2   0   0   0   2   2   2   2   2   0   2   0   0   2   0   0   0   0   0   0   2   2   0   0   0   2   2   2   2   2   2   2   2   0   0   2   2   2   2   2   0   2   0   0   0   0   0   2   0   0   0   0   0   2   0   0   0   2   2   2   2   2   0   0   0   0   2   0   0   2   2   0   2   0   2   2   0   0   0   0   2   2   2   2   0   2   0   0   0   2   0   2   2   0   2   0   2   2   0   2   2   2   2   2   2   0   2   2   2   0   2   0   0   0   0   2   0   2   2   2   0   0   0   0   2   0   2   0   0   2   0   0   0   2   0   0   2
 MK-4-5                 0   0   2   0   2   2   2   0   2   2   2   0   0   0   0   2   0   2   2   0   2   0   2   0   0   0   0   0   0   2   2   2   2   2   0   2   0   2   2   2   0   0   2   0   0   2   2   0   0   2   0   0   0   0   2   2   0   0   0   0   2   2   2   2   0   0   0   2   2   2   2   2   0   2   0   0   2   0   2   0   2   0   0   2   2   0   0   0   2   2   2   2   2   2   0   2   0   0   2   2   2   0   2   0   2   0   0   0   0   0   2   0   0   0   0   0   2   2   0   0   0   0   2   2   0   2   0   0   0   2   0   0   2   2   0   0   0   2   2   0   0   0   0   2   2   0   2   0   2   0   0   2   0   0   2   2   0   2   0   2   2   0   2   2   2   2   0   2   0   2   2   2   0   2   0   2   2   0   2   2   2   2   2   2   2   0   0   2   0   2   0   0   2   0   0   0   2   0   0   2
 MK-4-6                 0   0   2   0   0   2   2   0   2   2   2   0   0   0   0   2   0   2   2   0   2   0   0   0   0   0   0   0   0   2   2   0   2   0   0   2   0   2   2   2   0   2   2   0   0   0   2   0   0   2   0   0   0   2   0   2   0   0   0   0   2   2   2   2   0   0   0   2   2   2   2   2   0   2   0   2   2   2   2   0   2   0   0   2   2   0   2   2   2   2   2   2   2   2   0   2   0   0   2   2   2   0   2   0   2   0   0   0   0   0   2   0   0   0   0   0   0   2   0   0   0   0   2   2   0   2   0   2   0   2   0   2   2   2   2   0   0   2   2   0   0   0   0   2   2   0   2   0   2   0   0   2   0   0   2   2   0   2   0   2   2   0   2   2   2   2   0   2   0   2   2   2   0   2   0   2   2   0   2   2   2   2   0   0   2   0   0   2   0   0   0   0   2   0   2   2   2   0   0   2
 MK-4-7                 0   2   2   0   0   2   0   0   2   2   0   2   2   0   0   2   0   2   2   0   2   0   0   0   2   0   0   0   0   2   2   0   2   0   2   2   0   2   2   2   0   2   2   0   0   0   2   0   2   2   0   0   0   2   0   0   0   0   0   0   2   2   2   2   0   0   0   2   2   2   2   2   0   2   0   2   0   2   2   0   2   0   0   2   0   0   2   2   2   2   2   2   2   2   0   2   0   0   2   2   2   0   2   0   2   2   0   0   0   0   2   0   0   0   0   0   2   2   0   0   0   0   2   2   0   2   0   0   0   2   0   2   2   2   2   0   0   2   2   0   0   0   0   2   2   0   2   0   2   0   0   2   0   0   2   2   0   0   0   2   2   0   2   0   2   2   0   2   0   2   2   2   0   2   0   2   2   0   2   2   2   2   0   0   2   0   0   2   0   0   0   0   2   2   2   2   2   0   0   2
 MK-4-8                 0   2   2   0   0   2   0   0   2   2   0   2   2   0   0   2   2   2   2   0   2   0   0   0   2   2   0   0   2   2   2   0   2   0   2   2   0   2   0   2   0   2   2   0   0   0   2   0   2   2   0   0   0   2   0   0   0   0   0   0   2   2   2   2   0   0   2   2   2   0   0   0   0   2   0   2   0   2   2   0   2   0   0   2   0   2   2   2   2   0   0   2   2   2   0   2   0   0   0   2   0   0   2   0   2   2   0   0   0   0   2   2   0   2   0   0   2   2   2   0   0   0   2   2   0   2   0   0   0   2   0   2   0   2   2   0   0   0   2   2   0   0   0   2   2   0   2   2   2   0   0   2   0   0   2   2   0   0   0   2   2   0   2   0   2   2   0   2   0   2   2   2   0   2   0   2   2   0   2   2   2   2   0   0   2   0   0   2   0   0   0   0   2   2   2   2   2   0   0   2
 MK-4-9                 0   2   0   0   0   0   0   0   2   2   0   2   2   0   0   2   2   0   2   0   2   0   0   0   2   2   0   0   2   2   2   0   2   0   2   2   0   2   0   2   0   2   2   0   0   2   2   0   2   2   0   0   0   2   0   2   2   0   0   0   2   2   2   2   0   0   2   2   2   0   0   0   0   2   0   2   0   2   2   2   2   0   0   2   0   2   2   2   2   0   2   2   2   2   0   2   0   2   0   2   0   0   2   0   2   0   0   0   0   0   0   2   0   2   0   0   2   2   2   0   0   0   2   2   0   2   2   0   2   2   0   2   0   2   2   0   0   2   2   2   0   0   0   2   2   0   2   2   2   0   0   2   0   0   2   0   0   0   0   0   2   0   2   0   0   2   0   0   0   2   2   2   0   0   0   2   2   0   2   0   2   2   0   2   2   0   2   2   0   0   0   0   2   2   2   0   2   0   0   2
 MK-4-10                2   2   0   0   0   0   0   2   2   2   0   2   2   0   0   2   2   0   2   0   0   0   2   0   2   0   0   0   2   2   2   0   2   0   2   2   0   2   0   2   0   2   2   0   0   2   2   2   2   2   0   0   0   2   0   2   2   0   0   0   2   2   2   2   0   0   2   2   2   0   0   0   0   2   0   2   2   2   0   2   2   0   0   2   0   2   2   2   2   0   2   2   2   0   0   2   0   2   0   2   0   0   2   0   2   0   0   0   0   2   0   2   0   2   0   0   2   2   2   0   0   0   2   2   0   2   2   0   2   2   0   2   0   2   0   0   0   2   2   2   0   0   0   2   2   0   2   2   2   0   0   2   0   0   2   0   0   0   0   0   2   0   2   0   0   2   0   0   0   2   2   2   0   0   0   2   2   0   2   0   2   2   0   2   2   0   0   2   0   0   0   0   0   2   2   0   2   0   2   2
 MK-4-11                2   2   0   0   0   0   0   2   2   2   0   2   2   0   0   2   2   2   2   0   0   0   2   0   2   0   0   0   2   2   2   0   2   0   2   2   0   2   0   2   0   2   2   0   0   2   2   2   2   0   0   0   0   2   0   2   2   0   0   2   2   2   2   2   0   0   0   0   2   0   0   0   0   2   0   2   2   2   2   2   2   0   0   2   0   2   2   2   2   0   2   2   2   2   0   2   0   2   0   0   0   0   2   0   2   0   0   0   0   2   0   2   0   2   0   0   2   2   2   0   0   0   2   2   0   2   2   0   2   2   0   0   0   2   0   0   0   2   0   2   0   0   2   2   2   0   0   0   2   2   0   2   0   0   2   0   0   0   0   0   2   0   0   2   0   2   0   2   0   2   2   2   0   0   2   2   2   0   2   0   0   2   0   2   0   0   0   2   0   0   0   0   0   0   0   2   2   0   2   2
 MK-4-12                2   2   0   0   0   0   0   2   2   2   0   2   2   0   0   0   2   2   2   0   0   0   2   2   2   0   0   0   2   2   2   2   2   0   2   2   0   2   0   2   0   2   2   2   0   2   0   2   2   0   0   0   0   2   2   2   2   0   0   2   2   2   2   2   0   0   0   0   2   0   0   0   0   2   0   2   2   2   2   0   0   0   0   0   0   2   2   0   2   0   2   2   2   2   0   2   0   2   2   0   0   0   2   0   2   0   2   0   0   2   0   0   0   2   0   0   2   2   2   0   0   0   2   2   0   2   2   0   2   2   0   0   0   2   0   2   0   2   0   2   0   0   2   2   2   0   0   0   2   2   0   2   0   0   2   0   0   0   0   2   2   0   0   2   0   2   0   2   0   2   2   2   0   2   0   2   2   0   2   0   0   2   0   2   0   2   0   0   0   0   0   2   0   2   0   0   2   0   2   2
 MK-4-13                2   2   0   0   0   0   0   2   2   2   2   2   2   0   0   0   2   0   2   0   0   0   2   0   2   0   0   0   2   2   2   2   2   0   2   2   0   2   0   0   0   2   2   2   2   2   0   0   2   0   0   0   0   2   2   2   2   0   0   2   2   2   2   2   0   0   0   0   2   0   0   0   0   2   0   2   2   0   2   0   0   0   0   0   0   2   2   0   2   0   2   0   2   2   0   2   0   2   2   2   0   0   2   0   0   0   0   0   0   2   0   0   0   2   0   0   2   2   2   0   0   0   2   2   0   2   2   0   2   2   0   0   0   2   0   2   2   2   2   2   0   0   2   0   2   0   0   0   2   2   0   0   0   0   2   0   0   0   0   2   2   0   2   2   0   2   0   2   0   2   2   2   2   2   2   2   2   0   2   0   0   0   0   2   0   2   2   0   0   0   0   2   0   2   0   0   0   0   2   2
 MK-4-14                2   2   0   0   2   2   0   0   2   2   2   2   0   0   0   2   2   0   2   0   0   0   2   0   2   2   0   0   0   0   2   2   2   0   2   2   0   2   0   2   0   2   2   2   2   2   2   0   2   0   0   0   0   2   2   2   2   0   0   2   2   2   2   2   0   0   0   0   2   0   0   0   0   2   0   2   2   0   2   2   0   0   0   0   0   2   2   0   2   0   2   0   2   2   0   2   0   2   0   2   0   0   2   2   2   2   0   0   0   2   2   0   0   2   0   0   2   2   2   2   0   0   2   2   0   2   2   0   0   2   0   0   0   2   0   0   2   2   2   2   0   0   2   0   2   0   0   0   2   2   0   0   0   0   2   0   0   0   0   2   2   0   0   2   0   2   0   2   0   2   2   2   2   2   2   0   2   0   2   0   0   0   0   2   0   2   0   0   0   0   0   2   0   2   0   0   0   0   2   2
 MK-4-15                2   2   0   0   2   2   0   0   2   2   2   2   2   2   0   2   2   0   2   0   0   0   2   0   2   2   2   0   0   0   2   2   2   0   2   2   0   2   0   2   0   2   2   2   2   2   2   0   2   0   0   0   0   2   2   2   2   2   0   2   2   2   2   2   0   0   0   0   0   0   0   0   2   2   0   2   2   0   2   2   0   0   0   0   0   2   2   0   2   0   2   0   2   2   2   2   0   2   0   2   0   0   2   2   2   2   0   0   0   2   2   0   0   2   0   0   2   2   2   2   0   0   2   2   0   2   2   0   2   2   2   0   0   2   0   0   2   2   2   2   2   0   2   0   2   0   0   0   2   2   0   0   0   2   2   0   0   0   0   2   2   0   0   2   0   2   0   2   2   2   2   2   2   2   0   0   2   0   2   0   2   0   0   2   0   2   0   0   0   2   0   2   0   2   0   0   0   0   2   2
 MK-4-16                2   2   0   0   2   2   0   0   2   2   2   2   2   0   0   2   2   0   2   0   0   0   2   0   2   2   2   0   0   0   2   2   2   0   0   2   0   2   0   2   0   2   2   0   2   2   2   0   2   0   2   0   0   2   2   2   2   2   0   2   2   2   2   2   0   0   0   0   0   0   0   0   2   0   0   2   2   0   2   2   0   0   0   0   0   0   2   0   2   0   2   2   2   2   2   2   0   2   0   2   2   0   2   2   2   2   0   2   0   2   2   0   0   2   0   0   2   2   2   2   0   0   2   0   0   2   0   0   2   2   2   0   0   0   0   0   2   2   2   2   2   0   2   0   0   0   0   0   2   2   0   0   0   2   2   0   0   0   0   2   2   0   0   2   0   2   0   2   2   2   2   2   2   2   0   0   2   0   2   0   2   0   0   2   0   2   0   0   0   2   0   2   0   2   0   0   0   0   2   2
 MK-5-1                 0   2   2   0   2   2   0   2   2   2   2   0   2   2   2   0   0   2   2   2   0   0   2   0   0   2   0   2   0   2   2   2   0   0   0   0   0   0   2   0   2   2   0   0   2   0   2   2   0   0   0   2   0   2   0   2   0   0   0   0   2   0   2   0   2   2   2   2   2   2   0   2   2   2   0   2   2   0   2   0   2   0   0   0   2   2   0   2   0   0   2   0   2   0   0   2   2   2   2   0   0   0   2   2   0   0   2   0   0   2   0   2   2   2   2   0   0   2   2   2   0   2   0   0   0   2   0   0   0   0   2   0   2   0   2   0   0   2   2   2   0   2   2   2   2   0   0   0   0   2   0   2   2   0   0   2   0   0   2   0   2   0   2   0   2   2   0   0   2   0   0   0   0   2   2   0   2   0   2   2   0   2   2   2   0   0   2   0   2   2   0   0   0   2   0   0   2   0   2   2
 MK-5-2                 0   2   0   0   2   2   2   2   2   2   2   0   2   2   2   0   0   2   2   2   0   0   2   0   0   0   0   2   0   2   2   2   0   0   0   0   0   0   2   2   2   2   0   0   2   0   2   2   0   0   0   2   0   2   2   2   0   0   0   0   2   0   2   0   2   2   2   0   2   2   0   2   2   2   0   2   0   0   2   0   2   0   0   0   2   2   0   2   0   0   2   0   2   0   0   2   2   2   2   0   0   0   2   2   2   0   2   0   0   2   0   2   2   2   0   0   0   2   0   2   0   2   0   0   0   2   2   2   0   0   0   2   2   0   2   0   0   2   2   2   0   2   2   2   2   0   2   0   0   2   0   0   0   0   0   2   2   0   2   0   2   0   2   0   2   2   0   0   2   0   0   0   2   2   2   2   2   0   2   2   0   2   2   2   2   0   2   0   2   2   0   0   0   2   0   0   2   0   2   2
 MK-5-3                 0   2   0   0   2   2   2   2   2   2   2   0   2   2   2   0   0   2   0   2   0   0   2   0   0   0   0   2   2   2   2   2   2   0   0   0   0   0   0   0   2   2   0   0   2   0   2   2   0   0   0   2   0   2   2   2   0   0   0   0   2   0   2   2   2   2   2   0   2   2   0   2   2   2   0   2   0   0   2   0   2   0   0   0   2   2   0   2   0   0   2   0   2   0   0   2   2   2   2   0   2   0   2   2   2   0   2   2   0   2   0   0   2   2   0   0   0   2   0   2   2   2   0   0   0   2   2   2   0   2   0   2   0   0   0   0   0   2   2   2   0   0   2   2   2   2   2   0   0   0   0   0   0   0   0   2   2   0   2   0   2   0   2   0   2   2   2   0   2   0   0   0   2   2   2   2   2   0   2   2   0   2   0   2   2   0   0   0   2   2   0   0   0   2   2   2   2   0   2   2
 MK-5-4                 0   2   0   0   2   2   2   2   2   2   2   2   2   2   2   0   0   2   0   2   2   0   2   0   2   0   0   2   2   2   0   2   2   0   2   0   0   0   0   0   2   2   0   0   2   0   2   2   0   0   0   2   0   2   2   2   0   0   0   0   2   0   2   2   2   2   2   0   2   2   0   2   2   2   0   2   0   0   2   0   2   0   0   0   2   2   0   2   0   0   2   0   2   2   0   2   2   2   2   0   2   0   2   2   2   2   2   2   0   2   0   0   2   2   0   0   0   2   0   2   2   2   0   0   0   2   2   2   0   2   0   2   0   0   0   0   0   2   2   2   0   2   2   2   2   2   2   0   0   0   0   0   0   0   0   2   2   0   2   0   2   0   0   0   2   2   2   0   2   0   2   0   0   2   2   2   2   2   2   2   0   2   0   2   2   0   0   0   2   2   0   0   0   2   2   2   2   2   2   2
 MK-5-5                 0   2   0   0   2   2   2   2   2   2   2   0   2   0   2   0   0   2   2   2   2   0   2   0   2   0   0   2   2   2   0   0   2   0   0   0   0   0   0   0   2   2   0   0   0   0   2   2   0   0   0   2   2   2   2   2   0   0   0   0   2   0   2   2   2   2   2   2   2   2   0   2   0   2   0   2   0   0   2   0   2   0   0   0   2   2   0   2   0   0   2   0   2   2   0   2   2   2   2   0   2   2   2   2   2   2   2   2   0   2   0   0   2   2   0   0   0   2   0   2   2   2   0   2   0   2   2   2   0   2   0   0   2   0   0   0   0   2   2   2   0   2   2   2   2   2   2   0   0   0   0   0   0   0   0   2   2   0   0   0   2   2   0   2   2   2   2   0   2   0   2   2   0   2   2   2   0   2   2   2   0   2   0   2   2   0   0   0   2   2   0   0   0   2   0   2   2   2   2   2
 MK-5-6                 0   2   0   0   2   2   2   2   2   2   2   0   2   0   2   0   0   2   2   2   2   2   2   0   2   0   0   2   2   2   0   0   2   0   0   0   0   0   0   2   2   2   2   0   0   0   2   2   0   0   0   2   2   2   2   2   0   0   2   0   2   0   2   2   2   2   2   2   2   0   0   0   0   2   0   2   0   0   2   0   2   0   0   0   2   0   0   2   0   2   2   2   2   2   0   2   2   2   2   0   2   2   0   2   2   2   2   2   0   0   0   0   0   2   0   0   0   2   0   2   2   2   0   2   0   2   2   2   0   2   0   0   0   0   0   0   0   2   2   2   0   2   2   2   2   2   2   0   0   0   2   0   0   0   0   2   2   0   0   0   0   0   0   2   2   2   2   0   2   0   2   2   0   2   2   2   0   2   2   2   0   2   0   0   2   0   0   0   2   2   0   0   2   2   0   2   2   2   2   2
 MK-5-7                 0   2   0   2   2   2   2   0   2   2   2   0   2   2   2   0   0   2   0   0   2   2   0   0   2   0   0   2   2   2   0   0   2   0   0   0   0   0   0   2   2   2   0   0   0   0   2   2   2   0   0   2   2   2   2   2   0   0   2   0   2   0   2   2   2   2   2   2   0   0   0   0   0   2   0   2   0   0   2   0   2   0   0   0   2   0   0   0   0   2   2   2   2   2   0   2   2   2   2   0   2   2   0   2   0   2   2   2   0   0   0   2   0   2   0   0   0   2   0   2   2   2   2   2   0   2   2   2   0   2   0   0   0   2   0   0   0   2   2   2   0   2   2   0   2   2   2   0   0   0   0   0   0   2   0   2   2   0   2   0   0   0   0   2   2   2   2   0   2   0   2   2   0   2   0   2   0   2   2   2   0   2   2   0   2   0   0   0   2   2   0   0   2   0   0   2   2   2   2   2
 MK-5-8                 0   0   0   2   2   2   2   0   2   2   2   0   2   2   2   0   0   2   0   0   2   2   0   0   2   0   0   2   2   2   0   0   2   0   0   0   0   0   0   2   2   2   0   0   0   0   2   2   2   0   0   2   0   2   2   0   0   0   2   0   2   2   2   2   0   2   2   2   0   0   0   0   0   2   0   2   0   0   2   0   2   0   0   0   2   0   0   0   0   2   2   2   2   2   2   2   2   2   2   0   2   2   0   0   0   2   2   2   0   0   0   2   0   2   0   0   0   2   0   2   2   2   2   2   0   2   2   2   0   2   0   0   0   2   0   0   0   2   2   2   0   2   2   0   2   2   2   0   0   0   0   0   0   2   0   2   2   0   2   0   0   0   0   2   2   2   2   0   2   0   2   2   2   2   0   2   0   2   2   2   2   2   2   2   2   0   2   0   2   2   2   0   2   0   0   2   2   2   2   2
 MK-5-9                 0   0   0   2   2   2   2   0   2   0   2   0   2   2   0   0   0   2   0   0   2   2   2   0   2   0   2   2   2   2   0   0   2   0   0   2   0   0   0   2   2   2   0   0   0   0   2   2   2   0   0   2   0   0   2   2   0   2   2   0   2   0   2   2   0   2   2   2   0   0   0   0   0   2   0   0   0   2   0   0   2   0   0   2   2   0   0   0   0   2   2   2   2   2   2   2   2   2   2   0   2   2   2   0   0   2   2   2   0   0   0   2   0   2   0   0   0   2   0   2   2   2   2   2   0   2   0   2   2   2   2   0   0   2   0   2   0   2   2   2   2   2   2   0   2   0   2   0   0   0   0   0   0   2   0   2   2   0   0   0   0   0   0   2   2   2   2   0   0   0   2   2   0   0   2   2   0   2   2   2   2   2   2   2   2   0   2   0   2   2   2   0   2   0   0   2   0   2   0   2
 MK-5-10                0   0   0   2   2   2   2   0   2   0   0   0   2   2   0   2   0   2   0   0   2   0   2   0   2   0   2   2   2   2   0   0   2   0   0   2   0   0   0   0   0   2   0   0   0   0   2   2   2   0   0   2   2   0   2   2   0   2   2   0   2   0   2   2   0   0   2   2   2   2   0   0   0   2   0   0   0   2   0   0   0   0   0   2   2   0   0   0   0   2   2   0   2   2   2   0   0   2   2   0   2   2   2   0   0   2   2   2   0   0   2   0   0   2   0   2   2   2   0   2   2   2   2   2   0   2   0   2   0   2   2   0   0   2   0   2   0   2   2   2   2   2   0   0   0   0   2   0   0   2   0   0   0   2   0   2   0   0   2   0   0   0   0   2   2   2   2   0   0   2   2   2   0   0   2   2   0   2   2   2   2   2   2   2   2   0   0   2   2   2   2   0   2   0   0   2   0   2   0   2
 MK-5-11                2   0   0   2   2   2   2   0   2   0   0   0   2   2   2   2   2   2   0   0   2   0   2   0   2   2   2   2   2   2   0   0   2   0   0   0   0   0   0   0   0   2   0   0   0   0   2   2   2   0   0   0   2   0   2   2   0   2   2   0   2   2   2   2   0   2   2   2   2   2   0   0   0   2   0   0   0   2   0   0   0   0   0   2   2   0   0   0   0   0   2   0   2   2   2   0   0   2   2   0   2   2   2   0   0   2   2   2   0   0   2   0   0   2   0   2   2   2   0   2   2   2   2   2   0   2   0   2   0   2   0   0   2   2   0   2   0   2   2   2   2   2   0   0   0   0   0   0   0   2   0   2   0   0   0   2   2   0   2   0   0   0   2   2   2   2   2   2   0   2   2   2   2   0   0   2   2   2   2   2   2   2   2   2   2   0   0   2   2   2   2   0   2   0   0   2   0   2   0   0
 MK-5-12                2   2   0   2   2   2   2   0   2   0   0   0   2   2   2   0   2   2   0   0   2   2   2   0   2   2   2   2   0   2   0   2   2   0   0   0   0   0   0   0   0   2   0   0   0   0   2   2   2   0   0   0   2   0   2   0   0   2   2   0   2   2   2   2   0   2   2   2   2   2   2   0   0   2   0   0   0   0   0   0   0   0   0   2   2   0   0   0   0   0   2   0   2   2   2   0   0   2   2   0   2   2   2   0   0   2   2   2   0   0   2   0   0   2   0   2   2   2   0   2   2   2   2   2   0   2   0   2   0   2   0   0   2   2   0   2   0   2   2   2   2   2   0   0   2   2   0   0   2   2   0   2   0   0   0   2   2   0   2   0   0   2   2   2   2   2   2   2   0   2   2   0   0   0   0   2   2   2   2   2   2   0   2   2   2   2   0   2   2   2   2   0   2   0   0   2   0   2   0   0
 MK-5-13                2   2   0   2   0   0   2   2   2   0   0   0   2   2   2   0   0   2   0   0   2   2   2   0   0   2   2   0   2   2   0   2   2   0   0   0   0   0   0   0   0   2   0   0   0   0   2   0   2   0   0   0   2   0   2   0   0   0   2   0   2   2   2   2   0   2   2   2   2   2   2   0   2   2   0   0   0   0   0   0   0   0   0   2   2   2   0   0   0   0   2   0   2   2   2   0   0   2   2   0   2   2   2   0   0   2   0   2   0   0   2   0   0   2   0   2   2   2   0   2   2   2   2   2   0   2   0   2   0   2   2   0   2   2   0   2   0   2   0   2   2   0   0   0   2   2   0   2   2   2   2   2   0   0   0   2   2   0   2   0   0   2   2   2   2   2   2   2   0   2   2   0   0   0   0   2   2   2   0   2   2   0   2   0   2   2   2   2   2   2   2   0   2   0   0   2   0   2   2   0
 MK-5-14                2   0   0   2   0   0   2   2   2   0   2   0   2   2   2   0   0   2   0   0   2   2   2   0   0   2   2   0   2   2   2   2   2   0   0   0   0   0   0   0   0   2   2   0   0   0   2   0   2   0   0   0   2   0   0   0   0   2   2   0   2   2   2   2   2   2   2   2   0   2   2   0   2   2   0   0   0   0   0   0   0   0   0   2   2   2   0   0   0   0   2   0   2   2   2   2   0   2   2   0   2   2   0   0   0   2   0   2   0   0   2   0   2   2   0   2   2   2   0   2   2   2   2   0   0   2   0   2   0   2   2   0   2   2   0   2   0   0   0   2   2   0   0   0   2   2   0   2   2   2   2   2   0   2   0   0   2   0   2   0   0   2   2   2   2   2   2   2   2   2   2   0   2   0   2   2   2   2   0   2   2   0   2   0   2   2   0   2   2   2   2   0   0   0   2   2   2   2   2   0
 MK-5-15                2   0   0   0   0   0   2   0   2   0   0   2   2   2   2   0   0   2   2   0   2   2   2   0   0   2   2   0   2   2   2   2   2   0   0   0   0   0   0   0   0   2   2   0   0   0   2   2   2   2   0   0   2   0   0   0   0   2   2   0   2   2   2   0   2   0   2   2   0   2   2   0   2   2   0   0   0   0   0   0   0   0   0   2   2   2   0   0   0   0   0   0   0   2   2   0   0   2   2   0   2   2   0   0   0   2   0   2   0   0   0   0   2   2   0   0   2   2   0   2   2   2   2   0   0   2   0   2   0   2   2   0   2   2   2   2   0   0   0   2   2   0   0   0   2   2   0   2   2   2   2   2   0   2   2   2   2   0   2   0   0   2   2   2   2   2   2   2   0   2   2   0   2   0   0   2   2   2   2   2   2   0   2   0   2   2   0   2   2   2   2   0   0   0   2   2   2   2   2   0
 MK-5-16                2   2   0   0   0   0   2   0   2   0   0   2   2   2   2   0   0   2   2   0   2   0   0   0   0   2   2   0   2   2   2   2   2   0   0   0   0   0   0   0   0   2   2   0   0   0   2   2   2   2   0   0   2   0   0   0   0   0   2   0   2   2   2   0   2   0   2   2   0   2   2   0   2   2   0   0   0   0   0   0   0   0   0   2   2   2   0   0   0   0   0   0   0   2   2   0   0   2   2   0   2   2   0   2   2   2   0   2   0   0   0   0   2   2   0   0   2   2   0   2   2   2   2   0   0   2   2   0   0   2   2   0   2   2   2   2   0   0   0   2   2   0   0   0   2   2   2   2   2   2   2   2   0   2   2   2   2   0   2   0   0   2   2   2   2   2   2   2   0   2   2   0   2   0   0   2   2   2   2   2   2   0   2   0   0   2   0   2   2   2   2   0   0   0   2   2   0   2   2   0
 MK-6-1                 0   0   0   2   0   0   0   0   2   0   0   0   0   2   0   2   0   0   0   2   0   2   0   0   2   0   0   0   2   2   2   2   0   0   2   2   2   2   0   0   2   0   0   2   0   2   0   2   0   0   2   2   0   0   2   0   0   0   2   0   0   2   2   2   0   0   2   2   0   2   0   2   2   0   2   2   2   2   2   2   2   0   2   0   0   0   0   0   2   2   2   2   2   0   0   2   0   2   0   0   2   0   0   0   2   2   2   0   2   0   2   2   0   0   2   2   0   2   2   2   0   0   2   2   0   2   0   0   2   0   0   2   0   2   2   2   2   0   2   2   2   2   0   0   0   2   0   0   2   2   0   0   2   2   2   2   2   0   2   2   0   0   0   2   2   0   2   2   2   2   0   0   0   2   0   2   0   2   0   2   2   0   0   0   0   0   0   0   0   2   2   2   0   2   2   2   0   2   2   2
 MK-6-2                 0   0   0   2   2   0   0   0   2   0   2   2   0   2   0   2   0   2   0   2   0   2   0   0   2   0   0   0   2   2   2   2   2   0   2   0   2   2   0   0   2   0   0   2   2   2   0   2   0   0   2   0   0   0   2   0   0   0   2   0   0   2   2   2   0   0   2   2   0   2   2   2   2   0   2   2   2   2   2   2   2   0   2   0   0   0   0   0   2   2   0   2   0   0   0   2   0   2   0   2   2   0   0   0   2   2   2   0   0   0   2   2   0   0   2   2   0   2   2   0   0   0   2   2   0   0   0   0   2   2   0   2   0   2   2   0   2   0   2   2   2   2   0   0   0   2   0   0   2   2   0   0   2   2   2   2   2   2   2   2   0   0   0   2   2   0   2   2   2   2   0   0   0   2   0   2   2   2   0   2   2   0   0   0   0   0   0   0   2   2   2   2   0   2   2   2   0   2   2   2
 MK-6-3                 0   0   0   2   2   0   2   0   2   0   2   2   0   2   0   2   0   2   0   2   0   2   0   0   2   0   0   2   0   2   2   2   0   2   0   0   0   2   0   0   2   2   2   2   2   2   0   2   0   0   2   0   0   0   2   0   0   0   2   0   0   2   2   2   0   0   2   2   0   2   2   2   2   0   2   2   2   2   2   2   2   0   2   0   0   0   0   0   2   2   0   2   0   0   0   2   0   2   0   2   2   0   0   0   2   2   2   0   0   0   2   2   0   2   2   0   0   2   2   0   0   2   2   2   0   0   0   0   2   2   0   2   0   2   2   0   2   0   2   2   2   2   0   0   0   2   0   0   2   2   0   0   2   2   2   2   2   2   2   2   0   0   2   2   2   0   2   2   2   2   0   0   0   2   0   2   2   2   0   2   0   0   0   0   0   0   0   0   2   2   2   2   0   2   2   0   0   2   2   2
 MK-6-4                 0   0   0   2   2   0   2   0   2   0   2   2   0   2   0   2   0   2   0   2   0   2   0   0   2   0   0   2   0   2   2   2   0   2   0   0   0   2   0   0   2   2   2   2   2   2   0   2   0   0   2   0   0   0   2   0   0   0   2   0   0   0   2   2   0   0   2   2   0   2   0   2   2   0   2   2   0   2   2   2   0   0   2   0   0   0   2   0   2   2   0   2   0   0   2   2   0   2   2   2   2   2   0   0   2   2   2   0   0   0   2   2   0   0   2   0   0   2   0   2   0   2   2   0   0   0   0   0   2   2   0   2   0   2   2   0   2   0   2   0   2   0   0   0   0   2   0   0   2   2   0   0   2   2   2   2   2   2   2   2   0   2   2   2   2   0   2   2   2   2   2   0   2   2   0   2   0   0   0   2   0   0   0   0   0   0   0   0   2   2   2   2   0   2   2   0   0   2   2   2
 MK-6-5                 0   0   0   2   2   0   2   0   2   0   2   2   0   2   0   2   0   2   0   2   0   2   0   0   2   0   0   2   2   2   2   2   0   2   0   2   0   0   0   0   2   2   2   2   2   2   0   2   0   0   2   0   0   0   2   0   0   0   2   0   0   0   2   2   0   0   2   2   0   2   0   2   2   0   2   2   0   0   2   2   0   0   2   0   0   0   2   0   2   2   0   2   0   0   2   2   0   2   2   2   2   2   0   0   2   2   0   0   0   0   2   2   0   2   2   2   0   2   0   2   0   2   2   0   0   0   2   0   2   2   0   2   0   2   2   0   2   0   2   0   2   0   0   0   0   2   0   0   2   2   2   0   2   0   2   2   2   2   2   2   0   2   2   0   2   0   2   2   2   2   2   0   2   2   0   0   0   0   0   0   0   0   0   0   2   0   2   0   2   2   2   2   0   2   2   0   0   2   2   2
 MK-6-6                 0   0   0   2   2   0   2   0   2   0   2   2   0   2   0   2   0   2   0   2   0   2   0   0   2   0   0   2   2   0   2   2   0   2   0   2   0   0   0   0   2   0   2   2   2   0   0   2   2   0   0   0   0   0   2   0   0   0   2   0   0   0   2   2   0   0   0   2   0   2   0   2   2   0   2   2   0   0   2   2   0   0   2   2   0   0   2   0   2   2   0   2   0   0   2   2   0   2   2   2   2   2   0   0   2   2   0   0   0   2   2   2   2   2   2   2   2   2   2   2   0   2   2   0   0   0   2   0   2   2   0   0   0   2   2   2   0   0   2   0   2   0   2   0   2   2   0   0   2   2   2   0   2   0   2   2   2   0   2   2   0   2   2   0   2   0   2   2   2   2   0   0   2   2   0   0   0   0   0   0   0   0   0   2   2   2   2   0   2   0   2   0   0   2   2   0   0   2   2   2
 MK-6-7                 0   0   0   2   2   0   2   0   0   0   2   2   2   2   0   2   0   2   0   2   0   2   0   0   0   0   0   2   2   0   2   0   0   2   0   2   0   0   0   0   2   0   2   2   2   0   0   0   2   0   0   0   0   2   2   0   0   0   2   0   0   0   2   2   2   0   2   2   0   2   0   2   2   0   2   2   0   0   2   2   0   0   2   2   2   2   0   0   2   0   2   2   0   0   2   2   0   0   2   2   2   2   0   0   2   2   2   2   0   2   2   2   2   2   2   2   2   2   2   2   0   2   0   0   0   0   2   0   2   2   0   0   0   2   2   2   0   0   2   0   2   0   2   0   2   0   0   0   2   2   2   0   2   0   2   2   2   0   2   2   0   2   2   0   2   0   2   2   2   2   0   0   2   2   0   0   0   2   0   0   0   0   0   2   0   2   2   0   2   0   2   0   0   0   0   0   2   2   2   2
 MK-6-8                 0   0   0   2   2   0   2   0   0   0   2   2   2   2   0   2   0   2   0   2   0   2   0   0   0   0   0   2   0   0   2   0   0   2   0   2   0   2   0   0   2   0   2   2   2   0   0   0   2   0   0   2   0   2   2   0   0   0   2   0   0   0   2   2   2   0   0   2   0   2   0   2   2   0   2   2   0   0   2   2   0   0   0   2   2   2   0   0   0   0   2   2   0   0   2   2   0   0   2   2   2   2   0   2   0   2   2   2   0   2   2   2   2   2   2   2   2   2   2   0   2   2   0   0   0   0   2   0   2   2   0   0   0   2   2   2   0   0   2   0   2   0   2   0   2   0   0   0   2   2   2   0   2   0   2   0   2   0   2   2   0   2   2   0   2   2   0   2   2   2   0   0   2   2   0   0   0   2   0   0   0   0   0   2   0   2   2   0   2   0   2   0   0   0   0   0   2   2   2   2
 MK-6-9                 0   0   0   2   0   0   2   0   0   0   2   2   2   2   0   2   0   2   0   2   0   2   0   0   0   0   0   2   0   0   2   0   0   2   0   2   0   2   0   0   2   0   2   2   2   0   0   0   2   0   0   2   0   2   2   0   0   0   2   0   0   0   2   0   2   2   0   2   0   2   0   2   2   0   2   2   0   2   2   0   0   0   0   2   2   2   0   0   0   0   2   2   0   0   2   2   0   0   2   2   2   2   0   2   0   2   2   2   0   2   2   2   2   2   2   2   2   2   2   0   2   2   0   0   0   0   2   0   2   2   2   0   0   2   2   2   0   0   2   2   2   0   2   0   2   0   0   2   2   2   2   0   2   0   0   0   2   0   2   2   0   2   2   0   2   2   0   2   2   2   0   0   2   2   0   0   2   2   0   0   0   0   0   2   0   2   2   0   2   0   2   0   0   0   0   0   2   2   2   2
 MK-6-10                0   2   0   2   0   0   2   0   2   0   2   2   0   2   0   0   0   2   0   2   0   2   0   0   0   0   0   2   0   0   0   0   0   2   0   2   0   0   0   0   2   0   2   2   2   0   0   0   2   0   0   2   0   2   2   0   0   0   2   0   2   0   2   0   2   2   0   2   0   2   0   2   2   0   2   2   0   2   2   0   0   0   0   2   2   2   2   2   0   0   2   0   0   0   2   2   0   2   2   2   2   2   0   2   0   2   2   2   0   2   2   2   2   2   2   2   2   2   2   0   0   2   0   0   0   0   2   0   2   2   0   0   0   2   0   2   0   0   2   2   2   0   2   0   0   0   0   2   0   2   2   0   2   0   2   0   2   0   2   2   0   2   2   0   2   2   0   2   2   2   0   0   2   2   0   0   2   2   0   0   0   0   0   0   0   0   2   0   2   0   2   0   0   0   0   0   2   2   2   2
 MK-6-11                0   2   0   2   0   0   2   0   2   0   2   2   0   2   0   0   0   2   0   2   0   2   2   2   0   0   0   2   0   0   0   0   0   2   0   2   0   0   2   0   2   0   2   2   2   0   0   0   2   0   0   2   0   2   2   0   0   0   2   0   2   0   2   0   2   2   0   2   0   2   0   2   2   0   2   2   0   2   2   0   0   0   0   2   2   0   2   2   2   0   2   0   0   0   2   2   0   2   2   2   2   2   0   2   0   2   2   2   2   2   2   2   2   0   0   2   2   2   2   0   0   2   0   0   0   0   2   0   2   2   0   0   0   2   0   0   0   0   2   2   2   0   2   0   0   0   0   2   0   2   2   0   0   0   2   0   2   2   2   2   0   2   2   2   2   2   0   2   2   2   0   0   2   2   0   0   2   2   2   0   0   0   0   0   0   0   2   0   2   0   2   2   0   0   2   0   2   2   2   0
 MK-6-12                0   2   0   2   0   0   2   0   2   0   2   2   2   2   0   0   0   2   0   2   0   2   2   2   0   0   0   2   0   2   0   0   0   2   0   2   0   0   2   0   2   0   2   2   2   0   0   0   2   0   0   2   0   2   2   0   0   0   2   0   2   0   2   0   2   2   2   2   0   2   0   0   2   0   2   0   0   2   2   0   0   0   0   2   2   0   2   2   2   0   2   0   0   0   2   2   0   2   2   2   2   2   0   2   0   2   2   0   2   2   2   2   2   0   2   2   2   2   2   0   0   2   0   0   2   0   2   0   2   2   0   0   0   2   0   0   0   0   2   2   2   0   2   0   0   0   0   0   0   2   2   0   0   0   2   0   2   2   2   2   0   2   2   2   2   2   0   2   2   2   0   0   2   2   0   0   2   2   2   0   0   0   0   2   2   0   2   0   2   0   2   2   0   0   2   2   2   2   0   2
 MK-6-13                0   2   0   2   0   0   2   0   2   0   2   2   2   2   0   0   0   2   0   2   0   2   2   2   0   2   0   2   2   2   0   0   0   2   0   2   0   0   2   0   2   2   2   2   2   0   0   0   2   0   0   2   0   2   2   0   0   0   2   0   2   0   2   0   2   2   2   2   0   2   0   0   2   0   2   0   0   2   2   0   2   0   2   2   0   2   2   2   2   0   2   0   0   0   2   2   0   2   2   2   2   2   0   2   0   2   2   2   2   2   2   2   2   0   2   2   2   2   2   0   2   0   0   0   2   0   2   0   2   2   0   0   2   2   0   0   0   0   2   0   2   2   2   0   2   0   0   0   2   2   2   0   0   0   2   0   2   2   2   2   0   2   2   2   2   2   0   2   2   0   0   0   2   0   0   0   2   0   0   0   0   2   0   2   2   0   2   0   2   0   2   0   2   0   2   2   2   2   0   2
 MK-6-14                0   2   0   2   2   0   2   0   2   0   2   2   2   2   0   0   0   2   0   2   0   2   2   2   0   2   0   0   2   2   0   0   0   0   2   2   2   0   2   0   2   2   2   2   2   0   0   0   0   0   0   2   0   2   2   0   0   0   2   0   2   2   2   0   2   2   2   2   0   2   2   0   0   0   2   0   0   2   2   0   0   0   2   2   0   2   2   2   2   0   2   0   0   2   2   2   0   2   2   0   0   2   0   2   0   2   2   2   2   0   2   2   2   0   2   2   2   2   0   0   2   0   0   0   2   0   2   0   2   2   0   0   2   2   0   0   0   0   2   0   2   2   2   0   2   0   0   0   2   2   2   0   0   0   2   2   2   2   2   2   0   2   2   2   2   2   0   2   2   0   0   0   0   0   0   0   2   0   0   0   0   0   0   2   2   0   0   0   2   0   0   0   2   2   2   2   2   2   0   2
 MK-6-15                0   2   0   2   2   0   2   0   2   0   2   2   0   2   0   0   2   2   0   2   0   2   2   2   0   2   0   0   2   2   0   0   0   0   2   2   2   0   2   0   2   2   0   2   2   0   2   0   0   2   0   2   0   2   2   0   0   0   2   0   2   2   2   0   2   2   2   0   0   0   2   0   0   0   2   0   2   2   2   0   2   0   2   2   2   2   2   2   2   0   2   0   0   2   2   2   0   2   2   0   0   2   0   2   0   2   2   2   2   0   2   2   2   0   2   2   2   2   0   0   2   2   0   2   2   0   2   0   2   2   0   0   2   2   0   0   0   0   2   0   2   2   2   0   0   0   0   0   2   2   2   0   0   0   2   2   0   2   2   2   0   2   2   2   2   2   0   2   2   0   0   0   0   0   0   0   2   0   0   0   0   0   0   2   2   0   0   0   0   0   0   0   2   2   2   2   2   2   2   2
 MK-6-16                0   2   0   2   2   0   2   0   2   0   2   2   0   2   0   0   2   2   0   2   0   2   2   2   0   2   0   0   0   2   0   0   0   0   2   2   2   0   2   0   2   2   0   0   2   0   2   0   0   0   0   2   0   2   2   0   2   0   2   0   2   2   2   0   2   0   2   0   0   0   2   0   0   0   2   0   2   2   2   0   2   0   2   2   2   2   2   2   2   0   2   0   0   2   2   2   0   2   0   0   0   2   0   2   0   2   2   2   2   0   0   2   2   0   0   0   2   2   0   2   2   2   0   2   2   0   2   2   2   2   0   0   2   2   0   0   0   0   2   0   2   2   2   0   0   0   0   0   2   2   2   0   2   0   2   2   0   2   2   2   0   2   2   2   2   2   0   2   2   0   0   0   0   0   2   0   2   0   0   0   0   0   0   2   0   0   0   0   0   0   0   2   2   2   0   2   2   2   2   2
 
!****************************************** Phenotypic Data **********************************************************
!-100.0 is resevred for missing phenotype
SimulatedTrait1         8.8440    7.5396    9.8909    8.1735   10.7093   12.0527    8.9552   10.3288   11.0372   11.6420   11.1601   10.5778    8.5924    9.9036   11.9519    9.5816    7.7763   11.1850   11.2341   10.8578   10.1048    9.0744    8.1769   11.6761    9.0356   10.5510    8.7787   10.3214    7.7535   10.2590    8.1343   10.0096    8.9520    9.2718    8.7013    9.2188    9.5904    9.5429    9.5671   11.9987   10.0664    9.3869   11.2541    8.5629    8.7260   12.1559   12.2821    9.2174   10.0141    8.6485    9.3210    8.6386   10.9424   10.5384   11.9346    9.7439    7.3532    7.5539    8.4698   10.6093    9.3084    9.2387   10.7878   10.4946    9.3981    7.7463   11.6075   11.6328    9.6917   11.7768   10.1698   11.2409   11.0090   11.3828    9.7409   10.3878    9.8813    8.7616   10.2036    8.5178   11.6616   12.0663    8.2605    8.0218    8.7739    9.1022    9.0042    9.8291   10.1741    9.6165   10.5419   11.5516   10.4055   14.6734    8.9679   11.8751   10.9781    9.0114   10.0651   12.3587   11.1892   10.8132   10.9179   10.4815   11.2862    9.4833   10.3595    8.9980    9.0747   10.9716    9.9393   10.6584    9.5594    9.8197   10.9584    9.8024   11.6630   13.2229    7.4837    8.1840   11.4550    9.5851    9.3854   11.3268    9.1544    9.7979    9.7287    9.0282    8.0209   10.4976    7.1731    9.5722    9.2212   10.1778    9.6070   11.8841    9.9376   11.6264   13.8420    9.2689    8.6608    9.5729    9.1234   12.1005   10.3653   13.8614   10.6169    8.9866   11.1535    7.4663    9.2139   10.4205   10.1063   10.1751    8.7748   10.4899    9.5582    8.9238    9.6078   12.8374   10.2950    9.5040   11.0750   10.2570    9.6870   10.3648   12.7842    8.3687    9.4286    9.2055   11.2740    9.8654    9.0226   12.9669   11.4217    9.1959    6.9800    9.4509   11.6849   12.7921   10.6133   11.9210   11.1663   11.2674   10.6986    8.3075    8.7459   10.0395    9.8833   12.4212    9.1546    9.9785   11.5513    8.5793    9.8432    8.1556   10.5116    8.6053    9.4032   10.0672
SimulatedTrait2        15.1212   15.3599   13.3499   15.6588   13.7953   15.8105   18.2029   14.9874   14.7348   14.7374   16.3989   14.5017   14.9208   15.0690   15.7970   14.8574   15.8264   19.4644   15.6844   15.5517   15.1459   15.7513   17.8739   13.8765   15.2647   16.3962   16.2953   15.1793   14.2420   18.8839   15.4202   14.3447   17.1322   13.2293   16.1665   14.2250   16.0783   15.4032   14.9573   15.4307   15.8459   16.0554   15.3083   12.9990   13.2935   15.8040   13.1946   15.7108   16.7374   15.3809   13.4528   18.9958   16.8742   17.2591   15.0105   16.1658   12.4654   12.5076   14.4619   14.6271   16.0937   12.4853   16.0259   15.9413   16.0208   14.8804   16.4563   14.2456   16.5573   10.7656   16.5833   15.0645   16.4664   15.0784   14.8363   15.2956   15.3700   14.5407   15.8879   12.8072   15.8434   13.1517   13.5355   13.2416   15.8900   15.0795   15.3955   16.3294   13.4394   14.0895   15.0592   15.2884   14.4469   16.0871   13.4459   14.4242   14.5710   14.8218   14.9341   14.4592   14.1148   13.5229   16.1094   16.9730   13.7627   14.9167   16.3341   14.9701   15.1993   16.1486   13.9383   12.5423   16.7691   16.0565   16.4162   14.6610   16.3292   15.1118   17.4094   13.7488   15.1418   14.7817   15.1262   15.8570   13.9966   15.9071   16.3770   15.2578   17.5949   17.5492   14.0586   13.8431   14.6521   17.1830   14.6777   15.7641   13.8234   17.8280   15.2613   16.7231   15.9025   16.3557   17.7241   15.1208   16.5116   18.2375   14.8163   16.3433   14.3896   15.1680   15.2101   12.2172   15.0300   12.0793   15.7640   13.4283   14.7187   12.3151   13.4638   14.1676   14.0517   16.5405   13.8455   15.9889   16.4486   16.3550   15.8968   13.1849   17.0390   14.1997   14.6058   12.6291   15.3828   14.5731   14.8403   13.9884   15.5052   13.8085   13.8169   15.3225   16.1096   17.3239   12.6667   14.8095   15.5981   14.2704   14.0516   14.0393   14.3930   14.3277   14.2321   14.8747   15.1430   16.1538   16.6639   16.5336   17.1049   15.1184   18.2685   14.6167
 
