# Supplementary material for: Inclusive Composite Interval Mapping of QTL by Environment Interactions in Biparental Populations
Source: PLoS One. 2015 Jul 10;10(7):e0132414. doi: 10.1371/journal.pone.0132414 (PMC4498613; doi:10.1371/journal.pone.0132414)
Supplement: S3 File — (ZIP) [file pone.0132414.s003.zip › Simulation for unliked model/Simulated popualtions/run_00033.met]

!**********************Note: lines staring with "!" are remarks and will be ignored in the program********************
!*********************************General Information**********************************
!Assuming F1 = P1 x P2, populations available in QTL IciMapping are: 
!  1, P1BC1F1 = P1 x F1, the first backcrossing where P1 is used as the recurrent parent;
!  2, P2BC1F1 = P2 x F1, the first backcrossing where P2 is used as the recurrent parent;
!  3, F1DH, F1-derived doubled haploids; 
!  4, RIL or F1RIL, recombination inbred lines through the repeated selfing of F1;
!  5, P1BC1RIL, recombination inbred lines through the repeated selfing of P1BC1F1;
!  6, P2BC1RIL, recombination inbred lines through the repeated selfing of P2BC1F1;
!  7, F2, the selfing generation of F1;
!  8, F3, the selfing generation of F2;
!  9, P1BC2F1, the second backcrossing where P1 is used as the recurrent parent; 
! 10, P2BC2F1, the second backcrossing where P2 is used as the recurrent parent;
! 11, P1BC2RIL, recombination inred lines through the repeated selfing of P1BC2F1; 
! 12, P2BC2RIL, recombination inred lines through the repeated selfing of P2BC2F1; 
! 13, P1BC1F2, the selfing generation of P1BC1F1; 
! 14, P2BC1F2, the selfing generation of P2BC1F1; 
! 15, P1BC2F2, the selfing generation of P1BC2F1; 
! 16, P2BC2F2, the selfing generation of P2BC2F1; 
! 17, P1BC1DH, P1BC1F1-derived doubled haploids; 
! 18, P2BC1DH, P2BC1F1-derived doubled haploids; 
! 19, P1BC2DH, P1BC2F1-derived doubled haploids; 
! 20, P2BC2DH, P2BC2F1-derived doubled haploids; 
   3      !Mapping Population (see remarks above)
   2      !Mapping Function (1 for Kosambi; 2 for Haldane; 3 for Morgan)
   2      !Marker Space Type (1 for intervals; 2 for positions)
   1      !Marker Space Unit(1 for centiMorgans; 2 for Morgan)
   6      !Number of Chromosomes (or Linkage Groups)
 200      !Size of the mapping population
   2      !Number of environments
 
!***************************************** Chromosomes and Linkage Maps **********************************************
!Chromosome                 NumMarkers
-CH1                        16
-CH2                        16
-CH3                        16
-CH4                        16
-CH5                        16
-CH6                        16
!Linkage map (Marker name followed by position or the interval length)
 MK-1-1                1     0.000
 MK-1-2                1    10.000
 MK-1-3                1    20.000
 MK-1-4                1    30.000
 MK-1-5                1    40.000
 MK-1-6                1    50.000
 MK-1-7                1    60.000
 MK-1-8                1    70.000
 MK-1-9                1    80.000
 MK-1-10               1    90.000
 MK-1-11               1   100.000
 MK-1-12               1   110.000
 MK-1-13               1   120.000
 MK-1-14               1   130.000
 MK-1-15               1   140.000
 MK-1-16               1   150.000
 MK-2-1                2     0.000
 MK-2-2                2    10.000
 MK-2-3                2    20.000
 MK-2-4                2    30.000
 MK-2-5                2    40.000
 MK-2-6                2    50.000
 MK-2-7                2    60.000
 MK-2-8                2    70.000
 MK-2-9                2    80.000
 MK-2-10               2    90.000
 MK-2-11               2   100.000
 MK-2-12               2   110.000
 MK-2-13               2   120.000
 MK-2-14               2   130.000
 MK-2-15               2   140.000
 MK-2-16               2   150.000
 MK-3-1                3     0.000
 MK-3-2                3    10.000
 MK-3-3                3    20.000
 MK-3-4                3    30.000
 MK-3-5                3    40.000
 MK-3-6                3    50.000
 MK-3-7                3    60.000
 MK-3-8                3    70.000
 MK-3-9                3    80.000
 MK-3-10               3    90.000
 MK-3-11               3   100.000
 MK-3-12               3   110.000
 MK-3-13               3   120.000
 MK-3-14               3   130.000
 MK-3-15               3   140.000
 MK-3-16               3   150.000
 MK-4-1                4     0.000
 MK-4-2                4    10.000
 MK-4-3                4    20.000
 MK-4-4                4    30.000
 MK-4-5                4    40.000
 MK-4-6                4    50.000
 MK-4-7                4    60.000
 MK-4-8                4    70.000
 MK-4-9                4    80.000
 MK-4-10               4    90.000
 MK-4-11               4   100.000
 MK-4-12               4   110.000
 MK-4-13               4   120.000
 MK-4-14               4   130.000
 MK-4-15               4   140.000
 MK-4-16               4   150.000
 MK-5-1                5     0.000
 MK-5-2                5    10.000
 MK-5-3                5    20.000
 MK-5-4                5    30.000
 MK-5-5                5    40.000
 MK-5-6                5    50.000
 MK-5-7                5    60.000
 MK-5-8                5    70.000
 MK-5-9                5    80.000
 MK-5-10               5    90.000
 MK-5-11               5   100.000
 MK-5-12               5   110.000
 MK-5-13               5   120.000
 MK-5-14               5   130.000
 MK-5-15               5   140.000
 MK-5-16               5   150.000
 MK-6-1                6     0.000
 MK-6-2                6    10.000
 MK-6-3                6    20.000
 MK-6-4                6    30.000
 MK-6-5                6    40.000
 MK-6-6                6    50.000
 MK-6-7                6    60.000
 MK-6-8                6    70.000
 MK-6-9                6    80.000
 MK-6-10               6    90.000
 MK-6-11               6   100.000
 MK-6-12               6   110.000
 MK-6-13               6   120.000
 MK-6-14               6   130.000
 MK-6-15               6   140.000
 MK-6-16               6   150.000
!*********************************** Marker Types ********************************************************************
!Co-dominant marker: When heterozygote F1 is present, P1 is coded as 2, F1 is coded as 1, and P2 is coded as 0; Otherwise, P1 is coded as 2, and P2 is coded as 0. 
!Dominant marker: When heterozygote F1 is present, P1 and F1 are coded as 12, and P2 is coded as 0; Otherwise, P1 is coded as 2, and P2 is coded as 0.  
!Recessive markers: When heterozygote F1 is present, P1 is coded as 2, and F1 and P2 are coded as 10; Otherwise, P1 is coded as 2, and P2 is coded as 0. 
!Missing marker is coded as -1. 
 MK-1-1                 0   2   0   2   0   0   2   2   0   0   2   2   2   0   0   0   2   2   2   0   0   2   2   0   0   2   2   0   2   2   2   0   0   2   0   0   0   0   0   2   0   0   0   2   0   2   2   0   0   2   0   2   2   0   0   0   2   0   0   0   0   0   2   2   0   2   2   0   2   0   2   2   2   2   0   0   0   0   2   2   0   0   0   0   0   0   2   2   0   0   2   2   0   2   2   0   2   2   0   0   2   0   2   2   0   2   2   0   2   0   0   2   0   0   2   2   0   2   0   0   0   0   2   0   2   0   0   2   2   0   2   2   0   0   0   0   2   2   0   0   0   0   0   0   2   0   2   2   2   0   0   2   0   2   0   2   2   0   0   2   0   0   0   0   2   0   2   2   2   2   2   0   0   2   2   2   0   2   0   0   2   0   0   0   2   2   0   0   2   0   0   0   2   2   0   2   0   0   2   0
 MK-1-2                 0   2   0   0   2   0   2   2   0   0   2   0   2   0   0   0   2   2   2   2   0   2   2   0   0   2   2   0   2   2   2   0   0   2   0   0   0   0   0   0   0   0   0   2   2   2   2   0   0   0   0   2   2   0   0   2   2   0   0   0   0   0   2   2   2   2   2   0   2   0   0   2   2   0   0   0   0   0   2   2   0   0   0   0   0   0   2   2   0   0   2   2   0   2   2   0   2   2   0   0   2   0   2   2   0   2   0   0   2   0   0   2   0   0   0   2   0   2   0   0   0   0   2   2   2   0   0   2   2   0   2   2   0   0   0   0   2   2   0   0   0   0   0   2   2   0   2   2   2   0   0   2   0   2   0   2   2   0   0   2   0   0   0   0   2   0   0   2   2   2   2   0   2   2   0   2   0   2   0   0   2   0   0   0   2   2   0   0   2   0   0   0   2   2   0   2   2   0   2   0
 MK-1-3                 0   2   0   0   2   2   2   2   0   0   2   0   0   0   0   2   2   2   2   2   0   2   2   0   0   2   2   2   2   2   2   0   0   2   0   0   0   0   0   0   0   0   0   2   2   2   2   2   0   0   0   0   2   0   0   2   2   0   0   0   2   0   2   2   0   2   2   0   2   0   0   2   0   2   0   0   0   2   2   2   0   0   0   0   2   0   2   2   0   0   2   2   0   2   2   0   0   2   0   0   2   0   2   2   0   2   0   0   2   0   0   2   0   0   0   2   0   2   0   0   0   0   2   2   2   0   0   2   2   0   2   2   0   0   0   0   2   2   0   0   0   0   0   2   2   2   2   2   2   0   0   2   0   2   0   2   2   2   0   2   0   0   2   0   2   0   0   2   2   2   2   0   2   2   0   2   0   2   0   0   2   0   0   0   2   2   0   0   2   0   2   0   2   2   0   2   2   0   2   0
 MK-1-4                 0   0   0   0   2   2   2   2   0   0   2   0   0   0   0   2   2   2   2   2   0   2   2   0   0   2   2   2   2   2   2   0   0   2   0   0   2   0   0   0   0   0   0   2   2   2   2   2   0   0   2   0   2   0   0   2   2   0   0   0   2   0   2   2   0   0   2   0   2   0   0   2   2   2   0   0   2   2   2   2   0   0   0   0   0   0   2   2   0   0   0   2   0   2   2   2   0   2   2   0   2   0   2   2   0   2   0   0   2   0   0   2   0   0   0   2   0   2   0   2   0   0   2   2   2   0   0   2   2   0   2   2   0   0   0   0   2   2   0   0   0   0   0   0   2   2   2   2   2   0   0   2   0   2   0   2   2   2   0   2   0   0   0   2   2   0   0   2   2   0   2   0   2   2   0   2   0   2   0   0   2   0   0   0   2   2   0   0   2   0   2   0   2   2   0   2   2   0   2   0
 MK-1-5                 2   0   2   0   0   2   2   2   2   0   2   0   0   0   0   2   2   2   2   2   0   2   2   0   0   2   2   2   2   2   2   0   0   2   0   0   2   0   0   0   0   0   0   2   2   2   2   2   0   2   2   0   2   0   0   2   2   0   2   0   0   0   2   2   0   0   2   0   2   0   0   2   2   2   0   2   2   2   2   2   0   0   0   0   0   0   2   2   0   0   0   2   0   2   2   2   0   2   2   0   2   0   2   2   0   2   0   0   2   0   0   2   0   0   0   2   2   2   0   2   0   0   0   2   2   0   0   2   2   0   2   2   0   0   0   0   2   2   2   0   2   0   0   0   2   0   2   2   2   0   0   2   0   2   0   2   2   2   0   2   0   0   0   2   2   0   0   2   2   0   2   0   2   2   0   2   0   2   0   0   2   0   0   2   2   2   0   0   2   0   2   0   2   2   0   2   2   0   2   0
 MK-1-6                 2   0   2   0   0   2   0   2   0   0   2   0   0   0   2   2   2   2   2   2   0   2   2   0   0   2   2   2   2   2   2   0   0   2   0   0   2   0   0   0   0   0   0   2   2   2   2   2   0   2   2   0   2   0   0   2   2   2   2   0   0   2   2   2   0   0   2   0   2   0   0   2   2   2   0   2   2   2   2   2   0   0   0   0   0   0   2   2   0   0   0   2   0   2   2   0   0   2   2   0   2   0   2   2   0   2   0   0   2   0   0   2   0   0   0   2   2   2   0   0   0   0   0   2   0   0   0   2   2   0   0   2   0   0   2   0   2   2   2   0   2   0   0   0   2   0   0   2   2   2   0   2   0   2   0   0   2   2   0   2   0   0   2   2   2   0   0   0   2   0   2   0   2   2   0   2   0   2   0   0   2   0   0   2   2   2   0   0   2   0   2   0   2   2   0   2   2   0   2   0
 MK-1-7                 0   2   2   0   0   2   0   2   0   0   2   0   0   0   2   2   2   2   2   2   0   2   2   0   0   2   2   2   2   2   2   0   0   0   2   0   2   0   0   0   0   0   0   2   2   2   2   2   0   2   2   0   2   2   0   2   2   0   2   0   0   2   2   2   0   0   2   0   2   0   0   2   2   2   0   2   2   2   2   2   0   0   0   2   0   0   2   2   0   0   0   2   0   2   2   0   0   2   2   0   2   0   2   2   0   0   0   0   2   0   0   2   0   0   0   2   2   2   0   0   0   0   0   2   2   0   0   2   2   0   2   2   0   0   2   0   2   2   2   0   2   0   0   0   0   0   0   2   0   2   0   2   0   2   0   0   2   2   0   2   2   0   2   2   2   0   0   0   2   0   2   0   2   2   0   2   0   2   0   0   2   0   0   2   2   2   2   0   2   0   2   0   2   2   0   2   2   0   2   0
 MK-1-8                 0   2   2   0   0   2   0   2   0   0   2   0   0   0   2   2   2   2   2   2   0   2   2   0   0   2   2   2   2   2   2   0   0   0   2   0   2   0   0   0   0   0   0   2   2   2   0   2   0   2   2   0   0   2   0   2   2   0   2   0   0   2   2   2   0   0   2   0   2   0   0   2   2   2   0   2   2   2   2   2   0   0   0   0   0   0   2   2   2   0   0   2   0   2   2   2   0   2   2   0   2   0   0   2   0   0   0   0   2   0   0   2   0   0   0   2   2   2   0   0   0   0   0   2   2   0   0   2   2   0   0   2   0   0   2   0   2   2   2   0   2   0   0   0   0   0   0   2   0   2   0   2   0   2   0   0   2   2   0   2   2   0   2   2   2   0   0   0   2   2   2   0   2   2   0   2   0   2   0   0   2   0   0   2   2   0   2   0   2   0   2   0   0   2   0   0   0   0   2   0
 MK-1-9                 0   2   2   0   0   2   0   2   0   0   2   0   0   0   2   2   0   2   2   2   0   2   2   0   0   2   2   2   2   2   2   0   0   0   2   0   2   0   0   0   0   2   0   2   2   2   0   0   0   2   2   0   0   2   0   2   2   0   2   0   0   0   2   2   0   0   2   0   2   0   0   2   2   2   0   2   2   2   2   2   0   0   0   0   0   0   2   2   2   2   2   2   0   2   2   2   0   2   2   0   2   0   0   2   0   0   0   0   2   0   0   0   0   0   0   2   2   2   0   0   0   0   0   2   2   0   0   2   2   0   0   2   0   0   2   0   2   2   2   0   2   0   0   0   0   0   0   2   0   2   0   2   0   2   0   0   2   2   0   2   0   0   2   0   2   0   0   0   2   2   2   0   2   2   0   2   0   0   0   0   2   0   0   2   2   2   2   0   2   0   2   0   0   2   0   0   0   0   2   0
 MK-1-10                0   2   0   0   0   2   0   2   2   0   2   0   0   0   2   2   0   2   2   2   0   2   2   0   0   2   2   2   0   2   2   0   0   0   2   0   2   0   0   0   0   2   0   2   2   2   0   0   0   0   2   0   0   2   0   0   2   0   2   0   0   0   2   2   0   0   2   0   2   0   0   2   2   2   0   2   0   2   2   2   0   0   0   0   0   0   0   2   2   2   2   0   0   2   2   2   0   2   2   0   0   0   2   0   2   0   0   0   2   2   0   0   0   2   0   2   2   2   0   0   0   0   2   2   2   0   0   2   2   0   0   2   0   0   2   0   0   2   2   0   2   0   0   2   2   0   0   2   0   2   0   2   0   2   0   0   2   2   0   2   0   0   2   0   0   0   0   0   2   2   0   0   2   2   0   2   0   0   0   0   2   0   0   2   2   2   2   0   2   0   2   0   0   2   0   0   0   0   2   0
 MK-1-11                0   2   0   0   0   2   0   2   2   0   2   0   0   0   2   2   0   2   2   2   0   2   2   0   0   2   0   2   0   2   2   0   0   2   2   0   2   0   0   0   0   2   0   2   2   2   0   0   0   0   2   0   0   2   0   0   2   0   2   0   0   0   2   0   0   0   2   0   0   0   0   2   2   2   0   2   0   2   2   2   0   0   0   0   0   0   0   2   2   2   2   0   0   2   2   2   0   2   2   0   0   0   0   0   2   2   0   0   2   2   0   0   0   2   0   0   2   2   0   0   0   0   2   2   2   2   0   2   2   0   0   2   0   0   2   0   0   2   2   0   2   2   2   2   2   0   0   2   0   2   0   2   0   2   0   0   2   2   0   2   0   0   0   2   0   0   0   0   2   2   0   0   2   2   0   2   0   0   0   0   0   0   0   2   2   2   2   0   2   0   2   0   0   2   0   0   0   0   2   0
 MK-1-12                0   2   0   0   0   2   0   2   2   0   0   0   0   0   2   0   0   2   2   2   0   2   2   0   0   2   0   2   0   2   2   0   0   2   2   0   2   0   0   2   0   2   0   2   2   2   0   2   0   0   0   0   0   2   0   0   2   0   2   0   0   0   0   0   0   0   2   0   2   0   0   2   2   2   2   2   0   2   2   0   0   2   0   0   0   0   0   2   2   2   2   0   0   2   2   2   0   2   2   0   0   0   0   0   2   0   0   0   2   2   0   0   0   2   2   0   2   2   0   0   0   0   0   2   2   2   0   2   2   0   0   2   0   0   2   0   0   2   2   2   2   2   2   2   2   0   0   2   0   2   0   2   0   2   0   0   2   2   0   2   0   0   0   2   0   2   0   0   2   2   0   0   2   2   0   2   0   0   0   0   0   0   0   2   2   2   2   0   2   0   2   0   0   2   0   0   0   0   2   2
 MK-1-13                0   2   2   0   0   2   0   2   2   0   0   2   0   0   0   0   0   2   2   2   0   2   2   0   0   2   0   2   0   2   2   0   0   2   2   0   2   0   0   2   0   2   0   2   2   2   0   2   0   0   0   0   0   2   0   2   2   0   2   0   0   0   0   0   0   0   2   0   2   0   0   2   2   0   2   2   0   2   2   2   0   2   0   0   0   2   0   2   2   2   2   0   0   2   2   2   0   2   2   0   0   0   0   0   2   0   0   0   2   2   2   0   0   2   2   0   2   2   0   0   0   0   0   2   2   2   0   0   0   0   0   0   0   0   2   0   0   2   2   2   2   2   2   2   2   0   0   2   0   2   0   2   0   2   0   0   2   2   0   2   0   0   0   2   2   2   0   0   2   2   0   0   2   2   0   2   2   0   0   0   0   0   0   2   2   2   2   0   2   0   2   0   0   2   0   0   0   0   2   2
 MK-1-14                0   2   0   0   0   2   0   2   2   2   0   2   0   0   0   0   0   2   2   2   0   2   2   2   0   2   0   2   0   2   2   0   2   2   2   0   2   0   0   0   0   2   0   2   2   2   0   2   0   0   0   0   0   2   0   2   2   2   2   0   0   0   0   0   0   0   2   0   2   0   0   2   2   0   0   2   0   2   2   2   0   0   0   0   0   2   0   2   2   2   2   0   0   2   2   2   0   2   2   0   0   0   0   0   2   0   0   0   2   2   0   0   0   2   2   0   2   2   0   0   0   0   0   2   2   2   0   0   0   0   0   0   2   0   2   0   0   2   2   2   2   2   2   2   2   0   0   2   0   0   0   2   0   2   2   2   2   2   0   2   0   2   0   2   2   0   0   0   2   2   0   0   2   2   0   2   0   0   0   0   0   0   0   2   2   2   2   0   2   0   2   0   0   2   0   0   0   0   2   2
 MK-1-15                0   2   0   0   0   2   0   2   2   2   0   2   0   2   0   0   0   2   2   2   0   2   2   2   0   2   0   2   0   2   2   0   2   2   0   0   2   2   0   0   0   2   0   2   2   2   0   2   0   0   0   0   0   2   0   0   2   2   2   0   0   0   2   0   0   0   2   0   2   0   0   2   2   0   0   2   0   2   2   2   0   0   0   0   0   2   0   2   2   2   2   0   0   2   2   2   0   2   2   0   0   0   0   0   2   0   0   0   2   0   0   0   0   2   2   0   2   2   0   0   0   2   0   2   2   2   0   0   0   0   0   0   2   0   2   0   0   2   2   2   2   2   2   2   2   0   0   2   0   0   0   2   0   2   2   2   2   2   0   2   0   2   0   2   2   2   0   0   2   0   0   0   2   2   0   2   0   0   0   0   0   0   0   2   2   2   2   0   2   0   2   0   0   2   2   2   0   0   2   2
 MK-1-16                0   2   0   0   0   2   0   2   2   2   0   2   0   2   2   0   2   0   2   0   0   2   0   2   0   2   0   2   2   2   2   0   2   0   0   2   0   2   0   0   0   2   0   2   2   2   2   2   0   0   0   2   0   2   0   0   0   2   2   0   0   2   2   0   2   0   2   0   2   0   0   2   0   0   0   0   0   2   2   2   0   0   0   0   0   2   0   2   2   2   2   2   0   2   2   2   0   2   2   0   0   0   0   2   2   0   0   0   2   0   0   0   0   2   2   0   2   2   0   0   0   2   0   2   0   2   0   0   0   0   0   2   2   0   2   0   0   2   2   2   2   0   2   2   2   0   2   2   2   0   0   2   0   2   2   0   2   2   0   2   0   2   0   2   2   2   0   0   2   0   0   0   2   2   0   2   2   0   0   0   0   0   0   2   2   2   2   0   2   0   2   0   0   2   2   2   0   0   2   2
 MK-2-1                 0   0   0   2   2   0   0   2   0   2   2   2   2   2   2   0   2   2   0   2   2   2   2   2   0   2   2   0   0   2   2   0   2   0   0   2   0   2   0   2   2   2   0   2   0   2   2   2   2   0   2   2   0   2   0   2   0   2   2   2   2   2   0   2   2   0   2   2   0   0   0   2   0   2   0   0   0   2   0   2   2   0   2   0   2   2   0   0   0   2   0   0   2   0   0   2   2   0   0   2   0   0   0   2   0   2   2   2   2   2   0   2   2   2   2   2   0   0   2   2   2   0   0   2   2   0   2   2   2   0   0   0   0   0   2   2   0   0   0   2   2   2   0   0   0   2   0   2   2   0   2   0   0   0   0   0   0   0   0   2   2   0   0   2   2   0   2   0   0   0   0   0   2   0   2   2   2   0   2   0   2   0   0   0   0   0   0   0   0   2   2   2   0   0   0   2   2   2   0   0
 MK-2-2                 0   0   0   2   2   0   0   2   0   2   0   2   2   2   2   0   0   2   0   2   2   2   2   2   0   2   2   0   2   2   2   0   2   0   0   2   0   0   0   2   2   2   0   2   0   2   2   2   2   0   2   2   0   2   0   2   0   2   2   2   2   2   0   2   2   0   2   2   0   0   0   2   0   0   0   0   0   2   0   2   2   0   0   0   2   2   0   0   0   2   0   0   2   0   2   2   2   0   0   0   0   0   0   2   0   2   2   2   2   0   0   2   2   2   2   2   0   0   2   2   2   0   0   2   2   0   2   2   2   0   2   0   0   0   2   2   0   0   0   2   2   2   0   0   0   2   0   2   0   0   2   0   0   0   0   0   0   0   0   2   2   0   0   2   2   0   0   0   0   0   0   0   2   0   2   2   2   0   2   2   2   0   2   0   0   0   0   0   0   2   2   2   0   0   0   2   2   2   0   2
 MK-2-3                 0   0   2   2   2   0   0   2   0   2   0   2   2   2   2   0   0   2   0   2   2   2   2   2   2   2   2   0   2   2   2   0   2   0   0   0   0   0   2   2   2   2   0   2   0   2   2   2   0   0   2   2   0   2   2   2   0   2   2   2   2   0   2   2   2   0   2   2   0   0   0   0   0   0   0   0   0   2   2   0   2   0   0   0   2   2   0   0   0   2   0   0   2   0   2   2   2   0   0   0   0   0   0   2   0   2   2   2   2   0   0   2   2   2   2   2   0   0   2   2   2   0   0   2   2   0   2   2   2   0   2   0   0   2   2   2   0   0   0   2   2   2   2   0   0   2   0   2   0   0   0   0   2   0   0   0   0   0   0   2   2   0   2   2   2   0   2   0   0   0   0   2   2   0   2   0   2   2   2   2   0   2   2   0   0   0   0   0   0   2   2   2   0   0   0   2   0   2   0   2
 MK-2-4                 0   0   2   2   2   0   0   2   0   2   0   2   2   2   2   0   0   2   0   2   2   2   2   2   2   0   2   0   2   2   0   0   2   0   2   0   0   0   2   0   2   2   0   2   2   0   0   2   0   2   2   2   0   2   2   2   0   2   2   2   2   0   2   2   2   2   2   2   0   0   0   2   0   0   0   0   0   2   2   0   0   0   0   0   2   2   0   0   0   2   0   0   2   0   2   2   2   0   0   0   0   0   2   2   0   2   2   2   2   0   0   2   2   2   2   2   0   0   2   2   2   0   0   2   2   0   2   2   2   0   2   0   0   2   2   2   0   0   0   2   0   2   2   2   0   2   0   2   0   0   0   0   2   0   0   0   0   0   0   2   2   0   2   2   2   0   0   0   0   0   0   0   2   0   2   0   2   2   2   0   0   2   0   0   0   0   0   0   0   2   2   2   0   0   0   2   0   0   0   2
 MK-2-5                 0   0   2   2   0   0   0   2   0   2   0   0   0   2   2   0   0   2   0   2   2   2   2   2   2   0   2   0   2   2   0   0   2   0   2   0   0   0   2   2   2   2   0   2   2   0   0   2   0   0   2   2   0   2   2   2   0   2   0   0   2   2   2   2   2   2   2   2   0   0   0   2   0   0   0   0   0   2   2   0   0   0   0   0   2   2   0   2   0   2   0   0   2   0   2   2   2   0   0   0   0   2   2   0   0   0   2   2   2   0   0   2   2   2   2   2   0   0   2   2   2   0   0   2   2   0   2   2   2   0   2   0   0   2   2   2   2   0   0   2   2   2   2   2   0   2   0   2   0   0   0   0   0   0   0   0   0   0   0   2   2   0   2   2   2   0   0   0   2   0   0   0   2   0   2   0   2   2   2   0   0   2   0   2   0   0   0   0   0   2   2   2   0   0   0   2   0   0   0   2
 MK-2-6                 0   0   2   2   0   0   0   2   0   2   0   0   0   2   2   0   0   2   2   0   0   2   2   2   0   2   2   0   2   2   0   0   2   0   2   2   0   0   2   2   2   2   0   2   2   0   2   2   0   0   2   2   0   2   2   2   0   2   0   2   2   2   2   0   2   2   2   2   0   0   0   0   0   0   0   0   0   2   0   0   0   0   0   0   2   2   0   2   0   2   0   0   2   0   0   2   2   0   0   2   0   2   2   0   0   0   2   2   2   2   0   2   2   2   2   2   0   0   2   2   2   2   0   2   2   0   2   2   2   0   2   2   0   0   2   2   2   0   0   0   0   2   2   2   0   2   0   2   0   0   0   0   0   0   0   0   0   0   0   2   0   0   2   2   2   0   0   0   2   0   0   0   2   0   2   0   2   2   2   0   0   2   0   2   0   0   0   0   0   2   0   0   0   0   0   2   2   0   0   0
 MK-2-7                 0   0   2   2   0   0   0   2   0   2   0   0   0   2   2   0   0   2   2   2   2   2   2   2   0   2   2   0   2   2   0   0   2   0   2   2   0   0   2   2   2   2   0   2   0   0   2   2   0   0   0   2   0   2   2   2   0   2   0   2   0   2   2   0   2   2   2   2   0   0   0   0   0   0   0   0   0   2   0   0   0   0   0   0   2   2   0   2   0   2   0   0   2   0   0   2   2   0   0   2   0   2   0   0   0   0   2   2   2   2   2   2   2   2   2   2   0   0   2   2   2   2   0   2   2   2   2   2   2   0   2   2   0   0   2   2   0   0   0   0   0   2   2   2   0   2   0   2   0   2   0   0   0   0   0   0   2   2   0   2   0   0   2   2   2   0   0   0   2   0   0   0   2   0   0   0   2   2   2   0   2   2   0   0   0   0   0   0   0   2   0   0   2   0   2   2   2   0   0   0
 MK-2-8                 0   0   2   2   0   0   0   2   0   0   0   0   0   2   2   2   2   2   2   2   0   2   2   0   0   2   0   0   0   2   0   0   2   0   2   2   0   0   2   2   0   2   0   2   2   0   0   0   0   0   0   2   2   2   2   2   0   2   0   2   0   2   2   0   2   2   2   2   0   0   0   2   0   0   0   0   2   2   0   0   0   0   0   0   2   2   2   2   0   2   0   0   2   0   0   2   2   0   0   2   0   2   2   0   0   0   2   2   2   2   2   2   2   0   2   2   0   0   2   2   2   0   2   2   2   2   2   0   2   0   2   2   0   0   2   2   0   0   2   0   2   2   0   2   0   2   0   2   0   2   2   0   0   0   0   2   2   2   0   2   0   0   2   0   2   2   0   0   2   0   0   0   2   2   2   0   2   2   2   2   2   2   2   0   0   0   0   0   0   2   0   0   2   0   2   2   2   0   0   0
 MK-2-9                 0   0   2   2   0   0   0   2   0   0   0   0   0   2   2   2   2   2   2   2   0   2   0   0   0   2   0   0   0   2   0   0   2   0   2   2   0   0   2   0   0   2   0   2   2   0   0   0   0   0   0   2   2   2   2   2   0   2   0   2   0   2   2   0   2   2   2   2   0   0   2   2   0   0   0   0   2   2   0   0   0   0   0   0   2   2   2   2   0   2   0   0   2   0   0   2   2   2   0   2   0   2   2   0   0   0   0   2   2   2   2   2   2   0   2   2   0   0   2   0   2   0   2   2   0   2   2   0   2   0   2   2   0   0   2   2   0   0   2   0   2   2   0   2   0   0   2   2   0   2   2   0   0   0   0   2   2   2   0   2   0   0   2   0   2   2   0   0   2   0   0   0   2   2   2   0   2   2   2   2   0   2   2   0   0   0   0   0   0   2   0   2   2   0   2   2   2   0   0   0
 MK-2-10                0   0   2   2   0   0   0   2   0   0   0   0   0   2   2   2   2   2   2   0   0   2   0   0   0   2   0   0   0   2   0   0   2   2   0   2   2   0   2   0   0   2   0   2   0   0   0   0   0   0   0   2   2   2   2   2   0   2   2   2   0   2   2   0   0   2   2   2   0   0   2   0   0   0   0   0   2   2   0   0   0   0   2   0   2   0   2   2   0   2   0   0   2   0   0   2   2   2   0   2   0   2   2   2   0   0   0   2   2   2   2   2   2   0   2   0   0   0   2   0   2   0   2   2   0   2   2   0   2   0   2   2   0   0   2   2   0   2   2   0   2   2   0   2   2   0   0   2   0   2   2   0   0   0   0   2   2   2   0   2   0   0   2   0   2   2   0   0   2   0   0   0   2   2   2   0   2   2   0   2   0   2   2   0   0   2   2   0   0   2   0   2   2   0   2   0   2   0   0   0
 MK-2-11                0   0   2   2   0   0   0   2   2   0   0   0   0   2   2   2   2   2   0   0   0   2   0   0   0   2   0   0   2   2   0   0   0   2   2   2   2   0   2   0   0   2   0   2   0   0   0   0   0   0   0   2   0   2   2   2   0   2   2   2   0   2   2   0   0   2   2   2   0   0   2   0   0   0   0   0   2   2   0   0   0   0   2   0   2   0   2   2   0   2   0   0   2   0   0   2   2   0   0   2   2   2   2   2   0   0   2   2   2   2   0   2   2   2   2   0   0   2   2   0   2   0   2   2   0   2   2   0   2   0   2   2   0   0   2   2   0   2   2   0   2   0   0   2   2   0   0   2   0   2   2   0   0   0   0   2   2   2   0   2   0   0   2   0   2   2   0   0   2   0   0   0   2   2   2   0   2   2   2   2   0   2   2   0   0   0   2   0   0   2   0   2   2   0   2   0   2   0   0   0
 MK-2-12                0   0   2   2   0   0   0   2   2   0   0   0   0   2   2   2   2   2   0   0   0   2   0   0   0   2   0   0   2   2   0   0   0   2   0   2   2   0   2   0   0   2   0   2   0   0   0   0   2   0   0   2   0   2   0   2   0   2   2   2   0   2   2   2   0   2   2   2   0   0   2   0   0   2   2   0   2   2   0   0   0   0   2   0   2   0   2   2   2   2   0   0   2   0   0   2   2   0   0   2   2   2   0   2   0   0   2   2   2   0   0   2   2   2   2   0   0   2   2   0   2   0   2   2   0   0   2   0   2   0   2   2   0   0   0   2   0   2   2   0   2   0   0   2   2   0   0   2   0   2   2   0   0   0   0   2   2   2   0   2   0   0   2   0   2   2   0   0   2   0   0   0   2   2   2   0   2   2   2   2   0   2   2   2   0   0   2   0   0   2   0   2   2   0   2   2   2   0   0   0
 MK-2-13                0   0   2   2   0   0   0   2   2   0   0   0   0   2   2   2   2   2   0   0   0   2   0   0   2   2   0   0   2   0   2   0   0   2   0   2   2   0   0   0   0   2   0   2   0   0   0   0   2   0   0   2   0   2   0   0   0   2   2   2   0   2   2   2   0   2   2   2   0   0   2   0   0   2   2   0   2   2   0   0   2   0   2   0   2   0   2   2   2   2   0   0   2   0   0   0   2   0   0   2   0   2   0   2   0   0   2   2   2   0   0   2   2   2   2   0   0   2   2   0   2   0   2   2   0   0   2   0   2   0   2   2   0   0   0   2   0   2   0   0   2   0   0   2   2   0   0   2   2   2   2   0   2   0   0   2   0   2   0   0   0   2   2   0   2   2   2   0   2   2   0   0   2   0   0   0   2   2   2   2   0   2   2   2   0   0   2   2   0   2   0   2   2   0   2   2   0   0   0   0
 MK-2-14                0   0   2   2   0   0   0   2   2   0   0   0   0   2   2   2   2   2   0   0   0   2   0   0   2   2   0   2   2   0   0   0   0   2   2   0   0   0   0   0   0   2   0   0   0   0   0   0   2   0   2   2   0   2   0   0   2   2   2   2   2   0   2   0   0   2   2   0   0   0   2   0   0   2   2   0   2   2   0   0   0   0   2   2   2   0   2   2   2   2   0   0   2   0   0   0   2   0   0   2   0   2   0   0   0   0   2   2   2   0   0   2   2   2   2   0   0   2   2   0   2   0   2   2   0   0   2   0   0   2   2   2   0   0   0   2   0   2   0   0   2   0   0   0   2   0   2   2   0   2   2   0   2   0   2   2   0   2   0   0   0   2   2   0   2   2   2   0   2   2   0   2   2   0   0   0   2   2   2   2   0   0   2   2   0   0   2   2   0   0   0   2   2   0   2   2   0   0   0   0
 MK-2-15                0   0   2   2   0   0   0   2   2   2   0   0   0   2   2   2   2   0   2   0   0   2   0   0   2   2   0   2   2   0   0   0   0   2   2   0   0   0   0   0   0   2   0   2   0   0   0   0   2   0   2   2   0   2   0   0   2   2   0   2   2   0   2   0   0   2   2   0   0   0   2   2   0   2   2   0   2   2   0   0   0   0   0   2   2   0   2   2   2   2   0   0   2   0   0   0   0   0   0   2   0   2   0   0   0   0   2   2   2   2   0   2   2   2   2   0   0   2   2   0   2   0   2   2   0   0   2   0   0   2   2   2   0   2   0   2   0   2   0   0   2   0   2   0   2   0   2   2   0   2   2   0   2   0   2   0   0   2   0   0   0   2   2   2   0   2   2   0   2   2   0   0   2   0   0   0   2   2   2   2   0   2   0   2   0   0   2   2   0   0   0   2   2   0   2   2   2   2   0   0
 MK-2-16                0   2   2   2   0   0   0   2   2   2   0   0   0   2   2   2   2   2   2   0   0   0   0   0   2   2   0   2   0   0   0   0   0   0   2   0   0   0   0   0   2   2   0   2   0   0   0   0   2   0   2   2   0   2   0   0   2   2   0   2   0   2   2   0   0   2   2   0   0   0   2   2   0   0   2   0   2   0   0   0   0   0   0   0   2   2   2   2   2   2   0   2   2   0   0   0   2   2   0   2   0   2   0   0   0   0   0   2   2   2   0   2   2   2   0   0   0   2   2   0   2   0   2   2   0   0   2   2   2   2   2   2   0   2   0   2   0   2   2   0   2   0   0   0   2   0   2   0   0   2   2   0   2   0   2   0   0   2   0   2   0   2   2   2   2   2   2   0   2   2   0   0   2   0   0   0   2   2   2   2   0   2   0   2   2   0   2   2   2   2   0   2   2   0   2   2   2   2   0   0
 MK-3-1                 2   0   0   2   0   2   0   2   2   2   0   0   2   2   2   0   2   2   2   0   2   2   2   0   2   0   2   0   2   2   0   2   0   2   0   0   2   0   2   2   2   2   0   2   0   2   0   2   0   2   0   0   0   0   2   2   0   2   0   0   0   0   2   0   2   2   0   2   2   0   2   0   0   2   2   0   0   0   0   2   2   2   2   0   2   2   2   0   0   0   2   0   2   2   2   2   0   0   0   2   0   0   0   2   2   0   0   2   2   2   0   0   0   2   0   2   2   0   2   2   0   0   0   0   2   2   0   2   0   0   2   0   0   0   0   2   2   0   0   2   0   0   2   2   0   0   2   0   2   0   0   2   2   0   0   0   0   0   0   2   0   0   0   0   0   2   2   2   2   2   2   0   2   0   0   0   2   0   2   0   0   0   0   0   2   0   0   2   0   2   0   2   2   2   2   2   2   0   2   2
 MK-3-2                 2   0   0   2   0   2   0   2   2   2   0   0   0   2   2   0   2   2   2   0   2   2   2   0   2   0   2   0   0   2   0   2   0   0   0   0   2   0   0   0   2   2   0   2   2   2   0   2   0   2   2   0   0   2   2   0   0   2   0   0   0   0   2   0   2   2   0   2   2   0   2   0   0   0   2   0   0   0   2   2   2   2   2   0   2   2   2   0   0   0   2   0   2   2   2   0   0   0   0   2   0   0   2   0   2   2   0   2   2   2   0   0   0   2   0   2   2   0   2   2   0   0   0   0   2   2   0   2   0   0   0   0   0   0   0   2   2   0   0   2   0   0   2   2   0   0   2   0   2   0   0   2   2   0   0   0   0   0   0   2   0   0   0   0   0   2   2   2   2   2   2   0   2   0   0   0   2   0   2   0   0   0   0   0   2   0   0   2   0   2   0   2   2   2   2   2   2   0   2   2
 MK-3-3                 2   2   0   0   0   2   0   2   2   2   0   0   0   2   2   0   2   2   2   0   2   2   2   0   2   0   2   2   0   2   0   2   0   0   0   0   2   0   0   0   2   2   0   2   0   2   0   2   0   2   2   0   0   2   2   0   0   2   2   0   0   0   2   0   0   2   0   2   2   0   2   2   0   0   2   0   0   2   2   2   2   0   2   0   0   2   2   0   0   0   2   0   2   2   2   0   0   0   0   2   0   0   2   0   2   2   2   0   2   2   0   0   0   2   0   2   2   0   2   0   0   0   0   0   2   2   0   2   0   0   0   0   0   0   0   2   2   2   0   2   0   0   2   2   0   2   2   0   2   2   0   2   2   0   0   0   0   0   0   2   0   0   0   0   0   0   2   2   2   2   2   0   2   0   0   2   2   0   2   0   0   0   0   0   2   0   2   2   0   2   0   2   2   2   2   2   2   0   2   2
 MK-3-4                 2   2   0   0   0   2   0   2   2   0   0   0   0   2   2   0   2   2   2   0   2   2   2   0   2   0   2   2   0   2   0   2   0   0   0   0   2   0   0   0   2   2   0   2   0   2   0   2   0   0   2   0   0   2   2   0   0   2   2   0   0   0   2   0   2   0   0   2   2   0   2   2   0   0   2   0   0   2   2   2   2   0   2   0   0   2   2   0   0   0   2   0   2   0   2   2   0   0   0   2   0   0   2   0   2   2   2   0   2   2   0   0   0   2   0   2   2   2   2   0   0   0   0   2   2   2   2   2   0   2   0   0   2   0   0   2   2   2   0   2   2   2   2   2   0   2   2   2   2   2   0   2   0   0   0   2   0   0   0   0   0   0   0   0   0   0   0   2   2   2   2   0   2   0   2   2   2   0   2   2   0   0   0   0   2   0   2   2   0   0   0   2   2   2   2   2   2   0   0   2
 MK-3-5                 2   2   0   0   0   2   0   2   2   2   0   0   0   2   2   0   2   2   2   0   2   2   2   0   2   0   2   2   0   2   2   2   0   0   0   0   2   0   0   2   0   2   0   2   0   2   0   2   0   0   2   0   0   2   2   0   0   2   2   0   0   0   2   0   2   0   0   2   2   0   2   0   0   0   2   0   0   2   2   2   2   0   2   0   0   2   2   0   0   0   2   0   2   0   2   2   0   0   0   2   0   0   2   0   2   0   0   0   2   0   0   0   0   2   0   2   0   2   0   2   0   0   0   2   2   2   2   2   0   2   2   0   2   0   0   2   2   0   0   2   2   2   2   2   0   2   2   2   2   2   0   0   2   0   0   0   0   0   0   0   0   0   0   0   0   0   0   2   2   0   2   0   2   2   2   2   2   0   2   2   0   2   0   0   2   0   2   2   0   0   2   2   2   2   2   2   2   0   0   2
 MK-3-6                 2   2   0   0   0   2   0   2   2   2   0   0   0   2   2   0   2   2   2   0   2   2   2   0   2   0   2   2   0   2   2   2   0   0   0   0   2   2   0   2   0   0   0   2   0   2   0   2   0   0   2   0   0   2   2   0   0   2   2   0   0   0   2   0   2   0   0   2   2   0   2   0   0   0   0   0   0   2   2   2   2   0   2   2   0   2   0   0   0   2   2   0   2   0   0   2   0   0   0   2   0   0   2   0   2   0   0   2   2   0   0   0   0   2   0   2   0   2   0   2   2   0   0   2   2   0   0   2   2   2   2   0   2   0   0   2   2   0   0   2   2   2   2   2   0   2   2   2   2   2   0   0   0   0   0   0   0   2   0   0   0   0   0   0   0   0   0   2   2   0   2   0   2   2   2   2   0   0   2   2   0   2   2   0   2   2   2   0   0   0   2   2   2   2   2   2   2   0   0   2
 MK-3-7                 2   2   0   0   0   2   2   2   2   2   2   0   0   2   2   0   2   2   2   0   2   2   2   0   2   0   2   2   0   2   0   2   2   0   0   0   2   2   0   2   2   0   0   2   0   2   2   2   0   0   2   0   0   2   2   0   0   2   2   0   0   0   2   0   2   2   0   2   2   0   2   0   0   0   2   0   0   2   2   2   2   0   2   2   0   2   0   0   0   2   2   2   2   0   0   2   0   0   0   2   0   0   2   0   0   0   0   2   2   0   0   0   0   2   0   2   0   2   0   2   2   0   0   2   2   0   0   0   2   2   2   0   2   0   0   2   2   0   0   2   2   2   2   2   0   2   2   2   2   0   0   0   0   0   0   0   0   2   0   0   0   0   0   0   2   0   0   2   2   0   2   0   2   2   2   2   0   0   2   2   0   2   2   0   2   2   0   0   0   0   2   2   2   2   2   2   2   2   0   2
 MK-3-8                 2   2   0   0   0   2   2   2   2   2   0   0   2   2   2   2   2   2   2   0   2   2   2   0   2   0   2   2   0   2   0   2   2   0   0   0   2   2   0   2   2   0   0   2   0   2   2   2   0   0   2   0   0   2   2   0   0   2   2   0   0   0   2   0   2   2   0   0   2   0   2   0   0   0   2   0   0   2   2   2   2   0   2   2   0   2   0   0   0   2   2   2   2   0   0   2   0   0   0   2   0   0   2   0   0   0   0   2   2   0   0   0   0   2   0   2   0   0   0   2   2   0   2   2   2   2   0   0   2   2   2   0   2   0   0   2   2   0   0   2   2   2   0   2   2   0   2   0   2   0   0   0   0   0   0   0   0   2   2   0   0   0   0   0   2   0   2   2   2   0   2   0   2   2   2   2   0   0   2   2   0   0   2   0   0   2   0   0   0   0   2   2   2   2   2   0   2   2   0   2
 MK-3-9                 2   2   0   2   0   2   0   0   2   2   0   0   2   2   2   2   2   2   2   0   2   2   2   0   2   0   2   2   0   2   2   2   2   0   0   0   2   2   0   0   2   0   0   2   2   0   2   2   2   0   2   0   0   2   2   0   0   2   2   0   0   0   2   0   2   2   0   0   2   0   2   0   2   0   2   0   0   2   2   2   2   0   2   2   0   2   0   0   0   2   0   2   2   0   0   2   0   0   0   2   2   0   2   0   0   0   0   2   2   0   0   0   0   2   0   2   2   2   0   2   2   0   2   2   2   2   0   0   2   2   2   0   2   0   0   2   2   0   0   2   2   2   0   2   2   0   2   0   2   2   0   0   0   0   0   2   0   2   2   0   0   0   0   0   2   0   2   2   2   0   2   0   2   2   2   2   0   0   2   2   0   0   2   0   0   2   0   0   0   0   2   2   2   2   2   0   2   2   0   0
 MK-3-10                2   2   0   2   0   0   0   0   2   2   0   0   2   0   2   2   2   2   2   0   2   2   2   0   2   0   2   2   2   2   2   2   0   0   0   0   2   2   0   0   0   0   0   2   0   0   2   2   2   0   2   2   0   2   2   0   0   2   2   0   0   0   2   0   2   2   0   0   2   0   2   0   2   0   2   0   0   2   2   2   2   0   2   2   0   2   0   0   0   2   0   2   0   0   0   0   0   0   0   2   2   0   2   0   2   0   0   2   2   0   0   2   0   2   2   2   2   0   0   2   0   0   2   2   2   2   0   0   2   2   2   0   2   0   0   2   2   0   0   2   2   2   0   2   0   0   2   0   2   2   0   0   0   0   0   2   2   2   2   0   0   0   0   0   2   0   2   2   2   0   2   0   2   2   2   2   0   0   2   2   0   0   2   0   0   2   0   2   0   0   2   2   2   2   2   0   2   2   0   0
 MK-3-11                2   0   0   2   0   0   0   0   2   2   0   0   2   2   2   0   2   2   2   0   2   2   2   0   2   0   2   2   2   2   2   2   0   0   0   0   2   0   0   0   0   0   0   0   0   0   2   2   2   0   2   2   0   2   2   0   2   2   2   0   0   0   2   0   2   2   0   0   2   0   2   0   2   0   0   0   0   2   2   2   0   0   2   2   0   2   0   0   0   2   0   2   0   0   0   0   0   0   0   2   2   0   2   0   0   0   0   2   2   0   0   2   0   2   2   2   2   0   0   2   0   0   2   2   2   2   0   0   2   2   2   0   2   0   0   2   2   0   0   2   2   2   0   2   0   0   2   0   2   2   0   0   0   0   0   0   2   2   0   0   0   0   0   0   2   0   2   0   2   0   2   0   2   2   2   2   0   0   2   2   0   0   2   0   0   2   0   2   2   0   2   2   2   2   2   0   2   2   0   0
 MK-3-12                2   0   0   2   0   0   0   0   2   2   0   0   0   2   2   0   0   2   2   0   0   2   2   0   2   0   2   2   2   2   2   0   0   0   0   0   2   0   0   0   0   0   0   0   0   0   2   2   2   0   2   2   2   2   2   0   2   2   2   0   0   2   2   0   2   0   0   0   2   0   2   0   2   2   0   0   0   2   2   2   0   0   2   2   0   2   0   0   0   2   0   2   0   0   0   0   0   0   0   2   2   0   2   2   0   0   0   2   2   0   0   2   0   2   2   2   2   0   0   2   2   2   2   2   0   2   0   0   2   2   2   0   0   0   0   2   2   0   0   2   2   2   0   2   0   0   2   0   2   2   0   0   0   0   0   0   2   2   0   0   0   0   0   0   2   0   2   0   2   0   2   0   2   2   2   2   0   0   2   2   0   0   2   0   0   2   2   2   2   0   2   2   0   2   0   0   0   0   0   0
 MK-3-13                2   0   0   2   0   2   0   0   2   2   2   0   0   2   2   0   0   2   0   0   0   2   2   0   2   0   2   2   2   2   2   0   0   0   0   0   2   0   0   0   2   2   0   0   0   0   0   2   2   0   2   2   2   2   2   0   2   2   2   0   0   2   2   0   2   0   0   0   2   0   2   0   2   2   0   0   0   2   2   2   2   0   2   2   0   2   0   0   0   2   0   2   0   0   0   0   0   0   0   2   0   0   2   0   0   0   0   2   2   0   0   2   0   2   2   2   2   0   0   2   2   2   2   2   0   2   2   0   2   2   2   0   0   0   0   2   2   0   0   2   2   2   0   2   0   0   0   0   0   2   0   0   0   0   0   0   2   2   0   0   0   0   0   0   0   0   0   0   0   0   2   0   0   2   2   0   2   0   2   2   0   0   2   0   0   2   2   2   2   0   2   2   0   2   0   0   0   0   0   0
 MK-3-14                2   0   0   2   0   2   0   0   2   2   2   0   0   2   2   0   0   2   0   0   0   2   2   0   2   0   2   2   2   2   2   0   0   0   0   0   2   2   0   0   2   2   0   0   0   0   0   2   2   0   2   2   2   2   2   0   2   2   2   0   0   0   2   0   0   0   0   0   2   0   2   2   2   2   0   0   0   2   2   2   2   0   2   2   0   2   0   0   2   2   0   2   0   0   0   0   0   2   0   2   0   0   2   0   0   0   0   2   2   0   0   2   0   2   2   2   2   0   0   2   2   2   2   2   0   2   2   0   2   2   2   0   0   0   0   2   2   0   0   2   2   2   0   2   0   0   0   0   2   2   0   0   2   0   0   0   2   2   0   0   0   0   0   0   0   0   0   0   0   0   2   0   0   2   2   0   2   0   2   2   0   0   2   0   0   2   0   2   2   2   2   2   0   2   0   0   0   0   0   0
 MK-3-15                2   0   0   2   0   2   0   0   2   2   2   0   0   2   2   0   2   2   0   0   0   2   2   0   0   0   2   2   2   2   2   0   0   2   0   0   2   2   0   0   2   2   0   2   0   0   0   2   2   0   0   2   2   2   2   0   2   2   2   0   0   2   0   0   0   0   0   0   2   0   2   2   2   0   0   0   0   2   2   2   2   0   2   2   2   2   2   0   2   2   0   2   0   0   0   0   2   2   0   2   0   0   2   2   0   0   0   2   2   0   0   2   0   2   2   2   2   0   0   0   2   2   2   2   0   2   2   2   2   2   2   0   0   0   0   2   2   0   2   0   2   2   0   2   0   0   0   0   2   2   0   0   2   0   2   0   2   2   0   0   0   0   0   0   0   0   0   0   0   0   2   2   2   2   2   0   2   0   2   2   2   0   2   0   0   2   0   2   2   2   2   2   0   2   0   0   0   0   0   0
 MK-3-16                2   0   0   2   0   2   0   0   2   2   2   0   0   2   2   0   2   2   0   0   0   2   2   0   0   0   2   2   2   2   2   0   0   2   0   0   2   2   0   0   2   2   0   2   0   0   0   2   2   0   0   2   2   2   0   0   2   2   2   0   0   2   0   0   0   0   0   0   2   0   2   2   2   0   0   0   0   0   2   2   0   0   2   2   2   2   2   0   2   2   0   2   0   0   0   0   2   2   0   2   0   0   0   2   0   0   0   2   2   2   0   2   0   2   2   2   2   0   2   0   2   0   2   2   0   2   2   2   2   2   2   0   0   0   0   2   2   0   2   0   2   2   0   2   0   0   0   0   2   2   0   0   2   0   2   0   2   2   0   0   0   0   0   0   0   0   0   0   0   0   2   2   2   2   0   0   2   0   2   2   2   0   2   0   0   2   0   0   2   0   2   2   0   2   0   0   0   0   0   2
 MK-4-1                 0   2   0   2   2   0   0   2   0   2   2   2   0   0   0   2   2   2   2   0   2   0   2   2   0   2   2   0   0   0   0   0   2   0   2   0   2   0   0   2   2   0   2   2   0   2   0   2   0   2   0   2   0   2   0   2   0   2   0   2   2   0   2   2   0   2   2   2   0   2   0   0   2   2   0   2   2   2   2   0   2   0   0   0   0   0   0   0   2   2   0   2   2   0   2   0   0   2   0   0   0   2   2   2   0   0   0   0   0   2   2   2   2   2   0   0   0   0   0   0   2   0   2   0   0   2   2   2   2   2   0   2   2   2   2   0   2   0   0   2   2   2   2   2   2   2   0   2   0   0   0   2   0   0   2   0   2   0   0   0   2   2   0   2   0   0   0   0   0   2   2   2   2   0   0   2   0   2   0   0   0   2   2   2   2   2   2   0   2   0   0   2   2   2   0   2   2   2   0   0
 MK-4-2                 0   2   2   2   2   0   2   2   0   2   0   2   0   0   0   2   2   2   2   0   2   0   2   2   0   2   0   0   0   0   0   0   2   0   2   0   2   0   0   2   2   0   2   2   2   2   0   2   0   2   2   2   0   2   0   2   0   2   2   2   2   0   2   2   0   2   2   2   2   2   0   0   2   0   0   2   2   2   2   0   2   0   0   0   0   0   0   0   2   0   0   2   0   0   2   0   0   2   0   0   0   2   2   2   2   0   0   0   0   2   2   2   2   2   0   0   0   0   0   0   2   0   2   0   0   2   2   2   2   2   0   2   2   2   2   0   2   0   0   2   0   2   2   2   2   2   0   2   2   0   0   2   0   0   2   0   2   0   0   0   2   2   0   2   0   0   0   0   0   2   0   2   2   0   0   2   0   2   2   0   0   2   2   0   2   2   2   0   2   2   0   2   2   2   0   2   2   2   0   0
 MK-4-3                 0   2   2   2   2   0   2   2   0   0   0   2   0   0   0   2   2   2   2   0   2   0   2   2   0   2   0   0   0   0   0   0   2   0   2   2   2   0   0   2   2   0   2   2   0   2   0   2   0   2   2   2   0   2   0   2   0   2   2   2   2   0   2   2   0   2   2   2   2   2   0   0   2   0   0   0   2   2   2   0   2   0   0   0   0   0   0   0   2   0   0   2   0   0   0   0   0   2   0   0   0   2   2   2   2   0   0   0   0   2   2   2   0   2   0   0   0   0   0   0   2   0   2   0   0   2   2   0   2   2   0   2   2   2   2   0   2   0   0   2   0   0   2   2   2   2   0   0   2   0   0   2   0   0   2   0   2   0   0   2   2   2   0   2   0   0   0   0   0   2   0   2   2   0   0   2   0   2   0   0   0   2   2   0   2   2   2   0   2   2   0   2   2   0   0   2   2   2   0   0
 MK-4-4                 0   0   2   2   2   0   2   2   0   0   0   0   0   0   0   2   2   2   2   0   2   0   2   2   0   0   0   0   0   0   0   0   2   0   2   2   2   0   0   2   2   2   2   2   0   0   0   2   0   2   2   2   0   2   0   2   0   2   2   2   2   0   2   2   0   2   2   2   2   2   0   0   2   0   0   0   2   2   2   0   2   0   2   0   2   0   0   0   2   0   0   2   2   0   0   0   0   2   0   0   0   0   2   2   2   0   0   0   0   2   2   2   0   2   0   0   0   0   0   0   0   0   2   2   0   2   2   0   2   0   2   2   2   0   2   2   2   0   0   2   0   0   2   2   2   2   0   0   2   0   0   2   0   0   2   0   2   0   2   2   2   0   0   2   0   0   0   0   0   2   2   2   2   2   0   0   0   2   0   0   0   2   2   0   2   2   2   0   0   2   0   2   0   0   0   2   2   2   0   0
 MK-4-5                 0   0   2   2   2   2   2   0   0   0   0   0   0   0   2   2   2   2   0   2   2   0   2   2   0   0   0   0   0   0   0   0   2   0   2   2   2   0   0   2   2   2   2   2   0   0   0   2   0   2   2   2   0   2   0   2   0   2   2   2   2   0   0   2   0   2   2   2   2   2   0   0   2   0   2   0   2   2   2   0   2   0   2   0   0   0   0   0   2   0   0   2   2   0   0   2   0   2   0   0   0   0   2   2   2   0   0   0   0   2   2   0   0   2   0   0   0   0   0   0   0   0   2   2   0   2   2   0   0   2   2   2   2   0   2   2   2   0   0   2   0   0   2   2   2   2   0   0   2   0   0   2   0   0   2   0   2   0   2   2   2   0   0   2   0   0   0   0   0   2   2   2   2   2   0   0   0   0   2   0   0   2   2   0   2   0   2   0   0   2   2   2   0   0   0   2   2   0   0   2
 MK-4-6                 0   2   0   2   2   2   0   0   0   0   0   0   0   0   2   2   0   2   0   2   2   0   2   2   0   0   0   0   0   0   0   2   2   0   2   2   2   0   0   2   2   2   0   2   0   0   0   2   0   2   2   2   0   2   0   2   0   2   2   2   2   0   0   2   0   2   0   2   2   2   0   0   2   0   2   2   2   2   2   0   2   0   2   0   0   0   0   0   2   0   0   2   2   0   0   2   0   2   0   0   0   0   2   2   0   2   0   0   0   2   2   0   0   2   0   0   0   0   0   0   0   0   0   2   0   2   2   0   0   2   2   2   2   0   2   2   2   0   2   2   0   2   2   2   2   2   0   0   2   0   0   2   0   0   2   2   0   0   2   2   2   0   0   2   0   0   0   0   0   2   2   2   2   2   0   0   0   0   2   0   0   2   2   0   2   0   2   0   0   2   2   2   0   0   0   2   2   0   0   2
 MK-4-7                 0   2   0   2   2   2   0   0   0   0   0   0   0   0   2   2   0   2   0   2   2   0   0   2   0   0   0   0   0   0   0   2   2   0   2   2   2   0   0   2   2   2   0   2   0   0   0   2   0   0   2   2   0   2   0   2   0   2   2   2   2   0   0   2   0   2   0   2   2   2   0   0   2   0   2   2   2   2   0   0   2   0   2   0   0   0   0   0   2   2   0   2   2   0   0   2   0   2   0   0   0   2   2   2   0   0   0   0   0   2   2   0   2   2   0   0   0   0   0   0   0   0   0   2   2   2   2   0   0   2   2   2   2   0   2   2   2   0   2   2   0   2   2   2   0   0   0   0   2   0   0   2   0   0   2   2   0   0   2   2   2   0   0   0   0   0   0   0   0   2   2   2   2   2   2   0   0   0   2   0   2   2   2   0   2   0   2   0   0   2   2   2   0   0   0   2   2   0   0   2
 MK-4-8                 0   2   0   2   2   2   0   0   0   2   0   0   0   0   2   2   0   2   0   0   2   2   0   0   0   0   0   0   0   2   0   2   2   0   2   2   2   0   0   2   2   2   0   2   0   0   0   2   0   0   2   2   0   2   0   0   0   2   2   2   0   0   0   2   0   2   0   2   2   2   0   0   0   0   2   2   2   2   0   0   2   0   2   0   2   0   0   0   2   2   0   2   0   0   0   0   0   2   0   0   0   2   2   2   0   0   2   2   0   2   2   0   2   2   2   0   0   2   0   0   0   0   0   2   2   2   2   0   0   2   2   2   2   0   2   2   2   0   2   2   0   2   2   2   0   0   0   0   2   0   2   2   2   2   2   2   0   0   2   2   2   0   0   0   0   0   2   0   0   2   2   2   2   2   2   0   0   2   2   0   2   2   2   0   2   0   2   0   0   2   2   2   0   0   2   2   2   0   0   0
 MK-4-9                 2   0   0   2   0   2   0   0   0   2   0   0   0   0   2   2   0   2   0   0   2   2   0   0   0   0   0   0   0   2   0   2   2   0   2   2   2   0   0   2   2   2   0   2   0   0   0   2   2   0   2   2   0   2   0   2   0   2   2   2   0   0   0   2   0   2   0   2   2   2   0   0   0   0   2   2   2   2   0   0   2   0   2   0   2   0   0   0   2   0   0   0   0   0   0   0   0   2   0   0   0   0   2   2   0   0   2   2   0   2   2   0   2   0   0   0   0   2   0   0   0   0   0   2   2   2   0   0   0   2   2   2   2   0   2   2   2   0   2   2   0   2   2   2   0   0   0   0   2   0   2   2   2   2   2   2   0   0   2   2   2   0   0   0   0   0   2   0   0   0   2   2   2   2   2   2   0   2   2   0   2   2   2   0   2   0   2   0   0   2   2   2   0   2   2   2   2   0   0   0
 MK-4-10                2   0   0   2   0   2   0   0   0   2   0   0   0   0   2   2   0   2   0   0   2   2   0   0   0   0   0   0   0   2   0   2   2   0   2   2   2   0   2   2   2   2   0   2   0   0   0   2   2   0   2   2   0   2   0   2   0   2   2   0   0   0   0   2   2   2   0   2   2   2   0   0   0   0   0   2   2   0   0   0   2   0   2   0   2   0   2   0   2   0   0   0   0   0   0   0   0   2   0   0   0   0   2   2   0   0   2   2   0   2   2   0   2   0   0   0   0   2   0   0   0   2   0   2   2   2   0   0   0   2   2   2   2   0   2   2   2   0   2   0   0   2   2   2   0   0   0   0   2   0   2   2   0   2   2   0   0   0   2   2   2   0   0   0   0   2   2   0   0   0   2   0   2   2   2   2   0   2   2   0   2   2   2   2   2   0   2   2   0   2   2   2   0   2   2   2   2   0   0   0
 MK-4-11                2   0   0   2   0   2   0   2   0   2   0   0   0   0   2   2   0   2   0   0   2   2   0   0   0   0   0   0   0   2   0   2   2   0   2   2   2   0   2   2   2   2   0   2   0   0   0   2   0   0   2   2   0   2   0   2   2   2   2   0   0   0   0   2   0   2   0   0   2   2   0   0   0   0   0   0   2   0   0   2   0   0   0   0   2   0   2   2   2   0   0   0   0   0   0   0   2   2   0   0   0   0   2   2   0   2   2   2   0   2   2   0   2   0   0   0   0   2   0   2   0   2   0   2   2   2   0   0   0   2   2   2   2   0   0   2   2   0   2   0   0   2   2   2   0   0   0   0   2   0   2   2   0   2   2   2   2   0   2   2   2   0   0   0   0   2   2   0   0   2   2   0   2   0   2   2   0   0   2   0   2   2   2   2   2   0   0   2   0   0   2   2   2   2   2   2   2   0   0   2
 MK-4-12                2   0   0   2   0   2   0   2   0   2   0   0   0   0   2   2   0   2   0   0   2   2   0   0   0   0   0   0   0   0   2   2   2   0   0   2   2   0   2   2   2   2   0   2   0   0   0   2   0   0   2   2   0   2   0   2   2   2   2   0   0   0   0   2   0   0   0   0   2   2   0   0   0   0   0   0   2   2   0   0   0   0   0   0   2   0   0   2   2   0   0   0   2   0   0   0   2   2   0   0   0   0   2   2   2   2   2   2   0   2   2   0   2   0   0   2   0   2   0   2   0   2   0   2   2   2   2   2   0   2   2   2   2   2   0   2   2   0   2   0   0   2   2   2   0   0   0   0   2   0   2   2   2   2   2   2   0   0   2   2   2   0   2   0   0   2   2   0   0   2   2   2   2   0   2   2   0   0   2   0   2   2   2   2   2   0   0   2   0   0   2   2   2   2   2   2   0   2   2   2
 MK-4-13                2   0   0   2   0   2   0   2   0   2   0   0   0   0   2   2   0   2   2   2   2   2   0   2   0   0   0   0   2   0   2   2   2   0   0   2   2   0   0   2   2   2   2   2   0   0   0   2   2   0   2   2   0   2   2   2   2   2   2   0   0   0   0   2   0   0   0   0   2   2   0   0   0   0   0   0   0   2   0   0   0   0   0   0   2   0   0   2   2   0   0   0   2   0   0   0   0   2   0   0   0   0   2   2   2   0   2   2   0   2   2   2   2   0   0   2   0   2   0   0   0   2   0   2   0   2   2   2   2   2   2   2   2   2   0   2   2   0   2   0   0   2   2   2   0   0   2   0   2   0   2   2   2   2   2   2   0   2   2   2   2   0   2   2   0   2   2   0   0   2   0   2   2   0   2   2   0   0   2   0   2   2   0   2   2   0   0   2   0   0   2   2   0   2   2   2   0   2   2   2
 MK-4-14                2   2   0   2   0   2   0   2   0   0   0   0   0   2   2   2   0   2   2   2   2   2   0   2   0   0   0   0   2   0   2   0   2   0   2   2   2   0   0   2   2   2   2   2   0   0   0   2   2   0   2   2   0   2   2   2   2   2   2   0   0   2   0   2   2   0   0   0   2   2   0   0   0   0   0   0   0   2   0   0   0   2   0   0   2   0   0   2   2   0   0   0   2   0   0   0   0   2   2   0   0   0   0   2   2   2   2   2   0   2   0   2   2   0   0   2   0   2   0   0   0   2   0   2   0   2   2   2   0   0   2   2   0   2   0   2   2   0   2   0   0   2   2   2   0   0   2   0   0   0   2   2   0   2   2   2   0   2   2   2   0   0   2   2   0   2   2   0   0   2   0   2   0   0   2   2   0   0   2   0   2   2   0   2   0   0   0   2   0   0   2   2   0   0   2   2   0   2   2   0
 MK-4-15                2   2   0   2   0   2   0   2   0   0   0   0   2   2   2   2   0   0   2   2   2   2   0   2   0   0   0   0   2   0   2   0   2   2   2   2   2   0   2   2   2   0   2   2   0   2   2   2   2   0   2   2   0   2   2   2   2   2   2   0   2   2   2   2   2   0   0   2   2   2   0   0   0   0   0   0   0   2   0   0   0   2   0   0   2   0   0   2   2   0   0   0   2   0   0   0   0   2   2   0   0   0   0   2   2   0   2   2   0   2   2   2   2   0   0   2   0   2   0   0   0   2   0   2   2   2   0   2   0   0   2   2   0   2   0   2   0   2   2   0   0   2   2   2   0   0   2   0   0   2   2   0   0   2   2   2   0   2   2   2   0   0   2   2   2   2   0   0   0   2   0   2   0   0   2   2   0   0   2   0   2   2   0   2   0   0   0   2   0   0   2   2   0   0   2   2   0   0   2   0
 MK-4-16                2   2   0   0   0   2   0   2   0   0   0   0   2   2   2   2   0   0   2   2   2   2   0   2   0   0   0   0   2   0   2   0   2   2   2   2   2   2   2   2   2   0   2   2   2   2   2   2   2   0   2   2   2   2   2   2   2   2   2   0   2   0   2   2   2   0   0   0   2   2   0   0   0   0   0   0   0   2   0   0   0   2   0   0   2   0   0   2   2   2   0   0   2   0   0   0   0   2   2   0   0   2   0   2   2   0   2   2   0   2   2   2   2   2   0   2   2   2   0   0   0   2   0   2   2   2   0   0   0   0   2   2   0   2   0   2   0   2   2   0   0   2   2   2   0   0   2   0   0   0   2   0   0   2   2   2   0   2   2   2   0   0   2   2   2   2   0   0   0   2   0   2   0   0   2   2   0   0   0   0   0   2   0   2   0   0   0   2   0   2   2   2   0   0   2   2   0   2   2   0
 MK-5-1                 0   2   2   0   2   2   0   2   0   2   0   2   2   2   2   2   0   0   2   2   2   0   2   0   0   0   2   2   2   2   2   2   0   0   0   2   0   0   2   0   0   0   2   0   2   0   0   2   0   2   0   2   2   0   2   2   0   2   2   0   0   0   0   0   0   2   0   2   2   2   0   0   2   0   0   0   2   2   0   2   2   2   0   0   0   0   0   0   0   0   2   0   0   0   0   2   0   0   2   2   2   2   0   2   0   2   0   2   0   0   0   0   2   0   2   0   2   0   2   2   2   2   0   0   2   2   0   2   2   0   2   0   0   0   0   0   2   0   0   0   2   2   0   2   2   2   2   0   0   2   0   2   0   0   2   2   0   0   2   0   0   0   0   0   0   2   2   2   0   2   2   2   2   2   2   0   0   0   2   0   2   2   0   2   0   0   2   0   0   0   2   2   2   0   0   2   2   0   0   0
 MK-5-2                 0   2   2   0   2   2   0   2   2   2   0   2   2   2   2   2   0   0   2   2   2   0   2   0   0   2   2   2   2   2   2   2   0   0   0   2   0   0   2   0   0   0   2   0   2   0   0   2   2   2   0   2   2   0   2   2   0   0   2   0   0   0   0   0   0   0   0   0   2   2   0   0   2   0   0   0   2   2   0   0   2   2   0   0   0   0   0   0   2   0   2   0   0   0   0   2   0   0   2   0   2   2   0   2   0   2   2   2   0   0   0   0   2   0   2   0   2   0   2   2   0   2   0   0   2   2   0   2   2   0   2   0   0   0   0   0   2   0   0   0   0   2   0   2   2   2   2   0   0   2   0   2   0   0   2   2   2   0   2   0   0   0   0   0   0   2   0   2   0   2   2   2   2   2   2   0   0   0   2   2   2   2   0   2   0   0   2   2   0   0   2   2   0   0   0   2   2   0   0   0
 MK-5-3                 0   2   2   2   2   2   0   2   2   2   0   2   2   2   2   2   0   0   2   2   0   2   2   0   0   2   2   2   2   2   2   2   0   0   0   2   0   0   2   0   0   0   2   0   2   0   0   0   2   2   0   2   2   0   2   2   0   0   2   0   0   0   0   0   0   0   0   0   2   2   0   0   2   0   0   0   2   0   0   0   2   2   0   2   2   0   0   0   0   0   2   0   0   0   0   2   0   0   2   0   2   2   0   2   0   2   2   2   0   0   0   0   2   0   0   0   2   0   2   2   0   2   0   0   2   2   0   2   2   0   2   0   0   0   0   0   2   0   0   0   0   2   0   2   2   2   2   0   0   2   0   2   0   0   2   2   2   0   2   2   0   0   0   0   0   2   0   2   0   2   2   2   2   2   2   0   0   0   2   2   2   0   0   2   0   0   2   0   0   0   2   2   0   0   0   2   0   0   0   0
 MK-5-4                 0   2   2   2   2   2   0   2   2   2   0   2   0   2   2   2   0   0   2   2   2   2   2   0   0   2   2   2   2   2   0   2   0   0   0   2   0   0   2   0   0   2   2   0   2   0   0   0   2   2   0   2   2   0   2   0   0   0   0   2   2   0   0   2   0   0   0   0   2   2   0   0   2   2   0   0   2   0   0   0   0   2   0   2   2   0   0   0   0   2   2   0   2   2   0   2   0   0   2   0   2   0   0   0   0   2   2   2   0   0   0   0   2   0   0   0   2   2   2   2   2   2   0   0   2   2   0   2   2   0   2   0   0   0   2   0   2   0   2   0   0   2   0   2   2   2   2   2   2   2   0   2   0   0   2   2   2   0   2   2   0   0   0   0   0   2   0   2   0   2   2   2   2   2   2   0   2   0   2   2   2   0   0   2   0   0   2   0   0   0   2   2   0   0   0   2   0   0   0   0
 MK-5-5                 0   2   0   2   2   2   0   2   2   2   0   2   0   2   2   2   0   0   0   2   2   2   2   0   0   0   2   2   2   2   0   2   0   0   0   2   0   0   2   0   0   2   2   2   2   0   0   0   2   2   0   0   2   0   2   0   0   2   0   2   2   2   0   2   0   0   0   0   2   2   2   0   2   2   0   0   2   0   0   0   0   2   0   2   2   0   0   0   0   0   2   0   2   2   0   2   2   0   2   0   2   0   0   0   0   2   2   2   2   0   0   0   2   0   0   0   0   2   2   2   2   2   0   0   2   2   0   2   2   0   2   0   0   0   2   0   2   0   2   0   0   2   0   2   2   2   2   0   0   2   0   2   0   0   2   2   2   2   2   2   2   0   0   0   0   2   0   2   0   2   2   2   0   2   2   0   0   0   2   2   2   0   0   2   0   0   2   0   0   0   0   2   0   0   0   2   0   0   0   0
 MK-5-6                 0   2   0   2   2   2   2   2   2   2   0   2   0   2   2   2   0   2   0   2   2   2   2   0   0   0   2   2   2   0   0   2   0   0   0   2   0   0   2   0   0   2   2   2   2   0   0   0   2   2   0   0   2   2   2   0   0   2   2   2   2   2   0   0   0   0   0   0   2   2   2   0   2   2   0   0   2   0   0   0   0   2   0   2   2   0   0   0   0   0   0   0   2   2   0   2   2   0   2   0   2   0   0   0   2   2   2   2   2   0   0   0   2   0   0   2   0   2   2   2   0   2   0   0   2   2   0   2   2   2   2   0   0   0   2   0   2   0   2   0   0   2   2   2   2   2   2   0   0   2   0   2   0   0   2   2   2   2   2   2   2   0   0   0   0   2   0   2   0   2   2   2   2   2   2   0   0   0   2   2   2   0   0   2   0   0   2   0   0   0   2   2   0   0   0   2   0   0   0   0
 MK-5-7                 0   2   0   2   2   2   2   2   2   2   0   2   2   2   2   0   0   2   0   2   2   2   2   0   2   0   2   2   2   0   0   2   2   0   2   0   0   0   2   0   0   2   2   2   2   2   0   0   2   0   0   0   2   2   2   0   0   2   2   2   2   0   0   0   0   0   0   0   2   2   2   0   2   2   0   0   2   2   0   0   0   2   0   2   2   0   0   0   0   0   0   2   2   2   0   2   2   0   2   2   2   0   0   0   0   2   2   2   2   0   0   0   2   0   0   2   0   2   2   2   0   2   0   0   2   2   0   2   2   2   2   0   0   0   2   0   2   0   2   0   0   2   2   2   2   2   2   0   0   2   0   2   0   0   2   2   2   2   2   2   2   0   2   0   0   2   0   0   0   2   2   2   2   2   2   0   0   0   2   0   2   0   0   2   0   0   2   0   0   0   2   2   0   0   2   2   2   0   0   0
 MK-5-8                 2   2   0   2   2   0   2   2   2   2   0   2   2   2   2   0   0   2   2   2   2   2   2   0   2   0   2   2   0   0   0   2   2   0   2   0   2   0   2   0   0   2   2   2   2   2   0   0   2   0   0   0   2   2   2   0   0   2   2   2   2   0   0   0   2   0   0   0   2   2   2   0   2   2   0   0   2   2   2   0   0   0   0   2   2   0   0   0   0   0   0   2   2   2   0   0   2   0   2   0   0   0   0   0   0   2   2   2   0   0   0   0   2   0   0   2   0   2   2   2   0   2   0   0   2   2   0   2   2   2   0   0   0   2   0   0   2   0   2   0   0   2   2   2   2   2   2   0   0   2   0   0   0   0   2   2   2   2   2   2   2   0   2   2   0   2   0   0   0   2   2   2   2   2   2   0   0   0   2   0   2   0   0   2   0   0   2   0   0   0   2   2   2   0   2   2   2   0   0   0
 MK-5-9                 2   2   0   2   2   2   2   0   2   2   0   2   2   2   2   0   0   2   2   2   2   0   2   0   2   0   2   2   0   0   0   2   2   0   0   0   2   0   2   0   0   2   2   2   2   2   0   0   2   0   0   2   2   2   2   0   0   2   2   2   2   0   0   0   2   0   0   2   2   2   2   0   2   2   0   0   2   2   2   0   0   2   0   2   2   0   0   0   0   0   0   2   2   2   0   0   2   0   0   0   2   0   0   0   2   2   2   0   0   0   0   0   0   0   0   2   0   2   2   2   0   2   0   0   2   2   0   2   2   2   0   0   0   2   0   0   2   0   2   0   0   2   2   2   2   0   2   0   0   2   0   0   0   0   2   2   2   2   2   2   2   2   2   2   0   2   0   0   0   2   2   2   2   2   0   0   0   0   2   0   2   0   0   2   0   0   2   0   0   0   2   2   2   2   2   2   2   0   0   0
 MK-5-10                2   0   0   2   2   2   2   0   2   2   0   2   0   0   2   0   0   2   2   2   2   0   2   0   2   0   0   2   0   0   0   2   2   0   0   0   2   0   2   0   0   2   2   2   2   2   2   2   2   0   0   2   2   2   2   0   0   2   2   2   2   0   0   0   2   2   0   0   2   2   2   0   0   0   0   0   2   2   2   2   0   0   0   2   0   0   0   0   0   0   0   0   2   0   0   0   2   0   0   0   2   0   0   0   2   2   2   0   0   0   0   0   0   0   0   2   0   2   2   2   2   0   0   0   2   2   0   2   2   2   0   0   0   2   0   0   2   0   2   0   0   2   0   2   2   0   2   0   0   2   0   0   0   0   2   2   2   2   2   2   2   2   2   2   0   2   0   0   0   2   2   2   2   2   0   2   0   0   2   0   2   0   0   2   2   0   2   0   0   0   2   2   2   0   2   2   2   0   0   0
 MK-5-11                2   0   0   2   2   2   0   0   2   2   0   2   0   2   2   0   0   2   2   2   2   0   2   0   2   0   0   0   0   0   0   2   2   0   0   0   2   0   2   0   2   2   2   2   2   2   2   2   0   0   0   2   2   2   0   0   0   2   2   2   0   0   0   0   2   2   0   2   2   2   2   0   0   0   0   0   2   2   2   2   0   0   0   2   0   0   0   0   0   2   0   0   2   0   0   0   2   0   0   0   2   0   2   2   2   2   2   0   0   2   0   0   0   0   0   2   0   0   2   2   2   0   0   0   2   2   0   2   2   2   0   0   0   2   0   0   2   2   2   0   0   0   0   2   2   2   2   0   0   2   0   0   0   0   2   2   2   2   2   2   2   0   2   2   2   2   0   0   0   2   2   2   2   2   0   2   2   0   2   0   2   0   0   2   2   0   2   0   0   0   2   0   2   0   0   2   2   0   0   0
 MK-5-12                2   0   0   2   2   0   0   0   2   0   0   2   0   2   2   0   0   2   2   2   2   0   2   0   2   0   2   0   0   0   0   2   2   0   0   0   2   2   2   0   2   2   2   2   2   2   2   2   0   0   0   2   2   2   0   0   0   2   2   2   0   0   2   0   2   2   0   2   2   2   2   0   0   0   0   0   2   2   2   2   2   0   0   2   0   0   2   0   0   0   0   0   2   0   0   0   2   0   0   0   2   0   2   2   2   2   2   0   0   2   0   0   0   0   0   2   0   2   2   2   2   0   0   0   2   2   0   2   2   2   0   0   0   2   0   0   2   2   2   2   0   0   0   2   0   2   2   0   0   2   0   0   0   0   2   2   2   2   2   2   2   2   2   2   2   2   0   0   0   2   2   2   2   2   0   2   2   2   2   0   2   0   2   2   2   0   2   0   0   0   2   2   2   0   0   2   2   0   0   0
 MK-5-13                0   2   0   2   0   0   0   0   2   0   0   2   0   2   2   0   0   2   2   2   2   0   2   2   2   0   2   0   0   2   0   2   2   0   0   0   2   2   2   0   2   0   2   2   2   0   0   2   0   0   0   2   2   2   0   0   0   2   2   2   0   0   2   0   2   2   0   2   0   2   2   0   0   0   0   0   2   0   0   2   2   0   0   2   0   0   2   0   0   0   0   0   2   0   0   0   2   0   0   0   2   0   2   2   2   0   2   0   0   2   0   0   0   0   0   2   2   2   2   2   2   2   0   0   2   2   0   2   2   2   0   0   0   2   0   2   2   2   2   2   0   0   0   2   0   2   2   0   0   2   2   0   0   0   2   2   2   2   0   2   2   2   2   2   2   2   0   0   0   2   0   2   2   2   0   2   2   0   2   0   2   0   2   2   2   0   2   0   0   0   2   2   2   0   0   2   2   0   0   0
 MK-5-14                0   2   0   2   2   0   0   0   2   0   2   2   0   2   2   0   0   2   2   2   2   0   2   2   2   0   2   0   0   2   0   2   2   0   0   0   2   2   0   0   2   0   2   0   2   0   0   2   0   2   0   2   2   2   0   0   2   2   2   2   0   0   2   0   2   2   0   2   0   2   2   0   0   0   0   2   2   0   0   2   2   0   0   2   0   0   2   0   0   0   0   0   2   0   0   0   2   0   0   0   2   0   2   2   2   0   2   0   0   2   0   0   0   0   0   2   2   2   2   2   2   2   0   0   2   2   0   2   2   2   0   0   0   2   0   2   2   0   2   2   0   0   0   2   0   0   2   0   0   2   2   0   0   0   0   2   0   2   0   2   2   2   2   2   2   0   0   0   0   2   0   2   2   2   0   2   2   0   2   0   2   0   2   2   2   0   2   0   0   0   2   2   0   0   0   2   2   0   0   0
 MK-5-15                0   2   0   2   2   0   0   0   0   0   2   2   0   2   2   0   0   2   2   2   0   0   2   2   2   0   2   0   0   2   0   2   2   2   0   2   2   0   0   0   2   0   2   0   2   0   0   2   0   0   0   2   2   0   0   0   2   0   0   2   0   0   2   0   2   2   0   2   0   2   2   0   0   2   0   0   2   0   0   2   2   0   0   2   0   0   2   0   0   0   0   0   2   0   0   0   2   0   0   0   2   2   2   2   2   0   2   0   0   2   0   0   0   2   0   2   0   2   0   0   0   2   0   0   2   2   0   2   2   2   0   0   0   2   0   2   0   0   2   2   2   0   0   2   0   0   2   0   0   2   2   0   0   0   0   2   0   2   2   2   2   2   2   2   2   0   0   0   0   2   0   2   2   2   0   2   2   2   2   0   2   0   2   2   2   0   2   0   0   0   2   2   0   0   0   2   2   0   0   0
 MK-5-16                0   2   0   2   2   0   0   0   0   0   2   2   0   2   2   0   0   2   2   2   2   0   2   2   2   0   2   0   0   0   0   0   2   2   0   0   2   0   0   0   2   0   2   0   2   0   0   2   0   0   0   2   2   0   0   0   0   0   0   2   0   0   2   0   2   2   0   2   2   2   2   0   0   2   0   0   2   0   2   2   2   2   0   2   0   0   2   0   0   0   0   0   2   0   2   0   2   0   0   0   2   0   2   2   2   0   2   0   0   2   2   0   0   2   0   2   0   2   0   0   0   2   0   0   0   0   0   2   2   2   0   0   0   2   0   2   0   2   0   2   2   0   0   2   0   0   2   0   0   2   0   0   0   0   0   2   0   2   2   2   2   0   2   0   2   0   0   0   0   0   0   2   2   2   0   2   2   2   2   2   0   0   2   0   2   0   0   0   0   0   2   2   0   0   0   0   0   0   0   0
 MK-6-1                 2   0   0   0   2   0   0   0   0   0   2   0   0   2   2   0   0   2   2   2   2   0   2   0   0   2   2   0   2   2   0   0   0   2   0   2   2   0   2   0   0   0   2   0   2   0   0   2   2   0   2   0   0   2   0   0   2   2   2   0   0   2   0   0   2   0   2   0   2   2   0   0   2   2   0   0   2   2   0   2   0   2   0   2   0   2   2   0   0   0   2   2   0   0   0   0   2   0   2   0   0   0   2   2   2   0   0   2   0   2   0   0   2   0   0   2   2   2   0   2   0   0   2   2   0   0   0   0   2   0   0   0   0   0   0   0   2   2   2   2   0   0   0   2   0   2   0   2   0   0   2   0   0   0   2   0   0   0   2   0   0   0   2   2   2   2   2   0   0   2   0   0   2   2   2   0   0   2   0   2   0   2   2   2   2   0   0   0   2   0   2   0   0   0   0   2   0   0   0   0
 MK-6-2                 2   0   2   2   2   0   0   0   0   0   2   0   0   2   2   0   0   2   2   2   2   0   2   0   0   2   2   2   2   2   0   0   0   2   0   2   2   0   2   0   0   0   0   0   0   0   0   2   2   0   2   0   2   2   0   0   2   2   2   0   0   2   0   0   2   2   2   0   2   0   0   0   2   2   0   0   2   2   0   2   0   2   0   2   0   2   2   0   2   2   2   2   0   0   0   0   2   0   2   0   0   0   2   2   2   0   0   2   0   0   0   0   2   0   0   2   2   2   0   2   0   0   0   2   0   0   0   0   2   0   0   0   0   0   2   2   2   2   2   2   0   0   0   2   0   2   0   2   0   0   2   0   2   0   2   0   0   0   2   0   0   0   2   2   2   2   2   0   0   0   0   0   2   2   0   0   0   2   0   2   0   2   2   2   2   0   0   0   2   0   2   0   0   0   0   2   0   0   0   0
 MK-6-3                 2   0   2   2   2   0   0   0   0   2   2   0   0   2   2   0   0   2   2   2   2   2   2   0   0   2   2   2   2   0   0   0   0   2   0   2   0   0   2   0   0   0   0   0   0   0   0   2   2   0   2   0   2   0   0   0   2   2   2   0   0   0   0   0   0   2   2   0   2   0   0   0   2   2   0   0   2   2   0   2   0   2   0   2   0   2   2   0   2   2   2   0   0   0   0   2   0   0   0   2   0   0   2   2   2   0   0   0   0   2   0   0   2   0   0   2   2   2   0   2   2   0   0   2   0   0   0   0   2   0   0   0   0   0   2   2   2   2   2   2   0   0   0   2   0   2   0   0   0   0   2   0   2   0   2   0   0   0   2   0   0   0   0   2   2   2   2   0   0   0   0   0   2   2   0   0   0   2   0   2   0   2   2   0   2   0   0   0   2   0   2   0   2   0   0   2   0   0   0   0
 MK-6-4                 2   0   2   2   0   0   2   0   2   0   2   0   0   2   2   0   0   2   2   2   2   2   2   0   0   2   2   2   2   0   0   0   0   2   2   0   0   0   2   0   0   0   0   0   0   0   0   2   2   0   2   0   2   0   0   0   0   2   2   0   0   0   0   0   0   2   0   0   2   0   0   0   0   2   0   0   2   2   0   2   0   2   0   2   0   2   2   0   0   2   2   0   0   0   2   2   0   0   0   2   0   0   2   2   2   0   0   0   0   2   2   0   2   0   0   2   2   2   0   2   2   0   0   2   0   0   0   0   2   0   0   0   0   0   2   2   2   2   0   2   0   0   0   2   0   2   0   0   0   0   2   0   2   0   2   0   0   0   2   0   0   0   0   2   2   2   2   0   0   0   0   0   2   2   0   0   0   2   0   2   2   2   2   2   2   0   0   0   2   0   2   0   2   0   0   2   0   0   0   0
 MK-6-5                 2   0   2   2   0   0   2   0   2   2   2   0   0   2   2   0   0   2   2   2   2   2   2   0   2   2   2   2   2   0   0   0   2   2   2   0   0   0   2   0   0   0   0   0   0   2   0   2   2   0   2   0   2   0   0   0   0   2   0   0   0   0   2   0   0   2   0   0   2   0   0   0   0   2   0   0   2   2   0   2   0   2   0   2   0   2   2   0   0   2   2   0   0   0   2   2   0   0   0   2   0   0   2   2   2   0   0   0   0   0   2   0   0   0   0   2   2   2   0   2   2   0   0   2   0   0   0   0   2   0   0   0   0   2   2   2   2   2   0   2   0   0   0   2   0   2   0   0   0   0   2   0   2   0   2   0   0   0   2   0   0   0   2   2   2   2   2   0   0   0   0   0   2   2   0   0   0   2   0   0   2   2   2   2   2   0   0   0   2   0   2   0   0   0   0   0   0   0   0   0
 MK-6-6                 2   0   2   2   0   0   2   0   2   2   2   0   0   2   2   2   0   2   2   2   2   2   2   0   0   2   2   2   2   0   0   0   2   0   2   0   0   0   2   0   0   0   0   0   0   2   0   2   2   0   2   0   2   0   0   0   0   2   0   0   0   0   2   0   0   2   0   0   2   0   0   0   0   2   2   0   2   2   0   2   0   2   2   2   2   2   2   0   0   2   2   2   0   0   2   2   0   0   0   2   0   0   2   2   2   0   0   0   0   0   2   2   0   0   0   2   2   2   0   2   2   0   0   2   0   0   0   0   2   0   2   0   0   2   2   2   2   2   0   2   2   0   0   2   0   2   0   0   0   0   2   0   2   0   2   0   0   0   2   0   0   0   2   2   2   2   2   0   0   0   0   0   2   2   0   0   0   2   0   0   2   2   0   2   2   0   0   0   2   0   2   0   0   0   0   0   0   0   0   2
 MK-6-7                 2   0   2   2   0   0   2   0   0   2   2   0   2   2   2   2   0   2   2   2   0   2   2   0   0   2   0   2   2   0   0   0   2   0   2   0   0   2   2   0   0   0   0   2   0   2   0   0   2   0   2   0   2   0   0   0   0   2   0   0   0   0   0   0   0   0   0   0   2   0   0   0   0   0   2   0   2   2   0   2   0   2   2   2   2   2   2   0   0   2   2   2   0   0   2   2   0   0   0   2   0   0   2   2   2   0   0   0   0   0   2   2   0   0   0   2   0   2   0   2   2   2   2   0   2   0   0   2   2   0   2   0   0   2   2   2   2   2   0   2   2   0   0   2   0   0   0   0   0   0   2   0   2   0   2   0   0   0   2   0   2   0   2   2   2   2   2   0   0   2   0   0   2   2   0   0   0   2   0   2   2   0   0   2   2   0   0   0   2   0   2   0   2   0   0   0   0   0   0   0
 MK-6-8                 2   0   2   2   0   0   2   0   0   2   2   0   0   2   2   2   0   2   2   2   0   0   2   0   0   2   0   2   2   0   0   0   2   0   2   0   0   2   2   0   0   0   0   0   0   2   2   0   2   2   2   0   2   0   0   0   0   0   0   0   0   0   0   0   0   0   0   0   0   2   0   0   0   0   2   0   2   2   0   2   0   2   2   2   2   2   2   0   0   2   2   2   0   2   2   2   0   0   0   2   0   0   2   2   2   0   0   0   0   0   2   2   2   0   0   2   2   0   0   2   2   2   2   0   2   0   0   2   2   2   2   0   0   0   2   0   2   2   0   2   2   0   0   2   0   0   0   0   0   0   2   0   2   0   2   0   0   0   2   0   2   0   0   2   2   0   2   0   0   2   0   0   2   2   0   0   0   2   0   2   2   0   0   2   0   0   0   0   2   2   0   0   2   0   0   0   0   0   0   0
 MK-6-9                 2   0   2   2   0   2   2   0   0   0   0   0   0   2   2   0   0   2   0   2   0   0   2   0   2   2   0   2   2   0   0   0   2   0   0   2   0   2   2   0   0   0   0   0   0   2   0   0   2   2   2   0   2   0   0   0   2   0   0   0   0   0   0   0   0   2   0   0   0   2   0   0   0   0   2   0   2   2   0   2   0   2   2   2   2   0   2   0   0   2   2   2   0   2   2   2   0   0   0   2   0   2   2   0   2   0   0   0   0   0   2   2   0   0   0   2   2   0   0   2   2   2   0   0   2   0   2   2   2   2   2   0   0   0   2   0   2   2   0   2   2   0   0   2   0   0   2   0   0   0   2   0   0   2   2   0   0   0   0   0   2   0   0   2   2   0   2   0   0   2   0   2   2   2   0   0   0   2   0   2   2   0   2   2   0   0   0   0   2   2   0   0   2   2   0   0   0   0   0   0
 MK-6-10                2   0   2   2   0   2   2   0   0   0   2   0   0   2   2   0   2   2   0   2   0   0   2   0   2   2   0   0   2   0   0   0   2   0   0   2   0   2   2   0   0   2   0   0   2   2   0   0   2   2   2   0   2   2   0   0   0   0   0   0   0   2   0   0   0   2   0   2   0   2   0   0   0   0   2   0   2   2   0   0   0   2   2   2   2   0   2   0   0   2   2   2   0   2   2   2   0   0   0   2   0   2   2   2   2   0   0   0   2   0   2   2   0   0   0   2   2   0   0   2   2   2   0   0   2   0   2   2   0   2   2   0   2   0   2   0   0   2   0   2   0   0   0   2   0   2   2   0   0   0   2   0   0   2   0   0   0   0   0   0   0   0   0   2   2   2   2   0   0   2   0   0   2   2   0   0   0   2   0   2   2   0   2   2   0   0   0   0   2   2   0   0   2   2   0   2   0   2   0   0
 MK-6-11                2   0   0   2   0   2   2   0   0   0   2   0   0   2   0   0   0   2   0   2   0   0   2   0   0   2   0   0   2   0   0   0   2   0   0   2   0   2   2   0   0   0   0   0   2   2   0   0   2   2   2   2   2   2   0   0   0   0   0   0   2   2   0   0   0   2   0   2   0   2   0   0   0   0   0   0   2   2   0   0   0   2   0   2   2   0   2   0   0   2   2   2   0   2   2   2   0   0   2   2   0   2   2   2   2   0   0   0   2   0   2   2   0   0   0   2   2   0   0   2   2   2   0   0   2   0   2   2   0   2   2   0   2   2   0   0   0   2   0   2   0   2   0   2   0   2   2   0   0   0   2   0   0   2   0   0   2   0   0   0   0   0   0   2   2   2   2   0   0   2   0   0   2   2   0   0   0   2   0   2   2   0   2   0   0   0   0   0   2   2   0   0   2   2   0   2   0   2   2   0
 MK-6-12                2   0   0   2   0   2   2   0   0   0   2   0   0   2   0   0   2   2   0   2   0   0   2   0   0   2   0   0   0   2   0   0   2   0   0   0   0   2   2   0   0   0   0   0   2   2   0   0   2   2   2   2   2   2   2   0   0   0   0   0   2   2   0   0   0   2   0   2   0   0   0   0   2   0   0   0   2   2   2   0   0   2   0   2   2   0   2   0   0   2   2   2   0   2   2   2   0   0   0   2   0   2   2   2   2   0   0   0   2   0   2   2   0   0   0   2   2   0   0   2   2   2   2   0   0   0   2   2   0   2   0   0   2   2   2   0   0   2   0   2   0   2   0   2   0   2   2   0   0   0   0   0   0   2   0   0   2   0   0   0   0   0   0   2   2   0   2   0   0   0   0   0   2   2   0   0   0   2   0   2   2   0   2   0   0   0   0   0   2   2   0   0   2   2   0   2   0   2   2   0
 MK-6-13                2   0   0   2   0   2   2   0   0   0   2   0   2   2   0   0   2   2   0   2   0   2   0   0   0   2   0   2   2   2   0   0   2   0   0   0   0   2   2   0   0   0   0   0   2   2   2   0   2   2   2   2   2   2   0   0   0   2   0   0   2   2   2   0   0   2   2   2   0   0   0   0   2   2   0   0   2   2   2   0   0   2   0   0   0   2   2   0   0   2   0   2   0   2   2   2   0   0   0   2   0   2   2   2   2   0   0   0   2   0   2   2   0   0   0   0   0   0   0   2   2   2   2   0   0   0   2   2   0   2   0   0   0   0   2   2   0   2   0   2   0   2   0   2   0   2   2   0   0   0   0   0   0   0   0   0   2   0   0   0   0   0   0   2   2   0   0   0   0   2   0   0   2   2   2   0   0   2   0   2   2   0   2   0   0   0   0   0   2   2   0   0   2   2   0   2   0   2   2   0
 MK-6-14                2   0   0   2   0   0   2   0   0   0   2   0   2   2   0   0   2   2   0   2   0   2   0   0   0   0   0   0   2   0   0   0   2   0   2   0   0   2   2   0   0   0   0   2   2   2   2   0   2   2   2   2   2   2   0   0   0   2   0   0   2   2   2   0   0   2   2   2   0   2   0   0   2   2   0   0   2   2   2   0   2   2   0   0   0   2   2   2   0   2   0   0   0   2   2   2   0   0   0   2   0   2   0   2   2   0   0   0   2   0   2   2   0   0   0   0   0   0   0   2   2   2   2   2   0   2   0   2   0   2   0   0   0   0   0   2   0   2   0   2   0   2   0   2   2   2   0   0   0   2   0   0   0   0   0   0   2   0   0   0   0   0   0   2   2   0   2   0   0   2   0   0   2   2   0   0   0   2   0   0   0   0   2   0   0   0   2   0   2   2   0   0   0   2   0   2   0   2   2   0
 MK-6-15                2   0   0   2   0   0   2   2   0   0   2   0   2   2   0   2   2   2   0   2   0   2   0   0   0   0   0   2   2   0   0   2   2   0   2   0   2   2   2   0   0   0   0   2   2   2   2   0   2   2   2   2   2   0   0   0   0   2   0   0   2   2   2   0   0   2   2   2   0   2   0   0   2   2   2   0   2   2   2   0   2   2   0   0   0   2   2   2   2   2   0   0   2   2   2   2   0   0   0   2   0   2   2   2   2   0   0   0   2   0   2   2   0   0   0   0   0   0   0   2   2   0   2   2   0   2   0   2   0   2   0   0   0   0   0   2   0   2   0   2   0   2   0   2   2   2   0   0   0   2   0   0   0   0   0   0   2   0   0   0   0   0   0   2   2   0   2   0   0   2   0   0   2   2   0   0   0   2   0   0   0   0   2   0   0   0   0   0   2   2   0   0   0   2   0   2   0   2   2   0
 MK-6-16                2   0   0   2   0   0   2   2   0   0   2   0   2   2   0   0   2   2   0   2   0   2   0   0   0   0   0   2   2   0   0   2   0   0   2   0   2   2   2   0   0   0   0   2   0   2   2   0   2   2   2   0   2   0   0   0   0   2   0   0   2   2   2   0   0   2   2   2   0   2   0   0   2   2   2   0   0   2   2   0   2   2   0   0   0   2   2   2   2   0   0   0   2   2   2   2   0   0   0   2   0   2   2   2   2   2   0   0   0   0   2   2   0   0   0   0   0   0   0   2   2   0   2   2   2   2   0   2   0   2   0   0   0   0   0   2   0   2   0   2   0   2   0   2   2   2   0   0   2   2   0   0   0   0   0   0   2   0   0   0   0   0   0   2   2   0   2   0   0   2   0   0   2   2   0   0   0   2   0   0   0   0   2   0   0   0   0   0   0   2   0   2   0   2   2   2   0   2   2   0
 
!****************************************** Phenotypic Data **********************************************************
!-100.0 is resevred for missing phenotype
SimulatedTrait1         8.2365   11.0488   10.2682    9.6111   12.9795    8.7034   10.6321   11.1168   10.6857    9.2946   11.5458    9.1926    7.5608   11.0292   10.0347   11.3938   11.4208   10.6559   11.5197   11.2236   12.4877    9.1842   12.3356   11.3558    7.4444   11.4563   10.3681   10.6666   10.5681   11.3075   10.0361    9.1003    9.0503   10.8279    8.2941   10.4761    7.8520    8.5040    9.6749    8.0833   12.1951   10.4536   10.2901   11.3581    8.7245   10.4737    9.0439    6.8311    9.7317    9.9985   10.0055   12.0721    9.1558    9.8298    9.4922    9.2029    8.1342    8.9824    8.9486    9.8185   10.6918   10.5358    9.4727   13.8332    8.9526    7.8827   10.2107    9.7587   10.6135   11.2925    8.0336   10.5835    9.6336    8.3226    9.2016    8.8586    9.7321   10.2178    8.2443   10.5254    8.3833    7.6413   10.7628    8.3637   13.4946    9.6782    9.3036    9.0486   10.3138   10.1745    9.1241    8.4225   12.6697    9.4021    9.0337    9.1674    9.4112    9.5786    9.3780    9.3167    9.6809    9.4672   10.4418   11.0751    9.9896   11.1002    8.3082   10.2993   10.6489   10.4295   10.0930   10.6404    8.2859   11.8774    9.1571   11.3593    9.6615    9.9296    9.6057    9.1792   11.2556    9.7776   10.7594   10.6757    9.7034    9.2285   10.8533   10.5763   10.7975    6.4009   12.6706   11.0708    8.5616    9.2479   11.0924    9.3027   11.9883    8.8199    8.4699   10.4020    8.7603    8.9858    7.4687   11.3590   11.7233   10.6993    9.6201   11.8074   11.4993    9.5693    8.0468   10.1359    7.3614    7.9829    8.6118    9.4116    9.8581   10.3046    9.8148   13.3973   12.3110    9.9611    9.0324   11.2270    8.5624    9.0930   10.1514   10.6226    8.2901   10.9805    9.9447   10.7719    8.4154   11.1375    9.0646   11.8350   10.4764   10.5881    9.9854    7.7728   10.4718    9.9938    9.5039    8.7197   11.4884    9.1482   10.4575    8.4700    9.3965    9.4951    7.9820   10.0160    9.3244   10.9466    6.6688   11.3832   10.2610   10.8023    9.9928    9.2165
SimulatedTrait2        15.4375   16.4169   14.7434   13.0972   15.7977   17.8116   17.7456   15.3566   15.2759   12.7626   13.4860   13.7333   14.7505   15.1598   14.3493   15.8872   15.9218   15.3651   17.2915   16.1884   15.4466   15.2499   14.4241   12.8044   14.3509   14.2673   16.6306   15.7107   14.3303   16.4703   15.9957   15.7359   11.6148   14.3002   13.6577   14.9838   15.0966   13.9433   15.2758   12.4348   13.1475   14.8516   14.6001   14.9353   14.7804   15.8773   14.3084   14.7798   14.7664   15.3133   14.5859   14.1998   15.7631   12.3426   15.2442   14.6465   14.7514   13.5118   13.7037   14.4033   13.5269   12.8408   16.1441   16.2450   12.8106   15.6719   14.7950   14.1305   17.7604   14.5332   15.4969   13.7244   14.5744   15.9443   16.8342   15.4947   14.7035   15.2327   15.7909   15.4254   15.3674   14.3116   14.1999   14.6597   13.7597   12.9247   16.6567   13.9894   14.9006   13.1429   13.9327   15.6579   14.5001   16.9311   14.7655   16.5997   13.6667   15.9558   16.6663   14.1422   17.7976   14.3060   16.5753   14.1094   14.9047   14.8862   12.9030   14.3348   15.7830   13.7274   14.4529   12.5387   14.6053   14.3054   13.4970   14.6230   13.7770   17.6249   13.6745   13.6147   16.5244   13.5293   14.5351   14.2874   16.6302   15.9139   13.8776   17.4901   15.1461   15.8303   17.9748   14.5926   15.9721   13.3465   13.9488   15.6262   15.7416   17.4921   15.0483   15.8000   13.7762   13.7496   14.5165   17.7847   15.2429   16.7068   18.0563   14.2161   15.4701   15.1178   13.0015   15.7387   15.1557   15.3968   15.2576   16.0832   16.5054   16.3360   16.1722   14.0986   13.4244   13.3476   15.9796   12.5703   14.6036   14.7584   15.2965   17.4344   16.2651   17.2209   18.2955   14.7375   16.0633   15.9964   14.9662   14.7549   14.7795   16.0019   15.4327   16.4880   16.0031   15.8351   14.4066   15.8104   16.3653   15.6027   15.4549   14.0481   13.7794   12.1716   12.9935   13.3090   16.5232   15.0096   16.5008   17.2778   16.9910   12.5617   13.4195   16.1565
 
