# Supplementary material for: Inclusive Composite Interval Mapping of QTL by Environment Interactions in Biparental Populations
Source: PLoS One. 2015 Jul 10;10(7):e0132414. doi: 10.1371/journal.pone.0132414 (PMC4498613; doi:10.1371/journal.pone.0132414)
Supplement: S3 File — (ZIP) [file pone.0132414.s003.zip › Simulation for unliked model/Simulated popualtions/run_00034.met]

!**********************Note: lines staring with "!" are remarks and will be ignored in the program********************
!*********************************General Information**********************************
!Assuming F1 = P1 x P2, populations available in QTL IciMapping are: 
!  1, P1BC1F1 = P1 x F1, the first backcrossing where P1 is used as the recurrent parent;
!  2, P2BC1F1 = P2 x F1, the first backcrossing where P2 is used as the recurrent parent;
!  3, F1DH, F1-derived doubled haploids; 
!  4, RIL or F1RIL, recombination inbred lines through the repeated selfing of F1;
!  5, P1BC1RIL, recombination inbred lines through the repeated selfing of P1BC1F1;
!  6, P2BC1RIL, recombination inbred lines through the repeated selfing of P2BC1F1;
!  7, F2, the selfing generation of F1;
!  8, F3, the selfing generation of F2;
!  9, P1BC2F1, the second backcrossing where P1 is used as the recurrent parent; 
! 10, P2BC2F1, the second backcrossing where P2 is used as the recurrent parent;
! 11, P1BC2RIL, recombination inred lines through the repeated selfing of P1BC2F1; 
! 12, P2BC2RIL, recombination inred lines through the repeated selfing of P2BC2F1; 
! 13, P1BC1F2, the selfing generation of P1BC1F1; 
! 14, P2BC1F2, the selfing generation of P2BC1F1; 
! 15, P1BC2F2, the selfing generation of P1BC2F1; 
! 16, P2BC2F2, the selfing generation of P2BC2F1; 
! 17, P1BC1DH, P1BC1F1-derived doubled haploids; 
! 18, P2BC1DH, P2BC1F1-derived doubled haploids; 
! 19, P1BC2DH, P1BC2F1-derived doubled haploids; 
! 20, P2BC2DH, P2BC2F1-derived doubled haploids; 
   3      !Mapping Population (see remarks above)
   2      !Mapping Function (1 for Kosambi; 2 for Haldane; 3 for Morgan)
   2      !Marker Space Type (1 for intervals; 2 for positions)
   1      !Marker Space Unit(1 for centiMorgans; 2 for Morgan)
   6      !Number of Chromosomes (or Linkage Groups)
 200      !Size of the mapping population
   2      !Number of environments
 
!***************************************** Chromosomes and Linkage Maps **********************************************
!Chromosome                 NumMarkers
-CH1                        16
-CH2                        16
-CH3                        16
-CH4                        16
-CH5                        16
-CH6                        16
!Linkage map (Marker name followed by position or the interval length)
 MK-1-1                1     0.000
 MK-1-2                1    10.000
 MK-1-3                1    20.000
 MK-1-4                1    30.000
 MK-1-5                1    40.000
 MK-1-6                1    50.000
 MK-1-7                1    60.000
 MK-1-8                1    70.000
 MK-1-9                1    80.000
 MK-1-10               1    90.000
 MK-1-11               1   100.000
 MK-1-12               1   110.000
 MK-1-13               1   120.000
 MK-1-14               1   130.000
 MK-1-15               1   140.000
 MK-1-16               1   150.000
 MK-2-1                2     0.000
 MK-2-2                2    10.000
 MK-2-3                2    20.000
 MK-2-4                2    30.000
 MK-2-5                2    40.000
 MK-2-6                2    50.000
 MK-2-7                2    60.000
 MK-2-8                2    70.000
 MK-2-9                2    80.000
 MK-2-10               2    90.000
 MK-2-11               2   100.000
 MK-2-12               2   110.000
 MK-2-13               2   120.000
 MK-2-14               2   130.000
 MK-2-15               2   140.000
 MK-2-16               2   150.000
 MK-3-1                3     0.000
 MK-3-2                3    10.000
 MK-3-3                3    20.000
 MK-3-4                3    30.000
 MK-3-5                3    40.000
 MK-3-6                3    50.000
 MK-3-7                3    60.000
 MK-3-8                3    70.000
 MK-3-9                3    80.000
 MK-3-10               3    90.000
 MK-3-11               3   100.000
 MK-3-12               3   110.000
 MK-3-13               3   120.000
 MK-3-14               3   130.000
 MK-3-15               3   140.000
 MK-3-16               3   150.000
 MK-4-1                4     0.000
 MK-4-2                4    10.000
 MK-4-3                4    20.000
 MK-4-4                4    30.000
 MK-4-5                4    40.000
 MK-4-6                4    50.000
 MK-4-7                4    60.000
 MK-4-8                4    70.000
 MK-4-9                4    80.000
 MK-4-10               4    90.000
 MK-4-11               4   100.000
 MK-4-12               4   110.000
 MK-4-13               4   120.000
 MK-4-14               4   130.000
 MK-4-15               4   140.000
 MK-4-16               4   150.000
 MK-5-1                5     0.000
 MK-5-2                5    10.000
 MK-5-3                5    20.000
 MK-5-4                5    30.000
 MK-5-5                5    40.000
 MK-5-6                5    50.000
 MK-5-7                5    60.000
 MK-5-8                5    70.000
 MK-5-9                5    80.000
 MK-5-10               5    90.000
 MK-5-11               5   100.000
 MK-5-12               5   110.000
 MK-5-13               5   120.000
 MK-5-14               5   130.000
 MK-5-15               5   140.000
 MK-5-16               5   150.000
 MK-6-1                6     0.000
 MK-6-2                6    10.000
 MK-6-3                6    20.000
 MK-6-4                6    30.000
 MK-6-5                6    40.000
 MK-6-6                6    50.000
 MK-6-7                6    60.000
 MK-6-8                6    70.000
 MK-6-9                6    80.000
 MK-6-10               6    90.000
 MK-6-11               6   100.000
 MK-6-12               6   110.000
 MK-6-13               6   120.000
 MK-6-14               6   130.000
 MK-6-15               6   140.000
 MK-6-16               6   150.000
!*********************************** Marker Types ********************************************************************
!Co-dominant marker: When heterozygote F1 is present, P1 is coded as 2, F1 is coded as 1, and P2 is coded as 0; Otherwise, P1 is coded as 2, and P2 is coded as 0. 
!Dominant marker: When heterozygote F1 is present, P1 and F1 are coded as 12, and P2 is coded as 0; Otherwise, P1 is coded as 2, and P2 is coded as 0.  
!Recessive markers: When heterozygote F1 is present, P1 is coded as 2, and F1 and P2 are coded as 10; Otherwise, P1 is coded as 2, and P2 is coded as 0. 
!Missing marker is coded as -1. 
 MK-1-1                 2   2   2   0   0   0   2   0   0   0   2   0   2   0   2   2   0   0   0   2   0   0   2   2   0   0   0   0   0   2   2   0   0   2   0   2   2   0   0   0   0   2   0   0   0   0   0   2   2   0   2   2   2   0   2   0   2   2   0   2   0   0   2   2   2   0   0   2   0   0   2   2   2   0   2   0   0   0   2   2   2   0   2   2   2   2   2   2   0   0   2   0   2   0   0   0   0   0   2   0   0   2   0   0   0   0   2   2   2   0   0   2   0   2   0   0   0   2   2   0   2   2   0   2   0   2   0   0   2   2   2   0   0   2   0   2   2   2   2   0   0   2   0   2   0   2   0   0   2   2   0   2   2   2   2   0   0   0   0   2   2   2   0   0   2   0   0   0   0   2   0   0   2   2   0   0   0   2   2   0   0   0   0   2   2   0   0   2   2   2   0   0   2   2   0   2   2   2   2   2
 MK-1-2                 2   2   2   0   0   0   0   0   0   0   2   2   2   0   2   2   2   2   0   2   0   0   2   2   0   0   0   0   0   2   2   0   2   2   0   2   2   0   0   0   0   2   0   0   0   0   0   2   2   0   2   2   2   2   2   0   2   2   0   2   0   0   2   2   2   0   0   2   0   0   2   2   2   0   2   0   2   0   2   2   0   2   2   2   2   2   2   2   0   2   0   0   2   0   0   0   0   0   0   0   0   2   0   0   0   0   2   2   2   0   0   0   0   0   0   0   0   2   2   0   2   2   0   2   0   2   0   0   2   0   2   0   0   2   0   2   2   2   2   0   0   2   0   2   0   2   0   0   2   2   0   2   2   0   0   0   0   0   0   2   0   2   0   0   2   0   0   0   0   2   0   0   0   2   2   0   0   2   2   0   0   0   0   2   2   0   0   2   2   2   0   0   2   2   0   2   2   2   2   2
 MK-1-3                 2   2   2   0   0   0   0   0   0   0   0   2   2   0   2   2   2   2   2   2   0   0   2   2   0   0   0   0   0   2   2   0   2   2   0   2   2   0   0   0   2   2   0   0   0   0   2   2   2   2   2   2   2   2   2   0   2   2   0   2   2   0   2   2   2   0   0   0   0   0   2   2   2   0   2   0   2   0   0   2   0   2   2   2   2   2   2   2   2   2   0   0   2   0   0   0   0   0   0   0   0   2   0   0   0   0   2   2   2   0   0   0   2   0   0   0   0   2   2   0   2   2   0   2   0   2   0   0   0   0   2   0   0   2   0   2   2   2   0   0   0   2   0   2   0   2   2   0   2   2   0   2   2   2   0   0   0   0   0   2   0   2   0   0   2   0   0   0   0   2   0   0   0   2   2   0   0   2   2   0   0   0   0   2   2   0   0   2   2   2   0   0   2   2   0   2   2   2   2   2
 MK-1-4                 2   2   2   0   0   0   0   0   0   0   0   2   2   0   2   2   2   2   2   2   2   0   2   2   2   2   0   0   0   2   2   0   2   2   0   2   2   0   0   0   2   2   2   0   0   0   2   2   2   2   2   2   2   2   0   2   2   2   0   0   2   2   2   2   2   2   0   0   0   0   2   2   2   0   2   0   0   0   0   2   0   2   2   2   2   2   2   2   2   2   0   0   2   0   0   0   0   2   0   0   2   2   0   0   0   0   2   2   2   0   0   0   2   0   0   0   0   2   2   0   2   2   0   2   0   2   2   0   0   0   2   0   0   2   0   2   2   2   0   0   0   2   0   2   0   2   0   2   2   2   0   2   2   2   0   0   0   0   0   2   2   2   0   0   0   0   0   0   0   2   0   0   0   2   2   0   0   2   2   0   0   0   0   2   2   0   0   2   2   2   0   0   2   2   2   2   2   0   2   2
 MK-1-5                 0   2   2   0   0   0   0   0   0   0   0   2   2   0   2   2   2   2   2   2   2   0   2   2   2   0   0   0   0   2   2   0   2   2   0   2   2   0   0   0   2   2   2   0   0   2   2   2   0   0   2   2   2   0   0   2   2   2   0   0   2   2   2   2   2   2   0   2   0   0   2   2   2   0   2   2   0   0   0   2   0   2   2   2   2   0   2   2   2   0   0   0   2   0   0   0   0   0   0   0   2   2   0   0   0   0   2   2   2   0   0   0   2   2   0   0   0   2   2   0   2   2   0   2   0   2   2   0   0   0   2   0   0   2   0   0   2   2   0   0   0   2   0   2   0   2   0   2   2   2   2   2   2   2   0   0   0   0   0   2   2   2   0   0   2   2   2   2   0   2   0   0   0   2   2   2   0   2   2   0   0   0   0   2   2   0   0   2   2   2   2   0   2   2   2   2   0   0   2   2
 MK-1-6                 0   2   2   0   0   0   0   0   0   0   0   2   2   0   2   2   2   2   2   2   2   0   2   2   2   0   0   0   0   2   2   0   2   2   0   2   2   0   0   0   0   0   2   0   2   2   2   0   0   0   0   2   2   0   0   2   2   0   0   0   2   2   2   2   0   2   0   2   0   0   2   2   2   0   2   2   0   2   0   2   0   2   2   2   2   0   2   2   2   0   0   0   2   0   0   0   0   0   2   0   2   2   0   0   0   0   2   2   2   0   0   0   2   2   2   0   0   2   2   0   2   2   0   2   0   2   2   0   0   0   2   0   0   2   0   0   2   2   2   0   2   2   0   2   0   2   0   2   0   2   2   2   2   2   0   0   0   2   0   2   2   0   0   0   2   2   2   2   2   2   0   0   0   2   2   2   0   2   2   0   0   0   0   0   2   0   0   2   2   2   0   0   2   0   2   0   0   0   2   2
 MK-1-7                 0   2   2   0   0   0   0   0   0   0   0   2   2   0   2   2   2   2   2   2   2   0   2   2   2   0   0   0   2   2   2   0   2   0   0   0   2   0   0   0   0   0   2   0   2   2   2   0   0   0   2   2   2   2   0   0   2   0   0   0   2   2   2   2   0   2   0   2   0   0   2   2   2   0   2   0   2   2   2   2   0   2   2   2   2   0   2   2   2   0   2   0   2   0   0   2   0   0   2   0   2   2   0   0   0   0   2   2   2   0   0   0   2   2   2   0   0   2   2   0   2   2   0   2   0   2   2   0   2   0   2   0   0   2   0   0   2   0   2   0   2   2   2   2   0   2   0   2   0   0   2   2   2   2   0   0   0   2   0   2   2   0   0   0   2   2   2   2   2   2   0   0   0   2   2   2   0   2   2   0   0   0   0   0   2   0   0   2   2   2   0   0   2   0   2   0   0   0   2   2
 MK-1-8                 2   2   2   0   0   0   0   0   0   0   0   2   2   0   2   0   2   2   2   2   2   0   2   2   2   0   0   2   2   2   0   0   2   0   0   0   2   0   0   0   2   0   2   0   2   2   2   0   0   0   2   2   2   2   0   0   2   0   0   0   2   2   2   2   0   2   0   2   0   0   2   0   2   0   2   0   2   2   2   2   2   2   2   2   2   0   2   2   0   0   2   0   2   0   0   2   0   0   2   0   0   2   0   0   0   0   2   2   2   0   0   0   2   2   2   0   0   2   2   0   0   2   0   0   0   2   2   0   2   0   2   0   0   2   2   2   2   0   2   0   2   2   0   2   0   2   2   2   0   0   2   2   2   2   0   0   0   2   0   2   2   0   0   2   2   2   2   2   2   2   0   0   0   2   2   0   0   2   0   0   0   0   0   2   2   0   0   2   2   2   0   0   2   0   2   0   0   0   2   2
 MK-1-9                 2   2   2   2   0   0   0   0   0   2   0   2   2   0   2   0   2   2   2   2   2   0   2   2   2   0   0   2   2   2   0   0   2   0   0   0   2   0   2   0   2   0   2   0   2   2   2   0   0   0   2   2   2   2   2   0   0   0   0   0   2   2   2   0   0   2   0   0   0   0   2   0   2   0   2   0   2   2   2   2   2   2   2   2   2   0   2   2   0   0   2   0   2   0   0   2   0   0   2   2   0   2   0   0   0   0   2   2   2   0   0   2   2   2   2   0   0   2   2   0   0   2   0   0   0   2   2   0   0   0   0   0   0   2   0   0   0   0   2   0   2   2   0   2   0   2   2   2   0   0   2   2   2   2   0   0   0   2   0   2   2   0   0   2   2   2   2   2   2   2   2   0   0   2   2   0   0   2   0   0   0   0   2   2   2   0   2   2   2   2   0   0   2   0   2   0   0   2   2   2
 MK-1-10                2   0   2   2   0   2   0   0   0   2   0   2   2   2   2   0   2   2   2   2   2   2   2   2   2   0   0   2   2   2   0   0   0   2   0   0   2   0   2   0   2   0   2   0   2   2   0   0   0   0   2   2   2   2   2   0   0   2   0   0   2   2   2   0   0   2   0   0   0   2   2   0   2   0   2   0   2   2   2   2   2   2   2   2   2   0   2   2   0   0   0   0   2   0   0   2   0   0   2   0   0   2   0   0   0   0   2   2   2   0   0   2   2   2   2   0   0   2   2   0   0   2   0   0   0   2   2   0   0   0   0   0   0   2   0   0   0   0   2   0   2   2   0   0   0   2   2   2   0   0   2   2   0   2   0   0   0   2   0   2   2   2   2   2   2   2   2   2   2   2   2   0   0   2   2   0   0   2   0   0   0   0   2   2   2   0   2   2   2   2   0   0   2   0   2   0   2   2   2   2
 MK-1-11                2   0   2   2   0   0   0   2   2   2   0   2   2   2   2   0   2   2   2   2   2   0   2   0   2   0   2   2   2   0   0   0   0   2   0   0   2   0   2   0   2   0   2   0   2   2   0   2   0   0   2   2   2   2   2   0   0   2   0   0   0   2   2   2   0   2   0   0   0   2   2   0   2   0   2   0   2   0   2   2   2   2   2   2   2   0   2   0   2   0   0   0   2   0   0   2   0   0   2   0   0   2   0   0   0   0   2   0   2   0   2   2   2   0   2   0   0   2   2   2   0   2   0   0   0   2   2   0   2   2   0   0   0   0   0   0   0   0   2   0   2   2   0   0   0   2   2   2   0   0   0   2   0   2   0   0   0   2   0   2   2   2   2   2   2   2   2   0   2   2   2   0   0   2   2   0   0   2   0   0   0   2   2   2   2   0   2   2   2   2   0   0   2   0   2   0   2   0   2   2
 MK-1-12                2   0   0   2   0   0   2   2   2   2   0   2   2   2   2   0   2   2   0   2   2   0   2   0   2   2   2   0   2   0   0   0   0   0   2   0   2   0   2   0   2   0   2   0   2   2   0   2   0   0   2   2   2   2   2   0   0   0   0   0   0   2   2   2   0   2   0   0   0   2   2   0   2   0   2   0   2   0   0   2   2   2   0   2   2   0   2   0   2   0   2   0   2   0   0   2   2   0   0   0   0   2   0   0   0   0   0   0   2   0   2   2   2   0   0   0   0   0   2   2   2   0   0   0   0   2   2   0   2   2   0   0   0   2   0   2   0   0   2   0   2   2   0   0   0   2   2   2   0   0   0   2   2   2   2   0   0   2   0   2   2   2   2   2   2   2   2   0   2   2   2   0   0   2   2   0   0   2   0   0   0   2   2   2   2   0   2   2   2   2   2   0   2   0   2   0   2   0   2   2
 MK-1-13                2   0   0   2   0   0   2   2   0   2   0   2   2   2   2   0   2   2   0   2   2   0   2   0   2   2   2   0   2   0   0   0   0   0   2   0   2   0   2   0   2   0   2   0   2   2   0   2   0   0   2   0   2   2   2   2   0   0   0   0   0   2   2   2   0   2   0   0   0   2   2   0   2   0   2   2   2   0   0   0   2   2   0   2   0   0   2   0   2   0   2   0   2   0   0   2   2   0   0   0   0   2   0   0   0   0   0   0   2   0   2   2   2   0   0   0   0   0   2   2   2   0   0   0   0   2   2   0   2   2   0   2   0   2   0   2   0   0   2   0   2   2   0   0   0   2   2   2   0   0   0   2   2   2   2   0   0   2   0   2   2   2   2   0   2   2   2   0   0   2   2   0   0   2   2   0   0   2   0   0   0   2   2   2   2   0   2   2   2   2   2   0   2   0   2   0   2   0   2   2
 MK-1-14                2   0   0   2   0   0   2   0   0   2   2   2   2   2   2   0   0   2   0   2   2   0   2   0   2   2   2   0   2   0   0   0   0   0   2   0   2   0   2   0   2   0   2   0   2   2   2   2   0   0   2   0   2   2   2   2   2   2   0   0   0   2   2   2   0   2   0   0   0   2   2   0   2   0   2   2   2   0   0   0   2   0   0   2   0   0   2   0   2   0   0   0   2   0   0   2   2   0   0   0   0   2   0   0   0   0   0   0   0   0   2   2   2   0   0   0   0   0   2   0   2   0   0   0   0   2   2   0   2   2   0   2   0   2   0   2   0   0   2   0   2   2   0   0   2   2   2   2   0   2   0   2   0   2   2   0   0   2   0   2   2   2   2   0   2   2   2   0   0   2   0   0   0   2   2   0   0   0   0   2   0   2   2   2   2   0   2   0   2   2   2   0   2   0   2   0   2   0   2   2
 MK-1-15                2   2   0   2   2   0   2   0   0   2   2   2   2   2   2   2   2   2   0   2   2   0   2   0   2   2   2   0   2   0   0   0   0   0   2   0   0   0   2   0   2   0   2   0   2   2   0   2   0   0   0   0   2   2   2   2   2   2   0   0   2   2   2   0   2   2   0   0   0   2   2   0   2   0   2   2   2   0   0   0   2   0   0   2   0   0   2   0   2   0   0   0   2   0   0   2   0   0   0   0   0   2   2   0   0   2   0   0   0   0   2   2   2   0   0   0   0   0   2   0   0   0   0   0   0   2   0   0   2   0   0   2   2   2   0   2   0   0   2   0   2   2   0   0   2   2   2   2   0   2   0   2   2   2   2   0   0   2   0   2   2   2   2   2   2   2   2   2   0   2   0   0   0   2   2   0   0   0   0   2   0   2   0   2   2   0   2   2   2   2   2   2   2   0   2   0   2   0   0   2
 MK-1-16                2   2   2   2   2   0   2   0   2   2   2   0   2   2   2   2   2   2   0   0   2   0   2   0   2   2   2   0   0   0   0   0   0   0   2   0   0   0   2   0   2   0   2   0   2   2   0   2   0   0   0   0   2   2   2   2   2   2   0   0   2   2   2   0   2   2   0   0   0   2   2   0   2   0   2   2   2   0   0   0   2   0   0   2   2   0   2   0   2   2   0   0   2   0   0   2   0   0   0   0   2   2   2   0   0   2   0   2   0   0   2   2   2   2   0   0   0   0   2   2   2   0   0   0   0   2   0   2   2   0   0   2   2   2   0   2   2   0   2   0   2   2   0   0   2   2   2   0   0   2   0   2   2   2   2   0   0   2   0   2   2   2   2   2   2   2   2   0   0   2   0   0   0   2   2   0   0   0   0   2   0   2   0   2   2   0   0   0   0   2   2   2   2   0   2   0   2   0   0   2
 MK-2-1                 2   2   2   2   0   2   0   2   0   0   2   0   0   0   2   0   2   0   2   0   2   0   0   0   0   0   0   2   0   0   2   0   2   2   2   0   2   0   2   2   0   2   2   0   0   0   0   2   2   2   2   2   0   2   2   2   0   0   2   2   0   2   2   2   2   0   0   0   0   2   0   2   2   0   2   0   2   2   0   0   2   2   2   0   2   2   0   0   2   0   2   2   2   2   2   0   0   2   2   2   2   0   2   2   0   0   0   2   2   0   0   0   2   0   0   0   2   0   2   0   2   0   0   2   0   2   2   2   2   2   0   0   0   2   0   0   2   2   0   0   2   0   2   2   2   0   0   2   2   2   0   0   0   2   2   0   2   2   0   2   0   2   2   0   2   0   0   0   0   2   0   0   2   2   0   2   2   0   2   2   2   2   2   2   0   2   2   2   0   2   0   2   0   2   0   0   2   0   2   0
 MK-2-2                 0   2   2   2   0   2   0   2   2   0   2   0   0   0   2   0   2   0   2   0   2   0   0   2   0   0   0   2   0   0   2   0   2   2   0   0   2   2   2   2   2   2   2   0   0   0   0   2   2   2   2   2   0   2   2   2   0   0   2   2   0   2   2   2   2   0   0   0   0   2   0   2   2   0   2   0   0   2   0   0   2   2   2   0   2   0   0   0   0   0   2   2   2   2   2   0   0   0   0   2   2   0   2   2   0   0   2   2   2   0   0   2   2   0   2   0   2   0   2   0   2   2   0   2   0   2   2   2   2   2   0   0   0   2   0   0   2   2   0   0   2   0   2   2   2   0   0   2   2   0   2   0   0   2   2   0   2   2   0   2   0   2   2   0   2   0   0   0   0   2   0   0   2   2   0   2   2   0   2   2   2   2   2   2   0   2   0   2   0   2   0   2   0   2   0   0   2   0   2   2
 MK-2-3                 0   2   2   2   0   2   0   2   2   2   2   0   0   0   2   2   2   0   2   0   2   0   0   2   0   0   0   2   0   0   2   0   2   2   0   0   2   2   2   2   2   0   2   0   0   0   2   2   2   2   2   2   0   2   2   2   0   0   2   2   0   2   2   2   2   0   0   0   0   2   0   2   2   2   2   2   0   2   0   0   2   2   2   0   2   0   0   2   0   0   2   2   2   2   2   0   0   0   0   2   2   2   2   2   2   0   2   2   0   0   0   2   2   0   2   0   2   0   2   0   2   2   0   2   0   2   2   2   2   2   0   2   0   2   0   0   2   2   0   0   2   0   2   2   2   0   0   2   2   0   2   0   0   2   2   0   2   2   0   2   0   2   2   0   2   0   0   0   0   0   0   0   2   2   0   2   2   0   2   2   2   2   2   2   2   2   0   2   2   2   0   2   0   2   0   2   2   0   2   2
 MK-2-4                 0   2   2   0   0   2   0   2   2   2   2   0   0   0   2   2   2   0   0   0   2   0   0   0   0   0   0   2   0   0   2   2   2   2   0   0   2   0   2   2   2   0   2   0   0   0   2   2   2   2   2   2   0   2   2   0   0   0   2   2   0   2   2   2   2   0   0   0   2   2   0   2   2   2   2   2   0   2   0   0   2   2   2   0   2   0   0   2   0   0   2   2   2   2   2   0   2   0   0   0   2   2   2   2   2   0   2   2   0   0   0   2   0   0   2   0   0   0   2   0   2   2   0   2   0   2   0   2   2   2   0   2   0   2   0   0   2   2   0   0   2   0   2   2   2   0   0   2   2   0   2   0   0   2   2   0   0   2   2   2   0   2   2   0   2   0   0   0   0   0   0   0   2   2   0   2   2   0   2   2   2   2   2   2   2   2   2   2   2   2   0   0   0   2   0   2   2   2   2   2
 MK-2-5                 0   2   2   0   0   2   0   2   2   2   2   0   0   0   2   2   2   2   0   0   2   0   0   0   0   0   0   2   0   0   2   2   2   2   0   0   2   0   0   2   2   0   2   0   0   0   2   2   2   2   2   2   0   2   2   0   0   0   2   2   2   2   2   2   2   0   0   0   2   2   2   2   2   0   2   2   2   2   0   0   2   2   0   0   2   0   0   2   2   0   2   0   2   2   2   0   2   2   0   0   2   2   2   2   2   0   2   2   0   0   0   2   0   0   2   0   0   2   2   0   0   2   0   0   0   2   0   2   2   2   0   2   2   2   0   0   2   2   0   0   2   0   0   2   0   0   0   2   2   0   2   0   0   2   2   0   0   2   2   2   0   0   2   0   2   0   0   0   0   0   0   0   2   2   0   2   2   0   2   2   2   2   2   2   2   2   2   2   2   2   0   0   0   2   0   2   2   2   2   2
 MK-2-6                 2   2   2   0   0   2   0   2   2   2   2   0   0   0   2   2   0   0   0   0   2   0   0   0   0   0   0   2   0   0   2   2   2   2   0   0   2   2   0   2   2   0   2   0   0   0   2   2   2   2   2   2   0   0   2   0   0   0   2   2   2   2   2   2   2   0   0   0   2   2   2   2   2   0   2   2   2   2   2   0   2   2   0   2   2   0   0   2   0   0   2   0   2   2   2   0   2   2   0   0   2   2   2   0   2   0   2   2   0   0   2   2   0   0   2   0   0   2   2   0   0   2   0   0   0   2   2   2   2   2   0   2   2   2   0   0   2   2   0   0   2   0   0   2   0   0   0   2   2   0   2   0   0   2   2   0   0   2   2   2   0   0   2   0   2   0   0   2   0   0   0   0   2   2   0   2   2   0   2   2   2   2   2   2   2   2   2   2   2   2   0   0   0   2   0   2   2   2   2   2
 MK-2-7                 2   2   0   0   0   2   0   2   2   2   2   0   0   0   2   2   0   0   0   0   2   2   2   0   0   0   0   2   2   0   2   2   0   2   0   0   2   2   0   2   2   0   2   0   0   0   0   2   0   2   2   2   0   0   2   0   0   0   2   2   0   2   2   2   2   0   0   0   2   2   2   2   2   0   0   2   2   2   2   0   2   2   0   0   2   0   0   2   0   0   2   0   2   2   2   0   2   2   0   0   2   2   2   0   2   0   2   2   0   0   2   2   0   0   2   0   0   2   2   0   0   2   2   2   0   2   2   2   2   2   0   2   2   2   0   0   2   2   0   0   2   0   0   0   0   0   0   2   2   0   2   0   0   2   2   0   0   2   2   2   0   0   2   0   2   0   0   2   0   0   0   0   2   2   0   2   2   0   2   0   2   2   2   2   2   2   2   2   2   2   0   2   0   2   0   0   2   2   2   2
 MK-2-8                 0   2   0   0   0   2   0   2   2   2   2   0   0   0   2   2   0   0   2   0   0   2   2   0   0   0   0   0   2   0   2   2   0   2   0   0   2   2   0   2   0   0   2   0   0   2   0   2   0   2   0   2   2   0   2   0   2   0   2   2   0   0   2   2   2   0   0   2   2   2   2   2   2   0   0   2   2   0   2   0   2   2   0   0   0   2   0   2   0   2   0   0   2   2   2   0   2   2   0   0   2   2   2   0   2   0   2   2   0   0   2   2   0   0   2   0   0   2   2   2   0   2   0   2   0   2   2   2   2   2   0   2   0   2   0   0   2   2   0   0   2   0   0   0   0   0   0   2   2   0   2   0   0   2   2   0   0   2   2   2   0   0   0   0   2   0   0   0   0   0   0   0   2   2   0   2   2   0   2   0   2   2   2   2   2   2   2   2   0   2   0   2   0   2   0   0   2   2   2   2
 MK-2-9                 0   2   0   0   2   2   0   2   2   2   2   0   0   0   2   2   0   0   2   0   0   0   2   0   0   0   0   0   0   0   2   2   0   2   0   0   2   2   0   2   0   0   2   0   0   2   0   2   0   2   0   2   2   0   2   0   0   0   2   2   0   0   2   2   0   0   0   2   2   2   2   0   2   0   0   2   2   0   2   0   2   2   0   0   0   2   0   2   0   2   0   0   2   2   2   0   2   2   0   0   2   2   2   0   2   0   2   2   0   0   2   2   0   0   2   2   0   2   2   0   2   2   2   0   0   2   2   2   2   2   0   2   2   2   0   0   0   2   0   0   2   0   0   0   0   0   0   2   2   0   2   0   0   2   2   0   0   2   2   2   0   0   0   2   2   2   0   0   0   0   0   0   0   2   0   2   2   0   2   0   2   2   2   2   2   2   0   2   0   2   0   2   0   2   0   0   2   2   2   2
 MK-2-10                0   2   0   0   2   2   0   2   0   2   2   0   0   2   2   2   0   0   0   0   0   0   0   2   0   0   0   0   0   0   2   2   2   2   2   0   2   2   0   2   2   0   2   0   0   0   0   2   0   2   0   2   2   2   2   0   2   0   2   2   0   0   2   2   0   0   0   2   2   2   2   0   2   0   0   2   2   0   2   0   2   2   0   2   0   2   0   2   0   2   0   0   2   2   2   0   0   2   0   0   2   2   0   2   2   0   2   2   0   0   0   2   0   0   2   2   0   2   2   0   0   2   2   0   2   0   2   2   2   2   0   2   2   2   0   0   2   2   0   0   0   0   0   0   0   0   0   2   2   0   2   0   2   2   2   0   0   2   0   2   0   0   0   2   2   2   0   2   2   0   0   0   0   2   0   2   2   0   2   0   2   2   2   2   2   2   0   2   0   2   0   2   0   2   0   0   2   2   2   2
 MK-2-11                0   2   0   0   2   2   0   2   0   2   2   0   0   2   2   2   0   0   0   0   0   0   0   2   0   0   2   2   0   0   2   2   2   2   2   0   2   2   0   2   2   2   2   0   0   0   0   2   0   2   0   0   2   2   2   0   2   0   2   2   2   0   2   2   0   0   0   2   2   2   2   2   2   0   0   2   2   0   2   0   2   2   0   2   0   2   0   2   0   2   0   0   2   0   2   2   0   2   0   0   2   2   0   0   2   2   2   2   0   0   2   2   0   0   2   2   0   2   2   2   0   2   0   0   2   0   2   2   2   2   0   2   2   2   0   0   2   2   0   0   0   2   0   2   0   0   0   2   2   0   2   0   2   2   2   0   0   0   0   0   0   0   0   2   2   2   2   2   2   0   0   0   2   2   0   2   0   0   2   0   2   2   2   0   2   2   0   2   0   0   0   2   0   0   0   0   2   2   2   2
 MK-2-12                2   2   0   0   2   2   0   2   0   2   2   2   0   2   2   2   0   0   0   0   0   2   0   2   0   0   2   2   0   0   2   2   2   2   2   2   2   2   0   2   2   2   0   0   0   0   0   2   0   2   0   0   2   2   2   0   2   0   2   2   2   0   2   2   0   0   0   2   0   0   2   2   2   0   0   2   2   2   2   0   2   2   0   2   0   2   0   2   0   2   0   0   0   0   2   2   0   0   0   0   2   2   0   0   2   2   2   2   0   0   2   2   0   2   2   2   0   2   2   2   0   2   2   2   2   0   2   2   2   2   0   2   2   2   0   0   0   2   0   0   2   2   0   2   0   0   0   2   2   0   2   0   2   2   2   0   0   0   2   0   2   0   0   2   2   2   2   2   2   0   0   0   2   2   0   2   0   0   2   0   2   0   2   0   2   2   0   2   0   0   0   2   0   0   0   0   2   2   2   2
 MK-2-13                0   0   0   0   0   2   2   2   0   2   2   2   0   2   2   2   0   0   0   0   0   2   0   0   0   0   2   2   0   0   2   2   2   0   2   2   2   0   0   2   2   2   0   0   0   0   0   2   0   2   0   2   2   2   2   0   2   0   2   2   2   0   2   2   0   0   0   2   0   2   2   0   2   0   0   2   0   2   2   0   2   2   0   2   0   2   0   2   0   0   0   0   2   0   2   2   0   2   0   0   2   2   0   0   2   2   2   2   0   0   2   2   0   2   2   2   0   2   0   2   2   2   0   2   2   0   2   2   2   2   0   2   2   0   0   0   0   2   0   0   2   2   0   2   0   0   0   2   2   2   2   0   2   2   2   0   0   2   2   0   2   0   0   2   2   2   2   2   2   0   0   0   2   2   0   2   0   0   2   0   2   0   2   0   2   2   0   2   0   0   0   2   0   0   0   2   2   2   2   2
 MK-2-14                0   0   0   2   0   2   2   2   2   2   2   2   2   2   2   2   0   0   0   0   0   2   0   0   0   0   2   2   0   0   2   2   2   0   2   2   0   0   0   2   2   2   0   0   0   0   0   2   0   2   0   2   2   0   0   0   2   2   2   2   2   2   0   2   0   0   0   2   0   2   2   0   2   0   0   2   0   2   2   0   0   0   0   2   0   0   2   0   0   0   0   0   2   0   2   2   2   2   0   0   2   2   0   0   2   2   2   2   0   0   2   2   0   2   2   2   0   2   0   2   0   2   0   2   2   0   2   2   2   2   0   2   2   0   0   0   0   2   0   0   0   2   0   2   0   0   0   2   2   2   2   0   2   2   2   2   2   2   2   0   2   0   0   2   2   2   2   2   2   0   0   2   2   2   2   0   0   0   2   2   2   0   2   0   2   2   0   2   0   0   0   2   0   0   0   2   2   2   2   2
 MK-2-15                0   0   0   2   0   2   2   2   2   2   2   2   2   2   2   2   0   0   0   0   0   2   0   0   0   0   0   2   0   0   2   2   2   0   2   2   0   0   0   2   2   2   0   0   2   0   0   2   0   2   0   2   0   0   0   0   2   2   2   0   2   2   0   2   0   0   0   2   0   2   2   0   0   0   2   2   0   2   2   2   0   0   0   2   2   0   2   0   0   0   0   2   2   0   2   2   2   2   0   0   2   2   0   0   2   2   2   0   2   0   2   2   0   2   2   2   0   2   0   2   0   2   0   2   2   0   2   2   2   2   0   2   2   0   0   0   0   2   0   0   0   0   0   2   2   0   0   2   2   2   2   2   2   0   2   2   2   2   2   0   2   0   0   0   2   2   2   2   2   0   0   2   2   2   2   0   0   0   2   0   2   0   2   2   2   2   0   2   0   2   0   2   0   0   0   2   2   2   2   2
 MK-2-16                0   0   0   2   0   2   2   2   2   2   0   2   2   2   2   2   0   0   0   0   0   2   0   0   0   2   0   2   0   0   2   2   2   0   2   2   0   0   0   2   2   2   0   0   2   2   0   2   0   2   0   2   0   0   0   0   2   2   0   0   2   2   0   2   0   0   0   2   0   2   2   0   0   0   2   0   0   2   2   2   0   0   0   2   0   0   0   0   0   0   0   0   2   0   2   0   2   2   0   2   0   2   0   0   2   2   2   0   2   0   2   2   0   0   0   0   0   2   0   2   0   2   0   2   2   0   2   0   0   2   2   2   2   0   0   0   0   2   0   0   0   0   0   2   2   0   0   2   2   2   0   2   2   0   0   2   2   2   2   2   2   2   0   0   2   2   2   2   0   0   0   2   0   2   2   0   0   0   2   0   2   0   2   2   2   0   0   2   0   2   0   0   0   0   0   2   2   2   0   2
 MK-3-1                 0   0   2   2   2   2   0   2   2   2   0   2   0   0   0   0   2   2   2   2   2   0   0   2   2   2   2   2   2   0   2   0   0   2   2   0   0   0   0   0   0   2   0   2   0   0   2   0   2   2   2   0   2   0   0   2   2   2   2   0   2   0   2   0   0   2   2   0   0   0   2   2   2   2   2   2   0   2   0   2   0   0   2   0   2   2   2   0   0   2   0   0   2   2   2   0   0   0   2   0   2   2   2   2   0   0   0   0   2   2   0   0   0   2   0   2   2   0   0   0   2   2   0   2   0   2   2   2   2   0   2   2   2   0   2   2   0   0   0   0   0   2   0   2   2   2   2   0   2   2   2   0   2   2   0   0   0   0   2   2   2   0   2   0   2   2   0   2   2   2   2   2   0   2   0   0   0   2   2   2   0   0   2   2   2   0   2   0   2   0   2   0   2   0   0   2   2   0   0   2
 MK-3-2                 0   0   2   2   2   2   0   2   2   2   0   0   0   0   0   0   2   2   2   2   0   0   2   0   2   2   2   2   2   0   2   2   2   2   2   0   0   0   0   0   0   2   0   0   0   0   2   0   2   2   2   0   2   0   0   2   2   2   2   0   2   0   2   0   0   2   2   0   0   0   2   2   2   2   2   2   0   2   0   2   0   2   2   0   2   2   2   2   0   2   0   0   2   2   2   0   2   0   2   0   2   2   2   2   0   0   2   0   2   2   0   0   0   2   0   2   2   2   0   2   2   2   0   2   0   2   2   2   2   0   2   2   2   0   2   2   0   0   0   0   0   2   0   2   2   0   2   0   2   2   2   0   2   2   0   0   0   0   2   2   2   0   2   0   0   2   2   2   2   0   2   2   0   2   2   0   0   2   0   2   2   0   2   2   0   0   2   0   0   0   2   0   2   0   0   2   0   0   0   2
 MK-3-3                 0   0   2   2   2   2   0   2   0   2   0   0   0   0   0   0   0   0   2   2   0   0   2   2   2   2   2   2   2   0   2   2   2   2   2   0   0   0   0   2   0   2   0   0   0   0   2   0   2   2   2   0   2   0   0   2   2   2   2   0   2   0   2   0   0   2   2   0   0   0   2   2   2   0   2   2   0   2   0   2   0   2   0   0   2   2   2   2   0   2   0   0   2   2   2   0   2   2   2   2   2   2   2   2   0   2   2   0   2   0   0   0   0   2   2   2   2   2   0   2   2   2   0   2   0   2   2   2   2   0   2   2   2   0   2   0   0   0   0   0   0   2   0   2   2   0   2   0   2   2   2   0   2   0   2   0   0   0   2   2   2   0   2   0   0   2   2   2   2   0   0   2   0   2   2   0   2   2   0   2   2   2   2   2   0   0   2   0   0   2   2   0   2   0   0   2   0   0   0   2
 MK-3-4                 0   0   2   2   2   0   2   2   0   2   0   0   0   0   0   0   0   0   2   0   0   0   2   2   2   2   2   2   2   0   2   2   2   2   0   0   0   0   0   2   2   2   2   0   0   2   2   0   0   2   2   2   2   0   0   2   2   2   2   0   2   0   2   0   0   2   2   0   0   0   2   2   2   0   2   2   0   2   0   2   0   2   0   0   2   2   2   2   0   2   0   0   2   2   2   0   2   2   2   2   2   0   2   2   0   2   2   0   2   0   0   0   2   2   2   0   2   2   2   0   2   2   0   2   0   0   0   2   2   2   2   2   2   0   2   0   0   0   0   0   0   2   0   2   2   2   2   0   2   2   2   0   2   2   2   0   2   0   2   2   2   0   2   0   0   2   2   2   2   0   0   2   0   2   2   0   2   2   0   0   2   2   2   2   0   0   2   0   2   2   2   0   2   0   2   2   0   0   0   0
 MK-3-5                 0   0   0   0   2   2   2   2   0   2   0   0   0   0   2   2   0   0   2   0   2   0   2   2   2   2   0   2   2   0   2   2   2   2   0   0   0   0   0   2   2   2   2   0   0   2   0   0   0   2   2   2   2   0   0   2   2   0   2   0   2   0   2   0   2   2   2   0   0   0   2   2   2   0   2   2   0   2   0   2   0   2   0   0   2   2   2   2   0   2   0   0   2   2   2   0   2   2   2   2   2   0   2   2   0   2   2   0   2   0   0   0   2   0   2   0   2   0   2   0   2   2   0   2   0   0   0   2   2   2   2   0   2   0   2   0   0   0   0   0   0   2   0   2   2   2   0   0   2   2   0   0   2   2   2   0   2   0   2   2   2   0   2   0   0   2   2   2   2   0   0   2   0   2   2   0   2   2   0   0   2   2   2   2   0   0   2   0   2   2   2   2   0   0   2   2   0   0   0   0
 MK-3-6                 0   0   0   0   2   2   2   2   0   2   0   0   0   0   2   2   0   0   0   0   0   2   0   2   0   0   0   2   2   0   0   0   2   2   0   0   0   0   0   2   2   2   2   0   0   2   0   0   0   2   2   2   2   0   0   2   2   0   2   0   2   2   2   0   2   2   2   0   0   0   2   2   2   0   2   2   0   0   0   2   0   2   0   0   2   2   0   2   0   2   0   0   2   2   2   0   2   2   2   2   2   0   2   2   0   2   2   0   2   0   0   0   2   0   2   2   2   0   2   0   2   2   0   2   0   0   0   2   2   2   2   0   2   0   0   0   0   0   0   0   0   2   0   2   2   2   0   0   2   0   0   0   2   0   2   0   2   0   2   2   2   0   2   0   2   2   2   2   2   0   0   2   0   2   0   0   2   0   0   2   2   2   2   2   0   0   2   0   2   2   2   2   0   0   2   2   0   0   0   0
 MK-3-7                 0   0   0   2   2   2   2   2   0   2   0   0   0   0   2   2   0   0   0   0   0   2   0   2   0   2   0   0   2   0   0   0   2   2   0   0   0   0   0   2   2   2   2   0   0   2   0   0   0   2   2   0   2   0   0   2   2   0   2   0   2   2   2   0   2   2   2   0   2   0   2   2   0   0   2   2   0   0   0   2   2   2   0   0   2   2   0   0   0   2   0   2   2   2   2   2   2   2   2   2   2   0   2   0   0   2   2   0   2   0   0   0   2   0   2   2   2   0   0   0   2   2   0   2   0   0   0   2   2   2   2   0   2   0   0   0   0   0   0   0   0   2   0   2   2   2   0   0   2   2   2   0   2   0   2   0   2   0   2   2   0   0   2   0   2   2   2   2   2   0   0   2   0   2   0   0   2   0   0   2   2   2   2   2   0   0   2   0   2   2   2   2   2   0   2   2   0   0   0   2
 MK-3-8                 0   0   2   2   2   2   2   2   0   2   0   0   0   0   2   2   0   0   0   0   0   2   2   2   0   0   0   0   2   0   0   2   2   2   2   0   0   0   0   0   2   2   2   0   0   2   0   0   0   0   2   0   2   0   0   2   2   0   2   2   2   2   2   0   2   2   2   0   2   0   2   2   2   0   2   2   0   0   0   2   2   2   0   0   2   2   0   0   0   2   0   2   2   2   2   2   2   0   2   2   2   0   2   0   0   2   2   0   2   0   0   0   2   0   2   2   2   0   0   0   2   2   0   2   0   0   0   2   2   2   2   0   2   2   0   0   0   0   2   0   0   2   0   2   2   2   0   0   0   2   2   0   2   2   2   0   2   0   2   2   0   0   2   2   2   2   2   2   2   0   0   2   0   2   0   2   2   0   0   2   2   2   2   2   0   0   2   0   0   2   2   2   2   0   2   2   2   0   0   2
 MK-3-9                 0   0   0   2   2   2   2   2   0   2   0   0   0   0   2   2   0   0   0   0   0   0   2   2   0   0   0   0   2   2   0   2   2   2   0   0   0   0   0   0   2   2   0   0   0   2   0   0   0   0   2   0   2   0   2   2   2   0   2   2   2   2   2   0   2   2   2   0   2   0   2   2   2   0   2   2   0   0   0   2   0   2   0   0   2   2   0   0   0   2   0   2   2   2   2   2   2   0   2   2   2   0   2   0   0   2   2   0   2   0   2   0   0   0   2   2   2   0   0   0   2   2   0   2   0   0   0   2   2   2   2   0   2   2   0   0   0   0   2   0   0   2   0   2   2   2   0   0   0   2   2   0   2   2   2   0   2   0   2   2   0   0   2   2   2   2   2   2   0   0   0   2   0   2   0   2   2   0   0   2   2   2   2   2   0   0   2   0   0   2   0   2   2   0   2   2   2   0   0   2
 MK-3-10                0   0   0   2   2   2   2   2   0   2   0   2   0   0   2   2   0   0   0   2   0   0   2   2   0   0   0   0   2   0   2   2   2   2   0   0   2   0   0   0   2   2   0   2   2   2   0   0   0   0   0   0   2   0   0   2   2   0   2   2   2   2   2   0   2   2   2   0   0   0   0   2   2   0   2   2   0   0   2   2   0   0   0   0   2   0   0   0   0   2   0   2   2   2   2   2   2   0   2   2   2   0   2   0   0   2   0   2   0   0   2   0   0   0   2   2   2   0   0   0   2   2   0   2   0   0   0   2   2   2   2   0   2   2   0   0   0   0   2   0   0   2   0   2   2   2   0   0   0   2   2   0   2   2   2   0   2   0   2   2   0   0   0   2   0   2   2   2   0   0   0   2   0   2   0   0   2   0   0   2   0   2   2   2   0   0   2   2   0   2   0   2   2   0   2   2   2   0   0   2
 MK-3-11                0   0   0   2   2   2   2   0   0   2   0   2   0   0   2   2   2   0   0   2   0   0   2   2   0   0   0   0   2   0   2   2   2   2   0   0   2   0   0   0   2   2   0   0   2   2   2   0   0   0   0   0   2   0   0   2   2   0   2   2   2   2   2   0   2   2   2   0   0   0   0   2   2   0   2   2   0   0   2   2   0   0   0   0   2   0   0   0   0   2   0   2   2   2   0   2   2   0   2   2   2   0   2   2   0   2   0   2   0   0   2   0   0   0   2   2   2   0   0   0   2   2   0   2   0   2   0   2   2   2   2   0   2   2   0   0   0   0   2   0   0   2   0   2   2   2   0   2   0   2   2   0   2   2   2   0   2   0   2   2   0   2   2   2   0   2   2   2   0   0   0   0   2   2   0   0   0   0   0   2   0   2   2   2   0   0   2   0   0   0   0   0   2   0   2   2   2   0   0   2
 MK-3-12                0   0   0   0   2   2   2   2   0   2   0   2   0   0   2   2   0   0   0   0   0   0   2   2   0   0   0   0   2   0   2   2   2   0   0   0   2   0   0   0   2   2   0   0   2   2   2   0   0   0   0   0   2   2   0   2   2   0   2   2   2   2   2   0   0   2   2   0   0   0   0   2   0   0   2   2   0   0   2   2   0   0   2   0   2   0   0   0   0   2   0   2   2   2   0   2   2   0   2   2   2   0   2   2   2   2   0   2   0   0   2   0   0   0   2   2   2   0   0   0   2   2   0   2   0   2   0   2   2   2   2   0   2   2   0   0   0   0   0   0   0   2   0   2   2   2   0   2   0   0   2   0   2   2   2   0   2   0   2   2   0   2   2   2   0   2   2   2   0   0   0   0   2   2   0   0   0   0   0   2   0   2   2   2   0   0   2   0   0   0   0   2   2   0   2   2   2   0   0   2
 MK-3-13                0   0   0   0   0   2   2   2   0   2   0   2   0   0   2   2   0   0   0   0   0   0   2   2   0   0   0   0   0   0   2   2   0   0   0   0   2   0   0   0   2   2   0   0   0   2   2   0   0   0   0   0   2   2   0   2   2   0   2   2   2   2   2   0   0   0   2   0   0   0   0   2   0   0   2   2   0   0   2   2   0   0   2   0   2   0   0   0   0   2   2   2   0   2   0   2   2   2   2   2   2   0   2   2   2   2   0   0   0   0   2   0   2   0   2   2   0   0   0   0   2   2   0   2   0   2   0   2   0   2   2   0   2   2   0   0   0   0   0   0   0   2   0   2   0   2   0   2   2   0   2   0   2   2   2   0   2   0   2   2   0   2   2   0   0   2   2   2   0   2   0   0   2   2   0   0   0   0   2   0   0   2   2   2   0   0   2   0   0   2   0   2   2   0   2   2   2   2   2   2
 MK-3-14                2   0   0   0   0   2   2   2   0   0   0   2   0   2   2   2   0   0   0   0   2   0   2   2   0   0   0   0   2   0   2   2   0   0   0   0   2   0   0   0   2   2   0   0   0   2   2   0   0   0   2   0   2   2   0   2   2   2   2   2   2   2   2   0   0   2   2   0   0   0   0   2   0   0   2   2   0   0   2   2   0   0   2   2   2   0   0   0   0   2   2   2   0   2   0   2   2   2   2   2   2   0   2   2   0   2   0   0   0   0   2   0   2   0   2   2   0   0   0   0   2   2   0   2   0   2   0   2   0   2   2   0   2   2   0   0   0   0   0   0   0   2   2   2   0   2   0   2   2   0   2   0   2   2   2   0   2   2   2   2   0   2   2   0   0   2   0   2   0   2   0   0   2   2   0   0   2   0   2   0   0   2   2   2   0   0   2   0   0   2   0   2   2   2   2   0   2   2   2   2
 MK-3-15                2   2   0   0   0   2   2   2   0   0   0   2   0   2   2   2   0   0   2   0   2   2   0   0   0   0   0   2   2   0   2   2   0   2   0   0   2   2   0   0   2   2   0   0   0   2   2   0   0   0   2   0   2   0   2   2   2   2   2   2   2   2   2   0   0   2   2   0   0   0   0   2   0   0   2   0   0   0   2   2   0   0   2   2   2   0   0   2   0   2   2   2   0   2   0   2   2   2   2   2   0   0   0   2   0   2   0   0   0   0   2   0   2   0   2   2   0   0   0   2   2   2   0   2   0   2   0   2   0   2   2   0   2   2   0   2   0   0   0   2   0   2   2   2   2   2   2   2   2   0   2   0   2   2   2   0   2   0   2   2   0   2   2   0   0   2   0   2   0   2   0   0   0   2   0   0   2   0   2   0   0   2   0   2   0   0   2   0   0   2   0   2   2   2   2   0   0   2   2   2
 MK-3-16                2   2   0   0   2   2   2   2   0   0   0   2   0   2   2   2   0   0   2   0   2   2   0   0   0   0   0   2   2   0   2   2   0   2   0   2   0   0   0   0   2   2   0   0   0   2   2   0   0   0   2   0   2   0   2   0   2   2   2   2   2   2   0   2   0   2   2   0   0   0   0   2   2   0   2   0   0   0   2   2   0   0   2   2   2   0   0   0   0   2   2   2   0   2   0   2   2   2   2   2   0   2   0   2   0   2   0   2   0   0   2   0   2   0   2   2   0   0   0   0   2   2   2   2   0   2   0   2   0   2   2   0   2   2   0   2   2   0   0   2   0   2   2   2   2   2   2   2   2   0   2   0   2   2   2   0   2   0   2   2   0   2   2   0   0   2   0   0   0   2   0   0   0   2   0   0   2   0   2   0   0   2   0   2   0   0   2   0   0   0   0   2   2   2   0   0   0   2   2   2
 MK-4-1                 2   2   0   2   0   2   0   0   0   0   0   0   0   2   0   0   2   0   0   2   0   0   0   2   0   0   0   0   2   0   0   0   2   2   0   2   2   0   2   0   0   0   0   2   2   0   2   0   0   2   0   0   2   2   2   0   0   0   0   2   2   0   2   2   2   2   0   2   2   2   0   0   0   0   0   0   0   0   0   0   2   0   2   2   2   2   2   2   0   0   0   0   2   0   0   0   0   2   0   0   0   2   2   0   0   2   2   0   2   0   2   2   2   0   0   0   0   2   0   0   2   2   2   2   2   0   0   2   0   0   2   0   2   0   2   2   0   0   0   0   2   0   2   0   2   0   0   0   0   0   0   2   0   0   0   2   0   0   2   0   2   2   2   2   2   2   0   2   0   2   2   2   2   0   2   2   2   2   0   0   2   0   2   2   0   2   2   0   0   0   0   0   0   2   0   0   2   2   2   0
 MK-4-2                 2   0   0   0   0   2   0   0   0   0   0   0   0   0   0   0   2   0   0   2   0   0   0   0   0   0   0   0   2   0   0   0   0   2   0   2   2   0   2   0   0   0   0   2   2   0   2   0   0   2   0   0   0   2   0   0   0   2   0   2   2   0   2   2   2   0   0   2   2   2   0   0   0   0   0   0   2   0   0   0   2   2   2   2   2   2   2   2   2   0   0   2   2   0   0   0   0   2   0   2   0   2   2   0   0   2   2   0   2   0   2   2   2   0   0   0   0   2   0   0   2   2   2   2   2   2   0   2   0   0   0   0   2   0   2   2   0   0   0   0   2   0   2   2   2   0   2   0   0   0   0   2   0   0   2   2   0   0   2   0   2   2   2   2   2   2   2   2   0   2   2   2   2   0   2   2   2   2   0   0   2   0   2   2   0   0   2   2   0   0   0   0   0   2   0   0   2   2   2   0
 MK-4-3                 2   0   0   0   0   2   0   0   0   0   2   0   0   0   0   0   2   0   2   2   2   0   0   0   0   0   0   0   2   0   0   0   0   2   0   2   2   0   2   0   0   0   0   2   2   0   2   0   0   2   0   2   0   2   0   0   0   2   0   0   2   0   0   2   2   0   0   2   2   2   0   0   0   0   0   0   2   0   0   0   2   2   2   2   2   2   2   2   2   0   0   2   2   0   0   0   0   2   2   2   0   2   2   2   0   2   2   0   2   0   2   2   2   0   0   0   0   2   0   0   2   2   2   2   2   2   0   2   0   0   0   0   0   2   2   2   0   2   0   0   0   0   2   2   2   0   2   0   0   0   0   2   0   0   2   2   0   0   0   0   2   2   2   2   2   2   2   0   2   2   0   2   2   0   2   2   2   2   0   0   2   0   2   0   0   0   2   2   0   0   0   0   0   2   0   0   2   0   2   2
 MK-4-4                 2   0   2   0   0   2   0   0   0   0   2   0   2   0   0   2   2   2   0   0   2   0   0   0   0   0   0   0   2   0   0   0   0   2   0   2   2   0   2   0   2   0   0   2   2   0   2   0   0   2   0   2   0   0   0   0   0   2   2   0   2   0   0   2   2   0   0   2   2   2   0   0   0   0   0   0   0   0   0   0   2   2   0   2   2   2   2   2   2   0   0   2   2   2   0   0   0   2   2   2   0   0   2   2   0   2   2   0   0   0   2   2   2   0   0   0   0   2   0   0   2   2   2   2   2   2   0   2   0   0   0   0   0   0   0   2   0   2   0   0   0   0   2   2   2   0   2   2   0   0   0   2   0   0   2   2   0   0   0   0   2   2   0   2   2   2   2   0   2   2   0   2   2   0   2   2   2   2   2   0   2   0   2   0   0   0   2   2   0   0   0   0   0   2   0   0   2   0   2   2
 MK-4-5                 2   0   2   2   0   2   0   0   2   0   2   0   0   0   0   2   2   2   2   0   2   0   0   0   0   0   0   2   2   0   2   0   0   2   0   2   2   0   2   0   2   0   0   2   2   0   2   0   0   2   0   2   0   0   0   0   0   2   2   0   2   0   0   2   2   0   0   2   2   2   0   0   0   0   0   0   0   0   0   0   2   0   0   2   2   2   2   2   2   0   0   2   2   2   0   0   0   2   2   2   0   0   2   2   0   2   2   0   0   0   2   2   2   0   0   0   0   2   0   0   2   2   2   2   2   2   0   0   0   2   0   0   0   0   0   2   0   2   0   0   0   0   2   2   2   0   2   2   0   0   0   2   0   0   2   2   2   0   2   0   2   2   0   2   2   2   2   0   2   2   0   2   2   0   2   2   2   2   2   0   2   0   0   0   2   0   2   2   0   0   0   0   0   2   0   0   0   0   2   2
 MK-4-6                 2   0   2   2   0   2   0   0   2   0   2   0   0   0   0   2   2   2   2   0   2   0   0   0   0   0   2   2   2   0   2   0   0   2   0   2   0   0   2   0   2   0   0   2   2   0   2   0   0   2   0   2   0   0   0   0   0   2   2   2   2   0   0   2   2   0   0   2   2   2   0   0   0   0   0   0   0   0   0   0   2   0   0   2   2   2   2   2   2   0   0   0   2   0   0   0   0   2   2   2   0   0   0   2   0   2   2   0   0   0   2   2   0   0   0   0   0   2   0   0   2   2   2   2   2   2   0   0   0   2   2   0   0   0   0   2   0   2   0   0   0   0   2   2   2   0   2   2   0   0   0   2   0   2   2   2   2   0   2   0   2   2   2   2   2   2   2   0   2   2   0   2   2   0   2   2   2   2   2   0   2   0   0   0   2   0   2   2   0   0   0   0   0   2   0   0   0   0   2   0
 MK-4-7                 2   0   0   2   0   0   0   0   2   0   2   0   0   0   0   2   2   2   2   0   2   0   0   0   0   0   2   2   2   0   2   0   0   0   0   2   0   0   2   0   2   0   0   2   2   0   2   0   0   2   0   2   0   2   2   0   0   2   0   0   2   0   0   2   2   0   0   2   2   2   0   0   0   0   0   0   0   0   0   0   2   0   0   2   2   2   2   2   2   0   0   0   2   0   0   0   2   2   2   2   0   0   0   2   0   2   2   0   0   0   2   2   0   0   0   0   0   2   0   0   2   2   2   2   2   2   0   0   0   2   0   0   0   0   0   2   0   2   2   0   0   2   2   2   2   0   2   2   2   0   0   2   0   2   2   2   2   0   2   2   2   2   0   2   2   2   2   2   2   2   0   2   2   0   2   0   2   2   2   2   2   0   0   0   2   0   2   2   0   0   0   0   0   2   0   0   0   0   2   0
 MK-4-8                 2   0   0   2   2   0   0   2   0   0   2   0   0   2   0   2   2   2   2   0   0   0   0   0   0   0   0   2   2   0   2   0   0   0   0   2   0   0   2   0   2   0   2   2   2   0   2   0   0   2   0   2   0   0   2   0   0   2   0   0   2   0   0   0   2   2   0   2   2   2   0   0   0   0   0   0   0   0   0   0   2   0   0   2   2   2   2   2   2   2   0   0   2   0   0   0   2   0   2   2   0   0   0   2   0   2   2   0   0   0   2   2   0   0   0   0   0   0   0   0   2   2   2   2   2   2   0   0   0   2   0   2   0   0   0   2   0   2   2   0   0   2   0   2   2   0   2   2   2   0   0   2   0   2   2   0   2   0   2   2   2   2   2   2   2   2   2   2   2   2   0   2   2   0   2   0   2   2   2   0   2   0   0   0   2   0   2   2   2   0   0   0   0   2   0   0   0   0   2   0
 MK-4-9                 2   0   0   2   2   0   2   2   0   0   2   0   2   2   0   0   2   2   2   0   0   0   2   0   0   0   0   2   0   0   2   0   0   0   0   2   0   0   2   0   2   0   2   2   2   0   2   0   0   2   0   2   0   2   2   0   0   2   0   0   2   2   0   0   2   2   0   2   2   2   0   0   0   0   0   0   0   0   0   0   2   0   0   2   2   2   2   2   2   2   0   0   2   0   0   0   2   0   2   2   0   0   0   2   0   2   0   0   0   0   2   2   0   0   0   0   0   0   0   0   0   2   2   2   0   2   0   0   0   2   0   2   0   2   0   2   0   2   2   0   0   0   0   2   2   0   2   2   2   0   0   2   0   2   2   0   2   0   2   2   2   2   2   2   2   2   2   0   2   2   0   2   2   0   2   0   0   2   2   0   2   0   0   0   2   0   2   2   2   0   0   0   0   2   2   0   0   2   2   2
 MK-4-10                2   2   0   2   2   2   2   2   0   0   2   0   0   2   0   2   2   2   2   0   2   0   2   0   0   0   0   2   0   0   2   2   2   0   0   2   2   0   0   0   0   0   2   2   2   2   2   0   0   0   0   2   0   2   2   0   0   2   0   0   2   2   0   0   2   2   0   2   2   2   0   0   0   0   0   0   0   0   0   0   2   0   0   2   0   2   2   0   2   2   0   0   2   0   0   0   2   0   2   2   0   0   0   2   0   2   0   0   0   0   2   2   0   0   0   0   0   0   0   0   0   2   2   2   0   2   0   0   0   2   0   2   0   2   0   2   0   2   2   0   0   0   0   2   2   0   2   0   2   0   0   2   0   2   2   0   2   0   2   0   2   2   0   2   2   2   0   0   2   2   0   2   2   0   2   0   0   2   2   0   2   0   0   0   2   0   2   2   2   0   0   0   0   2   2   0   0   2   2   2
 MK-4-11                2   2   0   2   0   2   2   2   2   0   2   0   0   2   0   2   2   2   2   0   2   2   0   0   0   0   0   2   0   2   2   2   2   0   0   2   2   2   0   0   0   0   2   2   2   2   2   0   0   0   0   2   0   0   2   0   0   2   0   0   2   0   0   0   2   2   0   2   2   0   0   2   0   0   0   0   2   0   0   0   2   0   0   2   0   2   2   0   2   2   0   0   2   0   0   0   2   0   2   2   0   0   0   0   0   2   0   0   0   0   2   2   0   0   0   0   0   0   0   0   0   2   2   2   0   2   0   0   0   2   2   2   2   0   0   2   0   2   2   2   0   0   0   2   2   0   2   0   0   0   2   2   0   2   2   0   2   0   2   0   2   2   0   2   2   2   0   0   2   2   0   2   0   0   2   0   0   0   2   0   2   0   0   0   2   2   0   2   2   0   0   0   0   0   2   0   0   2   2   2
 MK-4-12                2   2   0   2   0   2   2   2   2   0   2   0   0   2   0   2   2   2   2   0   2   2   2   0   0   0   0   2   0   2   2   0   2   0   2   2   2   0   0   0   0   0   2   2   2   2   2   0   0   0   0   2   0   0   2   0   0   2   0   0   2   0   0   0   2   2   0   2   2   0   0   2   0   2   0   2   2   0   0   0   2   0   2   2   2   2   2   0   2   2   0   0   2   0   0   0   2   0   2   2   2   0   0   0   0   2   0   0   0   0   2   0   0   0   0   0   2   0   0   0   0   2   2   2   2   2   0   0   0   2   2   2   2   0   0   2   0   2   2   2   0   0   2   2   2   0   2   0   0   0   2   2   0   2   2   0   2   0   2   0   2   2   0   2   2   2   0   0   2   2   0   2   0   0   2   0   0   2   0   0   2   0   0   0   2   2   0   2   0   0   0   0   0   2   0   0   0   2   2   2
 MK-4-13                2   2   0   2   0   0   2   2   2   0   2   0   0   0   0   2   2   2   0   0   2   2   2   0   0   0   0   2   0   2   2   0   2   0   2   2   2   0   0   0   0   0   2   2   0   2   2   0   2   0   0   2   0   0   2   0   2   2   0   0   2   0   0   0   2   0   0   2   2   0   0   2   0   0   0   2   2   0   0   0   2   2   2   2   0   2   2   0   2   2   0   0   0   0   0   2   2   2   2   2   2   0   0   0   2   2   2   0   0   2   0   0   0   0   0   0   0   0   0   0   0   2   2   2   2   2   0   0   0   0   2   2   2   0   0   2   0   2   2   0   0   0   2   2   2   2   0   2   0   0   2   2   0   2   2   0   2   0   2   0   2   2   0   2   2   2   0   2   2   2   0   2   0   0   2   0   0   2   0   0   2   0   0   0   2   2   0   2   0   0   0   2   2   2   0   0   0   2   2   2
 MK-4-14                2   2   2   2   0   0   2   2   2   0   2   0   0   0   2   2   2   2   0   0   2   2   2   0   0   0   0   2   2   2   0   0   2   0   2   2   0   0   0   0   0   0   0   2   0   2   2   0   2   0   0   2   0   0   2   0   2   2   0   0   2   0   0   0   2   0   0   2   2   2   0   2   2   0   0   2   2   2   0   0   2   2   2   2   0   2   2   0   2   0   0   0   0   0   0   2   2   2   0   2   2   0   0   2   2   2   2   0   0   2   0   0   0   0   0   0   0   0   2   2   0   2   2   2   2   2   0   0   2   0   2   2   2   0   0   2   0   2   2   0   0   0   2   2   2   2   0   2   0   0   2   2   0   2   2   0   2   0   0   0   2   2   0   2   2   2   0   2   2   0   2   2   0   0   2   0   0   2   0   2   2   0   0   0   2   2   0   2   0   0   0   2   2   2   0   0   2   2   0   0
 MK-4-15                2   2   2   2   0   0   2   2   2   0   2   0   2   0   2   2   2   2   0   0   2   2   2   0   0   0   0   2   2   2   2   0   2   0   2   2   0   0   0   0   0   0   2   2   0   0   2   0   2   0   0   2   0   0   2   0   0   2   0   0   2   0   0   0   2   0   0   2   2   2   0   2   2   0   0   2   2   2   0   0   2   2   2   2   0   2   2   0   2   0   2   0   0   0   0   2   2   2   0   0   2   0   0   0   2   2   2   2   0   0   0   0   0   2   0   0   0   0   2   2   0   2   2   0   2   2   0   0   2   0   2   2   2   0   0   2   0   2   2   2   0   0   2   2   2   2   0   2   0   0   2   2   2   2   2   0   2   0   0   0   2   2   0   0   2   2   0   2   2   0   2   2   0   0   2   2   0   2   0   2   2   0   0   0   0   2   0   2   0   0   0   2   2   2   0   0   2   2   0   0
 MK-4-16                2   2   2   2   0   0   2   2   2   0   2   0   2   0   2   2   2   2   0   2   2   2   2   0   0   0   0   2   2   2   2   0   2   0   2   2   0   0   0   0   0   0   2   2   0   0   2   0   2   2   0   2   0   0   2   0   0   2   0   0   2   0   0   0   2   0   0   2   2   0   0   2   2   0   0   2   2   2   2   2   0   2   2   2   0   2   2   0   2   0   0   0   0   0   0   2   0   2   0   0   2   0   0   0   2   2   0   0   0   0   0   0   0   2   0   0   0   0   2   2   2   2   2   0   2   0   0   0   0   0   2   2   2   0   0   2   0   2   2   2   0   0   2   2   2   2   0   2   0   0   0   2   2   2   2   0   2   0   0   2   2   0   0   0   2   2   2   2   2   0   2   0   0   0   2   2   0   0   0   2   0   0   0   0   0   2   0   2   0   0   0   2   2   2   0   0   2   2   0   0
 MK-5-1                 0   2   0   0   2   2   2   2   0   0   0   2   2   2   2   0   2   0   0   2   2   0   2   2   2   2   0   0   2   2   2   2   0   0   2   0   0   2   0   2   0   0   0   2   0   0   2   0   2   0   2   0   2   2   2   2   2   0   0   2   2   2   2   0   0   0   2   0   0   0   0   0   0   2   2   2   2   0   0   2   2   0   0   0   2   2   2   2   2   0   0   2   0   2   0   2   2   0   2   2   2   2   0   0   2   2   0   0   2   0   2   2   0   0   2   0   0   2   2   0   0   0   2   2   0   0   2   0   2   2   0   2   2   0   2   0   2   2   2   0   2   2   0   0   0   2   0   2   2   2   2   0   0   2   0   0   2   0   0   0   2   2   0   0   2   0   0   2   2   2   2   2   2   2   0   0   2   2   2   0   0   0   0   2   2   0   0   0   2   0   2   2   0   0   2   0   0   2   0   0
 MK-5-2                 0   2   0   0   2   2   2   0   0   0   0   2   2   2   2   0   2   0   0   2   2   0   2   2   2   2   0   0   2   2   2   2   0   0   2   0   0   2   0   2   0   0   0   2   0   0   2   0   2   0   2   0   2   2   2   2   0   0   0   2   2   2   2   0   0   0   2   0   0   0   0   0   0   2   0   0   2   0   0   2   2   0   0   0   2   0   2   2   2   0   0   2   0   2   0   2   2   0   2   0   2   2   0   0   2   2   0   0   2   0   2   2   0   0   2   0   0   0   2   0   0   0   2   2   0   0   2   0   0   2   0   2   2   0   2   0   2   2   2   0   2   2   0   0   2   2   0   2   2   2   2   2   0   2   0   0   2   0   0   0   2   2   0   0   2   0   0   2   2   2   2   2   2   2   0   0   2   2   2   0   0   0   0   2   2   2   0   0   2   0   2   2   0   0   0   0   2   2   0   0
 MK-5-3                 0   2   2   0   2   2   2   0   0   0   0   2   2   2   2   0   2   0   0   2   2   0   2   2   2   2   0   0   2   2   2   2   0   0   2   0   2   2   0   2   0   0   0   2   0   0   2   2   2   0   2   0   2   0   2   2   2   0   0   2   2   2   2   0   2   0   2   0   0   0   0   0   0   2   0   0   2   0   0   2   2   0   0   0   2   2   2   2   2   0   0   0   0   2   0   0   2   2   2   0   2   2   0   0   2   2   2   0   2   0   2   0   0   0   2   0   0   0   2   0   0   0   2   2   2   0   2   0   0   2   0   2   2   0   2   0   2   2   2   2   2   2   0   0   2   2   0   2   2   0   2   2   0   2   0   0   2   0   0   0   0   2   0   2   2   0   0   2   2   2   2   2   2   0   0   0   2   0   2   0   0   0   0   2   2   0   0   0   2   0   2   2   0   0   0   0   2   2   0   0
 MK-5-4                 0   2   2   0   2   2   2   0   0   0   0   2   2   2   2   0   2   0   0   2   2   0   2   2   2   2   0   0   0   2   2   2   0   0   2   0   2   2   0   2   0   0   0   2   0   0   2   2   2   0   2   0   2   0   2   0   2   0   0   2   2   2   2   0   2   0   0   0   0   0   0   0   0   2   0   0   2   0   0   2   2   2   0   2   2   2   2   2   2   0   2   0   0   2   0   0   2   2   2   0   0   2   0   0   2   2   2   0   2   0   2   0   0   0   2   0   0   0   2   0   0   0   2   0   2   0   2   2   0   2   0   2   2   0   2   0   2   2   2   2   2   2   0   0   2   2   0   2   2   0   2   2   0   2   0   0   0   0   0   2   0   2   0   2   2   0   0   2   2   2   2   2   0   0   0   0   2   0   2   0   0   0   0   2   2   0   0   0   2   0   2   2   2   0   0   0   2   2   0   2
 MK-5-5                 0   2   2   0   2   2   2   0   0   0   0   2   2   2   2   2   2   0   0   2   2   0   2   2   2   2   0   2   0   2   2   2   0   0   2   0   2   2   0   2   0   0   0   2   0   0   2   2   2   2   2   0   2   0   2   0   2   0   0   2   2   2   2   0   2   0   0   2   0   2   0   0   0   2   0   0   2   0   0   0   0   2   2   2   2   2   2   0   2   0   2   0   0   2   0   0   2   2   2   0   0   2   0   0   2   2   2   0   2   0   2   0   2   0   0   0   0   2   2   0   2   0   2   0   0   0   2   2   0   2   0   2   2   0   2   0   2   2   2   2   2   2   0   0   2   2   0   2   2   0   2   2   0   2   0   0   0   0   0   2   0   2   0   2   2   0   0   0   2   2   2   2   0   0   0   0   0   0   2   0   0   0   0   2   2   2   2   0   2   0   2   2   2   0   0   0   2   2   0   2
 MK-5-6                 0   2   2   0   2   2   2   0   0   0   0   2   2   2   2   2   2   0   0   2   2   0   2   2   2   2   0   2   0   2   2   2   0   0   2   0   2   2   0   2   0   0   0   2   0   0   2   2   2   2   2   0   2   0   2   0   2   2   0   2   2   2   2   0   2   0   2   2   0   2   0   0   2   2   0   0   2   0   2   0   0   2   2   2   2   2   2   0   0   0   2   0   0   2   0   0   2   2   2   2   0   2   0   0   0   2   2   0   0   0   2   0   2   0   0   0   0   2   2   0   2   0   2   0   0   0   2   2   0   2   0   2   2   0   2   0   2   2   2   2   2   2   0   2   2   2   0   2   2   0   2   2   0   2   0   0   0   0   0   2   0   2   0   2   2   0   0   0   2   2   2   2   0   0   0   0   0   2   2   0   0   0   0   2   2   2   2   2   0   0   2   2   2   0   0   0   2   2   0   0
 MK-5-7                 0   2   2   0   2   2   2   0   0   0   0   2   0   2   2   2   2   0   0   2   2   0   2   2   2   2   0   2   0   2   2   2   0   0   2   0   2   2   0   2   0   0   0   2   0   0   2   2   2   2   2   0   2   0   2   0   2   2   0   2   2   2   2   0   2   0   2   2   0   2   0   0   2   2   0   0   0   2   2   2   2   2   2   2   2   2   2   0   0   0   2   0   0   2   0   0   2   2   0   2   0   2   0   0   0   2   2   0   0   0   2   0   2   0   0   0   0   2   2   0   2   0   2   0   0   0   2   2   0   2   0   2   2   2   2   0   2   2   2   2   2   2   0   2   2   2   0   2   2   0   2   0   0   0   0   0   0   0   0   2   0   0   0   2   2   0   0   0   2   2   2   2   0   0   0   0   0   2   2   0   0   0   0   2   2   2   2   2   0   0   2   2   2   0   0   0   2   2   0   2
 MK-5-8                 0   2   2   0   2   2   2   0   0   2   0   2   2   2   2   2   2   0   0   2   2   0   2   0   2   2   0   2   0   2   2   2   0   0   2   0   0   2   0   2   0   0   0   2   0   0   2   2   2   0   2   0   2   0   0   0   2   2   0   0   2   2   2   0   2   0   2   2   0   2   0   0   2   2   0   0   0   2   2   2   0   2   2   2   0   0   2   0   0   0   2   0   0   2   0   0   2   2   0   2   2   2   0   0   0   2   2   0   0   0   2   0   2   0   0   0   2   2   2   2   2   0   2   0   0   0   2   2   0   2   0   2   2   2   2   0   2   2   2   0   0   2   2   0   2   2   0   2   0   0   2   0   0   0   0   0   0   0   0   2   0   0   0   2   2   0   0   0   2   2   2   2   0   0   0   0   0   2   0   0   0   0   0   2   2   2   2   2   0   0   2   2   2   0   2   0   2   2   0   2
 MK-5-9                 0   2   2   0   2   2   2   0   0   2   0   2   2   0   2   2   2   0   0   2   2   0   2   0   2   2   0   2   0   2   2   2   0   0   2   0   0   2   0   2   0   0   0   2   0   0   2   2   2   0   2   0   2   0   2   0   2   2   0   0   2   2   2   0   2   0   2   2   0   2   0   2   2   2   0   0   2   2   2   2   0   2   2   2   0   0   2   0   0   0   2   0   0   2   0   0   2   2   0   2   2   2   0   0   0   2   2   0   0   0   2   0   2   0   0   0   2   2   2   2   2   0   2   0   0   0   2   2   0   2   0   0   0   2   2   0   2   2   2   0   0   2   2   0   2   2   0   2   0   0   2   0   0   0   2   0   0   0   0   0   0   0   0   2   2   0   0   0   2   2   2   2   0   0   2   0   0   2   0   0   0   0   0   2   2   2   2   2   0   0   0   2   2   0   2   0   2   2   0   2
 MK-5-10                0   2   2   0   2   2   2   2   0   2   0   0   2   2   2   0   2   0   0   2   2   0   2   0   2   2   0   2   0   2   2   2   0   0   2   0   0   2   0   0   0   0   0   2   0   0   2   2   2   0   0   0   2   0   2   0   2   2   0   0   2   0   0   0   0   0   2   0   0   2   0   2   0   2   0   0   2   2   2   2   0   2   0   2   0   0   0   0   0   2   2   0   2   2   0   0   2   2   0   2   2   2   0   0   2   2   2   0   0   0   2   2   2   0   0   0   2   2   2   2   2   0   2   0   0   0   2   2   0   0   0   0   0   2   2   0   2   2   2   0   0   2   2   0   2   2   0   2   0   0   2   0   0   0   2   0   0   2   0   0   2   0   0   2   2   0   0   0   2   2   2   2   0   0   2   0   2   0   0   0   0   0   0   2   2   0   0   2   0   0   0   2   2   0   2   0   0   2   0   2
 MK-5-11                0   2   2   0   0   2   2   2   2   2   0   2   0   2   2   0   0   0   0   2   2   0   2   0   2   2   0   2   0   2   2   2   0   0   2   0   0   2   0   0   0   0   0   2   0   0   2   2   2   0   0   0   0   0   2   0   2   2   0   2   2   0   0   0   0   0   0   0   2   2   0   2   2   2   0   0   2   2   2   2   0   2   0   2   2   0   0   0   0   2   2   0   2   2   0   0   2   2   0   2   2   2   0   0   2   2   2   0   0   2   2   2   0   0   0   0   2   2   2   2   2   2   2   0   0   0   2   2   0   0   0   0   0   2   2   0   0   2   2   0   0   2   2   0   2   2   0   2   0   0   2   0   0   0   2   0   2   2   0   0   2   0   0   0   2   0   0   2   2   2   2   2   2   0   2   0   2   0   0   0   0   0   0   2   2   0   0   0   0   0   0   2   2   0   2   0   0   2   0   2
 MK-5-12                0   2   2   0   0   2   2   2   2   2   0   2   0   2   2   0   0   0   2   0   0   0   2   0   2   2   2   0   0   0   0   2   0   0   0   2   0   2   0   0   0   2   0   2   0   0   2   2   2   0   0   0   2   0   2   0   0   2   0   2   2   0   2   0   0   0   0   0   2   2   0   2   2   2   0   0   2   2   2   2   0   2   0   2   2   0   0   0   0   2   2   0   2   2   0   0   2   0   0   2   2   2   0   0   2   2   2   0   0   2   2   2   0   0   0   0   2   2   2   2   2   0   2   0   0   0   2   2   0   0   0   0   0   2   2   0   0   2   2   2   0   2   2   0   2   2   0   2   0   0   2   0   0   0   2   0   2   2   2   2   2   2   0   0   2   2   0   2   2   2   2   2   2   0   2   0   2   0   0   0   0   0   0   2   0   0   0   0   0   0   0   2   2   0   0   0   2   2   0   2
 MK-5-13                0   2   2   0   0   2   2   2   2   2   0   2   0   2   2   0   0   0   2   0   0   0   2   0   2   2   2   2   0   2   0   2   0   0   0   2   0   2   0   0   0   2   0   2   0   2   2   2   2   0   0   0   2   0   2   0   0   2   0   2   2   2   2   0   0   0   0   0   2   2   0   2   2   2   0   0   2   2   2   2   0   2   0   2   2   0   0   0   0   2   2   0   2   2   0   0   2   0   0   2   0   0   0   0   2   2   2   0   0   2   2   2   0   0   0   0   2   2   2   2   2   2   2   0   0   2   2   2   0   0   0   0   0   2   2   0   0   2   2   2   0   2   2   0   2   2   0   2   0   0   2   0   0   0   2   0   2   2   2   2   2   2   0   0   2   2   0   2   0   2   2   2   2   0   2   0   2   0   0   0   2   2   0   2   0   0   0   0   0   0   0   2   2   0   0   0   2   2   0   0
 MK-5-14                0   2   2   0   0   2   2   2   0   2   0   2   0   2   2   2   0   0   2   0   0   0   2   0   2   2   2   2   0   2   0   0   0   0   2   2   0   2   0   0   0   2   0   2   0   2   2   2   2   0   0   0   2   0   2   0   0   2   0   2   2   2   2   0   0   0   0   0   2   2   0   2   2   2   0   0   2   2   2   0   0   2   0   2   2   0   0   0   0   2   2   0   2   2   0   0   2   0   0   2   0   0   0   2   2   2   0   0   0   2   2   2   0   0   0   2   2   0   2   2   2   2   2   2   0   2   2   2   0   0   0   0   0   2   2   0   0   2   0   2   0   2   2   0   2   2   0   2   2   0   0   0   2   0   2   0   2   2   2   2   0   2   0   0   2   2   0   2   0   2   2   2   0   0   0   0   2   0   0   0   2   2   0   2   0   0   0   0   0   0   0   2   0   0   0   0   2   2   2   0
 MK-5-15                0   2   2   0   0   2   2   2   0   2   0   2   0   2   0   2   0   0   2   0   0   0   2   0   2   2   2   2   0   2   0   0   0   0   0   2   0   2   0   0   0   2   0   2   0   2   2   2   2   0   0   0   2   0   2   2   0   2   0   2   0   2   2   0   0   0   0   0   2   2   0   0   2   2   0   0   2   2   0   0   0   2   0   2   2   0   0   0   0   2   2   0   2   2   0   0   2   0   0   2   0   0   0   2   2   2   0   0   0   2   2   2   0   0   0   2   2   0   2   2   2   2   2   2   0   2   2   2   0   0   0   0   0   2   2   0   0   2   0   2   0   2   2   0   2   2   0   2   2   0   0   0   2   0   2   2   2   2   2   2   2   2   0   0   2   2   0   2   0   0   2   2   0   0   0   0   2   0   2   0   2   0   0   2   0   0   0   0   0   0   0   2   0   0   0   2   2   2   2   0
 MK-5-16                0   0   2   2   0   2   2   2   0   2   0   2   0   2   0   2   0   0   2   0   0   0   2   0   2   2   2   2   0   0   0   0   0   0   0   2   0   2   0   0   0   2   0   2   0   2   2   2   2   0   0   2   2   0   2   2   0   2   0   0   0   2   2   0   0   0   0   0   2   2   0   0   2   2   0   0   0   2   0   0   0   2   0   0   2   0   0   0   0   2   2   0   2   2   0   2   0   0   0   0   0   0   0   0   2   2   0   0   0   2   2   2   0   0   0   2   2   0   2   2   2   2   2   2   0   2   2   2   0   0   0   0   0   2   2   0   0   2   0   2   2   2   2   0   2   2   0   2   2   0   0   2   2   0   2   2   2   2   0   2   2   2   0   0   2   2   0   2   0   0   2   2   0   0   0   0   2   0   2   0   2   0   0   2   0   0   0   2   0   0   0   2   0   0   2   2   2   0   2   0
 MK-6-1                 2   0   0   2   2   2   2   2   2   0   2   2   2   0   2   0   0   2   0   2   2   2   0   2   2   2   2   0   2   0   0   2   0   2   2   0   2   0   0   2   0   2   2   2   2   0   2   2   2   0   2   0   0   0   0   2   2   2   2   0   2   0   0   0   0   2   0   0   2   2   2   2   0   0   2   2   0   2   2   2   0   2   0   2   2   0   0   2   2   0   2   0   2   2   2   2   0   2   0   2   2   0   2   0   2   0   0   0   2   2   0   2   0   0   0   0   0   2   0   2   2   2   2   2   0   2   0   0   0   0   0   2   2   2   2   0   2   0   0   2   2   2   2   0   0   2   2   2   0   0   2   0   2   2   0   0   2   2   2   2   2   2   2   0   0   2   2   0   0   2   2   0   2   2   2   2   2   2   2   0   0   2   2   2   2   2   0   0   0   0   0   0   2   2   0   2   0   2   2   2
 MK-6-2                 2   0   0   2   2   2   2   2   2   0   2   2   2   0   2   0   0   2   0   2   2   2   2   2   2   0   2   2   2   0   0   2   0   0   0   2   2   0   0   2   0   2   2   2   0   0   2   0   2   0   2   0   0   0   0   2   2   2   2   0   2   0   0   0   0   2   0   0   2   2   2   2   0   0   0   2   0   2   0   2   0   2   0   2   2   2   0   2   2   2   2   2   2   2   2   2   0   2   0   0   2   0   2   2   2   0   2   0   2   2   0   0   0   0   0   0   0   0   0   2   2   2   2   0   0   0   0   0   0   0   0   2   2   0   2   0   2   0   0   0   2   2   2   2   0   2   2   2   0   0   2   0   2   2   0   0   2   2   2   2   2   2   2   2   0   2   2   0   0   2   2   2   0   2   2   2   2   2   2   0   0   2   2   2   2   2   0   0   0   0   0   0   2   2   0   2   0   2   0   2
 MK-6-3                 2   0   0   2   2   2   2   2   2   0   2   2   2   0   2   0   0   2   0   2   2   2   2   2   2   0   2   2   2   0   0   2   0   2   0   2   2   0   0   2   0   2   2   0   2   0   2   0   0   0   2   0   0   0   0   0   2   2   2   0   2   0   0   0   0   2   0   0   2   2   2   2   0   0   0   2   0   2   0   2   0   2   0   2   2   2   0   2   2   2   2   2   2   2   2   2   0   2   0   0   2   0   2   2   2   0   2   0   2   0   0   0   0   0   0   0   0   0   0   2   2   2   2   0   0   0   0   0   0   0   0   2   0   0   2   0   2   0   0   2   0   0   2   2   2   2   2   2   0   0   2   0   2   0   0   0   2   2   2   2   2   2   2   2   2   2   2   0   2   0   2   2   0   2   2   2   2   0   2   0   0   2   2   0   2   2   0   0   0   0   0   0   0   2   0   2   0   2   0   2
 MK-6-4                 2   0   0   2   2   2   0   2   2   0   2   2   2   0   2   0   0   2   0   0   2   2   0   2   2   0   2   2   2   0   0   2   0   0   0   2   2   0   0   2   0   2   2   0   2   0   2   0   0   0   2   0   0   0   0   0   2   2   0   0   2   2   0   0   0   2   0   0   2   2   2   2   2   0   0   2   2   2   0   2   0   2   0   2   2   2   0   2   0   2   2   2   2   0   2   2   0   2   0   0   2   2   2   2   2   0   2   0   2   0   2   0   0   0   0   0   2   0   0   2   2   2   2   0   0   0   0   0   0   0   0   2   0   0   2   0   2   0   0   2   0   0   0   2   2   2   2   2   0   0   2   0   0   0   2   0   0   2   0   2   2   2   0   2   2   2   2   0   2   0   2   2   0   2   2   2   2   0   2   0   0   2   2   0   2   2   2   0   0   0   0   0   0   2   0   2   0   2   0   2
 MK-6-5                 2   0   0   2   2   2   0   2   2   0   2   2   2   0   2   0   0   2   2   0   2   2   0   2   2   2   2   2   2   0   2   0   2   0   0   2   2   2   0   2   0   2   2   0   2   0   2   0   0   0   2   2   0   0   0   0   2   2   0   2   2   2   0   0   0   0   0   2   2   0   2   2   2   0   0   2   2   2   0   2   0   2   0   2   2   2   2   2   0   2   2   0   2   0   2   2   2   2   0   0   2   2   2   0   2   0   0   0   2   0   2   2   0   0   0   2   2   0   0   2   2   2   2   0   0   0   0   0   0   0   0   2   2   0   2   0   2   0   0   2   2   0   0   2   2   0   2   2   0   0   2   0   0   0   0   0   0   2   0   2   2   2   0   0   2   2   2   0   2   0   2   2   0   2   2   2   2   0   2   0   0   2   2   0   0   2   2   0   0   0   2   0   0   2   0   2   0   2   0   0
 MK-6-6                 2   0   0   2   2   2   0   2   2   0   2   2   2   0   2   0   0   2   2   0   2   2   0   2   2   2   2   2   0   0   2   0   0   0   0   2   2   2   0   2   0   2   2   0   2   0   2   2   2   2   2   2   0   2   0   0   2   2   0   2   2   2   0   0   2   0   2   2   2   0   2   2   2   0   0   2   2   2   0   0   0   2   0   2   2   2   2   2   0   0   2   0   2   0   2   2   2   2   0   0   2   2   2   0   2   0   0   0   2   0   2   0   0   0   0   0   2   0   0   2   0   2   2   2   0   0   0   0   0   0   0   2   0   0   2   0   2   0   0   2   2   0   0   2   2   0   2   2   0   0   2   0   0   0   0   0   0   2   2   2   2   2   2   0   2   2   2   0   2   0   2   2   0   2   2   2   2   0   2   0   0   2   2   0   0   2   2   0   0   0   2   0   0   2   0   2   0   2   0   0
 MK-6-7                 2   0   0   2   2   2   0   0   2   0   2   2   2   0   2   0   0   0   2   0   2   2   0   2   2   2   2   0   0   0   2   0   0   2   0   2   2   0   0   2   0   0   0   0   2   0   2   2   2   2   2   2   0   2   0   0   2   2   0   2   2   2   0   0   2   0   2   2   2   0   2   2   0   0   0   2   2   0   0   0   0   2   2   2   2   2   2   2   0   0   2   0   2   0   2   2   2   2   0   0   2   2   2   0   2   0   0   0   2   0   2   0   0   0   0   0   2   0   2   2   0   2   2   2   0   2   0   2   0   0   0   2   0   0   2   0   2   0   0   2   2   0   0   2   2   0   2   2   0   0   2   2   0   0   0   0   0   2   0   2   2   2   2   0   2   2   2   0   2   0   2   2   0   2   2   2   2   0   2   0   0   2   2   0   2   2   2   0   2   0   2   0   0   2   0   2   0   2   0   0
 MK-6-8                 2   0   0   2   2   2   0   0   2   0   2   2   0   0   2   0   0   0   2   0   2   2   0   2   2   2   2   0   0   0   2   0   0   2   0   2   2   0   0   0   2   0   0   0   2   0   0   2   2   2   2   2   0   2   0   0   2   2   0   2   2   2   0   2   2   0   2   2   2   0   2   2   0   0   0   2   2   0   2   0   0   2   2   2   0   2   2   2   0   0   2   0   2   0   0   0   2   2   0   0   2   2   2   0   2   0   0   0   2   0   2   0   0   0   0   0   2   0   2   2   0   0   2   2   0   2   0   2   0   2   0   2   0   0   2   0   2   0   0   2   0   0   0   2   2   0   2   2   0   0   2   2   0   0   0   0   0   2   0   2   2   0   2   0   2   2   2   0   2   0   2   0   0   2   2   2   0   0   2   0   2   2   2   0   2   2   2   0   0   0   2   0   0   0   2   2   0   2   0   0
 MK-6-9                 2   2   0   2   2   2   0   0   2   2   2   0   0   0   2   0   0   0   2   0   0   2   0   0   2   2   2   0   0   0   2   0   0   2   0   2   2   0   0   0   2   0   0   0   2   0   0   2   2   2   2   2   0   2   0   0   0   2   0   2   2   2   0   2   2   0   2   0   2   0   2   2   0   0   0   2   0   2   2   0   0   2   2   2   0   2   2   0   0   0   2   2   2   0   0   0   2   2   2   0   2   2   2   2   2   0   0   0   2   0   2   2   0   0   0   0   2   0   2   2   0   0   2   2   0   2   0   2   0   2   2   2   0   0   2   0   2   0   0   2   0   0   0   2   2   0   2   2   0   0   0   2   0   0   0   0   0   2   0   2   2   0   2   0   2   2   2   0   2   0   2   0   0   2   2   2   0   0   2   0   2   2   2   0   0   2   2   0   0   0   0   0   0   0   2   2   0   2   0   0
 MK-6-10                2   2   0   2   2   2   0   0   0   2   0   0   0   2   2   0   0   0   2   2   0   2   0   2   2   2   2   0   0   0   2   0   0   2   0   2   2   0   0   0   2   0   0   0   2   0   0   2   2   2   0   2   0   2   0   0   0   2   0   0   2   2   0   2   0   2   2   0   2   0   2   0   0   0   2   0   0   2   2   0   2   2   2   2   0   2   2   0   0   0   2   2   0   0   0   2   2   2   2   0   2   2   2   2   2   0   0   0   2   0   2   2   0   0   0   0   2   0   2   2   0   0   2   0   0   2   0   2   0   2   2   2   0   0   2   0   2   0   0   2   0   0   0   2   2   2   2   2   0   0   0   2   0   0   0   0   0   2   0   2   2   0   2   0   2   2   2   0   2   0   0   2   0   2   0   2   0   0   2   0   2   2   2   0   0   2   2   0   0   0   0   0   0   0   2   2   0   2   0   0
 MK-6-11                2   2   0   2   2   2   0   0   0   2   0   0   0   2   2   0   0   0   0   2   0   2   0   2   2   2   2   2   0   0   0   2   2   2   0   2   2   0   0   0   2   0   0   0   2   0   0   2   2   2   2   2   0   2   0   0   0   2   0   0   2   2   0   2   0   2   2   0   2   0   2   0   0   0   2   0   2   2   0   0   2   2   2   2   0   2   2   0   0   0   2   2   0   0   0   0   2   2   2   0   2   2   2   2   0   0   0   0   2   0   2   2   0   2   0   0   2   0   2   2   0   0   2   0   0   2   0   2   2   2   2   2   0   0   2   2   2   0   0   2   0   0   0   2   2   2   2   2   0   0   0   2   0   0   0   2   0   2   0   2   2   0   2   0   2   2   2   0   2   0   0   2   0   2   0   0   0   2   2   0   2   2   2   0   0   2   2   0   0   0   0   0   0   0   2   2   0   2   0   0
 MK-6-12                2   2   0   2   0   2   0   0   0   2   0   0   0   2   2   0   0   0   0   2   0   2   0   2   2   2   0   2   0   0   0   0   2   0   0   2   2   0   0   0   2   0   0   0   2   0   2   2   2   2   0   2   0   2   0   0   0   2   0   0   2   2   0   2   0   2   2   0   2   0   2   0   0   0   2   0   2   2   0   0   2   0   2   2   0   2   2   0   0   0   2   2   0   0   0   0   2   2   2   2   2   2   2   2   2   0   2   0   0   0   2   2   0   2   0   0   2   0   2   2   0   0   2   2   0   2   0   2   2   2   2   2   0   0   2   2   2   0   0   2   0   0   0   2   2   2   2   2   0   0   0   2   0   0   0   2   0   0   2   2   2   0   2   0   2   2   2   0   2   0   0   2   0   2   0   0   0   0   2   0   2   2   2   0   2   2   2   0   0   0   0   2   0   0   2   2   0   2   2   0
 MK-6-13                2   0   2   2   0   2   0   0   0   2   0   0   0   2   2   0   0   0   0   2   0   2   0   2   2   2   0   2   0   0   0   0   2   0   0   2   2   0   0   0   2   2   0   0   2   0   2   2   2   2   0   0   0   2   0   0   0   2   2   0   2   2   0   2   0   2   2   0   2   0   2   0   0   2   2   0   2   2   0   0   2   0   2   2   0   2   2   0   0   0   2   2   0   0   0   0   2   2   2   2   2   2   2   2   2   0   2   0   0   0   2   2   2   2   0   0   2   0   2   2   0   0   2   2   0   2   0   2   2   2   2   2   0   0   2   2   0   0   0   2   0   0   0   2   2   2   2   2   2   0   0   2   0   0   0   2   0   0   2   2   2   0   2   0   2   2   2   0   2   0   0   2   0   2   0   0   0   0   0   0   2   2   2   0   2   2   2   0   0   0   0   2   2   0   2   2   0   2   2   0
 MK-6-14                0   0   2   2   0   2   0   0   0   2   0   0   0   2   2   0   0   2   0   2   0   2   0   2   2   0   2   0   0   0   2   0   2   2   0   0   2   0   0   0   2   2   0   0   0   0   2   2   2   2   0   0   0   2   0   0   0   2   2   0   2   2   0   0   0   2   2   0   2   0   2   0   0   2   2   0   2   2   0   0   2   0   2   0   0   2   2   0   0   0   2   2   0   0   0   0   2   2   2   2   2   2   2   2   2   0   2   0   0   0   2   2   2   2   0   0   0   0   2   0   0   0   2   2   0   2   0   2   0   2   2   2   0   0   2   0   0   0   0   2   0   0   0   2   2   2   2   2   2   0   0   2   0   0   0   2   0   0   2   2   2   0   2   2   2   2   2   0   2   0   0   2   0   2   0   0   0   0   0   0   2   2   2   0   2   2   2   0   0   0   2   2   2   0   0   2   0   2   2   0
 MK-6-15                0   0   2   2   0   2   0   0   0   2   0   0   0   2   2   0   0   2   0   0   2   2   0   2   0   0   2   0   2   0   2   0   2   2   0   0   2   0   0   0   2   2   0   0   0   0   2   0   0   2   0   0   0   0   0   0   0   2   2   0   2   2   0   0   0   0   2   0   2   0   0   0   0   2   2   0   2   2   0   0   2   0   2   0   0   2   2   0   0   0   2   2   0   2   0   0   2   2   2   0   2   0   2   2   2   0   2   2   0   0   2   2   2   2   0   0   0   0   2   2   2   0   0   2   0   2   0   2   0   2   2   2   0   0   2   0   0   0   0   2   0   2   0   2   2   2   2   2   2   0   2   0   0   0   0   2   0   0   2   2   2   0   2   2   2   2   2   0   2   0   0   2   0   2   2   0   0   0   2   0   2   2   2   0   2   2   2   0   0   0   2   2   2   0   0   2   2   0   2   0
 MK-6-16                0   0   2   2   0   2   0   0   2   2   0   0   0   2   2   0   0   2   2   0   2   2   0   2   0   0   0   0   2   0   2   0   2   2   0   0   2   0   0   0   2   2   0   0   0   0   2   0   0   2   0   2   0   0   0   0   2   2   2   0   2   2   0   2   0   0   2   0   2   0   2   0   0   0   0   0   2   2   0   0   2   2   2   0   0   2   2   0   0   0   2   2   0   2   0   0   2   2   2   0   2   0   2   2   2   0   2   2   0   0   0   0   2   2   0   0   0   0   2   2   0   2   0   2   0   2   2   2   0   2   2   2   0   0   2   2   0   0   0   2   0   0   0   2   0   0   2   2   2   0   2   0   0   0   0   2   2   0   2   2   2   0   2   2   2   2   2   0   2   0   0   2   0   2   2   0   0   0   2   0   2   2   2   0   2   0   2   0   2   0   2   2   2   0   0   0   2   0   2   0
 
!****************************************** Phenotypic Data **********************************************************
!-100.0 is resevred for missing phenotype
SimulatedTrait1         9.4063   10.6353   12.0834    7.7284    9.8706   12.4290    8.0175   10.0207    8.0493    5.8295    9.0463    8.6962   10.7839    8.8014   11.2254    8.7046   11.6382    8.9560    8.4645    9.9322   11.7947    8.3723   11.6462   11.0514    8.8379   11.2914    7.8743   11.4209   10.3196   10.3656   11.3687    9.3199    9.5765   10.9335   10.0151   11.2934   11.8026   10.2045   10.0993    9.3499   10.0934   11.1364   10.0422   11.2197    8.3127    5.9535   12.1788   10.6638   10.8790   11.4051   12.1157   10.1063    9.2955    9.5201   12.6765    7.6303   11.4347    9.8975    8.2188   11.0487   12.3716   12.4236   12.7149   11.3703   12.9105    7.2508    8.5849   10.9836    7.5458   10.8403    7.1973   10.2466   10.5251    8.8680    8.4995    7.1163   10.5412    7.9127    7.4102    7.6927    9.3972   13.5181   11.5540   11.2742   13.3233   11.7386   10.2122    9.6886    9.9908   10.0844    8.8731    8.1596   10.6850   10.6080    8.7334    7.7776   10.5914   11.7351    8.7048   10.8756    9.0217   10.4009    9.3806   11.3176    9.2844    9.5777   12.7718   10.4340   10.7422    7.1216   10.2484    9.7122   12.1779    8.3230    7.8760    9.8333    8.3646   11.0828   11.5876    9.0757   12.1884    9.1421    8.7708   10.3347    8.4949   11.8541    8.3263   13.5373    8.5044    9.7710    7.3393    9.5334    9.5379    7.1307   10.2290   10.8239   10.9589   11.9737    9.8810    7.1513   10.5621    8.5126   10.5194   11.2348   11.2512    9.8757    8.9642   10.6321    9.9812   10.5804    9.7788    9.6548    6.9354   11.2914   11.3012   10.3165    8.9569    8.3844    8.3955   10.8422   10.6350   11.1307    9.9144   11.9974   12.3774    9.6547    9.0514    6.7598   11.7141   11.2456    8.5002   11.5592    9.7643    8.7899   10.1428    8.2149   11.3184   11.5575   13.0149    7.2484   10.0508    8.7443    9.4356   13.0737   10.8127   10.1670   13.3185   11.5660   12.6240   10.6403    8.0057    9.2290   11.3153   12.3124    7.7961    8.2850   11.9555    8.4523   13.0810   10.4353
SimulatedTrait2        15.3221   13.1457   15.9371   11.2260   15.3156   14.6401   13.7814   12.6050   12.7461   16.2333   12.6667   16.2539   16.3055   13.9120   16.0376   17.2511   13.8773   14.7762   12.9521   18.0255   13.9273   14.1868   17.1742   15.2653   15.4349   15.0983   14.8711   14.9586   14.9258   14.2896   17.1418   15.7496   12.8599   14.2202   14.4631   14.2976   15.0704   15.3017   12.1689   15.4078   14.8574   14.6979   14.1783   14.6150   13.3655   14.5897   16.4860   13.9464   16.4857   17.8687   17.8098   14.8820   16.1787   15.3872   15.3666   14.9164   16.9185   14.8338   11.9630   16.6221   17.8182   13.7545   15.1839   14.0188   14.8898   14.3352   17.3169   16.3666   14.4601   12.1943   14.2814   14.3668   14.8193   14.5230   14.4442   15.9930   15.3384   14.7017   15.9147   16.9860   14.6653   15.6115   15.8687   17.1189   15.7684   16.3172   17.7244   16.5984   14.7170   14.8833   15.2977   13.8633   15.6695   15.2790   13.6500   15.0935   16.5997   15.0532   15.2687   14.8048   13.6593   15.6895   14.9776   15.4500   15.5747   16.4886   15.9334   15.1261   16.7408   13.3884   15.4378   13.3452   12.5107   16.5139   14.8471   14.5661   15.5612   16.5963   15.7154   13.9322   15.1004   18.0475   14.1911   16.9190   13.0605   14.9211   14.9146   14.6096   12.9116   14.3102   16.6976   15.8667   15.9313   13.7663   17.9890   14.3871   14.5208   16.6060   17.3857   15.0491   14.3515   16.4869   12.5377   14.9991   14.7660   17.6019   14.9955   15.0750   15.4413   15.3217   13.6608   15.8555   15.1827   15.2778   13.5009   14.1898   15.3037   13.5235   16.0436   15.4870   14.7727   15.1374   14.2963   13.9855   15.2629   15.5143   14.8098   16.0691   16.6651   16.1727   14.2021   17.3396   12.3425   14.4485   15.0942   12.4793   17.5945   15.4285   15.3703   12.8047   13.8281   13.6788   14.2599   14.6294   15.4289   12.6613   15.9235   13.3847   17.5928   15.1993   16.4879   16.4641   18.0567   13.5301   14.1714   14.6586   14.7993   14.5093   14.0073   16.2384
 
