# Supplementary material for: Inclusive Composite Interval Mapping of QTL by Environment Interactions in Biparental Populations
Source: PLoS One. 2015 Jul 10;10(7):e0132414. doi: 10.1371/journal.pone.0132414 (PMC4498613; doi:10.1371/journal.pone.0132414)
Supplement: S3 File — (ZIP) [file pone.0132414.s003.zip › Simulation for unliked model/Simulated popualtions/run_00035.met]

!**********************Note: lines staring with "!" are remarks and will be ignored in the program********************
!*********************************General Information**********************************
!Assuming F1 = P1 x P2, populations available in QTL IciMapping are: 
!  1, P1BC1F1 = P1 x F1, the first backcrossing where P1 is used as the recurrent parent;
!  2, P2BC1F1 = P2 x F1, the first backcrossing where P2 is used as the recurrent parent;
!  3, F1DH, F1-derived doubled haploids; 
!  4, RIL or F1RIL, recombination inbred lines through the repeated selfing of F1;
!  5, P1BC1RIL, recombination inbred lines through the repeated selfing of P1BC1F1;
!  6, P2BC1RIL, recombination inbred lines through the repeated selfing of P2BC1F1;
!  7, F2, the selfing generation of F1;
!  8, F3, the selfing generation of F2;
!  9, P1BC2F1, the second backcrossing where P1 is used as the recurrent parent; 
! 10, P2BC2F1, the second backcrossing where P2 is used as the recurrent parent;
! 11, P1BC2RIL, recombination inred lines through the repeated selfing of P1BC2F1; 
! 12, P2BC2RIL, recombination inred lines through the repeated selfing of P2BC2F1; 
! 13, P1BC1F2, the selfing generation of P1BC1F1; 
! 14, P2BC1F2, the selfing generation of P2BC1F1; 
! 15, P1BC2F2, the selfing generation of P1BC2F1; 
! 16, P2BC2F2, the selfing generation of P2BC2F1; 
! 17, P1BC1DH, P1BC1F1-derived doubled haploids; 
! 18, P2BC1DH, P2BC1F1-derived doubled haploids; 
! 19, P1BC2DH, P1BC2F1-derived doubled haploids; 
! 20, P2BC2DH, P2BC2F1-derived doubled haploids; 
   3      !Mapping Population (see remarks above)
   2      !Mapping Function (1 for Kosambi; 2 for Haldane; 3 for Morgan)
   2      !Marker Space Type (1 for intervals; 2 for positions)
   1      !Marker Space Unit(1 for centiMorgans; 2 for Morgan)
   6      !Number of Chromosomes (or Linkage Groups)
 200      !Size of the mapping population
   2      !Number of environments
 
!***************************************** Chromosomes and Linkage Maps **********************************************
!Chromosome                 NumMarkers
-CH1                        16
-CH2                        16
-CH3                        16
-CH4                        16
-CH5                        16
-CH6                        16
!Linkage map (Marker name followed by position or the interval length)
 MK-1-1                1     0.000
 MK-1-2                1    10.000
 MK-1-3                1    20.000
 MK-1-4                1    30.000
 MK-1-5                1    40.000
 MK-1-6                1    50.000
 MK-1-7                1    60.000
 MK-1-8                1    70.000
 MK-1-9                1    80.000
 MK-1-10               1    90.000
 MK-1-11               1   100.000
 MK-1-12               1   110.000
 MK-1-13               1   120.000
 MK-1-14               1   130.000
 MK-1-15               1   140.000
 MK-1-16               1   150.000
 MK-2-1                2     0.000
 MK-2-2                2    10.000
 MK-2-3                2    20.000
 MK-2-4                2    30.000
 MK-2-5                2    40.000
 MK-2-6                2    50.000
 MK-2-7                2    60.000
 MK-2-8                2    70.000
 MK-2-9                2    80.000
 MK-2-10               2    90.000
 MK-2-11               2   100.000
 MK-2-12               2   110.000
 MK-2-13               2   120.000
 MK-2-14               2   130.000
 MK-2-15               2   140.000
 MK-2-16               2   150.000
 MK-3-1                3     0.000
 MK-3-2                3    10.000
 MK-3-3                3    20.000
 MK-3-4                3    30.000
 MK-3-5                3    40.000
 MK-3-6                3    50.000
 MK-3-7                3    60.000
 MK-3-8                3    70.000
 MK-3-9                3    80.000
 MK-3-10               3    90.000
 MK-3-11               3   100.000
 MK-3-12               3   110.000
 MK-3-13               3   120.000
 MK-3-14               3   130.000
 MK-3-15               3   140.000
 MK-3-16               3   150.000
 MK-4-1                4     0.000
 MK-4-2                4    10.000
 MK-4-3                4    20.000
 MK-4-4                4    30.000
 MK-4-5                4    40.000
 MK-4-6                4    50.000
 MK-4-7                4    60.000
 MK-4-8                4    70.000
 MK-4-9                4    80.000
 MK-4-10               4    90.000
 MK-4-11               4   100.000
 MK-4-12               4   110.000
 MK-4-13               4   120.000
 MK-4-14               4   130.000
 MK-4-15               4   140.000
 MK-4-16               4   150.000
 MK-5-1                5     0.000
 MK-5-2                5    10.000
 MK-5-3                5    20.000
 MK-5-4                5    30.000
 MK-5-5                5    40.000
 MK-5-6                5    50.000
 MK-5-7                5    60.000
 MK-5-8                5    70.000
 MK-5-9                5    80.000
 MK-5-10               5    90.000
 MK-5-11               5   100.000
 MK-5-12               5   110.000
 MK-5-13               5   120.000
 MK-5-14               5   130.000
 MK-5-15               5   140.000
 MK-5-16               5   150.000
 MK-6-1                6     0.000
 MK-6-2                6    10.000
 MK-6-3                6    20.000
 MK-6-4                6    30.000
 MK-6-5                6    40.000
 MK-6-6                6    50.000
 MK-6-7                6    60.000
 MK-6-8                6    70.000
 MK-6-9                6    80.000
 MK-6-10               6    90.000
 MK-6-11               6   100.000
 MK-6-12               6   110.000
 MK-6-13               6   120.000
 MK-6-14               6   130.000
 MK-6-15               6   140.000
 MK-6-16               6   150.000
!*********************************** Marker Types ********************************************************************
!Co-dominant marker: When heterozygote F1 is present, P1 is coded as 2, F1 is coded as 1, and P2 is coded as 0; Otherwise, P1 is coded as 2, and P2 is coded as 0. 
!Dominant marker: When heterozygote F1 is present, P1 and F1 are coded as 12, and P2 is coded as 0; Otherwise, P1 is coded as 2, and P2 is coded as 0.  
!Recessive markers: When heterozygote F1 is present, P1 is coded as 2, and F1 and P2 are coded as 10; Otherwise, P1 is coded as 2, and P2 is coded as 0. 
!Missing marker is coded as -1. 
 MK-1-1                 2   2   0   2   0   0   0   2   2   2   0   0   2   0   2   0   2   0   2   2   0   0   2   0   2   2   0   2   2   0   0   2   2   0   2   2   2   2   2   2   0   0   0   0   0   0   0   2   0   2   0   0   2   2   0   2   0   0   2   0   2   2   2   2   0   0   0   2   0   2   0   0   0   0   2   2   2   2   0   2   0   2   2   0   0   0   2   0   2   0   2   0   0   2   0   0   0   0   2   0   2   0   2   2   2   0   0   2   0   2   0   2   2   2   2   2   2   0   2   2   0   2   2   0   0   2   2   0   0   0   0   2   2   0   2   0   2   2   2   0   0   2   0   2   0   0   0   0   2   2   0   0   0   0   0   0   2   2   0   0   2   2   2   2   0   2   2   2   2   0   0   2   2   2   2   2   2   0   0   2   2   0   0   0   0   2   0   2   2   2   2   2   0   0   2   2   0   0   0   2
 MK-1-2                 2   2   0   2   0   2   0   2   2   2   0   0   2   0   2   2   2   0   2   2   0   0   2   0   2   2   0   2   2   0   0   2   2   0   2   2   2   2   2   2   0   0   0   0   0   0   0   2   0   2   0   2   2   2   0   2   0   0   2   0   2   2   2   2   0   0   2   2   0   2   2   0   0   0   0   2   2   2   2   2   0   2   0   0   0   0   2   0   2   0   2   0   0   2   0   0   0   0   2   0   2   0   2   2   2   0   0   2   0   2   0   2   2   2   2   2   2   0   2   2   0   2   2   0   0   2   2   0   0   0   0   2   2   0   2   0   2   2   2   0   0   2   0   2   0   0   0   0   2   0   0   2   0   0   0   0   2   2   0   0   2   2   2   2   0   2   2   2   2   0   2   2   2   2   2   2   2   0   0   2   2   0   0   0   0   2   0   2   2   2   2   2   0   0   0   0   0   0   0   2
 MK-1-3                 2   2   0   2   2   2   0   2   2   2   0   0   2   0   2   2   2   0   2   2   0   0   2   0   2   2   0   2   2   0   0   2   2   0   2   2   2   2   2   2   0   0   0   0   0   0   0   2   0   2   2   2   2   2   0   2   0   0   2   0   2   2   2   2   0   0   2   2   0   2   2   0   0   0   0   2   2   2   2   2   2   2   0   0   0   0   2   0   2   0   2   0   0   2   0   0   0   0   2   0   2   0   2   2   2   0   2   0   0   2   2   2   2   0   2   2   2   0   0   2   0   2   2   0   0   2   2   0   0   0   2   2   0   2   2   0   2   2   2   0   0   2   0   2   0   0   0   2   2   0   0   2   0   0   2   0   0   2   0   0   2   2   2   2   0   2   2   2   2   0   2   2   0   2   2   2   2   0   0   2   2   0   0   0   0   2   0   2   2   2   2   2   0   0   0   0   0   0   0   2
 MK-1-4                 2   2   2   2   0   2   0   2   2   2   2   0   2   0   2   2   2   0   2   0   2   0   2   0   2   2   0   0   2   0   0   2   2   2   2   2   2   2   2   2   0   0   0   0   2   0   0   0   0   2   0   2   2   2   0   2   0   0   2   0   2   0   2   2   0   0   2   2   0   2   2   0   2   0   2   0   2   2   2   0   2   2   2   0   0   0   2   0   2   2   2   0   0   0   0   0   0   0   2   0   2   0   2   2   2   0   2   0   0   2   2   2   2   2   2   2   2   0   0   2   2   2   2   2   0   2   2   0   0   0   0   2   0   2   2   0   2   2   0   2   0   2   0   0   0   2   2   2   2   0   0   2   0   2   2   0   0   0   0   0   2   2   2   2   0   2   2   2   0   0   2   2   0   2   2   2   2   0   2   2   2   0   0   0   0   2   0   2   2   2   2   2   0   0   0   2   2   2   0   2
 MK-1-5                 2   2   2   2   0   2   0   2   2   2   2   0   2   0   2   2   2   0   2   0   2   0   2   0   2   2   0   0   2   2   2   2   2   2   2   2   2   2   2   2   0   0   0   0   2   0   0   0   0   2   0   2   2   2   0   2   0   0   2   0   2   2   2   2   0   0   2   2   0   2   2   0   2   0   2   2   2   2   2   2   2   2   2   0   0   0   2   0   2   2   2   0   0   0   0   0   0   0   2   0   2   0   2   2   2   0   2   0   0   2   2   2   2   2   2   2   2   0   0   0   2   2   2   2   0   2   2   0   0   0   0   2   0   2   2   0   2   2   2   0   0   2   0   0   0   2   2   2   2   2   0   2   0   2   2   2   0   0   0   0   2   2   2   2   0   2   2   2   0   0   2   0   0   2   2   2   2   2   2   2   2   0   0   0   0   0   0   2   2   2   2   2   0   0   2   2   2   2   0   2
 MK-1-6                 2   2   2   2   0   2   0   2   2   2   2   0   2   0   2   2   2   2   2   0   2   0   2   0   2   2   0   0   2   2   2   2   2   2   0   2   2   2   0   2   0   0   0   0   2   0   0   0   0   2   0   2   2   2   0   2   0   0   2   0   2   2   2   2   2   0   2   2   0   2   2   0   2   0   2   2   2   2   2   2   0   0   2   2   0   0   2   0   2   2   2   0   2   0   0   0   0   0   2   0   2   0   2   2   2   0   2   0   0   2   2   2   2   2   2   2   2   0   0   0   2   2   2   0   0   2   2   2   0   2   0   2   0   2   2   0   2   2   2   0   0   2   0   0   2   2   2   2   2   2   0   2   0   2   2   2   0   0   0   0   0   2   2   2   2   2   2   2   0   0   2   0   0   2   2   2   2   2   2   2   2   0   0   0   0   2   0   2   2   2   2   2   0   0   2   0   2   2   0   2
 MK-1-7                 2   2   2   2   0   2   0   2   2   0   2   0   2   2   2   2   2   2   2   0   2   0   2   0   2   2   0   0   2   2   2   2   2   2   0   2   2   2   0   2   0   0   0   0   2   0   0   0   0   2   0   2   2   2   0   2   0   0   2   0   2   2   2   2   2   0   2   2   0   2   2   2   2   0   2   2   2   2   2   0   2   0   2   0   0   0   0   0   2   2   2   0   2   0   0   0   0   0   2   0   2   0   0   2   2   0   2   0   0   2   2   2   2   0   0   2   2   0   2   0   2   2   2   0   0   2   2   2   0   2   0   2   0   2   0   0   2   2   0   2   0   2   0   0   2   2   2   2   0   2   0   2   0   0   2   2   0   0   0   0   0   2   2   2   2   0   2   2   0   0   2   0   0   2   2   2   2   2   0   2   2   0   0   0   0   2   0   2   2   2   2   2   0   0   2   0   2   2   0   2
 MK-1-8                 2   2   2   2   0   2   0   2   0   0   2   0   2   2   0   2   2   2   2   0   2   0   2   0   2   2   0   0   2   2   2   2   2   2   0   2   2   2   0   2   0   0   0   0   2   2   0   0   0   2   0   2   2   2   0   2   0   0   2   0   2   2   2   2   0   0   2   2   0   2   2   2   2   0   2   2   2   2   2   0   2   0   2   0   0   0   0   0   2   2   2   2   2   0   0   2   0   0   2   0   2   0   2   0   2   0   2   0   0   2   2   2   2   0   0   2   2   0   2   0   2   2   2   2   0   2   2   2   2   2   0   2   0   2   0   0   2   0   0   2   0   2   0   0   2   2   2   2   0   2   0   2   0   0   2   2   0   0   0   2   0   2   0   2   2   0   2   2   0   0   2   2   0   2   2   2   0   0   0   2   2   0   2   0   0   2   0   2   2   2   2   0   0   0   2   0   2   2   0   2
 MK-1-9                 2   2   2   2   0   2   0   2   0   0   2   0   2   2   0   2   2   2   2   0   2   0   2   0   2   2   0   0   2   2   2   2   2   2   0   2   2   2   0   2   0   0   0   0   2   2   0   0   0   2   0   2   2   2   0   2   0   0   2   0   2   2   2   2   0   0   2   2   0   2   2   2   2   0   2   2   2   2   2   0   2   0   2   0   0   0   0   0   2   2   2   0   2   0   0   2   0   0   2   0   2   0   2   0   2   0   2   0   0   0   2   2   2   0   0   2   2   0   2   0   2   0   2   2   2   2   2   2   2   2   0   2   0   2   0   0   2   0   0   2   0   2   0   0   2   2   2   2   0   2   2   2   0   0   2   2   0   0   0   2   0   2   0   2   2   0   2   2   0   0   2   2   0   2   0   2   0   0   0   2   0   0   0   0   0   2   0   2   2   2   2   0   0   0   2   0   2   2   0   2
 MK-1-10                2   2   2   2   0   2   0   2   0   0   2   0   2   2   0   2   2   0   2   0   2   0   2   0   2   2   2   0   2   2   2   2   2   2   0   2   0   2   0   2   0   0   0   0   2   2   2   0   0   2   0   2   0   2   0   2   0   0   2   0   2   2   2   2   0   0   2   0   0   2   2   2   2   0   2   2   2   2   2   0   2   0   2   0   0   0   0   0   2   2   2   0   2   0   0   2   0   0   2   0   2   0   2   0   0   0   2   2   0   0   2   2   2   0   0   0   2   2   2   0   2   0   2   2   2   2   0   2   2   2   0   2   0   2   0   0   2   0   0   2   0   2   0   0   2   2   2   0   0   2   2   2   0   2   0   2   0   0   0   2   0   2   0   2   2   0   2   2   0   2   2   2   0   2   0   2   0   0   0   2   0   0   0   0   0   2   0   2   2   0   2   0   0   0   2   0   2   2   0   2
 MK-1-11                2   2   2   2   0   2   0   2   2   0   2   0   2   0   0   2   2   0   2   0   2   0   2   0   2   2   2   0   2   2   2   2   2   2   0   2   2   2   0   2   0   0   0   0   2   2   2   0   0   0   0   2   0   2   0   2   0   0   2   0   0   2   2   2   0   0   2   0   0   2   2   2   2   0   2   2   2   0   2   0   2   0   2   0   0   0   0   0   2   2   2   0   2   0   0   0   0   2   2   0   2   0   2   2   0   0   2   2   0   0   2   2   2   0   0   0   2   2   2   2   2   0   0   2   2   2   0   0   2   2   0   2   0   2   0   0   2   0   0   2   0   2   0   0   2   2   2   0   0   2   2   0   0   2   0   2   0   0   0   2   0   2   0   2   2   0   2   0   0   2   2   2   0   2   0   2   0   2   0   2   0   0   0   0   0   2   0   0   2   0   2   0   0   0   2   0   2   2   2   2
 MK-1-12                2   2   2   0   0   2   0   2   2   0   2   0   0   2   0   2   2   0   2   0   2   0   2   0   2   2   2   0   0   2   2   2   2   2   0   0   2   2   0   0   0   0   2   0   2   0   2   0   2   0   0   2   0   0   2   2   0   0   0   0   0   2   2   2   0   0   2   0   0   2   2   2   2   0   2   2   0   0   2   0   2   2   0   0   0   0   2   0   2   2   0   0   2   0   0   0   0   2   2   0   2   2   2   2   0   0   2   2   2   0   2   2   2   0   0   2   2   2   0   2   2   0   0   2   2   2   0   0   2   2   2   2   0   2   0   2   2   0   0   2   0   2   0   0   2   2   2   0   0   2   2   0   0   2   0   2   0   0   0   2   2   2   2   2   2   0   2   0   0   2   2   2   0   2   2   2   0   2   0   2   0   0   0   0   2   2   0   0   2   0   2   0   0   0   2   0   2   2   2   2
 MK-1-13                2   2   2   0   0   2   0   2   2   0   2   0   0   2   0   2   2   0   2   2   2   0   2   0   2   2   2   0   0   2   2   2   0   2   0   0   2   0   0   0   0   0   2   2   0   0   2   0   2   0   0   2   0   0   2   2   0   2   0   0   0   2   2   2   0   0   0   0   0   2   2   2   2   0   2   2   0   0   2   0   2   2   0   0   0   0   2   0   2   2   0   0   2   0   0   0   0   2   2   0   2   2   2   2   0   0   2   2   2   0   2   2   0   0   0   2   0   2   0   2   0   0   0   2   2   2   0   0   2   2   2   2   0   2   0   2   2   0   0   0   0   2   2   0   2   2   2   0   0   2   0   0   0   2   0   2   0   0   0   2   2   2   2   2   2   0   2   0   0   2   2   2   0   2   2   2   0   2   0   2   2   2   0   0   0   0   0   0   2   0   2   0   2   0   2   0   2   0   0   2
 MK-1-14                2   2   2   0   0   2   0   2   2   0   2   0   0   2   0   2   2   0   2   2   2   0   2   0   2   2   2   0   0   2   2   2   0   0   0   0   2   0   0   0   0   0   2   2   2   0   2   0   2   0   0   2   0   0   2   2   0   2   0   0   0   2   2   0   0   0   0   0   0   2   2   2   2   0   2   2   0   0   2   2   2   2   0   0   0   0   2   0   2   0   2   0   2   0   0   0   0   2   0   0   2   2   2   2   0   2   2   2   2   0   2   2   0   0   0   2   2   2   0   2   0   0   0   2   2   2   0   0   2   2   2   2   2   2   0   2   2   0   2   2   2   2   2   2   2   2   2   0   0   2   0   0   0   2   0   0   0   0   0   2   0   2   2   2   2   0   2   0   0   2   2   2   0   2   2   2   0   2   0   2   2   2   0   0   0   0   0   0   2   2   2   0   2   0   2   0   2   0   0   2
 MK-1-15                2   2   2   0   0   0   0   2   2   2   2   0   0   2   0   2   2   0   2   2   2   0   0   0   2   2   2   0   2   2   2   2   2   2   0   0   2   0   0   0   2   0   2   2   2   0   2   0   2   0   2   2   0   0   2   2   0   2   0   0   0   2   2   0   0   0   0   0   0   2   2   2   2   0   2   2   0   0   0   2   2   2   0   0   0   0   2   2   2   0   2   0   2   0   0   0   0   0   0   0   0   2   2   2   0   2   2   0   2   0   2   2   0   0   0   2   2   2   0   2   0   0   0   2   2   2   0   0   2   2   2   2   2   2   0   2   2   0   2   2   2   2   2   2   2   2   2   0   0   2   0   0   0   2   2   0   2   0   0   2   0   2   2   2   2   0   2   0   0   2   2   2   0   2   2   2   0   2   0   2   0   2   0   0   0   0   2   0   2   2   2   0   2   0   2   0   0   0   0   2
 MK-1-16                2   2   2   0   0   0   0   2   2   2   2   0   0   0   0   2   2   0   2   0   2   0   2   0   0   0   2   0   2   2   2   2   2   2   0   0   2   0   2   0   2   0   2   2   2   0   2   0   2   0   2   2   0   2   2   2   0   0   0   0   0   2   0   0   2   0   0   2   0   2   2   2   2   0   2   2   0   0   0   0   2   2   0   0   0   0   2   2   0   0   2   0   2   0   0   0   0   0   0   0   0   0   2   2   0   0   2   0   2   0   2   2   0   2   0   2   0   0   0   2   0   0   0   2   2   0   2   0   2   2   2   2   2   0   0   2   2   0   2   2   2   2   0   2   2   2   2   2   0   2   0   0   0   2   2   0   2   0   0   2   0   2   2   2   2   0   2   0   0   2   2   0   0   0   2   2   0   0   0   0   0   2   0   0   0   0   2   0   2   2   2   0   2   0   0   0   2   0   0   2
 MK-2-1                 2   2   0   0   2   2   0   2   0   2   0   2   0   0   0   0   2   0   2   2   2   2   0   2   2   0   2   0   0   2   2   2   0   2   2   0   0   2   0   0   0   0   2   2   0   0   0   2   0   0   2   0   0   0   0   2   2   2   2   2   2   0   0   2   0   2   0   2   0   2   0   0   0   0   2   0   2   2   2   2   0   0   2   2   0   0   2   0   2   0   0   2   0   0   2   2   0   0   0   0   2   2   0   0   2   0   2   2   0   2   0   2   0   2   0   2   2   0   0   0   2   2   2   2   0   2   2   0   0   0   2   0   0   0   2   2   0   0   0   2   2   2   0   2   2   0   2   0   0   2   0   0   0   2   2   2   0   2   2   2   0   0   2   0   2   0   2   2   2   2   2   2   0   0   2   2   0   2   2   0   2   0   0   0   0   0   0   2   0   2   0   0   0   2   2   0   2   0   0   2
 MK-2-2                 2   2   0   0   2   2   0   2   0   2   0   2   0   0   0   0   2   0   0   2   2   2   0   0   2   0   2   0   0   2   2   2   0   0   2   0   2   2   2   0   0   0   2   2   0   0   2   2   0   0   2   0   0   0   0   2   2   2   0   2   2   0   0   2   0   0   0   2   0   2   0   0   0   0   2   0   2   2   2   2   0   2   2   0   0   0   2   0   2   0   0   2   2   2   2   2   0   0   0   0   2   2   0   2   2   2   2   2   0   2   0   2   0   2   0   2   2   0   0   0   2   2   2   2   0   2   2   0   0   0   2   0   0   0   2   2   0   0   0   2   2   2   0   2   2   0   2   0   0   2   0   2   0   2   2   0   2   2   2   2   0   0   2   0   2   0   2   0   2   0   2   2   0   2   2   2   2   2   2   0   2   0   0   0   0   2   0   2   0   2   0   0   0   2   2   0   2   0   0   2
 MK-2-3                 0   0   0   0   2   2   0   2   0   2   0   2   0   0   0   0   2   0   0   2   0   2   0   0   2   0   2   0   0   2   2   2   0   0   2   0   2   2   2   0   0   0   2   2   0   0   2   2   0   0   2   0   0   0   0   2   2   2   0   2   2   0   2   2   0   0   0   2   0   2   0   0   2   0   2   0   2   2   2   2   0   2   0   0   0   0   2   0   2   0   0   2   2   2   2   2   0   0   0   0   2   2   0   2   2   2   2   2   0   2   0   2   0   2   0   2   2   0   2   0   0   2   2   2   2   2   2   0   0   0   2   0   0   0   2   2   0   0   0   2   2   2   0   2   2   0   2   2   0   2   0   2   2   2   2   2   2   2   2   2   0   2   2   0   2   0   2   0   2   0   2   2   0   2   2   2   0   2   2   0   2   0   0   0   0   2   0   2   0   2   0   0   0   2   2   0   2   0   0   0
 MK-2-4                 0   0   0   0   2   2   0   2   0   2   0   2   2   0   0   0   2   0   0   2   0   2   0   0   2   0   2   0   0   2   2   2   2   0   2   0   2   2   2   2   0   0   2   2   2   0   2   2   0   2   2   0   0   0   2   2   2   2   0   2   2   0   2   2   0   0   0   0   0   2   0   0   2   0   2   0   2   2   2   2   0   2   0   2   2   0   2   0   2   0   0   2   2   2   2   2   0   0   0   0   0   2   0   2   2   2   2   2   0   2   2   2   0   2   0   0   2   0   2   0   0   2   2   2   2   2   2   0   0   0   2   0   0   0   2   2   0   0   0   2   2   2   0   2   2   0   2   2   0   2   2   0   2   2   2   2   2   2   2   2   2   2   2   2   2   0   0   0   2   0   2   2   0   2   2   2   0   2   2   0   2   0   2   0   0   2   0   2   2   2   0   0   0   2   2   0   2   0   0   0
 MK-2-5                 0   0   0   0   2   2   0   2   0   2   0   2   2   0   0   0   2   0   0   2   0   0   0   0   2   0   2   0   0   2   2   2   2   0   2   0   2   2   2   2   0   0   2   2   2   0   2   2   0   2   2   0   2   0   0   2   2   2   0   0   2   0   2   2   0   0   0   0   0   2   0   0   2   2   2   0   2   2   2   2   0   2   0   2   2   0   2   0   2   0   0   2   2   2   2   2   0   2   0   0   0   2   0   2   2   2   2   2   0   2   0   2   0   2   2   0   2   0   2   0   0   0   2   2   2   2   2   0   0   0   2   0   0   0   0   2   0   0   0   0   2   2   0   2   0   0   2   2   0   2   2   0   0   2   2   2   2   2   2   2   2   2   0   2   2   0   0   0   2   0   2   0   0   2   2   2   0   2   2   0   0   0   2   0   0   2   0   2   2   2   0   0   0   2   2   0   2   0   0   0
 MK-2-6                 0   0   0   0   2   2   0   2   0   2   0   2   2   0   0   0   0   0   0   0   0   0   0   0   2   0   2   2   0   2   2   2   2   0   2   0   2   2   2   2   0   0   2   0   2   0   0   2   0   2   2   0   2   0   0   2   2   0   0   0   2   0   2   2   2   0   0   0   0   2   0   0   2   2   2   0   2   2   2   2   0   2   0   2   2   0   0   0   2   0   0   2   2   2   2   2   0   2   0   0   0   2   0   2   2   2   2   2   0   2   0   2   0   2   0   0   2   0   2   0   0   0   2   0   2   2   2   0   0   0   2   2   0   2   0   2   0   0   0   0   2   2   0   2   0   2   2   2   0   2   2   0   2   2   2   2   2   2   0   2   2   2   0   2   2   0   0   0   2   0   2   0   0   2   2   2   0   2   2   0   0   0   2   0   0   0   0   2   2   2   0   0   2   2   2   0   2   0   2   0
 MK-2-7                 0   0   0   2   2   2   2   0   0   2   0   2   2   0   0   0   0   0   2   0   0   0   0   0   2   0   2   2   0   2   2   2   2   0   2   0   0   2   2   2   0   0   2   0   2   0   0   2   0   2   2   0   2   0   0   2   2   0   0   0   2   0   2   2   2   0   0   0   0   2   0   0   2   2   2   2   2   2   2   2   0   2   0   2   2   0   0   0   2   0   0   2   2   2   2   0   2   2   0   0   0   2   0   2   2   2   2   2   0   2   0   2   0   2   0   0   2   0   2   0   0   0   2   0   2   2   2   0   0   0   2   2   0   2   0   2   2   2   0   0   2   0   0   0   0   2   2   2   2   0   2   0   2   2   2   2   2   2   0   2   2   2   0   2   2   0   0   0   2   0   0   0   0   0   2   2   2   2   2   0   0   0   2   2   0   0   0   2   2   2   0   0   2   2   2   0   2   0   2   0
 MK-2-8                 0   0   0   2   2   0   2   0   0   2   0   2   2   0   0   0   0   0   2   2   0   0   0   2   2   0   2   2   0   2   2   2   2   0   2   0   0   2   0   2   0   0   2   2   2   0   0   2   0   2   0   0   2   0   0   2   2   0   2   0   2   0   0   2   2   0   0   0   0   2   0   0   2   2   2   2   2   2   2   2   0   2   0   2   2   0   0   0   2   0   0   2   2   2   2   0   2   2   0   0   0   2   0   2   2   2   2   2   0   2   0   2   2   2   0   0   2   0   2   0   0   0   2   0   2   2   2   0   0   0   2   2   0   0   0   2   0   2   2   0   2   0   0   0   0   2   2   2   2   0   2   0   2   2   2   2   2   2   0   2   2   2   0   2   2   0   0   0   2   0   0   0   0   0   2   2   2   2   2   0   0   0   2   2   0   0   0   2   2   2   0   2   2   2   2   0   2   0   2   0
 MK-2-9                 0   0   0   2   2   0   2   0   0   2   0   2   2   0   0   0   0   0   2   2   0   2   0   2   2   0   2   2   0   2   2   2   2   0   2   2   0   2   0   2   0   0   2   2   0   2   0   2   0   2   0   0   2   0   0   2   2   0   2   0   2   0   0   2   2   0   0   0   0   2   0   0   2   2   2   2   2   2   2   2   0   2   0   2   2   0   0   0   2   0   0   2   2   2   2   0   2   2   0   0   0   2   0   2   2   2   2   2   0   2   2   2   2   2   0   0   2   0   2   0   0   0   2   0   0   2   2   2   0   0   2   2   0   0   0   2   0   2   2   0   2   0   0   0   0   2   2   2   2   0   2   0   2   2   0   2   2   2   0   2   2   2   0   2   2   0   0   0   2   0   0   2   0   0   2   2   2   2   0   0   0   2   2   2   0   0   0   2   2   2   0   2   2   2   2   0   2   0   2   0
 MK-2-10                0   0   0   2   2   0   0   0   2   0   0   0   2   0   2   0   0   0   2   2   0   2   0   2   2   0   2   2   0   2   0   2   2   0   2   0   0   2   0   2   0   0   2   2   0   2   0   2   0   2   0   0   2   2   0   2   2   0   2   0   2   0   0   2   2   0   0   0   0   2   0   0   2   2   2   2   2   2   2   0   2   2   0   2   2   0   0   0   2   0   0   2   2   2   2   0   2   2   0   0   0   2   2   2   2   2   2   2   0   2   2   0   2   2   0   0   2   0   2   2   0   0   2   0   0   2   2   2   0   0   2   2   0   0   0   2   0   2   2   0   2   2   0   2   0   2   0   2   2   0   2   0   2   2   0   0   2   2   0   2   2   2   0   2   2   0   0   0   2   0   0   2   0   0   2   2   2   2   0   0   0   2   2   2   0   0   0   2   2   2   0   2   2   2   2   0   2   0   2   0
 MK-2-11                0   0   0   2   2   0   0   0   2   2   0   0   2   0   2   0   0   0   2   2   0   2   0   2   2   0   2   2   0   2   0   2   2   0   2   0   0   2   0   0   0   0   2   2   0   0   0   2   2   2   0   0   2   0   0   2   2   0   0   0   0   0   0   2   2   2   0   0   0   2   0   0   2   2   2   2   0   2   2   0   2   2   0   2   2   0   0   0   2   0   0   2   2   2   2   0   2   2   0   0   0   2   2   2   2   0   2   0   0   2   2   0   2   2   0   0   2   0   0   2   0   0   2   2   0   2   2   2   0   0   2   2   0   0   0   2   0   2   2   0   2   2   0   2   0   2   0   2   2   0   2   0   2   2   0   0   2   2   0   2   2   2   0   0   2   0   0   0   2   0   0   2   0   0   2   2   2   2   0   0   0   2   2   0   0   0   0   2   2   2   0   2   2   2   2   0   2   0   2   0
 MK-2-12                2   0   0   2   2   0   0   0   2   2   0   0   0   0   2   0   0   2   2   2   0   2   0   2   2   0   2   2   0   2   0   2   2   0   2   0   0   0   2   0   0   2   2   2   0   0   0   0   2   2   0   0   2   0   2   2   2   0   0   0   0   0   0   2   2   2   0   0   2   2   0   2   2   2   2   2   0   2   2   0   2   2   0   2   2   0   0   0   2   0   0   2   2   2   2   0   2   2   0   0   0   2   2   2   2   0   2   0   0   2   2   0   2   2   2   0   0   0   0   2   0   0   2   2   0   2   2   2   0   0   2   2   0   0   0   2   0   2   2   0   2   2   0   2   2   2   0   2   2   0   2   2   2   2   0   0   2   2   0   2   0   2   0   0   2   0   0   0   2   0   0   0   2   0   2   2   2   2   0   0   0   2   2   0   0   0   0   0   0   2   0   2   2   2   0   0   2   0   2   0
 MK-2-13                2   0   0   2   2   2   0   2   2   2   0   0   0   0   2   0   0   2   2   2   0   2   0   2   2   0   2   2   0   2   0   2   2   2   2   0   0   0   2   0   2   2   2   2   0   0   0   0   2   0   0   0   2   0   2   2   0   0   0   0   0   0   0   2   2   2   0   0   2   2   0   0   2   2   2   2   0   2   2   0   2   2   0   2   2   0   0   0   2   0   0   2   2   2   2   0   2   2   0   0   0   2   2   0   2   0   2   0   0   2   2   0   2   2   2   0   0   0   0   0   0   0   2   2   0   2   2   2   0   0   2   2   0   0   0   2   0   2   2   0   2   2   0   2   2   2   0   2   2   0   2   2   2   2   0   0   0   2   0   2   0   2   0   0   2   0   0   2   2   0   0   0   2   0   2   2   2   2   0   0   0   2   0   0   0   0   0   0   0   2   0   2   2   2   0   0   2   0   2   0
 MK-2-14                2   0   0   2   2   2   0   2   2   2   0   0   0   2   2   0   0   2   2   2   0   2   0   2   2   0   2   2   2   2   0   2   2   2   2   0   0   0   2   0   2   2   2   2   0   0   0   0   2   0   0   0   2   0   2   2   2   0   0   0   0   0   0   2   2   2   0   0   2   2   0   0   2   2   2   2   0   0   2   0   2   2   0   2   0   2   0   0   2   0   0   0   2   2   2   0   2   0   0   0   0   2   2   0   2   0   2   0   0   0   2   0   2   2   2   0   0   0   0   0   0   0   2   2   0   2   2   2   0   0   2   2   0   0   0   2   0   2   0   2   2   2   0   2   2   2   0   2   2   0   2   2   2   2   0   0   0   2   0   2   0   2   0   0   2   0   0   0   2   0   0   0   2   0   2   2   2   2   0   0   0   2   0   0   0   0   0   0   0   2   0   2   2   2   0   0   2   2   2   2
 MK-2-15                2   0   0   2   2   0   0   2   2   2   0   0   0   2   2   0   0   2   2   2   0   2   0   2   0   0   2   2   2   2   0   2   2   2   2   2   0   0   2   0   2   2   2   2   0   0   0   2   2   0   0   0   2   0   2   2   2   2   2   0   0   2   0   2   2   2   2   0   0   2   0   0   2   2   2   2   0   0   2   0   2   2   0   2   0   2   0   2   2   0   0   0   2   2   2   0   2   0   0   0   2   2   2   0   0   0   2   0   0   0   2   0   2   2   2   0   0   0   0   0   0   0   2   2   0   2   2   2   0   0   2   0   0   0   0   2   0   2   0   2   2   2   0   2   2   2   2   2   2   2   2   2   2   2   0   0   0   2   0   2   0   2   0   0   2   0   0   0   2   0   0   0   2   0   2   0   2   2   0   0   0   2   0   0   0   0   0   0   0   2   2   2   2   2   0   0   2   2   2   0
 MK-2-16                0   0   2   2   2   0   0   2   0   2   0   0   0   0   2   0   0   2   0   2   0   2   0   2   0   0   2   2   2   2   2   0   2   2   2   2   0   2   2   0   2   2   0   2   0   0   0   2   2   2   0   0   2   0   2   2   2   2   2   0   0   2   0   2   0   2   2   0   0   2   0   0   2   2   2   2   0   0   2   0   2   0   2   2   0   2   0   0   2   0   0   2   2   2   2   2   2   0   0   0   2   2   2   2   0   0   2   0   0   0   2   0   2   2   2   0   0   2   0   0   0   0   2   2   0   2   0   2   0   0   2   0   0   0   0   2   0   0   0   2   2   2   0   2   2   2   2   2   2   2   2   2   0   2   0   0   0   2   2   2   0   2   0   0   2   0   0   0   2   0   0   0   0   2   2   0   2   2   0   0   0   2   0   0   0   0   0   0   0   2   0   2   2   2   0   0   2   2   2   0
 MK-3-1                 0   2   0   2   0   2   0   2   2   0   0   0   0   2   2   0   2   0   2   2   2   2   2   2   0   0   0   0   0   0   0   2   0   0   0   2   0   2   0   2   0   0   2   0   2   2   2   0   0   0   0   2   2   0   2   2   2   0   2   2   0   2   2   0   0   2   0   0   2   2   2   2   0   0   0   0   2   2   0   2   0   2   2   2   2   2   0   0   2   0   0   0   0   2   2   2   2   2   2   0   2   0   0   0   2   2   0   0   0   2   2   0   2   2   2   0   2   0   0   0   2   2   2   2   2   2   0   0   0   2   0   2   2   0   2   0   0   0   0   0   2   0   0   2   2   2   0   0   0   0   2   0   0   0   0   0   0   2   0   2   2   0   0   2   0   2   2   2   0   2   2   2   0   2   2   0   0   2   2   0   0   0   0   2   2   2   2   2   2   2   0   0   0   0   2   2   2   0   0   0
 MK-3-2                 0   2   0   2   0   2   0   2   2   0   0   0   0   2   2   0   0   0   2   2   2   2   2   2   0   0   0   0   0   0   0   2   0   0   0   2   0   0   0   2   0   0   2   0   2   2   2   0   0   0   0   2   2   0   0   2   2   0   2   2   0   2   2   0   0   2   2   0   2   2   0   2   0   0   0   0   2   2   0   2   0   2   2   2   2   2   2   0   2   0   2   2   0   2   2   2   2   2   0   0   2   0   0   0   2   2   0   0   0   2   2   0   2   2   0   0   2   2   0   0   2   2   2   2   0   2   0   0   0   2   0   2   2   0   2   0   0   0   0   0   2   0   0   2   2   2   0   0   0   0   2   0   0   0   0   0   0   2   0   2   2   0   0   2   0   2   2   2   0   2   0   0   0   2   2   0   0   2   2   0   0   0   0   2   2   2   2   2   2   2   0   0   0   0   2   2   2   0   0   0
 MK-3-3                 0   0   0   2   0   2   0   2   2   2   0   0   0   2   2   0   0   0   2   2   2   0   2   2   0   0   0   0   0   0   0   2   0   0   0   2   2   0   0   0   0   0   2   0   2   2   2   0   0   0   0   2   2   0   0   2   2   0   2   2   0   2   2   0   0   2   2   0   2   2   0   2   0   0   0   0   2   2   0   2   0   2   2   2   0   2   2   0   2   0   2   2   0   2   2   2   2   2   0   0   2   0   0   0   2   2   0   0   0   2   2   0   2   2   0   0   2   2   2   0   2   2   2   2   0   2   0   0   0   0   2   2   2   0   2   0   0   0   0   0   0   0   0   2   2   2   0   0   0   0   2   2   0   0   0   0   0   2   0   2   2   2   0   2   0   0   2   0   0   2   0   0   0   2   0   0   0   2   2   2   0   0   0   2   2   2   2   2   2   2   0   0   0   0   0   2   2   0   0   0
 MK-3-4                 2   2   0   2   0   2   0   2   2   2   2   0   0   2   0   2   0   0   2   2   2   0   2   2   0   0   0   2   2   0   0   2   0   0   0   2   2   0   0   0   0   0   2   0   2   0   2   0   0   0   0   2   2   0   0   2   2   0   2   2   0   2   2   0   2   2   2   0   0   2   0   2   0   0   0   0   2   2   0   2   0   2   2   2   0   2   0   0   2   0   2   2   0   2   2   0   2   2   0   0   2   0   0   2   2   2   0   0   0   0   2   0   2   2   0   0   2   2   2   0   2   2   2   2   0   2   0   0   0   0   2   2   2   0   2   0   0   0   0   0   0   0   0   2   2   2   0   2   0   0   2   2   0   0   2   0   0   2   0   2   2   2   0   2   0   0   2   0   0   2   0   0   0   2   0   0   0   2   2   2   0   0   0   0   2   2   2   2   2   2   0   0   0   0   0   2   2   0   0   0
 MK-3-5                 2   2   0   2   0   2   0   2   2   2   2   0   0   2   2   2   0   0   2   2   2   0   2   2   0   0   0   2   2   0   0   2   0   2   0   0   2   0   0   2   0   0   2   0   2   0   2   0   0   2   0   2   2   0   0   2   2   0   2   2   0   2   2   0   2   2   2   0   0   2   0   2   0   0   0   0   2   0   0   2   0   2   2   2   0   2   0   0   2   0   2   2   0   2   2   0   2   2   0   0   2   0   2   2   2   2   0   0   0   0   2   0   2   0   2   0   2   2   2   0   2   2   0   2   0   2   0   0   0   0   2   2   0   0   2   0   0   0   0   0   0   0   0   2   2   2   0   2   0   0   0   0   0   0   2   0   0   2   0   2   2   2   2   2   0   0   2   0   0   2   0   0   0   2   0   0   0   2   2   2   2   0   0   0   2   2   2   2   2   2   0   0   2   0   0   2   2   2   0   0
 MK-3-6                 2   2   0   2   0   2   0   2   2   2   2   0   2   2   2   2   0   0   2   2   2   0   2   2   0   2   0   2   2   0   0   2   0   2   0   0   2   0   2   2   0   0   0   0   2   2   2   0   0   0   0   2   2   0   0   2   2   0   0   2   0   2   2   0   2   2   2   0   0   2   0   2   0   0   0   0   2   0   0   2   0   2   2   2   0   2   0   0   2   0   2   2   0   2   2   0   2   2   2   0   2   0   2   2   2   2   0   0   0   0   2   0   2   0   2   0   2   2   2   0   2   2   2   2   0   2   0   0   0   0   2   2   0   0   2   0   0   0   2   2   0   0   0   2   0   2   0   2   0   0   0   0   0   0   2   0   0   2   0   0   2   2   2   0   2   0   2   0   0   2   0   0   2   2   0   0   0   2   2   0   2   0   0   0   2   2   2   2   0   2   0   0   2   0   0   2   2   2   0   0
 MK-3-7                 2   0   0   2   2   2   0   2   2   2   0   0   2   2   2   2   0   0   2   2   2   2   2   2   0   0   0   2   0   0   0   2   0   2   0   0   2   0   2   2   0   0   0   0   2   2   2   0   0   0   0   2   2   2   0   2   2   0   0   2   0   2   2   0   2   0   0   0   0   2   0   2   0   0   0   2   2   0   0   2   0   2   2   0   0   2   0   0   2   0   2   2   0   0   0   0   2   2   2   0   2   0   2   2   2   2   0   0   0   0   2   0   2   0   0   0   0   2   2   0   2   2   2   2   0   2   0   0   0   2   2   2   2   0   2   0   0   0   2   2   0   0   0   0   0   2   0   0   0   0   2   0   0   0   2   0   0   2   0   0   2   2   2   0   2   0   2   0   0   2   0   0   2   2   0   0   0   2   2   2   2   0   0   0   2   0   2   2   0   2   0   2   2   2   0   2   2   2   2   0
 MK-3-8                 2   0   0   2   2   2   0   2   2   2   0   0   2   2   0   2   0   0   0   0   0   2   2   2   0   2   0   2   0   0   0   2   0   2   2   0   2   0   2   2   0   0   0   0   2   2   2   0   0   2   0   2   2   2   0   2   2   0   0   2   2   2   2   0   2   0   0   0   0   2   0   0   0   0   0   2   2   0   0   2   0   2   2   0   0   2   0   0   2   2   2   2   0   0   0   0   0   2   2   0   2   0   2   2   2   2   0   0   2   0   2   0   2   0   0   0   0   2   2   0   0   2   2   2   0   2   0   0   0   0   2   2   2   0   2   2   0   0   0   2   0   0   0   0   0   2   2   0   2   2   2   0   0   0   2   0   0   2   2   0   2   2   2   0   2   2   2   0   0   0   2   0   2   2   0   0   0   2   2   2   2   0   0   0   2   0   2   2   0   2   0   2   2   2   0   2   2   2   2   0
 MK-3-9                 2   0   0   2   2   2   0   2   2   0   0   0   2   2   0   2   0   0   0   0   0   2   2   2   0   2   0   2   0   0   0   2   0   2   2   0   2   0   2   2   0   0   0   2   2   2   2   0   0   2   0   2   2   2   0   2   2   0   0   2   2   2   2   0   2   0   0   0   0   2   0   0   0   0   0   2   2   0   0   2   0   2   2   0   2   2   0   0   2   2   2   2   0   0   0   0   0   2   2   0   2   0   2   0   2   2   0   0   2   2   2   0   0   0   0   0   0   0   2   0   0   2   2   2   0   2   0   0   0   0   2   2   2   0   2   2   0   0   0   2   2   0   0   0   0   2   2   0   2   2   2   0   0   2   2   0   2   2   2   0   0   2   2   0   0   2   2   0   0   0   2   0   2   2   0   0   0   2   2   2   2   0   0   0   2   0   2   2   0   2   0   2   2   2   0   2   2   2   2   0
 MK-3-10                2   0   0   2   2   2   0   2   2   0   0   0   2   2   0   2   0   0   0   0   0   2   2   2   0   2   0   0   2   0   0   2   0   2   0   0   2   0   2   2   0   0   0   2   2   2   2   0   0   2   0   2   2   0   0   2   0   0   0   2   2   2   2   0   0   2   0   0   0   2   0   0   0   0   0   2   2   0   0   2   0   2   2   0   2   2   0   0   2   2   2   2   0   0   0   0   0   2   2   0   2   0   2   0   2   2   0   0   0   2   2   0   0   0   0   2   0   0   2   2   0   2   2   2   0   2   0   0   2   0   2   2   2   0   2   2   2   0   0   2   2   2   0   0   0   2   2   0   2   2   2   0   0   2   2   0   2   2   2   0   0   2   2   0   0   2   2   0   0   2   2   0   2   2   0   0   0   2   0   2   2   0   0   0   2   0   2   2   0   2   0   0   2   2   0   2   2   2   2   0
 MK-3-11                2   0   0   2   2   2   0   2   2   0   0   0   2   2   0   2   0   0   2   0   0   2   2   2   0   0   0   0   0   0   2   2   0   2   0   0   2   0   2   2   0   0   0   2   2   2   2   0   0   2   0   2   2   0   0   2   0   0   0   2   2   0   2   0   0   2   0   0   0   2   0   0   0   0   0   2   0   0   0   2   2   2   2   0   2   2   0   0   2   2   2   0   0   2   2   0   2   2   2   0   2   0   2   2   2   0   0   0   0   0   2   0   2   0   0   2   0   0   2   2   0   2   2   2   0   2   0   0   2   0   2   2   2   0   2   0   2   0   0   2   2   2   0   0   0   2   2   0   2   2   2   0   0   2   2   0   2   0   2   0   0   0   2   0   0   2   2   2   0   0   2   0   2   2   2   0   0   2   2   2   2   0   0   0   2   0   2   2   0   2   0   0   2   2   0   2   0   2   2   0
 MK-3-12                2   0   0   0   2   2   0   2   2   0   0   2   2   2   0   2   0   0   2   0   0   2   2   2   0   0   0   0   0   0   2   2   0   2   0   0   2   0   2   2   0   0   0   0   2   2   2   2   0   2   0   2   2   0   0   2   0   0   0   2   2   2   2   0   0   2   0   0   2   2   0   0   0   0   0   2   0   0   0   2   2   2   2   0   2   2   0   0   2   2   0   0   0   2   2   0   2   2   0   0   2   0   2   2   2   0   0   0   0   0   2   2   2   0   0   2   0   0   2   2   0   2   2   2   0   2   0   0   2   0   2   2   2   0   2   0   2   0   0   2   0   2   0   2   0   2   2   0   2   0   2   0   0   2   2   0   2   0   2   0   0   0   0   0   0   2   2   2   0   0   0   0   2   2   2   0   0   2   0   2   2   0   0   0   2   0   2   2   0   2   0   0   2   2   0   2   0   2   2   2
 MK-3-13                2   0   0   0   2   2   0   2   2   0   0   2   0   2   0   0   0   0   2   2   0   2   2   2   0   0   2   0   0   0   2   2   0   2   0   0   2   0   2   2   0   0   0   0   2   2   2   2   0   2   2   2   0   0   0   2   0   0   0   2   2   2   2   0   0   2   0   0   2   2   0   0   0   2   0   2   0   0   0   2   2   2   2   0   2   0   0   0   2   2   0   0   0   2   2   0   2   2   0   2   2   0   2   2   2   0   0   0   0   0   2   2   2   0   0   2   0   2   2   2   0   2   2   2   0   2   0   0   2   0   2   2   2   0   2   0   2   0   0   2   0   2   0   2   0   2   2   0   2   0   2   0   0   2   2   0   2   0   2   0   0   0   2   0   0   2   0   2   0   0   0   0   2   0   2   0   0   2   2   2   2   0   0   0   2   0   2   0   0   2   0   0   2   2   0   2   0   2   2   2
 MK-3-14                2   0   0   0   2   2   0   2   2   0   0   0   0   2   0   0   0   0   2   2   0   2   2   2   0   0   0   2   0   0   2   2   0   2   0   0   2   0   2   2   0   0   0   0   0   2   2   2   0   2   2   2   2   0   0   2   0   0   0   2   2   2   2   0   0   0   0   0   2   2   0   0   0   2   0   2   0   0   2   2   2   2   2   0   2   0   0   2   2   2   0   0   0   2   2   0   2   2   0   2   2   2   0   2   2   0   0   0   0   0   2   2   2   0   0   2   0   2   2   2   0   2   2   2   0   2   0   0   2   0   2   0   2   0   2   0   2   0   0   2   0   0   0   2   0   2   2   0   2   0   2   0   0   0   2   0   2   0   2   0   0   0   2   2   0   2   0   2   2   0   0   0   2   0   2   0   0   2   2   2   2   0   0   0   0   0   0   0   0   2   0   0   0   2   2   2   0   2   2   2
 MK-3-15                2   2   0   0   2   2   0   0   2   2   0   0   0   2   0   0   0   0   2   2   2   2   2   2   0   0   0   0   0   2   0   2   0   2   0   0   2   0   2   2   0   0   0   0   0   2   2   2   0   2   2   2   2   0   0   2   0   0   0   0   2   2   2   0   0   0   0   0   0   2   0   0   0   2   0   2   2   0   2   2   2   2   0   0   2   0   0   2   2   2   0   0   0   2   2   0   2   2   0   0   2   2   0   2   2   0   0   0   0   0   2   2   2   0   0   2   0   2   2   2   0   2   2   2   0   2   0   0   2   0   2   2   2   0   2   0   2   0   0   2   0   0   0   2   0   2   2   0   2   0   2   0   0   0   2   0   0   0   2   0   0   0   2   0   2   2   0   2   2   0   0   0   2   0   2   2   0   2   2   2   2   0   2   0   2   0   0   0   0   2   0   0   2   2   2   0   0   2   2   2
 MK-3-16                2   2   0   0   2   2   0   2   2   0   0   0   0   2   2   0   0   0   2   2   2   2   2   2   2   0   0   0   0   2   0   2   0   2   2   0   2   0   2   2   0   0   0   0   2   2   2   2   0   2   2   2   2   0   0   2   0   0   0   0   2   2   0   0   0   0   0   0   0   2   2   0   0   0   0   2   2   0   2   2   2   2   0   0   2   0   0   2   2   2   2   0   0   2   2   0   2   0   0   0   2   0   0   2   2   0   0   0   2   0   2   2   2   0   0   2   0   2   2   2   0   2   2   2   2   2   0   0   2   0   2   2   2   0   2   0   2   0   0   2   0   0   0   2   0   2   2   0   2   0   2   0   0   0   2   0   0   0   2   0   0   0   2   0   2   2   0   2   2   0   0   0   2   0   2   2   0   2   2   2   2   0   2   0   2   0   0   0   0   2   0   0   2   2   2   0   0   2   2   2
 MK-4-1                 0   0   2   0   0   0   2   2   0   2   2   2   0   2   2   2   0   0   2   2   0   2   2   2   0   2   0   0   2   2   2   2   2   2   2   2   0   0   2   2   2   2   0   0   2   0   2   2   0   2   2   0   2   2   0   2   2   0   0   0   2   0   0   2   0   0   2   0   2   0   0   2   0   0   0   2   2   0   2   2   2   2   0   2   0   0   0   0   0   0   2   0   2   0   0   0   0   2   2   2   0   2   2   0   2   2   0   0   2   0   2   2   2   2   2   2   0   2   0   2   0   0   0   0   0   2   2   2   2   2   2   0   0   0   0   2   2   2   2   2   0   0   0   0   0   0   0   2   2   0   0   0   2   2   2   2   0   2   2   0   2   2   2   0   0   0   0   2   2   0   2   0   2   2   2   0   2   2   0   0   0   2   2   2   0   2   2   0   0   0   0   0   2   0   0   2   2   0   0   2
 MK-4-2                 0   0   2   0   0   0   0   0   0   2   2   2   2   2   2   2   0   0   2   2   0   2   2   2   0   2   0   0   2   2   2   2   2   2   2   2   0   0   2   0   2   2   0   0   2   0   2   2   0   2   2   0   2   2   2   2   0   0   0   0   2   2   0   2   0   0   2   0   2   0   0   2   0   0   0   2   2   0   0   2   2   2   0   0   0   0   0   0   0   0   2   0   2   0   0   0   0   2   2   2   0   2   2   0   2   2   0   0   2   0   2   2   2   2   2   0   0   0   2   0   0   0   0   0   0   2   0   2   2   2   2   0   0   2   2   2   2   2   2   2   0   0   0   2   0   0   0   2   2   0   0   2   2   2   2   2   0   2   2   0   2   0   2   0   0   2   2   2   2   0   2   0   2   2   0   0   2   2   0   0   0   2   2   2   0   2   2   0   0   2   0   0   0   2   0   2   2   0   0   2
 MK-4-3                 0   0   2   0   0   0   0   2   0   2   0   2   2   2   2   2   0   2   2   2   0   0   0   2   0   2   0   0   2   2   2   2   2   2   2   2   2   2   0   0   2   2   0   0   2   0   2   2   0   2   2   0   2   2   2   2   0   0   2   0   2   2   2   2   0   0   2   0   2   0   0   2   0   2   0   2   2   2   2   2   2   2   0   0   0   0   0   2   0   0   2   2   2   0   0   0   0   2   2   2   2   2   2   0   2   2   0   0   2   0   2   0   2   2   0   0   0   0   2   0   0   0   0   0   0   2   0   2   2   2   2   0   2   2   2   0   2   2   2   2   0   0   2   2   0   0   2   2   2   0   0   2   2   2   2   2   0   2   2   0   0   0   2   0   0   0   2   0   2   0   2   0   2   2   2   0   2   2   0   0   0   2   2   2   0   2   2   2   0   2   0   0   0   2   0   2   2   0   0   2
 MK-4-4                 0   0   2   0   2   0   0   2   2   2   0   2   2   2   2   2   0   2   2   0   2   0   2   2   0   2   0   0   2   2   2   2   2   2   2   2   2   2   0   0   2   2   0   0   2   0   2   2   0   2   2   0   2   2   0   2   0   0   2   0   2   2   2   2   2   0   2   0   2   0   0   2   0   0   0   2   2   2   2   0   2   2   0   0   2   0   2   2   0   0   2   2   2   0   0   0   0   0   2   2   2   2   2   0   2   2   0   0   2   0   2   0   2   2   0   0   2   0   2   0   0   0   2   0   0   2   0   2   2   2   2   0   2   2   2   0   2   2   2   2   0   0   2   2   0   0   2   2   2   0   0   0   2   2   2   0   0   2   2   2   0   0   2   0   0   0   2   2   2   0   2   0   2   2   2   2   2   2   0   0   0   2   2   2   0   2   2   2   0   2   0   0   2   2   0   2   2   0   0   2
 MK-4-5                 0   0   2   0   2   0   0   2   2   2   0   2   2   2   2   2   0   2   2   0   2   0   2   2   0   2   0   0   2   2   2   2   2   2   2   2   2   2   0   0   2   2   0   0   0   0   2   2   2   2   2   0   2   2   0   0   2   0   2   0   2   2   2   2   2   0   2   2   2   0   0   2   2   0   0   2   2   2   2   0   2   2   2   0   2   0   2   2   0   0   2   2   2   0   0   0   0   0   2   2   2   2   2   0   2   2   0   0   2   0   2   0   2   2   0   2   2   0   2   0   0   0   2   0   2   2   0   2   2   2   0   2   2   2   2   2   2   2   2   2   0   0   0   2   0   0   2   2   2   0   0   2   2   2   2   0   0   2   2   2   0   2   2   0   0   0   0   2   2   0   2   0   2   2   2   2   2   2   0   0   0   2   0   2   2   2   2   2   0   2   0   0   2   2   0   2   2   0   2   2
 MK-4-6                 0   0   2   0   2   0   0   2   2   2   0   2   2   2   0   0   0   2   2   0   2   0   2   2   0   2   0   0   0   2   2   2   2   0   2   2   2   2   0   0   2   2   2   0   0   0   0   2   2   0   2   0   2   2   0   0   0   2   2   0   2   2   2   2   2   0   2   0   2   0   0   2   0   0   0   2   2   2   0   0   2   2   2   0   0   0   2   2   0   0   2   0   2   0   0   0   0   0   2   2   2   2   2   0   2   2   0   0   2   2   2   0   2   2   0   2   2   0   2   0   0   0   2   0   2   2   0   2   2   2   0   2   2   2   2   2   2   2   2   2   0   0   0   2   0   0   2   2   2   0   0   2   2   2   2   0   2   2   2   2   0   0   2   0   0   0   0   2   2   0   2   0   0   2   2   2   2   2   0   0   0   2   0   2   2   2   0   2   0   2   0   0   2   2   0   2   2   0   0   2
 MK-4-7                 2   0   2   0   2   0   0   2   2   2   0   2   2   2   2   0   0   2   2   0   2   0   2   2   0   2   0   0   0   0   2   2   0   0   2   2   2   2   0   0   2   2   2   0   0   0   0   0   2   0   2   0   2   2   0   0   0   2   2   0   2   2   2   2   2   0   2   0   2   2   0   2   0   0   0   2   2   2   0   0   2   2   0   2   2   0   0   0   0   0   2   0   2   0   0   0   0   0   2   2   2   2   2   0   0   2   0   0   2   2   2   0   0   2   0   2   2   0   2   0   0   0   2   0   2   2   0   2   2   2   0   2   2   2   2   2   2   2   2   2   0   0   0   2   2   0   2   2   2   0   0   2   2   2   2   0   2   2   2   2   0   0   2   0   0   0   2   2   2   0   2   0   0   2   2   2   2   2   0   0   0   2   0   2   2   2   0   2   2   2   0   2   2   0   0   2   2   0   0   2
 MK-4-8                 2   0   2   0   2   0   0   2   0   2   0   2   2   2   2   0   0   2   2   0   2   0   2   2   0   2   0   0   0   0   2   2   0   0   2   2   2   2   0   0   2   2   2   2   0   0   0   0   2   0   2   0   2   2   2   0   0   2   2   0   2   2   2   2   2   0   2   0   2   2   0   2   0   0   0   2   2   2   2   0   2   2   0   2   2   0   0   0   0   0   2   0   0   0   0   0   0   2   2   0   2   2   2   0   0   2   0   0   2   2   2   0   0   2   0   2   2   0   2   2   0   0   2   0   2   2   0   0   2   2   0   2   2   2   2   2   2   2   2   2   0   0   0   2   0   0   2   2   2   0   0   2   2   2   2   0   2   2   2   2   0   0   2   0   0   0   2   2   2   0   2   0   2   2   2   2   2   2   0   0   0   2   2   0   2   2   0   2   2   2   0   2   2   0   0   2   2   0   0   2
 MK-4-9                 2   0   2   0   2   0   0   2   0   2   2   2   2   2   2   2   0   2   2   0   2   0   2   2   0   2   0   0   0   0   2   2   0   2   2   2   2   2   0   0   0   2   0   2   0   0   2   0   2   0   2   2   2   2   2   0   0   2   2   0   0   2   2   2   2   0   2   0   2   2   0   2   2   0   0   2   2   2   0   0   2   2   0   2   2   0   0   0   0   0   2   0   0   0   2   0   0   2   2   0   2   2   2   0   0   2   0   0   2   2   2   0   0   2   0   2   2   0   2   2   0   0   2   0   2   2   0   0   0   2   0   2   2   2   2   2   2   2   2   2   0   0   0   2   0   0   2   2   2   0   0   0   2   2   0   2   2   2   2   2   0   0   2   0   0   0   2   2   2   0   2   0   2   2   2   2   2   0   0   0   0   2   2   0   0   2   0   2   2   2   0   2   2   0   0   2   2   2   0   2
 MK-4-10                2   2   0   0   2   0   0   2   0   2   2   2   2   2   2   2   0   2   2   0   2   0   2   2   0   2   0   0   0   0   2   2   0   2   0   2   2   2   0   0   0   0   0   2   0   0   2   0   2   0   2   2   2   0   2   0   0   2   2   0   0   2   2   2   2   0   2   0   2   2   0   2   2   0   0   2   2   2   0   2   2   2   0   2   2   0   0   0   0   0   2   0   0   0   2   0   0   2   2   0   2   2   2   0   0   2   0   0   2   2   0   0   0   2   0   2   2   0   2   2   0   0   2   0   2   0   0   0   2   2   0   0   2   2   2   2   2   2   2   2   0   0   0   2   2   0   2   2   2   0   0   0   0   2   0   2   0   2   2   2   0   0   2   0   0   0   2   2   2   0   2   2   2   2   2   2   2   0   0   0   0   2   2   0   0   2   0   2   2   2   2   2   2   0   0   2   2   2   0   2
 MK-4-11                2   2   0   0   2   2   0   2   0   2   2   0   0   2   2   2   0   2   2   2   2   0   2   2   0   2   0   0   2   0   2   2   0   2   0   2   2   2   2   0   0   2   0   0   0   0   2   2   2   0   2   2   2   0   2   0   0   2   2   0   0   2   0   2   2   0   2   0   2   2   0   2   2   0   0   2   0   0   0   0   2   2   0   2   2   0   0   0   0   0   2   0   0   0   0   0   0   2   2   2   2   2   2   0   0   2   0   0   0   2   0   0   0   2   0   2   2   2   2   2   0   0   2   0   2   0   2   2   2   2   0   0   0   0   0   0   2   2   2   2   0   0   0   2   2   0   2   2   2   0   2   0   0   2   0   0   0   2   2   2   0   0   2   0   0   0   0   2   2   0   2   2   0   2   2   2   2   0   0   0   0   2   2   0   0   2   0   2   2   2   2   2   2   0   2   2   2   2   0   2
 MK-4-12                2   0   2   0   2   2   0   2   0   2   2   0   0   2   2   2   0   2   2   2   2   0   2   2   0   2   0   0   2   0   2   0   0   2   0   2   2   2   2   0   0   2   2   0   0   0   2   2   2   0   2   2   2   0   2   2   0   2   2   0   2   2   0   2   2   0   2   0   2   2   0   0   2   0   0   2   0   0   0   0   0   2   0   2   2   0   0   0   0   0   2   0   0   2   0   0   0   2   2   2   0   2   2   0   0   2   0   0   0   0   0   0   0   2   0   2   2   2   2   2   0   0   2   0   2   2   0   2   2   2   0   0   0   0   0   0   2   2   2   2   0   0   2   2   2   0   2   2   0   0   2   0   0   2   0   0   0   2   2   2   2   0   2   2   2   0   0   2   2   0   2   2   2   2   2   2   0   0   0   0   0   2   2   0   0   2   0   2   2   2   2   2   2   0   2   2   2   2   0   0
 MK-4-13                2   0   0   0   2   2   0   2   0   2   2   0   0   2   2   2   0   0   2   2   2   0   2   2   0   2   0   0   2   0   2   0   0   2   0   2   2   2   2   2   0   0   2   2   0   0   2   2   2   0   2   2   2   0   2   2   0   2   2   0   2   2   0   0   2   0   2   0   2   2   0   2   2   0   0   2   2   0   0   0   0   2   0   2   2   0   0   2   0   2   2   2   0   2   0   0   0   2   2   2   0   2   2   0   0   2   0   0   0   0   0   2   0   2   0   2   2   2   2   2   2   0   0   0   2   2   2   2   2   2   0   0   0   0   0   0   2   2   2   2   0   0   2   2   2   0   0   2   0   0   0   0   0   2   0   0   0   2   2   2   2   2   2   2   2   0   2   0   2   0   2   0   2   2   2   2   0   0   0   0   0   2   2   0   0   2   0   2   2   2   2   2   2   0   2   2   2   2   0   0
 MK-4-14                2   2   0   0   2   2   0   2   2   2   2   0   0   2   2   2   0   0   2   2   2   0   2   2   0   0   0   0   2   0   0   0   0   2   0   2   2   2   2   2   2   0   2   2   0   0   2   2   0   0   2   2   2   0   2   2   0   2   0   0   2   2   0   0   2   0   2   0   2   2   0   2   0   2   0   2   2   0   0   0   0   2   0   2   2   0   0   2   0   2   2   2   0   2   0   0   0   2   2   2   0   2   2   0   0   2   0   0   0   0   0   2   0   2   0   2   2   0   2   2   2   0   0   0   2   2   2   2   2   0   0   0   0   0   0   0   2   2   2   2   0   0   2   2   2   0   2   2   0   0   0   0   0   0   2   0   0   0   2   2   2   2   0   2   2   0   0   0   2   2   2   2   2   2   2   2   0   0   0   0   0   2   2   0   0   2   0   2   2   2   2   0   2   0   2   2   2   2   0   0
 MK-4-15                2   2   0   0   2   2   0   2   2   0   2   2   0   2   2   2   0   0   2   2   2   2   2   0   0   0   0   0   2   0   0   0   0   2   0   2   2   2   2   2   2   0   2   0   0   0   2   0   0   0   2   2   2   0   2   0   0   2   2   0   2   2   0   2   0   0   2   0   2   2   0   2   0   2   0   2   0   0   0   0   0   2   0   2   2   0   0   2   0   0   2   2   0   2   0   0   0   2   2   2   0   2   2   0   0   2   0   0   0   0   0   2   0   2   0   2   2   0   2   2   2   0   0   0   0   2   2   0   2   0   0   0   0   0   0   0   2   2   2   2   0   0   2   2   2   0   2   2   0   0   0   0   0   0   2   0   0   2   2   2   2   2   0   2   2   0   2   0   2   2   2   2   2   2   2   2   0   0   0   0   0   2   2   0   0   2   0   2   2   2   2   0   2   0   2   2   0   2   0   0
 MK-4-16                2   2   0   0   2   2   2   2   2   0   0   2   0   2   2   2   2   0   2   2   0   2   2   0   0   2   0   0   2   0   0   0   0   2   2   2   2   2   2   2   2   0   2   0   0   0   2   0   0   0   2   2   0   0   2   0   0   2   2   0   2   2   0   2   0   0   2   0   2   2   0   2   0   2   0   2   0   0   2   0   0   2   0   0   2   0   0   2   2   2   2   0   0   2   0   0   2   2   0   2   0   2   2   0   0   2   0   0   0   0   0   2   0   2   0   2   0   0   2   2   2   0   2   0   0   2   2   0   2   0   0   0   0   0   0   0   2   2   2   2   0   0   2   2   0   0   2   2   0   2   0   0   0   0   2   0   0   0   2   2   2   2   0   2   2   0   2   0   2   2   2   2   2   2   2   2   0   2   0   0   0   0   2   0   0   2   0   2   2   2   2   0   2   0   2   0   0   2   0   0
 MK-5-1                 2   2   0   0   2   2   0   2   2   0   0   0   2   2   2   0   2   0   0   2   2   0   0   0   2   0   0   0   2   0   0   2   2   0   2   0   0   0   0   2   0   0   2   2   2   2   2   2   2   2   0   2   0   2   2   2   0   2   0   0   2   2   2   2   2   2   2   2   2   2   2   2   2   2   2   0   2   0   0   0   0   0   2   2   0   2   0   0   0   0   0   2   2   2   0   2   2   0   0   0   2   0   2   2   0   2   2   0   2   2   0   2   0   2   0   0   2   0   2   0   2   2   0   0   2   0   0   0   0   2   0   0   2   2   0   0   2   2   2   2   0   2   2   2   0   2   0   2   0   0   2   0   0   0   2   0   0   2   2   2   2   2   2   0   2   2   0   2   0   0   2   0   0   0   2   0   2   0   2   2   2   2   2   0   0   0   2   0   0   0   2   0   0   0   0   0   0   0   2   2
 MK-5-2                 2   2   0   0   2   2   0   2   2   0   0   0   2   0   2   0   2   0   0   2   2   0   0   0   2   0   0   0   0   0   0   2   2   0   2   2   0   0   0   2   0   0   2   2   2   2   2   2   2   2   0   2   0   2   2   2   0   0   0   0   2   2   2   2   2   2   2   0   2   2   2   2   2   2   2   0   2   0   2   0   0   2   2   0   0   2   0   0   0   2   0   2   2   2   0   2   2   0   0   0   2   0   2   2   0   2   2   0   2   2   0   2   0   2   0   0   2   2   2   2   0   2   0   2   2   0   0   0   0   2   0   0   2   2   0   0   2   2   2   2   0   2   2   2   0   2   0   2   0   0   2   0   0   0   2   0   2   0   2   2   2   2   2   0   2   2   0   2   2   2   2   0   0   0   2   2   2   0   2   2   2   2   0   0   0   0   2   0   0   0   2   2   0   0   0   0   0   0   0   2
 MK-5-3                 2   2   0   0   2   2   0   2   2   0   0   0   2   0   2   0   2   0   0   2   0   0   0   0   2   0   0   0   0   0   0   2   2   0   2   2   0   0   0   2   0   0   2   2   2   2   2   2   2   2   0   2   0   2   2   2   0   0   0   2   2   2   2   2   2   2   0   0   2   2   2   2   2   2   2   0   0   0   2   0   0   2   2   0   0   2   0   0   0   2   0   2   2   2   0   2   2   0   0   2   2   0   2   0   0   2   2   0   2   2   0   2   0   2   0   0   2   2   2   2   0   2   0   2   2   0   0   0   0   2   0   0   2   2   0   0   2   2   2   2   0   2   2   0   0   2   0   2   0   0   2   0   0   0   2   0   2   0   2   2   2   2   2   0   2   2   0   2   2   2   2   2   0   0   2   0   2   0   2   2   2   2   0   0   0   2   2   0   0   0   2   2   0   0   0   0   0   0   0   2
 MK-5-4                 2   2   0   2   0   2   0   2   2   0   0   0   2   2   2   0   2   0   0   2   0   0   0   0   2   0   0   0   0   0   0   2   2   2   2   2   0   0   0   2   0   0   2   2   2   2   2   2   2   2   0   0   0   0   2   2   0   0   2   2   2   2   2   2   2   2   0   2   2   0   2   2   0   2   2   0   0   0   2   0   0   2   2   0   0   2   0   0   0   2   0   2   2   2   0   2   2   2   0   2   2   0   2   0   0   2   2   0   2   2   0   2   0   2   0   0   2   0   2   2   0   2   0   2   2   0   0   0   0   2   0   0   2   2   0   0   2   2   2   2   0   2   2   0   2   2   0   2   0   0   2   0   0   0   2   0   2   0   2   2   2   0   2   0   2   0   0   2   0   2   2   2   0   0   2   0   2   0   2   2   2   2   0   0   0   2   2   0   0   2   2   2   0   0   0   0   0   0   2   2
 MK-5-5                 2   2   0   2   0   2   0   2   2   0   0   0   2   2   2   0   2   0   0   0   0   0   0   0   2   0   0   0   0   0   0   2   2   2   2   2   0   0   0   2   0   2   2   2   2   2   2   2   2   2   0   0   0   0   2   2   0   0   2   2   0   2   2   2   2   2   2   2   2   0   2   0   0   2   2   0   0   0   2   0   0   2   2   0   0   2   0   0   0   2   0   0   2   2   0   2   2   2   0   2   2   2   2   0   0   2   2   0   2   2   0   2   0   2   0   0   2   2   2   2   0   0   0   2   0   0   0   0   0   2   0   0   2   2   0   0   2   2   2   2   0   2   2   0   2   2   0   2   0   0   2   0   0   0   2   0   0   0   2   2   2   0   2   0   2   0   2   2   0   2   2   2   0   0   2   0   2   0   2   2   2   2   0   0   0   2   2   0   0   2   2   2   0   0   0   0   0   0   2   2
 MK-5-6                 2   2   0   2   0   2   0   0   2   0   2   0   2   2   2   0   2   0   2   0   0   0   0   0   2   0   0   0   0   0   2   2   2   2   2   2   0   0   0   0   0   2   2   2   2   2   2   2   2   0   0   0   2   0   2   2   0   0   2   2   0   2   2   2   0   2   2   2   2   2   2   0   0   2   2   0   0   0   2   0   0   2   2   0   0   2   0   0   0   0   0   0   2   2   0   2   2   2   0   0   2   2   2   0   0   2   2   0   2   2   2   2   0   2   2   0   2   2   2   2   0   0   0   0   0   0   0   0   0   2   0   0   2   2   0   0   2   2   0   2   0   2   2   0   2   2   0   2   0   0   2   0   2   0   2   0   0   0   2   2   2   2   2   0   2   0   2   2   0   2   2   2   0   0   2   0   2   0   2   2   2   2   0   0   0   2   2   0   0   2   2   0   0   0   0   0   0   0   2   0
 MK-5-7                 2   2   0   2   0   2   0   2   2   0   2   0   2   2   2   0   2   0   2   0   0   0   0   0   2   0   0   0   0   0   2   2   2   2   2   2   0   0   0   0   0   2   2   2   2   2   2   2   2   0   0   0   2   0   2   2   0   0   2   2   2   2   2   2   0   2   2   2   2   2   2   0   0   2   2   0   0   0   2   0   0   0   2   0   0   2   0   2   0   2   0   0   2   2   0   2   2   2   0   0   0   2   2   0   0   2   2   0   2   2   2   0   0   2   2   0   2   2   2   0   2   0   0   0   0   0   0   0   0   2   2   0   2   0   0   0   2   2   0   2   0   2   0   0   2   0   2   2   0   0   2   0   2   0   2   0   0   0   2   2   2   2   2   0   2   0   2   2   0   2   2   2   0   0   2   0   2   0   2   2   2   0   0   0   0   2   2   0   0   2   2   0   0   0   0   0   0   0   2   0
 MK-5-8                 0   2   0   2   0   2   0   2   2   0   2   0   2   2   2   0   2   2   2   0   0   0   0   0   2   0   0   2   0   0   2   2   2   2   2   2   0   2   0   0   0   2   2   2   2   2   2   2   2   0   0   0   2   0   2   2   2   0   2   2   2   2   2   2   0   2   2   2   2   2   2   0   0   2   2   0   0   0   2   2   0   0   0   0   0   2   2   2   0   2   0   0   2   2   0   2   2   2   0   0   0   2   2   0   0   2   2   0   2   2   2   0   0   2   2   0   2   2   0   0   2   0   0   0   0   0   0   0   0   2   2   2   2   0   0   0   0   2   0   2   0   2   0   0   2   0   2   2   0   0   0   0   2   2   2   0   0   0   2   2   2   2   2   0   2   0   2   2   0   2   2   2   0   0   2   0   2   0   2   2   2   0   0   0   0   2   2   0   2   2   2   0   0   2   0   0   2   0   2   0
 MK-5-9                 0   0   0   2   0   2   0   2   2   0   0   0   0   2   2   0   2   2   2   0   0   0   0   0   2   0   0   2   0   0   2   2   2   2   2   2   0   2   0   0   0   2   2   2   2   2   2   0   2   0   0   0   2   0   2   2   2   2   2   2   2   2   2   2   0   2   0   2   2   2   2   0   0   2   2   0   0   0   2   2   0   2   0   2   2   2   2   2   0   2   0   0   2   2   0   2   2   2   0   0   2   2   2   0   0   0   2   0   0   0   2   0   0   2   2   0   2   2   0   0   2   0   0   2   0   0   0   2   0   0   2   2   2   0   0   0   0   0   0   2   2   2   0   0   2   0   2   2   0   2   0   0   2   2   2   2   0   0   2   2   2   2   2   0   2   0   2   2   0   2   2   2   0   0   2   0   2   0   2   2   2   2   0   0   0   2   2   0   2   2   2   0   0   2   0   0   2   0   2   0
 MK-5-10                2   0   0   2   0   2   0   2   2   0   0   0   0   2   2   0   2   2   2   2   0   0   2   0   0   0   0   2   0   0   0   2   2   2   0   2   0   2   0   0   0   2   2   2   2   2   2   0   2   0   0   0   2   0   2   0   2   0   2   2   2   2   2   2   0   2   0   0   2   2   2   2   0   2   2   0   0   0   0   0   0   2   0   2   2   2   0   2   0   2   0   0   2   2   2   2   2   2   0   0   2   2   2   2   2   0   2   0   2   0   2   0   0   2   2   0   2   2   0   0   2   0   0   2   0   0   0   2   0   0   2   2   2   0   0   0   0   0   0   2   2   2   0   0   2   0   2   0   0   2   0   0   2   2   2   2   0   0   2   2   2   2   2   0   2   0   2   2   0   2   2   2   0   0   2   2   2   0   2   2   2   2   0   0   2   2   2   0   2   2   2   0   2   2   0   0   0   0   2   0
 MK-5-11                2   2   0   0   0   2   0   2   2   0   0   0   0   2   2   0   2   0   2   2   0   0   2   0   0   0   0   2   0   0   0   0   2   2   0   2   0   2   2   0   0   2   2   0   2   2   0   0   0   0   0   0   2   0   2   0   2   0   2   2   0   2   2   2   0   2   0   0   2   2   2   2   0   2   2   0   0   0   0   0   0   2   0   2   2   2   0   2   0   2   2   2   0   2   2   2   2   2   0   0   2   2   2   2   2   0   2   0   2   0   2   2   0   2   2   0   2   2   0   0   2   0   0   2   2   0   0   2   0   0   2   2   2   0   0   0   0   0   2   2   2   2   2   0   2   0   2   0   0   2   0   0   2   2   2   2   0   0   2   2   2   2   0   0   2   0   2   2   0   2   2   2   0   0   2   2   2   0   2   2   2   2   0   0   2   2   2   0   2   2   2   0   2   2   0   0   0   0   2   0
 MK-5-12                2   2   0   0   0   2   0   2   2   0   0   0   0   2   2   0   2   0   2   0   0   0   2   0   0   0   2   2   0   0   0   0   2   2   0   2   0   2   2   0   0   2   2   0   2   2   0   0   0   0   0   0   2   0   2   2   2   0   2   2   0   2   2   2   0   2   0   0   0   2   2   2   0   2   2   0   0   0   0   0   0   2   0   2   0   2   2   2   2   2   2   2   0   0   2   2   2   2   0   0   2   0   2   2   2   0   2   0   2   0   2   2   0   2   2   0   2   2   0   0   2   0   0   2   2   0   0   2   0   0   2   2   2   0   0   0   0   0   2   2   2   2   2   0   2   0   2   0   2   2   0   0   2   2   2   2   0   0   2   2   2   2   0   0   2   2   2   2   2   2   2   2   0   0   2   2   2   0   2   0   2   2   0   0   2   2   2   0   2   2   0   0   2   2   0   0   0   0   2   0
 MK-5-13                2   0   0   0   0   2   0   2   2   0   0   0   0   2   2   0   2   0   0   0   0   0   2   0   0   0   2   2   0   2   0   0   2   0   0   2   0   2   2   0   0   2   2   0   2   2   0   0   0   0   0   0   2   0   2   0   2   0   2   2   0   2   2   2   0   0   0   0   0   2   2   2   0   2   2   0   2   0   0   0   0   2   0   2   0   2   2   2   2   2   2   0   0   0   0   2   2   0   0   0   2   0   2   2   2   0   2   0   2   0   2   2   0   2   2   0   0   2   2   0   0   0   0   0   2   0   0   2   0   2   2   2   2   0   0   0   0   0   2   2   2   2   2   0   2   2   2   0   2   2   0   0   2   2   2   2   0   0   2   2   2   2   0   0   2   2   2   2   2   2   2   2   0   0   2   2   2   0   2   2   2   2   0   0   2   2   2   0   2   2   0   0   2   0   0   0   0   0   2   0
 MK-5-14                2   0   2   0   0   2   0   2   2   0   0   0   0   2   2   0   2   0   0   0   2   0   2   0   0   0   2   0   0   2   0   0   2   0   0   2   0   2   2   0   0   2   2   0   2   2   0   0   0   0   0   0   2   0   2   0   2   0   2   2   0   0   2   2   0   0   0   0   0   2   2   2   0   2   2   0   2   0   0   0   0   2   0   2   0   2   2   2   2   2   0   0   0   0   0   2   2   0   0   0   2   0   2   2   2   0   2   0   0   0   2   2   0   2   2   0   0   2   2   0   0   0   0   2   2   2   0   2   0   2   2   2   2   2   0   0   0   0   2   2   2   2   2   0   2   2   2   2   2   2   2   2   2   2   2   2   0   0   2   2   2   2   0   0   2   2   2   2   2   2   2   2   0   0   0   0   2   0   2   2   2   2   0   0   0   2   2   0   2   2   0   2   0   0   0   0   0   0   2   0
 MK-5-15                2   0   2   0   0   2   0   2   2   0   0   0   0   2   2   0   2   0   2   0   2   0   2   2   0   0   2   0   0   2   0   0   2   0   0   0   0   2   2   0   2   2   0   0   2   2   0   0   0   0   0   0   2   0   2   0   2   0   2   2   0   0   2   2   0   0   0   0   0   2   2   2   0   2   2   0   2   0   0   0   0   0   0   0   0   2   2   2   2   2   0   0   0   0   0   2   2   0   2   0   2   0   2   2   2   0   2   0   0   0   2   2   0   2   2   0   2   2   2   0   0   0   0   0   2   2   0   2   0   2   2   2   2   2   0   0   0   0   2   2   2   2   2   0   2   2   2   2   2   0   2   2   2   2   0   2   2   2   2   2   2   0   0   0   2   2   2   2   2   2   2   2   0   0   0   0   2   0   2   2   2   2   0   0   0   2   2   0   2   2   0   2   2   0   0   0   2   2   2   0
 MK-5-16                2   0   2   0   0   2   0   2   2   0   0   0   0   2   2   0   2   0   2   0   2   0   2   2   0   0   0   0   0   0   0   0   2   2   2   0   0   2   2   0   2   0   0   0   2   2   0   0   0   0   0   0   0   0   2   0   2   0   2   2   0   2   2   2   0   0   0   0   0   2   2   2   0   2   2   0   2   0   0   0   0   2   0   0   0   2   2   2   2   2   0   0   2   0   0   2   2   0   2   0   2   0   2   0   2   0   2   0   0   0   2   2   0   2   2   0   0   2   2   0   0   0   0   0   0   2   0   2   0   2   2   2   2   2   0   0   0   0   2   2   2   2   2   0   2   2   2   2   2   0   2   2   2   0   0   2   2   2   0   0   2   0   0   0   2   2   2   2   2   2   2   2   0   0   0   0   2   0   2   2   2   2   0   0   0   2   2   0   2   2   2   2   2   0   0   0   2   2   2   0
 MK-6-1                 2   2   2   0   2   2   0   2   2   0   2   2   0   0   0   0   2   0   0   2   2   0   0   0   0   2   0   0   2   2   0   2   2   0   2   2   0   2   0   0   0   0   0   2   2   0   0   0   0   0   2   2   2   2   2   0   0   2   0   0   0   2   0   2   0   0   0   2   2   0   2   0   2   2   2   2   2   2   2   2   0   2   0   0   0   0   0   0   2   2   2   0   0   0   0   0   2   2   2   0   2   2   0   2   0   0   0   0   0   0   0   2   2   2   2   0   0   2   2   0   0   0   2   2   2   0   0   0   2   2   0   2   0   0   0   2   0   0   2   0   0   0   0   2   2   0   2   0   0   0   0   2   2   2   2   0   0   0   0   2   2   0   0   0   2   0   0   0   0   2   2   0   0   2   2   0   2   2   0   0   2   0   0   0   2   0   2   2   2   0   0   2   0   2   2   0   2   2   2   2
 MK-6-2                 2   0   2   0   2   2   0   2   2   0   2   2   0   0   0   2   2   0   0   2   2   0   0   0   0   2   0   0   2   2   0   2   2   2   2   2   0   2   0   0   0   0   0   2   2   0   0   0   0   0   2   2   2   2   2   0   0   2   2   0   0   2   0   2   0   0   0   2   0   0   2   0   2   2   2   2   2   2   2   2   0   2   0   2   0   0   0   0   2   2   2   0   0   0   0   0   2   2   2   0   0   2   0   2   0   0   2   0   0   0   0   2   2   2   2   0   0   2   2   0   0   0   2   2   2   2   0   0   2   2   0   2   0   0   0   2   0   0   2   0   0   0   0   2   2   2   0   0   0   0   0   2   2   2   2   0   0   0   0   2   2   0   0   0   2   0   0   0   2   2   2   0   0   2   2   0   2   0   2   0   2   0   0   0   2   0   2   2   2   0   0   2   2   2   2   0   2   2   2   2
 MK-6-3                 2   2   2   0   2   2   0   2   2   0   0   0   0   2   0   2   2   0   0   2   2   0   0   0   0   2   0   0   2   2   0   2   2   0   2   2   0   2   0   0   0   0   0   2   2   0   0   0   0   0   2   0   2   2   2   0   0   2   2   0   0   2   0   2   0   0   0   2   0   0   2   0   2   2   2   0   2   2   2   2   0   2   2   2   2   0   0   0   0   2   2   0   0   0   2   0   2   2   2   0   0   2   0   2   0   0   2   0   0   0   0   2   2   2   2   0   0   2   2   0   0   0   2   2   2   2   0   0   2   2   0   2   0   0   0   2   0   0   2   0   0   0   0   2   2   2   0   0   0   0   0   2   0   2   2   0   0   0   0   2   2   0   0   0   2   0   0   0   2   0   2   0   0   2   2   0   2   0   2   0   2   0   0   0   2   0   2   0   2   0   0   2   0   2   2   0   2   2   2   2
 MK-6-4                 2   2   2   0   2   2   0   2   2   2   0   0   0   2   0   2   2   0   0   2   2   2   0   0   0   2   0   0   2   2   0   2   2   0   2   2   0   2   0   2   0   0   0   2   2   0   0   2   0   0   2   0   2   2   2   2   0   2   2   0   0   2   2   2   0   0   0   2   0   0   2   0   2   2   2   0   2   2   2   2   0   2   2   2   2   0   2   0   0   2   2   0   0   0   2   0   2   2   2   0   0   2   0   2   2   0   2   2   0   0   0   2   0   2   2   0   0   2   2   0   0   0   2   0   2   2   0   0   2   2   0   2   0   0   2   2   0   0   2   0   0   0   0   2   2   2   0   0   0   0   0   2   0   2   2   0   0   0   0   2   2   0   0   0   2   2   0   0   2   0   2   0   0   2   2   0   2   2   2   0   2   0   0   0   2   0   2   0   2   0   0   2   0   2   2   0   2   2   2   2
 MK-6-5                 2   2   2   0   2   2   2   2   2   2   0   0   0   0   0   2   2   0   0   0   2   2   0   0   0   2   0   0   2   2   0   2   2   0   0   2   0   2   0   2   0   0   0   2   2   0   0   2   0   0   2   0   2   0   2   2   0   2   2   0   0   2   2   2   0   0   0   2   0   0   2   0   2   2   2   0   2   2   2   2   0   2   2   2   0   0   2   0   0   2   0   0   0   2   2   0   0   2   2   0   0   2   0   2   2   2   2   2   0   0   0   2   0   0   2   0   0   0   2   0   0   0   2   2   2   2   0   0   2   2   0   0   0   0   0   2   0   0   2   0   0   0   0   2   2   2   0   0   0   0   0   2   0   2   2   0   0   0   0   0   2   0   0   0   2   2   0   0   2   0   2   0   0   2   2   0   2   2   2   2   2   0   0   0   2   0   0   0   2   0   0   2   0   2   2   0   2   2   2   2
 MK-6-6                 2   2   2   0   2   2   2   2   2   2   0   0   0   0   0   0   2   0   0   0   0   2   0   0   2   2   0   0   2   2   0   2   2   0   0   2   0   2   0   2   0   0   0   2   0   2   0   2   0   0   2   0   2   0   2   2   0   2   2   0   2   2   2   2   0   0   0   2   0   0   2   0   2   2   2   0   2   2   2   2   0   2   2   2   0   0   2   0   0   2   0   0   0   2   2   0   0   2   2   0   0   2   0   0   2   2   2   2   2   0   0   2   0   0   2   0   0   0   2   0   0   0   2   2   2   2   0   0   2   2   0   0   0   0   2   2   2   0   2   0   0   0   0   2   2   2   0   0   0   0   0   2   2   2   2   0   0   0   0   0   2   0   0   0   2   2   0   0   2   0   0   0   0   2   2   0   2   2   2   2   2   0   0   0   2   0   0   0   2   0   0   2   0   2   2   0   2   2   2   2
 MK-6-7                 2   2   2   0   2   2   2   2   2   2   0   0   2   0   0   2   2   0   0   0   0   2   0   0   2   2   0   0   2   2   0   2   2   0   0   2   0   2   2   2   0   0   0   2   0   2   0   2   0   0   2   0   0   0   2   2   0   2   2   0   2   2   2   2   0   0   0   2   0   0   2   0   2   2   2   0   2   2   2   0   0   2   2   2   0   0   2   0   0   2   0   0   0   2   2   0   0   2   2   0   0   2   0   0   2   2   0   2   2   2   0   2   0   0   2   2   0   0   2   0   0   0   2   0   2   2   0   0   2   2   2   0   0   0   2   2   2   0   2   0   0   0   0   2   2   2   0   0   0   2   0   2   2   2   2   0   0   0   0   0   2   0   0   0   2   2   0   0   2   0   0   2   0   2   2   0   2   0   2   2   0   0   2   0   2   0   0   0   2   0   0   2   0   2   2   0   2   2   2   2
 MK-6-8                 2   2   2   0   2   2   2   2   2   2   0   0   2   0   0   2   2   0   0   0   0   2   2   0   2   2   0   0   2   2   0   2   0   0   0   2   0   0   2   2   0   0   0   2   0   2   0   2   0   0   2   0   0   0   2   2   0   2   2   0   2   2   2   2   0   0   0   2   0   0   2   0   2   2   0   0   2   2   2   0   2   2   2   2   0   2   2   2   0   2   0   0   0   2   2   0   0   2   2   0   0   2   0   0   0   2   0   2   2   2   0   2   0   2   2   0   0   0   2   2   2   0   2   0   2   0   0   0   2   2   2   0   0   0   2   2   2   0   2   2   0   0   0   2   2   2   0   0   0   0   0   2   2   2   2   0   0   0   0   0   2   0   0   0   2   2   0   0   2   0   0   2   0   2   2   0   2   0   2   2   0   0   2   0   2   0   0   0   2   0   0   2   2   2   2   0   2   2   2   2
 MK-6-9                 2   2   2   2   2   2   2   2   2   0   0   0   0   0   2   0   0   0   0   0   0   2   2   0   2   2   0   0   2   2   0   0   0   0   0   0   0   0   2   2   0   0   0   2   0   2   0   2   0   0   2   0   0   0   2   2   0   2   2   0   2   2   2   2   0   0   0   2   0   0   2   0   2   2   0   0   2   2   2   0   2   0   2   2   0   2   2   2   0   2   0   0   0   2   2   0   0   2   2   0   0   2   0   0   0   2   0   0   2   2   0   0   0   2   2   0   0   0   2   2   2   0   2   0   2   0   0   0   2   2   2   0   2   0   2   2   0   0   2   2   0   2   0   2   2   2   2   0   0   0   0   2   2   2   2   2   0   0   0   0   2   0   0   0   2   2   0   0   2   0   0   2   0   0   2   0   2   0   2   2   0   0   2   0   2   0   0   0   2   0   0   2   0   2   0   0   2   2   2   2
 MK-6-10                2   2   2   2   2   2   2   2   2   0   0   0   2   0   2   2   0   0   0   0   0   0   0   2   2   2   0   0   2   2   0   2   0   0   0   0   0   0   0   2   0   0   0   2   0   2   0   2   0   0   2   0   0   0   2   2   0   2   2   2   2   2   2   2   0   0   0   2   2   0   2   0   2   2   0   0   2   2   2   0   2   0   2   2   0   2   2   2   0   2   0   0   0   2   2   0   0   0   0   0   0   2   0   0   0   2   0   0   2   2   0   0   0   2   2   0   0   0   2   2   2   0   2   0   2   2   0   0   2   2   0   2   2   0   2   2   0   0   2   2   0   2   0   2   2   2   2   0   0   0   0   2   2   2   2   2   0   0   0   0   2   2   0   0   0   2   0   0   2   0   0   2   0   0   2   0   2   0   2   0   0   0   2   0   2   0   0   0   2   0   0   2   0   2   0   0   0   2   2   2
 MK-6-11                2   2   0   2   2   2   2   2   2   0   0   0   2   0   2   2   2   0   0   0   0   0   0   2   2   2   0   0   2   2   0   2   0   0   0   0   0   0   0   2   0   0   0   2   0   2   0   2   0   0   2   0   0   0   2   2   0   2   2   2   2   2   2   2   0   0   0   2   2   0   2   0   2   0   0   0   2   2   0   0   2   2   2   2   0   2   2   2   0   2   0   0   0   2   2   0   0   0   0   2   0   2   0   2   0   2   0   0   2   2   0   0   0   2   2   0   0   2   2   2   2   0   2   0   2   2   0   0   2   2   0   2   2   0   2   2   0   2   2   2   0   2   0   2   2   2   2   0   0   0   0   2   0   2   2   2   0   0   0   0   2   2   2   0   0   0   0   0   2   0   0   2   0   0   2   0   2   0   2   0   0   0   2   0   0   0   0   0   2   0   2   0   0   2   0   0   0   0   2   2
 MK-6-12                2   2   0   2   2   0   2   2   2   0   2   0   2   0   2   2   0   0   0   2   0   0   0   2   2   2   0   0   2   2   2   2   0   0   0   0   0   0   0   2   0   0   2   2   0   2   0   2   0   0   2   0   0   0   2   2   0   2   2   2   2   2   2   2   0   0   0   2   2   0   2   0   2   0   0   0   2   2   0   0   2   2   2   2   0   2   0   2   0   2   0   2   0   0   2   0   0   0   0   2   0   2   0   2   0   2   0   0   2   2   0   0   0   2   2   0   0   2   2   2   2   0   2   2   2   0   0   0   2   2   0   2   2   0   2   2   2   2   2   2   0   2   0   2   0   2   0   0   0   0   0   2   0   2   2   2   0   0   0   0   2   2   2   0   0   0   0   2   2   2   0   2   0   0   2   0   2   0   2   0   0   0   2   0   0   0   0   0   2   0   2   0   0   2   0   0   0   0   2   2
 MK-6-13                2   0   0   2   2   0   2   2   2   0   2   0   2   0   2   2   0   0   0   2   0   2   0   2   2   2   0   0   2   2   2   2   0   0   0   0   0   0   0   2   0   0   2   2   0   2   0   2   0   0   0   0   0   2   2   2   0   2   2   2   2   2   2   2   0   0   0   2   2   0   2   0   2   2   0   2   2   2   2   0   2   2   0   2   0   2   0   2   0   2   2   2   0   0   2   0   0   0   0   2   0   2   0   2   0   2   0   0   2   2   0   0   0   2   2   0   0   2   0   2   2   0   2   2   2   2   0   0   2   0   0   2   2   0   2   2   2   2   2   2   0   2   0   2   0   2   2   0   0   0   0   2   0   2   0   2   0   0   0   0   2   2   0   0   2   0   0   0   2   2   0   2   0   0   2   0   2   0   0   0   0   0   0   0   0   0   0   0   2   0   2   0   0   2   0   0   0   0   2   2
 MK-6-14                2   0   0   2   2   0   2   2   2   0   2   0   2   0   2   2   0   0   0   2   0   2   0   2   2   2   0   0   2   2   2   2   0   0   0   0   0   0   0   2   0   0   2   0   0   0   0   0   0   0   0   0   0   0   2   2   0   2   0   2   2   2   2   2   0   0   0   2   2   0   2   0   2   2   0   2   2   2   2   0   2   2   0   2   0   2   0   2   0   0   2   0   0   0   2   0   0   0   0   2   0   2   0   2   0   0   0   0   2   2   0   0   0   2   0   0   0   2   0   2   2   0   0   2   2   2   0   0   2   0   0   2   0   0   0   2   2   0   2   2   0   2   0   2   0   2   2   0   0   0   0   2   0   2   0   0   0   0   0   0   2   2   0   0   2   0   0   0   2   2   0   2   0   2   2   0   2   0   0   0   0   0   0   0   0   0   0   0   2   0   0   0   0   2   0   0   0   0   2   2
 MK-6-15                2   0   0   2   2   0   2   2   2   0   2   0   2   2   2   2   0   2   0   2   0   2   0   2   2   2   2   2   2   2   2   2   0   2   0   0   0   0   0   2   0   2   2   0   0   0   0   0   0   0   0   0   0   0   2   2   0   2   0   2   2   0   2   2   0   0   0   2   2   0   2   0   2   2   0   2   2   2   2   0   2   2   0   0   0   2   0   2   0   0   2   0   0   0   2   0   0   0   0   2   2   2   0   2   0   0   0   0   2   2   0   0   0   2   0   0   0   2   0   2   2   0   0   2   2   2   0   0   2   0   0   2   0   0   0   2   2   0   2   2   0   2   0   2   0   2   2   2   0   0   0   2   0   2   0   0   2   0   0   0   2   2   0   0   0   2   0   0   2   2   2   2   0   0   2   0   2   0   0   0   0   0   0   0   0   0   0   0   2   0   0   0   0   2   0   0   0   0   2   2
 MK-6-16                2   0   0   2   2   0   2   2   0   0   2   0   2   2   2   2   0   2   0   2   0   2   0   2   2   2   2   2   0   2   0   2   2   0   0   0   0   0   0   2   0   2   2   0   0   0   0   0   0   0   0   2   0   0   2   2   2   2   0   2   2   2   2   0   0   0   0   0   2   0   2   0   2   2   0   2   2   2   2   0   2   0   0   0   0   2   0   2   0   2   2   0   0   0   2   0   0   0   0   2   2   2   0   0   0   0   0   0   2   2   0   0   0   2   0   0   0   2   0   2   2   0   0   2   2   2   0   0   2   0   0   2   0   0   0   2   2   0   2   2   0   2   0   2   0   2   2   2   0   0   0   2   0   2   0   0   2   0   0   0   2   2   0   0   0   2   0   0   2   2   2   2   0   0   2   0   0   0   0   0   0   0   0   0   0   0   2   0   2   2   0   0   0   0   0   0   0   0   2   2
 
!****************************************** Phenotypic Data **********************************************************
!-100.0 is resevred for missing phenotype
SimulatedTrait1        13.5490   11.6489    9.1819   11.7923   10.6671   11.5275    8.3266   11.5195   11.1852   10.8206    8.1387   10.2117    9.7149   10.1742   11.0015   10.9585   10.1273    9.1779    9.8655   10.7938    8.2172    9.3621   10.9486    9.4358   11.1361   11.6986    9.4708    8.8091   10.0819   10.2853    9.9888   12.7320   12.1093   10.9695   11.7452   10.4547   10.0246   12.8271   10.6666    9.7826    9.7265    8.5025   10.5525   10.1035   10.7075    9.4262    9.3560   12.0173    9.0033   11.2539   10.1914    8.2079   10.4522    8.8357    9.9208    8.8904    8.0784    9.5660   10.8649    9.7508   11.8612   11.0170    9.0791   11.3855   10.7901    7.9606   13.6108   11.4898   10.5342    8.5867   10.7343    9.2692    6.8015   10.1443   11.7426   10.5842    9.7012   10.4778   10.1221   10.6604    9.0652   11.2596    9.9476    7.7380   11.0100    8.8181    9.4065    8.2948   10.6574    9.1168   10.7179   11.9685    9.6927   10.1111    7.6406   10.8221    9.2952   11.3075   12.5652   10.1418   11.5021    9.6018   11.5307    9.6885   11.5688   12.1333   10.0062   10.3947   10.6801   12.2883   10.8123   10.8584   10.2247   11.4065    8.1021    8.7003   11.2411    8.9088    9.5565   10.6091    9.7336   10.2812   10.5063   10.2210    8.1295    9.2829    8.8911   10.0361   10.1765    9.0632    9.5614    8.3114    9.9703   11.6249   11.6031    9.7514   12.1925    9.0482   11.8929   10.7043    9.1003   10.7959   11.6170   10.8663    9.3257    8.7830   10.9570    8.9127    9.6102    8.8731    7.8250    9.6152    8.6181   12.0052   11.2383    8.0203    9.6669   10.6931   11.5266    9.5143    9.9207   10.6440   13.1444    9.9110    7.4049    9.9142   10.1214   11.4968   10.9268    9.6674   11.7905   11.6955   11.2241   11.7380   12.7918   12.4969   12.5822    9.6592   11.0925    9.8797   10.8612    9.9620   11.6187    9.6047    8.1721   12.0399   10.1006   12.6248   10.6968   11.4266   11.5096    8.6546    9.1576    9.9401   10.1858    8.0894    9.3174    7.8887    9.1155   12.8387
SimulatedTrait2        17.7757   15.4405   14.2451   15.2232   12.7749   17.0028   14.4302   16.9936   17.6238   14.7190   13.9871   13.4018   17.1182   16.7310   15.6463   16.3325   14.6633   13.8579   14.9319   15.0094   16.2026   14.1000   14.2600   16.3132   16.1810   14.4182   14.2914   14.5224   16.2340   12.5601   14.2632   17.2026   15.4871   15.2581   15.1679   16.5631   16.3864   14.3123   14.9043   15.4507   11.5861   14.7691   14.6723   15.4229   15.8851   15.7782   14.3579   14.9058   15.8847   18.6120   11.6341   16.7558   15.8681   16.8597   14.9651   16.8704   12.6396   11.9022   16.7239   13.6955   14.8992   16.7244   16.1363   15.4737   15.8773   14.7830   18.5440   15.7053   14.9190   14.7112   14.5330   15.0068   13.5814   14.6550   12.1963   14.3595   14.2871   14.5806   14.2925   14.0525   16.1850   14.6765   14.6016   14.0148   11.8207   16.4432   14.2230   13.6900   15.6111   15.5390   16.1908   16.8212   15.9328   14.3657   11.8960   11.9603   17.4109   16.6890   16.0306   12.7667   13.7189   12.9471   16.5906   15.2701   14.6232   14.3253   14.2952   11.7867   14.7708   14.0217   16.1075   15.5941   16.0861   14.2749   14.2728   15.2406   13.9848   14.6764   15.6919   15.7066   14.7448   16.0628   14.1204   15.7767   14.4726   16.0608   14.1719   14.3565   15.0386   13.5675   13.6983   16.8145   15.0332   15.9742   16.0845   11.4861   16.7662   14.9304   16.1297   14.3079   12.5807   16.4326   13.9528   13.7252   16.6636   14.7078   11.5169   15.6427   14.3764   14.2273   16.6544   14.7035   14.0896   12.6299   14.0172   12.5629   17.1480   15.8213   14.4089   14.7510   17.2969   15.4783   16.7423   15.1560   13.7424   13.9437   15.7031   16.7889   14.9569   15.3826   14.5769   15.5978   15.6987   15.5464   14.2878   13.1749   15.4773   13.1935   15.7915   17.0905   14.7273   14.7261   14.4115   13.0786   14.1970   17.9852   16.2011   13.9543   15.9403   16.6400   15.2109   15.1475   14.4062   13.4367   13.5038   15.1603   14.9752   13.8448   15.2114   15.4756
 
