# Supplementary material for: Inclusive Composite Interval Mapping of QTL by Environment Interactions in Biparental Populations
Source: PLoS One. 2015 Jul 10;10(7):e0132414. doi: 10.1371/journal.pone.0132414 (PMC4498613; doi:10.1371/journal.pone.0132414)
Supplement: S3 File — (ZIP) [file pone.0132414.s003.zip › Simulation for unliked model/Simulated popualtions/run_00036.met]

!**********************Note: lines staring with "!" are remarks and will be ignored in the program********************
!*********************************General Information**********************************
!Assuming F1 = P1 x P2, populations available in QTL IciMapping are: 
!  1, P1BC1F1 = P1 x F1, the first backcrossing where P1 is used as the recurrent parent;
!  2, P2BC1F1 = P2 x F1, the first backcrossing where P2 is used as the recurrent parent;
!  3, F1DH, F1-derived doubled haploids; 
!  4, RIL or F1RIL, recombination inbred lines through the repeated selfing of F1;
!  5, P1BC1RIL, recombination inbred lines through the repeated selfing of P1BC1F1;
!  6, P2BC1RIL, recombination inbred lines through the repeated selfing of P2BC1F1;
!  7, F2, the selfing generation of F1;
!  8, F3, the selfing generation of F2;
!  9, P1BC2F1, the second backcrossing where P1 is used as the recurrent parent; 
! 10, P2BC2F1, the second backcrossing where P2 is used as the recurrent parent;
! 11, P1BC2RIL, recombination inred lines through the repeated selfing of P1BC2F1; 
! 12, P2BC2RIL, recombination inred lines through the repeated selfing of P2BC2F1; 
! 13, P1BC1F2, the selfing generation of P1BC1F1; 
! 14, P2BC1F2, the selfing generation of P2BC1F1; 
! 15, P1BC2F2, the selfing generation of P1BC2F1; 
! 16, P2BC2F2, the selfing generation of P2BC2F1; 
! 17, P1BC1DH, P1BC1F1-derived doubled haploids; 
! 18, P2BC1DH, P2BC1F1-derived doubled haploids; 
! 19, P1BC2DH, P1BC2F1-derived doubled haploids; 
! 20, P2BC2DH, P2BC2F1-derived doubled haploids; 
   3      !Mapping Population (see remarks above)
   2      !Mapping Function (1 for Kosambi; 2 for Haldane; 3 for Morgan)
   2      !Marker Space Type (1 for intervals; 2 for positions)
   1      !Marker Space Unit(1 for centiMorgans; 2 for Morgan)
   6      !Number of Chromosomes (or Linkage Groups)
 200      !Size of the mapping population
   2      !Number of environments
 
!***************************************** Chromosomes and Linkage Maps **********************************************
!Chromosome                 NumMarkers
-CH1                        16
-CH2                        16
-CH3                        16
-CH4                        16
-CH5                        16
-CH6                        16
!Linkage map (Marker name followed by position or the interval length)
 MK-1-1                1     0.000
 MK-1-2                1    10.000
 MK-1-3                1    20.000
 MK-1-4                1    30.000
 MK-1-5                1    40.000
 MK-1-6                1    50.000
 MK-1-7                1    60.000
 MK-1-8                1    70.000
 MK-1-9                1    80.000
 MK-1-10               1    90.000
 MK-1-11               1   100.000
 MK-1-12               1   110.000
 MK-1-13               1   120.000
 MK-1-14               1   130.000
 MK-1-15               1   140.000
 MK-1-16               1   150.000
 MK-2-1                2     0.000
 MK-2-2                2    10.000
 MK-2-3                2    20.000
 MK-2-4                2    30.000
 MK-2-5                2    40.000
 MK-2-6                2    50.000
 MK-2-7                2    60.000
 MK-2-8                2    70.000
 MK-2-9                2    80.000
 MK-2-10               2    90.000
 MK-2-11               2   100.000
 MK-2-12               2   110.000
 MK-2-13               2   120.000
 MK-2-14               2   130.000
 MK-2-15               2   140.000
 MK-2-16               2   150.000
 MK-3-1                3     0.000
 MK-3-2                3    10.000
 MK-3-3                3    20.000
 MK-3-4                3    30.000
 MK-3-5                3    40.000
 MK-3-6                3    50.000
 MK-3-7                3    60.000
 MK-3-8                3    70.000
 MK-3-9                3    80.000
 MK-3-10               3    90.000
 MK-3-11               3   100.000
 MK-3-12               3   110.000
 MK-3-13               3   120.000
 MK-3-14               3   130.000
 MK-3-15               3   140.000
 MK-3-16               3   150.000
 MK-4-1                4     0.000
 MK-4-2                4    10.000
 MK-4-3                4    20.000
 MK-4-4                4    30.000
 MK-4-5                4    40.000
 MK-4-6                4    50.000
 MK-4-7                4    60.000
 MK-4-8                4    70.000
 MK-4-9                4    80.000
 MK-4-10               4    90.000
 MK-4-11               4   100.000
 MK-4-12               4   110.000
 MK-4-13               4   120.000
 MK-4-14               4   130.000
 MK-4-15               4   140.000
 MK-4-16               4   150.000
 MK-5-1                5     0.000
 MK-5-2                5    10.000
 MK-5-3                5    20.000
 MK-5-4                5    30.000
 MK-5-5                5    40.000
 MK-5-6                5    50.000
 MK-5-7                5    60.000
 MK-5-8                5    70.000
 MK-5-9                5    80.000
 MK-5-10               5    90.000
 MK-5-11               5   100.000
 MK-5-12               5   110.000
 MK-5-13               5   120.000
 MK-5-14               5   130.000
 MK-5-15               5   140.000
 MK-5-16               5   150.000
 MK-6-1                6     0.000
 MK-6-2                6    10.000
 MK-6-3                6    20.000
 MK-6-4                6    30.000
 MK-6-5                6    40.000
 MK-6-6                6    50.000
 MK-6-7                6    60.000
 MK-6-8                6    70.000
 MK-6-9                6    80.000
 MK-6-10               6    90.000
 MK-6-11               6   100.000
 MK-6-12               6   110.000
 MK-6-13               6   120.000
 MK-6-14               6   130.000
 MK-6-15               6   140.000
 MK-6-16               6   150.000
!*********************************** Marker Types ********************************************************************
!Co-dominant marker: When heterozygote F1 is present, P1 is coded as 2, F1 is coded as 1, and P2 is coded as 0; Otherwise, P1 is coded as 2, and P2 is coded as 0. 
!Dominant marker: When heterozygote F1 is present, P1 and F1 are coded as 12, and P2 is coded as 0; Otherwise, P1 is coded as 2, and P2 is coded as 0.  
!Recessive markers: When heterozygote F1 is present, P1 is coded as 2, and F1 and P2 are coded as 10; Otherwise, P1 is coded as 2, and P2 is coded as 0. 
!Missing marker is coded as -1. 
 MK-1-1                 2   2   2   0   2   2   2   0   2   0   0   0   2   2   2   2   2   2   0   2   0   0   2   0   2   2   2   0   2   0   0   2   2   0   2   2   2   0   2   2   2   0   2   2   0   2   0   2   2   0   2   2   2   2   0   2   2   2   0   2   2   2   2   0   2   0   0   0   2   2   0   0   0   2   2   0   2   2   2   2   2   2   0   0   2   0   2   0   2   0   0   0   0   2   0   2   2   0   0   0   2   0   2   0   0   0   2   0   0   2   0   0   0   0   2   0   2   0   0   0   2   0   0   2   0   2   0   0   2   0   2   2   2   0   2   2   2   0   2   2   0   0   0   2   0   0   2   0   0   0   0   0   2   0   0   0   2   0   0   0   0   0   2   2   0   0   2   0   2   0   0   2   0   2   2   2   2   0   0   2   0   2   2   2   0   0   2   0   2   2   2   0   2   0   2   2   0   0   2   0
 MK-1-2                 2   2   2   2   2   2   0   0   2   0   0   0   2   0   2   0   2   2   0   2   0   0   2   0   0   2   2   0   2   0   0   2   2   0   2   2   2   0   2   2   2   0   2   2   0   2   0   2   0   0   2   2   0   2   2   2   2   2   0   2   2   0   0   2   2   0   0   0   2   2   0   0   0   2   2   0   2   2   2   2   2   0   0   0   2   0   2   0   2   0   0   2   0   2   2   2   2   0   0   0   2   0   2   0   0   0   2   0   0   2   0   0   0   0   2   0   2   0   0   0   2   0   0   0   2   2   0   0   2   0   2   2   2   2   2   2   2   0   2   2   0   0   0   2   0   0   2   0   0   0   0   2   2   0   0   0   2   0   0   0   0   0   0   2   0   0   2   0   2   0   0   2   0   2   2   2   2   0   0   2   0   0   2   2   0   0   2   2   2   2   2   0   2   0   2   2   0   0   2   0
 MK-1-3                 2   2   2   0   2   2   0   0   2   2   2   0   2   0   2   2   2   2   0   2   0   0   2   0   0   2   2   0   2   0   2   2   2   0   2   2   2   0   2   2   2   0   2   2   0   2   0   2   0   0   2   2   0   2   2   2   2   2   0   2   2   0   0   2   2   0   0   0   2   2   2   0   0   2   2   0   2   2   2   2   2   0   0   0   2   0   2   0   2   0   0   2   2   2   2   2   2   0   2   0   2   0   2   0   0   0   0   0   0   2   0   0   0   0   2   0   2   0   0   0   0   0   0   0   2   2   0   0   2   0   2   2   2   0   2   2   2   2   2   2   0   0   0   0   0   2   2   0   0   2   0   2   2   0   0   0   2   0   0   0   0   0   0   2   2   0   2   0   2   0   0   2   2   0   2   2   2   0   0   2   0   0   2   2   0   0   2   2   2   2   2   0   2   0   2   2   0   0   0   0
 MK-1-4                 2   2   2   0   2   2   0   0   2   2   2   0   2   0   2   2   2   2   0   2   0   2   2   0   0   2   2   2   2   0   2   2   2   0   2   2   2   0   2   2   2   0   2   2   0   0   0   2   0   0   2   0   0   2   2   2   2   2   0   2   2   0   0   2   2   0   0   0   2   2   2   0   0   2   0   0   0   2   2   2   2   0   0   0   2   0   2   0   2   0   0   2   0   2   2   2   2   0   2   0   2   0   2   2   0   0   0   0   0   2   0   0   2   0   2   0   2   0   0   0   0   0   0   0   2   2   0   0   2   0   2   2   2   0   2   2   2   2   2   2   0   2   0   2   2   2   2   0   0   2   0   2   2   0   0   0   2   0   0   0   0   0   0   2   0   0   2   0   2   0   0   2   2   0   2   2   2   0   0   2   0   0   2   2   0   0   2   0   2   2   2   0   2   0   2   2   0   0   2   0
 MK-1-5                 2   2   2   0   2   2   0   0   2   2   2   2   2   0   0   2   2   2   0   2   0   2   2   0   0   2   0   2   2   0   0   2   2   0   2   2   2   0   2   2   2   0   2   2   0   0   0   2   0   0   2   0   0   0   2   0   2   2   0   2   2   0   0   2   2   0   0   0   2   0   2   0   0   0   0   0   0   2   2   2   2   0   0   0   2   0   2   0   2   0   0   2   0   2   2   2   2   0   2   0   2   0   2   2   0   0   0   0   0   2   0   0   2   2   2   0   2   0   0   0   0   2   0   0   2   2   0   0   0   0   2   2   2   0   2   2   2   2   2   2   0   0   0   2   2   2   2   0   0   2   0   2   2   0   0   2   2   0   0   0   0   0   0   2   0   0   2   0   2   0   0   2   2   0   2   2   0   0   0   2   0   0   2   0   0   2   2   2   2   2   0   0   2   0   2   2   2   0   2   0
 MK-1-6                 2   0   2   0   2   2   0   0   2   2   2   2   0   0   0   2   2   2   0   2   0   2   2   0   0   2   0   2   2   2   2   2   2   0   2   2   2   0   2   2   2   2   2   2   0   0   0   2   0   0   2   0   2   0   0   0   2   2   0   0   2   0   0   2   2   0   0   0   2   0   2   0   0   0   2   0   0   2   2   2   0   0   0   0   2   0   0   0   2   0   0   2   0   2   2   2   2   0   0   0   2   0   2   2   0   0   0   0   0   2   0   0   2   0   0   0   2   0   0   0   2   2   0   0   2   2   0   0   0   0   2   2   0   0   0   2   2   2   2   2   0   0   0   2   2   2   2   0   2   2   0   2   0   0   0   2   2   0   2   0   0   0   0   2   0   0   2   2   2   0   0   2   2   2   2   2   0   0   0   2   0   0   2   0   0   2   2   2   2   2   0   0   2   0   2   2   2   0   2   0
 MK-1-7                 2   0   0   2   2   2   0   0   2   2   2   0   0   2   0   2   2   2   0   2   0   2   2   0   0   0   0   2   2   2   2   2   2   0   2   2   2   0   2   2   2   2   2   2   0   0   0   2   0   0   2   0   0   0   0   0   2   2   0   0   2   0   0   2   2   0   0   2   2   0   2   0   0   0   2   0   0   2   2   2   0   0   0   0   2   0   0   2   2   0   0   2   0   2   2   2   2   0   2   0   2   0   2   2   0   0   0   0   0   2   0   0   2   0   0   0   2   0   0   0   2   0   0   0   2   2   0   0   0   0   2   0   0   0   0   2   2   2   2   2   0   0   0   2   2   2   2   0   2   2   0   2   0   0   0   2   2   0   2   0   0   0   2   2   0   0   2   2   2   0   0   2   2   2   2   0   0   0   0   2   2   0   2   0   0   2   2   2   2   2   0   0   2   0   2   2   2   0   2   0
 MK-1-8                 2   0   0   2   2   2   0   0   2   2   2   0   0   2   0   0   2   2   0   2   0   2   2   0   0   2   0   2   2   2   0   2   2   0   2   2   2   0   2   2   2   0   2   2   0   0   0   2   0   0   2   0   0   2   0   0   2   2   0   0   2   0   0   2   2   0   0   2   2   2   2   2   0   0   2   0   0   2   2   2   0   0   0   0   0   0   0   2   2   0   0   2   0   2   2   2   2   0   2   0   2   0   2   2   0   0   0   0   0   2   2   2   2   0   0   0   2   0   0   0   2   0   0   0   2   2   0   0   0   0   2   0   0   0   0   2   2   2   2   0   0   0   0   2   2   0   2   0   2   2   0   2   0   0   0   2   2   0   2   2   0   0   2   2   0   2   2   2   2   0   0   2   2   2   2   0   0   0   0   2   2   0   0   0   0   2   2   2   2   2   0   0   2   0   2   2   2   0   2   0
 MK-1-9                 2   0   0   2   2   2   0   0   2   2   2   0   0   2   2   0   2   2   0   2   0   2   2   0   0   2   0   2   2   2   0   2   2   0   0   2   0   0   2   2   2   0   2   2   0   0   0   2   0   0   2   0   0   2   0   0   2   2   0   0   2   2   0   2   2   0   0   2   2   2   0   2   0   0   2   0   0   0   2   2   2   0   0   2   0   2   0   2   0   0   0   2   0   2   2   2   2   0   2   0   2   0   2   2   0   0   0   0   0   2   2   2   2   0   0   0   2   0   0   0   2   0   0   0   2   2   0   0   0   0   2   0   0   0   0   2   2   2   2   0   0   0   2   2   2   0   2   0   2   2   0   2   0   0   0   2   2   0   2   2   0   0   2   2   0   2   2   2   2   0   0   0   2   2   2   0   0   0   0   2   2   0   0   0   0   0   2   2   2   0   0   0   0   0   0   0   2   0   2   0
 MK-1-10                2   0   0   2   2   2   0   0   2   0   2   0   2   2   2   0   0   2   0   0   0   2   2   0   2   2   0   2   2   2   0   2   2   0   0   2   0   0   2   2   2   0   2   2   2   0   2   2   0   0   2   0   0   2   0   0   2   0   0   0   2   2   0   2   2   0   0   2   2   0   0   2   0   0   2   0   0   0   2   0   2   0   0   2   0   2   0   2   0   0   2   2   0   0   2   2   0   0   0   0   2   0   2   2   0   0   0   0   0   2   0   2   2   0   0   0   2   0   0   2   2   0   0   0   2   2   0   0   0   0   2   0   2   0   0   2   2   2   2   0   0   0   2   2   2   0   0   2   2   2   0   2   0   0   0   2   2   0   2   2   0   0   2   2   0   2   2   2   2   2   0   0   2   2   2   0   0   2   2   2   0   0   0   0   0   0   2   2   2   0   0   2   0   0   0   0   2   0   2   2
 MK-1-11                2   0   0   2   2   2   0   0   0   0   0   0   2   2   2   0   0   2   0   0   0   0   2   0   2   2   0   2   2   2   0   2   2   0   0   2   0   0   2   2   2   0   2   2   2   0   2   2   0   0   2   0   2   2   0   0   2   0   0   0   2   2   0   2   2   0   2   2   2   2   0   0   0   0   2   0   0   0   2   0   2   0   0   2   0   2   0   2   0   0   2   2   0   0   2   2   0   0   0   0   2   0   2   2   0   0   2   0   0   2   0   2   2   0   0   0   2   0   0   2   2   0   0   0   2   2   0   0   0   2   2   0   2   0   0   2   2   2   0   0   2   0   2   2   0   0   0   2   2   0   0   0   0   0   0   2   0   0   2   2   0   0   2   0   0   2   2   2   2   2   0   0   2   2   2   0   0   2   2   2   0   0   0   2   0   0   2   2   2   0   0   2   0   0   0   0   2   0   2   2
 MK-1-12                2   0   0   2   2   2   0   0   0   0   0   0   2   2   0   0   2   2   0   0   0   0   2   0   2   2   0   2   2   0   0   2   0   0   0   2   0   0   2   2   2   0   2   0   2   0   2   2   2   0   2   0   0   0   0   0   2   0   0   0   2   2   0   2   2   0   2   2   2   2   0   0   0   0   2   0   2   0   2   0   2   0   0   2   0   2   2   2   0   0   2   2   0   0   2   2   0   0   0   0   2   0   2   0   0   2   2   0   0   2   0   2   2   0   0   2   2   0   0   2   2   0   2   0   2   2   0   0   0   2   2   0   2   0   0   2   2   2   0   0   2   0   0   2   0   0   0   2   2   0   0   0   0   0   0   2   0   0   2   0   0   0   2   0   2   2   2   2   2   2   0   0   2   2   2   0   2   2   2   2   2   0   0   0   0   0   2   2   2   0   0   2   0   0   0   0   2   0   2   2
 MK-1-13                2   0   0   2   2   0   0   0   0   0   0   0   2   2   0   0   2   2   0   0   0   0   2   2   2   2   0   2   2   0   0   2   0   2   0   2   0   0   0   2   2   0   2   0   2   0   2   2   2   0   2   0   0   0   0   0   2   0   0   0   2   2   0   2   2   0   2   2   2   2   0   0   0   2   2   0   2   0   2   0   2   0   0   2   0   2   2   2   0   0   2   2   0   0   0   2   0   0   0   0   2   0   2   0   0   2   0   0   0   2   0   2   2   0   0   2   2   2   0   2   2   0   2   0   2   2   0   0   0   2   2   0   2   0   0   0   2   2   0   0   2   0   0   2   0   0   0   2   2   0   0   0   0   0   0   2   0   0   2   0   0   0   2   0   2   2   2   2   0   2   0   0   2   2   2   0   2   2   0   2   2   0   0   0   0   0   2   2   2   0   0   2   0   0   0   0   2   0   2   2
 MK-1-14                2   0   0   2   2   0   0   0   0   2   0   0   0   0   0   2   2   2   0   0   0   0   2   2   2   2   0   2   2   0   2   2   2   2   0   2   2   0   0   2   2   0   2   0   2   0   2   2   2   0   2   0   0   0   0   0   2   2   0   0   2   2   0   2   2   0   2   2   2   0   0   0   2   2   2   0   0   0   2   0   2   0   0   2   0   2   2   2   0   0   2   0   0   0   0   2   0   0   0   0   2   0   2   0   0   2   0   0   0   0   0   2   0   2   0   0   0   2   0   2   2   0   2   0   2   2   0   0   0   0   2   0   2   0   0   0   2   2   0   0   2   0   0   2   0   0   0   2   0   0   0   0   0   0   0   2   0   0   2   0   0   0   2   0   2   2   2   2   0   2   0   0   2   2   2   0   2   2   0   2   0   0   0   0   0   0   2   2   2   0   0   2   0   2   0   0   2   0   2   2
 MK-1-15                2   0   0   2   2   2   0   0   0   2   0   0   0   0   0   2   2   2   0   0   0   0   2   2   2   2   0   2   2   0   2   2   2   2   0   2   2   2   0   2   2   0   0   0   2   0   2   2   2   0   2   0   0   0   0   0   2   2   0   0   2   2   0   2   2   0   2   2   2   0   0   0   2   2   2   0   0   0   2   0   2   0   0   0   0   2   2   2   2   0   2   0   0   0   0   2   0   0   0   0   2   0   2   0   0   2   0   2   0   0   0   2   0   2   0   0   0   2   0   2   2   0   2   0   2   0   0   0   0   0   2   0   2   0   0   0   2   2   0   0   2   0   0   2   0   0   0   0   0   0   0   0   0   0   0   2   0   0   0   0   0   2   2   0   2   2   0   2   2   2   0   0   2   2   2   0   2   2   0   0   0   0   0   0   0   0   2   2   2   0   0   2   2   0   0   0   2   0   2   2
 MK-1-16                0   0   0   2   2   2   0   0   2   2   0   0   0   0   0   2   2   2   0   0   2   0   2   2   2   2   2   2   2   0   2   2   2   2   0   2   2   0   0   2   2   0   0   0   2   0   2   2   2   0   2   0   0   0   0   0   2   2   0   0   2   2   0   0   2   0   2   0   2   0   0   0   2   2   2   2   2   0   2   0   2   0   0   0   0   2   2   2   0   0   2   0   0   2   0   2   0   0   0   0   2   0   2   0   0   2   0   2   2   0   0   2   0   2   0   0   0   2   0   2   2   2   2   0   2   0   0   0   0   2   2   0   0   0   0   0   2   2   0   0   2   0   0   2   0   2   0   0   0   0   0   0   0   0   0   2   0   0   0   0   0   2   2   0   2   2   0   2   2   2   2   0   2   0   2   0   2   2   0   0   0   0   0   0   0   0   2   2   2   0   0   2   2   2   0   0   2   0   2   2
 MK-2-1                 0   0   0   0   0   0   0   0   2   0   0   2   0   0   2   2   0   2   0   2   2   0   0   2   0   0   2   0   2   2   0   0   0   2   0   0   2   2   2   0   0   2   0   2   0   0   2   0   0   0   2   2   2   0   2   0   0   2   2   2   0   2   0   0   2   2   0   0   2   2   0   2   2   0   2   2   0   2   2   2   0   0   2   2   2   0   2   2   2   0   0   2   2   2   2   0   0   0   2   0   2   2   2   0   2   2   2   0   0   2   2   2   0   0   2   2   2   2   0   2   2   2   2   0   2   2   2   0   2   0   0   2   0   2   0   0   2   2   0   2   2   0   2   0   0   0   2   2   0   0   0   2   2   0   2   2   0   2   0   0   2   2   0   0   0   2   0   0   0   2   0   0   0   2   2   0   0   0   0   0   2   0   0   2   2   2   0   2   0   2   2   0   0   2   2   2   2   2   2   0
 MK-2-2                 0   0   0   0   0   0   0   0   2   0   0   2   0   0   2   2   0   2   0   2   2   0   0   2   0   0   2   0   2   2   0   2   0   2   0   0   2   2   2   0   0   2   0   2   0   0   2   0   2   0   2   2   2   0   2   0   0   2   0   2   2   2   0   0   2   2   0   0   0   2   0   2   2   0   2   2   0   0   2   2   0   2   2   2   2   0   2   2   2   0   0   2   2   2   2   0   0   0   0   0   2   2   2   0   2   2   2   0   0   2   2   2   0   0   2   2   2   2   0   2   0   0   2   0   2   0   2   0   2   0   0   2   0   2   0   0   2   2   0   2   2   2   2   0   2   0   2   0   0   0   0   2   2   0   2   2   0   2   0   0   2   2   0   0   0   2   0   0   0   2   0   0   0   2   2   0   0   0   0   0   2   0   0   2   2   2   0   2   0   2   2   0   0   2   2   2   2   2   2   0
 MK-2-3                 2   0   0   0   2   0   0   0   2   0   0   2   0   0   2   2   0   2   0   0   2   0   0   2   0   0   2   0   2   0   0   2   2   2   2   2   2   2   2   0   0   2   0   0   0   0   2   0   2   0   2   2   2   0   2   0   0   2   0   2   2   2   0   0   2   2   0   0   0   2   0   2   2   2   2   0   0   0   2   2   0   2   2   2   2   0   2   0   2   0   0   2   2   2   2   0   0   0   2   0   0   2   2   0   2   2   2   0   0   2   2   2   0   0   2   2   2   2   0   2   0   2   2   0   2   0   2   0   2   0   0   2   0   2   0   0   2   2   2   0   2   2   2   0   2   0   2   0   0   0   0   2   2   0   2   2   0   2   0   0   2   2   0   0   0   2   0   0   0   2   0   0   2   2   2   0   0   0   0   0   2   0   0   2   2   0   0   2   0   2   0   0   2   2   2   2   2   2   2   2
 MK-2-4                 2   0   0   0   2   0   0   0   2   0   0   2   0   0   2   2   0   2   0   2   2   0   0   2   0   2   2   0   2   0   0   2   2   2   2   2   2   2   2   0   0   2   0   0   0   0   2   0   0   0   2   2   0   0   2   0   0   2   0   2   2   0   0   0   2   2   0   0   0   2   0   2   2   2   2   0   0   0   2   2   0   2   0   2   2   0   2   0   2   0   2   2   2   2   2   0   0   0   2   2   0   2   2   0   2   2   2   0   0   2   2   2   0   0   2   2   2   2   0   2   0   2   2   0   2   0   2   0   2   0   0   2   2   2   0   0   2   2   2   0   2   2   2   0   2   0   2   0   0   2   0   2   2   0   2   2   0   2   0   0   2   2   0   0   0   2   0   0   0   2   0   2   2   2   2   2   0   0   0   0   2   0   0   2   2   0   0   2   0   2   0   0   2   2   0   2   2   2   2   2
 MK-2-5                 2   0   0   0   2   0   0   0   2   0   0   2   0   0   2   2   2   2   0   2   2   0   0   2   0   2   2   0   0   0   0   2   2   2   2   2   2   2   2   0   0   2   0   0   0   0   2   0   2   0   0   2   2   0   2   2   0   2   0   2   2   0   0   0   2   0   0   0   0   2   0   2   2   2   0   0   0   0   2   2   0   2   2   2   2   0   2   0   2   0   0   2   2   2   2   0   0   2   2   2   0   2   2   0   2   2   2   0   0   2   2   0   0   0   2   2   0   2   0   2   0   2   2   0   2   0   2   0   0   0   0   2   2   0   0   0   2   0   2   0   2   2   2   0   2   0   2   0   0   2   0   2   2   0   2   2   2   2   0   0   2   2   0   0   0   2   0   0   0   2   0   2   2   2   2   0   0   0   0   0   2   2   0   2   2   0   0   2   0   2   0   0   2   2   0   2   2   2   2   2
 MK-2-6                 2   0   2   0   0   0   2   0   0   0   0   2   0   0   2   2   2   2   0   2   2   0   0   2   0   2   2   0   0   0   0   0   2   2   0   2   2   2   2   0   0   2   0   0   0   2   2   0   2   0   0   2   2   0   2   2   0   2   0   0   2   0   0   0   0   0   0   0   0   2   0   2   2   0   0   0   0   0   2   2   0   2   2   2   2   2   2   0   2   0   0   2   2   0   2   0   0   2   0   2   0   2   2   0   0   2   2   0   2   2   2   0   0   0   2   2   0   2   2   2   0   2   2   0   2   0   2   2   0   0   2   2   2   2   0   0   2   0   0   0   2   2   2   0   2   0   2   0   0   2   0   2   2   0   0   2   2   2   2   0   2   2   0   0   0   2   0   2   0   2   0   2   2   2   0   0   0   0   0   0   0   2   0   2   2   0   2   2   0   2   0   0   2   2   0   2   2   2   2   0
 MK-2-7                 2   0   2   0   0   0   2   0   0   2   0   2   0   0   2   2   2   2   0   2   2   0   0   0   0   2   2   0   0   0   0   0   2   2   0   2   2   2   2   0   0   2   0   0   0   2   0   0   2   0   0   2   2   0   2   2   0   2   0   0   0   0   0   0   0   0   0   0   2   2   0   2   2   2   0   0   0   0   2   2   0   2   2   2   2   2   2   0   0   0   0   2   2   2   2   0   0   2   0   2   0   2   2   0   0   2   0   0   2   2   2   0   0   0   2   2   0   2   2   2   2   2   2   0   2   0   2   2   0   0   2   2   2   2   2   0   2   2   0   0   2   2   2   0   2   2   2   0   0   2   0   2   2   0   0   2   2   2   2   0   2   2   0   0   2   2   0   2   2   0   0   2   2   2   0   0   0   0   0   0   0   2   0   0   2   0   2   2   0   0   0   0   2   2   0   2   2   2   2   0
 MK-2-8                 2   0   2   2   0   0   0   0   0   2   0   2   0   0   2   2   2   2   0   2   2   0   0   0   0   2   2   0   0   0   0   0   2   2   0   2   2   0   2   0   0   2   0   0   0   2   0   2   2   0   0   2   2   0   0   2   0   2   0   0   0   0   0   0   0   0   0   0   2   2   0   2   2   2   0   0   0   2   2   2   0   2   2   2   0   2   2   0   2   0   0   2   2   2   2   0   0   2   0   2   0   2   2   0   0   2   0   0   2   2   2   0   0   2   2   2   0   2   2   2   2   2   2   0   2   0   2   2   2   0   2   2   2   2   0   0   2   2   2   0   2   2   2   0   2   2   2   0   0   2   0   2   2   0   0   2   2   2   2   0   2   2   0   0   2   2   0   2   2   0   0   2   2   2   0   0   0   0   0   0   0   2   0   0   2   0   2   2   0   2   0   0   2   2   0   2   2   0   2   2
 MK-2-9                 2   0   0   2   0   0   0   0   0   2   0   2   2   2   2   2   2   2   2   2   2   0   0   0   0   0   2   2   0   0   0   0   2   2   0   2   2   0   2   0   2   2   0   0   0   2   0   2   2   2   0   2   2   0   0   2   0   2   0   0   0   0   0   2   0   0   0   0   2   2   0   2   0   2   0   0   0   2   2   2   0   2   2   2   0   2   2   0   2   0   0   2   0   2   2   0   0   2   0   2   0   2   2   0   0   2   0   0   2   2   2   0   0   2   2   0   0   2   2   2   2   2   2   0   2   0   2   2   2   0   2   2   0   2   0   0   2   2   2   0   0   2   2   0   2   2   2   0   0   2   0   2   2   0   0   2   2   0   2   2   2   0   0   0   2   2   0   2   0   0   0   2   2   2   0   0   0   0   0   0   0   2   0   0   2   0   2   2   0   2   0   0   0   2   2   2   2   0   2   2
 MK-2-10                0   0   0   2   0   0   0   0   0   2   0   2   2   2   2   2   2   2   2   2   2   0   0   0   2   2   2   2   0   0   0   0   2   2   0   2   2   0   2   0   0   2   0   0   0   2   2   2   2   2   0   2   2   0   0   2   0   2   0   0   0   0   2   0   0   0   0   2   2   2   0   2   0   2   0   0   0   2   2   2   0   2   2   2   0   2   0   0   0   0   2   2   0   2   2   0   0   0   0   2   0   2   2   0   2   2   0   0   2   2   2   0   0   2   2   0   0   2   2   2   2   2   2   0   2   0   2   2   2   0   2   2   0   2   0   0   2   2   2   0   0   2   2   0   2   0   2   0   0   2   0   2   2   0   0   2   2   0   0   2   2   0   0   0   2   2   0   2   0   2   0   2   2   2   0   0   0   0   0   0   0   2   0   0   2   0   2   2   0   0   0   0   0   2   2   2   2   0   2   2
 MK-2-11                0   0   0   2   0   0   0   0   0   2   0   2   2   2   2   2   2   2   0   2   2   0   0   0   2   0   2   0   0   0   0   0   2   2   0   2   2   0   2   0   0   2   0   0   0   2   2   2   2   2   0   2   0   0   0   2   0   2   0   0   0   0   2   0   0   0   0   2   2   0   0   2   0   2   0   0   0   2   2   0   2   2   2   2   0   2   0   0   0   0   0   2   0   2   2   0   0   0   0   2   0   2   0   0   2   2   0   0   2   2   2   0   0   2   2   0   0   2   2   2   2   0   2   0   2   0   2   2   2   0   2   2   0   2   0   0   2   2   2   0   0   2   2   0   2   0   2   0   0   2   0   0   2   0   0   2   2   0   0   2   2   0   0   0   2   2   0   2   0   0   0   2   2   2   0   0   0   0   2   0   0   2   0   0   2   0   2   2   0   0   0   0   0   2   2   2   2   0   2   2
 MK-2-12                0   2   0   2   0   0   0   0   0   2   0   2   2   2   0   2   2   2   0   2   2   0   0   0   2   0   2   0   0   0   0   0   2   2   0   2   2   0   2   2   2   2   0   0   0   0   2   2   2   2   0   2   0   0   0   0   0   2   0   0   0   0   2   0   0   2   0   2   2   0   2   0   0   2   0   0   2   2   2   2   2   2   2   2   0   2   0   2   0   0   0   2   0   2   2   0   0   0   0   2   0   2   0   2   2   2   0   0   2   2   2   0   0   2   2   0   0   2   2   2   2   0   2   0   2   0   2   2   2   0   2   2   0   0   0   2   2   2   2   0   0   2   2   0   2   0   2   0   0   2   2   0   2   0   0   0   2   0   0   2   2   0   0   2   2   2   0   2   0   0   0   2   0   2   0   0   0   2   2   0   0   2   2   0   2   0   2   2   0   0   0   0   0   2   2   2   2   0   2   2
 MK-2-13                0   2   0   2   0   0   0   0   0   2   0   2   2   2   2   2   2   2   0   2   2   0   0   2   2   0   2   2   0   0   0   0   2   2   0   2   2   0   2   2   2   2   0   0   0   2   2   2   2   2   0   2   0   0   0   0   0   2   0   0   0   0   2   0   0   2   0   2   2   2   2   0   0   2   0   0   2   2   2   2   2   2   2   2   0   2   0   2   0   0   0   2   0   2   2   0   2   0   0   2   0   2   0   2   2   2   0   0   2   2   2   0   0   2   2   0   0   2   2   2   2   0   2   0   2   0   2   0   2   0   2   2   0   0   0   2   2   2   2   0   0   2   2   0   2   0   2   0   0   2   2   0   2   2   0   0   0   0   0   2   0   0   0   2   2   2   0   0   0   0   0   2   0   2   2   0   0   2   2   0   0   2   2   2   2   0   2   2   0   0   0   2   0   2   2   2   0   0   2   2
 MK-2-14                2   2   0   2   0   0   0   2   0   2   0   2   0   2   2   2   2   2   2   2   2   0   2   2   2   0   2   2   0   0   0   0   0   2   0   2   2   0   2   2   0   2   0   0   0   2   2   0   2   2   0   2   0   0   0   0   0   2   0   0   0   0   2   0   0   2   0   2   2   2   2   0   2   2   0   0   2   2   2   2   2   2   0   2   0   2   0   2   2   0   0   2   0   2   2   2   2   0   0   2   0   2   0   2   0   2   0   0   2   0   2   0   0   2   2   0   0   2   2   2   2   0   2   0   2   0   2   0   2   0   2   2   0   0   0   2   2   2   0   0   0   2   2   0   2   0   2   0   0   0   2   0   2   2   0   0   0   0   0   0   0   0   0   2   2   0   2   0   0   0   0   2   0   2   2   0   0   2   2   0   0   2   2   2   2   0   2   2   0   0   0   0   0   2   2   2   0   0   2   2
 MK-2-15                2   0   0   2   0   0   0   2   0   2   0   2   0   2   2   2   2   0   2   2   2   0   2   2   2   0   2   2   0   0   0   0   0   2   0   2   2   0   2   2   2   2   0   0   0   2   2   0   2   2   0   2   0   0   0   0   0   2   0   0   0   0   2   0   2   2   0   2   2   2   2   2   2   2   0   0   2   2   2   2   2   2   2   2   0   2   0   2   0   0   0   2   0   2   2   2   2   0   0   2   0   2   0   0   0   2   0   0   0   0   0   0   0   2   2   0   0   0   2   2   2   0   2   0   2   0   2   0   2   0   2   2   0   0   0   2   2   2   0   0   0   2   2   0   0   0   2   0   0   2   2   0   2   2   0   0   0   0   0   0   0   0   0   0   2   0   2   0   0   0   0   2   0   2   2   0   0   2   2   0   0   2   2   0   2   0   2   2   0   0   0   0   0   2   2   2   2   0   2   2
 MK-2-16                2   0   0   0   0   0   0   2   0   2   0   2   0   2   2   2   2   0   2   2   2   0   2   2   2   0   2   2   0   0   0   0   0   2   0   2   2   0   0   2   2   2   0   0   0   0   2   0   2   0   0   2   0   2   0   0   0   2   2   0   0   0   2   0   2   2   2   2   2   2   2   0   0   2   0   0   2   0   0   0   2   2   2   2   0   2   0   2   0   2   2   2   0   0   2   2   2   0   0   2   0   2   0   0   0   2   0   0   0   0   0   2   0   2   2   0   0   0   2   2   2   0   0   0   2   0   2   0   2   0   2   2   0   0   2   2   2   2   0   0   0   2   0   0   0   0   2   0   0   2   2   0   2   2   0   0   2   0   0   0   0   2   0   0   2   0   2   0   0   0   0   2   0   2   2   0   0   2   2   0   0   2   2   0   2   0   0   2   0   0   0   2   2   2   2   2   2   0   2   2
 MK-3-1                 0   0   2   0   0   0   0   0   0   2   0   2   2   2   2   2   0   0   0   0   0   2   0   0   0   2   0   2   2   2   0   2   0   2   2   0   2   2   2   0   2   2   0   2   0   0   2   0   0   2   2   2   2   0   0   2   2   2   0   0   0   2   0   2   0   0   0   2   0   2   0   0   2   0   0   2   0   0   2   2   2   0   2   0   2   0   2   2   2   2   0   2   2   0   2   2   2   0   0   2   2   2   0   2   0   2   2   2   2   0   0   2   0   2   0   2   0   0   0   0   2   0   0   2   2   0   2   0   2   2   0   0   2   2   2   0   2   0   2   2   2   0   0   2   0   0   2   0   2   0   0   0   2   2   2   2   2   2   2   2   2   0   2   2   2   2   0   0   2   2   0   0   2   2   2   0   0   0   2   0   0   2   0   0   2   2   0   2   0   2   2   0   0   2   2   0   0   2   2   2
 MK-3-2                 0   0   0   0   0   0   0   0   0   0   0   2   2   2   2   2   0   0   2   0   0   2   0   0   0   2   0   2   2   2   0   2   0   2   2   0   0   2   2   2   2   2   0   0   0   0   0   0   0   2   0   0   2   0   0   0   2   2   0   2   0   0   0   2   2   0   2   2   0   2   0   0   2   0   0   2   0   0   2   2   2   0   2   0   2   0   2   2   2   2   0   2   2   0   2   2   2   0   2   2   2   2   0   2   0   0   2   2   2   0   0   0   0   2   2   2   0   2   0   0   2   0   0   2   2   0   2   0   2   2   0   0   2   2   2   2   2   0   2   2   2   0   0   2   0   0   2   0   2   0   0   0   2   2   2   2   2   0   2   2   2   0   2   2   2   0   0   0   2   2   0   0   2   2   2   0   0   0   2   0   0   2   0   0   2   2   0   2   0   0   2   0   0   0   2   0   0   2   2   2
 MK-3-3                 0   2   0   2   0   0   0   0   0   0   2   2   2   2   2   0   0   0   2   0   0   2   0   0   0   2   0   0   2   2   0   2   0   2   2   0   0   2   0   2   2   0   0   0   0   0   0   0   0   2   0   0   2   0   0   0   2   2   0   0   0   0   0   0   2   0   2   2   2   2   0   0   2   2   0   2   0   0   2   2   2   0   2   0   2   0   2   2   2   2   2   2   2   0   2   2   0   0   2   2   2   2   0   2   0   0   2   0   2   0   0   0   0   0   2   2   0   2   0   0   2   0   2   2   2   0   2   0   2   2   0   0   0   2   0   0   0   0   2   2   2   0   0   2   0   0   2   0   2   0   0   0   2   0   2   2   2   0   2   2   2   0   2   2   2   0   0   0   2   2   0   2   2   2   2   2   0   2   2   0   0   2   0   0   2   2   0   2   0   0   2   0   0   0   2   0   0   2   2   2
 MK-3-4                 0   2   2   2   0   0   0   0   0   0   2   2   2   2   2   0   0   0   2   0   0   2   0   0   0   0   0   0   2   2   0   2   2   2   2   0   0   2   0   2   2   0   0   0   0   0   0   0   2   2   0   0   2   0   0   0   0   2   0   0   0   0   0   0   2   0   2   2   2   2   0   0   2   2   0   2   0   0   2   2   0   0   2   0   2   0   0   2   2   2   2   2   2   2   2   2   0   0   2   2   2   2   0   2   0   0   2   0   2   0   2   0   0   0   2   2   0   2   0   0   2   0   2   2   2   0   2   0   2   2   0   0   0   0   0   0   2   0   2   2   0   0   0   2   0   0   2   0   2   0   0   2   2   0   0   2   2   0   2   2   2   0   2   2   2   0   0   0   2   2   0   2   2   2   2   2   0   0   2   0   0   2   0   0   2   2   0   2   0   0   2   0   0   0   0   0   0   2   2   0
 MK-3-5                 0   2   2   2   0   0   0   0   0   0   2   2   2   2   2   0   0   0   2   0   0   2   0   0   0   0   0   0   0   2   0   2   2   0   0   0   0   0   0   2   2   0   0   0   0   0   2   0   2   2   0   0   2   0   0   2   0   0   0   0   0   0   0   0   2   0   2   2   2   0   0   0   2   2   0   2   0   0   2   2   0   0   2   0   2   0   0   0   0   2   2   2   2   0   2   2   2   0   2   2   2   2   0   2   0   0   2   0   0   0   2   0   0   0   2   2   0   2   2   0   2   0   2   2   2   0   2   0   2   2   0   0   0   0   0   0   2   0   2   2   0   0   0   0   0   0   2   0   2   0   0   2   2   0   0   2   2   0   2   2   0   0   2   2   2   0   0   2   2   2   0   2   2   2   2   2   0   0   2   2   0   2   2   0   0   2   0   2   0   0   2   0   0   0   0   0   0   2   2   0
 MK-3-6                 0   2   2   2   0   0   0   0   0   0   2   2   2   2   2   0   0   0   2   0   0   2   0   0   2   0   0   0   0   2   2   2   2   0   0   2   0   0   0   2   2   2   0   0   0   0   2   0   2   2   0   0   2   0   0   2   0   0   0   0   0   0   0   0   2   0   2   2   2   0   0   0   2   2   0   0   0   0   2   2   2   0   2   0   2   0   0   0   0   2   2   2   2   0   2   2   2   0   2   2   2   2   0   2   0   0   2   0   0   2   2   0   0   0   2   2   0   2   2   0   2   0   2   2   2   0   2   0   2   2   0   0   0   0   0   0   2   0   2   2   0   0   2   0   0   0   2   0   2   0   0   2   2   0   0   2   2   0   2   0   0   0   2   0   2   0   0   2   2   2   0   0   2   2   2   2   0   0   2   2   0   2   2   0   2   2   0   2   0   0   2   0   0   0   2   0   0   2   2   0
 MK-3-7                 0   0   0   2   0   2   0   0   2   0   2   2   2   2   2   0   0   0   2   0   0   2   0   0   2   0   0   0   0   2   2   2   2   0   0   2   2   0   0   2   2   2   0   0   0   0   2   0   2   2   0   0   2   0   0   2   0   2   0   0   0   0   0   0   2   0   2   2   2   0   0   0   2   2   0   0   0   0   0   2   2   0   2   2   0   0   0   0   0   0   2   2   2   0   2   2   2   0   0   2   2   2   2   2   0   0   0   0   0   2   2   0   0   0   2   2   0   2   0   0   2   0   2   2   2   0   2   0   2   2   0   0   0   0   0   0   2   0   2   0   0   0   2   0   0   0   2   0   0   2   0   2   2   0   0   2   2   0   2   0   0   0   2   0   2   0   0   2   2   2   0   0   2   2   2   2   0   0   2   2   0   2   2   0   2   2   0   2   0   0   2   0   0   0   2   0   0   2   2   2
 MK-3-8                 0   0   0   2   0   2   0   0   2   2   2   2   2   2   2   0   0   0   0   0   0   2   0   0   2   0   0   0   0   2   2   2   2   0   0   2   2   0   0   2   2   2   0   0   0   0   2   0   2   2   2   0   2   0   0   0   0   2   0   0   0   0   0   0   2   0   2   2   2   0   0   0   2   2   0   0   0   0   0   2   2   0   2   2   0   0   0   0   0   0   2   2   2   0   2   0   2   2   2   2   0   2   2   2   0   0   2   0   0   2   2   0   0   0   2   2   0   2   0   0   2   0   2   2   2   0   0   2   2   2   0   0   0   0   0   0   2   0   2   0   0   0   2   0   0   0   2   0   2   2   0   2   2   0   0   2   2   0   2   2   0   0   2   0   2   0   0   2   2   2   0   2   2   2   0   2   2   0   2   2   0   2   2   0   2   2   0   2   0   0   2   0   0   0   2   0   0   2   0   2
 MK-3-9                 0   0   0   2   0   2   0   0   2   2   2   2   2   0   2   0   0   0   0   0   0   2   0   0   2   2   0   0   0   2   2   2   2   0   0   2   2   0   0   2   2   2   0   0   0   0   2   0   2   2   2   0   2   0   0   0   0   2   0   0   0   0   0   0   2   2   0   2   2   0   0   0   2   2   0   0   0   0   0   2   2   0   2   2   0   2   0   0   0   0   2   2   2   0   2   0   2   2   2   2   0   2   2   2   0   0   2   0   2   2   2   0   0   0   2   2   0   2   2   0   2   0   2   2   2   0   0   2   2   2   2   0   0   0   0   2   0   0   2   0   0   0   2   0   0   0   2   0   2   2   0   2   0   0   0   2   2   2   2   2   0   0   2   0   2   0   0   2   2   2   0   2   2   2   0   2   2   0   2   2   0   2   2   2   2   2   0   2   0   0   2   0   0   0   2   0   0   2   2   2
 MK-3-10                0   0   0   2   0   2   0   0   2   2   2   2   2   0   0   0   0   0   0   0   0   2   0   0   2   2   0   0   0   2   2   2   2   0   0   2   2   0   0   0   2   2   0   0   0   0   2   0   2   2   2   0   0   0   0   0   0   0   0   0   2   0   0   2   2   2   0   2   2   0   0   0   2   2   0   0   0   0   0   2   2   0   2   2   0   0   0   0   0   0   2   2   2   0   0   2   2   0   2   2   0   2   2   2   0   0   2   0   2   2   2   0   0   0   2   2   0   2   2   0   2   0   2   2   2   0   0   2   2   2   2   0   0   0   0   2   0   2   2   0   0   0   2   0   0   2   2   0   2   2   0   2   2   2   0   2   2   0   2   2   2   0   2   0   2   2   0   0   2   2   0   2   2   2   0   2   2   0   0   2   0   2   2   2   2   2   0   2   0   0   2   2   0   0   2   0   2   2   2   2
 MK-3-11                0   0   0   2   0   2   0   0   2   2   2   2   2   0   0   0   0   0   0   0   0   2   0   0   2   0   0   0   2   2   2   2   2   0   2   2   2   0   0   0   2   2   2   0   0   0   2   2   2   2   2   0   2   0   0   0   0   0   0   0   2   0   0   2   2   2   0   2   2   0   2   0   2   2   0   0   0   0   0   0   2   0   2   2   0   0   0   0   0   0   2   2   2   0   0   2   2   2   0   2   0   2   2   2   0   0   2   0   2   2   2   0   0   0   2   2   0   2   2   0   2   0   2   2   2   0   0   2   0   0   2   2   0   0   0   2   0   2   2   0   0   0   2   0   2   2   2   0   2   0   0   2   2   2   0   2   0   0   0   2   2   0   2   2   2   2   0   0   2   2   0   2   2   2   0   2   2   0   2   2   0   2   2   2   0   2   0   2   0   0   2   2   0   0   2   0   2   2   2   2
 MK-3-12                2   2   0   2   2   2   0   0   0   2   2   2   2   0   0   0   0   0   0   0   2   2   2   0   2   0   0   0   2   2   2   2   2   0   2   2   2   0   0   2   2   2   2   0   0   0   2   2   0   2   2   2   2   0   0   0   0   0   0   0   0   0   0   2   2   0   0   2   2   0   2   0   2   2   0   0   0   0   0   0   2   0   2   2   0   0   0   0   0   0   2   2   2   0   2   2   2   2   0   2   0   2   2   2   0   0   2   0   2   2   0   0   0   0   2   2   0   2   2   0   2   0   2   2   2   0   0   2   0   0   2   2   0   0   0   2   0   2   2   0   0   0   2   0   2   2   2   0   2   0   0   2   2   0   0   2   0   0   0   2   2   0   2   2   2   2   0   0   2   2   0   2   2   2   0   2   2   0   2   2   0   0   2   2   2   2   0   2   0   0   2   2   0   0   2   0   2   2   2   2
 MK-3-13                2   2   0   2   2   2   0   0   0   2   2   2   2   0   0   0   2   0   0   0   2   2   2   0   2   0   0   0   2   2   2   0   2   0   2   2   2   0   0   2   2   0   2   2   0   0   2   2   0   0   2   2   2   0   2   0   0   2   0   0   0   0   0   2   2   0   0   2   2   0   2   0   2   2   0   0   0   0   0   0   2   0   2   2   0   0   2   0   0   0   2   2   2   0   2   2   2   2   2   2   0   2   2   2   0   0   2   0   2   2   0   0   0   0   2   2   0   2   2   2   2   0   2   2   2   0   0   2   0   0   2   2   2   0   0   2   0   2   2   0   0   0   2   0   2   2   2   0   2   0   0   2   2   0   2   2   0   0   0   2   2   0   0   2   2   2   0   0   2   2   0   2   2   2   0   2   2   0   2   0   0   0   2   2   2   2   0   2   0   0   0   2   0   0   2   0   2   2   2   2
 MK-3-14                2   2   0   2   2   2   2   0   0   2   2   2   2   0   0   0   2   0   0   0   2   0   0   0   2   0   0   0   2   2   2   0   2   0   2   2   2   0   0   2   2   0   0   2   0   0   2   2   0   0   2   2   2   0   2   2   0   2   0   0   0   0   0   2   2   0   0   0   2   0   0   0   2   2   0   0   0   0   0   0   2   0   2   2   0   0   2   0   0   0   2   2   2   0   2   2   2   2   2   2   0   2   0   2   0   0   2   0   2   2   2   0   0   0   2   2   0   2   2   2   2   0   2   2   2   0   0   2   0   0   2   2   2   0   0   2   2   2   2   0   0   0   2   2   2   2   2   0   2   2   0   2   2   0   0   2   0   0   2   2   2   2   0   2   2   2   0   0   2   2   0   2   2   2   0   2   2   2   2   0   0   0   2   2   2   2   0   2   0   0   2   2   0   0   0   0   2   2   2   2
 MK-3-15                2   2   0   2   0   2   2   0   0   2   2   2   2   0   0   0   0   0   0   0   2   0   0   2   2   0   0   0   2   0   2   0   2   0   2   2   2   0   0   2   2   0   0   2   0   0   0   2   0   0   0   2   0   0   2   2   0   2   0   0   0   0   2   2   2   0   0   2   2   0   0   0   2   2   0   0   0   0   0   0   2   0   2   2   0   0   0   0   0   0   2   2   2   0   2   2   2   2   2   2   0   2   0   2   0   0   2   0   2   2   2   0   0   2   2   0   0   2   2   2   2   0   2   2   2   0   0   2   0   0   2   2   2   0   0   0   2   2   2   0   0   0   2   2   2   2   2   0   2   2   0   2   2   0   0   2   0   2   2   2   2   2   0   2   2   2   0   0   2   2   2   2   2   2   2   2   2   2   2   0   0   0   2   2   2   2   2   2   0   0   2   2   0   2   0   0   2   2   2   2
 MK-3-16                0   2   0   2   0   2   2   0   0   2   2   2   2   0   2   0   0   0   0   0   2   0   0   0   2   0   0   0   2   2   2   2   0   0   2   2   2   0   0   2   2   0   0   2   0   0   0   2   0   0   0   2   2   2   2   2   0   2   0   0   2   2   2   2   0   0   0   2   2   0   0   0   2   2   0   0   0   2   0   0   2   0   2   2   0   0   0   0   2   0   2   0   2   0   2   2   2   2   2   2   0   2   0   2   0   0   2   0   2   2   2   0   0   2   2   0   0   2   2   2   0   0   2   2   2   0   0   2   0   0   2   2   2   0   0   0   2   2   2   0   0   0   2   2   2   2   2   0   2   2   0   2   2   0   0   2   0   2   2   0   0   2   0   2   2   2   2   0   2   2   2   2   2   2   2   2   2   2   2   0   0   0   2   2   2   2   2   2   0   0   2   2   0   2   0   0   2   2   2   2
 MK-4-1                 2   2   0   2   2   2   0   2   0   2   0   2   2   0   0   0   2   0   0   0   2   0   2   0   2   0   2   0   2   2   2   2   2   2   2   0   2   0   2   0   2   2   0   0   0   0   0   0   0   2   0   2   2   2   0   2   2   2   2   2   2   2   2   2   2   0   0   2   2   0   2   2   2   0   2   2   0   2   0   2   2   0   2   2   2   2   0   0   2   0   0   0   0   2   2   2   2   2   0   2   0   2   0   0   2   0   2   0   2   0   0   2   0   2   0   2   0   2   2   0   0   2   0   0   2   0   0   2   2   0   2   2   2   0   2   2   0   2   0   2   2   0   2   2   2   0   2   2   0   2   2   0   0   2   2   0   0   2   0   2   2   0   0   2   2   0   2   2   2   0   2   2   0   2   0   0   0   0   0   0   2   0   0   0   0   2   2   0   2   2   0   0   0   2   0   2   0   0   2   2
 MK-4-2                 2   0   0   2   2   2   0   2   0   2   0   2   2   0   0   0   2   2   0   0   2   0   0   0   2   0   2   0   2   2   2   2   2   2   2   0   2   0   2   0   2   2   0   0   0   0   0   0   0   2   0   2   2   2   0   2   0   2   2   2   2   2   2   2   2   0   0   2   2   0   2   2   2   0   2   2   2   2   2   2   2   2   2   2   2   2   0   0   2   0   0   0   0   2   2   2   2   0   0   2   0   2   0   2   2   0   2   0   2   0   0   2   0   2   0   2   0   2   2   0   0   2   0   0   2   2   2   2   2   0   2   2   2   0   2   2   0   2   0   2   2   0   0   2   2   0   2   2   0   2   2   0   2   2   2   0   0   2   0   2   2   0   0   2   2   0   0   2   2   0   2   2   0   2   0   0   0   0   0   0   2   0   0   0   0   2   2   2   2   2   2   0   0   0   0   2   0   0   2   2
 MK-4-3                 2   0   0   2   2   2   0   2   0   2   0   2   2   0   0   0   2   2   0   0   0   0   0   0   2   0   2   2   2   2   2   2   2   2   2   0   2   0   2   0   2   2   0   0   0   0   0   0   0   2   2   2   0   2   0   2   2   2   2   2   2   2   2   2   2   0   0   2   2   0   2   0   2   0   2   2   2   2   2   2   2   2   0   2   2   2   0   0   2   0   0   0   0   2   2   2   2   0   0   2   0   2   0   2   2   0   2   0   2   0   0   2   0   0   0   2   0   2   2   0   0   2   0   0   2   2   0   2   2   0   2   2   2   0   0   2   0   2   0   2   2   0   0   2   2   0   2   0   0   2   2   0   2   2   2   0   0   2   0   2   0   0   0   2   2   2   0   2   2   0   2   2   0   2   0   0   0   0   0   0   0   0   0   2   0   2   2   0   2   2   2   0   0   0   0   0   0   0   2   2
 MK-4-4                 2   0   0   2   2   2   0   2   0   2   0   2   2   0   0   0   2   2   0   0   0   0   0   0   2   0   2   2   2   2   2   2   2   2   2   0   2   0   2   0   2   2   0   0   0   0   0   0   0   2   2   2   0   0   0   2   2   2   2   2   2   2   2   2   2   0   0   2   2   0   2   0   2   0   2   2   2   0   2   2   2   2   0   2   2   2   0   0   2   0   0   0   0   2   2   2   2   0   0   2   0   2   0   2   2   0   2   0   2   0   0   2   2   0   0   2   0   2   2   0   0   2   0   0   2   2   0   2   2   0   2   2   0   2   0   2   0   2   0   2   2   0   0   2   2   2   2   0   0   2   2   0   2   2   2   0   0   2   0   0   0   0   0   2   2   2   0   2   2   0   0   2   0   2   0   0   0   2   0   0   0   0   0   2   0   2   2   0   0   2   2   0   0   0   0   0   0   0   2   2
 MK-4-5                 2   0   0   2   2   2   0   0   0   2   0   2   2   0   0   0   2   2   0   2   0   0   0   0   2   0   2   2   2   2   2   2   2   2   2   0   2   0   2   0   2   0   0   0   0   0   0   0   0   2   0   2   0   0   0   2   2   2   2   2   2   2   2   2   2   0   0   2   2   0   2   0   0   0   2   2   2   0   0   2   2   2   2   2   2   2   0   0   2   0   0   0   0   2   2   2   2   0   0   2   0   2   0   2   2   0   2   0   2   0   2   2   2   0   0   2   0   2   2   0   0   2   0   0   0   2   0   2   2   0   2   2   0   2   0   2   0   2   0   2   2   0   0   2   2   2   2   0   0   2   2   0   2   2   2   0   2   2   0   0   0   0   0   2   2   2   0   2   2   0   0   2   0   2   0   0   0   2   0   0   0   0   0   2   2   0   0   0   0   2   0   0   0   2   0   0   0   0   2   2
 MK-4-6                 0   0   0   2   2   0   0   0   0   2   0   2   0   2   2   0   2   2   0   2   2   0   0   0   2   0   2   2   0   2   2   2   2   2   2   0   2   0   2   0   0   0   2   0   0   0   0   0   0   2   0   2   0   0   0   2   2   2   2   2   2   2   2   2   2   0   0   2   2   0   2   0   0   0   2   2   2   2   2   0   2   2   2   2   2   2   0   0   2   0   0   0   2   2   2   2   2   0   0   2   0   2   0   0   2   0   2   0   2   0   2   2   2   0   0   2   0   2   2   0   0   2   0   0   2   0   0   2   2   0   2   2   0   2   0   2   0   2   0   0   2   0   0   2   2   0   2   0   0   2   2   2   2   2   2   0   2   2   0   0   0   0   0   2   2   2   2   2   2   0   0   2   0   2   0   0   0   2   0   0   0   0   0   2   2   0   0   0   0   2   0   0   0   2   0   0   2   0   2   2
 MK-4-7                 0   0   0   2   2   0   0   0   0   2   0   0   0   2   2   0   2   0   0   2   2   0   0   0   2   0   2   2   0   2   2   2   2   2   2   0   2   0   2   0   0   0   2   0   0   0   0   0   2   2   0   2   0   2   0   2   2   2   2   2   2   2   2   2   2   0   0   2   2   0   2   0   0   2   2   2   2   2   2   0   0   2   2   2   2   2   0   0   2   0   0   0   2   2   0   2   2   0   0   2   0   0   0   0   2   0   2   0   2   0   2   0   2   0   0   2   0   2   2   0   0   2   0   0   0   0   0   2   2   0   2   2   0   2   0   2   0   0   0   0   2   0   0   2   2   0   2   0   0   2   2   2   2   2   2   0   2   2   0   0   0   0   0   2   2   2   2   2   2   0   0   2   0   2   0   0   2   2   0   0   2   0   0   2   2   0   0   0   0   2   0   0   0   2   0   0   2   0   2   2
 MK-4-8                 0   0   0   2   2   0   0   0   0   2   2   0   0   2   2   0   2   0   0   2   2   2   0   0   0   2   2   2   0   2   2   2   2   0   2   0   2   0   2   0   0   0   2   0   0   0   2   0   2   2   0   2   0   2   0   2   2   2   2   2   2   2   2   2   2   2   0   2   2   0   2   0   2   2   2   2   2   2   2   0   0   2   0   0   2   2   2   2   2   0   0   0   2   2   0   2   2   0   0   2   0   0   0   0   2   0   2   0   2   0   2   0   0   0   0   2   0   0   2   0   0   0   0   2   0   2   0   0   2   2   2   2   0   2   0   2   0   0   0   2   2   0   0   2   2   0   2   0   0   2   2   2   2   2   2   0   2   2   0   0   0   0   0   2   2   2   2   0   2   0   0   2   0   2   0   0   0   2   0   0   2   0   0   2   2   0   0   0   0   0   0   0   0   2   0   0   2   0   2   2
 MK-4-9                 0   0   0   2   2   0   0   0   0   2   2   0   0   2   2   0   2   0   0   2   2   2   0   0   0   0   0   2   0   2   2   2   2   0   2   0   2   0   2   0   2   0   2   0   0   0   2   0   2   2   0   2   0   2   0   2   2   2   2   2   2   2   2   2   2   2   0   0   2   0   2   0   2   2   0   2   2   2   2   0   0   2   0   0   2   0   2   2   2   2   0   0   2   2   0   2   2   0   0   2   0   0   0   0   2   0   2   0   2   2   2   0   0   0   0   2   0   0   0   2   0   0   0   2   0   2   0   0   2   2   2   2   0   2   0   2   2   0   0   2   2   0   0   2   2   0   2   2   0   2   2   2   0   2   2   2   2   2   0   0   0   0   0   2   2   2   2   0   2   0   0   2   0   2   0   0   0   0   0   0   2   0   2   2   2   0   0   0   0   0   0   0   0   2   2   0   2   0   2   0
 MK-4-10                0   0   0   2   2   0   0   2   0   2   0   0   0   2   2   0   2   0   0   2   2   2   0   0   0   0   2   2   0   2   2   2   2   0   2   0   2   0   0   0   2   0   2   0   0   0   0   0   2   2   2   2   0   2   2   2   2   2   2   2   2   2   2   2   0   2   0   0   2   0   2   2   2   2   0   2   2   2   2   2   0   2   0   0   2   0   2   2   2   2   0   0   2   2   0   2   2   0   0   2   0   0   0   0   2   0   2   0   2   2   0   0   2   0   0   2   0   2   0   2   0   0   0   2   0   2   0   0   2   2   2   2   0   2   2   2   2   0   0   2   2   0   0   2   2   0   2   0   0   2   2   2   0   2   2   2   2   2   0   0   0   0   0   2   2   2   2   0   2   0   0   2   0   2   0   2   0   0   0   2   2   0   2   2   2   0   0   0   0   0   0   0   0   0   2   2   2   0   2   0
 MK-4-11                0   0   0   2   2   0   0   2   0   0   0   0   0   2   2   0   0   0   0   2   2   2   0   0   2   0   2   2   0   2   2   2   2   0   2   0   2   0   0   0   2   0   2   0   0   0   0   2   0   2   2   2   0   2   0   2   2   2   2   2   2   0   2   2   0   2   0   0   2   0   2   0   2   2   0   2   0   2   0   2   0   2   2   0   2   0   2   2   2   2   0   0   2   2   0   2   2   0   0   2   0   0   0   0   2   0   2   2   2   2   0   0   2   0   0   2   0   2   0   2   0   0   0   0   0   0   0   0   2   2   0   2   0   2   2   2   2   0   0   0   2   0   0   0   2   0   2   0   0   0   2   2   0   2   2   2   2   2   0   0   0   0   0   2   2   2   2   0   2   0   0   2   0   2   0   2   0   0   0   2   2   0   2   2   2   0   0   0   0   0   2   0   0   0   2   2   2   0   2   0
 MK-4-12                0   0   0   2   2   0   0   2   0   0   0   0   0   2   2   0   0   0   0   2   0   2   0   0   0   0   2   2   0   2   2   2   2   0   2   0   2   0   0   0   2   0   2   2   0   0   2   2   0   2   0   2   0   2   0   2   2   2   0   2   0   2   0   2   2   0   0   0   2   0   2   0   0   2   0   2   0   2   2   2   0   2   2   0   2   0   2   2   2   2   0   0   2   2   0   2   0   0   0   2   2   0   0   0   2   0   2   2   2   2   0   0   2   0   0   2   0   2   0   2   0   0   0   0   0   0   0   0   2   2   0   2   0   2   2   2   2   0   0   0   2   0   0   0   2   0   2   0   0   0   2   2   0   2   2   2   2   2   0   2   0   0   0   2   2   2   2   2   2   0   0   2   0   2   0   0   0   0   0   2   2   0   2   0   2   0   0   2   0   0   0   0   0   0   2   2   2   0   2   0
 MK-4-13                0   0   2   2   2   2   0   2   0   0   0   0   0   2   2   0   2   0   2   0   0   2   0   0   0   0   2   2   0   0   2   2   2   0   2   0   2   0   0   0   2   0   2   2   0   0   2   2   0   2   0   2   0   2   0   2   2   2   0   2   0   2   0   2   2   0   0   0   2   0   2   0   0   2   0   2   0   2   2   2   0   2   2   0   0   0   2   2   2   2   0   0   2   2   0   2   0   0   0   2   2   0   0   0   0   0   2   2   2   2   0   0   2   0   2   2   0   2   0   2   0   2   0   0   0   0   0   0   2   2   0   2   0   2   0   2   2   0   0   0   2   0   2   0   0   0   2   0   0   0   2   2   0   2   2   2   2   2   0   2   0   0   0   2   2   2   2   2   2   0   0   0   0   2   0   0   0   0   0   2   2   0   2   0   2   0   0   2   0   0   0   0   0   0   2   2   2   0   2   0
 MK-4-14                0   0   2   2   2   2   0   2   2   0   0   0   0   2   2   0   2   0   2   0   2   2   0   0   0   2   2   2   0   0   2   2   2   0   2   0   2   0   0   2   2   0   2   0   0   0   2   2   0   2   0   2   0   2   0   2   0   2   0   2   2   2   0   2   2   0   0   0   2   0   2   0   0   2   0   2   0   2   2   2   2   2   2   0   0   0   2   0   2   2   0   0   2   2   2   2   0   0   0   2   0   0   0   0   0   0   2   2   2   2   0   0   2   0   2   2   0   0   0   2   0   2   2   0   0   0   0   0   0   2   0   2   0   2   0   2   2   0   0   0   2   0   2   0   0   0   2   0   0   0   2   0   0   2   0   2   2   2   0   0   0   0   0   2   2   2   2   2   2   0   0   0   0   2   0   0   2   0   2   0   2   0   2   0   2   0   0   2   0   0   0   0   0   0   2   2   2   0   2   0
 MK-4-15                0   0   2   2   2   2   0   2   2   0   0   0   0   2   2   0   2   0   2   0   2   2   0   0   0   2   2   2   0   0   2   2   2   0   0   0   2   0   2   2   2   0   2   0   0   0   2   2   0   2   0   2   0   2   0   2   2   2   0   2   0   2   0   2   2   0   0   0   2   0   2   0   0   2   0   2   0   2   2   2   0   2   2   0   0   0   2   0   0   2   0   0   2   2   2   2   0   0   2   2   0   0   0   0   2   2   2   2   2   2   0   0   2   0   2   2   0   0   0   2   2   2   2   0   0   0   0   0   0   2   0   2   0   2   0   2   2   0   0   0   2   0   2   0   0   0   2   0   0   0   2   0   0   2   2   2   2   2   0   0   2   0   0   2   2   2   2   2   2   0   0   0   0   2   0   0   2   0   2   0   2   0   2   0   0   0   0   2   2   0   0   0   0   0   2   2   2   0   2   0
 MK-4-16                0   0   0   2   2   2   0   2   2   0   0   0   0   2   2   0   2   2   2   2   2   2   0   0   0   2   2   2   0   2   2   2   2   2   0   0   2   0   2   2   2   2   2   0   0   0   2   2   0   2   0   2   0   2   0   2   2   2   0   2   2   2   0   2   2   0   0   0   2   0   2   0   2   0   0   2   0   2   2   2   0   2   2   0   0   0   2   0   2   2   0   0   0   2   2   2   0   0   0   2   0   0   0   0   0   0   0   2   2   2   0   0   2   2   2   2   0   0   0   2   2   2   2   0   2   0   0   0   0   2   0   2   0   2   0   2   2   2   0   0   2   0   2   0   0   0   2   0   0   0   2   0   0   2   0   2   2   2   0   0   2   0   0   2   2   2   2   2   2   0   0   0   0   2   0   2   2   0   2   0   2   0   2   0   0   0   0   2   2   0   0   2   0   0   2   2   2   0   2   0
 MK-5-1                 0   2   2   0   2   2   2   2   2   2   2   0   0   0   2   2   2   2   2   0   0   2   0   0   2   2   2   2   0   0   2   2   0   0   0   0   2   0   2   0   2   2   0   2   0   2   2   0   0   0   2   0   2   0   2   2   2   2   2   0   2   0   2   0   2   2   0   2   2   2   2   2   2   0   2   2   2   2   2   0   2   2   0   2   2   0   2   2   2   2   2   0   0   0   0   0   0   0   2   2   2   2   2   0   2   2   2   0   0   0   0   2   2   0   0   2   2   2   0   0   0   2   2   0   2   2   0   2   0   2   2   0   0   0   2   2   0   2   2   0   2   2   0   0   0   2   0   2   2   2   2   2   0   0   0   2   2   2   2   0   2   2   0   0   0   0   2   0   0   2   2   0   2   0   2   0   0   2   0   2   2   2   0   2   0   2   0   2   2   2   0   0   0   2   0   2   2   2   2   0
 MK-5-2                 0   2   2   0   2   2   2   2   2   2   2   0   0   0   2   2   2   2   2   0   0   2   2   0   2   2   2   2   0   0   2   2   0   0   0   0   2   0   2   0   2   0   0   2   0   2   2   0   0   0   2   0   2   0   2   2   2   2   2   0   2   0   2   0   2   2   0   2   2   2   2   2   2   0   2   2   2   0   2   0   2   2   0   2   2   2   2   2   2   2   2   0   0   0   0   0   0   0   2   2   2   2   2   0   2   2   2   0   0   0   0   2   2   0   0   0   2   2   0   0   0   2   0   0   2   2   0   2   0   2   2   0   0   0   2   2   0   2   2   0   2   2   0   2   0   2   0   2   2   2   2   2   0   2   0   2   2   2   2   0   2   2   0   0   0   0   2   0   0   2   2   2   2   0   2   0   0   2   0   2   2   0   0   2   0   0   0   2   2   2   0   0   0   2   0   2   2   2   2   0
 MK-5-3                 2   2   2   0   2   2   2   2   2   2   2   0   0   0   2   2   2   2   0   0   0   2   2   0   0   2   2   2   2   2   2   2   0   0   2   0   0   0   2   0   2   0   2   2   0   2   2   0   0   0   2   0   2   0   2   0   0   2   2   0   2   0   2   2   2   2   0   2   2   2   2   2   2   0   2   2   2   0   2   0   2   2   2   2   2   2   2   2   2   2   2   0   2   0   0   0   0   0   2   2   2   2   2   0   2   2   2   0   0   0   0   2   0   0   0   0   2   0   0   0   0   2   0   0   2   2   0   2   0   2   2   0   0   0   2   2   2   2   2   0   0   2   0   2   0   2   2   2   2   0   2   2   0   2   2   2   2   2   2   0   2   2   0   0   0   0   2   2   0   2   2   2   2   2   2   0   0   2   0   2   2   0   0   2   0   0   0   2   2   2   0   0   0   2   0   2   2   2   2   0
 MK-5-4                 2   2   2   0   2   2   2   2   2   2   2   0   0   0   0   2   2   2   0   0   0   2   2   0   0   2   2   2   2   2   2   2   0   0   0   0   0   0   2   0   2   0   2   2   0   0   2   0   0   0   2   0   2   0   2   0   0   2   2   0   2   2   2   2   2   0   0   0   2   2   2   2   2   0   2   2   2   0   2   0   0   2   2   2   2   2   2   2   0   2   2   0   0   0   0   0   0   0   2   2   2   2   2   0   2   2   2   0   0   0   0   2   0   0   0   0   2   0   0   0   0   2   0   2   2   2   0   2   0   2   2   0   0   0   2   2   2   2   0   0   0   2   0   2   0   2   0   2   2   0   2   2   0   2   2   2   2   2   2   0   2   2   0   0   0   2   2   2   0   2   2   2   2   2   2   0   0   2   0   2   2   0   0   2   0   0   2   2   2   2   2   0   0   2   0   2   2   2   2   0
 MK-5-5                 2   2   2   0   0   2   2   2   0   2   2   0   0   0   0   2   2   2   0   0   0   2   2   0   0   0   2   0   2   2   2   2   0   0   0   0   0   2   2   0   2   0   2   0   0   0   2   0   2   0   2   0   2   0   2   0   0   2   0   0   2   2   2   2   2   0   0   0   2   2   2   2   2   0   2   2   2   0   2   0   0   2   2   2   2   2   2   2   0   2   2   0   0   0   0   0   0   0   2   2   2   2   2   2   2   2   2   0   0   0   0   2   0   0   0   2   2   0   0   2   0   2   0   2   2   2   0   2   0   2   2   0   0   0   0   2   0   2   0   0   2   2   0   2   0   2   0   2   2   2   2   2   0   2   2   2   2   2   2   0   0   2   0   0   0   2   2   2   0   2   2   2   0   2   0   0   0   2   0   2   2   0   0   2   0   0   2   2   2   2   2   0   2   2   0   2   0   2   2   0
 MK-5-6                 2   2   2   2   2   2   2   2   0   2   2   0   0   0   0   2   2   2   0   0   0   2   0   2   0   0   0   0   2   2   2   0   0   0   0   0   0   2   2   0   0   0   2   0   0   0   2   0   2   0   2   0   2   0   2   0   0   2   0   0   2   2   0   2   2   0   0   0   2   2   2   2   2   0   0   2   2   0   2   0   0   2   2   0   2   0   2   2   0   2   0   0   0   0   0   2   0   0   2   0   2   2   2   2   2   2   2   0   0   0   0   2   0   0   0   2   2   0   0   2   0   2   0   2   2   2   0   2   0   2   2   0   0   0   0   0   0   2   0   0   2   2   0   2   0   2   2   2   2   2   2   2   0   2   2   2   2   2   2   0   0   2   0   0   2   2   2   2   0   2   2   2   0   2   0   0   0   2   0   2   2   0   0   2   0   0   2   2   2   2   2   0   2   2   0   2   0   2   2   2
 MK-5-7                 2   2   2   2   0   2   2   2   0   2   2   0   0   0   0   2   0   0   0   0   2   2   0   2   0   0   0   0   2   2   2   0   0   0   0   0   2   2   2   0   0   0   0   0   0   2   2   0   2   0   2   2   2   0   2   0   0   2   0   0   2   2   2   2   2   0   0   2   2   2   2   2   2   0   0   2   2   0   2   0   0   2   2   2   2   0   2   2   0   2   0   0   0   0   0   2   0   0   2   2   2   2   2   2   2   0   2   0   0   0   0   2   0   0   0   2   2   0   0   2   0   2   0   2   2   2   0   2   0   2   0   0   2   0   0   0   0   2   0   0   0   2   2   2   0   2   2   2   2   2   2   2   0   2   2   2   2   2   2   0   0   2   0   0   2   2   2   2   0   2   0   2   0   2   0   0   0   0   0   2   2   0   0   2   0   0   2   2   2   2   2   0   2   2   0   2   2   2   2   2
 MK-5-8                 2   2   2   2   0   0   2   2   0   2   2   0   0   0   0   0   0   0   0   0   2   2   0   2   0   0   0   0   2   2   2   0   0   0   0   0   2   2   2   0   0   0   0   0   0   2   2   0   2   0   2   2   0   0   2   0   0   2   0   0   2   2   0   0   2   0   0   2   2   2   2   2   2   0   0   2   2   0   0   0   0   2   2   2   2   0   2   2   0   2   0   0   0   2   0   0   0   2   2   2   2   2   2   2   2   0   2   0   0   0   0   2   0   0   0   2   2   0   2   2   0   2   0   2   2   2   0   2   0   2   2   0   0   0   0   0   0   2   0   2   0   2   2   2   0   2   0   2   2   2   2   2   0   2   2   2   2   2   2   2   2   2   0   0   0   2   2   2   0   2   0   2   0   2   0   0   0   0   0   2   2   0   0   0   0   0   2   2   2   2   2   2   2   2   0   2   2   2   0   2
 MK-5-9                 2   2   2   2   0   0   2   2   0   2   2   0   0   0   0   0   0   0   0   0   2   2   0   2   0   0   0   0   2   2   2   0   0   0   0   0   2   2   0   0   0   0   0   2   0   2   0   0   2   0   2   2   0   0   0   0   0   2   0   0   2   2   0   0   2   0   0   2   2   2   2   2   2   0   0   2   2   2   0   0   0   2   2   2   0   0   2   2   0   2   0   0   0   2   0   0   0   2   0   2   0   2   2   2   2   0   2   0   0   0   0   2   0   0   0   2   2   0   2   2   0   2   0   2   2   2   0   2   0   2   2   0   0   0   0   2   0   2   0   2   0   2   2   2   0   0   0   2   2   0   2   2   0   2   2   2   2   2   2   2   2   2   0   0   0   2   0   2   0   2   0   2   0   2   0   0   2   2   2   2   2   0   0   0   2   2   2   2   2   2   2   2   2   2   0   2   2   2   0   2
 MK-5-10                2   2   2   0   0   0   0   2   2   2   2   0   0   0   0   0   0   0   0   0   2   2   0   2   0   0   0   0   2   0   2   2   0   0   0   0   2   2   0   0   2   0   0   2   0   2   0   0   2   0   0   2   2   0   2   2   2   0   2   0   2   2   0   2   2   0   0   2   2   2   2   2   2   0   0   2   2   2   0   0   0   0   2   2   0   0   2   2   0   2   0   0   0   2   0   0   0   2   0   2   0   2   2   2   2   0   2   0   0   0   2   2   0   0   0   2   2   0   2   2   0   2   0   2   2   2   0   2   2   2   2   0   0   2   0   2   0   2   2   2   0   2   0   2   0   0   0   2   2   0   2   2   0   2   2   2   2   2   2   2   2   2   0   0   0   0   0   2   0   0   0   2   0   2   0   0   2   2   2   2   2   2   0   0   2   2   2   2   2   2   2   2   2   2   0   2   2   2   0   0
 MK-5-11                2   2   2   0   0   0   0   2   2   2   2   0   2   0   0   2   0   0   0   0   2   2   0   2   0   0   0   0   2   0   2   2   0   0   0   0   2   2   2   0   2   0   2   2   0   2   0   0   2   0   0   2   2   0   2   2   2   0   2   0   2   2   0   2   2   0   0   0   2   2   2   2   2   0   0   2   2   2   0   0   0   0   2   2   0   0   2   2   0   2   0   0   0   0   0   0   0   2   0   2   0   2   2   2   2   0   2   0   0   0   2   2   2   0   0   2   2   2   2   2   0   2   0   2   2   2   0   0   2   2   2   0   2   2   0   2   0   2   2   2   0   2   2   2   0   2   0   2   2   0   2   2   0   2   2   2   2   0   2   2   2   2   0   0   0   2   0   0   0   0   2   0   0   2   0   2   0   2   2   2   2   2   0   0   2   2   2   2   0   2   2   2   0   0   0   2   2   2   0   0
 MK-5-12                2   0   2   2   0   0   0   2   2   2   2   0   2   0   0   2   0   0   0   0   2   2   0   2   0   0   0   0   2   0   2   2   0   2   0   0   2   2   2   0   2   0   2   2   0   0   0   2   2   2   0   2   2   0   2   2   2   0   2   0   2   2   0   2   2   0   0   0   2   2   0   2   0   0   0   2   2   0   0   0   0   0   2   2   0   0   2   2   0   2   2   2   2   0   0   0   0   2   0   2   2   2   2   2   2   0   2   0   0   0   0   2   2   0   0   2   2   2   2   2   0   2   0   0   2   2   0   0   2   2   2   0   2   2   0   2   0   0   2   2   0   2   2   2   0   2   0   2   2   0   2   2   0   2   2   0   0   0   2   2   2   2   0   0   0   2   0   0   0   0   2   0   0   2   0   2   0   2   2   2   0   2   0   0   2   2   2   2   0   2   2   2   0   0   0   2   2   0   0   2
 MK-5-13                2   0   2   2   2   0   2   2   2   2   2   0   2   0   0   2   0   0   0   2   2   2   0   2   0   0   0   0   2   0   2   0   0   2   0   0   2   2   2   0   2   0   2   2   0   0   0   2   2   2   2   2   0   0   2   2   2   2   2   0   2   2   0   2   2   0   0   0   2   2   0   2   0   0   0   2   2   0   0   0   0   0   2   2   0   0   2   2   0   2   2   0   2   0   0   2   0   2   0   2   2   2   2   2   2   0   2   0   0   2   0   0   2   0   2   2   2   2   2   0   0   2   0   0   2   2   0   2   2   2   2   0   2   2   0   2   0   0   0   2   0   2   0   2   0   2   0   2   2   2   2   2   0   2   2   0   0   0   2   2   2   2   0   0   0   0   0   0   0   0   2   0   0   2   0   2   0   2   2   2   0   2   0   0   0   0   0   2   2   0   2   2   0   0   2   0   2   0   0   2
 MK-5-14                2   0   2   2   2   2   2   2   2   0   2   0   2   0   0   2   0   0   0   0   2   2   0   2   0   0   0   2   2   0   2   0   0   2   0   0   2   0   2   0   2   0   2   2   2   0   0   2   2   2   2   2   2   0   2   2   2   2   2   2   0   2   0   2   2   2   2   2   2   2   0   2   0   2   0   2   2   0   0   0   0   0   2   2   0   0   0   2   0   2   2   0   2   0   0   2   0   2   0   2   2   2   2   2   2   0   2   0   0   2   0   0   2   0   2   2   2   0   2   0   0   2   0   0   0   2   0   2   2   2   2   0   2   2   0   2   2   0   0   2   0   2   0   0   0   2   0   0   2   2   2   2   0   2   2   0   0   0   0   2   2   2   2   0   0   0   0   0   0   0   2   0   0   2   0   2   2   2   2   2   0   2   0   2   0   0   0   2   2   0   2   2   0   0   2   0   2   0   0   2
 MK-5-15                2   0   2   2   2   2   2   2   2   0   0   0   2   0   0   2   0   0   0   0   2   2   0   2   0   0   0   2   2   0   2   0   0   0   0   0   2   0   2   0   2   0   0   2   2   0   0   2   2   2   2   2   2   2   2   2   0   2   2   2   0   2   0   2   2   2   0   2   2   2   0   2   0   2   0   2   2   0   0   0   0   0   2   2   0   0   0   2   0   2   2   0   2   0   0   2   0   2   0   2   2   2   2   2   2   0   0   0   0   2   0   0   2   0   2   2   2   0   2   0   0   2   0   0   0   2   0   2   2   2   2   0   2   2   0   0   2   0   0   2   0   2   0   0   0   0   0   0   2   2   2   2   0   2   2   0   0   0   0   2   2   2   2   0   2   0   0   0   0   0   2   0   2   2   0   2   2   2   2   2   0   0   0   2   0   0   0   2   2   0   2   2   0   0   2   0   2   0   0   2
 MK-5-16                0   0   2   2   2   2   2   2   2   0   0   0   0   0   0   2   2   0   0   0   2   2   0   2   0   0   0   2   2   0   2   0   0   2   0   0   2   0   2   0   0   2   0   2   2   0   2   2   2   2   2   2   2   2   2   2   0   2   2   2   0   2   0   0   2   2   0   2   2   2   0   2   0   2   0   2   2   0   2   0   0   2   2   2   0   0   2   2   0   2   2   0   2   0   0   2   0   2   2   2   2   2   2   2   2   0   0   0   0   2   0   0   2   0   2   2   0   0   2   0   0   2   2   0   0   2   0   2   0   2   2   0   2   2   0   0   2   0   0   0   0   2   0   0   0   0   0   0   2   2   2   2   0   2   2   0   0   0   0   2   2   2   2   0   2   0   0   0   0   0   2   0   2   0   0   2   2   2   2   2   0   0   0   2   0   0   0   2   2   0   2   2   2   0   2   0   0   0   0   2
 MK-6-1                 2   2   0   2   2   2   0   2   0   2   0   2   0   2   2   2   2   2   2   0   2   2   2   0   0   0   2   2   0   0   0   0   2   0   2   2   0   0   2   2   2   2   2   0   2   2   2   2   0   2   0   2   2   2   0   2   2   2   2   2   2   0   0   0   0   2   0   2   0   0   2   0   0   0   0   2   0   2   2   0   2   0   2   0   2   0   2   2   2   2   2   0   0   2   0   2   2   2   2   2   0   2   2   2   2   2   0   2   0   0   2   2   0   2   2   0   2   2   2   2   2   0   2   0   2   2   2   0   2   2   0   2   0   2   2   2   0   2   0   2   0   2   0   2   0   2   2   0   2   0   2   2   0   2   0   0   0   2   0   2   0   2   0   0   0   2   0   2   2   0   0   2   2   0   0   0   0   0   0   2   2   0   2   0   2   2   2   2   0   0   2   0   2   2   0   2   2   2   0   0
 MK-6-2                 2   2   0   2   2   2   0   2   0   2   0   2   0   2   2   2   2   2   2   0   2   2   2   0   0   0   2   2   0   0   0   0   2   0   2   2   0   0   2   2   2   2   2   0   2   2   2   2   0   2   0   2   2   2   0   2   2   2   2   2   0   0   0   0   0   2   0   0   0   0   2   0   0   2   0   2   0   2   2   0   2   0   2   0   2   0   2   0   2   2   2   2   0   2   0   0   2   2   2   2   0   2   2   2   2   2   0   2   0   0   2   2   0   2   0   0   2   2   2   2   2   0   2   0   0   2   2   0   2   2   0   2   0   2   2   2   0   2   0   2   0   2   0   2   0   2   2   2   2   0   2   2   0   2   0   0   0   0   0   2   0   2   0   0   0   2   0   2   2   0   0   2   2   0   0   2   0   0   0   2   2   0   2   0   2   2   2   2   0   0   2   0   2   2   0   2   2   0   0   0
 MK-6-3                 2   2   2   2   2   0   2   2   0   2   0   2   0   2   0   0   2   2   2   0   0   2   0   0   0   0   2   2   0   0   0   0   2   0   2   2   0   0   2   2   2   2   2   0   2   2   2   2   0   2   0   2   2   2   0   2   2   2   2   2   2   0   0   2   0   0   2   0   0   0   2   0   2   2   0   2   0   2   0   0   2   0   2   0   2   0   2   0   2   2   0   2   0   2   0   0   2   2   2   2   0   0   2   0   2   2   0   2   0   0   0   2   0   2   0   2   2   0   2   2   2   0   2   0   0   2   0   0   2   2   0   2   0   2   2   2   2   0   0   2   0   2   0   2   0   2   2   2   2   0   2   2   0   2   0   0   0   0   0   2   0   2   0   0   0   0   0   2   2   0   0   2   0   0   0   2   0   0   0   2   2   0   2   0   2   2   2   2   0   2   2   0   2   2   0   2   0   0   0   0
 MK-6-4                 2   2   2   0   2   0   2   2   0   2   0   2   0   2   0   0   2   2   2   0   0   2   0   2   0   0   2   2   2   2   0   0   2   0   2   2   0   0   2   2   2   2   2   2   2   2   0   2   0   2   0   2   2   2   0   2   2   2   2   2   2   0   0   2   0   0   2   0   0   0   2   0   2   2   0   2   0   2   0   0   2   0   0   0   2   0   0   0   2   2   0   2   0   2   0   0   2   2   2   2   0   0   2   2   2   2   0   2   0   0   0   2   0   2   0   2   2   2   2   2   2   0   2   0   0   2   0   0   2   2   0   2   0   2   2   2   2   0   0   2   0   2   0   2   0   2   2   2   2   0   2   2   0   2   0   0   0   0   0   2   0   2   2   0   0   0   0   2   2   0   0   2   0   0   0   2   0   0   0   2   2   0   2   2   2   2   2   2   0   2   2   0   2   2   0   2   0   0   0   0
 MK-6-5                 2   2   2   2   0   0   2   2   0   2   0   2   0   2   0   0   2   2   2   0   0   2   0   2   0   0   0   2   2   2   0   2   2   0   2   2   0   0   2   2   2   2   2   2   2   2   0   2   0   2   0   2   2   2   0   2   2   2   2   2   2   0   0   2   0   0   2   0   0   0   2   0   2   2   0   0   0   2   0   0   2   2   0   0   0   0   0   0   0   2   0   2   0   2   0   0   2   2   2   2   0   0   2   2   2   2   0   0   0   0   0   0   0   2   0   2   2   2   2   2   2   0   2   0   0   2   0   0   2   2   0   2   0   2   2   2   2   2   0   2   0   2   0   2   0   2   2   2   2   0   2   2   0   2   0   2   0   0   0   2   0   2   2   0   0   0   0   2   2   0   0   2   2   0   0   2   0   0   0   2   2   0   0   2   2   2   2   2   0   2   2   0   2   2   0   2   0   0   0   0
 MK-6-6                 0   2   2   0   0   0   2   2   0   2   0   2   0   2   0   0   2   2   2   0   0   2   0   2   0   0   0   2   2   2   0   2   2   0   2   2   2   0   2   2   2   2   2   2   2   2   0   2   0   2   0   2   2   0   0   2   2   0   2   2   2   0   0   2   0   0   2   2   0   0   2   0   2   2   2   0   0   2   2   0   2   2   0   0   0   0   0   0   0   2   0   0   0   2   2   0   0   2   2   2   0   0   2   2   2   2   0   0   0   0   0   0   0   2   0   2   2   2   2   0   2   0   2   0   0   2   0   0   2   0   0   2   0   2   2   2   2   2   0   2   0   2   0   2   0   2   2   2   2   2   2   2   2   2   0   2   0   0   0   2   0   2   2   0   0   0   0   2   2   0   0   2   2   0   0   2   0   0   0   2   2   0   0   2   2   2   2   2   0   2   2   0   2   0   0   0   2   0   0   0
 MK-6-7                 0   2   2   0   0   0   2   2   0   2   2   2   0   2   0   0   2   2   2   0   0   2   0   2   0   2   0   0   2   0   0   2   2   0   2   2   2   0   2   2   2   2   2   2   2   2   0   2   2   2   2   2   2   2   0   2   2   0   2   2   2   0   0   0   0   0   2   2   0   0   2   0   2   2   2   0   0   2   0   0   2   2   0   0   0   0   0   2   2   2   0   0   0   2   0   0   0   2   2   2   0   0   2   0   2   0   0   0   0   0   0   0   0   2   2   2   2   2   2   2   2   0   2   0   0   2   0   0   2   0   0   0   0   2   2   2   2   2   0   2   0   2   0   2   0   2   2   2   2   2   2   2   2   2   0   2   0   0   2   2   0   2   2   0   0   0   0   2   2   0   0   0   2   0   0   2   0   0   0   2   2   0   0   2   2   2   2   2   0   2   2   0   2   2   0   0   2   0   0   0
 MK-6-8                 0   2   2   0   0   0   2   0   0   2   2   2   0   2   0   0   2   2   2   0   0   2   0   2   0   2   0   0   2   2   0   2   2   0   2   2   2   0   2   2   2   2   2   2   2   2   0   2   2   0   2   2   2   0   0   2   2   0   2   2   2   0   0   0   0   0   0   2   2   0   2   0   0   2   2   0   2   2   0   0   2   2   0   0   2   0   0   2   2   0   0   0   0   2   0   0   0   2   2   2   0   0   0   0   2   0   0   0   0   0   0   0   0   2   2   2   2   2   2   2   2   0   2   0   0   2   0   0   2   0   0   0   0   2   2   2   2   2   0   2   0   2   0   2   0   2   2   2   2   2   2   2   2   2   0   0   0   2   2   2   0   2   0   2   0   0   0   2   2   0   0   0   2   0   0   2   0   0   0   2   2   0   0   2   2   0   2   2   2   2   2   0   2   2   0   2   2   0   0   0
 MK-6-9                 0   2   2   0   0   0   2   0   0   2   2   2   0   2   0   2   2   2   0   0   0   2   2   2   0   2   0   0   2   2   0   2   2   0   2   2   2   0   2   2   2   2   0   2   2   2   0   2   2   0   2   0   2   0   0   0   2   0   2   2   0   0   0   0   0   2   0   2   2   0   2   0   0   2   2   2   2   2   0   2   2   2   2   0   2   0   0   2   2   0   0   0   0   2   0   2   0   2   2   2   0   2   0   0   2   0   0   0   0   0   2   0   0   2   2   2   2   2   2   2   2   0   2   0   0   2   0   0   2   0   0   0   0   2   2   2   2   2   0   2   2   2   2   2   0   0   0   2   2   2   2   2   0   2   0   0   0   2   0   2   0   2   0   2   0   0   0   2   2   0   0   0   2   0   0   2   0   0   0   2   0   0   0   2   2   0   2   2   2   2   2   0   2   2   0   2   2   2   0   0
 MK-6-10                0   2   2   0   0   0   2   0   0   2   2   2   0   2   0   2   2   2   0   0   0   2   2   2   0   2   0   0   0   2   0   2   2   2   2   2   2   0   2   2   2   2   0   2   2   2   0   2   2   0   2   0   2   2   0   0   2   0   2   2   2   0   0   0   0   2   0   2   2   0   0   0   0   2   2   2   2   2   0   0   2   2   2   0   2   0   0   2   2   0   0   0   0   2   0   2   2   0   2   2   0   2   0   0   2   0   0   0   0   0   2   0   0   0   2   2   2   2   2   2   0   0   2   0   0   2   0   0   2   0   0   0   0   2   2   2   2   2   0   2   2   2   2   2   0   0   0   2   2   2   2   2   2   2   0   0   0   2   0   2   0   2   0   2   0   0   0   2   2   0   0   0   2   0   0   2   0   2   0   2   2   2   0   2   2   0   2   2   2   2   2   0   2   2   0   2   2   2   0   0
 MK-6-11                0   2   2   0   0   0   2   0   0   2   2   0   0   2   0   2   2   2   0   2   2   2   2   2   0   2   0   0   0   0   0   2   2   2   2   2   2   0   2   2   2   2   2   2   2   2   0   2   2   0   2   0   2   2   0   0   2   0   2   2   2   0   0   0   0   2   0   2   2   0   0   0   0   2   2   2   2   0   0   0   2   2   2   0   2   0   2   2   2   0   0   0   0   2   0   2   2   0   2   2   0   0   0   0   0   2   0   0   2   0   2   0   0   0   0   2   2   2   2   2   0   0   2   0   2   2   0   0   2   0   0   0   0   2   2   2   2   2   0   2   2   2   2   2   0   0   0   2   0   0   2   2   2   2   2   2   0   2   0   2   2   2   0   2   0   0   0   2   2   0   0   0   2   0   0   2   0   2   0   2   2   2   2   0   2   0   2   2   2   2   2   0   2   2   0   2   2   2   0   0
 MK-6-12                0   2   2   0   0   0   2   0   0   2   2   0   0   2   0   2   2   2   0   2   2   0   2   2   0   2   0   2   0   0   0   2   2   2   2   2   2   0   2   2   2   2   2   2   2   2   0   2   2   0   2   0   2   2   0   0   2   0   2   2   2   2   0   0   0   2   0   2   2   0   0   0   0   2   2   2   2   0   0   0   0   0   2   0   2   0   2   2   2   0   0   0   0   2   0   2   0   2   2   2   0   0   0   0   0   0   0   0   2   0   2   0   0   0   0   2   2   2   2   2   0   0   2   0   2   2   0   0   2   0   0   0   0   2   2   2   2   2   0   2   2   2   2   2   0   0   0   2   0   0   2   2   2   2   2   2   2   2   0   2   2   0   0   2   0   0   0   2   2   2   0   0   2   0   0   2   0   0   0   2   2   2   2   0   2   0   2   2   2   2   2   0   2   2   0   2   2   2   0   0
 MK-6-13                0   2   2   0   0   0   2   0   0   0   2   0   0   2   0   2   2   2   0   2   2   0   2   2   0   2   0   2   2   0   0   2   2   2   2   2   2   0   2   2   2   2   2   2   2   2   0   2   2   2   2   0   0   2   0   2   0   0   2   0   2   2   0   2   0   2   0   2   0   0   0   2   0   2   2   0   2   0   0   0   0   0   0   0   0   0   2   2   0   0   0   2   0   2   0   2   0   2   2   2   2   0   0   0   0   0   0   0   2   0   2   0   0   0   0   2   2   2   2   2   0   2   2   0   2   2   0   0   2   0   2   0   0   2   0   2   2   2   0   2   2   2   2   2   0   0   0   2   0   0   2   2   2   2   2   2   2   2   0   2   2   0   0   2   0   0   0   0   2   2   2   0   2   0   0   2   2   0   0   2   2   2   2   0   2   0   2   2   2   2   2   0   2   2   0   2   2   0   0   0
 MK-6-14                0   2   2   0   0   0   2   0   0   0   2   0   0   2   0   2   2   2   0   2   2   0   2   0   0   2   0   0   0   0   0   2   2   2   2   0   2   0   2   2   2   2   2   2   2   2   0   2   2   0   2   0   0   2   2   2   0   0   0   2   2   2   0   2   0   2   0   2   0   0   0   2   0   2   2   0   2   0   0   0   0   0   0   0   0   0   2   2   0   0   0   2   0   2   0   2   0   2   2   2   2   0   0   0   2   0   0   0   2   0   2   0   2   0   0   2   2   2   2   2   2   2   2   0   2   2   0   0   2   0   2   0   0   2   0   2   0   2   0   2   2   2   2   2   0   0   0   2   0   0   2   2   2   0   2   2   2   2   0   2   2   0   0   2   0   0   0   0   2   2   2   0   2   2   0   2   2   0   2   2   2   2   2   0   2   2   2   2   2   2   2   0   2   2   0   2   2   2   0   2
 MK-6-15                0   2   0   0   0   0   2   0   0   0   2   0   0   2   0   2   2   2   2   2   2   0   0   0   0   0   0   0   0   0   0   2   0   2   0   0   2   0   0   2   2   2   2   0   2   2   0   2   2   0   2   0   0   2   2   2   0   0   0   2   2   2   0   2   0   2   0   2   0   0   0   2   0   2   2   0   2   0   0   0   0   0   0   0   0   0   2   2   0   0   0   2   0   2   0   2   0   2   2   2   2   0   0   0   2   0   0   0   2   0   2   0   2   0   0   2   2   2   2   2   2   2   2   0   2   2   0   0   2   0   2   0   0   2   0   2   0   2   0   2   0   2   0   2   0   0   0   0   0   0   2   2   2   0   2   2   2   2   0   2   0   0   0   2   0   0   0   0   2   2   2   0   0   2   0   2   2   0   0   2   2   2   2   0   2   2   2   2   2   2   2   0   2   2   0   2   2   2   0   2
 MK-6-16                2   2   0   0   0   0   2   0   0   0   2   0   0   2   0   2   2   2   2   2   2   0   0   0   0   0   0   0   0   0   0   2   0   2   0   2   2   0   0   0   2   2   2   2   2   2   0   2   2   0   2   0   0   2   2   2   0   0   0   0   2   2   2   2   0   0   0   2   0   0   0   2   0   2   2   0   2   2   0   0   0   0   2   0   0   0   2   2   0   0   0   2   0   0   0   2   0   2   2   2   2   0   2   0   2   0   0   0   2   0   2   0   2   0   0   2   2   2   2   2   2   2   2   0   2   2   0   0   2   0   2   0   0   2   0   2   0   2   0   2   0   2   0   2   0   0   0   0   0   0   2   0   2   0   2   2   2   2   0   2   0   0   0   2   0   0   0   2   0   0   2   0   0   0   0   2   2   0   2   2   2   2   2   0   2   2   2   2   0   2   2   0   2   2   0   2   2   2   0   2
 
!****************************************** Phenotypic Data **********************************************************
!-100.0 is resevred for missing phenotype
SimulatedTrait1        10.7217    8.5319   10.7591   12.6151   11.3790    9.3170    8.3886    8.7249   11.5103   10.9655    9.8567    9.7361   11.0133    5.8917   10.2071   10.9034   11.3705   12.1261    7.3659    9.4112   10.7435    9.6484    8.8683    9.3660    9.6226    8.8310   11.3905    9.5665   11.2263   10.6202   10.1594   10.8796    9.5197    9.5855    9.5217    8.8596   11.7845    9.1776   12.4890    9.2010   10.7022    9.4421    8.6071   10.0737    7.6952    7.7767   11.2059    8.2365    7.1150    9.2071   12.4707   10.6755   10.7938    6.9101   11.3308   10.1024   10.2295   11.0470   10.4445   11.2125   10.3683   10.1389   11.9779   11.2021   10.5097    9.8146    8.3672   10.2727   13.1478   10.1019   10.6030    8.4459   12.8139    8.5953   13.3678   10.5255   10.6598    8.5596   13.2089    9.6967   10.6724   10.3174   10.9641   11.0168   11.7014   10.6274   10.0255    9.8098   10.8790    9.7285    9.5371    8.9535    9.1894   11.1546   10.6818    9.1718   10.2125    7.4592    8.6733   10.9643   11.1101   10.6801    9.7296    9.0977   12.6518   10.8907   13.0274    8.2105    8.3139   10.6625    9.0464    9.9093   10.0345    8.5341   10.2724    8.2362   11.9255    9.9844    9.8799    8.3239    9.6428   10.5918    9.5979    9.5926   12.5353   11.1037    8.2951    8.9538   10.9837    9.8224   11.1577   10.5496   10.3279   10.6092    9.2307   11.8338    8.9375   10.1518    9.8686   10.9059   10.7545    8.3576   10.0863   10.6231    8.5210   10.2624   10.0906    9.2139    8.2797   10.3161   10.7295   11.2072   11.0212    9.1267   11.3483   11.6606    9.7713   10.3723    9.0581    8.1971    9.3599   10.5342    7.3033    9.8445   10.4414   10.4614   10.3490   10.6483   11.4000   10.4020    9.7159   12.5716    9.9309   10.4719   12.6744    9.3943    7.7989   10.9565    8.0192   10.5064    9.9514    7.5578    8.5537    9.5114    6.7535    9.0237    9.4895   10.9424   12.0880   11.9439   12.0984    7.6640   11.6817    8.7052   10.2242   10.1911    9.6716    8.9841   11.4828    8.1580
SimulatedTrait2        14.6163   19.3824   16.9842   14.9071   16.1831   16.6787   16.7120   15.2390   12.5846   15.4417   17.8121   14.5897   15.5896   16.4704   16.2375   14.0401   15.5204   13.9397   14.3822   12.7183   12.7592   17.6096   15.3663   12.1895   13.7081   15.6481   16.0492   15.9456   16.7976   15.6553   15.5190   15.3677   16.4691   14.5108   15.1423   14.4233   13.5829   14.4881   15.5910   16.0205   17.5604   13.9560   15.8137   16.1449   15.2230   17.3252   15.5193   15.2926   15.7248   14.0056   15.6063   12.9051   15.6854   15.1610   13.3415   16.5147   15.0853   16.3579   14.9036   12.7478   15.1893   14.9356   15.2219   16.0602   16.3665   12.6952   13.7811   15.4896   15.9404   17.2461   15.6176   15.9306   14.1873   16.4981   14.2765   14.2742   16.9432   14.7237   15.8244   13.2979   14.4061   14.1592   14.3013   13.5960   15.2159   13.7416   14.8695   15.8342   13.8036   15.9796   14.8949   14.7638   13.8694   12.9309   13.9827   15.0229   15.2068   14.0842   17.8218   17.0536   17.0623   14.3407   14.6165   13.6494   13.5970   14.4793   17.1097   13.3888   16.1759   14.9841   13.7122   12.9126   14.5309   14.1310   14.1568   13.4246   13.7352   13.0253   14.3394   13.4306   15.4762   15.4608   12.5316   16.7804   15.9497   14.8778   13.4945   15.9117   16.1592   14.0735   16.2412   13.2399   13.8489   14.1569   17.1649   15.1493   15.5971   12.4498   14.9823   15.4439   13.1090   14.9942   12.4741   16.4509   13.9193   17.0955   15.1824   15.3313   15.1434   14.8233   16.6277   14.8873   14.3394   15.8814   12.5252   15.1961   17.0411   14.4903   15.9685   14.3614   16.1112   13.4227   16.2633   14.9206   14.6996   13.5029   15.9796   15.0401   15.6302   13.9642   15.6883   15.9767   14.4922   16.5160   14.6593   15.4847   14.2906   15.0461   15.5308   16.8206   13.2918   15.2872   16.2873   16.5724   14.9923   14.6584   15.1541   14.1996   16.9356   15.1544   15.3565   15.1794   14.3963   14.4711   14.4373   13.7548   12.8357   14.9405   14.7061   13.1121
 
