# Supplementary material for: Inclusive Composite Interval Mapping of QTL by Environment Interactions in Biparental Populations
Source: PLoS One. 2015 Jul 10;10(7):e0132414. doi: 10.1371/journal.pone.0132414 (PMC4498613; doi:10.1371/journal.pone.0132414)
Supplement: S3 File — (ZIP) [file pone.0132414.s003.zip › Simulation for unliked model/Simulated popualtions/run_00037.met]

!**********************Note: lines staring with "!" are remarks and will be ignored in the program********************
!*********************************General Information**********************************
!Assuming F1 = P1 x P2, populations available in QTL IciMapping are: 
!  1, P1BC1F1 = P1 x F1, the first backcrossing where P1 is used as the recurrent parent;
!  2, P2BC1F1 = P2 x F1, the first backcrossing where P2 is used as the recurrent parent;
!  3, F1DH, F1-derived doubled haploids; 
!  4, RIL or F1RIL, recombination inbred lines through the repeated selfing of F1;
!  5, P1BC1RIL, recombination inbred lines through the repeated selfing of P1BC1F1;
!  6, P2BC1RIL, recombination inbred lines through the repeated selfing of P2BC1F1;
!  7, F2, the selfing generation of F1;
!  8, F3, the selfing generation of F2;
!  9, P1BC2F1, the second backcrossing where P1 is used as the recurrent parent; 
! 10, P2BC2F1, the second backcrossing where P2 is used as the recurrent parent;
! 11, P1BC2RIL, recombination inred lines through the repeated selfing of P1BC2F1; 
! 12, P2BC2RIL, recombination inred lines through the repeated selfing of P2BC2F1; 
! 13, P1BC1F2, the selfing generation of P1BC1F1; 
! 14, P2BC1F2, the selfing generation of P2BC1F1; 
! 15, P1BC2F2, the selfing generation of P1BC2F1; 
! 16, P2BC2F2, the selfing generation of P2BC2F1; 
! 17, P1BC1DH, P1BC1F1-derived doubled haploids; 
! 18, P2BC1DH, P2BC1F1-derived doubled haploids; 
! 19, P1BC2DH, P1BC2F1-derived doubled haploids; 
! 20, P2BC2DH, P2BC2F1-derived doubled haploids; 
   3      !Mapping Population (see remarks above)
   2      !Mapping Function (1 for Kosambi; 2 for Haldane; 3 for Morgan)
   2      !Marker Space Type (1 for intervals; 2 for positions)
   1      !Marker Space Unit(1 for centiMorgans; 2 for Morgan)
   6      !Number of Chromosomes (or Linkage Groups)
 200      !Size of the mapping population
   2      !Number of environments
 
!***************************************** Chromosomes and Linkage Maps **********************************************
!Chromosome                 NumMarkers
-CH1                        16
-CH2                        16
-CH3                        16
-CH4                        16
-CH5                        16
-CH6                        16
!Linkage map (Marker name followed by position or the interval length)
 MK-1-1                1     0.000
 MK-1-2                1    10.000
 MK-1-3                1    20.000
 MK-1-4                1    30.000
 MK-1-5                1    40.000
 MK-1-6                1    50.000
 MK-1-7                1    60.000
 MK-1-8                1    70.000
 MK-1-9                1    80.000
 MK-1-10               1    90.000
 MK-1-11               1   100.000
 MK-1-12               1   110.000
 MK-1-13               1   120.000
 MK-1-14               1   130.000
 MK-1-15               1   140.000
 MK-1-16               1   150.000
 MK-2-1                2     0.000
 MK-2-2                2    10.000
 MK-2-3                2    20.000
 MK-2-4                2    30.000
 MK-2-5                2    40.000
 MK-2-6                2    50.000
 MK-2-7                2    60.000
 MK-2-8                2    70.000
 MK-2-9                2    80.000
 MK-2-10               2    90.000
 MK-2-11               2   100.000
 MK-2-12               2   110.000
 MK-2-13               2   120.000
 MK-2-14               2   130.000
 MK-2-15               2   140.000
 MK-2-16               2   150.000
 MK-3-1                3     0.000
 MK-3-2                3    10.000
 MK-3-3                3    20.000
 MK-3-4                3    30.000
 MK-3-5                3    40.000
 MK-3-6                3    50.000
 MK-3-7                3    60.000
 MK-3-8                3    70.000
 MK-3-9                3    80.000
 MK-3-10               3    90.000
 MK-3-11               3   100.000
 MK-3-12               3   110.000
 MK-3-13               3   120.000
 MK-3-14               3   130.000
 MK-3-15               3   140.000
 MK-3-16               3   150.000
 MK-4-1                4     0.000
 MK-4-2                4    10.000
 MK-4-3                4    20.000
 MK-4-4                4    30.000
 MK-4-5                4    40.000
 MK-4-6                4    50.000
 MK-4-7                4    60.000
 MK-4-8                4    70.000
 MK-4-9                4    80.000
 MK-4-10               4    90.000
 MK-4-11               4   100.000
 MK-4-12               4   110.000
 MK-4-13               4   120.000
 MK-4-14               4   130.000
 MK-4-15               4   140.000
 MK-4-16               4   150.000
 MK-5-1                5     0.000
 MK-5-2                5    10.000
 MK-5-3                5    20.000
 MK-5-4                5    30.000
 MK-5-5                5    40.000
 MK-5-6                5    50.000
 MK-5-7                5    60.000
 MK-5-8                5    70.000
 MK-5-9                5    80.000
 MK-5-10               5    90.000
 MK-5-11               5   100.000
 MK-5-12               5   110.000
 MK-5-13               5   120.000
 MK-5-14               5   130.000
 MK-5-15               5   140.000
 MK-5-16               5   150.000
 MK-6-1                6     0.000
 MK-6-2                6    10.000
 MK-6-3                6    20.000
 MK-6-4                6    30.000
 MK-6-5                6    40.000
 MK-6-6                6    50.000
 MK-6-7                6    60.000
 MK-6-8                6    70.000
 MK-6-9                6    80.000
 MK-6-10               6    90.000
 MK-6-11               6   100.000
 MK-6-12               6   110.000
 MK-6-13               6   120.000
 MK-6-14               6   130.000
 MK-6-15               6   140.000
 MK-6-16               6   150.000
!*********************************** Marker Types ********************************************************************
!Co-dominant marker: When heterozygote F1 is present, P1 is coded as 2, F1 is coded as 1, and P2 is coded as 0; Otherwise, P1 is coded as 2, and P2 is coded as 0. 
!Dominant marker: When heterozygote F1 is present, P1 and F1 are coded as 12, and P2 is coded as 0; Otherwise, P1 is coded as 2, and P2 is coded as 0.  
!Recessive markers: When heterozygote F1 is present, P1 is coded as 2, and F1 and P2 are coded as 10; Otherwise, P1 is coded as 2, and P2 is coded as 0. 
!Missing marker is coded as -1. 
 MK-1-1                 2   0   2   2   0   0   2   0   0   0   0   0   2   2   2   0   0   0   0   0   2   2   2   0   0   0   0   2   0   2   0   2   2   2   2   0   2   2   2   2   0   0   2   0   0   0   2   2   2   2   2   2   0   2   2   2   2   2   0   0   2   0   0   2   2   0   0   2   2   0   2   0   0   2   2   2   0   2   2   2   0   0   2   2   0   2   0   2   2   2   2   2   0   2   2   2   2   2   0   2   0   0   0   2   2   2   2   2   0   2   0   2   0   0   2   2   2   2   0   2   0   0   0   0   0   0   0   2   0   0   2   0   2   2   0   2   0   0   2   2   0   0   2   2   0   2   2   0   2   2   2   0   2   0   0   0   0   2   0   2   2   0   0   2   0   0   0   0   2   0   2   0   0   2   0   2   0   0   0   2   2   0   0   2   2   2   0   0   0   2   2   0   2   0   2   2   0   2   0   0
 MK-1-2                 2   0   2   2   0   0   2   0   0   0   2   0   2   2   2   0   0   0   0   0   2   2   2   0   0   2   0   2   0   2   0   2   2   2   2   0   2   2   2   2   0   0   2   0   0   0   2   2   0   0   2   0   0   2   2   2   2   2   0   0   2   0   0   2   0   0   0   2   0   0   2   0   2   2   2   2   2   0   2   2   2   0   0   2   0   2   0   2   2   2   2   2   0   2   2   2   0   2   0   2   0   0   0   2   0   0   2   2   2   2   0   2   0   0   2   2   2   2   0   2   0   0   0   0   0   0   0   2   0   0   2   2   2   2   0   2   0   0   2   2   0   2   2   0   2   2   2   0   2   2   2   0   0   2   0   0   0   2   0   0   2   0   0   2   0   0   0   0   2   0   2   0   2   2   0   2   0   0   0   2   2   0   0   2   2   2   0   0   0   2   2   0   2   0   2   2   2   2   0   0
 MK-1-3                 2   0   2   2   0   0   2   0   2   0   2   2   2   2   2   0   0   0   0   0   2   2   2   2   0   2   0   2   0   2   2   2   2   0   2   0   2   2   2   2   0   0   0   0   0   0   2   2   0   2   2   0   0   2   2   2   2   2   2   0   2   0   0   2   0   0   2   2   0   2   2   0   2   0   2   2   2   0   2   2   2   0   0   2   0   2   0   2   2   2   2   2   0   2   2   2   0   2   0   0   0   2   0   2   2   2   2   2   2   2   2   2   0   2   2   2   2   0   0   2   0   0   0   0   0   0   0   2   0   0   2   2   2   2   0   2   0   0   2   2   0   2   2   0   2   2   0   0   2   2   2   0   0   2   0   0   0   2   0   0   2   0   0   0   0   0   0   0   2   0   2   0   2   2   0   2   0   0   0   2   2   0   0   2   2   0   0   0   0   2   2   0   2   0   2   0   2   2   0   0
 MK-1-4                 2   0   2   2   0   0   2   2   2   0   2   2   2   2   2   0   0   2   0   0   2   2   2   2   0   2   0   2   0   2   2   2   2   0   2   0   2   2   2   2   0   0   0   0   0   2   2   0   0   2   2   0   0   2   2   2   2   2   2   0   2   0   0   2   0   0   2   2   0   2   2   0   2   0   2   2   2   0   2   0   2   0   0   2   0   2   0   2   2   2   2   2   0   2   2   2   0   2   0   0   2   2   0   2   2   2   2   2   2   2   0   2   0   0   2   2   2   0   0   2   0   0   0   2   0   0   0   2   0   2   2   2   2   2   0   0   0   0   0   2   0   2   2   0   2   2   0   0   2   2   2   0   0   2   2   0   0   2   0   0   2   0   0   0   0   0   0   0   2   0   2   0   2   2   0   2   2   0   0   2   2   0   0   2   2   0   0   0   0   2   2   0   2   0   2   2   2   2   0   0
 MK-1-5                 2   0   2   2   0   0   2   2   2   0   2   2   2   2   2   0   0   2   2   0   2   2   2   2   0   2   2   2   0   2   2   2   2   0   2   0   2   2   2   2   0   0   2   0   0   2   2   0   0   2   2   0   0   2   2   2   2   2   2   0   2   0   0   2   2   0   2   2   0   0   2   0   2   0   2   2   2   0   2   0   2   0   0   2   0   2   0   2   0   2   2   2   0   2   2   2   2   0   0   0   2   2   0   2   2   0   2   2   2   2   0   2   0   0   2   2   0   0   0   2   0   2   0   2   0   0   0   0   0   2   2   2   2   2   0   0   0   0   0   2   0   2   2   0   2   2   0   0   2   2   2   0   0   2   2   0   0   2   0   0   2   2   0   0   0   2   0   2   2   0   2   0   2   2   0   2   2   0   0   2   2   0   0   2   2   0   0   0   0   2   2   0   2   0   2   2   2   2   0   0
 MK-1-6                 2   0   2   2   0   0   2   2   2   0   2   2   2   2   2   0   0   2   2   0   2   2   2   2   0   2   2   2   0   2   2   0   2   2   2   0   2   2   2   2   0   0   2   0   0   2   2   0   0   2   2   0   0   2   2   2   2   2   2   0   2   0   0   2   2   0   2   2   0   0   2   0   2   0   2   2   2   0   2   0   2   0   0   2   0   2   0   2   0   0   2   2   0   2   2   2   2   0   0   0   2   2   0   2   2   0   2   2   2   0   2   0   0   0   2   2   0   0   0   2   0   2   2   2   0   2   0   0   0   2   2   2   0   2   0   0   0   0   0   2   0   2   2   0   2   2   0   0   0   2   0   0   0   2   2   0   0   2   0   0   0   2   0   0   0   2   0   2   2   0   0   0   2   2   0   2   2   0   0   2   2   0   0   2   2   0   0   0   0   2   0   0   2   0   2   2   2   2   0   0
 MK-1-7                 2   0   2   2   0   0   2   2   2   0   2   2   2   2   2   0   0   2   2   0   2   2   2   2   2   2   2   2   0   2   0   0   2   2   2   0   2   0   2   2   0   0   2   0   0   2   2   0   0   2   2   0   0   2   2   2   2   2   2   0   2   0   0   2   2   0   2   2   0   0   2   0   2   0   2   2   2   0   2   0   0   0   0   2   0   2   0   2   0   0   2   2   0   2   2   2   0   0   0   0   2   2   0   2   2   0   0   2   2   0   2   0   0   0   2   2   0   0   0   2   0   2   2   2   0   2   0   0   0   2   2   2   0   2   0   0   0   2   0   2   2   2   2   0   2   2   0   0   0   2   0   0   0   2   2   0   0   2   0   0   0   2   0   0   0   2   0   2   0   0   0   0   0   2   0   2   2   0   0   0   2   0   0   2   2   0   0   0   0   2   0   0   2   2   2   2   2   0   0   0
 MK-1-8                 2   0   2   2   0   0   2   2   2   0   2   2   2   2   0   0   0   2   2   0   2   2   2   2   2   2   2   2   0   2   0   0   2   2   2   0   2   0   2   2   0   0   2   0   0   2   2   0   0   2   2   0   0   2   0   2   2   2   2   0   2   0   0   0   2   0   2   2   0   0   2   0   2   0   2   2   2   0   2   2   0   0   0   2   0   2   0   2   0   0   2   2   0   2   2   2   0   0   0   2   2   2   0   2   2   0   2   2   2   0   2   0   0   0   0   2   0   0   0   2   0   2   2   0   0   2   0   0   0   2   2   2   0   2   2   0   0   0   0   2   2   2   2   0   2   2   2   0   0   2   2   0   0   2   2   0   0   2   0   0   2   2   0   0   0   2   0   2   0   0   0   0   0   2   0   2   0   0   0   0   0   0   0   2   2   0   0   0   2   2   0   0   2   2   2   2   2   0   0   0
 MK-1-9                 2   2   0   2   0   0   2   2   0   0   0   2   2   2   0   0   0   2   2   2   2   2   2   2   2   2   2   2   0   2   0   0   2   2   2   2   2   0   0   2   0   0   2   0   0   2   2   0   0   2   2   0   0   2   0   2   2   2   2   0   2   0   2   0   2   0   2   2   0   0   2   0   2   0   2   2   2   0   2   2   0   0   0   2   0   0   0   2   0   0   2   2   0   2   2   2   0   0   0   2   2   2   0   2   2   0   2   2   2   0   2   0   0   0   0   2   0   0   0   2   0   0   2   0   0   2   0   2   0   2   2   2   0   2   2   0   0   0   0   2   2   2   2   0   2   2   2   0   0   0   2   0   2   2   2   2   0   2   0   0   2   2   0   0   0   2   0   2   0   0   0   0   0   2   2   2   0   0   0   0   0   0   0   2   2   0   0   0   2   2   0   0   2   0   2   2   2   2   0   0
 MK-1-10                2   2   0   2   0   0   2   2   0   2   0   2   2   2   0   0   0   2   2   2   2   2   2   0   2   2   2   2   0   2   0   0   2   2   2   2   0   0   0   2   2   0   2   0   2   2   2   0   0   2   2   0   0   2   0   2   2   2   2   0   2   0   2   0   2   0   2   2   0   0   2   0   2   0   2   2   2   0   2   0   2   0   0   2   0   2   0   2   0   0   2   2   0   2   2   0   0   0   0   2   2   2   0   2   2   0   2   2   2   0   2   0   0   2   0   2   0   0   0   2   0   0   2   0   0   2   0   2   0   2   2   2   0   0   2   0   0   0   0   2   2   2   2   0   2   2   2   0   0   0   0   0   2   2   2   0   0   0   0   0   2   2   0   0   2   2   0   2   0   0   0   0   0   2   2   2   0   0   0   0   0   0   0   2   2   0   0   2   2   2   2   0   2   2   2   2   2   2   0   0
 MK-1-11                2   2   0   2   0   0   0   2   0   2   0   2   2   2   0   0   0   2   2   0   2   2   2   0   0   2   2   2   0   2   0   2   2   2   2   2   0   0   0   2   2   0   2   0   2   2   2   0   0   2   2   0   0   2   0   2   2   2   2   0   2   0   2   0   2   0   2   2   2   0   2   0   2   0   2   2   2   0   2   0   2   0   0   0   2   2   0   2   0   0   2   2   2   2   2   0   0   0   0   2   0   2   0   2   2   0   2   2   2   0   2   2   0   2   2   2   0   0   2   2   0   2   2   0   0   2   2   2   0   0   2   2   0   0   2   0   0   0   0   2   2   2   2   0   2   2   2   0   2   0   0   0   2   2   2   0   0   0   0   0   2   2   0   0   2   2   0   2   0   2   0   0   2   2   2   2   2   0   0   0   0   0   0   2   2   0   0   2   2   2   2   0   2   0   2   2   2   2   0   0
 MK-1-12                2   2   0   2   0   0   0   2   2   2   0   2   0   2   0   0   0   2   2   2   2   2   2   0   0   2   2   2   0   2   0   2   2   2   0   2   0   0   0   2   2   0   2   0   0   2   2   0   0   2   2   0   0   2   0   2   2   2   2   0   2   0   2   0   2   0   2   2   0   0   2   0   2   0   0   2   2   0   2   2   2   0   0   0   2   2   0   2   0   0   2   2   2   2   2   0   0   0   0   2   0   2   0   2   2   2   0   2   2   2   2   2   0   2   2   2   2   0   2   2   0   2   0   0   0   2   2   2   0   0   2   2   0   0   2   0   0   0   0   2   2   2   2   0   2   2   2   0   0   0   0   0   2   2   2   0   0   0   0   2   2   2   0   0   2   2   0   2   0   2   0   0   2   2   2   0   2   2   0   0   0   0   0   2   2   0   0   2   2   2   2   0   2   0   2   2   2   2   0   2
 MK-1-13                0   2   0   2   0   0   2   2   2   2   0   2   0   2   0   0   0   2   2   2   2   2   2   0   2   2   2   0   0   2   0   2   2   2   0   0   0   0   0   2   0   0   2   0   0   0   0   0   2   2   2   0   2   2   0   2   2   2   2   0   2   2   2   0   2   2   0   2   0   0   2   0   2   0   2   2   2   0   2   2   2   0   2   0   2   2   0   2   0   0   2   2   2   2   2   0   0   0   0   2   0   2   0   2   2   2   0   2   2   2   2   2   2   2   2   2   2   0   2   2   2   2   2   0   0   2   2   2   0   0   2   2   0   0   2   0   0   0   0   2   0   2   2   0   2   2   2   0   0   0   0   0   2   2   2   0   0   0   0   2   2   2   2   0   2   0   0   2   0   0   0   0   2   2   2   0   2   2   2   0   0   0   0   2   2   0   0   2   2   2   2   0   2   0   2   0   2   2   0   2
 MK-1-14                0   2   0   2   0   0   2   2   2   2   0   2   0   2   0   0   0   2   2   2   2   2   2   0   2   2   2   2   0   2   0   2   2   2   0   0   0   0   0   2   0   0   2   0   2   0   0   0   2   2   2   0   2   2   0   2   2   2   2   0   2   2   2   0   2   2   0   2   0   0   2   0   0   0   2   2   2   2   0   2   2   0   2   0   2   2   0   2   0   0   2   2   2   2   2   0   0   0   0   2   0   2   0   2   2   2   0   2   2   0   2   0   0   2   2   2   2   0   2   2   2   2   2   0   0   2   0   2   2   0   2   2   0   0   2   0   2   0   0   2   0   2   2   0   2   2   2   0   0   0   0   0   2   2   2   0   0   0   0   2   2   0   2   0   2   0   0   2   0   0   2   0   2   2   2   0   2   2   2   0   0   0   0   2   2   2   0   2   2   2   2   0   0   0   2   0   2   2   0   2
 MK-1-15                0   2   0   2   2   2   2   2   2   2   0   2   0   2   0   0   0   2   2   2   2   2   2   0   2   2   2   2   2   2   0   2   2   2   0   0   0   0   0   2   0   0   2   0   2   0   0   0   2   2   2   0   2   2   2   0   2   2   2   0   2   2   2   0   2   2   0   2   0   0   2   0   0   0   2   2   0   2   0   0   2   0   2   0   2   2   0   2   0   2   2   2   2   2   2   0   0   0   0   2   0   2   0   2   0   2   2   2   2   0   0   2   0   2   2   2   2   0   2   2   2   2   2   0   0   2   0   2   2   2   2   2   0   0   2   0   2   0   0   2   2   2   2   0   2   2   2   0   2   0   0   2   2   2   2   0   2   0   2   2   2   0   2   0   2   0   0   2   0   0   2   0   2   2   2   0   2   2   2   0   0   0   0   2   2   2   0   2   2   2   2   2   0   0   2   2   0   2   0   2
 MK-1-16                0   2   0   2   2   2   2   2   2   0   0   2   0   2   0   0   0   2   2   2   2   2   2   0   2   2   2   2   2   2   0   0   2   2   0   0   0   0   0   2   0   0   0   0   2   0   0   0   2   2   2   0   2   0   2   2   2   2   2   0   2   2   2   0   0   2   0   2   0   0   2   0   0   0   0   2   0   2   0   0   2   0   0   0   2   2   0   2   0   2   2   2   2   2   0   2   0   0   0   2   0   2   2   2   0   2   2   2   2   0   0   0   0   2   2   2   0   0   2   2   2   2   2   0   0   2   0   2   2   2   2   2   0   0   2   0   2   2   0   2   2   2   2   0   2   2   2   0   0   0   2   2   2   2   2   0   2   0   2   2   2   0   2   0   2   0   0   2   0   0   2   0   2   2   2   0   2   2   2   0   2   2   0   2   2   2   0   2   2   2   2   0   0   0   0   2   0   2   0   2
 MK-2-1                 2   0   0   2   2   0   2   2   0   0   2   2   0   0   0   2   2   2   0   0   0   2   2   0   2   0   0   0   2   0   0   2   2   0   0   0   2   2   2   2   2   2   2   2   0   0   2   0   2   0   2   2   2   0   2   0   2   0   0   2   2   0   0   2   2   2   2   0   0   0   0   2   2   2   0   2   2   0   0   2   0   0   2   2   2   0   0   0   2   0   0   0   0   2   0   2   2   2   0   2   2   2   0   0   2   2   2   2   2   0   0   0   2   2   2   2   2   0   2   2   2   0   0   2   0   2   0   0   2   2   2   0   2   2   0   0   2   0   0   2   0   2   0   0   0   0   2   0   0   0   2   2   0   2   0   2   2   2   2   2   0   2   0   2   2   2   2   2   2   2   2   0   0   2   0   2   0   2   0   0   2   2   2   2   2   2   0   2   0   2   2   0   2   2   2   2   2   2   0   2
 MK-2-2                 2   0   0   2   2   0   2   2   0   2   2   2   0   0   0   2   2   2   0   0   0   2   2   0   2   0   0   0   2   0   0   2   2   0   0   0   2   2   2   2   2   2   2   2   0   0   2   0   2   0   2   2   2   0   2   0   2   0   0   2   2   0   0   2   2   0   2   0   2   0   0   2   2   2   0   2   2   2   0   2   0   0   2   2   2   0   0   0   2   0   0   0   0   2   0   2   2   2   0   2   2   2   0   0   2   2   2   2   2   0   0   0   2   2   2   2   2   0   2   2   2   0   0   2   0   2   0   0   2   2   2   0   2   2   0   0   2   0   0   2   0   2   0   2   0   0   2   0   0   0   2   2   0   2   0   2   0   2   2   2   2   2   0   2   0   2   2   2   0   2   2   0   0   2   0   2   0   2   0   0   2   2   2   2   2   2   0   2   0   2   2   0   2   2   2   2   2   2   0   2
 MK-2-3                 2   0   2   2   2   0   2   2   0   2   2   2   0   0   0   2   2   0   0   0   0   2   2   0   0   0   0   0   2   0   0   2   2   0   0   0   2   2   2   2   2   0   2   0   0   0   2   2   2   0   2   2   2   0   2   0   2   0   0   2   2   0   0   2   2   0   2   0   2   0   0   0   2   2   0   2   2   2   0   2   0   0   2   2   2   0   0   2   2   0   0   2   0   2   0   2   0   2   0   2   2   2   0   0   0   2   2   2   2   0   0   0   2   2   2   2   2   0   2   2   2   0   0   2   0   2   0   0   2   2   2   0   2   2   0   0   2   0   0   2   0   2   0   2   0   0   2   0   0   0   2   2   0   2   2   2   0   2   2   2   2   2   0   2   0   2   2   2   0   2   2   0   0   2   0   2   0   2   0   0   0   0   2   2   2   0   2   0   0   2   2   0   2   2   2   2   2   2   0   2
 MK-2-4                 2   0   2   2   2   0   2   2   0   2   2   2   0   0   0   2   2   0   0   0   0   2   2   0   0   0   0   0   2   2   0   2   2   0   0   0   2   2   0   2   2   2   2   0   0   0   2   2   2   0   2   2   2   2   2   2   2   0   0   0   2   0   2   2   2   0   2   0   2   0   0   0   2   2   0   0   0   2   0   2   0   0   2   2   2   0   2   2   0   2   0   2   0   0   0   2   0   2   0   2   2   2   0   0   0   2   2   2   2   0   0   0   2   2   2   2   2   0   0   2   2   2   0   2   0   2   0   0   2   2   0   0   2   2   0   0   2   2   0   2   0   2   2   2   0   0   2   0   0   0   2   2   0   2   2   2   0   2   2   0   0   0   0   2   0   2   2   2   0   2   2   0   0   0   2   2   0   2   0   0   2   0   2   2   0   0   2   0   0   2   2   0   2   2   2   2   2   0   0   2
 MK-2-5                 2   0   2   2   2   0   2   2   0   2   2   2   0   0   2   2   2   2   0   0   0   2   2   0   0   2   0   0   2   2   0   2   2   0   2   0   2   2   0   2   2   2   2   0   0   0   2   2   2   0   2   2   0   2   2   2   2   0   0   0   2   0   2   2   2   0   2   0   0   0   0   0   2   2   0   2   0   2   2   2   0   0   2   2   2   0   2   2   0   2   0   2   0   0   0   2   0   2   0   2   2   2   0   0   0   2   2   2   2   0   0   2   0   2   2   0   2   0   2   2   2   2   0   2   0   0   0   0   2   2   0   0   2   2   0   0   2   2   0   2   0   2   2   2   0   0   0   0   0   0   0   2   0   2   2   2   0   2   2   0   0   0   0   2   0   0   2   2   0   2   2   2   0   0   2   2   0   2   0   0   2   2   2   2   2   0   0   0   0   2   2   2   2   2   2   2   2   0   0   2
 MK-2-6                 2   0   2   2   2   0   2   2   0   0   2   2   0   0   2   2   2   2   0   0   0   2   2   0   0   2   0   0   2   2   0   2   2   2   2   0   2   2   0   2   0   2   2   0   0   0   2   2   2   0   2   2   0   2   2   2   2   0   0   0   2   0   2   0   2   0   0   0   0   0   0   0   2   2   0   2   0   2   2   2   0   0   2   2   2   0   2   2   0   2   2   2   0   0   2   2   0   2   0   0   2   2   0   0   0   2   2   2   2   0   0   2   0   2   2   0   2   2   2   2   2   2   0   2   0   0   0   0   2   2   0   0   2   2   0   0   0   2   0   2   0   2   2   2   0   0   0   0   0   0   0   2   0   2   2   2   0   2   2   0   0   0   0   2   0   0   2   2   2   2   0   2   0   0   0   2   0   2   0   0   2   2   2   2   2   0   0   0   0   2   2   2   2   2   2   2   0   0   0   2
 MK-2-7                 2   0   2   0   2   0   2   2   0   0   0   2   0   0   2   2   2   2   0   0   2   2   2   2   0   2   0   0   2   2   0   2   2   2   2   0   2   2   0   2   0   2   0   0   0   0   2   2   2   0   0   2   0   2   2   2   2   0   2   0   2   0   2   0   2   0   0   2   2   2   0   0   2   2   0   0   0   2   2   2   2   0   2   2   2   0   2   2   0   2   2   2   0   0   2   2   0   2   0   0   2   2   0   0   0   2   2   2   2   0   0   2   0   2   2   0   2   2   2   2   2   2   0   2   0   0   2   0   0   2   0   0   2   2   0   2   0   0   0   2   0   2   2   2   0   0   2   0   0   0   0   2   0   2   2   2   0   2   2   0   0   0   0   2   0   0   2   2   2   2   0   2   0   0   0   2   0   2   0   0   2   2   2   2   2   0   0   0   2   2   2   2   2   2   2   2   0   0   0   2
 MK-2-8                 2   0   2   0   2   0   2   2   0   0   0   2   0   0   2   2   2   2   0   0   2   2   0   2   0   2   0   0   2   2   0   0   2   2   2   0   2   2   0   2   0   2   0   0   2   0   2   2   2   0   0   2   0   2   0   2   2   0   2   0   2   0   2   0   2   0   0   2   2   2   0   0   2   2   0   0   0   2   2   2   0   0   2   2   2   0   2   2   2   2   2   2   0   0   2   0   0   2   0   0   2   2   0   0   0   2   2   2   2   0   0   2   0   2   2   0   2   2   2   2   2   2   2   2   0   0   2   0   0   2   0   0   2   2   0   2   0   0   0   2   2   2   2   2   0   0   2   0   0   0   0   2   0   2   2   2   0   2   2   0   0   0   2   2   0   0   2   2   2   2   0   2   0   0   0   2   0   2   0   0   2   2   2   2   2   0   0   0   2   2   2   2   2   2   2   2   0   0   0   2
 MK-2-9                 2   0   2   0   2   0   2   2   0   0   0   2   2   0   2   2   2   2   0   0   0   2   0   2   0   2   0   0   2   2   0   0   0   2   2   0   2   0   0   2   0   2   0   2   2   0   2   2   2   0   0   2   0   2   0   2   2   0   2   2   2   0   2   2   2   0   0   2   2   2   0   0   2   2   0   0   2   2   2   2   0   0   2   2   2   0   2   2   0   2   2   2   0   0   2   2   0   2   0   0   2   2   0   0   0   0   2   0   2   2   0   0   0   2   2   0   2   2   2   2   2   2   2   2   0   2   2   2   0   2   0   0   2   2   0   2   0   0   0   2   2   0   2   2   0   0   2   2   0   0   0   2   0   2   2   2   0   2   2   0   0   0   2   2   0   0   2   0   2   2   0   2   0   0   2   2   0   2   0   0   2   2   2   2   2   0   0   0   2   2   2   2   2   2   2   2   0   0   0   2
 MK-2-10                2   0   2   0   2   2   2   2   0   2   0   2   2   0   2   2   2   2   0   0   0   2   0   2   0   2   0   0   0   2   2   0   0   2   2   0   2   0   2   2   0   2   0   2   2   0   0   2   2   0   0   2   0   2   0   2   2   0   2   2   2   0   2   0   2   0   0   2   2   0   0   2   2   2   0   0   2   2   2   2   0   0   2   2   2   0   2   2   0   2   2   2   0   0   2   2   0   2   0   0   2   2   0   0   0   0   2   0   0   2   0   0   0   2   2   0   2   2   2   2   2   2   2   2   0   0   2   2   0   2   0   2   2   2   0   2   0   0   0   2   2   0   2   2   0   0   2   2   0   0   0   2   0   2   2   2   0   2   2   0   0   0   2   2   0   0   2   0   2   2   0   2   0   0   2   2   0   2   0   0   2   2   2   2   2   0   0   2   0   2   2   2   2   2   2   2   0   0   0   2
 MK-2-11                2   0   2   0   2   2   2   2   0   2   0   2   2   0   2   2   2   2   0   0   0   2   2   2   0   2   0   0   0   2   2   0   0   2   2   0   2   0   2   2   0   2   0   2   2   0   0   0   2   0   0   2   0   2   0   2   2   0   2   2   0   0   2   0   0   0   0   2   2   2   0   2   2   2   0   0   2   2   2   2   0   0   2   2   2   0   2   2   0   2   2   2   0   0   2   2   0   2   2   0   2   2   0   0   0   0   2   0   0   2   0   0   0   2   2   0   2   2   2   2   2   2   2   2   2   0   2   2   0   2   0   2   2   2   0   2   0   0   0   2   0   0   0   2   0   0   2   0   0   0   0   2   0   2   2   0   0   2   2   0   0   0   2   2   0   0   2   0   2   2   0   0   0   0   2   2   0   2   0   0   2   0   2   2   2   0   0   2   0   2   2   2   2   2   2   2   0   0   0   2
 MK-2-12                0   0   2   0   2   2   2   2   0   2   0   2   2   0   2   2   2   2   0   2   0   2   2   2   0   2   0   0   0   2   2   0   0   2   2   0   2   2   2   2   0   2   0   2   2   0   0   0   0   0   0   2   0   2   0   2   2   0   2   2   0   0   2   0   0   0   0   2   2   2   0   0   2   0   0   0   2   2   2   2   0   0   2   2   2   0   2   2   0   2   2   2   2   0   2   2   0   2   0   0   2   2   0   0   2   0   2   0   0   2   0   0   0   0   2   0   2   2   2   2   2   2   0   2   2   0   2   2   2   0   0   2   0   2   0   2   0   0   0   2   0   2   2   2   0   0   2   2   0   0   0   2   0   2   2   0   0   2   2   0   0   0   2   2   0   0   2   0   2   2   0   0   0   0   2   2   0   2   0   0   0   0   2   2   2   2   2   2   0   2   2   0   2   2   2   2   0   0   0   2
 MK-2-13                0   0   2   0   2   2   0   2   2   2   0   2   2   0   2   2   2   2   0   2   0   2   2   2   0   2   0   0   2   2   2   2   0   2   2   0   2   2   2   2   0   2   2   2   2   0   0   0   0   0   0   2   0   2   0   2   2   0   2   2   0   0   2   0   2   0   0   2   2   0   0   0   2   0   0   0   2   2   2   2   0   0   2   2   0   0   2   2   0   2   2   0   2   0   0   2   0   0   0   0   2   2   0   2   2   0   0   0   0   2   0   0   0   0   2   0   2   0   2   2   2   2   2   2   2   2   2   2   2   0   0   2   0   2   2   2   0   0   0   2   0   2   0   2   0   0   2   2   0   2   0   0   0   2   0   0   0   2   2   0   0   0   2   2   0   0   2   0   2   0   0   2   0   0   2   2   0   2   0   0   0   0   2   2   2   0   2   2   0   2   2   0   2   2   2   2   0   0   0   2
 MK-2-14                0   2   0   0   2   2   0   2   2   2   0   0   2   0   2   2   2   2   0   2   0   2   2   0   0   2   0   2   2   0   2   2   0   2   2   0   2   2   2   2   0   2   2   2   2   0   0   0   0   0   0   2   0   2   0   2   0   0   2   2   0   0   2   0   2   2   0   2   2   0   0   0   2   0   0   2   2   2   2   2   0   0   2   0   0   0   2   2   2   0   2   0   2   0   0   2   0   0   0   0   0   2   2   2   2   0   0   0   0   2   0   0   2   0   0   0   0   0   0   2   0   2   2   2   2   2   2   2   2   0   0   2   0   2   0   2   0   2   0   2   0   2   0   2   0   0   2   2   0   2   0   0   0   2   0   0   0   0   2   0   0   0   0   2   0   0   2   0   2   0   0   2   0   0   2   2   0   2   0   0   0   0   2   2   2   0   2   2   0   2   2   0   2   2   2   2   0   0   0   2
 MK-2-15                0   2   0   0   2   2   0   2   2   2   0   2   2   0   2   2   2   2   0   2   2   2   2   0   0   2   0   2   2   2   2   2   2   2   2   0   0   2   2   2   0   2   2   2   2   0   0   0   0   0   0   2   0   2   2   2   0   0   2   2   0   0   2   2   2   2   0   2   2   0   0   0   2   0   0   0   2   2   2   2   0   0   2   2   2   0   2   2   0   0   2   0   2   0   0   2   2   0   0   2   0   2   2   2   2   0   0   0   0   2   2   0   2   2   0   0   0   0   0   2   0   2   2   2   2   2   2   2   2   0   0   2   0   2   0   2   0   2   2   2   0   2   0   2   0   0   2   2   0   2   0   0   0   2   0   0   0   0   2   0   0   0   0   0   0   0   2   0   2   0   0   2   0   0   2   2   0   2   0   0   0   0   0   2   2   0   2   2   0   2   2   0   2   2   2   2   0   0   0   2
 MK-2-16                2   2   0   0   2   2   0   2   2   2   0   2   2   0   2   2   2   2   0   2   2   2   2   0   0   2   0   0   2   2   2   2   2   2   0   0   0   2   2   0   0   2   2   2   2   0   0   0   2   0   0   2   0   2   2   2   0   0   2   2   0   0   2   2   2   2   0   2   2   0   0   2   2   0   0   0   2   2   2   2   0   2   2   2   2   0   2   2   0   2   2   0   2   0   0   2   2   0   0   2   0   2   2   2   2   0   0   0   0   2   2   0   2   2   0   0   0   0   0   0   2   2   2   2   2   2   2   2   2   0   0   2   0   2   2   2   0   2   2   0   0   2   0   2   0   0   2   2   0   2   0   0   0   0   0   0   0   0   2   0   0   0   0   0   0   0   2   0   2   0   0   2   0   0   2   2   0   2   0   0   0   0   0   2   2   0   2   2   0   2   2   0   2   2   2   2   0   0   0   2
 MK-3-1                 2   0   2   0   2   0   0   0   0   0   2   2   0   2   0   0   0   2   2   0   2   2   2   2   0   0   0   2   0   0   0   2   0   2   2   0   2   2   0   2   0   0   2   2   2   0   2   0   0   2   0   0   2   2   2   2   2   2   0   2   2   2   2   0   2   0   2   2   2   0   2   2   0   2   2   0   2   2   2   2   2   0   0   2   2   0   0   0   0   0   0   0   2   0   2   0   2   2   0   2   2   2   0   2   0   0   2   0   0   0   2   0   0   2   2   0   2   0   0   2   2   0   0   2   0   0   0   2   0   0   0   2   2   2   0   0   0   0   2   0   0   0   2   2   2   0   2   0   0   0   0   0   0   2   0   2   2   0   0   2   0   0   0   2   2   0   0   0   2   2   0   0   0   2   2   0   2   0   2   2   2   2   2   2   2   0   2   2   2   2   2   2   0   0   0   0   2   0   2   0
 MK-3-2                 2   0   2   0   2   0   0   0   2   0   2   2   0   2   0   0   0   2   2   0   2   2   2   2   0   0   0   2   0   0   0   2   0   2   2   0   2   2   0   2   0   0   2   2   0   0   2   0   0   2   0   2   2   2   2   2   2   2   0   2   2   2   2   0   0   0   2   2   2   0   2   2   0   2   2   0   2   2   2   2   2   0   0   2   0   0   0   0   0   0   2   0   0   0   2   0   2   0   0   2   2   2   0   2   0   0   2   0   0   0   2   0   0   2   2   0   2   0   2   0   2   0   0   2   2   0   2   2   0   0   0   2   2   2   0   0   0   0   2   0   0   0   2   0   2   0   0   2   0   0   0   0   0   2   0   2   2   0   0   2   2   0   0   2   2   0   0   0   2   2   0   0   0   2   2   0   2   0   2   2   2   2   2   2   0   0   2   2   2   2   2   0   0   0   0   0   2   0   2   0
 MK-3-3                 2   0   2   2   2   0   0   0   2   2   2   2   0   2   0   0   0   0   2   0   2   2   2   2   0   0   0   2   0   0   0   2   2   2   2   0   2   2   0   2   0   0   2   2   0   0   2   0   0   2   0   2   2   2   2   2   2   2   0   2   2   2   2   0   0   0   2   2   2   0   2   2   0   2   2   0   2   2   0   2   2   0   0   2   0   0   0   0   0   0   2   0   0   0   2   0   0   0   0   2   2   2   2   2   0   0   2   2   0   0   0   0   0   0   2   0   2   0   2   0   2   0   0   2   2   0   2   2   0   0   2   2   2   2   0   0   0   0   2   0   0   0   2   0   2   2   0   2   0   0   0   2   0   2   0   2   2   0   0   2   2   0   0   2   2   0   0   0   2   2   0   0   0   2   2   0   2   0   2   2   2   2   2   2   2   0   2   2   2   2   2   0   0   0   0   0   2   0   2   0
 MK-3-4                 2   0   2   2   2   0   0   0   2   2   2   2   0   0   2   0   0   0   2   2   2   2   2   2   0   0   0   2   0   0   0   2   2   2   2   0   2   2   0   2   0   0   2   0   0   0   2   0   0   2   0   2   0   2   2   2   2   2   0   2   2   2   2   0   0   0   2   2   2   0   2   2   0   2   2   0   2   2   0   2   2   2   0   2   0   0   0   0   0   0   0   0   0   2   2   2   0   0   0   2   0   2   2   2   0   2   2   0   0   0   0   0   0   0   2   0   2   0   2   0   2   0   0   2   2   0   2   2   2   0   2   0   2   0   0   2   0   0   2   0   0   0   2   0   0   2   0   2   0   2   2   2   0   2   0   2   2   0   2   2   2   0   0   2   0   0   0   0   2   2   0   0   0   2   2   0   0   0   2   0   2   2   2   2   2   0   2   2   2   2   0   2   0   0   0   0   2   0   2   0
 MK-3-5                 2   0   2   2   2   0   0   2   2   2   2   2   0   0   2   0   0   0   2   2   2   2   2   2   0   0   0   2   0   0   0   2   2   2   2   0   2   0   0   2   0   0   2   0   0   0   2   0   0   2   0   0   0   0   2   2   2   2   0   2   0   2   2   0   0   0   2   2   0   0   2   2   0   2   2   0   2   0   0   2   2   2   2   2   0   0   0   0   0   0   0   0   0   0   2   2   0   0   0   2   0   2   2   2   2   2   2   0   2   0   0   0   2   0   2   0   0   0   2   0   2   0   0   2   2   0   2   2   2   0   2   0   2   0   0   2   2   2   2   0   0   0   2   0   0   2   0   2   0   2   2   2   0   2   0   0   2   0   2   2   2   0   2   2   0   0   0   0   2   2   0   0   0   2   2   0   0   0   2   0   2   0   0   0   2   0   0   2   2   2   0   2   0   0   0   0   2   0   2   0
 MK-3-6                 2   0   2   2   2   0   0   0   2   2   2   2   2   0   2   0   0   0   2   2   2   0   2   2   0   2   0   2   0   2   0   2   2   0   2   0   2   0   0   2   0   0   2   0   0   0   2   0   0   2   0   0   0   0   2   2   2   2   0   2   0   2   2   0   0   0   2   2   0   0   2   2   0   2   2   0   2   0   0   2   2   2   2   2   0   2   0   0   0   0   0   0   2   0   2   2   0   0   0   0   0   2   2   2   2   2   0   0   2   2   0   0   2   0   2   0   0   0   2   0   2   0   0   2   0   0   2   2   2   0   2   0   2   0   0   2   2   2   2   0   0   0   2   0   0   2   0   2   0   2   2   2   2   2   0   0   2   0   0   2   2   0   2   2   0   0   0   0   2   2   0   0   0   2   2   0   0   0   2   0   0   0   0   0   2   0   0   2   2   2   0   2   0   0   0   0   2   0   2   0
 MK-3-7                 2   0   0   2   2   0   0   2   2   2   2   2   2   0   2   0   0   0   2   2   2   0   2   2   0   2   0   2   0   2   0   2   0   0   2   0   2   0   0   2   2   0   0   0   0   2   2   0   0   0   0   0   0   0   2   2   0   2   0   2   2   2   2   0   0   0   0   2   0   0   2   2   0   2   2   0   2   0   0   2   2   0   2   2   0   2   0   0   0   0   0   0   2   0   2   2   0   0   0   0   0   2   2   2   2   2   0   0   2   2   2   0   2   0   0   0   0   0   2   0   2   0   0   2   0   2   2   2   2   0   2   0   0   0   0   2   2   2   2   0   0   2   2   0   0   0   0   2   0   2   2   2   2   2   0   0   2   0   0   2   2   0   2   2   0   0   2   0   2   2   0   0   0   2   2   0   0   0   2   2   0   0   0   0   2   0   0   0   2   2   0   2   0   2   0   0   2   0   2   0
 MK-3-8                 2   0   2   2   2   0   0   2   2   2   2   2   2   0   0   0   0   0   2   2   2   2   2   2   2   2   0   2   0   0   0   2   0   0   2   0   2   0   0   2   2   2   0   0   0   2   2   0   0   0   0   0   0   0   2   2   0   2   0   2   2   2   2   0   0   0   0   2   0   0   2   2   2   2   2   0   2   0   0   2   2   0   2   2   0   2   0   0   0   0   0   0   2   0   2   2   0   2   0   0   0   2   2   2   2   2   0   0   2   2   2   0   2   0   0   0   0   0   2   0   0   0   0   2   0   2   2   2   2   0   2   0   0   0   0   2   2   0   2   0   0   2   2   2   0   0   0   2   0   2   2   2   2   2   0   0   2   2   0   2   2   0   2   2   0   0   2   0   2   2   0   0   0   2   2   0   0   0   2   2   0   0   0   0   2   0   0   0   0   2   0   2   0   2   0   0   0   0   2   0
 MK-3-9                 2   0   2   2   2   2   0   2   2   2   2   2   2   0   0   0   0   0   2   2   2   2   2   2   2   2   0   2   0   0   0   2   0   0   2   0   2   0   2   2   2   2   0   0   0   2   2   0   2   0   0   0   2   0   0   2   0   2   2   2   2   2   2   0   0   0   0   2   0   0   0   2   2   2   2   0   2   0   0   2   2   0   2   2   0   2   0   0   2   0   0   0   2   0   2   0   0   2   0   0   0   2   0   2   2   2   0   0   2   2   2   0   2   0   0   0   0   0   2   0   0   0   0   2   0   2   2   2   2   0   2   2   0   0   0   2   2   0   2   0   0   2   0   2   0   2   0   2   0   2   2   2   2   2   0   0   0   2   2   2   2   0   2   2   0   0   2   2   2   2   0   0   0   2   2   0   0   0   2   2   0   2   0   2   0   0   0   2   0   2   0   2   0   2   0   0   0   2   2   0
 MK-3-10                2   0   2   2   2   0   0   2   2   2   2   2   2   0   0   0   0   2   2   2   2   2   2   2   2   0   0   0   2   0   2   0   0   0   2   0   2   0   2   2   2   2   0   0   0   2   2   2   2   0   2   0   2   0   0   0   0   2   2   2   2   2   0   0   0   0   0   2   0   0   0   0   2   2   2   0   2   0   2   2   2   0   2   0   0   2   0   0   2   0   0   0   2   0   2   0   0   2   0   0   0   0   0   2   2   2   0   0   2   2   2   0   2   0   0   0   2   0   2   0   0   0   0   2   0   2   2   2   2   0   2   2   0   2   0   2   0   0   2   0   0   2   0   2   0   2   0   2   0   2   2   2   2   2   0   0   0   2   2   2   2   0   2   2   0   0   2   2   2   0   0   0   0   2   2   0   0   0   2   0   0   2   0   2   0   0   2   2   0   0   0   2   2   2   0   0   0   0   2   0
 MK-3-11                2   0   2   0   2   0   0   2   2   2   2   0   2   0   0   0   0   0   2   2   2   2   2   2   2   2   0   2   2   0   2   0   2   0   2   0   2   0   2   2   2   2   0   0   0   2   2   2   2   2   2   0   2   0   0   0   0   0   2   2   2   2   0   0   0   0   0   2   0   0   0   0   2   2   2   0   2   0   2   2   2   0   2   0   0   2   0   0   2   0   0   0   2   2   2   0   0   2   0   0   0   0   0   2   2   2   0   0   2   2   2   0   2   0   0   0   2   0   2   0   0   2   0   2   0   2   2   0   2   2   2   2   0   2   0   2   0   0   2   0   0   2   2   2   0   2   0   0   0   2   0   2   2   2   0   0   0   2   2   2   2   0   2   2   0   0   0   2   2   0   0   0   0   2   2   0   0   0   2   0   0   2   0   2   0   0   0   2   0   0   0   2   2   2   0   0   0   0   2   0
 MK-3-12                0   0   2   0   2   0   0   2   2   2   0   2   2   0   2   0   0   0   2   2   2   2   2   2   2   0   0   2   2   0   2   0   2   0   0   0   2   0   2   0   0   2   0   0   0   2   2   2   2   2   2   0   2   0   0   0   0   0   2   2   2   0   0   0   2   0   0   2   0   0   0   0   2   2   2   0   2   0   2   2   2   0   2   0   0   2   0   0   2   0   0   0   0   2   2   0   0   2   0   0   2   0   0   2   2   2   0   0   2   2   2   0   2   0   0   0   2   0   2   0   0   2   0   2   0   2   2   0   0   0   2   2   0   2   0   2   0   0   2   0   0   2   2   2   2   0   0   0   0   2   0   2   2   2   0   0   0   2   2   2   2   0   2   2   0   0   0   2   2   0   0   0   0   0   2   0   0   0   2   0   0   2   0   2   0   2   0   2   0   0   0   2   2   2   0   0   0   0   2   0
 MK-3-13                0   0   2   0   2   0   0   2   2   2   0   2   0   0   2   0   2   0   2   0   2   2   2   2   2   2   0   2   2   0   2   0   2   0   0   0   2   0   2   2   0   2   0   0   0   2   2   0   2   2   2   0   0   0   0   2   0   0   2   2   2   0   0   0   2   0   0   2   0   0   0   0   2   2   2   0   2   0   2   2   2   0   0   0   0   0   0   0   2   2   0   0   0   2   2   0   0   2   2   0   2   0   0   2   2   2   0   2   2   2   2   0   2   0   0   0   2   0   2   0   0   2   0   2   0   2   2   0   0   0   2   2   2   2   0   2   0   0   2   0   0   2   2   2   2   0   0   0   0   2   0   2   2   2   0   0   0   2   2   2   2   0   2   2   2   0   0   2   2   0   2   0   0   0   0   0   0   0   2   0   0   2   0   2   0   2   2   0   2   0   0   2   2   2   0   0   0   0   2   0
 MK-3-14                0   0   2   0   2   0   0   0   2   0   0   2   0   0   2   0   2   0   2   0   2   2   2   2   2   0   0   2   2   0   2   0   2   0   0   0   2   0   2   2   0   2   0   0   0   2   2   0   2   2   0   2   0   0   0   2   2   0   2   2   2   0   0   0   2   0   2   2   0   0   0   0   2   2   2   0   2   0   2   2   2   0   0   0   0   0   0   0   2   2   0   2   0   2   2   0   0   0   2   0   0   0   0   2   2   2   0   2   2   2   2   0   2   0   0   0   2   0   0   0   0   2   0   2   0   2   2   0   2   2   2   2   0   2   0   2   0   0   0   0   0   2   2   2   2   0   0   0   0   2   0   2   2   2   0   0   0   2   2   2   2   0   0   2   2   0   0   2   2   0   2   0   0   2   0   0   0   0   2   0   0   2   0   2   2   2   2   0   0   0   0   2   2   2   0   0   0   0   2   0
 MK-3-15                0   0   2   0   2   2   0   0   2   0   0   2   2   0   2   0   2   0   2   0   2   2   2   2   2   0   0   2   2   0   2   0   2   0   0   0   2   0   2   2   0   0   0   0   0   2   2   0   2   2   0   2   0   0   0   2   2   2   2   2   2   0   0   0   0   0   2   2   0   0   0   0   2   2   2   2   2   0   2   2   2   0   0   0   0   0   0   0   2   2   0   2   0   2   2   0   0   0   2   0   0   0   0   2   0   2   0   2   2   2   2   0   2   0   0   2   2   0   0   0   0   2   0   2   0   2   2   0   2   2   2   2   0   2   0   0   0   0   0   0   0   0   2   2   2   0   0   0   0   2   0   2   0   2   0   0   0   2   2   2   2   0   0   0   2   0   0   2   2   0   2   0   0   2   0   0   0   0   2   0   0   0   0   2   2   2   2   0   0   0   0   2   2   2   2   2   0   0   2   2
 MK-3-16                0   0   2   0   2   2   2   0   2   0   0   2   2   0   2   0   2   0   2   0   2   2   2   2   2   0   0   2   2   0   2   0   2   0   0   0   2   0   2   2   2   0   0   0   2   2   2   0   2   2   0   2   2   0   0   2   2   2   2   2   2   0   0   0   0   0   2   2   0   0   0   0   0   2   2   2   2   0   2   2   2   0   0   0   0   0   0   0   2   2   0   2   2   2   2   0   0   0   2   0   0   0   0   2   0   2   0   2   2   2   2   0   2   2   2   2   2   0   0   0   0   2   0   2   0   2   2   0   2   2   2   2   0   2   0   2   0   0   2   0   0   2   2   2   2   0   0   2   0   2   2   2   0   2   0   0   0   2   2   2   2   0   2   0   2   0   0   0   2   0   2   0   0   2   2   0   2   2   2   0   0   2   2   2   2   2   2   0   0   0   0   2   2   2   2   2   0   0   2   2
 MK-4-1                 0   0   2   0   2   0   2   0   0   0   2   0   0   2   0   0   2   0   2   0   0   0   0   0   2   0   2   2   2   0   0   0   2   0   0   0   2   0   0   0   0   2   0   0   2   2   2   0   0   2   2   0   2   0   2   2   0   0   2   0   0   0   2   0   2   0   0   0   0   0   0   2   2   0   2   2   0   0   2   2   2   0   2   0   0   0   2   2   0   2   0   2   0   0   2   0   0   0   0   0   2   0   2   2   0   2   0   2   2   0   0   2   2   0   2   0   2   2   0   0   0   0   2   0   2   0   2   0   0   2   2   2   0   2   0   2   2   2   2   2   2   0   2   0   0   0   0   0   0   0   0   0   2   2   0   2   2   2   2   0   0   0   0   2   0   0   2   2   0   2   2   2   2   2   2   2   0   2   0   2   2   0   2   0   2   2   0   2   2   2   2   2   2   2   0   2   0   0   0   2
 MK-4-2                 0   0   2   0   2   0   2   0   0   0   2   0   0   2   0   0   2   0   2   0   0   0   2   0   2   2   2   2   2   0   0   0   2   0   0   0   2   0   0   2   0   2   0   0   2   2   2   0   0   0   2   0   2   0   2   2   0   0   2   0   0   0   2   2   2   0   2   0   0   0   0   2   2   0   0   2   0   0   0   2   2   0   2   0   0   0   2   2   0   2   0   2   0   0   2   0   0   0   0   0   2   0   2   2   0   2   0   2   2   0   0   2   2   0   2   0   2   2   0   0   0   0   2   0   2   0   2   0   0   2   2   2   2   2   2   2   2   2   2   2   2   0   2   0   0   0   0   2   0   2   0   0   2   2   0   2   2   2   2   0   0   0   0   2   0   0   2   2   0   2   0   2   2   2   0   2   0   2   0   2   2   0   2   0   2   2   0   2   2   2   2   2   2   2   0   2   0   0   0   2
 MK-4-3                 0   0   2   0   2   0   2   0   0   0   2   0   0   2   0   0   0   0   2   2   0   0   2   0   2   2   2   2   2   0   0   0   2   0   0   0   0   0   0   2   0   2   0   0   2   2   2   0   0   0   0   2   2   0   2   2   2   0   0   0   0   0   2   2   0   0   0   0   0   0   0   2   2   0   2   2   0   0   0   2   2   0   2   0   0   0   2   2   0   2   0   2   0   0   0   0   0   0   2   0   2   0   2   2   0   2   2   2   2   0   0   2   2   0   2   0   2   2   0   0   2   0   2   0   2   0   0   2   0   0   2   2   2   2   2   2   2   2   2   0   2   0   0   0   0   0   0   2   0   2   0   0   2   2   0   2   2   2   2   0   0   0   0   2   0   2   2   0   0   2   0   2   2   2   0   2   0   2   0   2   2   0   2   0   0   2   0   2   2   0   2   2   2   2   2   2   0   0   2   2
 MK-4-4                 0   0   2   0   2   0   2   0   0   0   0   0   0   2   0   0   0   0   0   0   0   0   2   0   2   2   2   2   2   0   0   0   2   0   0   0   0   0   0   2   0   2   0   0   2   2   2   0   0   0   0   2   0   0   2   2   2   0   0   0   0   0   2   2   0   0   0   0   0   0   0   2   2   0   2   2   0   0   0   2   2   0   2   0   2   0   2   2   0   0   0   2   0   0   0   0   0   0   2   2   2   0   2   2   0   0   2   2   2   0   0   2   2   0   2   0   2   2   0   0   2   2   2   0   2   0   0   0   0   0   2   2   2   2   2   2   2   2   2   0   2   0   0   0   0   0   0   2   0   2   0   0   2   2   0   2   2   2   2   0   0   0   0   2   0   2   2   0   0   2   0   2   0   2   0   2   0   2   0   2   2   0   2   0   0   2   0   2   2   0   2   2   2   2   2   0   0   0   2   0
 MK-4-5                 0   0   2   0   2   0   2   0   0   2   0   0   0   2   0   0   0   0   0   0   0   0   2   0   2   2   2   2   2   2   0   0   2   0   0   0   2   2   0   2   0   0   2   0   2   2   2   2   0   0   0   2   0   0   2   2   2   0   0   0   2   0   2   2   0   0   0   0   0   0   0   2   2   0   2   2   0   0   0   2   0   0   2   2   2   2   2   2   0   0   0   2   0   0   0   0   0   0   0   2   2   0   2   2   0   2   2   2   2   0   0   2   2   0   2   0   2   0   0   0   2   2   0   0   2   0   0   0   0   0   2   2   2   2   2   2   2   2   2   0   2   0   0   0   0   0   0   2   0   2   0   0   2   2   0   2   2   2   2   0   0   2   0   2   0   2   2   0   0   0   0   0   0   2   0   2   0   2   0   2   2   0   2   0   0   2   2   2   2   0   0   2   2   2   2   0   0   2   2   0
 MK-4-6                 0   0   2   0   2   0   2   0   0   2   0   0   0   2   2   0   0   0   0   0   0   0   0   0   2   2   2   2   0   2   0   0   2   0   0   0   2   2   0   2   0   0   2   0   2   2   2   2   0   0   0   2   0   0   0   2   2   0   0   0   2   0   2   0   0   0   0   0   0   0   0   2   2   0   2   2   0   0   2   2   0   0   2   2   2   2   2   2   0   0   0   2   0   2   2   0   0   0   0   0   2   0   2   2   0   2   2   2   0   0   0   2   2   0   2   2   2   0   0   0   2   2   0   0   2   0   0   0   0   0   2   2   2   2   2   2   2   2   0   2   2   0   0   0   0   0   0   2   0   2   0   0   2   0   0   2   2   2   2   0   0   2   0   0   0   2   2   0   0   0   0   0   0   2   0   2   0   2   0   2   2   0   2   2   0   2   2   2   2   0   0   2   2   2   2   0   0   2   2   0
 MK-4-7                 0   0   2   0   0   0   2   0   0   2   0   0   0   2   2   0   0   0   0   0   0   0   0   0   2   0   2   2   0   2   0   0   2   0   0   0   0   2   0   0   0   0   2   0   2   2   2   0   0   0   0   2   0   0   0   2   2   0   0   0   2   0   2   0   0   0   0   0   0   0   0   2   2   0   0   2   0   0   2   2   0   0   2   2   2   2   2   2   0   2   0   2   0   2   2   0   0   0   0   0   2   0   2   2   0   2   2   2   0   0   0   2   2   0   2   2   2   0   0   0   2   2   0   0   2   0   0   0   0   0   2   2   2   2   2   2   2   2   2   2   2   0   0   0   2   0   0   2   2   2   0   0   2   0   0   2   2   2   0   2   0   2   0   0   0   2   0   0   0   0   0   0   0   2   0   2   0   2   0   2   2   0   2   2   0   2   2   2   2   0   0   2   2   2   2   2   0   2   2   0
 MK-4-8                 0   0   2   0   0   0   2   0   0   0   0   0   2   2   2   0   0   0   0   0   0   0   0   2   2   0   2   0   0   2   0   0   2   0   0   0   0   2   0   0   0   0   0   0   2   2   2   2   0   0   0   2   0   0   0   2   0   0   0   0   2   2   2   0   0   0   0   0   0   0   0   2   2   0   0   2   0   0   2   2   0   0   2   2   2   2   2   2   0   2   0   2   0   2   2   0   0   0   0   0   2   2   2   2   0   0   2   2   0   2   0   2   2   0   2   2   2   0   0   0   2   2   0   2   2   0   0   0   0   0   2   2   2   2   2   2   2   2   2   2   2   0   2   0   2   0   0   2   0   2   0   0   2   2   0   2   2   2   0   2   0   2   0   0   0   2   0   0   0   0   0   0   0   2   0   0   0   2   0   2   2   0   2   2   0   2   2   0   2   0   2   2   2   2   2   2   2   2   2   0
 MK-4-9                 0   0   2   2   0   0   2   0   0   0   0   0   2   2   0   0   0   0   0   0   0   0   2   2   2   0   2   0   0   2   0   0   2   0   0   0   0   2   0   2   0   0   0   0   2   2   2   2   0   0   0   0   0   0   0   2   0   0   0   0   2   2   2   0   0   0   0   0   0   0   0   2   2   0   0   2   0   0   2   2   0   0   2   2   2   2   2   0   0   2   0   2   0   2   2   0   0   0   0   0   2   2   2   2   2   0   2   2   0   2   0   0   2   0   2   2   2   0   2   0   2   2   2   2   2   0   0   0   0   0   2   2   2   0   2   2   2   2   2   2   2   0   2   0   2   0   0   2   0   2   0   0   0   2   0   2   2   2   0   2   0   2   0   0   0   2   2   0   0   0   0   0   0   2   0   0   0   2   2   2   2   0   2   2   0   2   2   0   2   0   2   2   0   2   2   2   2   2   2   0
 MK-4-10                0   0   0   2   0   0   2   0   0   0   0   0   2   2   0   0   0   0   0   0   0   0   2   0   2   0   2   0   0   2   0   0   2   0   0   0   0   2   0   2   0   0   0   0   2   2   2   2   0   0   2   0   0   0   0   2   0   0   0   0   2   2   2   0   0   0   0   0   0   0   0   2   2   0   0   2   2   0   2   2   0   0   2   2   2   2   2   0   0   2   0   2   0   2   2   0   0   0   0   0   2   2   2   2   0   0   2   2   0   2   0   0   2   2   2   2   2   0   2   0   2   2   2   2   2   0   0   2   0   0   2   2   2   0   2   2   2   0   2   2   2   0   2   0   2   0   0   2   0   2   0   0   0   2   0   2   2   2   0   2   0   0   0   0   0   2   2   0   0   0   0   0   0   2   0   0   0   2   2   2   2   0   2   2   0   2   2   0   2   0   0   2   0   2   0   2   2   2   0   0
 MK-4-11                0   0   0   2   0   0   2   0   0   0   0   0   2   2   0   0   0   2   0   0   0   0   2   2   2   0   0   0   0   0   2   0   2   0   0   0   0   2   0   2   0   0   0   0   2   2   2   2   0   0   2   0   0   0   2   2   0   0   0   0   2   2   2   0   0   0   0   0   0   0   0   2   2   0   0   2   2   0   2   2   0   0   2   2   2   2   0   0   0   2   0   2   0   2   2   0   2   0   0   0   2   2   2   2   0   0   2   0   0   2   0   0   2   2   2   2   2   0   2   0   2   2   2   2   2   2   0   2   0   0   2   2   2   0   2   2   2   0   2   2   2   0   2   0   2   0   0   2   0   2   0   0   0   2   0   2   2   2   2   2   0   0   0   0   0   2   2   0   0   0   0   0   0   2   2   0   0   2   2   2   2   0   0   2   2   2   2   0   2   0   0   2   0   0   0   2   0   0   0   0
 MK-4-12                0   0   2   2   0   0   2   2   0   0   0   0   0   2   0   0   0   2   0   0   0   0   2   2   2   0   0   0   0   0   2   0   2   0   0   0   0   2   0   2   0   0   0   0   2   2   2   2   0   0   2   0   0   0   2   2   0   0   0   0   2   0   2   0   0   0   0   0   2   0   0   2   2   0   0   2   2   0   2   2   0   0   2   2   2   2   0   0   0   2   0   2   0   2   2   0   2   0   0   0   2   0   0   2   2   0   2   0   0   2   0   0   2   2   2   2   2   0   2   0   2   0   2   2   2   2   0   2   0   0   0   2   2   0   2   2   2   0   2   2   2   0   2   0   0   0   0   2   0   2   0   0   0   2   2   2   2   2   2   2   0   0   2   0   0   2   2   0   0   0   0   0   0   2   2   0   2   2   2   2   2   0   0   2   2   0   2   2   2   0   0   2   0   0   0   2   0   0   0   2
 MK-4-13                0   2   2   0   0   0   2   2   0   2   0   0   0   2   0   0   0   2   0   0   0   0   2   2   2   0   0   0   0   0   2   0   2   0   0   0   0   2   0   2   0   0   0   0   2   2   2   2   0   2   2   2   0   2   2   2   0   0   0   0   2   0   2   0   0   0   0   0   2   0   2   2   0   0   0   2   2   0   2   2   0   0   2   2   2   2   0   0   0   2   0   2   0   2   2   0   2   2   2   2   2   0   0   2   2   0   0   0   0   2   2   0   2   2   2   2   2   0   2   0   2   0   2   2   2   2   0   2   0   0   0   2   2   0   2   2   0   0   2   2   0   0   2   0   0   0   0   2   0   2   0   0   0   2   0   2   2   2   2   2   0   0   2   0   0   0   2   0   0   0   0   0   0   2   2   0   2   2   2   2   2   0   0   2   2   0   2   2   2   0   0   0   0   0   0   0   0   0   0   2
 MK-4-14                0   2   2   0   0   2   2   2   0   2   0   0   0   2   0   0   2   2   0   0   0   0   2   2   2   0   0   0   0   0   0   0   2   0   0   0   0   0   0   2   2   0   0   0   2   2   2   2   0   2   2   2   0   2   0   2   0   0   0   2   2   2   2   0   0   0   0   0   2   0   2   2   0   0   0   2   2   0   2   2   0   0   2   2   2   2   2   0   2   0   0   2   0   2   0   0   2   2   2   2   0   0   0   2   2   0   0   0   0   2   0   0   2   2   2   2   2   0   2   2   2   0   0   2   2   2   0   2   0   0   0   2   2   0   2   2   0   0   2   2   0   0   2   0   0   0   0   2   0   2   0   0   0   2   0   2   2   2   2   2   0   0   2   0   0   0   2   0   0   2   0   0   0   2   2   0   2   2   2   0   0   0   0   2   2   0   2   2   2   0   0   0   0   0   0   0   2   0   0   2
 MK-4-15                0   2   2   0   2   0   0   2   0   2   0   0   0   2   0   0   2   0   0   0   0   0   2   2   2   0   0   0   0   0   0   0   2   0   2   0   0   0   0   2   0   0   0   0   2   2   2   2   0   2   0   0   0   2   2   0   0   0   0   2   2   2   2   0   0   0   0   0   2   0   2   2   0   0   0   2   0   0   2   0   0   0   2   2   2   2   2   0   2   2   0   0   0   0   0   0   2   2   2   2   0   0   0   2   2   0   0   0   0   2   0   0   2   2   2   2   2   2   2   2   2   0   0   2   2   2   0   0   0   2   2   2   2   0   2   2   0   2   2   2   0   0   2   0   0   0   0   2   0   0   2   0   0   2   0   2   2   2   0   2   0   0   0   0   0   0   2   0   0   2   0   0   0   2   2   0   2   2   2   0   0   0   0   2   2   0   2   2   2   0   0   0   0   0   0   2   2   0   0   2
 MK-4-16                0   2   2   0   2   0   0   2   0   2   0   0   0   2   0   0   2   0   0   0   0   0   2   2   2   0   0   0   0   0   0   0   2   0   2   0   0   0   0   2   0   0   2   0   2   2   2   2   2   2   0   0   0   2   2   0   0   0   0   2   2   2   2   0   0   0   0   0   2   0   2   2   0   0   0   2   0   0   2   0   0   0   2   2   2   2   2   0   2   2   0   0   0   0   0   0   2   2   2   2   0   0   2   2   2   0   0   2   0   2   0   0   2   2   0   2   2   2   2   2   2   2   0   2   0   2   0   0   0   2   0   2   0   2   2   2   0   2   2   2   0   0   2   2   2   0   0   2   0   0   2   0   0   2   0   2   0   2   0   2   0   0   0   0   0   0   2   2   0   2   0   0   0   2   2   0   2   2   2   0   0   0   0   2   2   2   2   2   2   0   0   0   0   0   0   2   2   0   0   2
 MK-5-1                 2   0   0   0   2   0   2   2   2   0   2   2   0   2   0   0   0   0   2   2   2   0   0   2   0   2   2   0   2   2   0   2   2   0   0   0   2   2   0   2   2   2   2   0   2   0   2   2   2   0   0   2   0   0   2   2   0   0   2   2   2   2   0   0   0   0   2   2   2   0   2   0   2   2   0   0   2   2   0   0   2   2   2   2   0   0   0   0   0   0   2   2   0   0   0   0   0   2   2   0   0   0   0   0   2   2   2   2   0   0   0   0   0   0   2   2   2   0   0   2   2   2   2   0   2   0   2   2   2   0   2   0   0   0   2   0   0   0   0   2   2   2   0   0   2   0   0   0   0   2   2   0   0   2   2   0   0   0   2   0   0   2   2   0   0   0   2   2   0   2   2   0   0   2   0   2   0   2   0   0   0   2   0   0   2   0   0   0   0   2   0   2   2   2   0   0   0   2   2   0
 MK-5-2                 0   0   0   2   2   0   2   2   2   0   2   2   0   2   0   0   0   0   2   2   2   2   0   2   0   2   2   0   2   2   0   2   2   0   0   0   2   2   0   2   2   2   2   0   0   0   2   2   2   0   0   2   0   0   2   2   0   0   2   2   2   2   0   0   0   0   2   2   2   0   2   0   0   2   0   0   2   2   0   0   2   2   0   2   0   0   0   2   0   0   2   2   2   0   0   0   0   2   2   0   0   0   0   0   2   2   2   0   0   0   0   0   0   0   2   2   2   0   0   2   2   2   2   0   2   0   2   2   2   0   2   0   2   0   2   0   0   0   2   2   2   2   0   0   2   0   0   2   0   2   2   0   0   2   0   0   0   0   2   0   0   2   2   0   0   0   2   2   0   2   2   0   0   2   0   2   0   2   0   0   0   2   0   0   2   0   0   0   0   2   2   2   2   2   0   0   0   0   2   0
 MK-5-3                 0   0   2   2   2   0   2   2   2   0   2   2   0   0   0   0   0   0   2   2   2   2   0   0   0   2   2   0   2   2   0   2   0   0   0   0   2   2   0   2   2   2   2   0   0   0   2   2   0   0   0   2   2   0   0   2   0   0   2   2   2   2   0   0   0   0   2   2   2   0   2   0   0   0   0   0   2   2   0   0   2   2   2   2   0   0   0   2   0   0   2   2   2   0   0   0   0   2   2   2   0   2   0   0   2   2   0   0   0   0   0   0   0   0   2   2   2   0   0   2   2   2   2   0   2   0   2   2   2   0   2   0   2   0   2   0   2   0   2   2   2   2   0   0   2   2   0   2   0   2   2   0   0   2   0   0   0   0   2   0   0   2   2   2   0   0   2   2   0   2   2   0   0   2   0   2   0   2   0   0   0   2   0   0   2   0   0   0   0   2   2   2   2   2   0   0   2   0   2   0
 MK-5-4                 0   0   2   2   0   2   2   2   2   0   2   2   0   0   0   0   0   2   2   0   2   0   0   0   0   2   2   0   2   0   0   2   0   0   0   2   2   2   0   2   2   2   2   0   0   0   2   2   0   0   0   2   2   0   0   2   0   0   2   2   2   2   0   0   0   0   2   2   2   0   2   0   0   2   0   0   2   2   0   0   2   2   2   2   0   0   0   0   0   0   2   2   2   0   0   0   0   2   2   2   0   2   0   0   2   2   0   0   0   0   0   0   0   0   2   2   2   0   0   2   2   2   0   0   2   0   2   2   0   0   0   0   2   0   2   0   2   0   2   2   2   2   2   0   2   2   0   0   2   2   2   0   0   2   0   0   0   0   2   0   0   2   2   2   0   0   2   2   0   0   0   0   0   0   2   2   0   2   0   0   0   2   0   0   2   0   0   0   0   2   2   2   2   2   0   0   2   0   2   0
 MK-5-5                 0   0   2   2   0   2   2   2   2   2   2   2   2   2   0   0   0   2   2   0   2   0   0   0   0   2   2   0   2   0   0   2   0   0   0   2   2   0   0   2   2   2   2   0   2   0   0   0   2   0   2   2   2   0   0   2   0   0   0   2   2   0   0   0   0   0   0   2   2   0   2   0   2   0   2   0   2   2   0   0   2   2   2   2   0   0   0   0   0   0   2   2   2   0   0   0   0   2   2   2   0   2   0   0   2   2   0   0   0   0   0   0   2   0   2   0   2   0   0   2   2   2   0   0   2   0   2   2   0   2   0   0   2   0   2   0   2   2   2   0   2   2   2   0   2   2   0   0   2   2   2   0   0   2   0   0   2   0   2   0   0   2   2   2   0   0   2   0   0   0   0   0   0   0   2   0   0   2   0   0   2   2   0   0   2   0   0   0   0   2   0   2   2   2   0   0   2   0   2   0
 MK-5-6                 0   0   2   2   0   2   0   2   2   2   2   2   2   2   0   0   0   2   2   0   2   0   0   0   0   2   2   2   2   0   0   2   0   0   0   0   2   0   0   2   2   0   2   0   2   0   2   0   2   2   2   2   2   0   0   2   0   0   0   2   2   0   0   0   2   0   0   2   2   0   2   0   2   0   2   0   2   2   0   0   2   2   2   2   0   0   0   0   0   0   2   2   2   0   0   0   0   2   2   2   0   0   0   0   2   2   0   0   0   0   2   0   2   0   2   0   0   2   0   2   2   2   0   0   2   0   2   2   0   2   0   0   2   0   2   0   2   2   2   0   2   2   2   0   0   2   0   0   2   2   2   0   2   2   0   0   2   0   2   0   0   2   2   2   2   0   2   2   0   0   0   0   0   0   2   0   0   2   0   0   2   2   0   0   2   0   0   0   0   2   0   2   2   2   2   2   2   0   2   0
 MK-5-7                 2   0   2   2   0   2   0   2   2   2   2   2   2   2   0   0   0   2   2   0   2   0   0   2   0   0   2   2   2   0   0   2   0   0   0   0   2   0   0   2   2   0   2   2   2   0   2   0   2   2   2   2   2   2   0   2   0   2   0   2   2   2   0   2   0   0   0   2   2   0   2   0   2   0   2   0   2   0   2   0   2   2   2   2   2   0   0   0   0   0   0   2   2   0   0   0   0   2   2   2   0   0   0   0   0   2   0   0   0   0   2   0   0   0   2   0   0   2   0   2   2   2   0   0   2   0   2   2   2   2   0   2   2   0   2   0   0   2   2   0   2   2   2   0   0   2   0   0   2   2   2   0   2   2   0   0   2   0   2   2   0   2   2   2   2   0   2   2   0   0   0   0   0   0   2   0   0   2   0   0   2   2   0   2   2   2   0   0   0   2   0   2   2   2   2   0   2   0   2   0
 MK-5-8                 2   0   2   2   0   2   2   2   2   2   0   2   2   2   0   0   0   2   2   0   2   0   0   2   0   0   2   2   2   0   0   2   0   0   2   0   2   0   0   2   2   2   2   2   2   0   2   0   2   0   2   2   2   2   0   2   0   2   0   2   2   2   0   2   0   0   0   2   2   0   2   0   2   0   0   0   2   0   2   0   2   2   2   0   2   0   0   0   0   0   0   2   2   0   0   0   0   2   2   0   0   0   0   0   0   2   0   0   0   2   2   0   0   0   2   2   0   2   2   2   2   2   0   0   2   0   2   2   2   2   0   2   2   0   2   2   0   2   2   0   2   2   2   0   0   2   2   0   0   2   2   0   0   2   0   0   2   0   0   2   0   2   2   0   2   0   0   2   0   0   0   2   0   0   2   0   0   2   0   0   2   2   0   0   0   2   0   2   0   2   0   2   2   2   2   0   2   0   2   0
 MK-5-9                 2   0   2   2   0   0   2   2   2   2   0   2   2   0   2   0   0   2   2   0   2   0   0   2   0   0   2   2   2   0   0   2   0   0   2   0   0   0   0   2   2   2   2   0   2   0   2   0   2   0   2   2   0   2   0   2   0   2   0   2   2   2   0   2   0   0   0   2   2   0   0   0   2   0   0   0   2   0   0   0   0   2   2   0   2   0   0   0   0   0   2   2   2   0   2   0   0   2   2   0   0   0   0   0   0   2   0   0   0   0   2   0   0   0   2   2   2   2   2   2   2   2   0   0   2   0   2   0   2   0   2   0   2   0   0   2   0   2   2   0   2   2   2   0   0   2   2   0   0   2   0   0   0   2   0   0   2   0   0   2   0   2   2   0   2   0   0   0   0   0   0   2   0   0   0   0   2   2   0   0   2   2   2   0   0   2   0   2   2   2   0   2   2   2   2   2   2   0   2   2
 MK-5-10                2   0   2   2   0   0   2   2   2   2   0   2   2   0   2   0   0   2   2   0   0   0   0   2   0   0   2   0   2   2   0   0   0   0   2   0   2   0   0   2   0   2   2   0   2   0   2   0   2   0   2   2   0   2   0   2   0   2   0   2   2   2   0   2   0   0   0   2   0   0   0   2   2   0   0   0   2   0   0   0   0   2   2   0   2   0   0   2   0   0   2   2   2   0   2   0   0   2   2   0   0   0   0   0   0   2   0   2   0   0   2   2   0   0   2   2   2   2   2   0   2   2   0   0   2   0   2   0   2   0   2   0   0   0   0   2   0   2   2   2   2   0   0   0   2   2   2   0   0   2   0   0   0   2   0   0   2   0   0   2   0   2   2   0   2   0   2   0   0   0   2   2   0   0   0   0   2   0   0   0   2   2   2   0   0   2   0   2   2   0   0   2   2   2   2   2   2   2   2   2
 MK-5-11                2   0   2   2   0   0   2   2   2   2   0   2   2   2   2   0   2   2   2   0   0   0   0   2   0   0   2   2   2   2   2   0   0   0   2   0   2   0   0   2   0   2   2   0   2   0   0   0   2   0   2   2   0   2   0   0   0   2   0   2   2   2   0   2   0   2   0   2   0   0   0   2   2   0   0   2   2   0   0   0   0   2   2   0   2   0   0   2   0   0   2   2   2   0   2   0   0   2   2   0   0   0   0   0   0   2   0   2   0   0   2   2   0   0   2   2   2   2   2   2   0   2   0   0   2   0   2   0   2   0   2   0   0   0   0   2   0   2   2   2   2   0   2   0   2   2   2   0   0   2   0   0   0   2   0   0   2   0   2   2   0   2   2   0   2   2   2   0   0   0   2   2   0   0   0   0   2   0   0   0   2   2   0   0   0   2   0   2   2   0   0   2   2   2   2   0   2   2   2   2
 MK-5-12                0   0   2   2   0   0   2   2   2   2   0   0   2   2   2   0   2   0   2   0   0   0   0   2   0   0   2   2   2   2   2   0   0   0   2   0   2   0   0   2   0   0   2   0   2   0   0   0   2   0   2   2   0   0   0   0   0   0   0   2   0   0   0   2   0   2   0   2   2   2   0   2   2   0   0   2   2   0   0   0   0   2   2   0   2   0   0   0   0   0   2   2   2   0   2   0   0   2   2   0   0   0   0   0   0   2   0   2   2   0   2   0   0   0   2   2   2   0   0   2   0   2   0   0   2   0   2   0   2   2   2   0   0   0   0   2   0   2   2   2   2   0   2   0   2   0   2   2   0   2   0   2   0   2   0   0   2   0   2   2   0   2   2   0   2   0   2   0   0   0   2   2   0   0   0   0   2   0   0   0   2   2   0   0   2   2   0   2   2   0   0   2   2   2   2   0   2   2   2   2
 MK-5-13                0   0   0   2   0   0   2   2   2   2   0   0   2   2   2   0   2   0   2   2   0   0   2   2   0   0   2   2   2   2   2   0   2   0   2   0   2   0   0   2   0   2   2   0   2   2   0   0   2   0   2   2   0   0   0   0   0   0   0   2   0   0   0   2   0   0   0   2   2   2   0   2   0   0   0   0   2   0   2   2   0   0   2   0   2   0   0   2   0   0   2   2   2   0   2   0   0   2   2   0   0   0   0   2   2   2   0   2   2   0   2   0   0   2   2   2   2   0   0   2   0   2   0   0   2   0   2   0   2   2   2   0   0   0   0   2   0   2   2   0   2   0   2   0   2   0   2   2   0   2   0   2   0   2   0   0   2   0   2   2   2   2   2   0   2   0   2   0   0   0   2   0   0   2   0   0   2   0   0   0   2   2   0   2   2   0   0   2   2   0   0   2   2   2   2   0   2   2   2   2
 MK-5-14                0   0   0   2   0   0   2   2   2   2   0   0   2   2   2   0   2   0   2   2   0   0   2   2   0   0   2   2   2   2   2   0   2   0   2   0   2   2   0   2   0   2   0   0   0   2   0   0   2   0   2   2   0   0   0   0   0   0   0   2   0   0   0   2   0   0   0   2   0   2   0   2   0   0   0   0   2   0   2   2   0   0   2   0   2   0   0   2   0   0   2   2   2   0   2   0   0   0   2   0   0   0   0   2   2   2   0   2   2   0   2   0   0   2   2   2   2   0   0   2   0   2   0   0   2   0   2   2   2   2   2   0   0   2   0   2   0   2   2   0   2   2   2   0   0   0   2   2   0   2   0   2   0   2   0   0   2   2   2   2   2   2   2   0   2   0   2   0   0   0   2   0   0   2   0   0   2   0   0   2   2   2   0   2   2   0   0   2   0   0   2   2   2   2   2   0   2   2   2   2
 MK-5-15                2   0   0   2   0   0   2   2   2   0   0   0   2   2   2   0   2   0   2   2   0   0   2   2   0   2   2   2   0   2   2   0   2   0   2   0   2   2   0   2   0   2   0   0   0   2   0   0   2   0   2   2   0   0   0   0   0   0   2   2   0   0   0   2   0   0   0   2   0   2   0   2   0   0   0   0   2   0   2   2   0   0   2   0   2   0   0   2   0   0   2   2   2   0   2   0   0   0   2   0   0   0   0   2   2   2   0   0   0   0   2   0   0   2   0   2   2   0   0   2   0   2   0   0   0   0   2   2   2   2   2   0   0   2   0   2   0   2   2   0   2   2   2   0   0   0   0   2   0   2   0   2   0   2   0   0   2   2   2   2   2   2   2   2   2   0   2   2   0   2   2   0   0   2   0   2   2   0   0   2   2   2   0   2   2   0   0   2   0   0   2   2   2   2   2   0   2   2   2   2
 MK-5-16                2   0   0   2   0   0   2   2   2   0   0   0   2   2   2   0   2   0   2   2   0   2   2   2   0   0   0   2   0   2   2   0   2   0   2   0   2   2   0   2   2   2   0   0   0   2   0   0   2   0   2   2   0   0   0   0   0   0   2   2   0   0   0   2   0   0   0   2   0   2   0   2   0   0   0   0   2   0   2   2   0   0   2   0   2   0   0   2   0   0   2   2   2   0   2   0   0   2   2   0   0   0   0   2   2   2   0   0   0   0   0   0   0   2   0   2   2   2   2   2   0   0   0   0   0   0   2   2   2   2   2   0   0   2   0   2   0   2   2   0   2   2   2   0   0   0   0   2   0   2   0   2   0   2   0   0   2   2   2   2   2   2   2   2   2   0   2   2   2   2   2   0   0   2   2   2   2   0   0   2   2   2   0   2   2   2   0   2   2   0   0   2   2   2   0   0   2   2   2   2
 MK-6-1                 0   0   2   2   2   2   0   0   0   2   0   0   0   0   2   0   0   2   2   2   2   2   0   2   2   0   2   0   0   2   2   0   2   0   0   0   0   0   2   0   0   0   0   0   0   2   2   2   0   2   0   2   2   0   0   0   2   2   0   0   2   2   2   0   2   2   0   0   0   0   2   2   2   2   2   2   0   0   0   0   0   2   2   2   0   2   0   2   0   2   0   0   0   0   0   2   2   2   0   0   2   2   2   0   0   2   2   2   0   2   2   0   0   0   0   0   2   2   2   0   2   2   0   0   0   0   0   0   0   2   0   2   0   0   0   2   2   2   0   2   2   0   2   2   0   0   0   0   0   2   2   2   0   2   0   0   0   0   2   0   0   2   2   2   0   2   0   0   2   0   2   0   2   0   0   0   2   0   2   2   0   2   0   0   0   0   2   2   2   2   0   2   0   2   2   2   2   0   2   0
 MK-6-2                 0   0   2   2   0   2   0   0   0   2   0   0   2   0   2   0   0   2   2   2   2   0   0   2   2   0   2   0   0   0   2   0   2   0   0   0   0   0   2   0   0   0   0   2   0   2   2   2   0   2   2   2   2   0   0   0   2   0   0   0   2   2   2   0   2   2   0   0   0   0   2   2   2   2   2   2   0   0   0   0   0   2   2   2   0   2   0   2   0   2   0   0   0   2   0   2   2   2   0   0   2   2   2   0   0   2   2   2   2   2   2   0   2   0   0   0   2   2   2   0   2   2   0   0   0   0   2   0   2   2   0   2   0   0   2   2   2   0   0   2   2   0   2   2   0   0   0   0   0   2   2   2   2   0   0   0   0   0   2   0   0   2   2   2   0   2   0   0   2   0   0   0   2   0   0   0   2   0   2   2   0   2   2   0   0   0   2   2   2   2   0   2   0   2   2   2   0   0   2   0
 MK-6-3                 0   0   2   2   2   2   0   0   0   2   0   0   2   0   2   0   0   2   2   2   2   0   0   2   2   0   2   0   0   0   2   0   2   0   0   0   0   0   2   0   0   0   0   2   0   0   2   2   0   2   2   2   2   0   0   0   2   0   0   0   2   2   2   0   2   0   0   0   2   0   2   0   2   2   0   2   0   0   0   2   0   2   2   2   0   2   0   0   0   2   0   0   0   2   0   2   2   2   0   0   2   2   2   0   0   2   2   2   2   2   2   0   2   0   0   0   0   2   2   0   2   2   0   0   0   0   2   0   2   0   2   2   0   0   2   2   0   0   0   2   2   0   2   2   2   0   0   0   0   2   2   2   2   0   2   0   0   0   2   0   0   2   2   2   0   2   2   0   2   0   0   0   2   0   2   0   2   0   2   2   0   2   2   0   0   2   2   2   2   2   2   2   0   2   2   2   0   0   0   2
 MK-6-4                 0   0   0   0   2   2   0   0   0   2   0   0   2   2   2   0   0   2   0   2   2   0   2   2   2   0   2   0   0   0   2   0   0   0   0   0   2   0   2   0   0   0   0   2   0   0   0   2   0   2   2   2   2   0   0   0   0   0   0   0   2   2   2   0   2   2   0   0   0   0   2   0   2   2   0   2   0   0   0   2   0   2   2   2   0   2   0   0   0   2   0   0   0   2   0   2   2   2   0   0   2   2   2   0   2   2   2   2   2   2   2   0   2   0   0   0   0   2   2   0   2   2   0   0   0   0   2   2   2   0   2   0   0   0   2   2   0   0   0   0   2   0   2   2   2   0   0   0   0   2   0   2   2   0   2   0   0   0   2   0   0   2   2   2   0   2   2   0   2   0   0   2   2   2   2   0   2   0   2   0   0   2   2   0   0   2   2   2   2   2   2   2   0   2   2   2   0   0   0   2
 MK-6-5                 0   0   0   0   2   2   0   0   0   2   0   0   2   2   2   0   0   2   0   2   2   0   2   2   2   0   2   0   0   2   2   0   0   2   0   2   2   0   2   0   0   0   0   2   0   0   0   2   2   2   2   2   2   0   0   0   0   0   0   0   2   2   0   0   2   0   0   0   0   0   2   0   2   0   0   2   0   0   0   2   0   2   2   2   0   2   0   0   0   2   0   0   0   2   2   2   2   2   0   0   2   2   2   0   2   2   2   2   0   0   2   0   0   0   2   0   0   2   2   0   2   0   0   0   2   0   2   2   2   0   2   0   0   0   2   2   0   0   0   0   2   0   2   2   2   0   0   0   0   2   0   2   2   0   2   0   0   0   2   0   0   2   2   2   0   2   2   0   2   0   0   2   2   0   2   0   0   0   2   0   0   2   2   0   0   2   2   2   0   2   2   2   2   2   2   0   0   0   0   2
 MK-6-6                 0   0   0   0   2   2   0   0   0   2   0   0   2   2   2   0   2   0   0   2   2   0   2   2   2   0   2   2   0   2   2   0   0   2   0   2   2   0   2   2   0   0   0   2   0   0   0   2   2   2   2   2   0   0   0   0   0   0   0   0   2   2   0   0   2   0   0   0   0   0   0   0   2   0   0   2   0   0   0   2   0   2   0   2   0   2   0   0   0   2   0   0   0   2   2   2   2   0   0   0   2   2   0   0   2   2   2   2   0   2   2   0   0   0   2   0   0   2   2   2   2   2   0   0   2   0   2   2   2   0   2   0   0   0   2   2   0   0   0   0   0   0   2   2   2   0   0   0   0   2   0   2   2   2   2   0   0   0   2   0   0   2   2   0   0   0   2   0   2   0   0   2   2   0   2   0   0   0   2   0   0   2   2   0   0   0   2   0   0   2   2   2   2   0   2   0   0   0   0   2
 MK-6-7                 0   0   0   0   2   2   0   0   0   2   0   0   2   2   2   0   2   0   0   2   2   0   2   2   2   0   2   2   0   2   2   0   0   2   0   2   2   0   0   2   0   0   0   2   0   0   0   2   2   2   0   2   0   0   0   0   0   0   0   0   2   2   0   0   2   0   0   0   0   0   0   0   2   0   0   2   0   0   0   0   0   2   0   2   0   2   0   0   0   2   0   0   2   2   2   2   2   0   0   0   2   2   0   0   0   2   2   2   0   0   2   0   0   0   2   0   0   2   2   2   2   2   0   2   2   0   2   2   0   2   2   0   0   0   2   2   0   0   0   0   2   2   2   2   2   0   0   0   2   2   0   2   2   0   2   0   0   0   2   0   2   2   2   0   0   0   2   0   0   0   0   2   2   0   2   0   0   0   2   0   0   2   2   0   0   0   2   0   0   2   2   2   2   0   2   0   0   0   0   2
 MK-6-8                 0   0   2   0   2   2   0   0   0   2   0   0   2   2   2   0   2   0   0   2   2   0   2   2   2   0   0   2   0   2   2   0   0   2   2   2   2   0   0   2   0   0   0   0   0   0   0   2   2   2   0   2   0   0   0   0   0   0   0   0   2   2   0   0   2   0   0   0   0   2   0   0   2   0   0   2   0   0   0   0   0   2   0   2   0   2   0   0   0   2   0   2   2   2   2   2   2   0   0   0   2   2   2   0   0   2   2   2   0   0   2   0   0   0   2   0   0   2   0   2   2   2   0   2   2   0   2   2   0   2   0   0   0   0   2   2   0   0   0   0   2   2   0   2   2   0   2   0   2   2   0   2   2   0   2   2   0   0   2   0   2   2   2   0   0   0   2   2   0   0   0   2   2   0   2   0   0   0   2   0   0   2   0   0   0   0   2   2   0   2   2   2   2   0   2   0   2   0   0   2
 MK-6-9                 0   0   2   0   2   2   0   0   0   2   0   0   2   0   2   0   2   0   0   2   2   0   2   0   2   2   0   2   0   2   2   0   0   2   2   2   2   0   0   2   2   2   0   0   0   0   0   0   2   0   0   0   0   0   0   0   0   0   0   0   2   2   0   0   2   0   0   0   0   0   0   0   2   0   0   2   0   0   0   0   0   2   0   2   0   2   0   0   0   2   0   2   2   2   2   2   2   0   0   2   2   2   2   0   0   2   2   2   0   0   2   0   2   0   0   2   0   2   0   2   2   2   0   2   2   0   2   2   0   2   0   0   2   0   0   2   0   0   0   0   2   2   0   2   2   0   0   0   2   2   0   2   2   0   2   2   0   0   2   0   2   2   2   0   0   0   2   2   0   0   0   2   2   0   2   0   0   0   2   0   0   2   0   0   0   0   2   2   0   2   2   2   2   0   2   0   0   0   2   2
 MK-6-10                0   0   2   0   2   2   0   0   0   2   0   0   2   0   2   2   2   0   0   2   2   0   2   0   2   2   0   2   0   2   2   0   0   2   2   2   2   0   0   2   2   2   0   0   0   0   0   2   2   0   2   0   0   0   2   0   0   0   0   0   2   2   0   0   2   0   0   0   0   0   0   0   2   0   0   2   0   0   0   0   0   2   0   2   0   2   0   0   0   2   0   0   2   2   2   2   2   2   0   2   2   2   2   0   0   2   0   2   0   2   2   0   2   0   0   2   0   2   0   2   2   2   2   0   2   0   2   2   0   2   0   0   2   0   0   2   0   0   0   0   2   2   0   2   2   0   0   0   2   2   0   2   0   0   2   0   0   0   2   0   2   2   0   0   0   0   2   2   0   0   2   2   2   0   0   0   0   0   2   0   0   2   0   2   0   0   2   2   0   0   0   2   2   0   2   0   0   0   2   2
 MK-6-11                0   0   2   0   2   2   0   0   0   2   2   0   2   0   2   2   2   0   0   2   2   0   2   0   2   2   0   2   0   2   2   0   0   2   2   2   2   0   0   2   2   2   0   0   2   0   0   2   2   0   2   0   0   0   2   0   0   0   0   0   2   2   0   0   2   2   0   0   0   0   0   0   2   0   0   0   0   0   0   0   0   2   0   2   0   0   0   0   0   2   0   0   2   2   2   2   0   2   0   0   2   2   2   0   0   2   0   2   0   2   2   0   2   2   0   2   0   2   0   2   2   2   2   0   2   0   2   2   0   2   0   0   2   0   0   2   0   0   0   0   2   2   0   0   2   0   0   0   2   2   0   2   0   0   2   0   0   0   2   0   2   2   0   0   0   0   2   0   0   0   2   2   2   0   0   0   0   2   2   0   0   2   0   2   0   0   2   0   0   0   0   2   2   0   2   0   0   2   2   0
 MK-6-12                0   0   2   0   2   2   0   0   0   2   2   2   2   0   2   2   0   0   0   2   2   0   2   0   2   2   0   2   0   2   2   2   0   2   2   2   2   0   0   2   2   2   0   0   2   0   0   2   2   0   2   0   0   0   2   0   0   0   0   2   2   2   0   0   2   0   0   0   0   0   0   0   2   0   0   0   0   0   0   0   0   2   0   2   0   0   0   0   0   2   0   0   2   2   2   2   0   2   0   0   0   0   2   0   0   2   2   0   0   2   2   0   2   2   0   2   0   2   0   2   2   2   2   0   2   0   2   2   0   2   0   0   2   0   2   2   0   0   0   0   2   2   0   0   2   0   0   0   2   2   0   2   2   0   2   0   2   0   2   0   2   2   0   0   0   0   2   0   0   0   2   2   2   0   0   0   0   2   2   0   0   2   0   2   0   0   0   0   0   0   0   2   2   0   2   0   0   2   2   2
 MK-6-13                0   2   2   0   2   2   2   0   0   2   0   2   2   0   2   2   0   0   0   2   2   0   2   0   2   2   0   2   0   2   2   2   0   2   2   2   2   0   0   2   2   2   0   0   2   0   0   2   0   2   2   0   0   0   2   0   0   0   0   2   2   2   0   0   2   0   0   0   0   0   0   0   2   0   0   0   0   0   0   0   0   2   0   2   0   0   0   0   0   2   0   0   2   2   2   0   0   2   2   0   0   0   2   0   2   0   2   0   0   2   2   0   2   2   0   2   0   2   0   2   2   2   2   0   0   2   2   2   0   2   0   0   2   0   2   2   0   0   0   0   2   2   0   0   2   0   0   0   2   0   0   2   2   0   2   0   2   0   2   0   2   2   0   0   0   0   2   0   0   0   2   2   2   0   0   0   0   2   2   0   0   0   0   2   0   0   0   0   0   0   0   2   2   0   2   0   0   2   2   2
 MK-6-14                0   2   2   0   2   2   0   0   0   2   0   2   2   0   2   2   0   0   0   2   2   2   2   0   2   0   0   2   0   2   0   2   0   2   2   2   2   0   0   2   2   2   0   0   2   0   0   2   0   0   2   0   0   0   2   0   0   0   0   2   2   2   0   0   2   0   0   0   0   0   2   0   2   0   0   0   0   2   2   0   0   2   0   2   0   0   0   0   0   2   0   0   2   2   2   0   0   2   0   0   0   0   2   0   2   0   2   0   0   0   2   0   2   2   0   2   0   2   0   2   2   2   0   0   2   2   2   2   0   2   0   0   2   0   0   2   0   0   0   0   2   2   0   0   2   0   0   0   2   0   0   2   2   0   2   0   2   0   2   0   2   2   0   0   0   0   2   0   2   0   2   2   2   0   2   0   2   2   2   0   0   0   0   2   0   0   0   0   0   0   0   2   2   2   2   0   0   2   2   2
 MK-6-15                0   0   2   0   2   2   0   0   0   2   0   2   2   0   0   2   0   0   0   2   2   2   2   0   2   0   0   2   0   2   0   2   0   2   2   2   2   0   0   2   2   2   0   0   2   0   0   2   0   0   2   0   0   0   2   0   0   0   0   2   2   2   0   0   2   2   0   0   0   0   2   0   2   0   0   0   0   2   2   0   0   2   0   2   2   0   2   0   0   2   0   0   2   0   2   0   0   2   0   0   0   0   2   0   2   0   0   0   0   2   2   0   2   2   0   2   0   0   0   2   2   2   0   0   2   2   0   2   0   2   0   0   2   2   0   2   0   0   2   0   2   2   0   2   2   0   0   0   2   0   0   0   2   0   2   0   2   0   2   0   0   2   0   0   0   0   2   0   2   0   2   2   2   0   2   0   2   2   2   0   2   0   0   2   2   0   2   0   0   0   0   2   2   2   2   0   0   2   2   2
 MK-6-16                0   0   2   0   2   2   0   0   0   2   0   2   2   0   0   2   0   2   0   2   2   2   2   0   2   0   2   2   0   0   2   2   0   2   2   2   2   0   0   2   2   0   0   0   2   0   0   2   0   0   2   0   0   0   2   0   0   0   0   2   2   2   0   0   2   2   0   0   0   0   2   0   2   0   0   0   0   2   2   0   0   2   0   2   2   0   2   0   0   2   0   0   2   0   2   0   0   2   0   0   2   2   2   0   0   2   0   0   0   2   2   2   2   2   0   2   0   0   0   2   2   2   0   0   2   2   0   2   0   2   0   0   2   2   0   2   0   0   2   0   2   2   0   2   0   0   0   0   2   0   0   0   2   0   2   0   2   0   2   0   0   2   0   0   0   0   2   0   2   0   2   2   2   0   2   0   2   0   2   0   2   0   0   2   2   0   0   2   0   0   0   0   2   2   2   0   0   2   0   2
 
!****************************************** Phenotypic Data **********************************************************
!-100.0 is resevred for missing phenotype
SimulatedTrait1         8.5785    7.4821   11.6673   10.6132    8.5326    9.5549   13.5373    9.5898   11.5636    8.3376   13.8257   11.7133    9.7921   11.1882    8.5430    8.3600    8.8490    8.0511    7.0260    7.4452    9.4222   10.7643   10.0956    7.2691   10.2443   10.0729   10.6946   10.3275   10.8903    8.3088    8.5721   13.0476   10.1050    8.9378    7.8138    9.6890    9.7960    9.7567   10.2531   11.6546   11.0948   12.6363   11.1439    8.1818   11.3053    8.4126   10.6759    9.7619    8.9625    8.0806    9.6265   11.9684    9.7488    8.8047   11.0140   10.9255   10.0121    9.2547    9.0139    8.1910   12.4176    5.2776    7.9309   10.5025    9.1671    7.1203    8.1720    9.2833    9.7998    6.1653    9.4909   10.0718   10.1793   10.0479   10.5883   10.3173   10.6447   10.9861    7.4131   11.5044    9.3147    9.5768   10.6438   11.4382    9.9197    8.9089    7.8547   10.5604   11.3729    7.2950    9.4999    9.8170   10.3547    9.3845    9.1504   10.2812    8.1114   11.4098   10.1775   10.1923   10.0890    9.9604    8.4731    8.7389    8.7867    9.7914    9.4365   10.9029    9.9683   10.1310    8.6780    9.7547   12.0492    9.5998   11.8844   10.0215   12.0139    8.4728    9.2965   11.2408   10.9249    9.0350   11.0086    9.9384   11.6879    8.4539    8.5842   11.5250   10.2075    8.7217    9.4004    9.5409   11.3838   10.9584   10.2246   11.2495   11.1185   10.4354   11.9360   10.5436    8.8308   10.5672   10.2085    9.9346    9.1174   10.1970    8.3595   10.9104   10.6948   12.0290   12.0218   10.4579    7.1359   12.2811    8.8040   10.5093    9.9846   12.3784   11.3156   11.0196    8.9446   10.4365   10.6355   10.2897    8.5200   10.4724   12.0982    7.7489   10.5972   10.0224   10.1098    8.5758    8.3577    8.5125    7.9396   11.1712    9.2929   11.6770    7.8271   11.0260   12.2093    9.7007    8.2739    9.2696   11.3454    8.9492    5.7341   11.0097    8.7700   11.7225   10.7947   11.0255   13.3988   12.7166   10.8061   11.2099   10.2144   11.1127   11.3196   10.9326
SimulatedTrait2        14.4175   13.2283   17.5662   15.3932   13.4426   16.2237   16.1875   12.7714   16.2903   12.2664   16.1856   16.5723   16.2850   15.7572   15.5311   12.6670   13.1665   13.9795   15.5823   16.4738   16.0218   16.4204   12.4009   16.0719   11.0553   14.6391   16.1082   16.5225   13.8974   14.5628   14.0224   16.3762   15.4012   15.6423   15.6452   14.0418   16.5830   15.5605   15.3019   16.2422   15.1957   13.3483   16.5428   13.2152   14.0374   15.4660   15.4570   15.8055   15.7890   14.1431   15.6740   15.2366   13.5241   14.9624   14.3986   17.2315   14.3833   17.0878   14.6806   14.4276   15.5417   15.1465   15.3481   13.1656   12.7432   13.0672   13.7051   16.4339   15.4050   13.4134   18.5201   13.1768   14.5880   15.6831   15.0523   14.2851   16.2285   17.4216   15.5608   16.3766   17.9462   17.3346   13.0879   16.0638   12.5566   13.3819   12.2078   14.3316   14.1081   16.3304   15.7859   14.3761   13.9650   14.6858   15.7278   15.2108   15.0734   16.8852   15.2590   15.0766   12.5328   16.1346   14.0326   16.9513   15.7364   13.5434   14.6630   13.6883   14.0059   15.6883   14.0128   14.4342   15.2938   15.1567   17.6044   11.5174   12.4930   14.6297   13.1475   15.3517   13.0019   15.6893   13.7826   11.9615   15.9827   14.6331   17.1080   16.4600   14.5496   12.9095   14.0453   14.5611   15.7690   12.6102   14.5627   16.4274   12.9500   14.6890   15.8617   14.5791   14.0638   14.1026   15.8590   12.9230   17.1366   15.2040   14.3874   16.9160   15.8520   15.9662   14.6556   13.6308   14.5375   17.8903   13.7469   13.3769   15.5697   12.8577   14.9252   13.0393   15.1383   15.5451   13.0455   16.7338   12.6436   14.3856   14.3680   14.0730   15.3063   13.8831   14.7029   15.3276   12.9245   14.8026   17.0705   14.9156   14.0439   14.4638   17.2349   14.0661   13.9162   13.5976   12.4227   12.0640   17.6148   11.4096   14.2270   14.3226   16.2874   14.5899   15.8118   15.1078   13.5670   15.4657   14.9514   13.2213   16.2067   13.3332   15.8184   13.0302
 
