# Supplementary material for: Inclusive Composite Interval Mapping of QTL by Environment Interactions in Biparental Populations
Source: PLoS One. 2015 Jul 10;10(7):e0132414. doi: 10.1371/journal.pone.0132414 (PMC4498613; doi:10.1371/journal.pone.0132414)
Supplement: S3 File — (ZIP) [file pone.0132414.s003.zip › Simulation for unliked model/Simulated popualtions/run_00038.met]

!**********************Note: lines staring with "!" are remarks and will be ignored in the program********************
!*********************************General Information**********************************
!Assuming F1 = P1 x P2, populations available in QTL IciMapping are: 
!  1, P1BC1F1 = P1 x F1, the first backcrossing where P1 is used as the recurrent parent;
!  2, P2BC1F1 = P2 x F1, the first backcrossing where P2 is used as the recurrent parent;
!  3, F1DH, F1-derived doubled haploids; 
!  4, RIL or F1RIL, recombination inbred lines through the repeated selfing of F1;
!  5, P1BC1RIL, recombination inbred lines through the repeated selfing of P1BC1F1;
!  6, P2BC1RIL, recombination inbred lines through the repeated selfing of P2BC1F1;
!  7, F2, the selfing generation of F1;
!  8, F3, the selfing generation of F2;
!  9, P1BC2F1, the second backcrossing where P1 is used as the recurrent parent; 
! 10, P2BC2F1, the second backcrossing where P2 is used as the recurrent parent;
! 11, P1BC2RIL, recombination inred lines through the repeated selfing of P1BC2F1; 
! 12, P2BC2RIL, recombination inred lines through the repeated selfing of P2BC2F1; 
! 13, P1BC1F2, the selfing generation of P1BC1F1; 
! 14, P2BC1F2, the selfing generation of P2BC1F1; 
! 15, P1BC2F2, the selfing generation of P1BC2F1; 
! 16, P2BC2F2, the selfing generation of P2BC2F1; 
! 17, P1BC1DH, P1BC1F1-derived doubled haploids; 
! 18, P2BC1DH, P2BC1F1-derived doubled haploids; 
! 19, P1BC2DH, P1BC2F1-derived doubled haploids; 
! 20, P2BC2DH, P2BC2F1-derived doubled haploids; 
   3      !Mapping Population (see remarks above)
   2      !Mapping Function (1 for Kosambi; 2 for Haldane; 3 for Morgan)
   2      !Marker Space Type (1 for intervals; 2 for positions)
   1      !Marker Space Unit(1 for centiMorgans; 2 for Morgan)
   6      !Number of Chromosomes (or Linkage Groups)
 200      !Size of the mapping population
   2      !Number of environments
 
!***************************************** Chromosomes and Linkage Maps **********************************************
!Chromosome                 NumMarkers
-CH1                        16
-CH2                        16
-CH3                        16
-CH4                        16
-CH5                        16
-CH6                        16
!Linkage map (Marker name followed by position or the interval length)
 MK-1-1                1     0.000
 MK-1-2                1    10.000
 MK-1-3                1    20.000
 MK-1-4                1    30.000
 MK-1-5                1    40.000
 MK-1-6                1    50.000
 MK-1-7                1    60.000
 MK-1-8                1    70.000
 MK-1-9                1    80.000
 MK-1-10               1    90.000
 MK-1-11               1   100.000
 MK-1-12               1   110.000
 MK-1-13               1   120.000
 MK-1-14               1   130.000
 MK-1-15               1   140.000
 MK-1-16               1   150.000
 MK-2-1                2     0.000
 MK-2-2                2    10.000
 MK-2-3                2    20.000
 MK-2-4                2    30.000
 MK-2-5                2    40.000
 MK-2-6                2    50.000
 MK-2-7                2    60.000
 MK-2-8                2    70.000
 MK-2-9                2    80.000
 MK-2-10               2    90.000
 MK-2-11               2   100.000
 MK-2-12               2   110.000
 MK-2-13               2   120.000
 MK-2-14               2   130.000
 MK-2-15               2   140.000
 MK-2-16               2   150.000
 MK-3-1                3     0.000
 MK-3-2                3    10.000
 MK-3-3                3    20.000
 MK-3-4                3    30.000
 MK-3-5                3    40.000
 MK-3-6                3    50.000
 MK-3-7                3    60.000
 MK-3-8                3    70.000
 MK-3-9                3    80.000
 MK-3-10               3    90.000
 MK-3-11               3   100.000
 MK-3-12               3   110.000
 MK-3-13               3   120.000
 MK-3-14               3   130.000
 MK-3-15               3   140.000
 MK-3-16               3   150.000
 MK-4-1                4     0.000
 MK-4-2                4    10.000
 MK-4-3                4    20.000
 MK-4-4                4    30.000
 MK-4-5                4    40.000
 MK-4-6                4    50.000
 MK-4-7                4    60.000
 MK-4-8                4    70.000
 MK-4-9                4    80.000
 MK-4-10               4    90.000
 MK-4-11               4   100.000
 MK-4-12               4   110.000
 MK-4-13               4   120.000
 MK-4-14               4   130.000
 MK-4-15               4   140.000
 MK-4-16               4   150.000
 MK-5-1                5     0.000
 MK-5-2                5    10.000
 MK-5-3                5    20.000
 MK-5-4                5    30.000
 MK-5-5                5    40.000
 MK-5-6                5    50.000
 MK-5-7                5    60.000
 MK-5-8                5    70.000
 MK-5-9                5    80.000
 MK-5-10               5    90.000
 MK-5-11               5   100.000
 MK-5-12               5   110.000
 MK-5-13               5   120.000
 MK-5-14               5   130.000
 MK-5-15               5   140.000
 MK-5-16               5   150.000
 MK-6-1                6     0.000
 MK-6-2                6    10.000
 MK-6-3                6    20.000
 MK-6-4                6    30.000
 MK-6-5                6    40.000
 MK-6-6                6    50.000
 MK-6-7                6    60.000
 MK-6-8                6    70.000
 MK-6-9                6    80.000
 MK-6-10               6    90.000
 MK-6-11               6   100.000
 MK-6-12               6   110.000
 MK-6-13               6   120.000
 MK-6-14               6   130.000
 MK-6-15               6   140.000
 MK-6-16               6   150.000
!*********************************** Marker Types ********************************************************************
!Co-dominant marker: When heterozygote F1 is present, P1 is coded as 2, F1 is coded as 1, and P2 is coded as 0; Otherwise, P1 is coded as 2, and P2 is coded as 0. 
!Dominant marker: When heterozygote F1 is present, P1 and F1 are coded as 12, and P2 is coded as 0; Otherwise, P1 is coded as 2, and P2 is coded as 0.  
!Recessive markers: When heterozygote F1 is present, P1 is coded as 2, and F1 and P2 are coded as 10; Otherwise, P1 is coded as 2, and P2 is coded as 0. 
!Missing marker is coded as -1. 
 MK-1-1                 0   0   0   0   2   2   0   0   2   0   0   2   0   0   0   2   0   2   0   2   0   0   0   2   0   0   2   0   2   0   0   2   0   2   2   2   2   0   2   0   2   0   0   0   0   0   2   0   0   0   2   2   0   0   0   0   2   2   0   2   2   0   0   0   0   2   2   2   0   2   0   0   2   0   2   0   0   2   0   2   2   0   2   0   0   0   0   2   0   0   2   0   0   0   0   0   2   2   0   0   2   2   2   2   0   0   0   2   0   0   0   0   0   2   2   0   0   2   0   2   2   0   2   0   0   0   0   2   2   2   0   2   2   0   0   2   0   0   2   2   2   0   2   0   2   0   2   2   2   0   2   0   0   2   0   0   0   2   0   0   0   2   0   2   0   0   0   0   0   0   2   2   2   2   2   2   0   2   2   2   0   0   0   0   0   0   0   2   2   2   2   2   2   2   0   2   2   2   0   0
 MK-1-2                 0   0   0   0   2   2   2   0   2   0   0   0   0   0   0   2   0   2   0   0   0   0   0   2   0   0   2   0   2   0   0   2   0   2   2   2   2   0   0   0   2   0   2   0   0   0   2   0   0   0   2   2   0   0   0   0   0   2   0   2   2   0   0   0   0   2   0   2   0   2   0   0   2   0   2   0   0   2   0   2   2   0   2   0   0   0   2   2   0   0   2   0   2   0   0   2   0   2   0   0   2   2   2   2   2   0   0   2   0   0   0   2   0   2   0   0   0   2   0   2   2   0   2   0   0   0   0   2   2   2   0   2   0   0   0   2   0   0   2   0   2   0   2   0   2   0   2   2   2   0   2   0   0   2   0   0   0   2   0   0   0   0   0   2   0   0   2   0   0   0   0   2   2   2   2   2   0   2   2   2   0   0   0   0   2   0   2   2   2   2   2   2   0   2   0   0   2   0   0   0
 MK-1-3                 0   0   0   0   2   2   2   0   2   0   0   0   2   0   0   2   0   2   0   0   0   0   0   2   0   0   2   0   2   0   0   2   2   2   2   2   2   2   0   0   2   0   2   0   0   0   2   0   0   0   2   2   0   0   0   0   0   2   0   0   2   2   0   0   0   0   0   2   0   2   0   0   2   0   2   0   0   2   0   2   2   0   2   0   0   0   2   2   0   0   2   0   2   0   0   2   0   2   2   0   2   2   2   2   2   0   0   2   0   0   2   2   0   0   0   0   0   0   0   2   2   0   2   0   0   0   2   2   2   2   0   2   0   2   0   2   0   0   2   0   2   0   2   0   2   0   2   2   2   0   2   0   0   2   0   0   0   2   0   0   0   0   0   2   2   2   2   0   0   2   0   2   2   2   2   2   0   2   2   2   0   0   0   0   2   0   2   2   2   2   2   0   0   2   0   0   2   0   0   0
 MK-1-4                 0   0   0   0   2   2   2   0   0   0   0   0   2   0   0   2   0   2   0   0   0   2   0   2   0   0   0   0   2   0   2   2   2   2   2   2   2   2   0   2   2   0   2   0   0   0   2   0   0   0   0   2   0   0   0   0   0   2   0   0   2   2   0   0   0   0   0   2   0   2   2   0   2   0   2   0   0   2   0   2   0   0   2   0   0   0   2   2   0   0   2   0   2   0   2   2   0   2   2   0   2   2   2   2   2   0   0   2   0   0   2   2   0   0   0   0   0   0   0   2   2   0   2   0   0   0   2   2   2   2   0   2   0   2   0   2   0   0   2   0   2   0   2   0   2   0   2   2   2   0   2   0   0   2   0   2   0   0   0   0   0   0   0   2   2   2   2   2   2   2   2   2   2   2   2   2   0   2   2   0   0   0   0   0   2   0   2   2   2   2   2   0   0   2   0   0   2   0   0   0
 MK-1-5                 0   0   0   0   2   2   2   2   0   0   0   0   2   0   0   0   0   2   0   0   0   2   0   2   0   0   0   0   2   0   2   2   2   2   2   2   2   2   0   2   2   2   2   0   0   0   2   0   0   0   2   2   0   0   0   2   0   2   0   0   0   2   0   0   0   0   0   0   2   2   2   0   2   0   2   0   0   0   0   2   0   0   2   0   0   0   0   2   0   0   0   0   2   2   2   2   0   2   2   2   2   2   2   2   2   0   0   2   0   0   2   2   0   0   0   0   0   0   0   2   2   0   0   0   0   0   2   2   2   2   0   2   0   2   0   2   2   0   0   0   0   0   2   0   2   0   2   2   2   0   2   0   0   2   0   2   0   0   0   0   0   2   0   2   2   2   2   2   2   2   2   2   2   2   2   2   2   2   2   0   0   0   0   0   0   2   2   2   2   2   2   0   0   2   0   0   2   0   0   0
 MK-1-6                 0   2   0   0   2   2   2   2   0   0   2   0   2   0   0   0   0   2   0   0   0   2   0   2   0   0   0   0   2   0   2   2   2   2   2   2   2   2   0   2   2   2   2   0   2   0   2   0   0   0   2   2   0   0   0   2   0   2   0   0   0   2   0   0   0   0   0   0   0   2   2   2   2   0   2   0   0   0   0   2   2   0   2   0   0   0   0   2   0   0   2   2   2   2   2   0   0   0   2   2   2   2   2   2   2   0   0   2   2   0   2   0   0   0   0   0   0   0   0   0   2   0   0   0   2   0   2   2   2   2   0   2   0   2   0   2   2   0   0   0   0   0   2   0   0   0   2   2   2   0   2   0   0   2   0   0   0   2   0   2   0   2   0   2   2   2   2   2   2   2   2   2   2   2   2   2   2   2   2   2   0   0   0   2   0   2   2   2   0   2   0   0   0   2   2   0   2   0   0   0
 MK-1-7                 0   2   0   0   0   2   2   2   0   0   2   0   2   0   0   2   0   2   0   0   0   2   2   2   0   0   0   2   2   0   2   2   2   2   2   2   2   2   0   2   0   2   2   0   2   0   2   0   0   0   2   0   0   0   0   2   0   2   0   0   2   2   0   0   0   0   0   0   2   2   2   2   2   2   2   0   0   0   0   2   2   0   2   0   0   0   0   2   0   0   2   2   2   2   2   0   0   0   2   2   2   2   2   2   2   0   0   2   2   0   2   0   0   0   0   2   0   0   0   0   0   0   0   0   2   0   2   2   2   2   0   2   0   2   0   2   2   0   0   0   0   2   2   0   0   0   2   2   2   0   2   0   0   2   2   0   0   2   0   2   0   2   0   2   2   2   2   2   2   2   2   2   2   2   2   2   2   2   2   2   0   0   0   2   0   2   2   2   0   2   0   0   0   2   2   0   2   0   0   0
 MK-1-8                 0   2   0   0   0   2   2   2   0   0   2   0   2   0   0   2   0   2   0   0   0   2   2   2   0   0   0   2   2   0   2   2   2   2   2   0   2   2   0   2   0   0   2   0   2   0   2   0   0   0   2   0   0   0   0   2   0   2   0   0   2   2   0   0   0   0   0   0   2   2   2   2   0   2   2   2   0   0   0   2   2   0   2   0   0   0   0   2   0   0   2   2   0   2   2   0   2   0   2   2   0   0   2   2   2   0   0   2   2   2   2   0   0   0   0   2   0   0   0   0   0   0   0   0   2   0   2   2   0   2   0   2   0   2   0   2   2   0   0   0   2   2   2   0   0   0   2   2   0   0   0   0   0   2   2   0   0   2   0   2   0   0   0   2   2   2   2   2   2   2   0   0   2   0   2   2   2   2   2   2   0   0   0   2   0   2   0   2   0   2   0   0   0   2   2   0   2   0   0   0
 MK-1-9                 0   2   0   0   0   2   2   0   0   0   2   0   2   0   0   2   2   2   0   0   0   2   2   2   0   0   0   2   2   0   2   2   2   2   2   0   0   2   0   2   0   0   2   0   2   0   2   0   0   2   2   2   0   0   0   2   0   2   0   2   0   2   0   0   0   0   2   0   2   2   2   0   0   2   2   0   0   0   0   2   2   0   2   0   0   0   0   0   0   0   0   2   0   2   2   2   2   0   2   2   2   0   2   2   2   0   0   2   2   2   2   0   0   0   0   2   0   0   0   0   0   0   0   0   2   0   2   2   0   2   2   2   0   2   0   2   2   0   0   0   2   2   2   0   0   0   2   2   0   0   0   0   0   2   2   0   0   2   2   2   0   2   0   2   2   2   2   2   2   2   0   0   2   0   2   2   2   2   2   2   0   0   0   2   0   2   0   2   0   2   0   0   0   2   2   0   2   0   0   0
 MK-1-10                0   2   0   0   0   2   2   0   0   0   2   2   2   0   0   2   2   2   0   0   2   0   2   2   0   0   0   2   2   0   2   2   2   2   2   0   0   2   0   2   0   0   2   0   0   0   2   0   0   2   2   2   2   0   0   2   0   2   2   2   0   2   0   0   0   0   2   0   0   2   2   0   0   2   2   0   0   0   0   2   2   0   2   0   0   0   0   0   0   0   0   2   0   2   2   2   2   0   2   2   2   0   2   2   2   0   0   0   2   2   2   0   0   0   2   2   0   0   0   0   0   0   0   0   2   0   2   0   0   2   2   0   0   2   0   2   2   0   0   0   2   2   2   0   0   2   2   2   0   0   0   0   0   2   2   2   0   0   2   2   0   2   0   2   2   2   2   2   2   2   0   0   0   0   2   2   2   2   2   2   0   0   0   2   0   2   0   2   0   2   0   0   2   2   2   0   2   0   0   0
 MK-1-11                0   2   0   0   0   2   2   0   0   0   2   2   2   0   0   0   2   2   0   0   2   0   2   2   0   0   0   2   2   0   2   2   2   2   2   0   0   2   0   2   2   0   2   2   0   0   2   0   0   0   2   2   2   2   0   2   0   2   2   0   0   2   0   0   0   2   2   0   0   2   2   0   0   2   2   0   0   0   0   2   2   0   2   0   0   0   0   0   0   0   0   0   0   2   2   2   2   0   2   2   2   0   0   2   2   0   0   0   2   2   2   0   0   0   2   2   0   0   0   0   0   0   0   0   2   0   2   0   0   2   2   0   0   2   0   2   2   0   2   0   2   2   2   0   0   2   2   2   0   0   0   2   0   2   2   2   2   0   2   2   2   0   0   2   2   2   2   2   2   2   0   0   0   0   2   2   2   2   2   2   0   0   0   2   0   2   0   2   0   2   0   2   2   2   0   0   2   0   0   0
 MK-1-12                0   2   0   0   0   2   2   0   0   0   2   2   2   0   0   0   2   2   0   0   2   0   2   2   0   0   0   2   2   0   2   2   2   2   0   0   0   2   0   2   2   0   2   2   0   0   2   0   0   0   2   2   2   2   0   2   2   2   2   0   0   2   2   0   0   2   2   0   0   2   2   0   0   2   2   0   0   0   0   2   2   0   2   2   2   0   0   2   0   0   0   0   0   2   2   2   2   0   2   2   2   0   0   0   2   2   2   0   2   0   2   0   0   0   2   2   0   0   0   0   0   0   0   0   2   0   2   0   0   2   2   2   0   0   0   2   2   2   0   2   2   2   2   0   0   2   2   2   0   0   0   2   0   2   2   2   2   0   2   2   2   0   0   2   2   2   2   2   2   0   0   0   0   0   2   0   2   2   2   2   0   0   0   2   0   2   0   2   0   2   0   2   2   2   0   0   2   0   0   0
 MK-1-13                2   2   0   0   0   2   2   0   0   0   0   2   2   0   0   0   2   2   0   0   2   0   2   2   0   0   0   2   2   0   2   2   2   2   2   0   0   2   0   2   2   0   2   0   0   0   2   0   0   0   2   2   0   2   0   2   2   2   2   0   0   2   0   0   0   2   2   0   0   0   0   0   0   2   2   0   0   0   0   2   2   2   2   2   2   0   0   2   0   2   0   2   0   2   2   2   2   0   2   2   2   2   0   0   2   2   2   0   2   0   2   0   0   0   2   2   0   0   0   0   0   0   2   0   2   0   2   0   0   2   2   0   0   0   0   2   2   2   2   2   0   2   2   0   0   2   2   2   0   0   2   2   0   2   2   2   2   0   0   2   2   2   0   0   2   2   2   2   2   0   0   0   0   0   0   0   2   0   2   2   0   0   0   2   0   2   2   2   0   2   0   2   2   2   0   0   2   0   0   0
 MK-1-14                2   2   0   0   0   2   2   0   0   2   0   2   0   0   2   0   0   0   0   0   2   0   2   0   0   0   0   2   2   0   2   2   2   2   2   0   0   2   0   2   2   0   2   0   0   0   2   0   0   0   2   2   0   2   0   2   2   2   2   0   0   2   0   0   0   2   2   0   0   0   0   0   2   0   2   0   0   0   0   2   2   0   2   2   2   0   0   2   0   2   2   2   0   2   2   2   2   0   2   2   2   2   0   0   2   2   2   0   2   0   2   0   0   0   2   2   0   0   0   0   0   2   2   0   2   0   2   0   0   2   2   2   2   0   2   2   2   2   2   2   0   2   0   0   0   2   2   2   0   0   2   2   0   2   2   2   2   0   0   2   2   0   0   0   2   2   2   2   2   2   0   0   0   0   0   2   2   2   2   0   0   0   2   2   0   2   2   2   0   2   0   2   2   2   0   2   2   2   0   0
 MK-1-15                2   2   0   0   0   2   2   0   0   2   0   2   0   0   2   0   0   0   0   0   2   0   2   2   0   0   0   2   0   0   2   2   2   2   2   0   0   2   0   2   2   0   2   0   0   0   2   2   0   2   2   2   0   2   0   2   0   2   2   0   0   2   0   0   2   2   2   0   0   0   0   0   2   0   2   0   0   0   0   2   2   0   2   0   2   0   0   2   0   0   2   2   0   2   2   2   2   0   2   2   2   2   0   0   2   0   2   0   2   2   2   0   0   0   2   2   0   2   0   2   0   2   2   0   2   0   2   0   0   2   2   0   2   0   2   2   2   2   0   2   0   2   0   0   2   2   2   2   0   0   2   0   0   2   2   2   2   0   0   2   2   0   0   0   2   2   2   2   2   2   2   0   0   0   2   2   2   2   0   0   0   0   2   2   0   2   2   2   2   2   0   2   2   2   2   2   2   0   0   0
 MK-1-16                2   2   0   0   0   2   0   0   0   2   0   2   0   0   2   0   0   0   0   2   2   0   2   2   0   0   0   2   0   0   2   2   2   2   2   0   0   2   0   2   2   0   2   0   0   0   2   0   0   2   2   2   0   2   0   2   0   2   2   0   2   0   0   0   2   2   2   0   0   0   0   0   2   0   2   0   0   0   2   0   2   0   2   0   2   0   0   0   0   0   0   2   0   2   2   2   0   0   2   2   2   2   0   2   2   0   2   0   2   2   2   2   0   2   2   2   0   2   0   2   0   2   2   0   2   0   2   0   0   2   2   0   2   0   2   2   2   2   0   2   2   2   2   0   2   2   2   2   0   0   2   0   0   2   2   2   2   0   0   2   2   0   0   0   2   2   2   0   2   2   2   0   0   2   2   2   2   2   0   0   0   0   2   2   0   2   2   2   0   2   0   2   2   2   2   2   2   0   0   0
 MK-2-1                 0   2   0   0   0   2   2   0   0   2   0   2   2   2   0   0   2   2   2   2   2   2   2   0   0   0   0   2   0   2   0   2   2   2   2   0   2   0   2   2   0   0   0   2   2   2   2   0   2   2   2   0   0   0   0   0   2   0   2   0   2   2   2   0   0   2   2   2   2   0   0   0   2   0   2   0   0   2   2   0   2   2   0   2   2   2   2   0   2   0   2   0   0   2   2   0   2   0   0   0   2   2   2   2   2   0   0   0   0   0   2   2   2   2   2   0   0   2   0   0   0   0   0   0   2   2   2   0   2   0   2   2   0   0   0   0   2   2   2   0   0   0   2   0   2   2   0   2   0   2   0   2   2   0   2   2   2   0   0   2   2   2   2   2   0   2   0   0   2   0   0   2   0   2   0   2   2   2   2   0   0   2   0   0   2   2   0   0   0   0   2   2   2   0   0   2   2   0   0   0
 MK-2-2                 2   2   0   2   0   2   2   0   0   2   0   2   2   0   2   0   2   2   2   2   0   2   2   0   0   0   2   2   0   2   0   2   2   2   0   0   2   0   2   2   0   0   0   2   2   0   2   0   2   2   2   0   0   0   0   0   2   0   2   0   2   2   2   0   0   2   2   2   2   0   2   0   2   0   2   0   0   2   2   0   2   2   0   2   2   2   2   0   2   0   2   0   0   2   2   0   2   0   0   0   2   0   2   2   2   0   0   0   0   0   2   2   0   2   2   0   0   2   0   0   0   0   0   0   2   2   2   0   2   0   2   2   0   0   0   0   2   2   2   0   0   0   2   0   2   2   0   2   0   2   0   2   2   0   2   2   2   0   2   0   2   2   2   2   0   2   0   0   2   0   0   0   0   2   0   2   0   2   2   0   0   2   0   0   0   2   0   0   0   0   2   2   2   0   0   0   2   0   0   0
 MK-2-3                 2   2   0   2   2   2   2   0   0   2   0   2   2   0   2   0   0   2   2   2   0   2   2   0   0   0   2   2   2   2   0   2   0   2   0   0   2   0   2   2   0   0   0   2   2   2   0   0   2   0   2   0   0   0   0   0   2   0   2   0   2   2   2   0   0   2   2   2   0   0   2   0   2   2   2   0   0   2   0   0   2   0   0   2   2   2   2   0   2   0   2   2   2   2   2   2   2   0   0   0   2   0   2   2   2   0   0   0   0   0   2   2   0   2   2   0   0   2   0   0   0   0   0   0   2   2   2   0   2   0   2   2   0   0   0   0   2   0   2   0   0   0   2   0   2   2   0   2   0   2   2   2   2   0   2   2   2   0   2   0   2   2   2   2   0   2   0   0   2   2   0   0   0   2   0   2   0   2   2   0   0   2   0   0   0   2   0   0   0   0   0   2   2   0   2   0   2   0   0   0
 MK-2-4                 2   2   0   2   2   2   2   0   0   2   0   2   0   0   2   0   0   2   2   2   0   2   0   0   0   0   2   2   2   2   0   0   0   2   0   2   2   0   2   2   0   2   0   2   2   2   0   2   2   0   2   2   0   0   0   0   2   0   2   0   2   2   2   0   0   2   2   2   0   0   2   0   2   2   2   2   0   2   0   0   2   0   0   2   2   2   2   0   2   0   2   0   2   2   0   0   2   0   0   0   0   2   2   2   2   2   0   0   0   0   2   2   0   2   2   0   0   0   0   0   0   0   0   2   2   2   2   0   2   0   2   0   0   0   0   0   2   0   2   0   0   0   2   0   2   2   0   2   0   2   2   2   2   0   2   2   2   0   0   0   2   2   2   2   0   2   0   0   2   2   0   0   2   2   0   0   0   2   2   0   0   2   0   0   0   2   0   0   0   0   0   2   2   0   2   0   2   0   0   0
 MK-2-5                 2   2   2   2   2   2   2   0   0   2   0   2   0   2   2   0   0   2   2   2   0   2   0   0   0   0   2   2   2   2   0   0   0   0   0   2   2   0   2   2   2   2   0   2   2   2   0   0   2   0   2   0   0   0   0   0   2   0   2   0   2   2   2   0   0   2   0   0   0   0   0   0   2   2   2   0   2   2   0   0   0   0   0   2   2   2   2   0   0   2   2   0   2   2   0   0   2   0   0   2   0   2   0   2   2   2   0   0   0   2   2   2   0   2   0   0   0   0   0   0   0   0   0   2   2   2   2   0   2   0   2   0   0   0   0   2   0   0   2   0   2   0   0   0   2   0   0   2   0   0   2   2   0   0   2   2   2   0   0   0   2   2   2   2   0   2   0   0   2   2   0   0   2   2   0   0   0   2   2   0   2   2   0   0   0   2   0   0   0   0   0   0   2   0   2   0   2   0   0   0
 MK-2-6                 2   2   2   2   2   2   2   0   0   2   0   2   0   2   2   2   0   2   2   2   0   2   0   0   2   0   2   2   2   2   0   2   0   0   0   2   2   0   2   2   2   2   2   2   2   2   0   0   2   0   2   0   0   0   0   0   2   0   2   0   2   2   2   0   0   2   0   0   0   0   0   0   2   2   2   0   2   2   0   0   0   0   0   0   2   2   2   0   0   2   2   0   2   2   0   0   2   0   2   2   0   0   0   2   2   2   0   0   0   2   2   2   0   2   0   0   0   2   0   0   0   0   0   0   2   2   2   0   2   0   2   0   0   0   0   2   0   0   2   0   0   0   0   0   2   0   2   2   0   0   2   2   0   2   2   2   0   0   0   0   2   2   2   2   0   2   0   0   2   2   0   0   2   0   0   0   0   2   2   0   2   2   0   0   0   2   0   0   0   0   0   0   2   0   2   0   2   0   0   0
 MK-2-7                 2   0   2   2   2   2   2   0   0   0   0   2   0   2   2   2   0   2   2   2   0   2   0   0   2   0   2   2   2   2   0   2   0   0   0   2   2   0   2   2   2   2   2   0   2   2   0   0   0   0   0   0   0   0   0   0   2   0   2   0   0   2   2   0   0   2   0   0   0   0   0   0   2   2   2   0   2   2   0   0   0   0   0   0   2   2   2   0   0   2   2   2   2   2   2   0   2   0   0   2   0   0   0   0   2   2   0   2   0   2   2   2   0   2   0   0   0   2   0   0   0   0   0   2   2   2   2   0   2   0   2   0   0   0   0   0   0   0   2   0   0   0   0   0   2   0   2   2   0   0   2   2   0   2   2   2   0   2   0   0   2   2   2   2   0   2   0   0   2   2   0   0   2   0   0   0   0   2   2   2   0   2   0   0   0   2   0   0   0   0   0   2   2   0   2   0   2   0   0   0
 MK-2-8                 2   0   2   2   2   2   0   0   0   0   0   2   0   0   2   2   0   2   2   2   0   2   0   0   2   0   2   2   2   2   0   2   0   0   2   2   2   0   2   2   0   2   2   0   2   2   0   0   0   0   0   0   0   0   0   0   2   0   0   0   0   2   2   0   0   2   0   0   0   0   0   0   2   2   2   0   2   2   0   0   0   0   0   0   2   2   2   0   0   2   2   2   2   2   2   0   2   2   0   2   0   0   2   0   2   2   0   2   0   2   2   2   0   2   0   0   0   2   0   0   0   0   0   2   2   2   2   0   2   0   2   0   0   0   0   0   0   2   2   0   0   0   0   0   2   0   2   2   0   0   2   2   0   2   2   2   0   2   0   0   2   2   0   2   0   2   0   0   2   2   0   0   2   2   2   0   0   2   2   2   0   2   0   0   0   2   0   0   0   0   0   2   2   0   2   0   2   0   0   0
 MK-2-9                 0   0   2   2   2   2   0   0   0   0   0   2   0   0   2   2   0   2   2   2   0   2   0   2   2   0   2   2   2   2   0   2   0   0   2   2   2   0   2   2   0   2   2   0   2   2   0   0   0   2   0   2   0   0   0   0   2   0   0   0   0   2   2   2   0   0   0   0   0   0   0   2   0   2   2   0   2   2   0   0   0   0   0   0   2   2   2   0   0   2   2   2   2   2   2   0   2   2   0   2   2   0   2   0   2   2   0   2   0   2   2   2   0   2   0   0   0   2   0   0   0   0   0   2   2   2   2   0   0   0   2   0   0   0   0   0   0   2   2   0   0   0   0   0   0   2   2   2   0   2   2   2   0   2   2   2   0   2   0   0   2   2   0   2   0   2   0   2   2   2   0   0   2   2   2   0   0   2   2   2   0   2   2   0   0   2   0   2   0   0   0   2   2   0   0   0   2   0   0   0
 MK-2-10                0   0   2   2   2   2   2   0   0   0   0   2   0   2   2   2   0   2   2   2   0   2   0   2   2   2   2   2   2   2   0   2   0   0   2   2   0   0   2   2   0   2   2   0   2   2   0   2   0   2   0   2   0   0   0   0   2   0   0   2   0   2   2   2   0   0   0   2   0   2   0   2   0   2   2   0   2   2   2   0   2   0   0   0   2   2   2   0   0   2   0   2   0   2   0   0   2   2   0   2   2   2   2   2   2   2   0   2   0   2   2   2   0   2   0   0   0   2   0   0   2   2   0   0   2   2   2   0   0   0   2   0   0   0   0   0   0   2   2   0   2   0   2   0   0   2   2   2   0   2   2   2   2   2   2   2   0   2   0   0   2   2   0   0   0   2   0   2   2   2   0   0   2   2   2   0   0   2   2   2   0   2   2   0   0   0   0   2   0   0   0   2   2   0   0   0   2   0   0   0
 MK-2-11                0   0   2   0   2   2   2   0   0   0   0   2   2   2   2   2   0   2   2   2   0   2   2   0   2   2   2   2   2   2   0   2   0   0   0   2   0   0   2   2   2   2   2   0   2   2   2   2   0   2   2   2   0   0   0   0   2   0   0   2   0   2   2   2   2   0   0   0   0   2   0   2   2   2   2   0   2   2   0   0   2   0   0   0   2   2   2   0   0   2   0   2   0   2   0   0   2   2   0   2   2   2   2   2   0   2   0   2   0   2   2   0   0   2   0   2   0   2   0   0   2   2   2   0   0   2   2   0   0   0   0   0   0   2   0   0   0   2   2   0   2   2   2   0   2   2   2   2   0   2   2   2   2   2   2   2   0   2   0   0   2   0   0   0   0   2   0   2   2   2   0   0   2   2   2   0   0   2   2   2   0   2   0   0   0   0   0   2   0   0   0   2   2   0   0   0   2   0   0   0
 MK-2-12                2   0   2   0   2   2   2   0   0   0   0   2   2   0   2   2   0   2   0   2   0   2   2   0   2   2   2   2   2   2   0   0   0   0   0   2   0   0   2   2   2   2   2   2   2   2   2   2   0   2   2   2   0   0   0   0   2   0   0   2   0   2   2   2   2   2   0   0   0   2   0   2   2   2   2   0   2   2   0   0   2   0   0   0   2   2   2   0   0   2   0   2   0   2   0   0   2   2   0   2   2   2   2   2   0   2   0   2   0   2   2   0   0   2   2   2   0   2   0   0   2   0   2   2   0   0   2   0   0   0   0   2   0   2   0   2   0   2   2   2   2   0   2   0   2   2   2   2   0   2   2   2   2   2   2   2   0   2   0   0   2   0   0   0   0   2   0   2   2   2   0   0   0   2   2   2   2   2   2   2   0   2   0   2   2   0   0   2   0   0   0   2   2   0   0   0   2   0   0   0
 MK-2-13                2   0   0   0   2   2   2   0   0   2   0   2   2   0   2   2   2   2   0   2   0   2   2   0   2   2   2   2   2   2   0   0   0   0   0   2   0   0   2   2   2   2   2   2   2   2   0   2   0   0   2   2   0   0   0   0   2   0   0   2   0   2   2   2   2   2   0   0   2   2   0   2   2   2   2   0   2   2   0   0   2   2   0   0   2   2   2   0   0   2   0   2   0   2   0   0   2   2   0   2   2   2   2   2   0   2   0   2   0   2   2   0   0   2   2   2   0   2   0   0   2   0   2   2   2   0   0   2   0   2   0   2   0   2   0   2   0   2   2   2   2   0   2   0   2   2   2   2   0   2   2   2   2   2   2   2   0   2   0   0   2   0   0   0   0   2   0   2   2   0   0   0   0   2   2   0   2   2   0   0   0   2   2   2   2   0   0   2   0   0   0   2   2   0   0   0   2   0   0   0
 MK-2-14                2   0   0   0   2   2   2   0   0   2   0   2   2   0   2   2   2   2   0   2   0   0   2   0   2   2   2   2   2   2   0   0   0   2   0   2   2   0   2   2   2   2   2   2   2   2   0   2   0   0   2   2   0   0   0   0   2   0   2   2   0   2   2   2   2   2   0   0   2   2   0   2   2   2   2   0   2   2   0   0   0   0   0   0   2   2   2   0   0   2   0   2   0   2   0   0   2   2   0   2   2   2   2   2   2   2   0   2   0   2   2   0   0   2   2   2   0   2   0   0   2   0   2   2   2   0   2   2   0   0   0   2   0   2   0   2   0   2   2   2   2   2   2   0   2   2   2   2   0   2   2   2   0   2   2   2   0   2   0   0   2   0   0   0   0   2   0   2   2   0   0   0   0   2   2   0   2   2   0   0   0   0   2   2   2   0   0   2   0   0   0   2   2   0   2   0   2   0   0   0
 MK-2-15                2   0   0   2   2   2   2   2   0   2   0   2   2   0   0   0   0   2   0   2   0   2   2   0   2   2   2   2   2   2   2   2   0   2   0   2   2   0   2   2   2   2   2   2   2   2   0   2   0   2   2   2   0   0   2   0   2   0   2   2   0   2   2   2   2   2   0   0   2   2   0   2   2   2   2   0   0   2   0   0   2   0   0   0   2   2   2   2   0   2   0   2   0   2   0   0   2   2   2   2   2   2   0   2   2   2   0   2   0   2   2   0   0   2   2   2   0   2   2   0   2   0   2   2   2   0   2   2   0   0   0   2   0   2   0   2   0   2   2   2   2   2   2   0   2   0   2   2   0   2   2   0   0   2   2   2   0   2   2   2   2   0   0   0   0   2   0   2   2   0   2   0   0   2   2   0   2   0   0   2   0   2   2   2   2   0   0   2   0   0   0   2   2   0   2   2   2   0   0   0
 MK-2-16                0   0   0   2   2   2   2   2   0   2   0   2   2   0   0   0   0   2   0   0   0   2   2   0   2   2   2   2   2   2   2   2   0   0   0   2   2   0   2   2   2   2   2   2   2   2   0   2   0   2   2   2   0   0   2   0   2   0   2   2   0   2   2   0   2   2   0   0   2   2   0   2   2   2   2   0   0   2   0   0   2   0   0   0   2   2   2   2   0   2   2   0   0   2   0   0   2   2   2   2   2   2   0   2   2   2   0   2   0   2   2   0   0   0   2   2   0   2   2   0   2   0   0   2   2   0   2   2   0   0   2   2   0   0   0   2   0   0   2   2   2   2   2   0   2   0   0   2   0   2   2   0   0   0   2   2   0   2   2   2   2   0   0   0   0   2   0   2   2   0   2   0   0   2   2   0   2   0   0   2   0   2   2   2   2   0   0   2   0   0   0   2   2   2   0   2   2   0   0   0
 MK-3-1                 0   2   2   2   2   0   2   0   2   2   2   0   2   2   0   0   2   2   0   2   2   2   0   0   2   2   0   0   2   0   0   2   2   2   2   2   0   2   2   0   0   0   0   0   2   0   2   0   0   0   2   2   0   0   2   0   2   2   2   2   0   0   2   2   0   2   0   0   2   2   2   2   2   0   2   0   0   0   0   2   0   2   0   2   0   2   0   2   0   2   2   0   2   0   2   2   0   0   2   0   0   2   0   0   2   2   0   2   0   0   2   2   0   0   0   2   2   2   0   2   0   0   0   0   2   2   0   2   0   0   2   2   0   0   0   2   0   2   2   0   0   2   0   2   2   0   0   2   2   2   0   0   2   0   0   0   2   2   2   0   0   2   2   2   0   2   2   0   2   2   0   2   0   2   0   0   0   0   2   0   0   0   0   2   2   0   2   2   2   2   0   0   2   2   2   0   0   0   2   2
 MK-3-2                 0   2   2   2   2   0   2   0   2   2   2   0   2   2   0   0   2   2   0   2   2   2   0   0   2   2   0   0   2   0   0   2   2   2   2   2   0   2   0   0   0   2   0   0   2   0   2   0   0   0   2   2   0   0   2   0   2   2   2   0   0   0   2   2   0   2   0   2   2   2   2   2   2   0   2   0   2   0   0   2   2   2   0   2   0   2   0   2   0   0   2   0   2   0   2   2   0   0   2   0   0   2   0   2   0   2   0   2   0   2   0   2   0   0   0   2   2   0   0   2   0   0   0   0   2   2   0   2   0   0   2   0   0   0   0   2   0   2   2   0   0   2   0   2   2   0   0   0   2   2   0   0   2   0   0   0   2   2   2   0   0   0   2   2   0   2   2   0   2   0   0   0   0   2   0   0   0   2   2   0   0   0   0   2   2   0   2   2   2   2   0   2   2   2   2   0   0   0   2   0
 MK-3-3                 0   2   2   2   2   0   2   0   2   2   2   2   2   2   0   0   2   2   2   2   2   2   0   0   2   2   0   0   2   0   0   2   2   2   0   2   0   2   0   0   0   2   2   0   2   0   2   0   0   0   2   2   0   0   0   0   2   2   2   0   0   0   2   2   0   2   0   2   2   2   2   2   2   0   2   0   2   0   0   2   2   2   0   2   0   2   0   2   0   0   2   0   2   0   2   2   0   0   2   0   0   2   0   2   0   2   0   2   0   2   0   2   0   0   0   0   2   0   0   2   0   0   0   0   2   2   0   2   0   2   2   0   0   0   0   2   0   2   2   0   0   2   0   2   2   0   0   0   2   2   0   0   0   2   0   0   2   2   2   0   0   0   2   2   0   2   2   0   2   0   0   0   0   2   0   0   0   2   2   0   0   0   0   2   2   0   2   2   2   2   0   2   2   2   2   0   0   0   2   0
 MK-3-4                 0   2   2   2   2   0   2   0   2   2   2   2   2   2   0   0   2   2   0   2   2   2   0   2   2   2   0   0   2   2   0   2   2   2   0   2   0   2   0   0   0   2   2   0   2   0   2   0   0   0   2   2   0   0   0   0   2   0   2   0   2   0   2   2   0   2   0   2   2   2   2   2   2   0   2   0   2   0   0   2   2   2   0   2   2   2   0   2   0   0   2   0   2   0   2   2   0   0   2   0   0   2   0   2   0   2   0   2   0   2   0   2   2   2   0   0   2   0   0   2   0   0   0   0   2   2   0   2   0   2   2   0   0   0   0   2   0   0   2   0   2   2   0   2   2   0   0   0   0   2   0   0   0   2   0   2   2   2   2   2   2   0   2   2   0   2   2   0   2   0   2   0   2   2   0   0   0   2   2   0   0   0   0   2   2   0   2   2   2   2   0   2   2   2   2   0   0   0   0   0
 MK-3-5                 0   2   2   2   2   2   0   0   2   2   0   2   2   0   0   0   2   0   0   2   2   2   0   2   2   2   0   0   2   2   0   2   2   2   2   2   0   2   2   0   0   2   2   0   2   0   2   0   0   0   2   0   0   0   0   2   0   0   2   0   2   0   0   0   0   0   0   2   2   2   0   2   2   0   2   0   2   0   0   2   2   2   0   2   2   2   0   2   0   0   2   0   2   0   2   2   0   0   2   0   0   2   0   2   0   2   0   2   0   2   0   2   2   2   2   2   2   0   0   2   0   0   0   0   2   2   0   2   0   2   2   2   0   0   0   2   0   0   2   2   0   2   0   2   2   0   0   0   0   2   2   0   0   2   0   2   0   2   2   2   2   0   2   2   0   2   2   0   2   0   2   0   0   2   0   2   0   2   2   0   0   2   0   2   2   0   2   2   2   2   2   2   2   0   2   0   0   0   0   0
 MK-3-6                 0   2   0   2   2   2   0   0   2   2   0   2   2   0   0   0   2   0   0   2   2   2   2   2   2   0   0   0   2   2   0   2   0   2   2   2   0   2   0   0   0   2   2   0   2   0   2   0   0   0   2   0   0   0   0   2   0   0   0   0   0   0   0   0   0   0   0   2   2   2   0   2   2   0   2   0   2   0   0   2   2   2   2   2   2   2   0   2   0   0   2   0   2   0   2   2   0   0   2   0   0   2   0   2   0   2   0   2   0   2   0   2   2   2   2   2   2   0   0   2   0   0   0   0   2   2   0   2   2   2   2   2   0   0   0   2   0   2   2   2   0   2   0   2   2   0   0   0   2   2   2   0   0   2   2   2   0   2   2   2   2   0   2   2   0   2   2   0   2   0   2   0   0   2   0   0   0   2   2   0   0   2   0   2   2   0   2   0   2   2   2   2   2   0   2   0   0   0   2   0
 MK-3-7                 0   2   0   2   0   0   0   0   2   2   0   2   2   0   0   0   2   0   0   2   2   2   2   2   2   2   2   0   2   2   0   2   2   2   2   2   0   2   0   0   0   2   2   0   2   0   2   0   0   0   2   0   0   0   0   2   0   0   0   0   0   0   2   0   0   0   0   2   2   2   0   2   2   0   2   0   2   2   0   2   2   0   2   2   2   2   0   2   0   2   2   0   2   0   2   2   0   0   2   0   0   0   0   2   0   2   0   2   0   2   0   2   2   2   2   2   2   0   0   2   0   0   0   0   2   2   2   2   2   2   2   2   0   2   0   2   0   2   2   2   2   2   0   2   2   0   0   0   2   2   2   0   0   2   0   2   0   2   2   2   0   2   2   0   0   2   2   0   2   0   2   0   0   2   0   0   0   2   2   0   0   2   0   2   2   0   2   0   2   2   2   2   2   0   2   0   0   0   2   0
 MK-3-8                 0   2   0   2   0   0   0   0   0   2   0   2   2   0   0   0   2   0   0   2   2   2   2   2   2   2   2   0   2   2   0   2   2   2   2   2   2   2   0   0   0   2   2   0   2   0   2   0   0   0   2   0   0   0   0   2   0   0   0   0   0   0   2   0   0   0   0   2   0   2   0   2   0   0   2   2   0   2   0   2   2   0   2   2   2   2   0   2   0   2   2   0   0   0   2   2   0   0   2   0   0   0   0   2   0   2   2   2   0   2   0   0   2   2   2   2   0   0   0   2   0   0   0   0   2   2   2   2   2   0   2   0   0   2   0   2   0   2   2   2   2   2   0   2   2   0   0   0   2   2   2   0   0   2   0   2   0   2   2   2   0   2   2   0   0   2   2   0   2   0   2   2   0   2   0   0   0   2   2   0   0   2   0   2   2   0   2   0   2   2   2   2   2   0   2   0   0   0   2   0
 MK-3-9                 0   2   0   2   0   0   0   0   0   2   0   2   2   0   0   0   2   0   2   2   2   2   0   2   2   2   2   0   2   2   0   2   2   2   2   2   2   2   0   0   0   2   2   0   2   0   0   0   0   0   2   0   2   2   0   2   0   0   0   0   0   0   2   0   0   0   0   2   0   2   2   2   2   0   2   2   0   2   0   2   2   0   2   2   2   2   0   2   0   2   2   0   0   0   2   2   0   0   0   0   0   0   0   2   0   2   2   2   0   2   0   0   2   2   2   2   0   0   0   2   0   0   0   0   2   2   2   2   2   0   2   0   2   2   0   2   0   2   2   2   2   2   0   2   2   0   0   0   2   2   2   0   0   2   0   2   0   2   2   2   0   2   0   0   0   2   2   0   2   0   0   2   0   2   0   2   0   2   2   0   0   2   2   2   2   0   2   0   2   2   2   2   2   0   2   0   0   0   2   0
 MK-3-10                2   2   0   2   0   0   2   0   0   2   0   2   2   0   0   0   2   0   2   2   2   2   0   2   2   2   2   0   0   2   0   2   0   2   0   2   2   2   2   0   0   2   2   0   2   0   0   0   0   0   2   0   2   2   0   2   0   0   0   0   0   0   2   0   0   2   0   0   0   2   2   2   2   0   2   2   0   2   0   2   0   0   2   2   2   2   0   2   0   2   2   0   0   0   2   2   0   0   0   0   0   0   0   2   0   2   2   2   2   2   0   0   2   2   2   2   2   0   0   2   0   0   0   0   0   2   2   2   2   0   2   0   2   2   2   2   0   2   0   2   2   0   0   2   2   0   0   0   2   2   2   0   0   2   0   2   0   2   2   2   0   2   0   0   0   2   2   0   2   2   0   0   0   2   0   2   0   2   2   0   0   2   2   0   2   0   2   0   2   0   0   2   2   2   2   0   2   0   2   0
 MK-3-11                2   2   0   2   0   0   2   0   0   2   0   2   0   0   0   0   2   0   2   2   2   2   0   2   2   2   0   0   0   2   0   2   0   2   0   2   2   2   2   0   0   2   2   0   2   0   0   0   0   2   2   0   2   2   0   0   0   0   0   0   0   2   2   0   0   2   0   0   0   2   2   0   2   0   2   2   0   2   0   2   0   0   0   2   2   2   2   0   2   2   2   0   2   0   2   2   2   0   0   0   0   0   0   2   0   0   2   0   2   2   0   0   2   2   2   2   2   2   0   2   0   0   0   0   0   2   2   0   2   0   2   0   2   2   2   2   0   2   0   2   0   0   2   2   2   0   0   0   2   2   2   0   2   2   0   2   0   2   0   2   0   2   0   2   0   2   2   0   2   0   0   0   0   2   0   2   0   2   2   0   0   0   2   0   2   0   2   0   2   0   0   0   2   2   2   0   2   0   2   0
 MK-3-12                2   2   2   0   0   2   2   0   0   2   2   0   0   0   0   0   2   0   2   2   2   2   0   2   0   2   0   0   0   2   0   2   2   2   0   2   2   2   2   2   0   2   2   0   2   0   0   0   0   0   2   0   2   2   0   0   0   0   0   0   0   2   2   0   0   2   0   0   0   2   2   0   2   0   2   2   2   2   0   2   0   0   0   2   2   2   2   2   2   2   2   0   2   0   2   2   2   0   0   2   0   2   0   2   0   2   2   0   2   2   0   0   2   2   0   2   2   2   0   2   0   0   0   0   2   2   2   0   2   0   2   0   2   2   2   2   0   2   2   2   0   0   2   2   2   0   0   0   2   2   2   0   2   2   0   2   0   2   0   2   0   2   0   2   0   2   2   0   2   0   0   0   0   2   0   2   0   2   2   0   0   0   2   0   2   0   2   0   2   0   0   0   2   2   2   0   2   2   2   0
 MK-3-13                2   0   2   0   0   2   2   0   0   2   2   0   0   2   0   2   2   0   2   2   2   2   0   2   0   2   0   0   0   2   0   2   2   2   2   2   2   0   2   2   0   0   2   0   0   0   0   0   2   0   2   0   2   2   0   0   0   2   0   0   0   2   2   2   0   2   0   0   0   2   2   2   2   0   0   2   2   2   2   2   0   0   0   0   2   2   2   2   2   2   2   0   2   0   2   2   2   0   0   0   0   2   0   2   0   2   2   0   2   2   0   0   0   2   0   2   2   2   0   2   0   0   0   0   0   2   2   0   0   0   2   0   0   2   2   0   0   2   2   2   0   0   2   2   2   0   0   0   2   2   2   0   2   2   2   2   2   0   2   0   0   2   0   2   0   2   2   0   2   0   0   0   0   2   0   2   0   2   2   0   0   0   2   0   2   0   2   0   2   0   0   0   2   2   2   0   2   2   0   0
 MK-3-14                2   0   2   0   0   2   2   0   0   2   2   0   0   2   0   2   2   0   2   2   2   2   0   2   0   2   0   0   0   2   0   0   2   2   2   2   2   0   2   2   0   0   0   0   0   2   0   0   2   0   2   0   2   2   0   2   0   2   2   0   2   0   2   2   0   2   0   0   0   2   0   2   2   0   0   2   2   2   2   2   0   0   0   0   2   2   2   2   2   2   2   0   0   2   2   0   2   0   0   0   0   2   0   2   0   2   2   0   2   2   0   0   0   2   0   0   2   2   0   2   0   0   0   0   0   2   2   0   0   0   2   0   0   2   2   0   0   0   2   2   0   0   2   2   2   0   0   2   2   2   2   0   2   2   2   2   2   0   2   0   0   2   0   2   0   2   2   0   2   0   0   0   0   2   0   2   0   2   2   0   2   0   2   0   2   2   2   0   2   0   0   0   2   2   2   0   2   2   0   0
 MK-3-15                2   0   2   0   0   2   2   0   0   2   0   0   0   2   0   2   2   0   2   2   2   2   0   2   0   2   0   0   0   2   0   0   2   2   2   2   2   0   2   2   0   0   0   0   0   2   0   0   2   0   2   0   2   2   0   2   0   2   2   0   2   0   0   0   0   2   0   0   0   2   0   2   2   0   0   2   2   2   2   2   0   0   0   2   2   2   2   0   2   2   2   0   0   2   2   2   2   0   0   0   2   2   0   0   0   2   0   0   2   2   2   2   0   2   0   0   2   2   0   2   0   0   0   0   0   2   2   2   0   0   2   0   0   2   2   0   0   0   2   2   0   0   2   2   2   0   0   2   2   2   0   0   2   2   2   2   2   0   2   0   0   2   0   2   0   2   2   0   2   0   2   0   0   2   0   0   0   2   2   0   2   0   2   0   2   2   2   0   2   0   0   0   2   2   2   0   2   2   0   0
 MK-3-16                2   0   2   0   2   2   2   0   0   2   0   0   0   2   0   2   2   0   2   2   2   2   0   2   0   2   0   0   0   2   0   0   2   2   2   2   2   0   2   2   0   0   0   0   0   2   0   2   2   0   2   0   2   2   0   2   0   2   2   0   2   0   0   0   0   2   0   0   0   2   0   2   2   0   2   2   2   2   2   2   0   0   0   2   2   2   2   0   2   2   2   0   0   0   2   2   0   0   0   0   0   0   0   0   0   2   0   0   2   2   2   2   0   2   0   0   2   2   0   0   0   2   2   0   0   0   2   2   0   0   2   0   0   2   2   0   2   0   2   2   2   0   2   2   2   0   0   2   2   2   0   0   2   2   2   2   2   0   2   0   0   2   0   2   0   2   2   2   2   0   2   0   0   2   0   0   0   2   2   0   2   0   0   0   2   0   2   2   2   0   0   0   2   2   2   0   2   2   0   0
 MK-4-1                 2   0   2   0   2   0   2   0   0   0   2   0   0   0   2   2   0   2   0   2   2   0   0   2   0   2   0   2   2   0   0   0   0   0   0   2   0   0   0   2   0   2   2   0   0   2   0   2   2   2   0   0   0   0   2   2   0   0   0   0   0   0   2   2   2   0   2   2   2   2   2   2   2   2   0   2   2   2   0   2   2   2   2   0   0   0   2   2   2   0   0   2   0   2   2   0   2   2   2   0   2   2   0   2   0   0   0   0   0   0   0   0   2   0   2   0   2   2   0   0   2   0   0   2   0   2   2   0   2   0   2   2   2   0   0   2   2   2   0   0   2   2   0   2   2   2   0   2   0   0   0   0   2   0   0   2   2   2   2   2   2   0   0   2   2   0   2   2   2   0   2   2   2   0   2   2   0   2   2   0   0   0   2   2   0   2   0   2   0   2   0   2   2   0   2   2   0   0   0   0
 MK-4-2                 2   0   2   0   2   0   2   0   0   0   2   0   0   0   2   2   0   2   0   2   2   0   0   2   0   2   0   2   2   0   0   0   0   0   0   0   0   0   2   2   0   2   2   0   0   0   0   2   2   2   2   0   0   0   2   2   0   2   0   0   0   0   2   2   2   0   2   2   2   2   2   2   2   2   0   2   2   2   2   0   2   2   2   0   0   0   2   2   2   0   0   2   0   0   2   0   2   2   2   0   2   2   2   2   0   0   0   0   0   0   0   0   2   0   2   0   0   2   2   0   2   0   0   2   0   2   2   0   2   0   2   2   2   0   0   2   2   2   0   0   2   2   0   2   2   2   0   2   0   0   0   0   2   0   0   2   2   2   0   2   2   0   0   2   2   0   2   2   2   2   2   2   2   0   2   2   0   2   2   0   0   0   0   2   0   2   0   2   0   2   0   2   2   0   2   2   0   0   0   0
 MK-4-3                 2   0   2   0   2   2   2   0   0   0   0   0   0   0   0   2   0   2   0   2   2   0   0   2   0   2   0   2   2   0   0   0   0   0   0   0   2   0   2   2   0   2   2   0   0   0   0   2   2   2   2   0   0   0   2   2   0   2   0   0   0   0   2   2   2   0   0   2   2   2   2   2   2   2   0   2   2   2   2   0   0   2   2   0   0   0   2   2   2   0   0   2   0   0   2   0   2   2   2   0   2   2   2   2   0   0   0   2   2   0   0   2   2   0   2   0   2   2   0   0   2   2   0   0   0   2   2   0   2   0   2   2   2   0   0   2   2   2   0   0   2   2   0   2   2   2   0   2   0   0   0   2   2   0   0   2   2   2   0   2   2   0   0   2   2   0   2   2   2   2   2   2   2   0   2   2   0   2   2   0   0   0   0   2   0   2   0   2   0   2   0   2   2   0   2   2   0   0   0   0
 MK-4-4                 2   0   2   0   2   2   2   0   0   0   0   0   0   0   0   2   0   2   0   2   2   0   0   2   0   2   0   2   2   0   0   0   0   0   0   0   2   0   2   2   0   2   0   0   0   2   0   2   2   2   2   0   0   2   2   2   2   2   0   0   0   0   0   2   2   0   0   2   2   2   2   2   2   2   0   2   2   2   2   0   0   2   2   0   2   0   2   2   2   0   0   2   0   0   2   0   2   2   2   0   2   2   2   2   0   0   0   2   2   0   0   2   2   2   2   0   0   2   2   0   2   2   2   0   0   2   2   0   2   0   2   2   2   0   0   2   2   2   0   0   2   2   0   2   0   2   0   2   0   0   0   2   2   0   0   2   2   2   0   2   2   0   0   2   2   0   2   2   2   2   2   2   2   0   2   0   0   2   2   0   0   0   0   2   0   2   0   0   0   2   0   2   2   0   0   0   0   0   0   0
 MK-4-5                 2   0   2   0   2   0   2   0   0   0   0   0   2   0   0   2   0   0   0   2   2   0   0   2   0   2   2   2   2   0   0   0   0   0   0   0   2   0   2   2   0   0   2   0   0   2   0   2   2   2   2   0   0   2   2   2   2   2   0   0   0   0   0   2   2   0   0   2   2   2   2   2   2   2   0   0   0   2   0   0   2   0   2   0   2   0   0   2   2   0   0   2   0   0   2   0   0   2   2   0   2   2   2   2   0   0   0   0   2   0   0   2   0   2   2   0   2   2   2   0   2   2   2   0   0   2   0   0   2   0   0   2   2   0   0   2   2   2   0   0   2   2   0   2   0   2   0   2   0   0   0   2   2   0   0   2   2   2   0   0   2   0   0   2   2   0   2   2   2   2   2   2   2   0   2   0   0   2   2   0   0   0   0   2   0   2   0   0   0   0   2   2   2   0   0   0   0   0   0   0
 MK-4-6                 2   0   2   0   2   0   2   0   0   2   0   0   2   0   0   2   0   0   0   0   2   0   0   2   0   2   2   2   2   0   2   0   0   0   0   0   2   0   2   0   0   0   2   0   2   2   0   2   2   2   2   0   0   2   2   2   2   2   2   0   0   0   0   2   2   2   2   2   2   2   0   2   2   2   0   0   0   2   0   0   2   0   2   0   2   0   0   2   2   0   2   2   0   0   2   0   0   2   2   0   0   2   2   2   0   0   0   0   2   0   2   2   0   2   2   0   2   2   0   0   2   2   2   0   0   2   0   0   2   0   0   2   2   0   0   2   2   2   0   0   0   2   0   2   0   2   0   2   0   0   0   2   2   0   0   2   2   2   0   0   2   0   0   2   2   0   2   2   0   2   2   2   2   0   2   0   0   0   2   2   0   0   0   2   0   2   0   0   2   2   2   0   2   0   0   0   0   0   0   0
 MK-4-7                 2   0   2   0   2   0   2   0   0   2   0   0   2   0   0   0   0   0   0   0   2   0   0   2   0   2   2   2   2   0   2   0   0   0   0   0   2   0   2   0   0   0   2   0   2   2   0   0   2   2   2   0   0   2   2   2   2   0   2   0   0   0   0   0   2   2   2   2   2   2   0   0   2   2   0   0   0   2   0   0   2   0   2   0   2   0   0   2   2   0   2   2   0   0   2   0   0   2   2   0   0   2   2   2   0   2   0   0   2   0   2   2   0   2   2   0   2   2   0   0   2   2   2   0   0   2   0   0   2   0   0   2   2   0   2   0   2   2   2   0   0   2   0   0   0   2   0   2   0   0   0   2   2   0   0   2   0   2   0   0   2   2   0   2   2   0   2   2   0   2   2   2   2   0   2   2   2   2   2   2   2   0   0   2   0   2   0   0   2   2   2   0   2   0   0   0   0   0   2   0
 MK-4-8                 2   0   2   0   2   0   2   0   0   2   0   0   2   0   0   0   0   0   0   2   2   0   0   2   0   2   2   2   2   0   2   0   0   0   0   2   2   0   2   0   0   0   2   0   0   2   0   0   0   2   2   0   0   2   2   2   2   0   2   0   0   0   0   0   2   0   2   2   0   2   0   0   2   2   2   0   0   0   0   0   2   0   2   0   2   0   0   2   2   0   2   2   2   0   2   2   0   2   2   0   0   2   2   0   0   2   0   0   2   0   2   2   0   2   0   0   2   2   0   0   2   2   2   0   2   0   0   0   2   0   0   2   2   0   2   0   2   2   2   0   0   0   2   0   0   2   0   2   0   0   0   2   2   0   0   2   0   2   0   2   2   2   0   2   2   0   2   0   0   2   2   2   2   0   2   2   2   2   2   2   2   0   0   2   0   0   0   2   0   2   2   0   2   0   0   0   0   0   0   0
 MK-4-9                 2   0   2   0   0   0   2   2   0   2   0   0   2   0   0   0   0   0   0   2   0   0   0   2   0   2   0   2   0   0   2   2   0   0   0   2   2   0   2   0   0   0   2   0   0   2   0   0   0   2   2   2   0   2   2   2   0   0   2   0   0   2   0   0   2   2   2   2   0   2   0   0   2   2   2   0   0   0   0   0   2   0   0   0   2   0   0   2   2   0   2   2   0   0   2   2   0   2   2   0   0   2   2   0   0   2   0   0   2   0   2   2   0   2   0   0   2   2   0   0   0   2   2   0   2   0   0   0   2   0   0   0   2   2   2   2   2   2   2   0   0   2   2   0   0   2   0   2   0   0   0   2   2   0   0   2   0   2   0   2   2   2   0   2   0   0   2   0   0   2   2   2   2   0   2   2   2   2   2   2   2   0   0   2   0   0   2   2   0   2   2   0   2   0   0   0   0   0   0   0
 MK-4-10                2   0   2   0   0   0   2   2   0   2   0   0   0   0   0   0   0   0   0   2   0   0   0   2   0   2   0   2   0   0   2   2   2   2   0   0   2   2   0   0   0   0   2   0   0   2   0   0   0   2   2   2   0   2   2   2   0   0   2   0   0   2   0   0   2   2   2   2   0   2   0   0   2   0   2   0   0   0   0   0   2   0   0   0   2   0   0   2   2   0   2   2   0   0   0   0   0   2   2   0   0   2   2   0   0   2   0   0   2   2   2   0   0   2   0   0   2   2   0   0   0   2   2   0   2   0   0   0   2   0   0   0   2   2   2   2   2   2   2   0   0   0   2   0   0   2   0   2   2   0   0   2   2   0   0   2   0   2   0   0   2   2   0   2   0   0   2   0   2   2   2   2   2   0   2   2   2   2   2   2   2   0   0   2   0   0   2   2   0   2   2   0   2   0   0   0   0   0   0   0
 MK-4-11                2   0   2   0   0   0   2   2   0   2   0   0   0   0   0   2   0   0   0   2   0   0   0   2   0   2   2   2   0   0   2   2   2   2   0   0   2   2   0   0   0   0   2   0   2   2   0   2   0   2   2   2   0   2   2   2   0   0   2   0   2   0   2   2   2   2   2   2   0   2   2   0   2   0   2   0   0   0   0   0   2   0   0   0   2   0   0   2   2   0   2   2   0   0   0   0   0   2   2   0   0   2   2   2   0   2   0   0   2   2   2   0   0   2   0   0   2   0   0   0   0   2   2   0   2   0   0   0   2   0   0   2   2   2   2   2   2   0   2   0   0   0   2   0   0   2   0   0   2   0   0   2   2   2   2   2   0   2   0   0   2   2   0   2   0   0   2   2   2   2   0   2   2   0   2   2   0   2   2   2   2   0   0   2   0   0   2   2   0   2   2   0   2   0   0   0   0   0   0   0
 MK-4-12                2   0   2   0   0   2   2   2   0   2   0   0   2   0   0   2   0   0   0   0   0   0   0   2   0   2   2   2   0   0   2   2   2   2   2   0   2   2   0   0   0   0   0   0   2   2   0   2   2   0   2   2   0   2   2   2   0   0   2   2   2   0   2   0   2   2   2   2   0   2   2   0   2   0   2   0   0   0   2   0   2   0   0   0   2   2   0   2   0   0   2   2   0   0   0   0   0   2   2   0   0   2   2   2   0   2   0   0   2   2   2   0   0   2   0   0   0   2   0   0   2   2   0   2   2   0   0   0   2   0   0   2   2   2   2   2   2   0   2   0   0   0   2   0   0   2   0   2   2   0   0   2   2   2   2   2   0   2   0   0   2   2   0   2   0   0   2   2   2   2   0   2   2   0   2   2   0   2   2   2   2   0   0   2   0   0   2   2   0   2   2   0   2   0   0   0   0   0   0   0
 MK-4-13                2   0   2   0   0   2   2   2   0   2   0   0   2   0   0   2   0   2   0   0   0   0   0   2   0   2   2   2   0   0   2   2   2   2   2   0   2   2   0   0   0   2   0   0   0   2   0   2   2   0   2   2   0   2   2   2   0   0   2   2   2   0   0   0   2   0   2   2   0   2   2   0   2   0   2   0   0   0   2   0   2   0   2   2   2   2   0   2   0   0   2   2   0   2   2   0   0   2   2   0   2   0   2   2   0   2   0   0   2   2   2   0   0   2   0   0   0   2   0   0   2   2   0   2   2   0   0   0   2   0   0   2   2   2   2   2   2   0   2   0   2   0   2   0   0   2   2   2   2   0   0   0   2   2   2   2   0   2   0   0   2   2   0   2   0   0   2   2   2   2   0   2   2   0   2   2   0   2   2   2   2   0   0   2   0   2   2   2   0   2   2   0   2   0   0   0   0   0   0   0
 MK-4-14                2   0   2   0   0   2   2   2   0   2   0   0   2   2   0   2   0   2   0   0   0   2   0   2   0   2   0   2   0   0   2   2   2   2   2   0   2   2   0   0   2   2   2   0   0   2   0   2   2   0   2   2   0   2   2   2   0   0   2   2   2   0   0   0   2   0   0   2   0   2   0   0   2   0   0   0   0   0   2   0   2   0   0   2   2   2   0   2   0   0   2   2   0   2   2   0   0   0   2   2   2   0   2   0   0   2   0   0   2   0   0   0   2   2   0   0   0   2   0   0   2   2   0   2   2   0   0   0   2   0   0   2   2   2   2   2   2   0   2   0   2   0   2   0   2   2   0   2   2   0   2   0   2   2   2   2   0   2   0   2   2   2   2   2   0   0   2   2   2   2   0   2   2   0   2   2   0   2   2   2   2   0   0   2   0   2   2   2   0   2   2   0   2   0   0   0   0   0   2   0
 MK-4-15                0   0   2   0   0   2   0   2   0   2   0   0   0   2   0   2   0   2   0   0   0   2   0   2   0   0   0   2   2   0   2   2   0   2   2   0   2   2   0   0   2   2   2   0   0   2   0   2   2   0   2   2   0   2   2   2   0   0   2   2   2   0   0   0   2   0   0   2   0   2   0   0   2   0   0   0   0   0   2   0   2   0   0   0   2   2   2   2   0   0   2   0   0   0   2   0   0   0   2   2   2   0   2   0   0   2   0   0   2   2   0   0   2   2   0   0   0   2   0   0   2   2   0   2   0   0   2   0   0   0   2   2   2   2   2   2   2   0   2   0   2   0   2   0   2   2   0   2   2   0   2   0   2   2   2   2   0   2   0   2   2   2   2   2   2   0   2   2   2   2   0   2   2   0   2   0   0   2   2   2   2   0   2   2   0   2   2   2   0   2   0   2   2   0   0   0   2   0   0   0
 MK-4-16                0   0   2   2   0   2   0   2   0   2   0   0   2   2   0   2   0   2   0   0   0   2   0   2   0   0   2   2   2   0   0   2   0   2   2   0   2   2   0   0   2   2   2   0   0   2   0   2   2   0   2   2   0   2   2   2   0   0   2   2   2   0   0   0   2   0   0   2   0   2   0   0   2   0   0   0   0   0   2   0   2   0   0   0   2   2   2   2   0   0   2   0   0   0   2   0   0   0   2   2   2   0   2   2   0   0   0   0   2   2   0   0   2   2   0   0   0   2   0   0   2   2   0   2   0   2   2   0   0   0   2   2   2   2   2   2   2   0   2   2   2   0   2   0   2   2   0   2   2   0   2   0   2   2   2   2   0   2   0   2   2   2   2   2   2   0   0   2   2   2   0   2   2   0   2   0   0   2   2   2   2   0   2   2   0   2   2   2   0   2   0   2   2   2   0   2   2   0   0   0
 MK-5-1                 2   0   2   2   2   2   2   0   2   0   0   0   2   2   2   2   2   0   0   2   2   2   2   2   2   0   0   2   2   2   2   2   0   0   0   2   2   0   0   0   0   2   0   2   2   2   0   0   0   0   0   2   0   0   2   0   0   0   2   2   2   0   0   2   2   0   2   2   0   2   2   2   2   0   2   2   0   0   0   0   0   0   0   0   0   2   0   0   0   2   2   0   0   2   2   0   2   0   2   2   0   0   0   2   2   2   2   0   0   0   2   0   2   2   0   2   2   2   2   2   0   0   0   2   0   0   0   0   0   2   2   0   2   2   2   0   0   2   0   0   0   2   2   2   0   2   0   2   0   0   2   0   2   2   2   0   0   2   0   0   0   2   2   2   2   0   2   2   0   0   0   2   0   0   2   2   2   2   0   0   2   2   2   2   2   2   2   2   0   2   2   0   2   0   0   2   0   0   0   0
 MK-5-2                 2   0   2   2   2   2   0   0   2   0   0   0   2   2   2   2   2   0   0   2   2   2   2   2   2   0   0   0   2   2   2   2   0   0   0   2   2   0   0   0   2   2   0   2   2   2   0   0   0   0   0   2   0   0   2   0   0   0   2   2   2   0   0   2   2   0   2   0   0   2   0   2   2   2   0   2   0   0   0   0   0   0   0   0   0   2   0   0   0   2   2   0   2   2   2   2   2   0   2   2   0   0   0   0   2   2   2   0   0   2   2   0   2   0   0   2   2   2   0   2   0   0   0   2   0   0   0   0   0   2   2   0   2   2   2   0   0   2   0   0   0   2   2   2   0   2   0   2   2   0   2   0   2   2   2   0   0   2   0   0   0   2   2   2   2   0   2   2   0   2   0   2   0   0   2   2   2   2   2   2   2   0   2   2   2   2   2   2   0   2   2   0   2   0   0   2   0   0   0   2
 MK-5-3                 0   0   0   0   2   2   0   0   2   0   0   0   2   2   2   2   2   0   0   2   2   2   2   2   2   0   0   0   2   2   0   2   0   0   0   2   2   0   0   0   2   2   0   2   2   2   0   0   0   0   0   0   0   0   2   0   0   0   2   2   2   0   0   2   2   0   2   0   0   2   2   2   2   2   0   2   0   2   0   2   0   0   0   0   0   2   0   0   0   2   2   0   2   2   2   2   2   0   2   2   0   0   0   0   0   2   2   0   0   0   0   0   2   0   0   2   2   2   0   2   0   2   0   2   0   0   2   0   0   2   2   0   2   2   2   2   0   2   0   2   0   2   2   2   0   2   2   2   2   0   2   2   2   2   2   2   0   2   0   2   0   2   2   2   2   0   2   2   0   2   0   2   0   0   2   2   2   2   2   2   2   2   0   2   2   2   0   2   0   2   2   0   2   0   0   2   0   0   0   2
 MK-5-4                 0   0   0   0   2   2   0   0   2   0   0   0   2   2   2   0   2   0   0   2   2   2   2   2   2   0   0   0   2   2   0   2   2   0   0   2   2   0   2   0   2   0   0   2   2   2   0   0   0   0   0   0   0   0   2   0   0   2   2   2   2   0   2   2   2   0   2   0   0   2   2   2   2   2   0   2   0   2   0   2   2   0   0   0   0   2   0   0   0   2   2   0   2   0   2   2   2   0   2   2   0   0   0   0   0   2   2   0   0   0   0   0   2   0   0   2   2   2   0   2   0   2   0   2   2   0   2   0   0   2   2   0   2   2   2   2   0   2   0   2   0   2   2   2   0   2   2   2   2   0   2   2   2   2   2   2   0   2   0   2   0   0   2   2   2   0   0   2   0   2   0   0   0   0   2   2   2   2   0   2   2   2   0   2   2   2   0   0   0   2   2   0   2   0   0   2   0   0   0   2
 MK-5-5                 0   0   0   2   2   2   0   0   2   0   0   0   0   2   2   2   2   0   0   2   2   2   2   2   2   0   0   0   2   2   0   2   2   0   0   2   2   0   2   0   2   0   0   2   2   2   0   0   0   0   0   0   0   2   2   0   0   2   2   2   2   0   2   2   2   0   2   0   0   2   2   2   0   2   0   2   0   2   0   2   2   0   0   0   0   2   0   0   0   0   2   0   2   0   2   2   2   0   2   2   0   0   0   0   0   2   2   0   0   0   0   0   2   0   0   2   0   2   0   2   0   2   0   2   2   0   2   0   0   2   2   0   2   2   2   2   0   2   0   2   0   2   2   2   2   0   2   2   2   0   2   2   2   2   2   2   0   2   0   2   0   0   0   2   2   0   0   2   0   2   2   0   0   0   2   2   2   2   0   2   2   2   0   0   2   2   0   0   0   2   2   0   2   0   0   2   0   0   0   2
 MK-5-6                 0   0   0   2   2   2   0   0   2   0   2   2   0   2   2   2   2   0   0   2   2   2   2   2   2   0   0   0   2   2   0   2   0   0   0   2   2   0   0   0   2   0   2   2   2   2   0   0   0   0   0   0   2   2   2   0   0   2   2   2   2   0   2   2   2   0   2   0   0   2   2   0   0   2   0   2   0   2   0   2   2   0   0   0   0   2   0   0   0   2   2   0   2   0   2   0   2   0   2   2   0   2   0   2   0   2   2   0   0   0   2   0   2   0   2   2   0   2   0   2   0   2   0   2   2   0   2   0   0   2   2   0   2   2   2   2   0   2   0   2   0   2   2   2   2   0   2   2   0   0   2   2   2   0   2   2   0   0   0   2   0   0   0   0   0   0   0   2   0   2   2   0   0   0   2   0   2   2   0   2   2   2   0   0   2   2   0   0   0   2   2   2   2   0   2   0   0   0   0   2
 MK-5-7                 0   0   0   2   2   2   0   0   2   0   2   2   0   2   2   2   2   0   0   2   2   2   2   2   2   0   0   0   2   2   0   2   0   0   2   2   2   0   0   0   2   0   2   2   2   2   0   0   0   0   0   0   2   2   2   0   0   2   2   2   2   0   0   2   0   0   2   0   0   2   2   0   0   2   0   2   0   2   0   2   2   0   2   0   2   2   0   0   0   2   2   0   0   0   0   2   2   0   2   2   0   2   2   2   0   2   2   2   0   0   2   0   2   0   2   0   0   2   0   2   0   2   2   0   2   0   2   0   0   2   2   0   2   2   2   2   0   2   0   2   0   2   2   2   2   0   2   2   0   0   2   2   2   0   2   2   0   0   0   2   0   0   0   0   0   0   0   2   0   2   2   0   0   0   2   0   2   2   0   2   0   2   0   0   2   2   0   2   0   0   2   2   2   0   2   0   0   0   0   2
 MK-5-8                 0   0   0   2   2   2   0   0   2   0   0   2   0   2   2   2   2   0   0   2   2   2   2   2   2   0   0   0   2   0   0   2   2   0   2   0   2   0   2   0   0   0   2   2   0   2   0   0   0   0   0   2   2   2   2   0   0   2   2   2   2   0   0   2   0   0   2   0   0   2   2   0   0   2   0   2   0   2   0   2   2   0   0   0   2   2   0   0   0   2   2   0   0   0   0   2   2   0   2   2   0   2   2   2   0   2   2   2   0   0   2   0   2   0   2   0   0   2   0   2   0   2   2   2   2   0   0   0   0   2   2   0   2   2   0   2   0   2   0   2   0   2   2   2   0   2   2   0   2   0   2   2   2   0   2   2   0   2   0   2   0   0   0   0   0   0   0   2   0   2   2   0   0   2   0   0   2   2   0   2   0   2   0   0   2   2   0   2   0   0   2   2   2   0   2   0   0   0   0   2
 MK-5-9                 0   0   2   2   2   2   0   0   2   0   0   2   2   2   2   2   2   0   0   0   0   0   2   2   2   0   0   0   2   2   0   2   2   0   2   0   2   0   2   0   0   0   2   2   2   2   0   0   0   0   0   2   0   2   2   0   0   2   2   2   2   0   0   2   0   0   2   0   0   2   2   0   0   2   0   2   0   2   0   0   2   0   0   0   2   2   0   0   0   2   2   0   0   0   0   2   2   0   2   2   0   2   2   2   0   2   2   2   0   2   2   0   2   0   2   0   0   2   0   2   0   2   2   2   2   0   0   0   2   2   2   0   2   2   0   2   0   2   0   2   0   2   2   2   0   2   2   2   0   0   2   0   2   2   2   0   0   2   0   2   0   0   0   0   0   0   0   2   0   0   2   0   0   2   0   2   0   2   0   2   0   2   0   0   2   2   2   2   0   0   2   2   2   0   2   0   0   0   0   2
 MK-5-10                0   0   2   2   2   2   0   0   2   0   0   0   2   2   2   2   2   0   0   0   0   0   2   2   2   0   0   0   2   2   0   2   2   0   2   0   2   2   2   0   0   0   2   2   2   2   0   0   0   0   0   2   0   0   2   0   0   2   2   2   2   0   0   2   0   0   2   0   0   0   2   0   0   2   0   2   0   2   0   0   2   0   0   0   2   2   0   0   2   2   2   2   2   0   0   2   2   0   2   2   0   2   2   0   0   2   2   2   0   2   2   2   0   0   2   0   0   2   0   2   0   2   2   2   2   0   0   2   2   2   2   0   2   2   2   2   2   2   0   2   0   0   2   2   0   2   2   2   0   2   2   0   2   0   2   0   0   0   0   2   0   2   0   0   0   0   0   2   0   0   0   0   0   2   0   2   2   2   0   2   0   0   0   0   2   2   2   2   0   0   2   2   0   0   2   0   0   0   0   2
 MK-5-11                0   0   2   0   2   2   0   0   2   0   0   0   0   2   2   2   2   0   0   0   0   0   2   2   2   0   0   0   0   2   0   2   0   0   0   0   2   2   2   0   0   0   2   2   2   0   0   0   0   0   0   0   0   0   2   0   0   2   2   2   2   0   0   2   0   0   2   0   0   0   2   0   0   2   0   2   0   2   0   0   2   0   0   0   2   0   0   0   2   2   2   2   0   0   0   2   2   2   2   2   0   2   2   0   0   2   2   2   0   2   2   2   0   0   2   0   0   2   0   2   0   2   2   2   2   0   2   2   2   2   2   0   2   2   0   2   2   2   0   2   0   0   2   2   0   2   2   2   0   2   2   0   2   0   2   0   0   0   0   2   0   2   0   0   0   0   0   2   0   0   0   0   0   2   0   2   0   2   2   2   2   0   0   0   2   2   2   2   0   0   2   2   0   0   2   0   0   0   0   2
 MK-5-12                0   0   2   0   2   2   0   0   0   0   0   0   0   2   2   2   0   0   0   0   0   0   2   2   0   2   0   0   0   2   0   2   0   0   0   0   2   2   2   0   0   0   2   2   2   0   0   0   0   0   0   0   0   0   2   0   0   2   2   0   2   0   0   2   0   0   2   0   0   0   2   2   0   0   0   2   0   0   0   0   2   0   0   0   0   0   0   0   0   2   2   2   0   0   0   2   2   2   2   2   0   2   2   0   0   2   2   2   0   2   2   2   0   0   2   0   2   2   0   0   0   0   2   2   0   0   2   2   2   2   0   0   2   2   0   2   2   2   0   2   2   0   2   2   0   2   2   2   0   2   2   2   2   0   2   0   0   0   0   2   0   2   0   0   2   0   0   2   0   0   0   0   0   2   0   2   0   2   2   0   2   0   0   0   2   2   2   2   0   0   2   2   0   0   2   2   0   0   0   2
 MK-5-13                0   2   2   0   2   0   0   0   0   0   0   2   0   2   0   0   0   0   2   0   2   0   2   2   0   2   0   0   0   2   0   2   0   0   0   0   2   2   2   0   0   0   2   2   2   0   0   0   0   0   0   0   0   0   0   0   0   2   0   0   2   0   0   2   0   0   2   0   0   0   2   2   0   0   0   2   0   0   2   0   2   2   0   0   2   0   0   2   0   2   2   2   0   0   0   2   2   2   0   2   0   2   2   0   0   2   2   2   0   2   2   2   0   0   2   0   2   0   0   0   0   0   2   2   0   0   2   2   2   2   0   0   2   2   0   2   2   2   0   2   2   0   2   2   0   0   2   2   0   2   2   2   2   0   2   0   0   0   2   0   0   2   0   2   2   2   0   2   0   0   0   0   0   2   0   0   0   2   2   2   2   0   0   2   0   2   2   2   0   0   2   2   0   0   2   2   0   0   0   2
 MK-5-14                0   2   2   0   2   0   0   0   0   0   0   2   0   2   0   0   0   0   2   0   2   0   2   2   0   0   0   0   0   2   0   2   0   0   0   0   2   2   2   0   0   0   2   2   2   2   0   0   0   0   0   0   0   0   0   0   2   2   0   0   2   0   0   2   0   0   2   0   2   0   0   2   0   0   0   2   0   0   0   0   2   2   0   0   2   0   0   2   0   2   2   2   0   2   0   2   2   2   0   2   0   2   2   0   0   2   2   2   0   2   2   2   0   2   2   0   0   0   0   0   0   0   2   2   0   2   2   2   2   2   0   0   2   2   0   2   2   2   0   2   2   0   2   2   0   0   2   2   0   2   2   2   2   0   2   0   0   0   2   2   2   2   0   2   2   2   0   2   0   0   2   0   0   0   0   0   2   0   2   2   2   0   0   2   2   2   2   2   0   0   2   2   0   0   2   2   0   0   0   0
 MK-5-15                0   2   2   0   2   0   0   0   0   0   0   2   2   0   0   0   2   0   2   0   2   0   2   0   0   0   0   0   0   2   0   2   0   0   0   0   2   2   2   0   2   0   2   2   2   2   0   0   0   0   0   0   0   0   2   0   0   2   0   0   2   0   2   2   0   0   2   0   2   0   0   2   0   2   0   2   0   0   0   0   2   2   0   0   2   0   0   2   0   0   2   2   0   2   2   2   2   2   0   0   0   2   2   0   0   0   2   2   0   2   2   2   0   2   2   0   0   0   0   0   0   0   0   2   0   2   2   0   0   2   0   0   2   2   0   2   2   2   0   0   2   0   2   0   0   0   2   2   2   2   2   2   2   0   0   0   0   0   2   2   2   2   0   2   2   2   0   2   0   2   2   0   0   0   0   0   2   0   2   2   2   2   2   2   2   2   2   2   0   2   2   2   0   0   2   2   0   0   0   0
 MK-5-16                0   2   2   0   2   2   0   0   2   0   0   2   2   0   0   0   2   0   2   0   2   0   2   0   0   0   0   0   0   2   0   2   0   0   2   0   2   2   2   0   2   0   2   2   2   2   0   2   0   0   0   0   0   0   2   0   0   2   0   0   2   0   2   2   0   0   2   0   0   2   0   2   0   2   0   2   0   0   0   0   2   2   0   0   2   0   0   2   0   0   2   2   0   2   2   0   2   2   0   0   0   0   2   2   0   0   2   2   0   2   2   2   0   2   2   0   0   0   0   0   0   2   0   0   0   2   2   2   0   0   0   2   2   2   0   2   2   2   0   0   2   0   2   0   0   0   2   2   2   0   2   2   2   0   0   0   0   0   2   2   2   2   0   2   2   2   0   2   0   2   2   0   0   0   2   0   2   0   2   2   0   0   2   2   2   0   2   2   0   2   2   2   0   0   2   2   0   0   0   0
 MK-6-1                 0   0   2   0   2   2   0   0   2   0   2   2   2   2   0   2   2   2   2   2   2   2   2   0   2   2   0   0   0   2   0   0   0   0   2   2   2   0   0   0   0   2   2   0   0   2   0   2   2   0   2   0   2   2   2   2   2   2   0   2   2   0   2   0   0   0   0   0   2   0   2   2   0   0   0   2   0   0   2   2   2   0   0   0   0   0   2   0   2   0   2   2   0   2   0   2   0   2   2   0   2   2   2   0   0   2   2   0   0   0   2   0   0   2   0   0   2   2   2   2   2   2   2   2   2   2   0   2   0   0   0   2   0   0   2   2   0   0   0   0   2   2   2   2   0   2   2   2   2   0   2   2   0   2   0   0   2   2   0   0   2   0   2   2   0   2   0   2   0   0   2   0   2   0   2   2   2   0   2   0   2   0   2   2   0   2   2   0   0   0   0   0   0   2   2   0   2   2   0   2
 MK-6-2                 0   0   2   0   2   2   0   0   2   0   2   2   2   0   0   2   2   2   2   2   2   0   2   0   2   2   0   0   0   2   0   2   0   0   2   2   2   2   0   0   0   0   2   0   0   0   0   2   2   0   2   0   2   2   2   2   2   2   0   2   2   0   2   0   0   0   0   0   2   0   2   2   0   0   0   2   0   0   0   2   2   0   0   0   0   0   2   0   2   0   0   2   0   2   0   2   0   2   2   0   2   2   2   0   0   2   2   2   0   0   2   2   0   2   0   0   2   2   2   2   2   2   2   2   2   2   0   2   0   0   0   2   0   0   2   2   0   0   0   0   2   2   2   2   2   2   2   2   2   0   2   2   0   2   0   0   2   2   0   0   2   0   2   2   0   2   0   2   0   2   2   0   2   0   2   2   2   0   2   0   2   0   0   2   0   2   2   0   0   0   2   0   0   2   2   0   2   2   2   2
 MK-6-3                 0   0   2   0   2   2   0   0   2   0   2   2   0   0   0   2   2   2   2   2   2   0   2   0   2   0   0   0   0   2   0   2   0   0   2   0   2   2   0   2   0   2   2   0   0   0   0   2   2   0   2   0   2   2   2   2   2   2   0   2   2   0   2   0   0   0   0   0   2   0   2   2   0   0   0   2   2   0   0   2   0   0   0   0   0   0   2   0   2   0   0   2   0   2   2   2   0   2   2   0   2   2   2   0   0   2   2   2   0   0   2   0   0   2   0   0   2   0   2   2   2   0   2   2   2   2   0   2   0   0   0   2   0   0   2   2   0   0   0   0   2   2   2   2   2   2   2   2   2   0   2   2   0   2   0   0   2   2   0   0   2   0   2   2   0   2   0   2   2   2   2   0   2   0   2   2   2   2   2   0   2   0   0   2   0   2   2   0   0   0   2   0   0   2   2   0   2   2   0   2
 MK-6-4                 0   0   2   0   2   2   0   0   2   0   0   2   0   0   0   2   2   2   0   2   2   0   2   2   2   0   2   0   0   2   0   2   0   2   2   0   2   2   0   2   0   2   2   0   0   0   0   2   2   0   2   0   0   2   2   2   2   2   0   2   2   2   2   0   0   2   0   0   2   2   2   0   0   0   0   2   2   0   0   2   0   2   0   0   0   0   2   0   2   0   0   2   0   2   2   2   0   2   2   0   2   2   2   0   0   2   2   2   0   0   2   0   2   2   2   0   2   0   2   2   2   0   2   2   2   2   0   2   0   0   0   2   0   0   2   2   0   0   0   0   2   2   2   0   0   2   2   2   2   0   2   2   0   0   0   0   2   2   0   0   2   0   2   2   2   0   0   2   2   0   2   0   2   0   2   2   2   2   2   0   2   0   0   2   0   2   2   0   0   0   2   0   0   2   2   0   2   2   0   2
 MK-6-5                 0   2   2   0   2   2   0   2   2   0   0   2   0   0   0   2   2   2   0   2   2   0   2   2   2   0   2   0   0   2   0   2   0   2   2   0   2   2   0   2   0   2   2   0   0   0   0   2   2   2   2   0   0   2   2   2   0   2   0   2   2   2   2   2   0   2   2   2   2   2   2   0   0   0   0   2   2   0   0   2   0   2   0   0   0   0   2   0   2   0   0   2   0   2   2   2   0   2   2   0   2   2   2   0   2   2   0   2   0   0   2   0   0   2   2   0   2   0   2   2   2   0   2   2   2   0   0   2   0   0   0   2   0   2   2   2   0   2   0   0   0   2   2   0   0   2   2   2   2   0   0   2   0   0   0   0   2   2   0   0   2   0   2   2   2   0   2   2   2   0   2   0   2   0   2   2   2   2   2   0   2   0   0   2   2   0   2   0   0   0   2   0   0   2   2   0   2   2   0   2
 MK-6-6                 0   2   2   0   2   2   0   2   2   0   0   0   0   0   0   2   2   2   0   2   2   0   0   2   2   0   2   0   0   2   0   2   0   2   2   0   2   2   2   2   2   2   2   0   0   2   0   2   2   2   2   0   0   2   2   2   0   2   0   2   2   2   2   2   0   2   2   2   0   2   2   0   0   0   0   2   0   0   0   2   0   2   0   0   0   0   2   0   2   0   0   2   0   2   2   0   0   2   2   2   2   2   2   0   2   2   0   2   0   0   2   0   0   2   2   0   2   0   2   2   2   0   2   0   2   0   0   2   0   0   0   2   0   2   2   0   0   2   0   0   0   2   2   0   0   2   2   2   2   0   0   2   0   0   0   2   2   2   0   0   2   0   2   2   2   0   2   2   0   0   0   0   2   0   2   2   2   2   2   0   2   0   0   2   2   0   2   0   0   0   2   0   2   2   2   0   2   2   2   2
 MK-6-7                 0   0   2   0   2   2   0   2   2   0   0   0   0   2   0   2   2   2   0   2   2   2   0   2   2   0   2   2   0   2   0   2   0   2   2   0   2   2   2   2   2   2   2   0   2   2   0   2   2   2   2   2   0   2   2   2   0   2   0   2   2   2   2   0   0   2   2   2   2   2   2   0   0   0   2   2   0   0   0   2   0   2   0   0   0   0   2   0   2   0   0   2   0   2   2   0   0   0   2   2   2   2   2   0   2   2   0   2   2   0   2   0   0   2   2   0   2   0   2   0   2   0   2   0   2   0   0   2   2   0   0   2   0   2   2   0   0   2   0   0   0   2   0   0   0   2   2   2   2   0   0   2   2   0   0   2   2   2   0   0   2   0   2   2   0   0   2   2   0   0   2   0   2   0   2   2   2   2   2   2   2   0   0   2   2   0   2   0   0   0   2   0   0   2   2   0   2   2   2   2
 MK-6-8                 0   0   2   0   2   2   0   0   2   0   0   0   0   0   0   2   2   2   0   2   2   2   0   2   2   0   2   0   0   0   0   2   0   2   2   0   2   2   2   2   2   0   2   0   2   2   0   0   0   0   2   2   0   0   2   2   0   2   0   2   2   2   2   2   2   2   2   2   2   2   0   0   0   0   2   0   0   0   2   2   0   2   0   0   0   0   2   0   2   0   0   2   0   2   2   0   0   0   2   2   2   2   2   0   2   2   0   2   2   2   2   0   0   2   2   0   2   0   2   0   2   0   2   2   2   0   2   2   2   2   0   2   0   2   2   0   0   2   2   0   0   2   0   0   0   2   2   2   2   0   0   2   2   0   0   2   2   2   0   0   2   0   0   2   0   0   2   0   0   0   2   0   2   2   2   2   2   2   2   2   0   0   0   2   2   0   2   0   0   0   2   2   0   2   2   0   2   2   2   0
 MK-6-9                 0   0   2   0   0   2   0   0   2   0   0   0   0   0   0   2   2   2   0   2   2   2   0   2   2   0   2   0   0   0   0   0   0   2   2   0   2   2   2   2   0   0   2   0   2   2   0   0   0   0   2   2   0   2   2   2   2   0   0   2   2   2   2   2   2   2   2   2   2   2   0   0   0   0   0   0   0   0   2   2   2   2   0   0   0   0   2   0   2   0   2   2   2   2   2   0   0   0   2   2   0   2   2   0   2   2   0   2   2   0   2   0   0   2   2   0   2   0   2   0   2   0   2   2   2   0   2   2   0   2   0   2   0   2   2   0   0   0   0   0   0   2   0   0   0   2   2   2   2   0   0   2   2   0   0   2   2   2   0   0   2   0   0   2   0   0   2   0   2   0   2   0   2   2   2   2   2   2   2   2   0   0   0   2   2   0   2   0   0   0   2   2   2   2   2   0   2   2   2   0
 MK-6-10                0   0   2   0   0   0   0   0   2   0   0   0   2   0   0   2   2   2   0   2   2   2   0   2   2   0   2   0   0   0   0   0   0   2   2   2   2   2   2   2   0   0   2   0   2   2   0   0   2   0   2   2   0   2   2   2   2   0   0   2   2   0   2   0   2   2   2   2   2   2   0   0   0   0   0   0   2   0   2   2   0   2   0   0   0   0   0   0   2   0   0   2   2   2   2   0   0   0   2   0   0   2   2   0   2   2   0   2   2   0   2   0   0   2   2   0   2   0   2   0   2   0   2   2   2   0   2   2   0   0   0   0   0   2   2   0   0   0   0   0   0   2   0   0   0   2   2   2   2   2   0   0   2   0   0   2   2   2   0   0   2   0   2   2   0   0   2   0   2   0   2   0   2   2   2   2   2   2   2   2   0   0   0   2   2   0   2   0   0   0   2   2   2   0   0   0   2   2   2   0
 MK-6-11                0   0   2   0   0   0   0   0   2   0   0   2   2   2   0   2   2   2   0   2   2   2   2   2   2   0   0   0   0   0   0   0   0   2   2   2   2   2   2   2   0   0   2   2   2   0   0   0   2   0   2   2   0   2   2   2   2   0   0   2   2   0   2   0   2   2   0   2   2   2   2   0   0   0   0   0   2   0   2   0   0   2   0   0   0   0   0   0   2   0   2   2   2   2   0   0   0   0   0   0   0   2   2   0   2   2   0   2   0   0   2   2   0   2   2   0   2   0   2   0   2   0   2   2   2   0   2   2   0   0   0   0   0   2   2   2   0   0   0   0   0   2   0   0   0   2   0   2   2   2   0   0   2   0   0   2   2   2   0   0   2   0   2   2   0   0   2   0   2   0   2   0   0   2   2   2   2   2   2   2   0   0   0   2   2   0   2   0   0   0   2   2   2   0   0   2   2   2   2   0
 MK-6-12                0   0   2   0   0   0   0   0   2   0   0   2   2   2   0   2   2   0   0   2   0   2   0   2   0   0   0   0   0   0   0   0   0   2   2   2   2   2   2   2   0   0   2   2   2   0   0   0   2   0   2   0   0   2   2   2   0   0   0   2   2   0   2   0   2   0   0   2   2   2   2   0   0   2   0   0   2   0   2   0   2   2   0   0   0   0   0   0   2   0   2   2   2   2   0   0   0   0   0   0   0   0   0   0   2   2   0   2   0   0   2   2   0   2   2   0   2   0   2   0   2   0   2   0   2   0   2   0   0   0   0   0   0   2   0   2   0   0   0   0   0   2   0   0   0   2   0   2   0   2   0   0   2   0   0   2   2   2   0   0   2   0   2   2   0   2   0   0   2   0   2   0   0   2   2   2   2   2   2   2   0   0   0   2   2   0   2   0   0   0   2   2   2   0   0   2   2   2   2   2
 MK-6-13                2   0   2   0   0   0   0   0   2   0   0   2   0   2   0   2   2   0   0   2   0   2   0   2   0   0   0   0   0   0   0   0   0   2   2   2   2   2   0   2   0   0   2   2   2   0   0   0   0   0   2   0   0   2   0   2   0   0   0   2   2   0   2   0   2   0   0   2   2   2   2   0   0   2   0   0   2   0   2   0   2   2   0   2   0   0   0   0   2   0   2   2   2   2   0   0   0   0   0   0   0   0   0   0   2   2   0   2   0   0   2   2   0   2   2   0   2   0   2   0   2   0   2   0   2   0   2   0   0   2   2   0   0   2   0   2   2   0   0   0   0   2   0   0   2   2   0   2   0   2   0   0   2   0   0   2   0   2   0   0   2   0   0   2   2   2   2   0   2   0   2   0   0   2   2   2   2   2   2   2   0   0   2   2   2   0   2   0   0   0   2   2   2   0   0   2   2   2   2   2
 MK-6-14                2   0   2   0   0   0   0   0   2   0   0   2   0   2   0   2   2   0   0   2   0   2   0   2   0   2   0   0   0   0   0   0   0   2   2   2   2   2   0   2   0   0   2   2   2   0   0   0   0   0   2   0   2   2   0   2   0   0   0   2   2   0   2   0   2   0   0   2   2   2   2   0   0   2   0   2   2   0   0   2   2   2   0   2   0   0   0   0   2   0   2   2   2   2   0   0   0   0   0   0   2   0   0   0   0   2   0   2   2   0   2   2   0   2   2   0   2   0   2   0   2   0   0   0   2   0   2   0   0   2   0   0   0   2   0   2   2   0   0   0   2   2   0   0   2   2   0   2   0   2   0   0   2   0   0   2   0   2   0   0   2   0   0   2   2   2   0   0   2   0   2   0   0   2   2   2   2   2   2   2   0   2   2   2   2   0   2   0   0   0   2   2   2   0   0   2   2   2   2   2
 MK-6-15                2   0   2   0   0   0   0   0   2   0   0   2   2   2   2   2   2   0   2   0   0   2   0   0   0   2   0   0   0   0   0   0   2   2   2   2   2   2   2   2   0   0   2   2   2   0   0   0   0   0   2   0   2   2   0   2   0   0   0   2   2   0   2   0   2   0   0   2   2   2   2   0   0   2   0   2   2   0   0   2   0   2   0   2   0   0   0   0   0   0   2   2   2   2   0   0   0   0   0   0   2   0   0   2   2   2   0   2   2   0   2   2   0   2   2   0   2   0   2   0   2   0   0   0   2   0   2   0   0   0   0   0   0   2   0   2   0   0   0   0   0   2   0   0   2   2   0   2   0   2   0   0   2   0   0   2   0   2   0   0   2   0   0   2   2   2   0   0   2   0   2   0   0   2   0   2   2   2   2   2   0   2   2   2   2   2   2   2   0   0   2   0   2   0   2   2   2   2   2   0
 MK-6-16                2   0   2   0   2   0   0   0   2   0   0   2   2   2   2   2   0   2   2   0   0   2   0   0   0   2   0   2   0   0   0   0   2   2   0   2   2   2   2   2   0   0   2   2   2   0   0   0   0   0   2   0   2   2   0   2   0   2   2   2   2   0   2   0   2   0   0   2   2   2   2   0   0   2   0   2   2   0   0   2   0   0   0   2   0   0   0   0   0   0   2   2   2   2   0   0   0   0   0   0   0   0   0   2   2   2   0   2   2   0   2   2   0   2   2   0   2   0   2   0   2   0   0   0   2   2   2   0   2   0   0   0   0   2   0   2   0   0   0   0   0   2   0   0   2   2   0   2   0   2   2   0   2   0   0   0   0   2   0   0   0   0   0   2   2   2   0   0   2   0   0   0   0   2   2   2   2   2   2   2   0   2   2   2   0   2   2   2   0   0   2   0   2   0   2   2   2   2   2   0
 
!****************************************** Phenotypic Data **********************************************************
!-100.0 is resevred for missing phenotype
SimulatedTrait1        10.9640    6.5487    9.1685    9.7986   11.0492   12.6135   11.4369    7.5574   11.8197   10.6821    8.0476    9.5355    8.4300    8.0860    9.0440    9.2020    9.0221   11.7385    9.7970   10.7818   10.7640    9.6038    9.2796    9.4245    9.6713    9.4902    8.2114    9.9374   10.3426    9.9420    8.2866   11.0330    8.6579    9.2034    8.7843   11.6303   10.8457    6.7412   11.3611    9.2678   12.1951   11.1646    9.1718    8.9832   11.0799   10.3218    9.8821    9.0749   10.3435   11.4798   11.1726   10.3864    7.0444    6.8880    9.7007    7.9085    9.4613   11.1062   11.0486    9.8300   11.2863    8.7379   12.0021    9.8608    9.1084    8.5830    9.5898    9.6610    9.5659    9.8000   11.9403    9.5066   13.5114    7.9874    8.5650    9.3323    7.7032   12.6611    9.5283    9.3401   12.7026   10.0970   10.4680    8.8175   11.7928   10.0997   11.2205   10.1787   12.1788    9.4986   11.5916    9.4578    9.7331    9.8955   12.7771    8.5482   10.7000    9.7702   10.5241   10.4386    9.4111   11.2273   10.2088    9.8025    9.3714    8.5823    9.8325    9.0085   10.4850    7.7214    8.5828   11.5384   10.8185    6.1430    9.5390    8.2251    9.9605   11.2179    7.0054    9.6957    8.2907   10.1338   11.3248    7.0162    9.3290   10.3315   10.6937   10.0022   10.5358   10.7995   11.5945   10.3102   10.6162    8.9442    8.4097   11.4403    7.9190   11.6281   10.4360    8.9367    9.8798    9.9557   10.8173   10.3095   11.1937   11.3075    9.9562   14.6524   10.0818    8.8138    8.9910   10.9781   11.2081   10.0348   10.1904   12.5318    9.5195    9.9215    7.3123    9.1757   10.5351    8.9396    7.6981   12.3729    9.2080   10.4968    9.9706    9.1828    9.1137   12.2418    8.5127   11.9031   11.0498    9.4603   10.6241   10.9533   10.1509   12.6572   12.2736   10.9775   10.9913   10.3056    7.7608    8.3089   11.5417   12.0590    9.1721    8.2974   10.4215   11.3681    9.9212    8.2874    9.9105    7.9084    7.4424   10.4239    9.8552    8.6640    8.3316    9.5709
SimulatedTrait2        11.8064   13.3932   14.8740   17.5647   16.8615   16.0061   14.5903   12.4825   17.1522   12.4401   13.7302   13.7973   16.2770   15.1707   14.3065   11.8493   15.7190   15.3003   11.6778   15.9616   15.8258   16.6187   14.2283   16.6941   15.3866   13.0690   15.3937   11.3688   18.0020   14.7167   15.2585   15.5484   14.8735   15.6089   13.3994   18.3303   16.7366   15.4377   12.7273   13.4751   16.3598   14.5846   14.9551   14.9486   15.0799   12.6879   16.8136   13.0763   12.5014   12.1079   14.1278   13.5645   13.7973   14.2980   15.1450   14.6793   14.6246   16.1060   14.7710   14.1779   18.7925   11.0363   14.5958   14.7874   14.5378   13.5671   14.2741   13.1911   14.0213   17.8090   15.1254   16.5808   14.7688   16.3452   14.6758   16.4211   14.5912   14.7679   13.4043   16.8687   14.8320   16.1898   15.7434   16.2702   13.0723   15.8570   14.3551   15.6325   13.8336   14.4841   15.3669   14.6995   15.5899   13.9249   14.7835   15.4414   13.9721   15.7524   15.9378   15.6921   14.3405   14.8412   14.6417   14.5183   14.7329   16.3523   13.3321   16.2051   13.7550   11.7957   13.3182   14.8599   14.5363   12.7364   13.1470   14.5884   16.4916   13.4369   14.2427   18.1719   16.1204   15.0730   13.4328   15.2663   14.3982   16.1639   14.0976   17.1240   13.7869   15.7482   14.8799   13.3847   15.6442   17.4623   14.7726   17.0894   14.2019   14.9586   14.8503   16.1574   16.7655   16.1836   15.4491   15.9171   17.0040   14.5372   15.8330   14.7807   15.9614   15.2215   15.6252   13.8875   14.2009   16.8389   14.3190   15.5622   14.7039   16.4995   14.2414   15.5757   14.2375   12.2359   15.7741   15.1797   14.9895   14.4295   14.6865   13.9135   15.2321   15.8672   16.2392   14.7327   16.5437   13.9574   15.9505   13.5990   12.2446   15.7612   15.2655   16.2630   14.3877   13.7616   14.6251   15.9884   15.7074   12.4959   16.3486   16.7425   16.0976   16.6395   15.9489   15.6585   14.3557   14.1896   15.6202   15.4492   13.4403   12.9647   14.4062   15.0652
 
