# Supplementary material for: Inclusive Composite Interval Mapping of QTL by Environment Interactions in Biparental Populations
Source: PLoS One. 2015 Jul 10;10(7):e0132414. doi: 10.1371/journal.pone.0132414 (PMC4498613; doi:10.1371/journal.pone.0132414)
Supplement: S3 File — (ZIP) [file pone.0132414.s003.zip › Simulation for unliked model/Simulated popualtions/run_00039.met]

!**********************Note: lines staring with "!" are remarks and will be ignored in the program********************
!*********************************General Information**********************************
!Assuming F1 = P1 x P2, populations available in QTL IciMapping are: 
!  1, P1BC1F1 = P1 x F1, the first backcrossing where P1 is used as the recurrent parent;
!  2, P2BC1F1 = P2 x F1, the first backcrossing where P2 is used as the recurrent parent;
!  3, F1DH, F1-derived doubled haploids; 
!  4, RIL or F1RIL, recombination inbred lines through the repeated selfing of F1;
!  5, P1BC1RIL, recombination inbred lines through the repeated selfing of P1BC1F1;
!  6, P2BC1RIL, recombination inbred lines through the repeated selfing of P2BC1F1;
!  7, F2, the selfing generation of F1;
!  8, F3, the selfing generation of F2;
!  9, P1BC2F1, the second backcrossing where P1 is used as the recurrent parent; 
! 10, P2BC2F1, the second backcrossing where P2 is used as the recurrent parent;
! 11, P1BC2RIL, recombination inred lines through the repeated selfing of P1BC2F1; 
! 12, P2BC2RIL, recombination inred lines through the repeated selfing of P2BC2F1; 
! 13, P1BC1F2, the selfing generation of P1BC1F1; 
! 14, P2BC1F2, the selfing generation of P2BC1F1; 
! 15, P1BC2F2, the selfing generation of P1BC2F1; 
! 16, P2BC2F2, the selfing generation of P2BC2F1; 
! 17, P1BC1DH, P1BC1F1-derived doubled haploids; 
! 18, P2BC1DH, P2BC1F1-derived doubled haploids; 
! 19, P1BC2DH, P1BC2F1-derived doubled haploids; 
! 20, P2BC2DH, P2BC2F1-derived doubled haploids; 
   3      !Mapping Population (see remarks above)
   2      !Mapping Function (1 for Kosambi; 2 for Haldane; 3 for Morgan)
   2      !Marker Space Type (1 for intervals; 2 for positions)
   1      !Marker Space Unit(1 for centiMorgans; 2 for Morgan)
   6      !Number of Chromosomes (or Linkage Groups)
 200      !Size of the mapping population
   2      !Number of environments
 
!***************************************** Chromosomes and Linkage Maps **********************************************
!Chromosome                 NumMarkers
-CH1                        16
-CH2                        16
-CH3                        16
-CH4                        16
-CH5                        16
-CH6                        16
!Linkage map (Marker name followed by position or the interval length)
 MK-1-1                1     0.000
 MK-1-2                1    10.000
 MK-1-3                1    20.000
 MK-1-4                1    30.000
 MK-1-5                1    40.000
 MK-1-6                1    50.000
 MK-1-7                1    60.000
 MK-1-8                1    70.000
 MK-1-9                1    80.000
 MK-1-10               1    90.000
 MK-1-11               1   100.000
 MK-1-12               1   110.000
 MK-1-13               1   120.000
 MK-1-14               1   130.000
 MK-1-15               1   140.000
 MK-1-16               1   150.000
 MK-2-1                2     0.000
 MK-2-2                2    10.000
 MK-2-3                2    20.000
 MK-2-4                2    30.000
 MK-2-5                2    40.000
 MK-2-6                2    50.000
 MK-2-7                2    60.000
 MK-2-8                2    70.000
 MK-2-9                2    80.000
 MK-2-10               2    90.000
 MK-2-11               2   100.000
 MK-2-12               2   110.000
 MK-2-13               2   120.000
 MK-2-14               2   130.000
 MK-2-15               2   140.000
 MK-2-16               2   150.000
 MK-3-1                3     0.000
 MK-3-2                3    10.000
 MK-3-3                3    20.000
 MK-3-4                3    30.000
 MK-3-5                3    40.000
 MK-3-6                3    50.000
 MK-3-7                3    60.000
 MK-3-8                3    70.000
 MK-3-9                3    80.000
 MK-3-10               3    90.000
 MK-3-11               3   100.000
 MK-3-12               3   110.000
 MK-3-13               3   120.000
 MK-3-14               3   130.000
 MK-3-15               3   140.000
 MK-3-16               3   150.000
 MK-4-1                4     0.000
 MK-4-2                4    10.000
 MK-4-3                4    20.000
 MK-4-4                4    30.000
 MK-4-5                4    40.000
 MK-4-6                4    50.000
 MK-4-7                4    60.000
 MK-4-8                4    70.000
 MK-4-9                4    80.000
 MK-4-10               4    90.000
 MK-4-11               4   100.000
 MK-4-12               4   110.000
 MK-4-13               4   120.000
 MK-4-14               4   130.000
 MK-4-15               4   140.000
 MK-4-16               4   150.000
 MK-5-1                5     0.000
 MK-5-2                5    10.000
 MK-5-3                5    20.000
 MK-5-4                5    30.000
 MK-5-5                5    40.000
 MK-5-6                5    50.000
 MK-5-7                5    60.000
 MK-5-8                5    70.000
 MK-5-9                5    80.000
 MK-5-10               5    90.000
 MK-5-11               5   100.000
 MK-5-12               5   110.000
 MK-5-13               5   120.000
 MK-5-14               5   130.000
 MK-5-15               5   140.000
 MK-5-16               5   150.000
 MK-6-1                6     0.000
 MK-6-2                6    10.000
 MK-6-3                6    20.000
 MK-6-4                6    30.000
 MK-6-5                6    40.000
 MK-6-6                6    50.000
 MK-6-7                6    60.000
 MK-6-8                6    70.000
 MK-6-9                6    80.000
 MK-6-10               6    90.000
 MK-6-11               6   100.000
 MK-6-12               6   110.000
 MK-6-13               6   120.000
 MK-6-14               6   130.000
 MK-6-15               6   140.000
 MK-6-16               6   150.000
!*********************************** Marker Types ********************************************************************
!Co-dominant marker: When heterozygote F1 is present, P1 is coded as 2, F1 is coded as 1, and P2 is coded as 0; Otherwise, P1 is coded as 2, and P2 is coded as 0. 
!Dominant marker: When heterozygote F1 is present, P1 and F1 are coded as 12, and P2 is coded as 0; Otherwise, P1 is coded as 2, and P2 is coded as 0.  
!Recessive markers: When heterozygote F1 is present, P1 is coded as 2, and F1 and P2 are coded as 10; Otherwise, P1 is coded as 2, and P2 is coded as 0. 
!Missing marker is coded as -1. 
 MK-1-1                 2   2   2   2   2   0   2   2   0   0   0   2   2   0   0   2   0   0   2   0   2   0   2   0   2   2   0   0   2   0   0   2   2   0   2   0   0   0   2   2   0   0   2   0   2   0   0   0   2   2   2   0   0   0   0   0   0   0   2   0   0   0   0   0   2   2   0   2   2   2   0   0   0   2   2   0   2   2   0   2   2   2   0   2   2   0   0   2   0   0   0   2   0   2   0   2   2   2   0   2   2   2   2   0   0   2   2   0   0   0   2   0   0   2   2   0   0   0   0   2   2   2   0   2   0   0   0   2   0   2   2   0   0   2   2   2   2   0   0   0   2   2   0   0   0   0   2   2   2   0   0   2   0   0   2   2   0   0   0   0   2   2   0   2   0   0   0   0   2   2   0   2   0   2   2   2   2   0   2   0   0   2   2   0   0   0   0   0   0   0   0   2   2   0   2   2   0   0   2   2
 MK-1-2                 2   2   2   2   2   0   2   2   0   0   0   2   2   0   0   2   0   0   2   0   2   0   2   0   2   2   0   0   2   0   2   2   2   0   2   0   0   0   2   2   2   0   0   0   2   2   2   0   2   2   2   0   0   0   0   0   0   0   2   0   0   0   0   2   2   2   0   2   2   2   0   0   0   2   2   0   2   2   0   2   2   2   0   2   2   0   0   2   0   0   0   2   0   2   0   0   2   2   0   2   2   0   2   0   0   2   2   0   0   0   2   0   0   2   2   0   0   0   0   2   2   2   0   2   0   0   2   2   0   2   2   0   0   2   2   2   2   2   0   0   2   2   0   0   0   0   2   2   2   0   0   2   0   0   0   2   0   0   0   0   0   0   0   2   0   0   2   0   2   2   0   2   0   2   2   2   2   0   2   0   0   2   0   0   2   0   0   0   0   0   0   2   2   0   2   2   0   0   2   0
 MK-1-3                 2   2   2   2   2   0   2   2   0   0   0   2   2   0   0   2   0   0   2   0   2   0   0   0   2   2   0   0   2   0   2   2   2   0   2   0   0   0   2   2   0   0   0   0   2   2   2   0   0   2   0   0   0   0   0   0   0   0   2   0   0   0   2   0   2   2   0   2   2   2   2   0   0   2   0   0   2   2   2   2   2   0   0   2   2   0   0   0   0   0   0   2   0   2   0   0   2   2   0   2   2   0   2   0   0   2   2   0   0   0   2   0   0   2   2   0   0   0   0   2   2   0   0   2   0   0   2   2   0   2   2   2   0   2   2   2   2   2   0   0   2   2   0   0   0   0   2   2   2   0   0   2   0   0   0   2   0   0   0   0   0   0   2   2   0   2   2   0   2   2   0   2   0   2   2   2   2   0   2   0   0   2   0   0   2   0   0   0   0   0   0   2   2   0   2   0   0   0   2   0
 MK-1-4                 0   2   2   2   0   0   2   2   0   0   0   2   2   0   0   2   0   0   2   0   2   0   0   0   2   0   0   0   2   0   2   0   2   2   2   0   0   0   2   2   0   0   0   0   2   2   2   0   0   2   2   0   0   0   0   0   0   0   2   0   2   2   2   0   0   2   0   2   2   2   2   0   0   2   0   0   2   2   0   2   2   0   0   2   2   0   0   0   0   0   0   2   0   2   0   0   2   2   0   2   2   0   2   0   0   2   2   0   0   0   2   0   0   2   2   0   0   0   0   2   2   0   2   2   0   0   2   2   0   2   2   2   0   2   2   2   2   2   2   0   2   2   0   0   0   2   2   2   2   2   0   2   0   0   2   2   0   0   0   0   2   0   2   2   0   0   0   0   2   2   0   2   0   0   2   2   2   0   2   2   2   2   0   0   2   0   0   0   0   0   2   2   2   0   2   2   0   0   2   0
 MK-1-5                 0   2   2   2   2   0   2   2   2   0   0   2   2   0   2   0   0   0   2   0   2   0   0   0   2   0   0   0   2   0   2   0   0   2   2   0   0   0   2   2   0   0   0   0   2   2   2   0   2   2   2   2   0   0   0   0   0   0   2   0   2   2   2   2   0   2   0   2   2   2   2   0   0   0   0   0   2   2   0   2   2   0   0   2   2   0   0   0   2   0   0   2   0   2   0   0   2   2   0   2   0   0   2   0   0   2   2   0   0   0   2   0   0   2   2   0   2   0   0   0   0   0   0   0   0   2   2   2   2   2   2   2   0   2   2   2   0   2   2   0   2   2   2   0   0   2   2   2   2   2   0   2   0   2   2   0   0   0   0   0   2   2   2   2   0   0   0   0   2   2   0   2   0   2   2   2   2   0   2   2   2   2   0   0   2   0   0   0   2   0   2   2   2   0   2   0   0   0   2   0
 MK-1-6                 0   2   2   2   0   0   2   2   2   0   0   2   2   0   0   0   0   0   2   0   2   0   0   0   2   0   0   0   0   0   2   0   0   2   2   0   0   0   2   0   0   0   0   0   2   2   2   0   2   2   2   0   0   0   0   0   0   0   2   0   2   2   0   2   0   0   2   2   2   2   2   0   2   0   0   0   2   0   0   2   2   2   0   2   2   0   0   0   2   0   0   2   0   2   0   0   2   2   0   2   0   0   2   0   0   0   2   0   0   0   2   0   2   2   2   2   2   2   2   0   0   2   0   0   0   2   2   2   2   2   2   2   0   2   2   0   0   2   2   2   2   2   2   0   0   2   2   2   2   2   0   0   0   2   2   0   2   0   0   2   2   2   2   2   0   0   0   0   0   2   0   2   0   2   2   2   2   0   2   2   2   2   0   0   2   0   0   0   2   0   2   2   2   0   2   0   0   0   2   2
 MK-1-7                 0   0   2   2   0   0   2   2   2   0   0   2   2   0   0   0   0   0   2   0   2   0   0   0   2   0   0   0   0   0   2   0   0   2   2   0   0   0   2   0   0   0   0   0   2   0   2   2   2   0   2   0   0   0   0   0   0   0   2   0   2   2   0   2   0   0   2   2   2   2   2   0   2   0   0   0   2   0   2   2   2   2   0   2   2   0   0   0   2   2   0   0   0   2   0   0   2   2   0   2   0   0   2   0   0   0   2   0   2   0   0   0   2   2   2   2   2   2   2   2   0   2   0   2   0   0   2   2   2   2   2   2   0   2   2   0   0   2   2   2   2   2   0   0   0   2   2   2   2   2   0   0   0   2   2   0   2   0   0   2   2   2   2   2   0   0   0   0   0   2   0   2   0   2   2   2   2   0   2   2   2   2   0   2   2   2   2   0   2   0   2   2   2   2   2   0   0   0   2   2
 MK-1-8                 0   2   0   2   0   0   2   0   2   0   0   2   2   0   0   0   0   0   2   0   2   2   0   0   2   0   0   0   0   0   2   0   0   2   2   0   2   0   2   0   0   0   0   0   2   0   2   0   2   0   2   2   0   0   0   0   0   2   2   2   2   0   2   0   0   0   2   2   2   2   2   2   2   0   2   0   2   0   2   2   2   2   0   2   2   0   2   0   2   2   0   0   0   2   0   0   2   2   0   2   0   0   2   0   0   0   2   0   2   0   0   0   2   2   2   0   2   2   2   2   0   2   2   2   0   0   2   2   2   2   2   2   2   2   2   0   0   2   2   2   2   0   0   0   0   2   2   2   2   2   0   0   0   2   2   0   2   0   0   2   2   2   2   2   2   0   0   0   0   2   0   2   0   2   2   2   2   0   2   0   2   2   0   2   2   2   2   0   0   0   2   2   2   2   2   2   0   0   2   2
 MK-1-9                 0   2   0   0   0   0   2   2   2   2   0   2   2   0   2   0   0   0   2   0   2   2   0   0   2   0   0   0   0   0   2   0   0   2   2   0   2   0   2   0   0   0   0   0   2   0   2   0   2   0   2   2   0   0   0   0   2   0   2   0   2   0   2   0   0   0   2   2   2   2   2   2   2   0   2   0   2   0   0   2   2   2   0   2   2   0   0   0   2   2   0   0   0   2   0   0   2   2   0   0   0   0   2   0   0   0   2   0   2   0   0   0   2   2   2   0   2   2   0   2   0   2   2   2   2   0   2   0   2   2   2   2   0   2   2   0   0   2   0   2   2   2   0   0   0   2   2   2   2   2   0   0   0   2   2   0   0   0   0   2   2   2   2   0   2   0   0   0   0   2   0   2   0   2   2   2   2   0   2   0   2   2   0   2   2   2   2   0   0   0   0   2   2   2   2   2   0   0   2   2
 MK-1-10                0   2   0   0   0   0   0   2   2   2   0   2   2   0   2   0   0   0   2   0   2   2   2   0   2   0   0   0   0   0   2   0   0   2   2   0   2   0   2   0   0   0   0   0   0   2   2   0   2   0   2   2   0   0   0   0   2   0   2   0   2   0   2   0   0   0   2   2   2   0   2   2   2   0   2   0   2   0   0   2   2   2   0   2   2   0   0   0   2   2   0   0   2   2   0   0   0   2   0   0   0   0   2   0   0   0   2   0   2   0   0   0   2   2   2   0   2   2   2   2   0   2   2   2   0   2   2   0   2   0   2   2   0   2   2   0   0   2   0   2   2   2   0   0   0   2   2   0   2   0   0   0   0   2   2   0   0   2   0   2   2   2   2   0   2   0   0   0   0   2   0   2   2   2   2   2   2   0   2   0   2   2   0   2   2   2   2   0   0   2   0   2   2   0   2   2   0   0   2   0
 MK-1-11                0   2   0   0   0   0   0   2   2   2   2   2   2   2   2   0   0   0   2   0   2   2   2   0   2   0   0   0   0   0   2   0   0   2   2   0   2   0   2   0   0   0   0   0   0   2   2   0   2   0   2   2   0   0   0   2   2   0   2   0   2   0   2   0   0   0   2   0   2   0   2   2   2   0   2   0   2   0   0   0   2   0   0   2   2   0   0   2   2   2   0   0   2   2   0   2   0   0   0   0   0   0   2   0   2   0   2   0   2   0   0   0   2   2   2   0   2   2   2   2   0   2   2   2   0   2   2   0   2   0   2   2   2   2   2   0   2   2   0   2   2   2   0   0   0   2   2   0   2   2   0   0   0   2   2   0   0   2   0   2   2   2   2   0   2   0   0   0   0   2   0   0   2   2   2   2   2   2   2   0   2   2   0   2   2   2   2   0   0   2   2   2   2   0   2   2   0   0   2   0
 MK-1-12                0   2   0   0   0   0   0   2   2   2   2   2   2   2   2   0   0   0   2   0   0   2   2   2   2   0   0   0   0   0   2   0   0   2   2   0   2   0   2   0   0   0   2   0   0   2   2   0   2   0   2   2   0   0   0   2   2   0   2   0   0   0   2   2   0   0   0   0   2   0   2   2   2   0   2   0   2   2   0   2   2   0   0   0   2   0   0   2   0   0   0   0   2   0   0   2   0   0   0   0   0   0   2   0   2   2   2   0   2   0   0   0   2   2   2   0   2   2   2   2   0   2   2   2   2   2   2   0   2   2   2   2   2   2   2   0   2   2   0   2   2   2   0   0   0   2   2   0   2   2   0   0   2   2   2   0   0   2   0   2   2   2   2   2   2   0   0   0   0   2   0   0   2   2   2   2   2   2   0   2   2   2   0   2   0   2   2   0   2   2   2   0   2   2   2   0   0   0   2   0
 MK-1-13                0   2   0   0   0   0   0   2   2   2   2   2   2   2   2   0   0   0   2   0   0   0   2   2   2   0   0   0   0   0   2   0   0   2   2   0   2   0   2   2   0   0   2   0   0   2   2   0   2   0   0   2   0   0   0   2   2   0   2   0   0   0   2   2   0   0   0   0   2   0   2   2   2   0   2   0   2   2   0   2   2   0   0   0   2   0   0   2   0   0   0   0   2   0   0   2   0   0   0   0   0   0   2   0   2   2   2   0   2   0   0   0   2   2   2   0   2   2   2   2   0   2   2   2   2   2   2   0   0   0   2   2   2   2   2   0   2   2   0   2   2   2   0   0   0   2   2   0   2   2   0   0   2   0   2   0   0   2   0   0   0   2   2   2   2   0   0   0   0   2   0   0   2   2   2   2   2   2   0   2   2   2   0   2   0   2   2   2   2   2   2   0   2   2   0   2   0   0   2   0
 MK-1-14                2   2   0   0   0   0   0   0   2   2   2   0   2   0   0   0   0   0   2   0   0   0   2   2   2   0   0   0   0   0   2   0   0   2   0   0   2   0   2   2   0   0   2   0   0   2   0   0   2   0   0   2   0   2   0   2   2   0   2   0   0   0   2   0   0   0   0   0   2   0   2   2   2   0   2   0   2   2   2   2   2   0   2   0   2   0   0   2   0   0   0   2   2   0   2   2   0   0   2   0   0   0   2   0   2   2   2   0   2   0   0   0   2   2   0   0   2   2   2   2   0   2   2   2   2   2   2   0   0   0   2   2   2   2   2   0   2   2   0   2   2   0   0   2   0   2   2   0   2   2   2   0   2   0   2   2   0   2   2   0   0   2   2   2   2   0   0   0   0   2   0   2   2   2   2   2   2   2   0   2   2   2   0   2   0   2   0   2   2   2   2   2   2   2   0   2   0   0   2   0
 MK-1-15                2   2   0   0   0   0   0   0   2   2   2   0   2   0   0   0   0   0   2   0   0   2   2   2   2   2   0   0   0   0   2   0   0   2   0   0   2   0   2   2   0   0   2   0   0   2   0   0   0   0   0   2   0   2   0   2   0   0   2   0   0   0   2   0   0   0   2   0   2   2   0   2   2   0   2   0   2   2   2   2   2   0   2   0   2   0   0   2   0   0   0   2   2   2   2   2   0   0   2   0   0   0   2   0   2   2   2   0   2   0   0   0   2   0   0   0   2   0   2   2   0   2   2   2   2   2   2   0   0   0   2   2   2   2   2   0   2   2   0   2   2   0   2   2   0   2   2   0   2   2   2   0   2   0   2   2   0   2   2   2   0   2   2   2   2   0   0   0   0   2   0   2   2   2   2   2   2   2   2   0   2   0   0   2   0   2   0   2   2   2   2   2   2   2   0   2   0   0   2   0
 MK-1-16                2   2   0   0   0   0   0   0   2   2   0   0   0   0   0   0   0   0   2   0   0   2   2   2   2   2   2   0   0   0   2   0   0   2   0   0   2   2   2   2   0   0   2   0   0   2   0   0   0   2   0   2   0   2   0   2   0   0   2   0   0   0   2   0   2   0   2   0   2   2   0   2   0   0   2   0   2   2   2   2   0   0   2   0   2   0   0   0   0   0   0   2   2   2   2   2   0   0   2   0   0   0   2   0   2   2   2   0   2   0   0   0   0   0   0   0   2   0   2   2   0   2   2   2   2   2   2   0   0   0   0   0   2   2   2   0   2   2   0   0   2   0   0   2   0   2   2   2   2   0   2   0   2   0   2   2   2   2   2   2   0   2   2   2   2   0   0   0   0   2   0   2   2   2   2   2   2   2   2   0   2   2   0   2   0   0   0   2   2   2   0   2   2   2   0   2   0   0   2   0
 MK-2-1                 2   0   2   2   0   0   2   2   2   2   0   2   0   2   0   2   2   2   2   2   2   2   2   2   0   2   0   0   2   2   0   2   0   2   0   2   0   2   2   0   2   2   0   0   2   2   0   2   0   2   0   2   2   2   0   0   2   0   2   2   2   2   2   0   0   2   2   0   0   2   2   2   0   0   0   2   0   2   2   2   2   0   0   0   0   2   2   0   0   0   2   0   2   0   2   2   2   2   0   2   0   2   0   2   0   2   0   0   2   2   2   0   0   0   0   2   0   0   2   2   2   0   0   2   0   2   2   0   2   2   0   0   2   0   0   0   0   2   0   0   0   2   2   0   2   0   0   0   0   0   0   0   0   0   0   2   0   0   2   0   0   2   0   0   2   2   0   0   2   2   2   2   0   0   0   2   2   2   2   2   0   2   0   2   0   2   2   0   2   2   0   2   0   2   2   0   2   2   2   2
 MK-2-2                 2   0   2   0   0   0   2   2   2   2   0   2   0   2   0   2   2   2   0   2   2   2   2   2   0   2   0   0   2   2   0   2   0   2   0   2   0   2   2   0   2   0   2   0   2   2   0   2   2   2   0   2   2   2   0   0   2   0   2   2   2   2   2   0   0   0   2   0   0   2   2   2   0   0   0   2   0   0   0   2   2   0   0   0   0   2   2   2   0   0   0   0   2   0   0   2   2   2   0   2   0   2   0   2   0   2   0   0   2   2   2   0   0   0   0   2   0   0   2   2   2   0   0   2   0   2   2   0   2   2   0   0   0   0   2   0   0   2   2   0   0   2   2   0   2   0   0   0   0   0   0   0   0   2   0   2   0   0   2   0   2   2   0   0   2   2   0   0   0   2   2   2   0   0   0   2   2   2   2   2   0   2   0   0   0   2   0   0   2   2   2   2   0   2   2   0   2   2   2   0
 MK-2-3                 2   0   0   0   0   0   2   2   2   2   0   2   0   2   0   2   2   2   0   2   2   2   2   2   2   2   0   0   2   2   0   2   0   2   0   2   0   2   2   0   2   0   2   0   2   2   0   2   2   2   0   2   0   2   0   0   2   0   2   2   2   2   2   0   0   0   0   0   2   2   2   0   0   2   0   2   0   0   0   2   2   0   0   0   0   2   2   2   0   0   0   0   2   0   0   0   2   2   0   2   0   2   0   2   0   2   0   0   2   2   2   0   0   0   0   0   0   0   2   0   2   0   0   2   0   2   0   0   2   2   0   0   0   0   0   0   0   2   2   0   0   2   2   0   2   2   0   0   0   0   0   0   0   2   2   2   0   0   0   0   2   2   0   0   2   2   0   0   0   2   2   2   0   0   0   0   2   2   2   2   0   2   0   0   0   2   0   0   2   2   2   0   0   0   2   2   2   2   2   0
 MK-2-4                 2   0   0   0   2   0   2   2   2   2   0   2   0   2   0   2   2   2   0   0   2   2   2   2   2   2   0   0   0   0   0   2   0   2   0   2   0   2   2   0   2   2   2   0   0   2   0   2   2   0   0   2   0   2   2   0   0   2   2   2   2   2   2   0   0   0   0   0   2   2   2   0   0   2   2   2   0   0   0   2   2   2   0   0   0   2   2   2   0   0   0   2   2   0   0   0   2   2   0   2   0   2   0   2   0   2   0   0   0   2   2   0   0   0   0   0   2   0   2   0   0   0   0   0   0   2   0   0   2   2   0   0   0   2   0   0   0   2   2   0   0   2   2   0   2   2   0   0   2   0   0   0   0   2   2   2   0   0   0   0   2   2   0   0   2   2   0   0   0   0   2   2   0   0   0   0   0   2   0   2   0   2   0   0   0   0   0   2   2   2   2   0   0   0   2   2   2   2   0   0
 MK-2-5                 2   0   0   0   2   0   2   2   2   0   0   2   0   2   0   2   2   2   0   0   2   0   2   2   2   2   2   0   0   0   0   0   0   2   0   0   0   2   2   0   2   2   0   2   0   2   2   2   2   0   2   2   0   2   2   2   0   2   2   2   2   2   2   0   0   0   0   0   2   2   0   0   0   2   2   2   0   0   0   0   2   2   0   0   0   2   2   0   0   0   0   2   2   0   0   0   0   2   0   2   2   2   0   2   0   2   0   0   0   2   0   0   0   0   2   0   2   0   0   0   0   0   0   0   0   0   0   0   2   2   0   0   0   2   0   0   0   0   2   0   2   2   0   0   2   2   0   0   2   0   0   0   0   2   2   2   0   0   2   0   2   2   0   0   2   2   0   0   0   0   2   2   0   0   0   0   0   2   0   2   2   2   0   0   0   0   0   2   2   2   2   0   0   0   2   2   2   2   0   0
 MK-2-6                 2   0   0   0   2   0   2   2   2   0   0   2   0   0   0   2   2   2   0   0   2   0   0   2   2   2   2   0   0   0   0   0   0   2   0   0   2   2   0   0   2   2   0   2   0   2   2   2   2   0   2   2   0   2   2   2   0   2   2   2   2   0   2   0   0   0   0   0   2   2   0   0   0   2   2   0   0   2   0   0   2   2   0   0   0   2   2   0   0   0   0   2   2   0   0   0   0   2   0   0   2   2   0   2   0   2   0   0   2   2   0   0   0   0   0   0   2   0   0   0   0   0   0   0   0   0   0   0   2   2   0   2   0   2   0   0   0   0   2   2   2   2   0   0   2   0   0   2   2   2   0   0   0   2   2   2   0   0   0   0   2   2   0   0   2   2   0   0   0   0   2   2   2   2   0   0   0   2   0   2   2   2   0   0   0   0   0   2   2   0   2   0   0   0   2   2   2   2   0   0
 MK-2-7                 2   2   0   2   2   0   2   2   2   0   0   2   0   0   0   2   2   2   2   0   2   0   0   2   2   2   2   0   0   0   0   0   0   2   0   0   0   2   0   2   2   2   0   2   0   2   2   2   2   0   2   2   0   2   2   2   2   2   2   2   2   0   2   0   0   0   2   0   2   2   0   0   2   2   0   0   0   2   0   0   0   2   0   0   0   2   2   0   0   0   0   2   2   0   0   0   0   2   0   0   2   2   0   0   0   2   0   0   2   2   0   0   0   0   0   0   2   0   0   0   0   0   2   0   0   0   0   0   2   2   0   2   0   2   0   0   0   0   2   2   2   2   0   0   2   0   0   2   0   2   0   0   0   2   2   2   0   0   0   0   2   2   0   0   2   2   0   0   0   0   2   2   2   2   0   2   0   2   0   2   2   2   0   0   0   0   2   2   2   0   2   0   0   0   2   2   2   0   0   0
 MK-2-8                 2   2   0   2   2   0   2   2   2   0   0   2   0   0   0   0   2   2   2   0   2   2   0   2   2   0   2   0   0   2   0   0   2   2   0   0   0   2   0   2   2   2   0   2   0   2   2   2   2   0   2   2   2   2   0   0   2   2   0   2   2   0   2   0   0   0   2   2   2   2   0   0   2   2   0   0   0   2   0   0   0   2   0   0   0   2   2   0   0   0   0   2   2   0   0   2   0   2   2   0   2   2   0   0   0   2   0   0   2   0   2   0   0   0   0   2   2   0   0   0   0   0   2   0   0   0   0   0   2   2   0   2   0   2   2   0   2   0   2   2   2   2   0   0   2   0   2   2   0   2   0   0   0   2   2   0   0   0   0   0   2   2   0   0   2   2   0   0   0   0   2   2   2   2   0   2   0   2   0   2   2   2   0   0   2   0   2   0   2   0   2   0   0   0   2   2   2   0   0   0
 MK-2-9                 2   2   0   2   2   0   0   2   2   0   0   2   0   0   0   0   2   0   2   0   2   2   0   2   2   0   2   0   0   2   0   0   2   0   2   2   0   2   0   2   0   2   0   2   0   2   2   2   2   0   2   2   2   0   0   0   2   2   0   2   2   0   2   0   0   0   0   2   2   2   0   0   2   2   0   2   0   2   0   0   0   2   0   0   0   0   2   0   0   2   2   2   2   0   0   2   0   2   2   0   2   2   0   0   0   2   2   0   2   0   2   0   0   0   0   2   2   0   0   0   0   0   2   0   0   0   2   0   2   0   0   2   0   2   2   0   2   0   2   2   2   2   0   0   2   0   2   2   0   2   2   0   0   2   2   2   0   0   0   0   2   2   0   0   0   2   2   0   0   2   0   2   2   0   0   2   0   2   0   2   2   2   0   0   2   0   2   0   2   0   2   0   2   0   2   2   2   0   0   0
 MK-2-10                2   2   0   2   2   0   0   2   2   0   0   2   0   0   0   0   2   0   2   0   2   2   0   0   2   0   2   0   0   2   0   2   2   0   2   2   0   2   2   2   2   2   0   2   0   2   2   2   2   0   2   0   2   0   0   0   0   2   0   2   2   0   2   0   0   0   0   2   2   2   0   0   2   2   0   2   0   2   0   0   0   2   0   0   0   0   2   2   0   2   2   2   2   0   0   2   2   0   2   0   0   2   2   0   0   2   2   0   2   0   2   2   0   0   0   2   2   0   0   0   0   0   2   0   0   2   2   0   2   0   0   2   0   2   2   0   2   0   2   0   2   2   0   0   2   0   0   2   0   2   0   0   0   2   2   2   0   2   0   0   2   2   0   0   0   2   2   0   0   2   0   2   2   0   0   2   0   2   0   0   2   2   0   0   2   0   0   0   2   0   2   0   2   0   2   2   2   0   0   0
 MK-2-11                2   2   0   2   2   0   0   2   2   0   0   2   0   0   0   0   2   0   2   0   2   2   0   0   2   0   2   2   0   2   0   2   2   0   2   2   0   2   2   2   2   2   0   2   0   2   2   2   2   2   0   0   2   0   0   2   0   0   0   2   2   0   2   0   0   0   0   2   2   2   0   0   2   2   0   2   0   2   0   0   0   2   0   0   0   0   2   2   0   2   2   2   2   0   0   2   2   0   2   0   0   2   2   0   0   0   2   0   2   0   2   2   0   2   0   2   2   0   0   0   0   0   2   0   0   2   0   0   2   0   0   2   0   0   2   0   2   0   2   0   2   2   0   0   0   0   0   0   0   2   0   0   0   2   2   2   0   2   0   0   0   2   0   0   0   0   2   0   0   2   0   2   2   0   0   2   0   2   0   0   2   2   0   0   2   0   0   2   2   0   2   0   2   0   2   2   2   0   0   0
 MK-2-12                0   2   0   2   2   0   0   2   2   0   0   2   0   0   0   0   2   0   2   0   2   2   0   0   2   0   2   0   0   2   0   2   2   0   2   2   2   0   2   2   2   2   0   2   0   2   2   2   2   2   0   0   2   0   0   2   0   0   0   2   2   0   2   0   0   2   2   2   2   2   0   0   2   0   0   2   0   0   2   2   0   2   0   0   0   0   0   2   0   2   2   2   2   0   0   2   2   0   2   0   0   2   2   2   0   0   0   0   0   0   2   2   2   2   0   2   2   0   0   0   0   0   2   0   0   2   0   0   2   0   0   2   0   0   2   0   0   0   2   0   2   2   0   0   0   0   0   0   0   2   0   0   0   0   2   2   0   2   2   0   0   2   0   2   0   0   2   0   0   2   0   2   2   0   0   2   0   2   0   0   2   2   0   0   2   2   0   2   2   0   2   0   2   0   2   2   2   0   0   0
 MK-2-13                0   0   0   2   2   0   0   2   0   0   0   2   0   0   0   2   2   0   2   0   2   2   0   0   2   0   0   0   0   2   2   2   2   0   2   2   2   0   2   2   2   2   0   2   2   2   2   2   2   2   0   0   2   0   0   2   2   2   0   0   2   0   2   0   0   2   2   2   2   2   0   0   2   0   0   2   0   0   2   2   0   2   0   0   0   0   0   2   0   2   2   2   2   0   0   2   2   0   0   0   0   2   2   2   2   0   0   0   0   0   2   2   2   2   0   0   2   0   0   0   0   0   2   0   0   0   0   2   2   0   0   2   0   0   2   2   0   0   2   0   2   2   0   2   0   0   2   0   0   2   0   0   0   0   2   2   0   2   2   0   0   2   0   2   2   2   2   0   0   2   0   2   2   0   0   2   2   2   0   0   2   0   0   0   2   0   0   0   0   0   2   0   2   0   2   2   2   0   0   0
 MK-2-14                0   0   0   2   2   2   0   2   0   0   0   2   0   0   0   2   2   2   0   0   2   2   0   0   2   0   0   0   0   2   2   2   2   0   2   2   2   0   0   2   2   2   2   2   2   2   0   2   2   2   0   2   2   0   0   2   2   2   0   0   2   0   2   0   0   2   2   2   2   0   2   0   2   2   0   2   0   2   2   2   0   2   0   0   0   0   0   2   0   2   0   2   2   0   0   2   0   0   0   0   0   0   2   2   2   0   0   0   0   0   2   2   2   2   0   0   2   0   0   2   2   0   2   0   0   0   0   2   2   0   0   2   0   0   2   2   0   0   0   0   2   2   0   2   0   0   2   0   0   0   0   0   0   0   2   2   0   2   2   0   0   2   0   2   2   2   2   0   0   2   0   2   0   0   0   2   2   2   0   2   2   0   0   0   2   0   0   0   0   2   2   0   2   0   2   2   2   0   0   0
 MK-2-15                0   0   0   2   2   2   0   2   0   0   0   2   0   0   0   2   2   2   0   0   2   2   0   0   2   2   0   0   0   2   2   2   2   0   2   2   2   0   2   2   2   2   2   2   2   2   0   2   2   2   0   2   0   0   0   2   2   2   0   2   2   0   2   2   2   2   2   2   2   0   2   0   2   2   0   2   2   2   2   2   0   2   0   0   0   0   0   2   0   2   0   2   2   0   0   2   0   0   0   0   0   0   2   2   2   0   0   0   0   0   2   2   2   2   2   0   2   0   2   2   2   0   2   0   0   0   0   2   2   0   0   2   0   0   2   2   0   0   0   0   2   2   0   2   0   0   2   0   0   0   0   0   0   0   2   2   0   2   2   0   0   2   0   2   2   2   0   0   0   0   0   2   0   0   0   2   2   2   0   2   2   2   2   0   2   0   0   2   0   2   2   0   2   0   2   2   2   0   0   0
 MK-2-16                0   0   0   2   2   2   0   2   2   0   0   2   0   2   0   2   2   2   2   0   2   2   0   0   2   2   0   2   0   2   2   2   0   0   2   2   2   0   2   2   2   2   2   2   2   2   0   2   2   2   0   2   0   2   0   2   2   2   0   2   2   0   2   2   2   2   2   2   2   0   2   0   2   2   2   2   2   2   2   0   0   2   0   0   0   0   0   2   0   2   0   2   2   0   0   2   0   0   0   0   0   0   2   2   2   0   2   0   0   0   2   2   2   2   2   0   2   0   2   2   2   0   2   0   0   0   0   2   2   0   0   2   0   0   2   0   2   0   0   0   2   2   0   2   0   0   2   0   0   0   2   0   0   0   2   2   0   2   2   0   0   0   2   0   2   2   2   0   0   0   0   2   0   0   0   2   2   2   0   2   2   2   2   0   2   0   0   2   0   0   2   0   2   2   2   0   2   0   0   0
 MK-3-1                 0   0   0   2   0   2   2   2   0   2   0   0   0   0   2   0   2   0   0   0   0   2   2   0   0   2   0   2   0   0   0   2   2   0   0   0   0   2   2   2   0   2   0   2   0   0   2   2   2   2   0   0   2   2   0   2   2   2   0   2   2   0   2   0   2   0   0   0   0   2   0   0   0   0   0   2   0   0   0   0   2   2   0   0   0   0   2   2   0   2   2   2   2   2   0   0   2   0   0   0   0   2   2   0   0   2   2   0   0   0   2   2   2   2   2   0   2   0   2   2   2   0   2   2   0   2   0   2   2   0   2   2   0   2   2   0   0   2   2   0   0   2   2   0   2   2   2   2   0   2   2   2   0   0   2   2   2   2   2   0   2   2   0   2   0   0   2   2   0   2   2   0   2   2   2   2   0   2   0   0   2   2   2   0   0   0   0   0   0   2   0   0   2   0   0   0   0   0   2   2
 MK-3-2                 0   0   2   2   0   2   0   2   0   2   0   0   0   0   2   0   2   0   0   0   0   2   2   0   2   0   0   2   0   0   0   2   2   0   2   0   0   2   2   2   0   2   0   2   0   0   2   2   2   2   0   0   0   2   0   2   2   2   0   2   2   0   2   2   2   0   0   0   0   2   0   2   0   0   0   2   0   2   0   2   2   2   0   0   0   2   0   2   0   2   2   2   2   2   0   0   2   0   0   0   0   2   2   0   0   2   2   0   0   0   2   2   2   2   2   2   2   0   0   2   2   0   2   2   0   2   0   2   2   0   2   2   0   2   2   2   0   2   2   2   0   2   2   0   2   2   2   2   0   2   2   2   0   0   2   2   2   2   2   2   2   2   0   2   0   2   2   2   0   0   2   0   2   2   2   2   0   2   0   0   2   2   2   0   0   0   0   0   0   2   0   0   2   0   0   0   0   0   2   2
 MK-3-3                 0   0   2   2   2   2   2   2   0   2   0   2   0   0   2   0   2   0   0   0   0   2   2   0   2   0   2   2   2   0   0   2   2   0   2   0   0   2   2   2   0   2   0   0   0   0   0   2   2   2   0   0   0   2   0   0   2   2   2   2   2   0   2   2   0   0   0   0   0   2   0   2   0   0   0   0   0   2   0   2   2   2   0   0   0   2   0   2   0   2   2   2   2   2   0   0   2   0   0   0   0   0   2   0   0   2   2   0   0   0   2   2   2   2   2   2   0   0   0   0   2   0   2   2   0   2   0   2   2   0   2   0   0   2   2   2   0   0   2   2   0   2   2   0   2   2   2   2   0   2   2   2   0   0   2   0   2   2   0   2   2   2   0   2   0   2   2   2   0   0   2   0   2   2   2   2   0   2   0   0   2   0   2   0   0   0   0   0   0   0   0   0   2   0   0   0   0   0   2   2
 MK-3-4                 0   0   2   2   2   2   2   2   0   2   0   0   0   0   0   0   2   0   0   0   0   2   0   0   2   0   2   2   2   0   0   2   0   0   2   0   0   2   2   2   0   2   0   0   0   0   2   0   2   2   2   0   0   2   0   0   0   2   2   2   2   0   2   2   0   0   0   0   0   0   0   2   0   0   0   0   0   2   0   2   2   2   2   0   0   2   0   2   0   2   2   2   2   2   0   0   2   0   0   0   0   0   2   0   0   2   2   0   0   0   2   2   2   2   2   2   0   0   0   0   2   0   2   0   0   2   0   0   2   0   2   0   0   2   2   2   0   2   2   2   0   2   2   2   2   2   2   0   2   2   2   2   0   0   2   0   2   2   0   2   2   2   0   2   0   2   2   2   0   0   2   0   2   2   2   2   0   2   0   2   2   0   2   0   0   0   0   0   0   0   0   0   2   2   0   2   2   0   2   2
 MK-3-5                 0   0   2   2   2   2   2   2   0   2   0   0   0   0   0   2   2   0   0   0   0   2   0   0   2   0   2   2   2   0   0   2   0   0   2   2   0   2   2   2   0   2   2   0   0   0   0   0   2   2   2   0   0   2   0   0   2   0   2   2   2   0   2   2   0   0   0   0   0   0   0   2   0   0   0   0   0   2   2   2   2   2   2   0   0   2   2   2   0   2   2   2   2   0   0   0   2   0   0   0   0   0   2   0   0   2   2   0   0   0   2   2   2   2   2   2   0   2   0   0   2   0   2   0   0   2   0   0   0   0   2   0   2   2   2   2   0   2   0   2   0   2   2   2   2   2   2   0   0   2   2   0   0   0   2   0   2   2   0   2   2   2   2   2   0   2   2   2   0   0   2   0   2   2   2   2   0   2   0   2   2   0   2   0   0   0   0   0   0   0   0   0   2   0   0   0   2   0   2   2
 MK-3-6                 0   0   2   2   2   2   2   0   0   2   0   0   0   0   2   2   2   0   0   0   0   2   0   0   2   0   2   2   2   2   0   2   2   2   2   0   0   0   2   2   0   2   2   0   0   0   0   0   2   2   2   0   0   2   2   0   0   0   2   0   2   0   2   2   0   0   0   0   0   0   0   2   0   0   0   0   0   2   2   0   2   2   0   0   0   0   2   2   0   2   2   2   2   0   0   0   0   0   0   0   0   0   2   0   0   2   2   0   0   0   2   2   2   2   2   2   0   2   0   0   2   0   0   0   0   2   0   0   0   0   2   0   2   2   2   2   0   2   0   2   0   2   2   2   2   2   2   0   0   2   2   0   2   2   2   2   2   2   0   2   2   2   2   2   0   2   2   2   0   0   2   0   2   2   0   2   0   0   0   2   2   0   2   0   0   0   0   0   0   0   0   0   2   0   0   0   2   0   2   2
 MK-3-7                 0   0   2   2   2   2   2   0   0   2   0   0   0   0   2   2   2   0   0   0   0   2   0   0   0   2   2   0   2   2   0   2   2   2   2   0   2   0   2   2   2   2   2   0   0   0   0   0   2   2   2   0   2   2   2   0   0   0   2   0   2   0   2   2   0   0   2   0   0   0   0   2   0   0   0   2   0   2   2   0   2   2   0   2   0   0   2   2   0   2   2   2   2   0   0   0   0   2   0   0   0   0   2   0   0   2   2   0   0   0   2   2   2   2   2   2   0   2   0   0   2   0   0   0   0   0   0   0   0   0   2   0   2   2   2   0   0   2   0   2   0   2   2   2   2   2   2   0   2   2   2   0   2   2   2   2   2   0   0   2   2   2   2   2   0   2   2   2   0   0   2   0   2   0   2   0   2   0   0   2   2   0   2   0   0   0   0   0   0   0   0   2   2   0   0   0   2   0   2   2
 MK-3-8                 0   0   2   2   2   2   2   0   0   0   0   0   0   0   2   2   0   0   0   0   0   2   0   0   0   2   2   0   2   2   0   2   2   2   2   0   2   0   2   2   2   2   2   0   0   0   0   0   2   2   2   0   2   2   2   0   0   0   2   0   0   2   2   2   0   2   2   0   2   0   0   2   0   0   0   2   2   0   2   0   2   2   0   2   0   0   0   2   2   2   2   2   2   0   0   0   0   2   0   0   0   0   2   0   0   2   2   0   0   0   2   2   2   2   2   2   0   2   0   0   2   0   2   2   0   0   0   0   0   0   2   0   2   2   2   0   0   2   0   2   0   2   2   2   2   2   2   0   2   2   2   0   2   0   2   2   2   0   0   2   2   2   2   2   0   2   2   0   0   0   2   0   2   0   2   0   2   0   0   2   2   2   2   0   0   2   0   0   0   0   0   2   2   0   0   0   2   0   2   2
 MK-3-9                 0   2   2   2   2   2   2   2   0   0   0   0   0   0   2   2   2   0   0   0   2   2   0   0   0   2   2   0   2   2   2   2   2   2   2   0   2   0   2   2   2   2   2   0   0   2   0   0   2   2   2   0   2   2   2   0   0   0   2   0   0   2   2   2   2   2   2   0   2   0   0   2   0   0   0   2   2   0   2   0   2   0   0   2   0   0   0   2   2   2   2   2   2   0   0   0   0   2   0   0   0   0   2   0   0   2   2   0   0   0   2   2   2   2   2   0   2   2   0   0   2   0   2   2   0   0   0   0   0   0   2   2   2   0   2   0   0   2   0   2   0   2   2   2   0   2   2   0   2   2   2   0   2   0   0   2   2   0   0   2   2   2   2   2   0   2   2   0   0   0   0   0   2   0   2   0   2   0   0   2   2   2   2   0   0   2   0   0   2   0   0   2   2   0   0   0   2   0   0   0
 MK-3-10                0   2   2   2   2   2   2   2   0   0   0   0   0   0   2   2   2   0   0   0   2   2   0   0   2   2   2   0   2   2   2   2   2   2   2   0   0   2   2   2   2   2   2   0   2   2   0   0   2   2   2   2   2   0   2   0   0   0   2   0   0   2   0   2   2   2   2   0   2   0   0   0   0   0   0   2   2   0   2   0   2   0   0   2   0   0   0   2   2   2   2   2   2   0   0   0   0   2   0   2   0   2   2   0   0   2   0   0   0   0   2   2   2   2   2   0   2   2   0   0   2   0   2   2   0   0   0   0   0   0   2   2   2   0   2   0   0   2   0   2   0   2   2   2   0   2   0   0   2   2   2   0   2   0   0   2   2   0   0   2   2   2   2   2   0   2   2   0   0   0   0   0   0   0   2   0   2   0   2   2   2   2   2   0   0   2   0   0   0   0   0   2   2   0   0   0   2   2   0   0
 MK-3-11                2   0   0   2   2   2   0   2   0   0   0   0   0   0   2   2   2   0   0   2   2   2   0   0   2   2   2   0   0   2   2   2   0   2   2   0   0   0   2   2   2   2   2   0   2   0   0   0   2   2   2   2   2   0   2   0   0   0   2   0   0   2   2   2   2   2   2   0   2   2   0   0   2   2   0   0   2   0   2   0   2   0   0   2   0   0   0   2   2   0   2   2   2   0   0   0   0   2   0   2   0   0   2   0   0   2   0   0   0   0   2   2   2   0   2   0   2   2   0   0   2   2   2   2   0   0   0   0   0   0   2   2   2   0   0   0   0   2   0   2   0   2   2   2   0   2   0   0   2   0   2   0   2   0   0   2   2   0   0   2   2   2   2   0   0   2   2   0   2   0   0   0   0   0   2   0   2   0   2   2   2   2   2   0   0   2   0   0   0   0   0   2   2   0   2   0   2   2   0   0
 MK-3-12                2   0   0   2   2   2   0   2   0   0   0   0   0   0   2   2   2   0   0   2   2   2   0   0   2   2   2   0   0   2   0   2   0   2   2   0   0   2   2   2   2   2   2   0   2   0   0   0   2   2   2   2   2   0   2   0   0   0   2   2   0   2   2   2   2   2   2   0   2   2   0   0   2   2   0   0   2   0   2   0   2   0   0   2   0   0   0   2   2   0   2   2   2   0   0   2   0   2   0   2   0   0   2   0   0   2   0   0   0   0   0   2   2   0   2   0   2   2   0   0   2   2   2   2   0   0   0   0   0   0   2   2   2   0   0   0   0   2   0   2   0   2   0   2   0   2   0   0   2   0   2   0   2   0   0   2   2   0   0   2   2   2   2   2   0   0   2   0   2   0   0   0   0   0   2   0   2   0   0   2   2   2   2   0   0   2   0   0   0   0   0   2   2   0   2   2   2   2   0   0
 MK-3-13                2   0   0   2   2   2   0   2   0   0   0   0   0   0   2   2   2   0   0   2   2   2   0   0   2   2   0   2   0   2   0   2   0   2   2   0   0   2   2   2   2   2   0   0   2   0   0   0   2   2   2   2   0   0   2   0   2   2   2   2   0   2   2   2   2   2   2   0   2   2   0   0   2   2   0   0   2   0   2   0   2   0   0   2   0   0   0   2   2   0   2   2   2   0   0   2   2   2   0   2   0   0   2   0   0   2   0   0   0   0   0   2   2   0   2   0   2   0   0   0   2   2   2   2   0   0   0   0   0   0   2   2   2   0   0   0   0   2   0   0   0   2   0   2   0   2   0   0   2   0   2   2   2   0   0   2   2   0   0   2   2   2   2   2   0   0   2   0   2   0   0   0   0   0   2   0   2   2   0   0   2   2   2   2   2   2   0   0   0   0   0   0   2   0   2   2   2   0   0   0
 MK-3-14                2   0   0   2   2   2   2   2   2   0   0   0   0   0   2   2   2   0   0   2   2   2   0   0   2   0   0   2   0   2   0   2   0   0   2   0   0   2   2   2   2   2   0   0   2   0   0   0   2   2   2   2   0   0   2   0   2   2   2   2   0   0   2   2   0   2   2   0   2   2   0   0   0   2   0   0   0   0   2   0   2   0   0   2   0   0   0   2   2   0   2   2   2   0   0   2   2   2   0   2   0   0   2   0   0   2   0   0   0   0   0   2   2   0   2   0   2   0   0   0   2   2   2   2   0   0   0   2   0   0   2   0   2   0   0   0   0   2   0   0   0   2   0   2   2   0   0   0   2   0   2   2   2   0   0   2   2   0   0   2   2   0   2   2   2   0   2   0   2   0   0   0   0   0   2   0   2   2   0   0   2   2   2   0   2   2   0   0   0   0   2   0   2   0   2   2   2   0   0   0
 MK-3-15                2   0   0   0   2   2   2   2   2   0   2   0   0   0   2   2   2   0   0   2   0   2   0   0   2   2   0   2   0   2   0   2   0   0   2   2   0   2   2   2   2   2   0   0   2   0   0   0   2   2   2   2   0   0   2   0   2   2   2   2   0   2   2   2   0   0   2   0   2   2   0   0   0   2   0   0   0   0   2   0   2   0   0   2   0   0   0   0   2   0   2   0   2   0   2   2   2   0   0   2   0   0   2   0   0   2   2   0   2   0   0   2   2   0   2   0   2   2   0   0   2   0   2   2   0   0   2   0   0   0   2   2   2   2   0   0   0   2   0   0   0   2   0   2   2   0   0   0   2   0   2   2   2   0   0   2   0   2   0   2   2   0   2   2   2   0   0   0   2   2   0   0   0   0   2   0   2   2   0   0   0   0   2   0   2   2   0   0   0   0   2   0   0   0   2   2   2   0   0   0
 MK-3-16                2   0   2   0   2   2   2   2   2   0   2   0   0   0   2   0   2   0   0   2   0   0   0   0   2   2   2   2   0   2   0   2   0   0   2   0   0   2   2   0   2   2   0   0   0   0   0   0   2   2   2   2   0   2   2   0   2   2   2   2   0   2   2   2   0   0   2   0   2   2   0   0   0   2   0   0   0   0   2   0   2   0   0   2   0   0   0   0   2   0   2   0   2   0   2   2   0   0   0   2   0   2   2   0   0   2   2   0   2   0   0   2   2   0   2   0   2   2   2   0   2   0   2   2   0   0   0   0   0   0   2   2   2   2   0   0   0   2   0   0   2   2   0   2   2   0   0   0   2   0   2   2   0   0   0   0   0   2   2   2   2   0   2   0   2   0   2   0   0   2   0   2   0   0   2   0   2   2   0   0   0   0   2   0   2   2   0   0   0   0   2   0   0   2   2   2   2   0   0   0
 MK-4-1                 2   0   2   0   0   2   0   2   0   0   0   0   0   2   0   2   0   0   2   2   2   0   0   0   0   2   2   2   0   0   2   2   2   2   0   2   0   0   0   2   2   2   2   2   2   0   0   2   2   2   0   2   0   0   0   0   2   0   2   0   0   2   0   2   2   0   0   0   0   2   2   0   2   0   2   0   2   2   0   2   0   0   0   2   0   0   0   0   0   2   2   2   0   0   0   2   2   2   0   2   0   0   0   0   2   2   0   0   2   0   2   0   0   0   0   2   0   0   2   0   2   0   2   2   0   2   0   0   2   0   2   0   2   0   2   0   0   0   0   2   0   2   0   0   0   2   2   0   2   2   2   2   0   2   0   2   2   0   0   0   2   2   0   2   0   0   0   0   2   2   2   0   2   0   2   0   0   0   0   0   0   0   0   0   2   2   0   2   0   0   2   0   0   2   0   0   0   0   0   2
 MK-4-2                 2   0   2   0   0   0   0   2   2   0   0   0   0   2   0   2   0   0   2   2   2   0   0   0   0   2   0   2   0   2   2   2   2   0   0   2   0   0   0   2   2   2   2   2   2   0   0   2   2   2   0   2   0   0   0   0   2   0   2   0   0   2   0   2   2   0   0   0   0   2   2   0   2   0   2   0   2   2   0   2   0   0   0   2   0   0   0   0   0   2   2   2   0   0   0   2   2   2   0   2   0   0   0   0   2   2   0   0   2   0   2   0   0   0   0   2   0   0   2   0   2   0   2   2   0   2   0   0   2   0   2   0   2   2   2   0   0   0   2   2   2   2   0   0   0   0   2   0   2   2   2   2   0   2   0   2   2   0   0   0   2   2   0   0   0   0   0   2   0   2   2   0   2   0   0   0   0   0   0   0   0   0   0   0   2   2   2   2   0   0   2   0   0   0   2   0   0   0   0   2
 MK-4-3                 2   0   2   0   0   0   0   2   2   0   0   0   0   0   0   2   0   0   2   2   2   0   0   0   0   2   0   2   0   2   2   2   2   0   0   2   0   0   0   2   2   2   2   2   2   0   0   2   2   2   2   2   0   0   2   0   2   0   2   0   0   2   0   2   2   0   0   0   0   2   2   2   2   0   2   0   2   2   0   2   0   0   0   0   0   2   0   0   0   0   0   2   0   0   0   0   2   0   0   2   2   0   0   0   2   2   0   0   2   0   2   0   0   2   0   2   0   0   0   0   2   0   2   2   0   2   0   2   2   0   2   0   2   2   2   0   0   0   2   2   2   2   0   0   2   0   2   0   2   2   2   2   0   2   0   2   2   2   0   0   2   2   0   0   0   0   0   2   0   2   2   0   2   0   0   0   0   2   0   2   0   0   0   0   2   0   2   2   0   0   2   0   0   0   2   0   0   0   0   2
 MK-4-4                 0   2   2   0   0   0   0   0   2   0   0   0   0   0   2   2   0   0   2   2   2   0   0   0   0   2   0   2   0   0   0   2   2   0   0   2   0   0   0   2   2   2   2   2   0   0   0   2   2   2   2   2   0   0   0   0   2   0   0   0   0   2   0   2   0   0   0   0   0   2   2   0   2   0   2   0   2   2   0   2   0   0   0   0   0   2   0   0   0   0   0   2   0   0   0   0   2   0   0   2   2   0   0   0   2   2   0   0   2   0   2   0   0   2   0   2   0   0   0   0   2   2   2   2   0   2   0   2   0   2   2   0   2   2   2   0   2   0   2   2   2   2   0   0   2   0   2   0   2   2   2   2   0   2   0   2   2   0   2   0   2   2   0   0   0   0   0   2   0   2   2   0   2   0   0   0   0   2   0   2   0   0   0   0   2   0   2   0   0   0   2   0   0   0   2   0   0   0   0   2
 MK-4-5                 0   2   2   0   0   0   0   0   2   0   0   2   2   0   2   2   0   0   2   2   2   2   0   2   0   2   0   2   0   2   0   2   2   0   0   2   0   0   2   0   2   2   2   2   0   0   0   2   2   2   2   2   0   0   0   0   2   0   0   0   0   2   0   2   0   0   0   0   0   2   2   0   2   2   2   0   2   2   0   2   0   0   0   0   0   2   0   0   0   0   0   2   0   0   0   0   2   0   0   2   2   0   2   0   2   2   0   0   2   0   2   0   0   2   0   2   0   0   0   0   2   2   2   2   0   2   0   2   0   2   2   0   2   2   0   0   2   0   2   2   2   2   0   0   2   0   2   0   2   2   2   2   0   2   0   2   2   2   0   0   2   2   0   0   0   0   0   2   2   2   2   0   2   0   0   0   0   2   0   2   0   0   0   0   2   0   2   0   0   2   2   0   0   0   2   0   0   0   0   2
 MK-4-6                 0   2   2   0   0   0   0   0   0   2   0   2   2   2   2   2   0   0   2   2   2   2   0   2   0   2   0   2   0   0   0   2   2   0   0   2   0   0   2   0   2   2   2   2   0   0   0   2   0   0   2   2   0   0   0   0   2   0   0   2   0   2   0   2   0   0   0   0   0   0   2   0   2   2   2   2   2   2   0   2   0   0   0   0   0   2   0   2   0   0   0   2   0   0   0   0   2   0   0   2   2   0   2   0   2   2   0   0   0   0   0   0   0   2   0   2   0   0   0   0   0   2   2   2   0   2   0   2   0   2   2   0   2   2   0   0   2   0   2   2   2   2   2   0   2   0   0   0   2   2   2   2   0   2   0   2   2   2   0   0   2   2   0   0   0   0   0   2   0   2   2   0   2   0   0   0   0   2   0   2   0   0   0   0   2   0   2   0   0   2   2   0   2   0   2   0   0   0   0   2
 MK-4-7                 0   2   0   0   0   0   0   0   0   2   0   2   2   2   2   2   0   0   2   2   2   2   0   2   0   2   0   2   0   2   0   2   2   0   0   2   0   0   2   0   2   2   2   2   0   0   0   0   0   0   2   2   0   0   0   2   2   0   0   2   0   2   0   2   0   0   0   0   0   0   2   2   0   2   2   2   2   0   0   2   0   2   0   0   0   2   0   2   0   0   0   2   0   0   0   2   2   0   0   2   2   0   2   0   2   2   0   0   2   2   0   0   0   2   0   2   0   0   0   0   0   2   2   2   0   2   0   2   0   2   2   0   2   2   0   2   0   0   2   2   2   2   2   0   2   0   0   0   2   2   2   2   0   2   0   2   2   2   0   0   2   2   0   0   2   0   0   2   0   0   2   0   2   2   0   0   0   2   0   2   0   0   0   0   2   0   2   0   2   2   2   0   2   0   2   2   0   0   0   0
 MK-4-8                 0   2   0   0   0   0   2   0   0   2   0   2   2   2   2   2   0   0   2   2   2   2   0   2   0   2   2   0   0   2   0   2   2   0   0   0   0   0   2   0   2   2   2   2   0   0   0   0   0   0   0   2   0   0   0   2   2   0   0   2   0   2   0   0   0   0   0   0   0   0   2   2   0   2   2   2   2   0   0   2   0   2   0   0   0   2   0   2   0   0   0   2   0   0   0   2   2   0   0   2   0   0   2   0   2   2   0   0   0   2   0   0   0   2   2   2   0   0   0   0   0   2   2   2   0   2   0   2   0   2   2   0   2   2   2   2   0   0   2   2   2   2   2   0   2   0   0   0   2   2   2   2   0   2   0   2   2   2   0   0   2   2   0   0   2   0   0   2   2   0   2   0   2   0   0   0   2   2   0   2   0   0   0   0   2   0   2   0   0   2   2   0   2   0   2   2   0   0   0   0
 MK-4-9                 0   0   0   0   0   0   2   0   0   2   2   2   2   2   2   2   0   0   2   2   0   2   0   2   0   2   2   0   0   2   0   2   2   0   0   0   2   0   2   0   2   2   2   2   0   0   0   0   0   0   2   2   0   0   2   2   2   0   0   2   0   2   0   0   0   0   0   0   0   0   2   2   0   2   2   2   2   0   0   2   0   2   0   2   0   2   0   2   0   0   0   2   0   0   0   2   2   2   0   2   0   0   2   0   2   2   0   0   0   2   0   0   0   0   2   2   0   0   0   0   2   2   2   2   0   2   0   2   0   2   2   0   2   2   2   2   2   2   2   2   0   2   2   0   2   0   0   2   2   2   2   2   2   2   0   0   2   2   0   0   2   2   0   0   2   2   0   2   2   0   2   0   2   0   0   0   2   2   0   2   0   0   0   0   2   0   2   0   0   2   2   0   2   0   2   2   0   0   0   0
 MK-4-10                0   0   0   0   0   0   2   0   0   2   2   2   2   2   2   2   0   0   2   2   0   2   0   2   0   2   2   0   0   2   2   2   2   0   0   0   2   0   0   0   2   2   2   2   0   0   0   0   0   0   2   2   0   0   0   2   0   0   0   2   0   2   0   2   0   0   0   0   2   0   2   0   0   2   2   2   2   0   0   2   0   2   0   2   2   2   0   2   0   0   0   2   0   0   2   2   2   0   0   2   0   0   2   2   2   2   0   0   2   2   0   0   0   0   2   0   2   0   0   2   0   2   2   2   0   2   0   2   0   2   2   0   2   2   2   2   2   2   2   2   0   2   2   0   2   0   0   2   2   2   0   2   2   2   2   2   2   2   0   0   2   2   0   0   2   2   0   2   2   0   2   0   2   0   0   0   2   2   0   2   0   2   0   0   2   0   2   0   0   2   2   0   2   0   2   2   0   0   0   0
 MK-4-11                2   0   0   0   0   0   2   0   0   0   2   2   2   2   0   2   0   0   2   2   0   2   0   2   0   2   2   0   0   2   0   2   2   2   0   0   2   0   0   0   2   2   2   2   0   0   0   2   0   0   2   2   0   0   0   2   0   0   0   2   0   2   0   2   0   0   0   0   2   0   2   0   0   2   2   2   2   0   2   2   0   2   0   2   2   0   0   2   0   0   0   0   0   2   2   2   2   0   0   2   0   2   2   2   2   2   0   0   2   2   0   0   0   0   2   0   2   0   0   0   0   2   2   2   0   2   0   2   0   2   2   0   2   2   2   2   0   2   2   2   0   2   2   0   2   0   0   2   0   2   0   2   2   2   2   2   2   2   0   0   2   2   0   0   2   2   0   2   2   0   2   0   2   0   0   2   2   2   0   2   0   2   0   0   0   0   2   2   0   2   2   0   2   0   2   0   0   0   0   0
 MK-4-12                2   0   2   0   0   2   2   0   0   0   2   2   2   2   0   2   0   0   2   0   0   2   0   2   0   2   2   2   0   2   0   2   2   2   0   0   2   0   0   0   2   0   2   2   0   0   0   2   0   0   2   2   0   0   0   2   0   0   0   0   0   2   0   2   0   0   0   0   2   0   2   2   2   2   2   2   2   0   2   2   0   2   2   2   2   0   0   2   0   0   0   2   0   2   2   2   2   0   0   2   0   2   2   2   2   2   0   0   2   0   0   0   0   0   2   0   2   0   0   0   0   2   2   2   0   2   0   2   0   2   2   0   2   2   2   2   0   0   2   2   0   2   2   0   2   0   2   2   0   2   0   2   2   2   2   2   2   2   2   0   2   2   0   0   2   0   0   0   2   0   2   0   2   0   0   2   2   2   0   2   0   2   2   0   0   0   2   0   0   2   2   0   2   0   2   0   0   0   0   0
 MK-4-13                2   0   2   0   0   2   2   0   0   0   2   2   2   2   0   2   0   0   2   0   2   2   0   2   0   2   2   0   0   0   0   2   2   2   0   0   2   0   0   0   2   0   0   2   0   0   0   2   0   0   0   2   0   0   0   2   0   0   0   0   0   2   0   2   0   0   0   0   2   0   2   2   2   2   0   2   2   0   2   2   0   2   2   2   2   0   0   2   0   0   0   2   0   2   2   2   2   0   0   2   0   2   2   2   2   2   0   0   2   0   0   0   0   0   2   0   2   0   2   0   0   2   2   2   0   2   0   2   0   2   2   0   2   2   2   2   0   2   2   2   0   2   2   0   2   0   2   2   0   2   0   2   2   2   2   2   2   0   0   0   2   2   0   0   2   0   0   2   2   0   2   0   2   0   0   2   0   2   0   2   0   2   2   2   0   0   2   0   0   2   2   0   2   2   2   0   0   0   0   0
 MK-4-14                2   2   2   0   0   0   2   2   0   0   2   2   2   0   0   2   0   0   2   2   2   2   0   2   0   2   2   0   0   0   2   2   2   2   0   0   2   0   0   0   2   0   2   2   0   0   2   2   0   0   0   2   0   0   2   2   0   0   0   0   0   2   0   2   0   0   0   0   2   2   2   2   2   2   0   2   2   2   2   2   0   2   2   0   2   0   0   2   0   0   0   2   0   2   2   2   2   0   2   2   0   0   2   2   2   0   0   0   0   0   0   0   0   0   2   0   2   0   2   0   0   2   2   2   2   0   0   2   0   2   2   0   2   2   2   2   0   2   0   2   0   2   2   0   2   2   2   2   0   2   0   2   2   2   2   2   2   0   0   0   2   2   0   0   2   0   0   2   2   0   2   0   2   0   0   2   0   0   0   2   0   2   2   2   2   0   2   0   0   2   2   0   2   2   2   0   0   0   0   2
 MK-4-15                2   2   2   0   0   0   2   2   0   0   2   2   2   0   0   2   0   0   2   2   2   2   0   2   0   2   2   0   0   0   2   2   2   2   0   0   2   0   0   0   2   0   2   2   0   0   0   2   0   0   0   2   0   2   2   2   0   0   0   0   0   2   0   2   0   0   0   0   2   2   0   2   2   2   0   2   2   0   2   2   2   2   2   0   2   0   0   2   0   0   0   2   0   2   2   2   2   0   2   2   0   0   2   2   2   0   0   0   0   0   2   0   0   0   2   0   2   0   2   0   0   0   2   2   2   0   0   2   2   2   2   2   2   2   2   2   0   2   0   2   0   2   2   0   2   2   2   2   0   2   0   2   2   2   2   2   2   0   0   0   2   0   0   0   0   0   0   2   0   0   2   0   2   0   0   2   0   2   0   2   0   2   2   2   2   2   2   0   0   2   2   0   2   2   2   0   0   0   0   2
 MK-4-16                2   2   2   2   0   0   2   2   0   0   2   0   2   0   0   2   0   0   2   2   2   2   2   2   2   2   2   0   2   0   2   2   0   2   2   0   2   0   0   0   2   0   2   2   0   0   0   2   0   0   0   2   0   2   2   2   0   0   0   0   0   2   0   0   0   0   0   0   2   2   0   2   2   2   0   2   2   0   2   2   2   2   2   0   2   0   0   2   0   2   0   2   0   2   2   2   2   2   2   2   0   0   0   2   2   0   0   0   0   0   2   0   0   2   2   0   2   0   2   0   0   0   2   2   2   0   0   2   2   2   2   2   2   2   2   2   0   2   0   0   0   2   2   0   2   2   2   2   0   2   0   2   2   2   2   0   2   0   0   0   2   0   0   0   0   0   0   2   0   0   2   2   2   0   0   2   0   2   0   2   0   2   2   0   2   2   2   0   0   2   2   0   2   2   0   0   0   0   0   2
 MK-5-1                 2   2   0   0   0   2   2   0   2   0   0   2   2   0   2   0   2   2   2   0   2   2   2   2   2   0   0   0   2   2   2   0   0   2   2   2   2   2   0   2   0   0   2   2   2   0   0   0   2   0   2   0   0   2   2   0   0   2   0   0   2   2   0   2   0   0   0   2   2   2   2   2   0   0   2   0   2   2   0   2   0   2   2   0   2   0   0   2   2   0   0   0   0   0   2   0   2   2   2   2   0   2   0   0   2   2   2   0   0   0   0   2   2   2   2   0   2   2   0   2   2   2   0   2   0   2   0   2   2   0   0   0   0   2   2   0   2   0   2   0   0   0   0   2   2   0   2   0   2   0   2   2   2   0   2   0   2   0   2   2   0   0   2   0   2   2   2   2   0   2   0   0   2   0   2   2   0   0   0   0   2   2   0   2   2   2   2   2   2   2   0   0   2   0   2   2   0   0   0   0
 MK-5-2                 2   2   2   0   0   2   0   2   2   2   0   2   2   0   2   0   2   2   2   0   2   2   2   2   2   0   0   0   2   2   2   0   0   2   2   2   2   2   0   2   0   0   2   2   2   0   0   0   2   2   2   0   0   2   2   0   0   0   0   0   2   2   2   2   0   0   0   0   2   2   2   2   0   0   2   2   0   2   0   2   2   2   2   0   0   0   0   2   0   0   0   0   0   2   2   0   2   2   2   2   0   2   0   0   2   2   2   0   2   0   0   2   2   2   2   0   2   2   0   2   2   2   0   2   0   2   0   2   0   0   0   0   0   2   2   0   2   0   2   0   0   0   0   2   2   0   2   0   2   0   2   2   2   0   2   0   0   0   2   2   0   2   2   0   2   2   2   2   0   2   0   0   2   0   2   2   0   0   0   2   2   2   0   2   2   2   2   2   2   2   0   0   0   0   0   2   0   0   2   0
 MK-5-3                 0   2   2   0   0   2   0   2   2   2   0   2   0   0   2   0   2   0   2   0   2   2   2   2   2   2   2   0   2   2   2   0   2   2   2   0   2   2   0   2   0   0   2   2   2   0   0   0   2   2   2   0   0   2   2   0   0   2   0   0   2   2   2   2   0   0   0   0   2   2   2   2   0   0   2   2   0   2   0   2   2   2   2   0   0   0   0   2   0   0   0   0   0   2   2   0   2   2   2   2   0   2   0   0   2   2   0   0   2   0   0   2   2   2   2   0   2   2   0   2   2   2   0   0   0   2   0   2   0   2   0   0   0   2   2   0   2   0   2   0   2   0   0   2   2   0   2   2   2   0   2   2   2   0   2   0   0   0   2   2   0   2   2   0   2   2   2   0   0   0   0   0   2   2   2   2   0   0   0   2   2   2   0   2   2   2   2   2   2   2   0   0   0   0   0   0   0   0   0   0
 MK-5-4                 0   2   2   0   0   2   0   2   0   2   0   2   2   0   2   0   2   0   2   0   2   2   2   2   2   2   2   2   2   2   2   0   2   0   2   0   2   2   0   2   0   0   2   2   2   0   0   0   2   0   2   0   0   2   2   0   0   2   0   0   2   2   2   2   0   0   0   0   2   2   2   2   0   0   2   2   0   0   0   2   2   2   0   0   0   0   0   2   0   0   2   0   0   2   2   0   2   2   2   2   2   2   0   0   2   2   0   0   2   2   0   0   2   2   2   0   2   2   0   2   2   2   0   2   0   2   0   2   2   2   2   0   0   2   2   0   2   0   2   0   2   2   0   0   2   0   2   2   2   0   2   2   2   0   2   0   0   0   2   2   2   2   2   0   2   2   2   0   0   0   0   0   2   0   2   2   0   2   0   2   2   2   0   2   2   2   2   2   2   2   0   0   0   0   0   0   0   0   0   0
 MK-5-5                 0   0   2   0   0   2   0   2   0   2   0   2   2   0   2   0   2   0   2   0   2   0   2   2   2   2   2   2   2   2   0   0   2   0   2   0   0   2   0   2   0   0   2   2   2   0   0   0   2   0   2   0   0   2   2   0   0   2   0   0   2   2   2   2   2   0   0   0   2   2   2   2   0   0   2   0   0   0   0   2   2   2   2   0   0   0   0   2   0   0   2   0   0   2   2   0   2   2   2   2   2   2   0   0   2   2   0   0   2   2   0   0   2   0   2   0   2   2   0   2   2   2   0   2   0   2   0   2   2   0   2   0   0   2   2   0   0   0   2   0   2   2   0   0   2   0   2   2   2   0   2   0   2   0   0   0   0   2   2   0   2   2   2   0   2   2   2   0   0   2   0   2   2   0   2   2   0   2   0   2   2   2   0   2   2   2   0   2   0   2   0   0   0   0   0   0   0   0   2   0
 MK-5-6                 0   0   2   0   0   2   0   2   0   2   0   2   2   0   2   0   2   0   2   0   2   0   2   2   2   2   0   2   2   2   0   2   2   0   0   0   0   2   0   2   0   0   2   0   0   0   0   0   2   0   2   0   0   2   2   0   0   2   0   0   0   0   2   2   2   0   0   0   2   2   2   2   0   0   2   0   0   0   0   2   2   2   2   0   0   0   0   2   0   0   0   0   0   2   2   2   0   2   2   2   2   2   0   0   2   2   0   0   2   2   0   0   2   0   2   0   2   2   0   2   2   2   0   2   2   2   0   2   2   0   2   0   0   2   2   0   0   0   2   0   2   2   0   2   2   2   2   2   2   0   2   0   2   0   0   0   0   2   2   0   2   0   2   0   2   0   0   0   0   2   0   2   0   0   2   2   0   2   0   2   2   2   0   2   2   2   0   2   2   2   0   0   0   0   2   0   0   0   2   0
 MK-5-7                 0   0   0   0   0   2   0   2   2   2   0   2   2   0   0   0   2   0   0   0   2   0   2   2   2   2   0   2   2   2   0   2   2   0   0   0   0   2   0   2   0   0   2   0   2   0   0   0   2   0   2   0   0   2   2   0   0   2   0   2   0   0   2   2   2   0   0   0   2   2   2   2   0   0   0   0   0   0   0   2   2   2   2   0   2   0   0   2   0   0   2   0   0   2   2   2   0   2   2   2   2   2   2   0   2   0   0   2   2   2   0   0   2   0   0   0   0   2   0   2   2   2   0   2   2   2   0   0   2   0   2   0   0   2   2   0   0   0   2   0   2   2   0   2   2   2   0   2   2   0   2   0   2   0   2   0   0   2   2   0   2   0   2   0   2   0   0   2   0   2   0   2   0   0   2   2   0   2   2   2   2   2   0   2   2   0   0   2   2   2   0   0   0   0   0   0   0   0   2   0
 MK-5-8                 0   0   0   0   0   2   0   2   2   2   0   2   2   0   0   0   2   0   0   0   2   0   2   2   2   2   0   2   2   2   0   2   2   0   0   0   0   2   0   2   0   0   2   0   0   0   0   0   2   0   2   0   0   2   2   0   0   2   0   2   0   0   2   2   2   0   0   0   2   2   2   2   0   0   0   0   0   0   0   2   2   2   2   2   2   0   2   2   0   0   2   0   0   2   2   2   0   2   2   2   2   2   2   0   2   0   0   2   2   2   0   0   2   0   0   0   0   2   0   2   2   2   0   2   2   2   0   0   2   0   2   0   0   2   0   0   0   0   2   0   2   2   0   2   2   2   0   2   2   0   2   0   2   0   2   0   0   0   0   0   2   0   2   0   0   0   0   2   0   0   0   2   0   0   2   2   0   2   2   2   2   2   0   2   0   0   0   2   2   2   0   0   0   0   2   0   0   0   2   0
 MK-5-9                 0   0   0   0   0   2   0   2   2   2   0   2   2   0   0   0   2   0   0   2   2   0   2   2   2   2   0   2   2   2   0   2   0   0   0   0   0   2   0   2   0   0   2   2   0   0   0   2   2   0   2   2   0   2   2   0   0   0   0   2   0   0   2   2   2   0   0   0   2   0   2   2   0   0   0   0   0   0   0   2   2   2   2   2   2   0   2   2   0   0   2   0   0   2   0   2   0   0   2   2   2   2   2   0   2   0   0   2   2   2   0   0   2   0   0   0   0   0   0   2   2   2   0   2   2   0   0   0   2   0   2   0   0   2   0   0   0   0   2   0   2   0   0   2   2   2   0   2   2   0   2   0   2   0   2   0   0   0   0   0   2   0   2   0   2   0   0   2   2   0   0   0   0   0   0   2   0   2   0   2   0   2   0   2   0   0   0   2   0   2   0   0   0   0   2   0   0   0   2   0
 MK-5-10                0   0   0   0   2   2   0   2   2   2   0   2   2   0   0   0   2   0   0   2   2   0   2   2   2   2   2   2   2   2   0   2   0   0   0   0   0   2   0   0   0   0   2   2   0   0   0   0   2   0   2   2   0   2   2   0   0   0   0   2   0   0   2   2   2   0   0   0   2   0   0   2   0   0   0   0   0   0   2   2   2   2   2   2   0   0   2   2   0   2   2   0   0   0   0   2   0   0   2   2   2   2   0   0   2   2   0   0   2   2   0   0   2   0   0   0   0   0   2   2   2   2   0   2   0   0   0   0   2   0   2   0   0   0   0   0   0   0   2   0   2   2   0   2   2   2   0   2   2   0   2   0   2   0   2   0   0   0   0   0   2   0   2   0   2   0   0   2   2   0   0   0   0   0   0   2   0   2   0   2   2   2   0   2   0   0   0   2   0   2   0   2   0   0   0   0   0   0   2   0
 MK-5-11                0   0   0   0   2   2   0   2   0   2   0   2   2   0   0   0   2   0   0   2   2   0   2   2   2   2   2   2   2   2   0   0   0   0   0   0   2   2   0   0   0   0   2   2   0   0   0   0   2   0   2   2   0   2   2   0   0   0   0   2   0   0   2   0   2   2   0   0   2   0   0   2   0   0   0   2   0   0   2   2   2   2   2   2   0   0   2   0   0   2   2   0   2   0   0   2   2   0   2   2   2   2   0   0   2   0   0   0   0   2   0   0   2   0   0   0   0   0   2   2   2   2   2   2   2   0   0   0   2   0   2   0   0   0   0   0   2   2   2   0   2   2   0   2   2   0   0   2   2   0   2   0   2   0   2   0   0   0   0   0   2   0   2   0   2   0   0   2   0   0   0   0   0   0   2   2   0   2   0   2   2   2   0   2   0   0   0   2   0   2   0   2   0   0   0   0   0   0   2   0
 MK-5-12                0   0   0   2   2   2   0   2   2   2   0   2   2   0   0   2   2   0   0   2   2   0   2   2   2   2   2   2   2   2   0   0   0   2   0   0   2   2   0   0   0   0   2   2   0   0   0   2   2   0   2   2   0   2   2   0   0   0   0   2   0   0   2   0   0   2   0   0   2   0   0   2   0   0   0   2   0   0   2   2   2   2   2   2   0   0   2   0   0   2   2   0   2   0   0   2   2   0   2   2   2   2   0   2   2   0   0   0   0   2   0   0   0   2   0   0   0   0   2   2   2   2   0   2   2   0   0   2   2   0   2   0   0   0   0   0   2   2   2   0   2   2   0   2   2   0   2   2   2   0   2   0   2   0   2   0   0   0   2   0   2   2   2   0   2   0   0   2   0   0   0   0   0   0   2   2   0   2   0   2   2   2   0   2   0   0   0   0   0   2   0   2   0   0   0   0   0   2   2   0
 MK-5-13                0   0   0   2   2   2   0   2   2   2   0   0   2   0   0   2   0   0   0   2   2   0   2   2   2   2   2   2   0   2   0   0   0   2   0   2   0   2   0   0   2   0   2   2   0   0   0   2   2   2   2   2   0   2   2   0   0   0   0   2   0   0   2   0   0   0   0   0   2   0   0   2   0   0   0   2   0   0   2   2   2   2   2   2   0   0   0   2   0   2   2   0   2   0   0   2   2   0   2   2   2   2   0   0   2   0   0   2   0   2   0   0   0   2   0   0   0   0   2   2   2   2   2   2   2   0   0   2   2   0   2   0   0   0   0   0   2   2   2   0   2   2   0   2   2   0   2   2   2   0   2   0   2   0   0   0   0   0   0   0   2   2   2   0   2   0   0   2   0   0   0   0   0   0   2   2   0   0   2   0   2   2   2   2   2   0   0   0   0   2   0   2   0   0   0   2   0   2   2   0
 MK-5-14                0   0   0   2   2   2   0   2   2   2   0   0   2   0   0   0   0   0   0   2   2   0   2   2   2   2   2   2   0   2   0   0   0   0   0   2   0   2   0   0   2   0   2   2   0   0   0   2   2   2   2   2   0   2   2   0   0   0   0   2   0   0   2   0   0   0   0   2   2   0   0   0   0   2   0   2   0   0   2   0   2   2   2   0   0   0   0   2   0   2   2   0   0   0   0   2   2   0   0   2   2   2   0   0   2   0   0   2   0   2   0   2   0   2   0   0   0   0   2   2   2   2   2   2   2   2   0   2   0   0   2   0   0   0   0   0   0   2   2   0   2   2   0   2   2   0   2   0   2   0   2   0   2   0   0   0   0   0   0   0   2   2   2   0   2   0   0   2   0   0   0   0   0   0   2   2   0   0   2   0   2   2   2   2   0   0   0   0   0   2   0   2   0   0   0   2   0   2   0   0
 MK-5-15                2   0   0   2   2   2   0   2   2   2   2   0   2   0   0   0   0   0   0   2   2   0   2   2   2   2   2   2   0   2   2   0   0   0   0   0   0   2   0   0   2   0   2   2   0   0   0   2   2   0   2   2   0   2   2   0   2   2   0   2   0   0   2   0   0   2   0   2   2   0   0   0   0   2   0   0   0   0   2   0   2   2   2   0   0   0   0   2   0   2   2   0   0   2   0   2   2   2   0   0   2   2   0   0   2   0   0   2   2   2   0   2   0   2   0   0   0   0   2   0   2   2   0   0   2   2   0   2   2   0   2   0   0   0   0   0   0   2   2   0   2   2   0   0   2   0   2   0   2   0   2   0   2   0   0   0   0   0   2   0   2   2   2   0   2   0   0   2   0   0   0   0   0   0   2   2   0   2   2   0   2   2   2   2   0   2   0   0   2   2   0   2   0   0   0   0   0   2   2   0
 MK-5-16                0   0   0   2   2   2   0   2   2   2   2   0   2   0   0   0   2   0   0   2   2   0   2   2   2   2   2   0   0   2   2   0   0   0   0   0   0   2   0   2   2   0   2   0   0   0   0   2   2   0   0   2   0   2   2   2   2   2   0   2   0   2   2   0   0   2   0   2   2   0   2   0   0   2   0   0   0   0   2   0   2   2   2   0   0   0   0   2   0   2   2   0   0   2   0   2   2   2   0   0   2   2   0   0   2   0   0   2   2   2   0   2   0   2   2   0   0   0   2   0   0   2   0   2   2   2   0   2   2   0   0   0   0   0   0   0   0   2   2   0   2   2   0   0   2   0   2   0   0   0   2   0   2   0   0   0   0   0   2   0   2   2   2   0   2   0   2   2   0   0   0   2   0   0   2   2   0   2   2   0   0   2   2   2   0   0   0   0   2   2   0   2   0   0   0   0   0   2   2   0
 MK-6-1                 0   2   0   2   0   2   2   2   0   0   2   0   2   0   2   0   2   0   0   0   2   2   0   0   0   2   2   2   2   0   0   0   0   2   0   0   2   0   0   2   0   0   0   0   2   0   2   0   0   0   2   2   2   0   2   0   0   2   2   0   0   2   0   0   2   2   0   2   2   0   0   0   2   0   0   2   0   0   2   2   2   2   2   0   2   2   2   2   2   2   2   0   2   0   0   2   0   2   2   0   0   2   2   0   0   2   0   0   0   0   0   2   2   2   2   2   0   0   2   2   2   2   2   0   2   2   2   2   0   2   2   0   0   0   0   0   0   2   0   0   2   2   0   2   2   2   2   2   2   2   0   2   0   0   0   0   2   2   0   0   0   0   0   2   2   0   0   2   0   2   2   2   0   2   2   0   0   0   0   0   2   2   0   0   0   0   2   0   2   2   2   2   2   0   2   2   2   0   0   2
 MK-6-2                 0   2   0   2   0   2   2   2   0   0   2   0   2   2   2   0   2   0   0   0   2   2   0   0   0   2   2   2   2   2   0   0   0   2   2   0   0   0   0   2   2   0   0   0   2   0   2   2   0   0   2   2   2   0   2   0   0   2   2   0   0   2   0   2   2   2   0   2   2   0   0   0   2   0   0   2   2   0   2   2   2   2   2   0   2   2   2   2   2   2   2   2   2   0   0   2   0   2   0   0   0   2   2   0   0   2   0   0   0   0   2   2   2   2   2   0   0   0   2   2   2   0   2   2   2   2   2   2   0   2   2   0   0   2   0   0   0   2   0   0   2   2   0   2   2   2   2   2   2   2   0   2   0   0   0   0   2   2   0   0   0   0   0   2   2   0   2   2   0   2   2   2   0   2   2   0   2   0   0   2   2   2   0   0   0   0   2   0   2   2   2   2   0   0   2   2   2   0   2   2
 MK-6-3                 0   2   0   2   0   2   2   2   0   0   0   0   0   2   2   0   2   0   0   0   2   2   0   0   0   2   2   2   2   2   0   0   0   2   2   2   0   0   0   2   2   2   2   0   2   0   2   2   0   2   2   2   2   2   2   0   0   2   2   0   0   2   0   2   2   2   0   2   2   0   0   0   2   0   0   2   2   0   2   2   2   2   0   0   2   2   2   2   2   2   2   2   2   0   0   2   0   2   0   0   0   2   2   0   0   2   0   0   2   0   2   2   2   2   2   2   0   0   2   0   2   0   2   2   2   2   2   2   0   2   2   0   0   2   0   0   0   0   0   2   2   2   0   2   0   2   2   2   2   2   0   2   0   0   0   0   2   2   0   0   0   0   2   2   2   0   2   2   0   2   2   2   0   2   2   0   2   0   0   2   2   2   0   0   0   0   2   0   2   2   2   2   0   0   2   2   2   0   2   2
 MK-6-4                 0   2   0   2   0   2   2   2   2   0   2   0   0   0   2   0   2   0   0   0   2   2   0   0   0   2   2   2   2   2   0   0   0   2   2   2   0   0   2   0   0   2   2   0   2   0   2   2   0   2   2   2   2   2   2   0   2   0   2   0   0   2   0   2   2   2   0   2   2   0   0   2   2   0   0   2   2   2   2   2   2   2   0   0   2   2   2   2   2   2   2   2   2   0   0   2   0   2   0   0   2   0   2   0   0   2   0   0   2   0   2   2   2   2   2   2   0   0   2   0   2   0   2   2   0   2   2   2   0   2   2   0   0   2   0   0   0   0   0   2   2   2   0   2   0   2   2   2   2   2   0   2   0   0   0   0   2   2   0   0   0   0   2   2   2   0   2   2   0   2   2   2   0   2   2   0   2   2   0   2   2   2   0   2   0   0   2   0   0   2   2   2   0   0   2   2   2   0   2   2
 MK-6-5                 0   2   0   0   0   2   0   2   2   2   2   0   0   0   2   0   0   0   2   0   2   2   0   2   0   2   2   2   2   2   0   0   0   2   2   0   0   0   2   0   0   0   2   0   2   0   2   2   0   2   2   2   2   2   2   0   2   0   0   0   0   2   0   2   2   2   0   2   2   0   0   2   2   0   0   2   2   2   0   2   2   2   0   0   0   2   2   0   0   0   2   2   2   0   2   2   0   0   0   0   2   0   2   2   2   2   0   0   2   2   2   2   2   2   2   2   0   0   2   0   2   0   2   2   0   2   2   2   0   0   2   0   0   2   0   0   0   0   0   2   2   2   0   0   0   2   2   2   2   2   0   2   0   0   0   0   2   2   0   0   0   0   2   2   2   0   2   2   0   2   2   2   0   2   2   0   2   2   0   2   2   2   0   2   2   0   2   0   0   2   2   2   0   0   2   2   2   0   2   2
 MK-6-6                 0   2   0   0   0   2   0   2   2   2   2   0   2   0   2   0   0   0   2   0   2   0   0   2   0   2   2   2   2   2   0   0   0   2   2   0   0   0   0   0   0   0   2   0   2   0   2   2   0   2   2   2   2   2   2   0   2   0   0   0   0   2   0   2   2   2   0   2   2   0   0   2   2   0   2   2   2   2   0   2   2   2   0   0   0   2   2   0   0   0   2   2   2   0   2   2   2   0   0   0   2   0   2   2   2   2   2   2   2   2   2   2   2   2   2   0   0   0   2   0   2   0   2   2   0   2   2   2   0   0   0   0   0   2   0   0   0   0   0   2   2   2   0   0   0   2   0   2   2   2   0   2   0   0   0   2   2   2   0   0   0   2   2   2   2   0   2   2   2   2   2   2   0   2   2   2   2   2   0   2   0   2   0   2   2   0   2   0   2   2   2   2   0   0   2   2   2   0   2   2
 MK-6-7                 0   2   0   0   0   2   0   2   2   2   2   0   2   0   2   2   0   0   2   2   2   0   0   2   0   2   2   2   2   2   0   0   0   2   2   0   0   0   0   0   0   0   2   0   2   0   2   0   0   2   2   2   2   2   2   0   2   0   0   0   0   2   0   2   2   0   0   2   2   0   0   2   2   0   2   2   2   2   0   2   2   2   2   0   0   0   2   0   0   2   2   2   2   0   2   0   2   0   2   0   2   0   2   2   2   2   2   2   0   2   2   2   2   0   2   0   0   0   2   0   2   0   2   2   0   2   2   2   0   0   0   0   0   2   0   2   0   0   0   2   2   2   0   0   0   2   2   2   0   2   0   2   0   0   0   2   2   2   0   0   0   2   2   2   2   0   2   0   0   2   2   2   0   2   2   2   0   2   0   2   0   2   0   2   2   2   2   0   2   2   2   2   2   0   2   2   2   0   2   2
 MK-6-8                 0   2   0   0   0   2   0   2   2   2   2   0   2   0   2   2   0   0   2   2   2   0   2   2   0   2   0   2   2   2   0   0   0   2   2   0   0   0   0   0   0   0   2   2   2   0   2   0   0   2   0   2   2   2   2   2   2   0   0   0   0   2   0   2   2   0   0   2   2   0   0   2   2   0   2   2   2   2   0   0   2   2   2   0   0   0   2   0   2   2   2   2   2   0   0   0   2   0   2   2   2   0   2   2   2   2   2   2   0   2   2   2   2   0   2   0   0   0   2   0   2   0   2   2   0   0   0   2   0   0   0   0   2   2   0   2   0   0   0   2   2   2   0   0   0   2   2   2   2   2   0   2   0   0   0   2   2   2   2   0   0   2   0   2   2   2   2   0   0   2   0   0   0   2   2   0   0   2   0   2   0   0   0   2   2   2   2   0   0   2   2   2   2   0   2   2   2   0   2   2
 MK-6-9                 0   2   0   0   0   2   0   2   2   2   2   0   2   0   2   2   0   0   2   0   2   0   2   2   0   2   2   2   2   2   0   0   0   2   2   0   0   0   0   2   0   0   2   2   2   0   0   0   0   2   0   2   2   2   2   2   2   0   0   0   0   2   0   2   2   0   0   2   2   0   0   2   0   0   2   0   2   2   0   0   2   2   2   0   0   0   0   0   2   2   0   2   2   0   2   0   2   0   2   2   2   0   2   2   2   2   2   2   0   2   2   2   2   0   2   0   0   0   2   2   2   0   2   2   0   0   0   2   2   0   0   0   2   2   0   2   0   0   0   0   2   2   0   0   0   2   2   2   2   2   0   2   0   0   0   2   2   2   2   0   0   2   0   2   2   2   2   0   0   2   0   0   0   2   2   0   0   2   0   2   0   0   0   2   2   2   2   0   0   2   2   2   2   0   2   2   2   0   2   2
 MK-6-10                0   2   0   0   0   2   0   2   2   2   2   0   2   0   2   2   0   0   2   0   2   2   2   2   0   2   2   2   2   2   0   0   0   2   2   0   0   0   0   2   0   0   2   2   2   0   0   2   0   2   0   2   2   2   2   2   2   0   0   0   0   2   2   2   2   2   0   2   2   0   0   2   0   0   2   2   2   2   0   0   2   2   2   0   0   0   0   0   2   2   0   0   2   0   2   0   2   0   2   2   2   0   2   2   2   2   2   2   0   2   2   2   2   0   0   0   0   0   2   2   2   2   2   2   0   0   0   2   2   2   0   2   2   0   0   2   0   2   0   0   2   2   0   0   0   2   2   2   2   2   0   2   0   0   2   2   2   2   2   0   0   2   0   2   2   2   2   0   0   2   0   0   0   0   2   0   0   2   0   0   0   2   0   2   2   2   2   0   0   2   2   2   2   0   2   2   2   0   0   2
 MK-6-11                0   2   0   0   0   2   0   2   2   0   0   0   2   0   2   2   2   0   2   0   2   2   2   2   0   2   2   2   2   2   0   0   0   0   0   0   0   0   0   2   0   0   2   0   2   0   0   2   0   2   0   2   2   2   2   2   2   0   2   0   0   2   2   2   2   2   2   2   2   2   0   2   0   0   2   2   2   2   2   0   2   2   2   0   2   0   0   0   2   2   0   0   2   0   0   0   2   2   2   2   2   0   2   2   2   2   2   2   2   2   2   2   2   0   0   0   0   0   2   2   2   2   2   2   0   0   0   2   2   0   0   2   2   0   0   2   0   2   0   0   0   2   0   0   0   2   2   0   2   2   0   2   0   0   2   2   0   2   0   0   0   0   0   0   2   2   2   0   0   2   0   0   0   0   2   0   0   2   0   0   0   2   0   2   2   0   2   0   0   2   2   2   2   2   2   2   2   0   0   2
 MK-6-12                0   2   0   0   0   2   2   2   2   0   0   0   2   2   0   2   0   0   2   0   2   2   2   2   0   2   2   2   2   2   0   2   0   0   0   0   0   0   0   2   2   2   2   0   2   0   0   2   0   2   2   0   2   2   2   2   2   0   2   0   0   2   2   2   0   2   2   2   2   0   0   0   0   0   0   2   2   2   2   0   2   2   2   0   0   2   0   0   0   2   0   0   2   0   0   0   2   2   2   2   2   0   2   2   2   2   2   2   2   2   2   2   2   0   2   0   0   2   2   2   0   2   2   2   0   0   0   2   2   0   0   2   2   0   0   2   0   2   0   0   0   2   0   0   2   2   2   0   2   2   0   2   0   0   0   2   0   2   2   0   0   0   0   0   2   2   2   0   0   2   0   0   0   0   2   0   0   2   0   0   0   0   0   2   2   0   2   0   0   0   2   2   2   2   2   2   2   0   0   2
 MK-6-13                2   2   0   0   0   2   2   2   2   0   0   0   2   2   0   2   0   0   2   2   2   2   2   0   0   2   0   2   2   2   0   2   0   0   2   0   0   0   0   2   2   2   2   0   2   0   0   2   0   2   2   0   2   2   0   2   0   0   2   0   0   2   0   0   0   2   0   2   2   0   0   0   0   0   0   2   2   2   2   0   2   2   2   0   0   2   0   0   0   0   0   0   2   0   0   0   2   2   2   2   2   0   2   2   2   0   2   2   2   2   2   2   2   0   0   0   0   2   2   2   0   2   2   2   0   0   0   2   2   0   0   2   2   0   0   0   0   2   0   0   0   2   0   0   2   2   2   0   0   2   0   2   0   0   0   0   0   2   2   0   2   0   0   0   2   2   2   0   0   2   0   0   0   0   2   0   0   2   0   0   0   0   0   2   2   0   2   0   0   0   2   2   2   2   2   2   2   0   0   0
 MK-6-14                2   0   0   0   0   2   2   2   2   0   0   0   2   2   0   2   0   0   2   2   2   0   2   0   0   2   0   2   2   2   0   2   0   0   2   0   0   0   0   2   2   2   2   0   2   0   0   0   0   2   2   2   2   2   0   2   0   0   2   0   0   2   0   0   0   2   0   2   2   0   0   0   0   0   0   2   2   2   2   2   2   2   2   0   0   2   0   0   0   0   0   0   2   0   0   0   2   2   2   2   2   2   2   0   0   0   2   0   2   2   2   0   2   0   0   0   0   2   2   2   0   2   2   0   0   0   0   2   0   0   0   2   2   2   2   0   0   2   0   0   0   2   0   0   2   2   2   0   2   2   0   2   0   0   0   0   2   2   2   0   2   0   0   0   2   0   2   0   0   2   0   0   0   0   2   0   0   2   0   0   0   0   0   0   2   0   2   0   0   0   2   2   2   2   2   2   2   0   0   0
 MK-6-15                2   0   0   2   2   2   2   2   2   0   0   0   2   2   0   2   0   2   2   2   2   0   2   0   0   2   0   2   2   2   0   2   0   0   0   0   0   0   0   2   2   2   2   2   2   0   0   0   0   2   2   2   2   2   0   2   0   0   2   0   0   2   0   0   0   2   0   2   2   0   0   0   0   0   0   2   2   2   2   2   2   2   2   0   0   2   0   0   0   0   0   0   2   0   0   0   2   2   2   2   2   2   2   0   0   2   2   0   0   2   2   0   2   0   0   0   0   2   2   2   0   0   2   0   0   0   0   2   0   0   0   2   2   2   2   0   0   2   0   0   0   2   2   0   2   2   0   0   2   2   0   2   0   0   0   2   2   2   2   0   2   0   0   0   2   0   2   0   0   2   0   0   0   0   2   0   0   0   0   0   0   0   0   0   2   0   2   0   0   0   2   2   2   2   2   2   0   0   0   0
 MK-6-16                2   0   2   0   2   2   2   2   2   0   0   0   0   2   0   2   0   2   2   2   2   0   2   0   0   2   0   2   2   2   0   2   0   0   0   0   0   0   0   2   2   2   2   2   0   0   0   0   0   2   2   2   2   2   0   2   0   0   2   0   0   2   0   0   0   2   0   2   2   0   0   0   0   0   0   2   2   2   2   2   0   2   2   0   2   2   0   0   0   0   0   0   2   0   0   2   2   2   0   2   2   0   2   0   0   2   2   0   0   2   2   0   2   0   0   0   0   0   2   2   2   0   2   0   0   0   2   2   0   0   0   2   0   2   2   0   0   2   0   0   0   2   2   0   2   2   0   0   2   2   2   2   0   0   0   2   2   2   2   0   2   0   0   0   2   0   2   0   0   2   0   0   0   0   2   0   0   0   0   2   0   2   0   2   2   0   2   0   0   0   2   2   2   2   2   2   0   0   0   0
 
!****************************************** Phenotypic Data **********************************************************
!-100.0 is resevred for missing phenotype
SimulatedTrait1         9.5019   10.0320   11.4253    8.6440   10.1633    9.7524    9.2380   13.4611   10.4467    9.3319    6.2345   12.6566   10.4818    7.4059   10.5616   11.1303    8.9531    8.4428   11.6588   11.4299   11.3408   10.2130   10.7864   10.0200   12.0280   10.5982   10.1471   10.6637   10.7052    9.4601   10.9565   11.0103   12.1385    9.5326    7.5782   13.0433    8.5636   11.1340    8.3713    9.7654   10.7628    6.8515   10.8379   10.4721   12.4498   10.8862    9.4735    8.4307    8.8610   10.4865    9.4601    9.6556    9.4765    9.0345    8.3103    7.7317   10.0934   10.0568   10.7859    9.2395   11.2569    9.5081    8.9485   10.6471    6.9261    9.2183    9.3937    9.4672    9.4409   11.5144   10.5031   10.6420    8.9897   10.0907   10.0842    9.8346    9.2110    9.2438    8.9569   10.5406   12.2185    7.8639    7.9648    8.6893    7.9984    9.5247    9.6810   11.5135    7.7713    7.6836    7.5028    7.4510   10.6054   10.3845    8.3300    9.5148   11.9364    9.6705    8.1090   10.1024    9.8409   11.1379    9.2304    8.9912    9.7199   14.1435    9.9210    8.6057   10.3803    8.5249   11.0139    7.7594    8.9357    9.4885    9.2128    9.3136    8.5503    8.9326    9.4101   11.1674   11.1177    9.7819    8.8383   10.8681    6.9202   10.8326   10.1107   12.6019    8.2218   11.2631    9.4539    6.8241    9.6885    9.9753   10.0562    8.1510    8.0789   10.3773   11.6452    9.1618   10.4929   12.8227    9.6359    8.3618   12.2367    8.0736   10.9860    9.5029   11.8490    6.6237   10.2354    7.7907    9.4237    9.9561    8.7327   11.4326    7.8227    8.1423    9.9670    9.6486   11.0734   10.4790    9.1909    8.7966    9.8803   10.6696   10.0090   10.5293    8.9204   10.2173   10.4586   10.9458   10.9314    7.5992   11.1258   11.7432   10.6167    8.9575    8.5460    9.5995   10.4219    9.9738    8.6941   10.4344   13.7771   12.2941   10.0001    7.2421    9.8767    9.6067    9.4923   10.8559    7.7995    9.1526   10.9261    9.0583    7.2078    9.2802   10.4198   10.1869
SimulatedTrait2        16.1274   15.5338   15.6159   15.7997   14.6376   15.0241   15.8816   16.4207   14.6054   16.5483   15.1350   15.7599   15.7188   14.8700   15.5964   14.9978   15.0364   12.8455   16.6746   13.2487   14.4594   13.7106   12.6140   14.6092   17.2293   13.9243   16.1481   16.7722   16.1728   13.9896   14.4678   15.3664   16.2724   13.3266   17.7442   12.6445   13.8627   15.2610   12.7688   17.5628   12.4596   14.6174   14.3805   14.8209   15.1676   14.4161   16.8905   12.2039   15.8219   16.1355   15.7381   12.4873   11.0490   14.6390   14.4614   13.7776   11.9454   16.3692   16.0681   13.7539   17.1780   14.2498   14.8830   17.3418   13.3042   15.6081   12.6767   15.9173   16.7867   16.4609   14.7523   14.5252   12.7592   15.3014   14.3508   13.4728   15.6335   16.7167   13.8188   16.0350   14.9797   16.6468   16.2639   14.1885   16.2361   15.3063   13.2508   14.0391   13.9840   14.8192   15.0686   15.9676   14.5528   15.3682   14.6891   13.9065   15.0299   14.5021   14.9789   16.0590   16.4081   14.8001   16.9785   13.9310   14.0303   17.7291   16.8802   13.4405   14.6928   13.0517   14.5534   15.6272   15.5497   15.9231   16.8317   13.1819   14.8344   15.6528   12.8178   14.2004   15.3858   15.1095   16.1265   14.9055   13.8930   13.2115   13.1841   17.1354   14.3227   12.9973   18.4849   14.0764   13.3013   17.6838   16.7728   14.3489   13.3349   14.5058   13.2728   14.8157   15.7093   16.3102   13.1344   14.9966   15.2392   13.1660   16.0375   14.1768   16.5455   14.7234   16.6435   15.2184   15.3319   12.1438   15.8751   13.1698   15.2534   13.0999   12.5862   14.9645   16.3565   14.4903   14.9552   14.8156   12.4833   14.4761   18.0482   15.9416   13.0201   12.8724   13.0025   14.5723   15.7524   16.4842   16.6726   16.1271   14.5315   15.5887   14.1790   13.7011   15.1573   15.2305   15.8250   15.0486   15.2646   13.2006   15.2078   16.3994   14.1600   12.7244   16.0626   13.4056   17.1565   12.5118   14.6189   14.4212   13.0837   12.4715   14.6053   13.6542
 
