# Supplementary material for: Inclusive Composite Interval Mapping of QTL by Environment Interactions in Biparental Populations
Source: PLoS One. 2015 Jul 10;10(7):e0132414. doi: 10.1371/journal.pone.0132414 (PMC4498613; doi:10.1371/journal.pone.0132414)
Supplement: S3 File — (ZIP) [file pone.0132414.s003.zip › Simulation for unliked model/Simulated popualtions/run_00040.met]

!**********************Note: lines staring with "!" are remarks and will be ignored in the program********************
!*********************************General Information**********************************
!Assuming F1 = P1 x P2, populations available in QTL IciMapping are: 
!  1, P1BC1F1 = P1 x F1, the first backcrossing where P1 is used as the recurrent parent;
!  2, P2BC1F1 = P2 x F1, the first backcrossing where P2 is used as the recurrent parent;
!  3, F1DH, F1-derived doubled haploids; 
!  4, RIL or F1RIL, recombination inbred lines through the repeated selfing of F1;
!  5, P1BC1RIL, recombination inbred lines through the repeated selfing of P1BC1F1;
!  6, P2BC1RIL, recombination inbred lines through the repeated selfing of P2BC1F1;
!  7, F2, the selfing generation of F1;
!  8, F3, the selfing generation of F2;
!  9, P1BC2F1, the second backcrossing where P1 is used as the recurrent parent; 
! 10, P2BC2F1, the second backcrossing where P2 is used as the recurrent parent;
! 11, P1BC2RIL, recombination inred lines through the repeated selfing of P1BC2F1; 
! 12, P2BC2RIL, recombination inred lines through the repeated selfing of P2BC2F1; 
! 13, P1BC1F2, the selfing generation of P1BC1F1; 
! 14, P2BC1F2, the selfing generation of P2BC1F1; 
! 15, P1BC2F2, the selfing generation of P1BC2F1; 
! 16, P2BC2F2, the selfing generation of P2BC2F1; 
! 17, P1BC1DH, P1BC1F1-derived doubled haploids; 
! 18, P2BC1DH, P2BC1F1-derived doubled haploids; 
! 19, P1BC2DH, P1BC2F1-derived doubled haploids; 
! 20, P2BC2DH, P2BC2F1-derived doubled haploids; 
   3      !Mapping Population (see remarks above)
   2      !Mapping Function (1 for Kosambi; 2 for Haldane; 3 for Morgan)
   2      !Marker Space Type (1 for intervals; 2 for positions)
   1      !Marker Space Unit(1 for centiMorgans; 2 for Morgan)
   6      !Number of Chromosomes (or Linkage Groups)
 200      !Size of the mapping population
   2      !Number of environments
 
!***************************************** Chromosomes and Linkage Maps **********************************************
!Chromosome                 NumMarkers
-CH1                        16
-CH2                        16
-CH3                        16
-CH4                        16
-CH5                        16
-CH6                        16
!Linkage map (Marker name followed by position or the interval length)
 MK-1-1                1     0.000
 MK-1-2                1    10.000
 MK-1-3                1    20.000
 MK-1-4                1    30.000
 MK-1-5                1    40.000
 MK-1-6                1    50.000
 MK-1-7                1    60.000
 MK-1-8                1    70.000
 MK-1-9                1    80.000
 MK-1-10               1    90.000
 MK-1-11               1   100.000
 MK-1-12               1   110.000
 MK-1-13               1   120.000
 MK-1-14               1   130.000
 MK-1-15               1   140.000
 MK-1-16               1   150.000
 MK-2-1                2     0.000
 MK-2-2                2    10.000
 MK-2-3                2    20.000
 MK-2-4                2    30.000
 MK-2-5                2    40.000
 MK-2-6                2    50.000
 MK-2-7                2    60.000
 MK-2-8                2    70.000
 MK-2-9                2    80.000
 MK-2-10               2    90.000
 MK-2-11               2   100.000
 MK-2-12               2   110.000
 MK-2-13               2   120.000
 MK-2-14               2   130.000
 MK-2-15               2   140.000
 MK-2-16               2   150.000
 MK-3-1                3     0.000
 MK-3-2                3    10.000
 MK-3-3                3    20.000
 MK-3-4                3    30.000
 MK-3-5                3    40.000
 MK-3-6                3    50.000
 MK-3-7                3    60.000
 MK-3-8                3    70.000
 MK-3-9                3    80.000
 MK-3-10               3    90.000
 MK-3-11               3   100.000
 MK-3-12               3   110.000
 MK-3-13               3   120.000
 MK-3-14               3   130.000
 MK-3-15               3   140.000
 MK-3-16               3   150.000
 MK-4-1                4     0.000
 MK-4-2                4    10.000
 MK-4-3                4    20.000
 MK-4-4                4    30.000
 MK-4-5                4    40.000
 MK-4-6                4    50.000
 MK-4-7                4    60.000
 MK-4-8                4    70.000
 MK-4-9                4    80.000
 MK-4-10               4    90.000
 MK-4-11               4   100.000
 MK-4-12               4   110.000
 MK-4-13               4   120.000
 MK-4-14               4   130.000
 MK-4-15               4   140.000
 MK-4-16               4   150.000
 MK-5-1                5     0.000
 MK-5-2                5    10.000
 MK-5-3                5    20.000
 MK-5-4                5    30.000
 MK-5-5                5    40.000
 MK-5-6                5    50.000
 MK-5-7                5    60.000
 MK-5-8                5    70.000
 MK-5-9                5    80.000
 MK-5-10               5    90.000
 MK-5-11               5   100.000
 MK-5-12               5   110.000
 MK-5-13               5   120.000
 MK-5-14               5   130.000
 MK-5-15               5   140.000
 MK-5-16               5   150.000
 MK-6-1                6     0.000
 MK-6-2                6    10.000
 MK-6-3                6    20.000
 MK-6-4                6    30.000
 MK-6-5                6    40.000
 MK-6-6                6    50.000
 MK-6-7                6    60.000
 MK-6-8                6    70.000
 MK-6-9                6    80.000
 MK-6-10               6    90.000
 MK-6-11               6   100.000
 MK-6-12               6   110.000
 MK-6-13               6   120.000
 MK-6-14               6   130.000
 MK-6-15               6   140.000
 MK-6-16               6   150.000
!*********************************** Marker Types ********************************************************************
!Co-dominant marker: When heterozygote F1 is present, P1 is coded as 2, F1 is coded as 1, and P2 is coded as 0; Otherwise, P1 is coded as 2, and P2 is coded as 0. 
!Dominant marker: When heterozygote F1 is present, P1 and F1 are coded as 12, and P2 is coded as 0; Otherwise, P1 is coded as 2, and P2 is coded as 0.  
!Recessive markers: When heterozygote F1 is present, P1 is coded as 2, and F1 and P2 are coded as 10; Otherwise, P1 is coded as 2, and P2 is coded as 0. 
!Missing marker is coded as -1. 
 MK-1-1                 0   2   2   2   0   0   2   0   2   2   0   2   0   2   2   0   2   0   0   0   2   2   0   0   0   0   2   0   2   0   2   2   2   2   0   0   2   2   2   2   2   2   2   0   0   0   2   2   0   2   2   0   2   2   0   2   2   2   0   2   2   0   0   2   2   0   0   2   2   0   2   2   2   0   2   2   0   0   2   2   0   0   0   2   0   0   2   2   0   2   2   0   2   2   2   2   0   0   0   0   2   2   2   2   0   0   2   0   2   2   2   0   0   0   0   2   2   2   2   0   0   2   0   2   0   2   2   2   0   0   0   0   2   0   0   2   2   2   0   0   2   0   0   0   2   2   2   0   2   2   0   0   0   0   0   0   2   2   0   0   2   2   0   0   2   2   0   2   0   2   2   0   2   2   2   2   2   2   0   0   2   0   2   0   2   0   0   2   0   0   0   2   2   2   0   0   2   0   0   2
 MK-1-2                 0   2   2   2   0   0   2   0   2   0   0   0   0   2   2   2   2   2   0   0   2   2   0   0   0   0   2   0   2   0   2   0   2   2   0   0   2   2   2   2   2   2   2   0   0   0   2   2   0   2   2   0   2   2   0   0   2   2   2   2   2   0   0   0   2   0   0   2   0   0   2   2   2   2   2   2   0   0   2   0   0   2   0   2   0   2   2   2   0   2   2   0   2   2   2   2   0   0   0   2   2   2   2   2   0   0   2   0   2   2   2   0   0   0   0   2   2   2   2   0   0   2   0   2   0   2   2   2   0   0   0   0   0   0   0   2   2   2   0   0   2   0   0   0   2   2   2   0   0   2   0   0   0   2   0   0   2   2   0   0   2   2   0   0   2   2   0   2   0   2   2   0   2   2   2   2   2   0   0   0   2   0   2   0   2   0   0   0   0   0   0   2   2   2   0   0   2   0   0   2
 MK-1-3                 0   2   2   2   0   0   2   0   2   0   0   2   0   2   2   2   2   2   0   0   2   2   0   0   0   0   2   0   2   0   2   0   2   2   0   0   2   2   2   2   2   2   2   0   0   0   2   2   0   2   2   0   2   2   0   0   2   2   2   2   2   0   0   0   2   0   0   2   0   0   2   2   2   2   2   2   0   0   2   0   2   2   0   2   0   2   2   2   0   2   2   0   0   2   2   2   0   0   0   2   2   2   2   2   2   0   2   0   0   0   2   0   0   0   0   2   2   2   2   0   0   2   0   2   0   2   2   2   0   0   0   2   0   0   0   0   2   0   0   0   2   0   0   0   2   2   2   0   0   2   0   0   0   2   0   0   2   2   0   0   2   2   0   0   2   2   0   2   0   2   2   0   2   0   2   0   2   0   0   0   2   0   2   0   2   0   0   0   2   0   0   2   2   2   0   2   2   0   0   2
 MK-1-4                 2   2   2   2   0   0   2   0   2   0   0   0   0   2   2   2   0   2   0   0   2   2   0   0   0   0   2   0   2   0   2   0   0   2   0   0   2   2   2   2   2   2   0   0   0   0   2   2   0   2   2   0   2   2   0   0   2   2   2   2   2   0   0   0   2   0   0   2   2   0   2   2   2   0   2   2   0   0   2   0   2   2   0   2   0   2   2   2   0   2   2   2   0   2   0   2   0   0   0   0   2   2   2   2   2   0   2   0   0   0   2   2   0   0   0   2   2   2   0   2   0   0   0   2   0   2   2   2   0   0   0   0   0   0   0   0   2   2   0   0   2   0   2   0   0   0   2   0   2   2   2   0   0   2   0   0   2   2   0   0   2   2   0   0   2   2   0   2   0   2   2   0   2   0   2   0   2   0   0   0   2   0   2   0   2   0   0   0   0   0   0   2   2   2   0   2   2   0   0   2
 MK-1-5                 2   2   2   2   0   0   2   0   2   0   0   0   0   2   0   2   0   2   0   0   2   2   0   0   0   0   2   2   2   0   2   0   0   2   0   0   2   2   0   2   2   2   0   0   0   0   2   2   0   2   2   0   2   2   0   0   2   2   2   2   2   0   0   0   2   0   0   2   2   0   2   2   0   0   2   2   0   0   0   0   2   2   0   2   0   0   2   2   0   2   2   0   0   2   0   2   0   0   0   0   2   2   2   2   2   0   2   0   0   0   2   2   0   0   0   2   2   2   0   2   2   0   0   2   0   2   2   0   0   0   0   0   0   2   0   0   2   2   0   0   2   2   2   0   0   0   2   0   2   2   0   0   0   2   0   0   2   2   0   0   2   2   2   0   2   2   0   2   0   2   2   0   0   2   0   0   2   0   0   0   2   0   2   0   2   2   0   0   0   0   0   2   2   2   0   2   2   0   0   2
 MK-1-6                 2   2   2   2   0   0   2   0   2   0   0   0   0   2   0   2   0   2   0   0   2   2   0   0   0   0   2   2   0   0   2   0   0   2   0   0   2   2   0   2   2   2   0   0   0   0   2   0   0   2   2   0   0   2   0   0   2   2   2   2   2   0   0   0   2   0   0   2   0   0   2   2   2   0   2   2   0   0   0   2   2   2   0   2   2   0   2   2   0   0   2   0   0   2   0   2   0   2   0   0   2   2   2   2   0   0   2   0   0   2   2   2   0   0   2   2   2   2   0   2   2   0   0   2   0   0   2   0   0   0   2   0   0   2   0   0   2   2   0   0   2   2   2   0   0   0   2   0   2   0   2   0   0   2   0   0   2   2   0   0   2   2   2   0   2   2   0   2   0   2   2   0   0   2   2   0   2   0   0   0   2   0   2   0   2   2   0   0   0   0   0   2   0   2   2   2   2   0   0   2
 MK-1-7                 2   2   2   2   2   0   2   0   2   0   0   0   0   2   0   2   0   2   0   0   2   2   0   0   0   0   2   2   0   0   2   0   0   2   0   0   0   0   0   0   2   2   0   0   0   0   2   0   0   2   2   0   0   2   0   0   2   2   2   2   0   0   0   0   2   0   0   2   0   0   2   2   2   0   2   2   0   0   0   0   0   2   0   2   2   0   2   2   0   2   2   2   0   2   2   2   0   2   0   2   2   2   2   2   0   0   2   0   2   2   2   2   0   0   2   2   2   2   0   2   0   2   0   2   0   0   2   0   0   0   0   0   0   2   0   2   2   2   0   0   2   2   2   0   0   0   2   0   2   0   0   0   0   2   2   0   2   2   0   0   2   2   2   0   2   2   0   2   0   2   2   0   0   2   2   0   2   0   0   0   2   2   2   0   2   2   0   0   0   0   2   2   2   2   2   2   2   0   0   2
 MK-1-8                 2   2   2   0   2   0   2   0   2   0   0   0   2   2   0   2   0   0   0   0   2   2   0   0   0   0   2   2   0   0   2   0   0   2   0   0   0   2   0   0   2   2   0   0   0   0   2   0   0   2   2   0   0   2   0   0   2   2   2   2   0   0   2   0   2   0   0   2   0   0   2   2   2   0   2   2   0   0   0   0   0   2   0   2   2   0   2   2   0   2   2   2   0   2   2   2   0   2   0   0   2   2   0   2   0   0   2   0   2   2   2   2   0   0   2   2   2   2   0   2   0   2   0   2   0   0   0   0   0   0   0   0   0   0   0   2   2   2   0   0   2   2   2   0   2   0   2   0   2   0   0   0   2   2   2   0   2   2   0   0   2   2   2   2   2   2   0   2   0   0   2   0   0   0   0   0   2   0   0   0   2   2   2   0   2   2   0   0   0   0   2   0   2   2   2   2   2   2   0   2
 MK-1-9                 2   0   2   2   2   0   2   0   2   0   0   0   2   2   0   0   0   0   0   0   2   2   0   0   0   0   0   2   0   2   2   0   0   0   0   0   2   2   0   0   2   2   0   0   0   0   2   0   0   2   2   0   0   2   0   0   2   2   2   2   0   0   2   0   2   0   0   2   0   0   2   2   2   2   2   0   0   0   0   0   0   2   0   2   2   0   2   2   0   2   0   2   0   2   2   2   0   2   0   0   2   2   0   2   0   0   2   0   2   2   2   2   0   0   2   2   2   2   0   2   0   2   0   2   0   0   0   0   0   0   0   0   0   0   0   2   2   2   0   0   2   2   2   0   2   0   2   0   2   0   0   0   2   0   2   0   2   2   2   0   0   2   2   2   2   2   0   2   0   0   2   0   0   0   0   0   2   0   0   0   2   2   2   0   2   2   0   0   0   0   2   0   2   2   2   0   2   2   0   2
 MK-1-10                2   0   2   2   2   0   2   0   2   0   0   0   2   2   0   2   2   0   2   0   2   2   0   0   2   0   0   2   0   2   2   0   2   0   0   2   2   2   0   0   2   0   0   0   0   0   2   2   0   2   2   2   0   2   0   0   2   2   2   2   0   0   2   0   2   0   0   2   2   0   0   2   2   2   2   0   0   0   0   0   0   2   0   2   2   0   2   0   0   2   0   2   0   2   2   2   0   2   0   0   2   0   0   2   0   0   2   0   2   2   2   2   0   0   2   2   2   2   0   2   0   2   0   2   0   0   0   0   0   0   0   0   0   0   0   2   2   2   2   0   2   2   2   0   2   0   2   0   2   0   0   0   2   0   2   0   2   0   0   0   0   2   2   2   2   2   2   2   0   0   2   0   0   0   0   0   2   0   0   0   2   2   2   0   2   0   0   0   0   2   2   2   2   2   2   0   2   2   0   2
 MK-1-11                2   0   2   2   2   0   2   0   2   0   0   0   2   2   0   2   2   0   2   0   2   2   0   0   2   0   0   2   0   2   2   0   2   0   0   2   2   2   0   0   2   0   0   0   0   0   2   2   0   2   2   2   0   2   0   0   0   2   2   2   0   0   2   0   2   0   0   2   2   0   0   2   2   2   2   0   0   2   0   0   0   2   0   2   2   0   2   0   0   2   2   2   0   2   2   2   0   2   0   0   2   0   0   2   0   0   2   0   0   2   2   2   0   0   2   2   2   2   0   2   0   2   0   2   0   0   2   2   0   0   0   2   0   2   2   2   2   2   2   0   2   2   0   2   2   0   2   0   2   0   0   0   2   0   2   0   2   0   0   0   2   2   2   2   2   2   2   2   0   0   2   0   0   0   0   2   2   0   0   0   0   2   2   0   2   0   0   0   0   2   2   2   2   2   2   0   2   2   0   2
 MK-1-12                2   2   2   2   2   2   2   0   2   0   0   0   2   2   0   2   2   0   2   0   2   2   2   0   2   0   0   2   0   2   2   0   2   0   0   2   2   2   0   0   2   0   0   0   0   0   2   2   0   2   2   2   0   2   0   0   0   2   2   2   0   0   2   2   2   0   2   2   2   2   0   2   2   0   0   0   0   2   0   0   0   0   0   2   2   0   2   0   0   2   2   2   0   2   2   2   2   2   0   0   2   0   0   2   0   0   2   2   0   2   2   2   0   0   0   2   2   0   0   2   0   2   0   0   0   0   2   2   0   2   0   2   0   2   2   2   2   2   2   0   2   2   0   0   2   0   2   0   2   0   0   2   2   0   2   0   2   0   0   0   2   2   2   2   2   2   2   2   0   0   2   0   0   0   0   2   2   0   0   0   0   2   2   0   2   0   0   2   0   2   2   2   2   2   2   0   2   2   0   2
 MK-1-13                2   2   2   2   2   2   2   0   2   2   0   0   2   2   0   2   2   0   2   2   0   2   2   0   2   0   0   2   0   2   2   0   2   0   0   2   0   2   0   0   2   0   0   0   0   0   2   2   0   2   2   0   0   0   0   0   0   2   2   2   0   0   2   2   2   0   2   2   2   2   0   2   0   0   0   0   0   2   2   0   0   0   2   2   2   0   2   2   0   0   2   2   0   2   2   2   2   2   0   0   2   0   0   2   0   0   2   2   0   2   2   0   0   0   0   2   2   0   0   2   0   2   0   0   0   0   2   2   0   2   0   2   0   2   2   2   2   2   2   0   2   2   0   0   2   0   2   0   0   0   0   2   0   0   2   0   2   0   0   0   2   2   2   2   2   2   2   2   0   0   2   0   0   0   0   2   2   0   0   0   0   2   2   0   2   0   0   2   0   2   2   2   2   2   2   0   2   2   0   2
 MK-1-14                2   2   0   2   2   2   2   0   2   2   0   2   0   2   0   2   2   2   2   2   0   2   2   0   2   2   0   2   0   2   2   0   2   0   0   2   0   2   0   0   2   0   0   0   0   0   2   2   0   2   2   0   0   0   0   0   2   2   2   0   0   0   2   2   0   2   2   2   2   2   0   2   0   0   0   0   2   2   0   0   0   0   2   2   2   0   2   2   0   0   2   2   0   2   2   2   2   2   0   0   2   0   0   2   0   0   2   2   0   2   2   0   0   0   0   2   2   0   0   2   0   2   0   0   2   0   2   2   0   2   0   2   0   2   2   0   2   0   2   0   2   2   0   0   2   0   2   2   0   0   0   2   0   0   2   0   2   0   0   0   2   2   2   2   0   2   0   2   0   0   2   0   0   0   0   2   2   0   0   0   0   2   2   0   0   0   0   2   0   2   2   2   2   2   2   0   2   0   0   2
 MK-1-15                2   2   0   2   2   2   2   0   2   2   0   2   0   2   0   2   2   2   2   2   0   2   2   0   2   2   0   2   0   2   2   0   2   0   0   2   0   2   0   2   2   0   0   0   0   0   2   2   0   2   2   2   0   0   0   0   0   2   2   0   0   0   2   2   0   2   2   2   2   2   0   2   0   0   0   0   0   0   0   0   2   0   2   2   2   0   2   2   2   0   2   2   0   2   2   2   2   2   2   0   0   0   0   2   0   0   2   0   0   2   2   0   0   0   0   2   2   0   0   2   2   2   0   0   2   0   0   2   0   2   0   2   0   2   2   0   2   0   2   0   2   2   2   0   2   0   2   2   0   0   0   2   0   0   2   0   2   0   0   0   2   2   2   2   0   2   0   2   0   0   2   0   0   2   0   2   2   0   0   0   0   2   2   0   2   0   0   2   0   2   2   2   2   0   2   0   2   0   2   2
 MK-1-16                2   2   0   2   2   2   2   0   2   2   0   2   0   2   0   2   2   2   2   2   0   2   2   0   2   2   0   2   0   0   2   0   2   0   0   2   2   0   0   2   2   0   0   0   0   0   2   2   0   0   2   0   0   0   0   0   0   2   2   0   0   0   2   2   0   2   2   2   2   2   0   2   0   0   0   0   0   0   0   0   2   0   2   2   2   0   2   2   2   0   0   2   0   2   2   2   2   0   2   0   0   0   0   2   0   0   2   0   0   2   2   0   0   0   0   2   2   0   0   0   2   2   2   0   2   0   0   2   0   2   0   2   0   2   2   0   2   0   2   0   2   2   2   0   2   0   2   2   0   0   0   0   0   0   2   0   2   0   0   2   2   2   2   2   0   2   0   2   0   0   0   0   0   2   0   2   0   0   0   0   0   2   2   0   2   0   0   2   0   2   2   2   0   2   2   0   2   0   2   2
 MK-2-1                 2   0   0   0   0   2   0   0   2   2   0   0   0   2   2   2   0   0   2   0   2   2   2   2   2   0   2   0   0   0   0   0   2   0   0   0   0   2   2   0   0   2   2   2   0   2   0   2   0   2   0   0   2   0   0   0   0   2   2   2   2   2   2   2   2   0   2   0   2   0   2   0   2   0   2   2   0   2   0   0   0   0   0   2   2   0   2   2   0   0   2   0   0   0   2   0   2   2   2   0   2   0   0   2   2   2   2   2   2   0   0   2   0   2   2   0   0   0   0   0   2   0   0   2   2   2   0   2   0   2   2   2   2   2   0   2   2   2   2   2   0   0   2   2   2   0   0   0   0   0   0   0   2   0   2   0   2   2   2   0   0   2   0   2   2   0   2   2   2   0   0   0   0   2   0   0   0   0   2   0   2   2   0   0   2   0   2   0   0   0   2   0   2   2   0   0   2   2   2   0
 MK-2-2                 0   0   0   0   0   2   0   0   2   2   0   0   0   2   2   2   2   0   2   0   2   2   2   2   2   0   2   0   0   0   2   0   2   0   0   0   0   2   2   0   0   2   2   2   0   2   0   2   0   2   0   0   2   0   0   0   0   0   2   2   2   2   2   2   0   0   2   0   2   0   2   0   2   0   0   2   0   2   0   0   2   0   0   2   2   0   2   2   0   0   2   0   0   0   2   2   2   2   2   0   2   0   0   2   2   2   2   0   2   0   0   2   0   2   2   0   0   0   2   2   2   0   0   0   2   2   2   2   0   2   2   2   0   2   0   2   2   2   2   2   0   0   2   2   2   2   0   0   0   0   0   0   2   0   2   0   2   2   2   0   0   2   0   2   2   0   2   2   2   0   0   0   2   2   0   2   0   0   2   0   2   2   0   2   2   0   2   0   0   0   2   0   2   2   0   0   2   2   2   0
 MK-2-3                 0   0   0   0   0   2   0   0   0   2   0   0   0   2   2   2   2   0   2   0   2   2   0   2   2   0   2   0   0   0   2   0   2   0   0   0   0   2   2   2   0   2   0   2   0   2   0   2   0   0   0   0   2   0   0   0   0   0   2   2   2   2   2   2   0   2   2   0   2   0   2   0   2   0   0   2   0   2   0   0   2   0   0   2   2   0   2   2   0   0   2   0   2   2   2   2   2   2   2   0   2   0   0   2   2   2   2   0   2   0   0   2   0   2   2   0   0   0   2   0   2   0   0   0   2   2   2   2   0   2   2   2   0   2   0   2   2   0   2   2   0   0   2   2   2   2   0   0   0   0   0   0   2   0   0   0   2   2   2   0   0   2   0   2   2   0   2   2   0   0   0   0   2   2   0   2   0   0   2   0   2   2   2   2   2   2   2   2   0   0   2   0   2   0   0   0   0   2   2   0
 MK-2-4                 0   0   0   0   0   2   0   0   2   2   0   0   0   2   2   2   2   2   2   0   2   2   0   2   2   0   2   0   2   2   0   0   2   2   0   2   0   0   2   0   0   2   0   2   0   2   0   2   0   0   0   2   2   0   0   0   0   0   2   2   2   2   2   2   0   2   2   0   2   0   2   0   2   0   0   0   0   2   0   0   2   0   0   0   0   0   2   0   0   0   2   0   2   2   2   0   2   2   2   0   2   0   2   2   2   2   0   0   2   2   0   2   0   2   2   0   2   0   2   0   2   0   2   0   2   2   2   2   0   2   2   2   0   2   0   2   2   2   2   2   0   0   2   2   2   2   0   0   0   2   0   0   2   0   0   0   2   2   2   2   0   2   0   2   2   2   2   2   0   0   0   0   2   2   2   2   0   0   2   0   2   2   2   0   2   2   2   0   0   2   2   0   2   0   0   2   0   2   2   0
 MK-2-5                 2   0   0   2   0   2   0   0   2   2   0   0   0   2   2   2   2   2   2   0   2   2   0   2   2   0   2   0   2   2   0   0   2   2   0   0   0   0   2   0   0   0   0   2   0   0   0   2   0   0   0   2   2   0   0   0   0   0   2   2   2   2   2   2   0   2   2   0   2   0   0   0   2   2   0   2   0   2   0   0   2   0   0   0   0   2   2   0   2   0   0   0   2   2   2   2   2   2   2   0   2   0   2   2   2   2   0   0   2   2   0   2   2   2   2   0   2   2   2   0   2   0   2   0   2   2   2   2   0   2   2   2   0   2   0   2   2   2   2   2   0   0   2   2   2   2   0   0   0   2   0   0   2   0   0   0   2   2   2   2   0   2   0   2   2   0   2   2   0   0   0   0   2   2   2   2   0   0   2   0   2   2   2   0   2   2   2   0   0   2   2   0   2   0   0   2   0   2   2   0
 MK-2-6                 2   0   0   2   2   2   0   0   2   2   0   0   0   2   2   2   2   2   2   0   2   2   0   2   2   0   2   0   2   0   0   0   2   2   0   0   0   0   2   0   0   0   2   2   0   0   0   2   0   0   0   2   2   0   0   0   0   0   2   2   2   2   2   2   0   2   2   0   2   0   0   0   2   2   0   2   0   2   0   0   2   0   0   0   0   2   2   0   2   0   0   0   0   0   2   2   2   2   2   0   2   2   2   2   0   2   0   0   2   2   0   2   2   2   2   2   2   0   2   2   2   0   2   2   2   2   2   2   0   2   2   0   0   2   0   0   2   2   2   2   0   0   2   2   0   2   0   0   0   2   0   0   2   0   0   0   2   2   2   2   0   2   0   2   2   0   2   0   0   0   0   0   2   2   0   2   0   0   0   0   2   2   2   0   2   2   2   0   0   2   2   0   2   0   0   2   0   2   2   0
 MK-2-7                 2   0   0   2   2   2   0   0   2   2   0   0   0   2   0   2   2   2   2   0   2   2   0   2   2   0   2   0   2   0   0   0   2   2   0   0   2   2   2   0   0   0   2   2   0   0   0   2   0   0   0   2   2   0   0   0   0   2   2   2   2   2   2   2   2   2   2   0   2   0   0   0   2   2   0   2   0   2   0   0   2   0   0   0   0   2   2   0   2   0   0   0   0   0   2   0   2   0   0   0   2   2   2   2   0   2   0   0   2   2   0   2   2   2   2   2   2   0   2   2   2   2   2   2   2   2   2   2   0   2   2   0   0   2   0   0   2   2   2   2   0   0   0   0   2   0   0   0   0   2   0   0   2   2   0   0   2   2   2   2   0   2   0   0   2   0   2   0   0   0   0   0   2   2   0   2   2   0   0   0   2   2   2   0   2   2   2   0   0   0   2   0   2   0   0   2   0   2   2   0
 MK-2-8                 2   0   0   2   2   2   0   0   0   2   0   0   0   2   0   2   2   2   0   2   2   2   0   0   2   0   2   0   2   0   0   2   2   2   0   0   2   2   2   0   0   0   2   2   0   0   0   2   0   0   0   2   2   0   0   0   0   2   0   0   2   2   2   2   2   0   2   0   2   0   0   0   2   2   0   0   0   2   0   0   2   0   0   0   0   2   2   0   2   0   0   0   0   0   2   0   2   2   0   0   0   2   2   2   0   2   0   0   2   2   0   2   2   2   2   2   2   0   2   2   2   2   0   2   2   2   2   2   0   2   2   0   0   2   0   0   2   2   2   2   0   2   0   0   0   0   0   0   0   2   0   0   2   2   0   0   2   0   2   2   0   2   0   0   0   0   2   0   0   0   2   0   2   2   0   2   2   0   0   0   2   0   2   0   2   2   2   0   0   0   2   0   0   0   0   2   0   2   2   0
 MK-2-9                 2   0   0   2   2   2   0   0   0   2   0   0   0   2   0   2   2   2   0   0   2   2   0   0   2   0   2   0   2   0   0   2   2   2   0   0   2   2   2   2   2   0   2   2   0   0   0   2   0   0   0   2   2   2   0   0   0   2   2   2   2   2   2   2   2   0   2   0   0   0   0   0   2   0   0   2   0   2   0   0   2   0   0   0   0   2   2   2   2   0   0   0   0   0   2   0   2   2   0   0   0   2   2   2   0   2   0   0   2   2   0   2   2   2   2   2   0   0   2   2   2   2   0   2   2   2   0   2   2   2   2   0   0   2   0   2   2   2   2   2   0   2   0   0   0   2   0   0   0   0   0   0   2   2   2   0   2   0   2   2   0   2   0   0   0   0   2   0   0   0   2   0   2   2   2   2   2   0   0   0   2   0   2   0   2   2   2   0   0   0   0   0   0   0   0   2   0   2   2   0
 MK-2-10                2   0   0   2   2   2   0   0   0   2   0   0   0   2   0   2   2   2   0   0   2   2   0   0   2   0   2   0   2   0   2   2   2   2   0   0   2   2   2   2   0   0   2   0   0   0   0   2   0   2   0   2   2   0   0   0   0   2   2   2   2   0   2   2   2   0   2   0   0   2   0   0   2   2   0   2   0   2   0   0   2   0   0   0   0   2   2   2   2   0   2   0   0   0   0   0   2   2   0   2   0   0   2   0   0   2   0   0   2   2   0   2   2   2   2   2   0   2   2   2   2   2   0   2   0   2   0   2   2   2   2   0   0   2   0   2   2   2   2   2   0   2   0   0   0   2   0   2   0   0   0   0   2   2   2   0   2   0   2   2   0   2   0   0   0   0   0   0   0   0   2   0   2   2   2   2   2   0   0   0   2   0   2   0   2   2   2   0   0   0   2   0   0   0   0   2   0   2   2   0
 MK-2-11                2   0   0   0   2   2   0   0   0   2   0   0   0   2   0   0   2   2   0   0   2   2   0   0   2   0   2   0   2   0   2   2   2   2   0   0   2   2   2   2   0   0   2   2   0   0   0   2   0   2   0   2   2   0   0   0   0   0   2   2   2   0   2   2   2   0   2   0   0   2   0   0   0   2   0   0   0   0   0   0   2   0   0   0   0   2   2   2   2   0   2   0   0   0   0   0   2   2   0   2   0   2   2   0   0   0   0   0   2   2   0   2   2   0   2   2   2   2   2   2   2   2   0   2   0   2   0   2   2   2   2   0   0   2   0   0   2   2   2   2   2   2   0   0   0   2   0   2   0   2   0   2   2   2   2   0   2   0   2   2   0   2   0   0   0   0   0   0   0   0   0   2   2   2   2   2   2   0   2   2   0   0   2   2   2   2   2   0   0   0   2   0   0   0   0   2   0   2   2   2
 MK-2-12                0   0   0   0   2   2   0   0   0   2   0   0   0   2   0   2   2   2   0   0   2   2   0   0   2   0   2   0   2   0   2   2   2   0   0   0   2   0   2   0   0   0   2   0   0   0   2   2   0   2   0   2   2   0   0   0   0   0   2   2   2   0   2   2   2   0   0   0   0   2   0   0   0   2   0   2   0   0   0   0   2   0   0   0   0   0   2   0   2   0   2   0   0   0   0   0   2   2   0   2   2   2   0   2   0   0   0   0   2   2   0   2   2   0   2   2   2   2   2   2   2   2   0   2   0   2   0   0   2   0   2   0   0   2   0   0   2   2   2   0   2   2   0   0   0   0   0   2   0   2   0   2   2   2   2   0   0   0   2   2   0   2   0   0   0   2   0   2   0   0   0   2   2   2   2   2   2   2   2   2   2   0   2   2   2   2   2   0   0   0   2   0   0   0   0   2   0   2   2   2
 MK-2-13                0   0   0   0   2   2   0   0   2   2   0   0   0   2   0   2   2   2   0   0   2   2   0   0   2   0   2   0   2   0   2   2   2   0   0   0   2   0   2   0   0   0   2   0   2   0   2   2   0   2   0   2   2   0   0   0   2   0   2   2   2   0   2   2   2   0   0   0   0   2   2   0   0   2   0   2   0   0   0   2   2   0   0   0   0   0   2   0   2   2   2   0   2   0   0   0   2   2   0   2   2   2   0   2   0   0   0   0   2   2   0   0   2   0   2   2   0   2   2   2   2   2   0   2   0   2   0   0   2   0   2   2   0   2   0   0   2   2   2   0   2   2   0   0   0   0   0   2   0   2   0   2   2   2   2   0   0   2   2   0   0   2   0   2   0   2   0   0   0   0   2   2   2   2   0   2   2   2   2   2   2   0   2   2   2   2   2   0   0   0   2   0   0   0   0   0   0   2   2   2
 MK-2-14                0   0   0   0   2   2   0   0   2   0   2   0   0   2   0   2   2   2   0   0   2   2   2   0   2   0   2   0   2   0   2   2   2   0   0   0   2   0   0   0   0   0   2   0   2   0   2   2   0   2   2   2   2   0   0   0   0   0   0   2   2   0   0   0   2   0   0   0   0   0   2   0   2   2   2   2   0   0   0   2   2   0   0   0   0   2   2   0   2   2   2   0   2   0   0   0   2   0   0   2   2   2   0   0   0   0   0   2   2   2   0   0   2   0   2   2   0   2   2   2   2   2   0   2   0   2   0   0   2   2   2   2   0   2   0   0   2   2   2   0   2   2   0   0   0   0   0   2   0   2   0   2   2   2   2   0   2   2   2   0   0   2   0   2   0   2   0   0   0   0   2   2   2   2   0   2   2   2   2   2   0   0   2   2   2   2   2   0   0   0   2   0   0   0   0   0   0   0   2   0
 MK-2-15                0   0   0   0   2   2   0   0   0   0   2   0   0   2   0   2   2   2   2   0   0   2   2   0   2   0   0   0   2   0   2   2   2   0   0   0   2   0   0   0   0   0   2   0   2   0   0   2   0   2   2   2   0   0   0   0   0   0   0   2   0   0   0   0   2   0   0   0   0   0   2   0   2   2   2   2   0   0   0   2   2   0   0   0   0   2   2   0   2   2   2   0   2   2   0   0   2   0   0   2   2   2   0   0   0   0   0   2   2   2   2   0   0   0   2   2   0   2   2   2   2   2   0   2   0   2   0   0   2   2   2   2   0   2   0   0   2   2   2   2   2   2   2   0   0   0   0   2   0   2   0   2   2   2   2   2   2   2   2   0   0   2   0   2   0   2   0   0   0   0   2   2   2   0   2   2   2   2   2   2   0   0   2   2   2   2   2   0   0   0   0   0   2   0   0   0   0   0   2   2
 MK-2-16                0   0   0   0   2   2   0   0   2   0   2   0   0   2   0   2   2   2   2   0   0   2   0   0   2   0   0   0   2   0   2   2   2   0   0   0   2   0   0   0   0   0   2   0   0   0   0   0   0   2   2   2   0   0   0   0   0   0   0   2   0   0   0   0   2   2   2   0   0   0   2   0   2   0   2   2   0   0   0   2   2   2   0   0   0   2   2   0   2   2   2   0   2   2   0   0   2   2   0   2   2   2   0   0   0   0   0   2   2   2   2   0   0   0   2   2   2   2   2   2   2   2   0   2   0   2   0   0   2   2   2   2   0   2   0   0   2   2   2   0   2   2   2   0   0   0   0   2   0   2   0   2   2   2   2   2   2   2   2   0   0   0   0   2   0   2   0   0   0   0   2   2   2   0   2   2   2   2   2   2   0   0   2   2   2   2   2   0   0   0   0   0   2   2   0   0   0   0   2   2
 MK-3-1                 2   2   2   2   0   2   2   2   2   2   2   2   2   0   2   2   0   2   2   0   0   2   0   0   0   2   2   0   2   2   2   0   2   2   0   2   2   0   0   2   2   0   2   0   2   0   2   2   2   2   0   2   0   0   0   0   2   0   2   2   0   0   0   2   2   2   2   2   0   2   0   0   0   2   0   0   0   0   0   0   0   0   0   0   2   0   0   2   2   0   0   0   0   2   0   0   0   0   0   0   0   2   0   0   0   2   2   2   0   0   2   0   0   2   2   2   0   2   2   2   0   0   2   0   0   0   2   2   2   0   2   0   2   0   2   2   0   0   2   0   0   2   0   2   0   0   0   0   2   0   2   2   2   0   2   0   2   0   0   0   0   0   2   2   0   2   2   2   0   0   2   0   0   0   0   2   2   2   0   2   2   0   2   2   2   0   2   2   2   0   2   2   0   2   0   2   2   0   0   0
 MK-3-2                 2   0   2   2   0   0   2   2   2   0   2   2   2   0   2   2   2   2   2   0   0   2   0   0   0   2   2   2   2   2   2   0   2   2   0   2   0   0   0   2   0   0   2   0   2   0   2   2   0   2   0   2   0   0   0   0   2   0   2   2   0   0   0   2   2   2   2   2   0   0   0   0   0   2   2   0   0   0   0   0   0   0   0   0   2   0   0   2   2   0   0   0   0   2   0   0   2   0   0   0   0   2   0   0   0   2   2   2   0   0   2   0   0   2   2   2   0   2   2   2   0   0   2   0   0   0   2   2   2   0   2   0   2   0   2   2   0   0   2   0   0   2   0   2   0   0   0   0   2   0   2   2   2   0   2   0   2   0   0   2   0   0   2   0   2   2   2   2   0   0   2   2   0   0   0   2   2   2   0   2   2   0   2   2   2   0   2   2   2   0   2   2   0   2   0   2   2   2   0   0
 MK-3-3                 0   0   2   2   0   0   2   2   2   0   2   2   2   0   2   2   2   2   2   0   0   2   0   0   0   2   2   2   2   2   2   0   2   2   0   2   0   0   0   2   0   0   2   2   2   0   2   2   0   2   0   2   0   0   0   0   2   0   2   2   0   0   0   2   2   2   2   2   0   0   0   0   0   0   2   0   0   0   0   0   0   0   0   0   0   2   0   2   2   0   0   0   0   2   0   0   2   0   0   2   0   2   0   2   0   2   2   2   0   0   2   0   0   2   2   2   0   0   2   2   0   0   2   0   0   0   2   2   2   2   0   0   2   0   0   2   0   0   2   0   0   2   0   2   0   2   2   0   2   0   2   2   2   0   0   0   2   0   2   2   0   0   2   0   2   2   0   2   0   0   2   2   0   0   0   2   2   2   0   2   2   0   2   2   2   0   2   2   2   0   2   2   0   2   0   2   2   2   0   0
 MK-3-4                 0   0   2   2   0   0   2   2   2   0   2   2   0   0   2   2   2   2   2   0   0   2   0   0   0   2   2   2   2   2   2   0   0   2   0   2   0   0   0   2   0   0   2   2   2   2   2   0   0   2   0   0   0   0   0   2   2   0   2   2   0   0   0   2   0   2   2   2   0   0   0   0   0   0   2   0   0   0   0   0   0   0   0   0   2   2   0   2   2   0   0   0   0   2   0   0   2   0   0   2   0   2   0   2   0   2   2   2   0   0   2   0   0   2   2   2   0   2   2   2   0   0   2   2   0   0   2   2   2   2   0   0   0   0   0   2   0   0   2   0   0   2   0   2   0   2   2   0   2   0   2   2   2   0   0   0   2   2   2   2   0   0   2   0   2   2   0   2   0   0   2   2   0   0   0   2   2   2   0   2   2   0   2   0   0   0   2   2   2   0   2   2   0   0   0   2   2   2   2   2
 MK-3-5                 0   2   2   2   0   0   2   2   2   0   2   2   0   0   2   2   2   2   2   0   0   2   0   0   0   2   2   2   2   2   2   0   0   2   0   2   0   0   0   2   0   0   2   0   2   2   2   2   0   2   0   0   0   0   0   2   2   2   2   2   0   0   0   2   0   2   2   2   0   0   0   0   0   0   2   0   0   0   0   0   0   0   0   0   2   2   0   0   2   0   0   0   0   2   0   0   2   0   0   2   0   2   0   2   0   2   2   2   0   0   2   0   0   2   2   2   2   2   2   2   0   0   0   0   2   0   2   2   2   2   0   0   0   0   0   2   0   0   2   0   0   2   0   2   0   2   2   0   2   0   2   2   2   2   0   0   0   2   2   2   0   0   2   0   2   2   2   2   0   0   2   2   0   0   0   2   2   2   0   2   0   0   2   0   0   0   0   2   2   0   2   2   0   0   0   2   2   2   2   2
 MK-3-6                 0   2   2   2   0   0   2   2   2   0   2   2   0   2   2   2   2   2   2   0   0   2   0   0   0   2   2   2   2   0   2   0   0   2   0   0   2   0   0   2   0   2   2   0   2   2   2   0   0   2   0   0   0   0   0   2   2   2   2   2   0   0   0   2   0   0   2   2   0   0   0   2   0   0   2   0   2   0   0   0   2   0   0   0   2   2   0   0   2   0   0   0   2   2   0   0   2   0   2   2   0   2   0   2   0   2   2   2   0   0   2   0   2   2   2   0   0   2   2   2   0   0   0   0   2   0   2   2   2   2   0   0   0   0   2   2   0   0   2   0   0   2   0   2   0   2   2   0   2   0   0   2   2   0   0   0   0   2   2   2   0   0   2   0   2   0   0   2   0   0   2   2   0   0   0   2   2   2   0   2   0   0   2   0   0   0   0   2   2   0   2   2   0   0   0   2   2   2   2   2
 MK-3-7                 0   2   2   2   0   2   2   2   2   0   2   2   0   2   2   2   2   2   2   0   2   2   0   0   0   2   2   2   2   0   2   0   0   2   0   0   2   2   0   2   0   2   2   0   2   0   2   0   2   2   0   0   0   0   0   2   2   0   2   2   0   0   0   2   0   2   2   2   0   0   0   2   0   0   2   0   0   0   0   0   2   0   2   0   2   2   0   0   2   0   0   2   2   2   2   0   2   0   2   2   0   2   0   2   0   2   2   2   2   0   2   0   2   2   2   0   0   2   2   2   0   0   0   0   2   0   2   0   2   2   2   0   0   0   2   2   2   0   2   0   0   2   2   2   0   2   0   0   2   0   0   2   0   0   0   0   0   2   2   2   0   0   2   0   2   0   0   0   0   0   2   2   0   0   2   2   0   2   0   2   0   0   2   2   0   0   0   2   0   2   2   2   0   0   0   2   2   2   2   2
 MK-3-8                 0   2   0   0   0   2   2   2   2   0   2   2   2   2   0   2   2   0   2   0   2   2   0   0   0   2   2   2   2   0   2   0   0   2   0   0   2   2   0   2   0   2   2   0   2   0   2   0   2   2   0   0   0   0   0   2   2   0   2   2   0   2   0   2   0   2   2   2   0   0   0   2   0   0   2   0   0   2   0   0   2   0   2   0   2   2   0   2   0   2   0   2   2   2   2   0   2   0   2   0   0   2   0   2   2   2   2   2   2   0   2   2   2   2   2   0   0   2   2   2   0   0   0   0   2   2   2   0   2   2   2   0   0   0   2   2   2   0   2   0   0   2   2   2   0   2   0   0   2   0   0   2   0   0   0   0   0   2   2   2   0   2   2   0   2   0   0   0   0   0   2   2   0   0   2   2   0   2   0   2   0   0   2   2   0   0   0   2   2   2   2   2   2   2   0   2   2   0   2   2
 MK-3-9                 0   2   0   0   0   0   2   2   2   0   2   2   2   2   0   0   2   0   2   0   2   2   0   0   0   2   2   0   2   0   2   0   0   2   0   0   2   2   0   2   0   2   0   0   2   0   2   0   2   2   0   2   0   0   0   2   2   0   2   2   0   2   0   2   0   2   2   2   0   0   2   0   0   0   2   0   0   2   0   0   2   0   2   0   2   2   0   0   0   2   0   2   2   2   2   0   0   0   2   0   0   2   2   2   2   2   2   2   2   0   2   2   2   2   2   0   2   2   2   2   0   0   0   0   2   2   2   0   2   0   2   2   0   0   2   2   2   0   2   0   0   2   2   2   0   2   0   0   2   0   0   2   0   0   0   0   2   0   0   2   0   2   2   0   2   0   0   0   0   0   2   2   0   0   2   2   0   2   0   2   0   0   2   2   0   0   0   2   2   0   2   2   2   2   2   2   0   0   2   2
 MK-3-10                0   2   0   0   0   0   2   2   2   0   2   2   2   2   2   0   2   2   2   0   2   0   0   0   0   2   2   0   2   0   2   0   0   2   0   0   2   2   0   0   0   2   2   0   2   0   2   0   0   2   2   0   2   2   2   2   2   0   2   2   0   2   0   2   0   2   2   2   0   0   2   0   0   0   2   0   0   2   0   0   2   2   2   0   2   2   0   0   0   2   0   0   2   2   2   0   0   0   2   2   0   2   2   2   2   0   2   0   2   0   2   2   2   2   2   0   2   2   2   2   0   2   0   0   2   2   2   0   2   0   2   2   0   0   0   2   2   2   2   0   0   2   2   2   0   2   0   0   2   0   2   2   0   0   0   0   2   0   0   2   0   2   2   0   2   2   0   0   0   0   0   2   0   0   2   2   0   2   0   2   0   0   2   2   0   0   0   2   2   0   2   2   2   2   2   2   0   0   2   2
 MK-3-11                0   2   0   0   0   0   2   2   2   0   2   2   2   2   0   0   2   2   2   0   2   2   0   0   0   2   2   0   2   0   2   0   0   2   0   0   2   2   0   0   0   2   2   2   2   2   2   2   0   2   2   0   2   0   2   2   2   0   2   2   0   2   0   2   0   2   0   2   0   0   2   2   0   0   2   2   0   2   0   0   2   2   2   0   2   2   0   0   0   2   0   0   2   2   2   0   0   0   2   2   2   2   2   2   2   2   2   0   2   0   2   2   2   2   2   2   2   2   2   0   0   2   0   0   2   2   2   0   2   0   2   0   2   0   0   2   2   2   2   2   0   2   2   2   0   2   0   2   2   0   2   2   0   0   0   0   2   2   0   2   0   2   2   0   2   2   0   0   0   0   0   2   0   0   0   2   0   0   0   2   0   0   2   2   0   0   0   2   2   0   2   2   0   2   2   2   0   0   2   2
 MK-3-12                2   2   0   0   0   0   2   2   2   0   2   2   2   2   2   0   2   2   2   0   2   2   0   0   0   2   2   0   2   2   2   0   0   2   0   2   2   2   0   0   0   2   2   2   2   2   2   2   0   2   2   0   2   0   2   2   2   0   2   2   0   2   0   0   0   2   0   2   0   0   2   2   0   0   2   2   0   2   0   0   2   2   2   0   2   0   0   0   0   2   0   0   2   2   2   0   0   0   0   2   2   0   2   0   2   2   2   0   2   0   2   2   2   2   2   2   2   2   2   0   0   2   0   0   2   2   2   0   2   0   2   0   2   0   0   2   2   2   2   2   0   2   2   2   0   0   0   2   2   0   2   2   0   0   0   2   2   2   0   2   0   2   2   0   0   0   0   0   0   0   0   2   0   0   0   2   0   0   2   2   0   0   2   2   0   0   0   2   2   0   2   2   0   2   2   2   0   0   2   2
 MK-3-13                2   2   0   0   0   0   2   2   2   2   2   2   2   2   2   0   2   2   2   0   2   2   0   0   0   0   2   0   2   2   2   0   0   2   0   2   2   2   0   0   0   2   2   0   2   2   2   2   0   2   2   0   2   0   2   2   2   0   2   2   0   2   0   0   0   2   0   2   0   0   0   2   0   0   2   2   0   2   0   0   0   2   2   0   2   0   0   0   0   0   0   0   2   2   2   0   0   0   2   2   2   0   0   0   2   2   0   0   2   0   2   2   0   2   2   2   2   2   2   0   0   2   0   0   2   2   2   0   2   0   2   2   2   0   0   2   2   0   2   2   0   2   2   2   0   0   0   2   2   0   2   0   0   2   0   2   2   2   0   2   0   2   2   0   0   0   0   0   0   0   0   2   0   0   0   2   0   0   2   2   0   0   2   2   0   0   0   2   2   0   2   2   0   2   2   2   0   0   2   2
 MK-3-14                2   2   0   0   2   2   2   2   2   2   2   2   2   2   2   0   2   2   2   0   0   2   0   0   0   0   2   0   0   2   0   0   2   2   0   2   2   2   0   0   0   2   2   2   2   2   2   0   0   2   2   0   2   0   2   2   2   0   0   2   0   2   2   2   0   2   0   2   0   2   0   2   0   0   2   2   0   2   0   0   0   2   2   2   2   0   0   0   0   0   0   0   2   2   2   0   0   0   2   2   2   2   0   0   2   2   0   2   2   0   2   2   0   2   2   2   2   0   2   0   0   2   2   0   2   2   2   0   2   0   0   2   2   0   2   2   2   0   2   2   0   2   2   2   0   0   2   2   2   0   2   0   0   0   2   2   2   2   0   2   0   2   2   0   0   0   0   0   0   0   0   2   0   0   0   2   0   2   2   2   0   0   2   0   0   2   0   2   2   0   2   2   0   2   2   2   0   0   2   2
 MK-3-15                2   2   0   0   2   0   2   2   0   2   2   2   2   2   2   0   2   2   2   0   0   2   0   0   0   0   2   0   0   2   2   0   2   2   0   2   2   2   0   0   0   2   2   2   2   2   0   2   0   2   2   0   2   0   2   2   2   0   0   2   0   2   2   2   0   2   0   2   0   2   0   2   0   0   2   0   0   2   0   0   0   2   2   2   2   0   2   0   0   0   0   0   2   2   2   0   0   0   2   2   2   2   0   2   2   2   0   2   2   0   0   2   0   2   2   2   0   0   0   2   0   2   2   0   2   2   0   0   2   0   0   2   2   0   2   2   2   2   2   2   0   2   2   2   0   0   2   2   2   0   0   0   0   0   0   2   2   2   0   0   0   2   2   0   0   0   2   0   0   0   0   2   0   0   0   2   0   2   2   2   0   0   2   0   0   2   0   2   2   0   2   2   0   2   2   2   0   0   2   2
 MK-3-16                2   0   0   0   2   0   0   2   0   2   2   2   2   2   0   0   2   2   2   0   2   2   0   0   0   0   2   0   2   2   2   0   2   0   0   2   2   2   0   0   0   0   2   2   2   2   0   2   0   2   2   0   2   0   2   2   2   0   0   2   0   2   0   2   0   2   0   2   0   2   0   2   0   2   2   0   2   2   0   0   0   2   2   2   2   0   0   0   0   0   0   0   0   2   2   0   0   0   2   0   2   2   0   2   0   2   0   2   2   0   0   2   0   2   2   2   0   0   0   2   2   2   2   0   2   2   0   0   2   0   2   2   2   0   2   2   2   2   2   0   0   2   2   2   0   0   2   0   2   2   0   0   2   0   0   0   2   2   0   0   0   2   2   0   0   0   2   0   0   0   0   2   0   0   0   2   0   2   2   2   0   0   2   0   0   2   0   2   2   0   2   2   0   2   2   2   0   0   2   0
 MK-4-1                 2   0   2   2   2   0   2   0   0   0   2   2   2   2   0   2   2   0   0   0   0   2   2   0   2   2   2   2   2   0   2   2   0   0   0   2   0   2   0   2   2   0   2   2   2   2   2   2   2   2   0   2   0   0   2   2   2   2   0   2   0   2   0   0   2   0   2   2   2   2   0   2   0   0   2   2   0   2   0   0   0   0   2   2   2   2   2   0   0   0   0   0   2   0   2   0   2   2   2   2   0   2   2   0   0   0   2   0   0   2   2   0   0   0   0   2   2   0   0   2   0   2   0   2   0   2   2   0   0   2   0   0   2   2   2   0   0   2   0   2   0   2   0   2   0   2   0   2   2   2   0   2   2   0   0   0   2   2   2   2   0   2   2   2   2   2   0   0   0   0   2   0   0   0   2   0   2   2   2   0   0   2   0   0   0   2   0   2   2   2   2   2   2   2   2   0   2   0   2   0
 MK-4-2                 2   2   2   0   2   0   2   0   0   2   0   2   2   2   0   2   2   0   2   0   0   2   2   0   2   2   0   2   2   0   2   2   0   0   0   2   0   2   0   2   2   0   2   2   2   2   2   2   2   2   0   2   0   0   2   0   2   2   0   2   0   2   0   0   2   0   2   2   2   2   0   2   0   2   2   2   0   2   0   0   0   0   2   2   0   2   0   0   0   0   0   0   0   0   2   0   2   2   0   0   0   2   0   2   0   0   2   0   0   2   2   0   0   0   0   2   2   0   0   2   0   2   0   2   0   2   2   0   0   2   0   0   2   2   2   0   0   2   0   2   0   2   0   2   2   2   2   2   2   2   0   2   2   2   0   0   2   2   2   0   0   2   2   2   0   2   0   0   0   0   2   0   0   0   2   2   2   2   2   0   0   2   0   0   0   2   0   2   2   2   2   2   2   2   2   0   2   0   2   0
 MK-4-3                 2   2   2   0   2   0   2   2   0   2   0   2   2   2   0   2   2   0   2   0   0   2   2   2   2   2   0   2   2   0   2   2   0   0   0   2   0   2   0   2   2   0   2   2   0   2   2   2   2   2   0   0   0   0   2   0   2   2   0   0   0   2   0   2   0   0   2   2   2   2   0   2   0   2   2   2   0   2   0   0   0   0   2   2   0   2   0   0   0   0   0   0   0   0   2   2   2   2   0   0   0   2   0   2   0   0   0   0   0   2   2   0   0   0   0   2   2   2   0   2   0   2   0   0   0   0   2   0   0   0   0   0   2   0   2   0   0   2   0   2   0   2   0   0   2   2   2   2   2   2   0   2   2   2   0   0   2   2   2   0   0   2   2   2   0   2   0   0   2   0   2   0   0   0   2   2   2   2   0   0   0   2   0   0   0   2   0   2   2   2   2   2   2   2   2   0   2   0   2   0
 MK-4-4                 2   2   2   0   2   0   2   2   0   2   0   2   2   2   0   0   2   0   2   0   0   2   2   2   2   2   0   2   2   0   2   2   0   0   0   0   0   0   0   2   2   0   2   2   0   2   2   2   2   2   0   0   0   0   2   0   2   2   0   2   0   2   0   2   0   0   2   2   2   2   0   2   0   2   2   2   0   2   0   0   2   0   2   2   0   2   0   0   0   0   0   0   0   0   2   2   2   2   0   0   0   2   0   2   0   0   0   0   0   2   2   0   0   0   0   2   2   2   0   2   0   2   0   0   0   0   2   0   0   2   0   0   2   0   2   0   0   2   2   2   0   2   0   0   2   2   2   2   2   2   0   2   2   2   0   0   2   2   2   0   0   2   2   2   0   2   0   0   2   0   2   0   0   2   2   2   2   2   0   0   0   2   0   0   0   2   0   2   0   2   0   2   0   0   2   0   2   2   2   0
 MK-4-5                 2   2   2   0   2   0   2   2   0   2   0   2   0   2   0   0   2   0   2   0   0   2   2   2   2   2   0   2   2   2   2   2   0   0   0   0   0   0   0   2   2   0   2   2   0   2   2   2   2   2   2   0   0   0   2   0   2   2   0   2   0   2   0   2   0   0   2   2   2   2   0   2   0   2   2   2   0   2   0   0   2   0   0   2   0   2   0   0   0   0   0   0   0   2   2   2   2   2   0   0   0   0   2   2   0   0   2   0   0   2   2   0   0   0   2   2   2   2   0   2   2   2   0   2   0   0   2   0   2   2   0   0   2   0   2   0   0   2   0   2   0   2   0   0   2   2   2   2   2   2   0   0   2   2   0   0   2   0   2   0   0   2   2   0   0   0   2   0   2   2   2   2   0   2   2   2   2   2   0   0   2   2   0   0   0   0   0   2   0   2   0   2   0   0   2   0   2   2   2   0
 MK-4-6                 2   2   2   0   2   0   2   2   0   2   0   2   0   2   0   0   2   2   2   0   0   2   2   2   2   2   0   2   2   2   2   2   0   0   0   0   0   0   0   2   2   0   2   2   0   2   2   2   2   2   2   0   0   0   2   0   2   2   2   2   0   2   0   2   0   0   2   2   2   2   2   2   2   2   2   2   0   2   0   0   2   0   0   2   0   2   0   0   0   0   0   0   0   2   2   0   2   2   0   2   0   0   2   2   0   0   0   0   0   2   2   2   0   2   2   2   2   2   2   2   2   2   0   2   0   0   2   0   2   2   0   2   2   0   2   0   0   2   0   0   2   2   0   0   2   2   2   2   2   2   2   0   2   2   0   0   2   0   2   0   0   2   2   0   0   0   2   0   2   2   2   2   0   2   2   2   2   0   0   0   2   2   0   0   0   0   0   2   2   2   0   2   0   0   2   0   2   2   0   0
 MK-4-7                 2   2   0   2   2   0   2   2   0   2   0   2   0   2   0   0   2   0   2   0   0   2   2   2   2   2   0   2   2   2   0   2   0   2   0   0   2   0   2   2   2   0   2   2   0   2   2   2   2   0   2   0   0   0   2   0   2   0   2   2   0   2   2   2   0   0   2   2   2   0   2   2   2   2   2   2   0   2   0   0   0   0   0   2   2   2   0   0   0   0   0   2   0   2   2   0   2   2   0   2   2   2   2   0   0   0   0   0   0   2   2   2   0   2   2   2   2   2   2   2   2   0   0   2   0   0   2   0   2   2   0   2   2   2   2   0   0   2   0   0   2   2   0   0   2   2   2   2   2   2   2   0   2   2   0   0   2   2   2   0   0   2   2   0   0   0   2   0   2   0   2   2   0   2   2   0   2   0   0   0   0   2   0   0   0   0   0   2   0   2   0   2   0   0   2   0   2   2   2   0
 MK-4-8                 0   2   0   2   2   0   2   2   0   2   0   0   0   2   0   0   2   0   2   0   0   2   2   2   2   2   0   2   2   2   0   2   0   2   0   0   2   0   2   0   2   0   2   2   0   2   2   0   2   0   2   0   0   0   2   0   2   0   2   2   0   2   2   2   0   0   2   2   2   0   2   2   2   2   2   2   0   0   0   0   0   0   2   2   2   2   0   0   0   0   0   2   0   2   0   2   2   2   0   2   2   2   2   2   0   0   0   0   0   2   2   2   2   2   2   2   2   2   2   2   2   0   0   2   0   0   2   0   2   2   0   2   2   2   0   0   2   2   0   0   2   2   2   0   2   2   2   2   2   2   2   0   2   2   0   0   2   2   0   0   0   2   2   0   0   0   2   0   2   0   2   0   0   2   0   0   2   0   0   0   0   2   0   0   0   0   0   2   0   2   0   2   0   0   2   0   2   0   2   0
 MK-4-9                 0   2   0   2   2   0   2   2   0   2   0   0   0   2   0   0   2   2   0   0   0   2   2   2   2   2   0   2   2   2   0   2   0   2   0   0   2   0   2   0   2   0   2   2   0   2   2   0   2   0   2   0   0   0   2   0   2   0   2   0   0   2   2   2   0   0   2   2   2   0   2   2   2   2   2   2   0   0   0   0   0   2   2   2   2   2   0   0   2   0   0   2   0   2   0   2   2   2   0   2   2   2   2   0   0   0   0   0   2   2   2   2   2   2   2   2   2   2   0   2   2   2   0   2   0   0   2   0   2   2   0   2   2   2   0   0   2   2   0   0   2   2   2   2   2   2   2   2   0   0   2   0   2   2   0   0   2   2   0   0   2   2   2   0   0   0   0   0   2   0   2   0   0   2   0   0   2   0   0   0   0   2   0   0   0   0   0   0   0   2   0   2   0   0   2   0   2   0   2   0
 MK-4-10                0   2   0   2   2   2   0   0   0   2   0   0   0   2   0   0   2   2   0   0   0   2   2   2   2   2   0   2   2   2   0   2   0   2   0   0   2   0   2   0   0   0   2   2   0   2   2   0   2   0   2   0   0   0   2   0   2   0   2   2   0   2   2   2   0   0   2   2   2   0   2   2   2   2   2   2   2   0   0   0   0   2   2   2   2   2   0   0   2   0   0   0   2   0   0   0   2   2   0   2   2   2   2   0   0   0   0   0   2   2   2   2   2   2   2   2   2   2   0   2   2   2   0   2   0   0   2   0   2   2   0   2   2   2   0   0   2   2   0   0   0   2   2   2   2   2   2   2   2   2   2   0   2   2   0   0   2   2   0   0   2   2   2   0   0   0   0   0   2   0   2   0   0   2   0   0   2   0   0   2   0   2   0   0   0   0   2   0   0   2   2   2   0   2   2   0   2   0   2   0
 MK-4-11                0   2   0   2   2   2   0   0   2   2   0   0   0   2   0   0   2   2   0   0   2   2   2   2   2   0   0   0   2   2   0   2   0   2   0   0   0   0   2   0   0   0   0   2   0   2   2   0   2   0   2   2   0   0   2   0   0   0   2   2   0   2   2   2   0   2   2   2   2   0   2   2   2   2   2   2   2   0   0   0   0   2   2   2   2   2   0   0   2   0   0   0   2   0   0   2   2   2   0   2   2   0   0   0   0   0   0   0   2   2   2   2   2   2   2   2   2   2   0   2   2   2   0   2   0   0   2   0   2   2   0   2   2   2   0   0   2   2   0   0   0   2   2   2   2   2   2   2   2   2   0   0   2   2   0   0   2   2   0   0   2   2   2   0   0   0   0   0   2   0   2   0   0   2   0   0   2   0   0   2   2   2   0   0   0   0   0   0   0   2   2   2   0   2   2   0   2   0   2   0
 MK-4-12                0   2   0   2   2   2   0   0   2   2   0   0   0   2   0   0   2   2   0   0   2   0   0   2   2   0   0   0   2   2   0   2   0   2   0   0   0   0   2   2   0   0   0   0   0   2   2   0   2   0   2   2   0   0   2   2   0   0   2   2   0   2   2   2   0   2   0   2   2   0   2   2   2   0   2   2   2   2   0   0   0   2   2   0   2   2   0   0   2   0   0   0   2   0   0   2   2   0   0   2   2   0   0   0   0   0   0   0   2   2   2   2   2   2   2   2   2   2   0   0   2   2   0   2   2   0   2   0   2   2   0   2   0   2   0   2   2   2   0   0   0   2   2   2   2   2   0   2   2   2   0   0   2   2   0   0   2   2   0   0   2   2   2   0   0   0   0   0   2   0   0   0   0   2   0   0   2   0   0   2   2   0   2   2   0   2   0   0   0   2   2   2   0   2   2   0   2   0   0   0
 MK-4-13                0   2   0   2   2   2   0   0   2   2   0   0   0   2   0   0   2   2   0   0   2   0   0   2   0   0   0   0   2   2   0   2   0   2   2   0   0   0   2   0   0   0   2   0   0   2   2   0   2   0   2   0   0   2   2   2   0   0   2   2   2   2   0   2   0   2   0   2   2   0   2   2   2   0   2   0   2   2   2   0   0   2   2   0   2   2   0   0   2   0   0   0   2   0   0   2   2   0   0   2   2   0   0   0   0   0   0   0   2   2   2   2   2   2   2   2   2   2   0   0   2   2   0   2   2   0   2   2   2   2   0   2   0   2   0   0   2   2   0   0   0   2   2   2   2   2   0   2   2   2   0   0   2   2   0   0   2   2   0   0   2   2   2   0   2   0   2   0   2   0   0   0   0   2   0   0   2   0   0   2   2   2   2   2   0   2   0   0   0   2   2   2   0   2   2   0   2   0   0   0
 MK-4-14                0   2   0   2   2   2   0   0   2   2   0   0   0   2   0   0   0   2   0   0   2   0   0   2   0   0   0   2   2   2   0   2   0   2   2   0   0   0   2   2   0   0   0   0   0   2   2   0   2   2   0   0   2   2   2   2   0   0   2   2   2   2   0   2   0   2   0   2   2   0   2   2   2   0   2   0   2   0   0   0   0   2   2   0   2   2   0   0   2   2   0   0   2   0   0   2   2   0   0   2   2   0   0   0   0   0   0   0   2   2   2   2   2   2   2   2   2   2   0   0   2   2   0   2   2   2   2   2   0   2   0   2   0   2   0   0   2   2   0   0   0   2   2   2   2   2   0   2   2   2   0   0   2   2   0   0   2   2   0   2   2   2   2   0   2   0   2   0   0   0   2   0   0   2   0   0   2   0   0   2   2   2   2   2   0   2   0   0   0   2   2   2   0   2   2   0   2   2   0   0
 MK-4-15                0   2   0   2   2   2   0   0   2   2   0   0   0   2   0   0   2   2   0   0   2   0   0   2   0   0   0   2   2   2   0   2   0   0   2   0   0   0   2   2   0   2   2   0   0   2   2   0   2   2   0   0   2   2   2   2   0   0   0   2   2   0   0   2   0   2   0   2   0   0   2   2   2   0   2   0   2   0   2   0   2   2   2   0   2   2   0   2   2   0   0   2   2   0   0   2   2   0   0   0   2   0   0   0   0   0   2   0   2   2   2   2   2   2   2   2   2   2   0   0   2   2   0   2   2   2   2   2   0   2   0   2   2   2   0   0   2   2   0   0   0   2   2   2   2   2   0   2   2   2   0   0   2   0   0   0   0   2   0   2   0   2   2   0   2   0   0   2   0   0   2   0   0   2   0   0   2   0   2   2   2   2   2   2   0   2   0   0   0   2   2   2   0   2   2   0   2   2   0   0
 MK-4-16                0   2   0   2   2   2   0   2   2   2   0   0   0   2   2   0   2   2   0   0   2   0   0   2   0   0   0   2   2   2   0   2   0   0   2   0   0   0   2   2   0   2   0   0   0   2   2   2   2   2   0   0   2   2   2   2   0   0   0   2   2   0   0   2   0   2   2   2   0   0   2   2   0   2   2   0   2   0   0   0   2   2   2   0   2   2   0   2   2   0   0   2   2   0   0   2   2   0   0   0   2   0   0   0   0   0   2   0   2   2   2   2   2   2   2   0   2   2   2   0   2   2   0   2   0   2   0   2   0   2   0   0   2   2   0   2   2   2   0   2   0   2   2   2   0   2   0   2   0   2   0   0   2   0   0   2   0   2   0   0   0   2   0   0   2   0   0   2   0   0   2   0   0   2   0   2   2   0   0   2   2   2   2   2   0   2   0   0   0   2   2   2   2   2   2   0   2   0   0   0
 MK-5-1                 2   0   0   2   2   2   0   2   0   0   2   0   2   0   0   2   2   0   2   0   2   2   2   0   0   2   0   0   2   2   2   2   2   2   2   0   0   2   0   0   0   2   0   0   2   0   0   0   0   2   0   2   0   2   0   0   2   0   2   2   2   0   0   0   2   0   0   0   2   2   2   0   0   2   2   0   2   0   2   0   0   0   2   0   0   2   0   2   2   2   0   2   0   0   0   0   2   0   2   2   0   0   0   0   2   0   0   0   2   2   0   2   2   0   2   2   0   0   2   0   0   0   0   0   0   0   2   0   2   2   2   2   0   2   2   0   0   2   0   0   2   0   0   2   2   2   2   2   0   2   2   2   2   2   2   2   2   0   2   2   2   0   0   2   0   2   0   0   2   0   2   0   0   2   0   0   2   2   0   2   2   0   0   0   0   2   2   0   0   0   2   0   0   2   0   2   0   0   0   0
 MK-5-2                 0   0   0   2   2   2   0   2   0   0   2   0   2   0   0   2   2   0   2   0   2   2   2   0   0   2   0   0   2   2   2   2   2   2   2   0   0   2   0   0   0   2   0   0   2   0   0   0   0   2   0   2   0   2   0   0   2   2   2   2   0   0   0   0   2   0   0   2   2   2   2   0   0   2   2   0   2   0   2   0   0   0   2   0   0   2   0   2   2   0   0   0   0   0   0   0   2   0   2   2   0   0   0   0   2   2   0   0   2   2   0   2   2   0   2   2   0   0   2   0   0   0   0   0   0   0   2   0   2   2   2   2   0   2   2   0   0   2   0   0   2   0   0   2   2   2   2   2   0   2   2   2   2   2   2   0   0   0   2   2   2   0   0   2   0   2   0   0   2   0   2   0   0   2   0   0   0   2   0   2   2   0   0   0   0   2   0   0   0   0   2   2   0   2   0   0   0   0   0   0
 MK-5-3                 0   0   0   2   0   2   0   2   0   0   2   0   2   0   0   2   2   0   2   0   2   2   0   0   0   2   0   0   2   2   2   2   2   2   0   0   0   0   0   0   0   2   0   0   2   2   0   0   0   2   0   2   0   2   2   0   2   2   0   2   0   0   0   0   2   2   0   2   2   2   2   0   0   2   2   0   2   0   2   0   0   0   2   0   0   2   0   2   2   0   0   0   0   0   0   0   0   0   0   2   0   0   0   0   0   2   0   0   2   2   0   2   2   0   2   2   0   0   2   0   0   0   0   0   0   0   2   0   2   2   2   2   2   2   2   0   0   2   0   0   2   2   2   2   2   0   2   2   0   2   0   2   2   2   2   0   2   0   2   2   2   0   0   2   0   2   0   0   2   0   2   0   0   2   0   0   0   2   0   0   2   0   0   0   0   2   2   2   0   0   2   2   2   2   0   0   0   0   0   0
 MK-5-4                 0   0   0   2   0   2   0   2   0   0   2   0   2   0   0   2   2   0   2   0   2   2   0   0   0   2   0   0   2   2   2   2   2   2   2   0   0   0   0   0   0   2   0   0   2   2   0   0   0   2   0   2   0   2   2   0   2   0   0   0   0   0   2   0   2   0   0   2   2   2   2   0   0   2   2   0   2   0   0   0   0   0   2   0   0   2   0   2   2   0   0   0   0   0   0   0   0   0   0   2   0   0   0   0   0   2   0   0   2   2   0   2   2   0   2   2   0   2   2   0   0   2   0   0   0   2   2   0   2   2   2   2   2   2   2   2   0   2   0   0   2   2   2   2   2   0   2   2   0   2   0   2   2   2   2   2   2   0   0   2   2   0   0   2   0   2   0   0   2   0   2   0   0   0   0   0   0   2   0   0   2   0   0   0   0   2   2   2   0   0   2   0   2   2   0   0   2   0   0   0
 MK-5-5                 0   0   0   2   0   2   0   2   0   2   2   0   2   0   0   2   0   0   2   0   2   2   0   2   2   0   0   0   2   2   0   2   2   2   0   0   0   0   0   0   0   0   2   0   2   2   0   0   2   2   0   0   0   2   2   0   2   0   2   2   0   0   2   0   2   2   0   2   0   2   2   0   0   2   2   0   2   0   0   0   2   0   2   0   0   2   2   0   2   0   0   0   0   0   2   0   0   0   0   2   0   0   0   0   2   2   0   0   2   2   0   2   2   0   2   2   0   2   2   0   0   2   0   0   0   2   2   0   0   2   0   2   2   2   2   2   0   2   0   0   2   2   2   2   2   2   2   2   0   2   0   2   2   2   2   2   2   0   0   2   2   0   0   2   0   2   0   2   2   0   2   0   0   2   0   0   0   2   0   2   2   0   0   0   0   2   0   2   0   0   2   0   2   2   0   2   0   0   0   0
 MK-5-6                 2   0   0   2   0   2   0   2   0   2   2   0   2   0   0   2   0   0   2   0   2   2   0   2   2   0   0   0   2   2   0   2   2   2   0   0   0   0   0   0   0   0   2   0   2   2   0   0   0   2   0   0   0   2   2   0   2   0   2   0   0   2   2   0   2   2   0   2   0   2   2   0   0   0   2   2   2   0   0   2   0   0   2   0   0   2   2   0   2   0   0   2   0   2   2   0   0   0   0   2   0   0   0   0   2   2   0   0   2   2   0   2   2   0   2   2   2   2   0   0   0   2   0   0   0   2   2   0   0   2   0   2   2   2   0   2   0   0   0   2   2   2   0   2   2   2   2   2   0   2   0   2   2   2   2   2   2   0   0   2   2   0   0   2   0   2   2   0   2   0   2   0   0   2   0   0   0   2   0   2   2   0   2   0   0   2   0   2   0   0   2   0   2   0   2   2   0   0   0   0
 MK-5-7                 2   0   0   2   0   2   0   2   0   2   2   2   0   0   0   2   0   2   2   2   2   2   0   2   2   0   0   0   2   2   0   2   2   2   0   0   2   0   0   0   0   0   2   0   2   2   0   2   0   0   0   0   0   2   2   0   2   0   2   0   0   2   2   0   2   2   0   2   0   2   2   0   0   0   2   0   2   0   0   2   0   0   2   0   0   2   2   0   0   0   2   2   0   2   2   0   0   0   0   2   0   0   0   0   2   2   2   0   2   2   0   2   0   0   2   2   2   2   0   2   0   2   0   0   0   2   2   0   0   2   0   2   2   2   2   2   0   0   0   2   2   2   0   2   2   2   2   2   0   2   0   2   2   2   2   2   2   0   0   2   2   0   0   2   0   0   2   0   2   0   2   0   0   2   0   0   2   0   0   2   2   0   0   0   0   2   0   2   0   0   2   2   2   0   2   0   0   0   0   0
 MK-5-8                 2   0   0   2   0   2   0   2   0   2   2   0   0   0   0   2   0   2   2   2   2   2   0   2   2   0   0   0   2   2   0   2   2   2   0   0   2   0   0   0   2   0   2   0   2   2   0   2   0   2   0   0   0   2   2   0   2   0   2   0   0   2   2   0   2   2   0   0   0   2   2   0   0   0   2   0   2   0   0   2   0   0   2   0   0   2   2   0   0   0   2   2   0   2   2   0   0   2   0   2   0   0   0   0   2   2   0   0   2   2   0   2   0   0   2   2   2   2   0   2   0   2   0   2   0   2   2   0   0   2   0   2   2   2   2   2   0   0   0   0   2   2   0   2   2   2   2   2   0   2   0   2   2   2   2   2   0   0   0   2   2   0   0   2   0   0   2   0   2   0   2   0   0   2   0   2   2   0   0   2   2   0   0   0   0   2   0   2   0   0   2   2   2   0   2   0   0   0   0   0
 MK-5-9                 0   0   0   2   0   2   2   2   0   2   2   0   0   0   0   0   0   2   2   2   2   2   0   2   2   2   0   2   2   2   0   2   2   0   0   0   2   0   0   0   2   0   2   0   2   2   0   2   0   2   0   0   0   2   2   0   2   0   2   0   0   2   2   0   2   2   2   0   0   2   2   0   0   0   2   2   2   2   0   2   0   0   2   0   0   0   2   0   0   0   2   2   0   2   2   0   0   2   0   2   2   0   0   0   2   2   0   0   2   2   0   0   0   0   2   2   2   0   0   2   0   2   0   2   0   2   2   0   2   2   0   2   2   2   2   2   2   0   0   0   2   2   0   2   2   2   2   2   2   2   0   2   2   2   2   0   0   0   0   0   2   0   0   2   0   0   2   0   0   2   2   0   0   2   0   0   2   0   0   2   2   0   0   0   0   2   0   2   2   0   2   2   2   0   0   0   0   0   0   0
 MK-5-10                0   2   0   2   0   2   2   2   0   2   2   0   0   0   0   2   0   2   2   2   2   2   0   2   2   2   2   2   2   2   0   2   2   0   0   2   2   0   2   0   2   0   2   0   2   2   0   0   0   2   0   0   0   2   2   0   0   0   0   0   2   2   2   0   2   2   2   0   0   2   2   0   0   0   2   2   2   2   0   2   0   0   2   0   0   0   2   0   2   0   2   2   0   2   2   0   0   2   0   2   2   0   0   0   2   2   0   0   0   2   0   0   0   0   2   2   2   0   0   2   0   2   0   2   0   2   2   0   2   2   0   2   2   2   2   2   2   0   0   2   2   2   0   2   2   2   2   2   2   2   0   2   2   2   2   0   0   0   0   0   2   0   0   2   0   0   2   0   0   2   2   0   0   2   0   0   2   0   0   2   0   0   0   0   0   2   0   2   2   0   2   2   0   0   0   0   0   0   0   0
 MK-5-11                0   2   0   2   0   2   2   2   0   2   2   2   0   0   0   2   0   2   2   2   0   2   2   2   2   2   2   2   2   2   0   0   2   0   0   2   2   0   2   0   2   0   2   0   2   2   0   0   0   2   0   0   0   2   2   0   0   0   0   0   2   2   2   2   0   2   2   0   0   2   2   0   0   0   2   2   2   2   0   2   0   0   0   0   0   0   2   0   2   0   2   0   0   2   2   0   2   2   0   0   2   2   0   0   2   2   2   0   0   2   0   0   2   0   2   0   2   0   0   2   0   2   0   2   0   2   2   0   2   2   0   2   2   2   2   2   2   0   0   2   0   2   0   2   2   2   2   2   2   2   2   2   2   0   2   0   0   0   0   0   2   0   0   0   0   2   2   0   0   0   2   0   0   2   0   0   2   0   0   2   0   0   0   2   0   2   0   2   0   0   2   2   0   0   0   0   0   0   0   0
 MK-5-12                0   2   0   2   0   2   2   2   0   2   2   2   0   0   0   2   0   2   2   0   0   2   2   2   2   2   2   2   2   2   0   0   2   0   2   2   2   0   2   0   2   0   2   0   2   2   0   0   0   2   0   0   0   2   0   0   0   0   0   0   2   2   2   2   0   2   2   0   0   2   2   0   0   0   2   2   2   2   0   2   0   0   0   2   0   0   2   0   0   0   2   0   0   2   2   0   2   0   0   0   2   2   2   0   0   2   2   0   0   2   0   2   2   0   2   0   2   0   0   2   0   2   0   2   0   0   0   0   2   2   0   0   2   2   2   2   2   0   0   2   0   2   0   2   2   2   2   2   0   0   2   2   2   0   2   0   0   0   2   0   2   0   0   0   0   2   2   0   0   0   0   2   0   2   0   0   2   0   0   2   0   0   0   2   0   2   0   2   0   0   2   0   0   0   0   0   0   0   0   0
 MK-5-13                0   2   0   2   0   2   2   2   0   2   2   2   0   0   0   0   0   2   2   0   0   2   2   2   2   2   2   2   2   2   2   0   2   0   2   2   2   0   2   0   2   0   2   2   2   2   0   2   0   2   0   0   0   2   0   0   0   0   0   0   2   2   2   2   0   2   2   0   0   0   2   0   0   0   2   2   2   2   0   2   0   0   0   2   0   0   2   0   0   2   2   0   0   2   2   0   2   0   0   0   2   2   2   0   0   2   2   0   0   2   0   2   2   0   2   0   2   2   0   2   0   2   0   2   0   0   0   0   2   0   0   0   2   2   2   2   2   0   0   2   2   0   0   2   2   2   2   2   0   0   2   2   2   2   2   0   0   0   0   0   0   0   0   0   0   0   2   0   0   0   0   2   0   2   0   0   2   0   0   2   0   0   2   2   0   2   0   2   0   0   2   0   2   0   0   0   0   0   2   0
 MK-5-14                0   2   0   2   0   2   2   2   0   2   2   2   0   0   0   0   0   2   2   0   0   2   2   2   2   2   2   2   2   2   2   0   0   2   2   2   2   0   2   0   2   0   2   2   2   2   0   2   0   2   0   0   0   2   0   0   0   0   0   0   0   2   2   2   0   2   2   0   0   0   0   0   0   0   2   2   0   2   0   2   0   0   0   2   0   2   2   0   0   2   2   0   0   2   2   0   2   0   0   0   2   2   2   0   0   2   2   0   0   2   0   2   2   2   2   0   2   2   0   2   0   2   0   2   0   2   0   0   0   0   0   0   2   2   2   2   2   0   0   2   0   0   0   2   2   2   2   2   0   0   2   0   0   2   2   0   0   0   2   0   0   0   0   0   0   0   2   0   0   0   2   2   0   2   0   0   2   0   0   2   0   0   2   2   2   2   0   2   0   0   2   0   2   0   0   0   0   0   2   0
 MK-5-15                0   2   0   2   0   2   2   2   0   2   2   2   0   0   0   0   0   2   0   0   0   2   2   2   2   2   2   2   2   2   2   0   0   2   2   2   2   0   2   0   2   2   2   2   2   2   0   2   0   2   0   0   0   2   0   0   2   0   0   0   0   2   2   2   0   2   2   0   0   0   0   0   0   0   2   2   0   2   0   2   0   0   0   2   0   2   2   0   0   2   0   0   0   2   2   0   2   2   0   2   2   2   2   0   0   2   2   0   0   2   0   0   0   2   2   0   2   2   0   2   0   2   0   2   0   2   0   0   0   0   0   0   2   2   0   2   2   0   0   2   0   0   2   0   2   2   2   2   2   0   2   0   0   2   2   0   0   0   2   2   0   0   0   0   0   0   2   0   2   0   2   2   0   2   2   0   2   0   0   2   0   0   2   2   2   2   0   2   0   0   2   2   2   0   0   2   0   0   2   0
 MK-5-16                0   2   0   2   0   2   2   2   0   2   2   2   0   0   0   0   0   2   0   2   0   2   2   2   2   2   2   2   2   2   0   0   2   2   2   2   2   0   2   0   0   2   2   2   2   2   0   2   0   2   0   0   0   2   2   0   2   0   0   0   0   0   2   2   0   2   2   2   0   0   0   0   0   0   2   2   2   2   0   2   0   0   0   2   0   2   2   2   0   0   0   0   0   2   2   0   2   2   0   2   2   2   2   0   0   2   0   0   0   2   0   0   0   2   2   0   2   2   0   2   0   2   0   2   0   2   0   0   0   0   0   0   2   2   0   2   2   0   0   2   0   0   0   0   2   0   2   2   2   0   2   0   0   2   2   0   0   0   2   2   0   0   2   0   0   0   2   0   2   0   2   2   0   2   2   0   2   0   0   0   0   0   2   2   0   2   0   2   0   0   2   2   2   0   0   2   0   0   2   0
 MK-6-1                 2   2   0   0   2   2   0   2   2   2   0   0   0   0   2   2   2   0   0   0   2   0   2   2   2   2   2   0   0   0   0   0   0   2   0   2   2   2   0   0   0   0   2   2   0   0   2   2   2   2   2   0   0   0   2   2   0   2   0   0   2   0   2   0   0   0   0   2   0   0   2   2   2   0   2   2   2   2   2   0   0   2   2   0   0   0   0   0   2   2   0   2   0   0   2   2   0   2   2   2   2   2   2   0   0   0   2   2   2   0   0   0   2   2   2   0   2   2   2   2   0   2   2   2   0   0   2   0   0   0   2   2   0   0   0   2   2   0   0   0   0   2   0   2   2   0   0   0   2   0   2   2   2   2   0   0   0   2   0   0   0   2   2   0   2   2   2   2   0   2   0   2   2   0   2   2   2   0   0   0   2   2   2   0   0   0   2   0   2   2   2   0   0   0   2   2   0   0   0   2
 MK-6-2                 2   2   0   0   2   2   0   2   2   2   0   0   0   0   2   0   2   0   0   0   2   0   2   2   2   2   2   0   0   2   0   0   0   2   0   2   2   2   0   0   0   0   2   2   0   0   2   2   2   0   2   0   0   0   2   2   0   2   0   0   2   0   2   0   0   0   0   2   2   0   2   2   2   0   2   2   2   0   2   0   0   2   2   0   0   0   0   0   2   2   0   2   0   0   2   0   0   2   2   2   2   2   2   0   0   0   2   2   2   0   0   0   2   2   2   0   2   2   2   2   0   2   2   2   0   0   2   0   0   0   2   2   0   2   0   2   2   0   2   0   0   2   0   2   2   0   0   0   2   0   2   2   0   2   0   0   0   2   0   0   0   2   2   0   2   2   0   2   0   0   0   2   2   0   2   0   2   0   0   0   2   2   2   0   0   0   0   2   2   2   2   0   0   0   0   2   2   0   0   2
 MK-6-3                 2   2   0   0   2   0   0   0   2   0   0   0   0   0   2   0   0   0   0   0   2   2   2   2   2   2   2   0   0   2   0   0   0   2   0   2   2   2   0   0   0   0   2   2   0   0   2   2   2   0   2   0   2   0   2   2   0   2   2   0   2   0   2   0   0   0   0   2   2   0   0   2   2   0   2   2   2   0   2   0   0   2   2   0   2   0   0   2   2   2   0   2   2   0   2   0   0   0   0   2   2   2   2   0   0   0   2   2   2   0   0   0   2   2   2   0   2   2   2   2   0   2   2   2   0   0   2   0   0   0   0   2   0   0   0   2   2   0   2   0   0   2   0   2   0   0   0   0   2   0   2   2   0   2   0   0   0   2   0   0   0   0   2   0   2   2   0   0   0   0   0   2   2   0   2   0   2   0   0   0   2   2   2   0   0   0   0   2   2   2   2   0   0   0   0   2   2   0   2   2
 MK-6-4                 2   0   0   0   2   0   0   0   2   0   0   0   0   0   2   0   0   0   0   0   2   2   2   2   2   2   2   0   0   2   0   0   0   2   2   2   2   2   0   0   0   0   2   2   0   0   2   2   2   0   2   0   2   2   2   2   2   2   0   0   2   0   2   0   0   0   0   0   2   2   0   0   0   0   2   2   2   0   2   0   0   2   2   0   0   0   0   2   2   2   2   2   2   0   2   0   0   0   2   2   2   2   2   0   0   0   2   0   2   0   0   0   2   2   2   0   2   2   2   2   0   2   0   2   0   0   0   0   0   0   0   2   0   0   0   2   2   2   2   0   0   2   0   2   2   0   0   2   2   0   2   2   2   2   2   0   0   2   0   0   2   0   2   0   2   2   0   0   0   0   0   0   2   0   2   0   2   0   0   0   2   2   2   0   0   0   0   2   2   2   2   0   0   0   0   2   0   0   2   0
 MK-6-5                 2   0   0   2   2   0   0   0   2   0   0   0   0   0   0   0   0   0   0   0   2   2   2   0   2   2   2   2   2   2   2   0   0   2   2   2   2   2   0   0   0   0   2   2   0   0   2   2   0   0   2   0   2   0   2   2   2   2   0   0   2   0   2   0   2   0   2   0   2   2   0   0   0   0   2   2   2   0   2   0   0   2   2   0   0   0   0   2   2   2   2   2   2   0   2   0   0   0   2   2   2   2   2   0   0   0   2   0   2   2   0   0   2   2   2   0   2   2   2   2   0   2   0   2   0   0   0   0   0   0   0   0   0   0   0   2   2   2   2   2   0   2   0   2   2   0   0   2   2   2   2   2   2   2   2   0   2   2   0   0   2   2   2   0   2   2   0   0   0   0   0   0   2   0   2   0   2   0   0   0   2   2   2   0   0   0   0   2   2   2   2   0   2   0   0   2   0   0   2   0
 MK-6-6                 2   0   0   2   2   0   0   0   2   0   0   0   0   0   2   0   0   0   0   2   2   2   2   2   2   0   2   2   0   2   2   0   0   2   0   2   2   2   0   0   0   0   2   2   0   0   2   2   0   0   2   2   0   0   2   2   2   2   0   0   2   0   2   0   2   0   2   0   2   2   0   0   0   0   2   2   2   0   2   0   0   2   2   0   0   0   0   2   2   2   2   2   2   0   2   0   0   0   2   2   2   2   2   0   2   0   2   0   2   2   0   2   2   2   2   0   2   2   2   2   0   2   0   2   0   0   0   0   0   0   0   0   0   0   0   0   2   2   2   2   0   2   0   2   2   0   0   2   2   2   2   2   2   2   2   0   2   2   0   0   0   2   0   0   2   2   0   0   0   0   0   0   2   0   2   0   2   0   0   0   2   2   2   0   0   0   0   2   2   2   2   0   2   0   2   2   2   0   2   0
 MK-6-7                 2   0   0   0   2   0   0   0   2   2   0   0   0   0   2   0   0   0   0   2   2   2   2   2   2   0   2   2   0   2   2   0   0   2   0   2   2   2   0   0   0   0   2   2   0   0   0   2   0   2   2   2   0   0   2   0   2   2   0   0   2   0   2   0   2   0   0   0   0   2   0   0   0   0   2   2   2   0   2   0   0   2   2   0   2   0   0   2   2   2   0   2   2   0   2   0   0   0   2   2   2   2   2   2   2   0   2   0   2   2   2   2   2   2   2   0   2   0   2   2   0   2   0   2   0   0   0   0   2   0   0   0   0   0   0   0   2   2   2   2   2   2   0   2   2   0   0   2   2   2   2   2   2   2   2   0   2   2   0   0   0   2   0   0   2   2   0   0   0   2   0   0   2   0   2   0   2   0   0   0   2   2   2   0   0   0   0   2   2   2   2   0   2   0   2   2   2   0   2   0
 MK-6-8                 2   0   0   2   0   0   0   0   2   0   0   0   0   0   2   0   0   0   0   2   2   2   2   2   2   0   2   2   0   0   2   0   0   0   0   2   2   0   2   2   0   0   2   2   0   0   0   2   0   2   0   0   0   0   2   0   2   2   0   0   2   0   2   0   2   2   0   0   0   2   0   2   0   0   2   0   2   0   2   0   0   2   2   0   2   0   0   2   2   0   0   2   2   2   0   0   0   0   2   2   2   2   2   2   2   0   0   0   2   2   2   2   2   2   2   0   2   0   0   2   0   2   2   2   0   0   2   0   2   0   0   0   0   2   0   0   2   0   2   2   2   2   0   2   2   0   0   2   2   0   2   2   2   2   2   0   0   2   0   0   0   2   2   0   2   2   0   0   0   2   0   2   2   0   2   0   0   0   0   0   2   2   2   0   0   0   0   2   2   0   2   2   2   0   2   2   2   0   2   0
 MK-6-9                 2   0   0   2   0   0   0   0   2   0   0   0   0   2   2   0   0   0   0   2   2   2   0   2   2   0   2   2   0   0   2   0   0   0   0   2   2   0   2   2   0   0   2   2   0   0   0   2   0   2   0   2   0   0   2   0   0   2   0   0   0   0   2   0   2   2   0   0   0   2   0   2   0   0   2   0   0   0   2   0   0   2   2   0   2   0   0   2   2   0   0   2   2   2   0   0   0   0   2   2   2   2   2   2   2   2   0   0   2   2   2   2   2   2   2   0   2   0   0   2   0   2   2   0   0   0   2   0   2   0   0   0   0   2   0   0   2   2   2   2   2   0   0   2   2   0   0   2   2   0   2   2   2   2   2   0   0   0   0   0   0   2   2   0   2   2   0   0   0   2   0   2   2   0   2   0   0   0   0   2   2   2   2   0   0   0   0   2   2   0   2   2   2   0   2   2   2   0   2   0
 MK-6-10                2   0   0   2   0   0   0   0   2   0   2   0   0   2   0   0   0   0   0   2   2   2   0   2   2   0   2   0   0   0   2   0   0   0   0   0   2   2   2   2   0   0   2   2   0   0   0   2   0   2   0   2   0   0   0   0   0   2   0   2   0   0   2   0   2   2   0   0   0   2   0   0   0   0   2   0   0   0   2   0   0   2   2   0   2   0   2   2   2   2   0   2   2   2   0   0   0   0   2   2   2   2   2   0   2   2   0   0   2   2   2   2   2   2   2   0   2   0   0   0   0   2   2   0   0   0   2   0   2   0   0   2   0   2   2   0   2   2   2   2   2   0   0   0   2   0   0   2   2   0   2   0   2   2   2   0   2   0   0   0   0   0   2   0   2   2   0   0   0   2   0   2   2   0   2   0   0   0   0   2   2   2   2   0   0   0   0   0   2   0   2   2   2   0   2   2   2   0   2   0
 MK-6-11                2   2   0   2   0   0   0   0   2   0   2   2   0   2   0   0   0   2   0   2   2   2   0   2   2   2   2   0   0   0   2   2   0   0   0   0   2   2   2   2   0   0   2   2   0   0   0   2   0   2   0   2   0   0   0   0   0   2   0   2   0   0   2   0   2   2   0   2   2   2   0   0   0   0   0   0   0   0   2   0   0   2   2   0   2   0   2   2   2   2   0   2   2   2   0   0   2   0   2   2   2   0   2   0   0   2   0   0   2   0   2   2   2   2   2   2   2   0   0   0   0   2   0   2   0   0   2   0   2   0   0   2   0   0   2   0   2   2   0   2   0   2   0   0   2   0   0   2   2   0   2   0   0   2   2   0   2   2   0   0   0   0   2   2   2   2   0   0   2   2   0   2   0   0   2   0   2   0   0   2   2   0   2   2   0   0   0   0   0   0   2   2   2   0   2   0   2   0   2   0
 MK-6-12                2   2   0   2   0   0   2   0   2   0   2   2   0   2   0   2   0   2   0   2   2   2   2   2   2   2   2   0   0   0   2   0   0   0   0   0   2   2   2   0   0   0   0   2   2   0   0   2   0   2   0   2   0   0   0   0   0   0   0   0   0   0   2   0   2   2   0   0   2   2   0   0   0   0   0   0   0   2   0   0   0   0   2   0   2   0   2   2   2   2   0   0   2   0   0   0   2   0   2   0   2   2   2   0   0   2   0   0   2   0   2   2   2   2   2   2   2   0   0   0   2   2   0   2   0   0   2   0   2   0   0   2   0   0   2   0   0   2   2   0   0   0   0   2   2   0   0   2   2   0   2   0   0   2   2   0   2   2   0   0   0   0   2   2   2   2   0   0   2   2   0   2   0   0   2   0   2   0   0   2   2   0   2   2   0   0   2   0   2   0   2   2   2   0   2   0   2   0   2   0
 MK-6-13                2   2   0   2   0   0   2   0   2   0   2   2   0   2   0   2   0   2   0   2   2   2   2   2   2   0   2   0   0   0   2   0   0   0   0   0   2   0   0   0   0   0   0   2   0   0   0   2   0   2   0   2   0   0   0   0   0   0   0   0   0   0   0   0   2   2   0   0   2   0   2   0   0   0   2   0   0   2   0   0   0   0   2   0   2   0   2   2   2   2   0   0   2   0   0   0   2   0   2   0   2   0   2   0   0   2   0   0   2   0   0   2   2   2   2   2   2   0   0   2   2   2   2   2   0   0   2   0   2   0   0   2   0   0   2   0   0   2   0   0   0   0   0   2   2   0   0   0   2   0   0   0   2   2   2   0   2   2   0   0   0   0   2   0   0   2   0   0   2   2   0   2   0   0   2   0   2   0   0   2   2   0   2   2   0   0   2   2   2   0   0   2   2   0   2   0   2   0   2   0
 MK-6-14                2   2   2   2   0   0   2   0   2   0   0   0   0   2   0   2   0   2   0   2   2   2   0   2   2   0   2   0   0   0   0   0   0   0   0   0   2   0   0   2   0   0   0   0   0   2   0   2   0   2   0   2   0   2   0   0   0   0   0   0   0   0   0   0   2   2   0   0   2   0   0   0   0   0   2   0   0   2   0   0   0   0   2   0   2   0   0   2   2   2   0   0   2   0   0   0   2   0   2   0   2   0   2   0   0   2   0   0   0   0   0   2   0   2   2   2   2   0   0   2   2   0   2   2   2   0   2   0   2   2   0   2   0   0   2   0   0   2   0   2   0   0   0   2   2   0   0   0   2   0   2   0   2   2   2   0   2   2   0   0   0   0   2   0   0   2   2   0   2   2   0   0   0   2   0   0   2   0   0   2   2   0   2   2   0   0   2   2   2   0   0   0   2   0   2   0   2   0   2   0
 MK-6-15                2   0   2   2   0   0   2   0   2   0   0   0   0   0   0   2   0   2   0   2   2   2   0   2   2   2   2   0   2   0   0   2   0   2   0   0   2   0   0   2   0   0   0   0   2   2   0   2   0   0   0   2   0   2   0   0   0   0   2   0   0   0   0   0   2   2   0   0   2   0   0   0   0   0   2   0   0   2   0   0   0   0   2   0   2   0   0   2   0   2   2   0   2   0   0   0   2   2   2   0   0   0   2   2   0   2   0   0   0   0   0   2   0   2   2   0   2   0   0   2   2   2   2   0   2   0   2   0   2   2   2   2   0   2   2   0   0   2   0   0   0   0   0   2   2   0   0   0   2   0   2   0   2   2   2   0   2   2   2   0   0   0   2   0   0   2   2   2   2   2   0   0   2   2   0   0   2   0   0   2   0   0   2   2   2   0   2   2   2   2   0   0   2   0   2   0   2   0   2   0
 MK-6-16                2   0   2   2   0   0   2   0   2   0   0   0   0   0   0   0   0   2   0   2   2   2   0   0   2   2   2   2   2   0   0   2   0   0   2   0   2   0   0   2   0   0   0   0   2   2   0   2   0   0   0   2   0   2   2   0   0   0   2   0   0   0   0   0   2   2   0   0   2   0   0   0   0   2   2   0   0   2   0   0   0   0   2   0   2   2   0   2   0   2   2   0   0   2   0   0   2   0   2   0   0   2   2   2   0   2   0   0   0   0   0   2   0   2   0   0   2   2   0   2   2   2   2   0   2   0   2   0   2   2   2   2   0   2   2   0   0   2   0   0   0   0   0   2   2   0   0   0   2   0   2   0   2   2   2   0   0   0   2   0   0   0   0   0   0   2   0   2   2   0   0   0   2   0   0   0   2   0   0   2   2   0   2   2   2   0   0   2   2   2   0   0   2   0   0   0   2   0   2   0
 
!****************************************** Phenotypic Data **********************************************************
!-100.0 is resevred for missing phenotype
SimulatedTrait1        10.4368    9.8393   10.7261    9.9215    9.3912   11.6827   11.0665    8.7831   10.0502   12.1787    7.4875   11.3148   10.3436   11.4738    8.8240   12.0130    9.6033    8.3257   12.4666    8.6974   13.3847   13.9237   10.3428   11.4622    9.3970    9.0351    8.6688    8.7891   12.7342   10.4645   10.1879    8.9874   12.0204   11.6481    5.8962    6.6754    9.3980    9.4862    9.1757    8.8621   10.6196   11.4972    9.9116    9.5796    9.2035   11.8382    8.9705   11.7191    9.4576   10.6545    8.3669    9.8227   10.4297   10.1156   10.6490    9.2101   10.8185   11.7559   11.2495   12.6091    9.6203   10.3709   10.3457   10.0001    9.6371    8.5178    8.9200   11.6467   11.2838   10.3172   11.6930   10.0463    9.5772   10.7737   13.4392   12.0821    9.8340   10.2922    9.9976    8.9190    8.2420    8.1316    9.5341   10.4601    8.7914   10.3706   11.1079    9.8822   10.1339    9.5093    9.6204    7.9670    8.6438    8.0898   11.8777   12.1865    8.2620    9.7922    9.6072   10.8742   10.5218   11.3576    9.2275    9.8326    8.4626   10.8042    9.7124   10.2320    9.6369    9.5338   10.2397   10.9204    9.6242   11.2172    9.9360   11.1058    9.5397   10.8957   10.8849    9.2332    9.9505   11.6098    9.0111    7.6911   10.6261   10.9291   11.6490   10.3020    6.6777    9.3707   11.3381   11.1776   10.6707   11.9051    9.3037   10.6125    7.7604    9.8952   10.2745    8.7343   10.2197   10.7053   10.3450    8.4954   12.0622   12.3795   10.8704   10.6699    9.7099   11.7816    6.8762   11.7460   10.6284    9.9994   10.9986    8.5935   13.4417   12.2669    6.5360   10.3525    8.7719   10.6186    9.7848    9.7680   12.2945    9.3167    6.9978    8.6053    9.9791   10.7280   11.1073    8.1625    8.0069   11.5609   10.3378   11.5625   11.5330   10.1879    7.8093    7.9598   11.1266   10.3350    7.6384    8.3902    8.6931    9.5248   10.2152    8.8537    9.4558    8.6457    9.6993   10.4939   10.8618   12.3468    7.8047   10.4410   11.6108   11.3162   10.2653    7.6498
SimulatedTrait2        13.0107   14.5635   14.9980   17.7749   13.4314   14.5329   16.8617   18.1494   13.6836   14.5442   15.7540   15.5645   15.9394   13.2794   16.5448   15.8744   16.1865   14.2882   16.1056   13.4463   15.3159   16.4320   10.5528   14.5214   12.7812   13.8010   15.8606   15.3080   17.5468   16.0394   16.6484   14.3473   14.6569   16.9038   15.3898   13.8855   16.1183   11.5793   13.6997   17.4711   14.8424   15.5575   15.7248   12.5974   15.7258   15.4242   15.9597   13.5751   16.8366   15.6731   15.6010   15.5254   13.5210   15.2062   13.1150   13.3616   16.6497   14.7941   16.7417   15.8919   15.1445   13.7268   14.2523   14.4401   15.9275   16.5802   15.1988   18.2699   12.6411   14.7111   13.8006   14.2890   14.4733   16.6632   15.4169   14.1563   16.0520   12.7434   14.1712   15.9869   13.8663   14.0528   14.0323   13.5958   14.7209   13.2464   15.8022   16.2437   16.6931   16.3136   13.8401   12.5546   15.7913   17.1789   13.9243   14.6187   14.0223   15.7833   12.6110   17.5412   12.6261   16.8453   15.2259   15.2476   12.7015   12.4532   13.9447   14.8304   13.0181   17.2960   15.3715   13.3040   15.2034   14.6464   12.7303   16.9471   16.5231   17.0029   16.7535   15.5214   11.7495   15.4942   13.8725   15.0969   15.5085   14.4676   16.0444   14.6394   13.5073   14.3082   14.9314   14.3612   14.3980   14.7994   16.8513   17.0638   14.1168   15.8676   13.2866   14.2037   16.7609   15.9660   13.5902   13.9189   15.6090   14.2353   17.4940   13.9491   14.3109   15.4095   15.6271   14.9203   14.7088   15.7138   14.5905   15.4721   16.0220   14.7430   12.8561   13.3555   15.7132   13.4563   14.3728   13.9003   15.7715   15.2641   12.3439   14.8195   15.0684   15.0266   17.0348   15.2187   15.9791   13.1348   15.9826   15.5965   17.1754   16.1438   13.7020   16.0298   15.6593   13.0535   15.6488   13.3684   14.1147   16.1379   14.7408   15.2001   17.4189   14.1758   15.6859   17.1659   15.9166   15.6387   14.6241   15.8511   16.6695   15.3285   14.7463   16.6612
 
