# Supplementary material for: Inclusive Composite Interval Mapping of QTL by Environment Interactions in Biparental Populations
Source: PLoS One. 2015 Jul 10;10(7):e0132414. doi: 10.1371/journal.pone.0132414 (PMC4498613; doi:10.1371/journal.pone.0132414)
Supplement: S3 File — (ZIP) [file pone.0132414.s003.zip › Simulation for unliked model/Simulated popualtions/run_00041.met]

!**********************Note: lines staring with "!" are remarks and will be ignored in the program********************
!*********************************General Information**********************************
!Assuming F1 = P1 x P2, populations available in QTL IciMapping are: 
!  1, P1BC1F1 = P1 x F1, the first backcrossing where P1 is used as the recurrent parent;
!  2, P2BC1F1 = P2 x F1, the first backcrossing where P2 is used as the recurrent parent;
!  3, F1DH, F1-derived doubled haploids; 
!  4, RIL or F1RIL, recombination inbred lines through the repeated selfing of F1;
!  5, P1BC1RIL, recombination inbred lines through the repeated selfing of P1BC1F1;
!  6, P2BC1RIL, recombination inbred lines through the repeated selfing of P2BC1F1;
!  7, F2, the selfing generation of F1;
!  8, F3, the selfing generation of F2;
!  9, P1BC2F1, the second backcrossing where P1 is used as the recurrent parent; 
! 10, P2BC2F1, the second backcrossing where P2 is used as the recurrent parent;
! 11, P1BC2RIL, recombination inred lines through the repeated selfing of P1BC2F1; 
! 12, P2BC2RIL, recombination inred lines through the repeated selfing of P2BC2F1; 
! 13, P1BC1F2, the selfing generation of P1BC1F1; 
! 14, P2BC1F2, the selfing generation of P2BC1F1; 
! 15, P1BC2F2, the selfing generation of P1BC2F1; 
! 16, P2BC2F2, the selfing generation of P2BC2F1; 
! 17, P1BC1DH, P1BC1F1-derived doubled haploids; 
! 18, P2BC1DH, P2BC1F1-derived doubled haploids; 
! 19, P1BC2DH, P1BC2F1-derived doubled haploids; 
! 20, P2BC2DH, P2BC2F1-derived doubled haploids; 
   3      !Mapping Population (see remarks above)
   2      !Mapping Function (1 for Kosambi; 2 for Haldane; 3 for Morgan)
   2      !Marker Space Type (1 for intervals; 2 for positions)
   1      !Marker Space Unit(1 for centiMorgans; 2 for Morgan)
   6      !Number of Chromosomes (or Linkage Groups)
 200      !Size of the mapping population
   2      !Number of environments
 
!***************************************** Chromosomes and Linkage Maps **********************************************
!Chromosome                 NumMarkers
-CH1                        16
-CH2                        16
-CH3                        16
-CH4                        16
-CH5                        16
-CH6                        16
!Linkage map (Marker name followed by position or the interval length)
 MK-1-1                1     0.000
 MK-1-2                1    10.000
 MK-1-3                1    20.000
 MK-1-4                1    30.000
 MK-1-5                1    40.000
 MK-1-6                1    50.000
 MK-1-7                1    60.000
 MK-1-8                1    70.000
 MK-1-9                1    80.000
 MK-1-10               1    90.000
 MK-1-11               1   100.000
 MK-1-12               1   110.000
 MK-1-13               1   120.000
 MK-1-14               1   130.000
 MK-1-15               1   140.000
 MK-1-16               1   150.000
 MK-2-1                2     0.000
 MK-2-2                2    10.000
 MK-2-3                2    20.000
 MK-2-4                2    30.000
 MK-2-5                2    40.000
 MK-2-6                2    50.000
 MK-2-7                2    60.000
 MK-2-8                2    70.000
 MK-2-9                2    80.000
 MK-2-10               2    90.000
 MK-2-11               2   100.000
 MK-2-12               2   110.000
 MK-2-13               2   120.000
 MK-2-14               2   130.000
 MK-2-15               2   140.000
 MK-2-16               2   150.000
 MK-3-1                3     0.000
 MK-3-2                3    10.000
 MK-3-3                3    20.000
 MK-3-4                3    30.000
 MK-3-5                3    40.000
 MK-3-6                3    50.000
 MK-3-7                3    60.000
 MK-3-8                3    70.000
 MK-3-9                3    80.000
 MK-3-10               3    90.000
 MK-3-11               3   100.000
 MK-3-12               3   110.000
 MK-3-13               3   120.000
 MK-3-14               3   130.000
 MK-3-15               3   140.000
 MK-3-16               3   150.000
 MK-4-1                4     0.000
 MK-4-2                4    10.000
 MK-4-3                4    20.000
 MK-4-4                4    30.000
 MK-4-5                4    40.000
 MK-4-6                4    50.000
 MK-4-7                4    60.000
 MK-4-8                4    70.000
 MK-4-9                4    80.000
 MK-4-10               4    90.000
 MK-4-11               4   100.000
 MK-4-12               4   110.000
 MK-4-13               4   120.000
 MK-4-14               4   130.000
 MK-4-15               4   140.000
 MK-4-16               4   150.000
 MK-5-1                5     0.000
 MK-5-2                5    10.000
 MK-5-3                5    20.000
 MK-5-4                5    30.000
 MK-5-5                5    40.000
 MK-5-6                5    50.000
 MK-5-7                5    60.000
 MK-5-8                5    70.000
 MK-5-9                5    80.000
 MK-5-10               5    90.000
 MK-5-11               5   100.000
 MK-5-12               5   110.000
 MK-5-13               5   120.000
 MK-5-14               5   130.000
 MK-5-15               5   140.000
 MK-5-16               5   150.000
 MK-6-1                6     0.000
 MK-6-2                6    10.000
 MK-6-3                6    20.000
 MK-6-4                6    30.000
 MK-6-5                6    40.000
 MK-6-6                6    50.000
 MK-6-7                6    60.000
 MK-6-8                6    70.000
 MK-6-9                6    80.000
 MK-6-10               6    90.000
 MK-6-11               6   100.000
 MK-6-12               6   110.000
 MK-6-13               6   120.000
 MK-6-14               6   130.000
 MK-6-15               6   140.000
 MK-6-16               6   150.000
!*********************************** Marker Types ********************************************************************
!Co-dominant marker: When heterozygote F1 is present, P1 is coded as 2, F1 is coded as 1, and P2 is coded as 0; Otherwise, P1 is coded as 2, and P2 is coded as 0. 
!Dominant marker: When heterozygote F1 is present, P1 and F1 are coded as 12, and P2 is coded as 0; Otherwise, P1 is coded as 2, and P2 is coded as 0.  
!Recessive markers: When heterozygote F1 is present, P1 is coded as 2, and F1 and P2 are coded as 10; Otherwise, P1 is coded as 2, and P2 is coded as 0. 
!Missing marker is coded as -1. 
 MK-1-1                 0   2   2   2   2   2   2   0   2   2   2   0   0   2   2   2   2   2   0   0   0   2   0   2   2   2   0   0   2   0   0   2   2   0   0   0   2   2   0   0   2   0   0   0   2   0   2   0   2   0   0   2   2   2   0   2   0   2   2   0   0   2   0   2   2   0   2   2   2   2   2   2   0   2   0   0   0   2   2   0   2   0   0   2   0   0   0   2   0   2   2   0   0   0   2   2   2   0   2   0   2   2   0   0   0   0   2   0   0   0   2   2   0   0   2   2   2   2   0   2   0   2   2   0   0   0   0   2   2   0   0   0   2   2   0   2   2   2   0   0   0   2   0   2   2   2   0   2   2   0   2   0   2   2   0   0   0   0   0   0   0   0   0   2   2   2   2   0   2   2   0   2   2   2   2   2   0   0   2   0   2   0   2   2   2   0   0   2   0   2   2   2   0   0   2   0   2   2   0   2
 MK-1-2                 0   0   2   2   2   2   0   0   2   2   2   0   0   2   0   2   2   2   0   0   0   2   0   2   2   2   0   2   2   0   0   2   2   0   0   0   2   2   0   0   2   2   0   2   0   0   2   2   2   2   0   2   2   2   0   2   0   2   2   0   2   2   0   2   2   0   2   2   2   0   2   2   0   2   2   0   0   2   2   0   2   0   0   2   2   0   0   2   0   2   2   0   0   0   2   2   2   0   2   0   2   2   0   0   0   0   2   0   0   0   2   2   0   2   2   2   2   2   0   2   0   2   2   0   0   0   0   2   2   0   0   0   0   2   0   2   2   2   0   0   0   2   0   2   2   2   2   2   2   0   2   0   2   2   0   0   0   0   0   0   0   0   0   2   2   2   2   2   2   2   0   2   2   2   2   2   0   0   2   0   2   0   2   0   2   0   0   2   0   2   2   2   0   0   2   0   2   2   0   2
 MK-1-3                 0   0   2   2   2   2   0   0   2   2   2   0   0   2   0   2   0   2   0   0   2   2   0   2   2   2   0   2   2   0   0   2   0   0   0   0   0   2   0   0   2   2   2   2   0   0   2   2   2   2   0   2   2   2   2   2   0   2   2   0   2   2   0   2   2   0   2   2   2   0   2   2   2   2   2   0   0   2   2   0   2   0   0   2   2   0   0   2   0   2   2   2   0   0   2   2   2   0   2   0   2   2   0   0   0   0   2   0   0   0   2   2   0   2   2   2   2   2   0   2   0   2   2   0   2   0   0   2   2   0   0   0   2   2   0   2   2   2   0   0   0   2   0   2   2   2   2   2   2   0   2   0   2   2   0   0   2   0   0   0   2   0   0   2   2   0   2   2   2   2   0   2   2   2   2   2   0   0   2   0   0   0   0   2   0   0   0   2   2   2   2   2   2   0   2   0   2   2   0   0
 MK-1-4                 0   0   2   2   2   2   2   0   2   2   2   0   0   2   0   2   0   2   0   2   2   2   0   0   2   2   0   2   2   2   0   2   0   0   0   0   2   2   0   0   2   2   2   0   0   2   0   2   2   2   0   2   2   2   2   2   0   2   0   0   2   0   0   2   2   0   2   2   2   0   2   2   2   2   2   0   0   2   2   0   2   0   0   2   2   0   0   2   0   2   2   0   0   0   2   2   2   0   2   0   2   2   0   0   0   0   2   0   0   0   0   2   0   2   2   2   2   2   0   2   0   2   2   0   0   0   0   0   2   0   2   0   2   2   0   2   2   2   0   0   0   2   0   0   2   2   0   2   2   2   2   2   2   2   0   0   2   0   0   2   2   0   0   2   2   0   2   2   2   2   0   2   2   2   2   2   0   0   2   0   0   0   0   2   0   0   0   0   2   2   0   0   2   0   2   0   2   2   0   2
 MK-1-5                 0   2   2   2   2   2   2   0   2   2   2   0   0   2   0   2   0   2   0   2   2   2   0   0   2   0   0   2   2   2   0   2   0   0   0   0   2   2   0   0   2   2   2   0   0   2   2   2   2   2   0   2   2   2   2   2   0   2   0   0   2   0   0   0   2   2   2   2   2   0   2   0   2   2   2   0   0   2   2   0   2   0   0   2   2   2   0   2   0   2   2   0   0   0   2   2   2   0   2   0   2   2   0   0   0   0   2   0   0   0   0   2   0   2   2   2   2   2   0   2   0   2   2   0   0   0   2   0   0   2   0   0   2   2   0   2   2   2   0   0   0   2   2   0   2   2   0   2   2   0   2   2   2   2   0   0   0   0   0   2   2   0   0   2   2   0   2   2   2   2   0   2   0   2   2   2   0   0   2   0   0   0   0   2   0   0   0   0   2   2   0   0   2   2   0   0   2   2   0   2
 MK-1-6                 0   2   2   2   2   2   2   0   2   2   2   2   0   2   0   2   0   2   2   0   2   2   0   0   2   0   0   2   2   2   0   2   0   0   0   0   2   2   0   0   2   2   0   0   0   2   2   2   2   2   0   2   2   2   0   2   0   0   0   0   2   2   0   0   2   2   2   2   2   0   2   0   2   2   2   0   0   2   2   2   2   0   0   2   2   2   0   2   0   2   2   0   0   0   0   2   2   0   2   0   2   2   0   0   0   0   2   0   0   2   2   2   0   2   2   2   2   2   0   2   0   2   0   0   0   0   2   0   0   0   0   0   2   2   0   2   2   0   0   0   0   2   2   0   2   2   0   2   2   0   0   2   2   2   2   0   0   0   0   2   2   0   2   0   0   0   2   2   2   2   0   2   0   2   2   2   0   0   2   2   0   0   0   2   0   2   0   0   2   2   0   0   2   2   0   2   2   2   0   2
 MK-1-7                 0   2   2   2   2   2   2   0   0   2   2   2   0   2   0   2   0   2   2   2   2   2   0   0   2   0   0   2   0   2   0   2   0   0   0   0   2   2   0   0   0   2   0   0   0   2   2   2   2   2   0   0   2   2   0   2   0   0   0   0   2   2   0   0   2   2   2   2   2   0   2   0   2   2   2   0   0   2   2   2   2   2   0   2   2   2   0   0   0   2   2   0   0   0   0   0   2   0   2   0   2   0   2   0   0   0   2   0   0   2   2   2   0   2   2   2   2   2   0   2   0   2   0   0   0   0   2   0   0   0   0   0   2   2   0   2   0   0   2   0   0   2   0   0   2   2   0   2   2   0   2   2   2   2   2   0   2   0   0   2   0   0   2   0   0   0   2   2   2   2   0   2   2   2   2   2   0   2   2   2   2   0   0   2   0   2   0   0   2   2   0   0   2   2   0   2   2   2   0   2
 MK-1-8                 0   2   2   2   2   2   2   0   0   2   2   2   0   2   0   2   0   2   2   2   2   0   0   2   2   0   0   2   0   2   2   2   0   0   0   0   2   2   0   0   0   2   0   0   0   2   2   2   2   2   0   0   2   2   0   0   0   0   0   0   2   2   0   0   2   2   0   2   2   0   2   0   2   2   2   0   0   2   0   0   2   2   0   2   2   0   0   0   2   2   2   0   2   0   2   0   2   0   2   0   2   0   2   0   0   0   2   0   0   2   2   2   0   2   2   2   2   0   0   2   2   2   0   0   0   0   2   2   0   0   0   0   0   2   0   2   0   0   2   0   0   2   0   0   2   2   2   2   2   0   2   2   2   2   2   0   2   0   0   2   0   0   2   0   0   2   2   2   2   2   0   2   2   2   2   2   0   2   2   2   2   0   0   0   0   2   0   0   2   0   0   0   2   2   0   2   2   2   0   2
 MK-1-9                 0   2   2   2   2   2   2   0   0   2   2   2   0   0   0   2   0   2   2   2   0   0   0   2   2   0   0   2   0   2   2   2   0   0   0   0   2   2   0   0   0   2   0   0   0   2   2   2   2   2   2   0   2   2   0   0   0   0   0   0   2   2   0   0   2   2   0   2   2   0   2   2   2   2   2   0   2   2   2   0   2   2   0   2   2   0   0   0   2   2   2   0   2   0   2   0   2   0   2   0   2   0   2   0   0   0   2   0   0   2   2   2   0   2   2   2   2   2   0   2   2   2   0   0   0   0   0   2   0   0   0   0   0   2   0   2   0   0   2   0   0   0   0   0   2   2   2   2   2   0   2   2   0   0   2   0   2   0   0   2   0   0   2   2   2   2   2   0   2   2   0   2   2   2   2   2   2   2   2   2   2   0   0   0   0   2   0   0   2   2   0   0   2   2   0   2   2   2   0   2
 MK-1-10                0   2   2   2   0   2   0   0   0   2   2   2   0   0   0   2   0   2   2   2   0   0   0   2   2   0   0   2   0   2   2   0   0   0   0   0   0   2   0   0   2   2   0   0   2   2   2   2   2   2   2   0   2   2   0   0   0   0   0   0   2   2   0   2   2   2   0   2   2   0   2   2   2   2   2   2   2   2   2   0   2   2   0   2   2   0   2   0   2   2   2   0   2   0   0   0   0   0   2   0   2   0   0   0   0   0   2   2   0   2   2   2   0   2   2   0   2   2   0   2   2   2   2   0   0   0   0   2   0   0   2   2   0   2   0   2   0   0   2   0   0   0   0   0   2   2   2   2   2   0   2   2   0   0   2   0   2   0   0   2   0   2   2   2   2   2   2   0   2   2   0   2   2   2   2   2   2   2   2   2   2   0   2   2   0   2   0   2   2   2   0   0   0   2   0   2   2   2   0   2
 MK-1-11                0   2   2   2   0   2   0   0   0   2   2   2   0   0   0   2   0   2   2   2   0   0   0   2   2   0   0   2   0   2   2   0   0   0   0   0   0   2   0   0   2   2   0   0   2   2   2   2   2   2   2   0   2   2   0   0   0   0   0   0   2   2   0   2   2   2   2   2   2   0   2   2   2   2   2   2   2   2   2   0   2   2   0   2   2   0   2   0   2   2   2   2   2   0   0   0   0   0   2   0   0   0   0   0   0   0   2   2   2   2   2   2   0   2   2   0   2   2   0   2   0   2   2   0   2   0   0   2   0   0   2   0   0   2   0   2   0   0   2   0   0   2   2   0   2   0   2   2   2   0   0   2   0   0   2   2   2   0   0   2   0   2   2   2   2   2   2   0   2   2   0   2   0   2   2   2   2   2   2   2   2   0   2   2   0   0   2   2   2   2   0   0   0   2   0   2   2   2   0   2
 MK-1-12                0   2   2   2   0   2   0   0   0   2   2   2   0   0   0   2   0   0   2   2   0   0   0   2   2   0   0   2   0   0   2   0   0   0   0   0   0   2   0   0   2   2   0   0   2   0   2   2   2   0   2   0   2   2   0   0   0   0   0   0   2   2   0   2   2   2   2   2   2   0   2   2   2   2   0   2   2   2   2   0   2   2   0   2   2   0   2   0   2   0   2   2   2   0   0   0   0   0   2   0   0   0   0   0   0   0   2   2   2   2   2   2   0   2   2   0   2   2   0   2   0   2   2   0   2   0   0   2   0   0   2   0   0   2   0   2   0   0   0   0   2   2   2   0   2   0   2   2   2   0   0   2   2   0   2   0   2   0   0   2   0   2   2   2   2   2   2   0   2   2   0   2   2   2   2   2   2   2   2   2   2   0   2   2   0   0   2   2   2   2   0   0   0   2   0   2   0   2   0   2
 MK-1-13                0   2   2   0   0   0   0   0   0   2   2   2   0   0   0   2   0   0   2   2   0   2   0   2   2   0   0   2   0   2   0   0   0   2   0   0   0   2   0   0   2   2   0   0   2   0   2   2   2   0   2   0   2   2   0   0   0   0   0   0   2   2   2   2   2   2   2   2   2   0   2   2   2   2   0   2   2   2   2   0   2   2   0   2   2   0   2   0   2   0   2   2   2   0   0   0   0   0   2   0   0   0   0   0   0   0   0   2   2   2   0   2   0   0   2   0   2   0   0   2   0   2   2   0   2   0   0   2   0   0   2   2   0   0   0   2   0   0   0   0   2   2   2   0   2   0   2   0   2   0   0   2   2   0   2   0   2   0   0   2   0   2   2   2   2   2   2   0   2   0   0   2   2   2   2   2   2   2   2   2   2   2   2   2   0   0   2   2   2   2   0   0   0   2   0   2   0   2   0   2
 MK-1-14                0   2   2   0   2   0   0   0   0   2   2   2   0   0   0   2   0   0   2   2   0   2   0   2   2   0   0   2   0   0   0   0   0   0   0   0   0   2   0   0   2   2   0   0   2   0   2   2   0   0   2   0   2   2   2   0   0   0   2   0   2   2   2   2   2   2   2   2   2   0   2   2   2   2   0   2   2   2   2   0   2   2   0   2   2   0   2   0   2   0   2   2   2   0   0   0   0   0   2   0   0   0   0   0   0   0   0   2   2   2   0   2   0   0   2   0   2   0   2   2   0   2   2   0   2   0   0   2   0   0   2   2   0   0   0   2   0   0   0   0   2   2   2   0   2   0   2   0   2   2   0   0   0   0   2   0   2   0   0   2   0   2   2   2   2   2   2   0   2   2   0   2   2   2   2   2   2   2   2   2   0   2   2   2   0   0   2   2   2   2   0   0   0   2   0   2   0   2   0   2
 MK-1-15                0   2   2   0   2   0   0   0   0   2   2   2   0   0   0   2   0   0   0   2   0   2   0   2   2   0   0   2   2   0   0   2   0   0   0   0   0   2   2   0   2   2   0   0   2   0   2   2   0   0   2   0   2   2   2   0   0   0   2   0   0   2   2   2   2   2   2   2   2   0   2   2   2   2   0   2   2   0   2   0   2   2   0   2   2   0   2   2   2   0   2   2   2   0   0   0   0   0   2   2   0   0   0   0   0   0   0   0   2   2   0   2   0   0   2   0   2   0   2   2   0   2   2   0   2   0   0   2   0   2   2   2   0   0   0   2   0   0   0   0   2   2   2   0   2   0   2   0   2   2   0   0   0   0   2   0   2   0   0   2   0   2   0   2   2   2   2   0   2   2   0   2   2   2   2   2   2   2   0   0   0   0   2   2   0   0   0   2   2   2   0   0   0   0   0   2   0   2   0   2
 MK-1-16                2   2   2   2   2   2   0   0   0   2   2   2   0   0   0   2   0   0   0   2   0   2   0   2   2   0   0   2   2   0   0   2   2   0   0   0   0   2   2   0   2   2   0   0   2   0   2   2   0   0   2   2   2   2   2   0   0   0   2   0   0   2   0   2   2   2   2   2   2   0   2   2   2   2   0   2   2   0   2   0   2   2   0   2   2   0   2   2   2   0   2   0   2   0   0   0   0   2   2   2   0   0   0   0   0   0   0   0   0   2   0   2   0   0   2   0   2   0   2   2   0   2   2   0   2   0   0   2   0   2   2   2   0   0   0   2   0   0   0   0   2   2   0   0   2   2   2   0   2   2   0   0   0   0   2   0   2   2   0   0   0   2   0   2   2   2   2   0   2   2   0   2   2   2   2   0   2   0   0   0   0   0   2   2   0   2   0   2   2   0   0   0   2   0   0   0   0   2   0   2
 MK-2-1                 2   2   2   2   2   0   0   2   2   0   2   0   0   0   2   2   2   2   2   0   2   2   2   0   2   2   2   2   0   0   0   0   0   2   2   2   2   0   0   2   0   2   2   0   0   2   2   2   2   0   0   0   2   2   0   2   2   2   2   0   2   0   0   2   2   0   0   0   0   2   2   0   0   2   2   0   0   0   2   2   0   0   0   2   0   0   2   2   0   0   0   2   2   0   2   0   2   0   2   2   2   2   0   0   0   0   0   2   0   2   2   2   0   2   2   2   2   0   2   2   0   0   0   2   2   0   0   0   2   2   2   2   2   2   2   2   0   0   2   0   0   0   0   0   0   2   2   2   2   0   0   2   0   0   0   0   0   0   0   0   2   0   0   0   2   0   0   0   2   0   2   2   2   0   2   2   0   2   2   2   0   0   2   0   0   0   0   0   2   0   0   0   0   2   0   0   0   0   2   2
 MK-2-2                 2   2   2   2   2   0   0   2   2   0   2   0   0   0   2   2   2   2   2   0   2   2   2   0   2   2   2   2   0   0   0   0   0   2   2   2   2   0   0   2   0   0   2   0   0   2   0   2   2   0   0   0   2   2   0   2   2   2   2   0   2   0   0   2   2   2   0   0   0   2   2   0   2   2   2   0   0   0   2   2   0   0   0   2   0   0   2   2   0   0   0   2   2   0   2   0   2   0   2   0   2   2   0   0   2   0   0   2   2   2   2   2   0   2   2   2   2   0   0   2   0   0   0   2   2   0   0   0   2   2   2   2   2   2   2   2   0   0   2   0   0   0   0   0   0   2   2   2   2   0   0   0   0   0   0   0   0   0   0   0   2   0   0   0   0   0   0   0   2   0   2   2   2   0   2   2   0   2   2   2   0   0   2   0   0   0   0   0   2   0   0   0   0   2   0   0   0   0   2   2
 MK-2-3                 2   2   2   2   2   0   0   2   2   0   2   0   0   0   2   0   2   2   2   0   2   2   2   0   0   2   2   2   0   0   0   0   0   2   0   2   2   0   0   2   2   0   0   0   0   2   0   2   2   0   0   0   2   2   2   2   2   0   2   0   2   0   0   2   2   2   0   0   0   2   0   0   2   2   2   0   0   0   0   2   0   0   0   2   0   0   2   2   0   0   0   2   2   0   2   0   2   0   0   0   2   2   0   0   2   0   0   2   2   2   2   2   0   2   2   2   2   0   0   2   0   0   0   2   2   0   0   0   2   2   0   2   0   0   2   2   0   0   0   0   0   0   0   0   0   0   2   2   2   2   0   0   0   2   0   2   0   0   2   0   0   0   0   0   0   0   0   0   2   0   2   2   2   0   2   2   2   2   2   2   0   0   0   0   2   0   2   0   2   0   0   0   0   2   0   0   0   0   2   2
 MK-2-4                 2   2   2   2   2   0   0   2   2   0   2   0   0   0   2   2   2   2   0   0   2   0   0   0   0   2   2   2   0   0   0   0   0   2   0   2   2   0   0   2   2   0   0   0   0   2   0   2   2   0   0   0   2   2   2   2   2   0   2   0   2   0   0   2   2   2   0   0   0   2   0   0   0   2   2   0   0   0   0   0   0   0   0   2   0   0   2   2   0   0   2   2   2   0   2   0   2   0   0   0   2   2   0   0   2   0   0   0   0   2   2   2   0   2   2   2   2   2   0   2   0   0   0   2   2   2   0   0   2   2   0   2   2   0   2   2   0   0   0   0   0   0   0   0   0   0   2   2   2   2   0   0   2   2   0   2   0   2   2   0   0   0   2   0   0   0   0   0   2   0   2   2   2   0   2   2   2   2   0   0   0   0   0   0   2   0   2   0   2   2   0   2   0   2   0   0   0   0   2   2
 MK-2-5                 2   2   2   2   2   0   0   2   2   0   2   0   0   0   2   2   2   2   0   0   2   0   0   0   0   2   2   2   0   0   0   0   0   2   0   2   0   0   2   2   2   0   0   0   0   2   0   2   0   0   2   0   2   2   2   2   2   0   2   0   2   0   0   0   2   2   0   0   2   2   0   0   0   2   2   0   0   0   0   0   0   0   0   2   0   2   2   2   0   0   2   2   2   0   2   2   0   0   0   0   2   2   0   0   2   0   0   0   0   2   2   2   0   2   2   2   2   0   0   2   0   2   0   2   2   2   0   0   0   2   0   2   2   0   0   2   0   0   0   0   0   2   0   2   0   0   2   2   2   2   0   2   2   0   0   0   0   2   2   0   0   0   2   0   0   0   0   2   2   0   2   2   2   0   2   2   2   2   0   0   0   0   2   0   2   0   2   0   2   2   0   2   0   2   0   0   0   0   2   2
 MK-2-6                 2   2   2   2   2   0   0   0   2   0   2   0   0   0   2   2   2   2   0   0   2   0   0   0   0   2   2   2   0   0   0   0   0   2   0   2   0   0   2   0   2   0   0   0   0   2   0   2   0   0   2   0   2   2   2   2   0   0   2   0   2   0   0   0   2   2   0   0   2   2   0   0   0   2   2   0   0   0   0   0   0   0   0   2   0   2   2   2   0   0   2   2   2   0   2   2   0   0   0   0   2   2   0   0   2   0   0   0   0   2   2   2   0   2   2   2   2   0   0   2   0   2   0   2   2   2   0   0   0   2   0   2   2   0   0   2   0   0   0   0   0   2   0   2   2   2   2   2   2   2   0   2   2   2   0   0   0   2   2   0   0   0   2   0   0   0   0   0   2   0   2   2   2   2   2   2   0   2   0   0   2   0   2   0   2   0   2   0   2   2   0   2   0   0   0   0   0   0   2   2
 MK-2-7                 2   2   2   2   2   2   0   0   2   0   2   0   0   0   2   2   2   2   0   0   2   2   0   0   0   2   2   2   0   0   0   0   2   2   0   2   0   0   2   0   2   0   0   0   0   2   0   0   0   0   2   0   2   2   2   2   0   0   0   0   2   0   0   0   2   2   0   0   0   2   0   0   0   2   2   0   0   0   0   0   2   0   0   2   0   2   2   2   0   0   2   2   2   0   2   2   2   0   0   0   2   2   0   0   2   0   0   0   0   0   2   2   0   2   2   0   2   0   0   2   0   0   0   2   2   2   0   0   0   2   0   2   2   0   0   2   0   0   0   0   0   2   2   2   2   2   2   2   2   0   0   2   2   2   0   2   2   2   2   0   0   0   2   0   0   0   0   0   2   0   2   2   2   2   2   2   0   2   0   2   2   0   2   0   2   0   2   0   2   2   0   2   0   0   0   0   0   0   2   2
 MK-2-8                 2   2   2   2   2   2   0   0   2   0   2   0   0   0   2   2   2   2   2   0   2   2   0   0   0   2   2   2   0   0   0   2   2   2   0   2   0   0   2   0   2   0   0   0   0   2   0   0   0   2   2   0   2   2   2   2   0   0   0   0   2   0   2   0   2   2   0   0   0   2   0   0   0   2   2   0   0   0   0   0   2   0   0   2   0   2   0   2   0   0   2   2   2   0   2   2   2   0   0   0   0   0   0   0   2   0   0   0   0   0   2   2   0   2   2   0   2   0   0   2   0   0   0   0   2   2   0   0   0   2   0   2   2   0   0   2   0   0   0   0   0   2   2   2   2   2   2   2   2   0   0   0   2   0   0   2   2   2   2   0   0   2   2   0   0   0   0   0   2   0   0   2   2   2   2   2   0   2   0   2   2   0   2   0   2   0   2   0   2   2   0   0   0   0   0   0   0   0   2   2
 MK-2-9                 2   2   2   0   0   2   0   0   2   0   2   0   0   0   2   2   2   2   0   0   2   2   0   0   0   2   2   0   0   0   0   2   2   2   0   2   0   2   2   0   2   0   0   0   2   2   0   0   0   2   2   0   2   2   2   2   0   0   0   0   2   0   2   0   0   2   0   0   0   2   0   0   0   2   2   2   0   2   0   0   0   2   0   2   0   2   0   2   0   0   2   2   2   0   2   2   2   0   0   0   0   0   0   0   2   0   0   0   0   0   2   2   0   2   2   0   2   0   0   2   0   0   0   0   2   0   0   0   0   2   0   2   2   0   0   0   0   2   0   0   0   2   2   2   2   0   2   2   2   0   0   0   2   0   0   2   2   2   2   0   0   0   2   0   0   0   0   0   2   0   0   2   2   2   2   2   0   2   0   2   0   0   2   0   2   0   2   0   2   0   0   0   0   0   0   2   0   0   2   2
 MK-2-10                2   2   2   0   2   2   0   0   2   0   2   2   0   0   2   2   2   2   0   0   2   2   0   0   0   2   2   2   0   0   0   0   2   2   0   2   0   2   2   0   2   0   0   0   2   2   0   0   0   2   0   0   2   2   2   2   2   0   0   0   0   0   2   0   0   2   0   0   0   2   0   0   2   2   2   0   0   2   0   0   0   2   0   2   2   2   0   2   0   0   2   0   2   0   2   2   2   0   0   0   0   0   0   0   2   0   0   0   0   0   2   2   0   2   2   0   2   0   0   2   0   0   0   0   2   0   0   0   0   2   0   0   2   0   0   0   0   2   0   0   0   0   2   2   2   0   0   2   2   0   0   0   0   0   0   2   0   2   2   0   0   0   2   2   0   0   0   0   2   0   0   0   2   2   0   2   0   2   0   0   0   0   2   0   2   0   2   0   2   0   2   0   0   0   0   2   0   0   0   0
 MK-2-11                2   2   2   0   2   2   0   0   2   0   2   2   0   0   2   2   2   2   0   0   2   2   0   0   0   0   2   2   0   0   0   0   2   2   0   2   0   2   2   0   2   0   0   0   2   2   0   0   0   2   0   0   2   2   0   2   2   0   0   0   0   0   2   0   0   2   0   0   2   2   0   0   2   2   2   0   2   2   0   0   0   2   0   2   2   2   0   0   0   0   2   0   2   0   2   0   2   0   0   0   2   0   0   0   2   0   0   0   0   0   2   2   0   2   2   0   2   0   0   0   0   0   2   0   2   0   2   0   0   2   0   0   2   0   0   0   0   0   0   2   0   0   2   2   2   0   0   2   2   2   0   0   0   0   0   2   0   2   2   0   0   2   2   2   0   0   0   0   2   2   0   0   2   2   0   2   0   2   0   0   0   2   2   0   2   0   2   0   2   0   2   0   0   0   0   2   0   0   0   0
 MK-2-12                2   2   2   0   2   2   0   0   2   2   2   2   2   0   2   2   2   2   0   0   2   2   2   0   0   0   2   2   0   0   0   0   2   2   0   2   0   2   2   0   2   0   0   0   0   2   0   0   0   2   0   0   2   2   0   2   2   0   0   0   0   0   0   0   0   0   0   0   2   2   0   0   2   2   2   0   2   2   0   0   0   2   0   2   2   2   0   0   0   0   2   0   2   0   2   0   2   0   0   0   2   0   0   0   0   0   0   0   0   0   2   2   0   2   2   2   2   0   0   0   0   0   2   0   2   0   2   0   0   0   0   0   2   0   0   0   0   0   0   2   0   0   2   2   2   0   0   2   2   0   0   0   0   0   0   0   0   2   2   0   0   2   2   0   0   0   0   0   2   2   0   0   2   2   0   2   0   2   0   2   2   2   2   0   2   0   2   0   2   0   2   0   0   0   0   2   0   0   0   2
 MK-2-13                2   2   2   0   2   2   2   0   2   2   2   2   2   0   2   2   2   2   0   0   0   2   2   2   0   2   2   0   0   0   0   0   2   2   0   2   0   2   2   0   2   0   0   0   0   2   0   0   2   2   0   2   2   2   0   2   2   0   0   0   0   0   0   0   0   2   2   0   2   2   0   0   2   2   2   0   2   2   0   0   0   0   0   2   2   2   0   0   0   0   2   0   2   0   2   0   2   0   0   0   2   0   0   0   0   0   0   2   0   0   2   2   0   2   2   2   2   0   0   0   2   0   2   0   2   0   2   0   0   0   0   0   2   0   0   0   2   0   0   2   0   0   2   2   2   0   0   2   2   0   0   0   0   0   0   0   0   2   2   0   0   2   2   0   0   0   0   0   0   2   0   0   2   0   0   2   0   2   2   2   2   2   2   0   2   0   2   0   0   0   2   0   0   0   0   2   0   0   0   2
 MK-2-14                2   2   2   0   2   2   2   2   2   2   2   0   2   0   2   2   2   2   0   0   0   0   2   2   0   2   2   0   0   0   0   0   2   2   0   2   0   2   2   0   2   0   0   0   0   2   0   0   0   2   0   2   2   2   0   2   2   2   0   0   0   0   0   0   2   2   2   0   2   2   0   0   2   2   2   0   2   2   0   0   0   2   0   2   2   2   0   0   0   0   2   0   0   0   2   0   0   0   2   0   0   0   0   0   0   0   0   2   0   0   2   2   0   2   2   2   2   0   0   0   2   0   2   0   2   0   2   0   0   0   0   2   2   2   0   0   2   0   0   0   0   0   2   2   2   0   0   2   2   0   0   0   0   0   0   0   0   2   2   0   0   2   2   0   0   0   0   0   0   2   0   0   2   0   2   2   0   2   2   2   2   2   2   0   0   0   2   0   0   0   2   0   0   0   0   2   0   0   0   2
 MK-2-15                2   2   2   0   2   2   2   2   2   2   2   0   2   0   2   2   0   2   2   0   0   0   2   2   0   2   2   0   0   0   0   0   2   2   0   2   2   2   2   0   0   0   0   0   0   2   0   0   0   2   0   0   2   2   0   2   2   2   0   0   0   0   0   0   2   2   2   0   2   2   0   0   2   2   2   0   2   2   0   0   0   2   0   2   2   2   0   0   0   0   2   0   0   0   2   0   0   0   2   0   0   0   0   0   0   0   0   2   0   0   2   2   0   2   2   2   2   0   0   0   2   0   2   0   2   0   2   0   0   0   0   2   2   2   0   0   2   0   0   0   2   0   2   2   2   2   0   2   2   2   0   0   0   0   0   0   2   2   2   0   0   2   2   2   0   0   0   0   0   2   0   2   2   0   2   2   0   2   2   2   2   2   2   0   2   0   0   0   0   0   2   0   0   0   2   0   0   0   2   2
 MK-2-16                2   2   2   0   2   2   2   0   2   2   2   0   0   0   0   2   0   2   2   0   0   0   2   2   0   2   2   0   0   0   0   0   2   0   0   2   2   2   0   0   0   0   2   0   0   2   0   0   2   2   0   0   2   2   2   2   2   2   0   0   0   2   0   0   2   2   2   0   2   2   0   0   2   2   2   0   2   2   0   0   0   0   0   0   0   2   0   0   0   0   2   0   0   0   2   0   0   0   2   0   0   2   0   0   0   0   2   2   0   0   2   2   0   2   2   2   2   2   0   0   2   0   2   2   2   0   2   0   0   2   0   2   2   2   0   0   2   0   0   0   2   0   2   2   2   2   0   2   2   2   0   0   2   0   0   0   2   2   2   0   0   2   2   0   0   0   0   0   2   2   0   2   2   0   2   2   0   2   2   2   2   2   2   0   0   0   0   2   0   0   0   0   0   0   2   0   0   0   2   2
 MK-3-1                 0   0   0   0   2   2   0   0   2   2   0   2   0   2   0   0   2   2   2   2   0   0   0   2   2   0   2   0   2   2   2   2   0   2   2   2   2   2   2   0   0   0   2   0   0   2   2   0   2   0   0   0   0   0   2   2   0   0   0   0   0   2   2   2   2   2   2   0   0   0   2   0   2   2   2   2   2   2   0   2   0   0   0   0   2   2   2   2   2   0   0   2   2   0   0   2   0   0   2   0   2   2   2   2   2   2   2   0   2   0   2   0   2   2   2   2   0   2   0   2   2   2   0   2   2   2   2   2   0   2   0   0   0   0   0   2   0   0   2   2   0   0   2   0   2   2   0   0   0   2   0   2   0   0   2   0   2   0   0   0   0   2   2   2   0   0   2   2   0   2   2   2   0   2   2   2   2   0   2   2   2   2   0   0   0   0   0   2   0   0   0   0   2   2   2   0   2   0   2   0
 MK-3-2                 0   0   0   0   2   2   0   0   2   2   0   2   2   2   0   0   2   2   2   2   0   0   2   2   2   0   2   0   2   2   2   2   0   2   2   2   2   2   2   0   0   0   2   0   0   2   2   2   2   0   0   0   0   0   2   2   0   0   0   0   0   2   2   2   2   0   2   2   0   0   0   2   2   2   0   2   2   2   0   2   0   0   0   0   2   2   2   2   0   0   0   2   2   0   0   2   0   0   2   0   2   2   2   2   2   2   2   0   2   2   2   0   2   0   2   2   0   0   0   2   2   2   0   2   2   2   2   2   0   2   0   0   0   2   0   2   0   0   2   2   0   2   2   0   2   2   0   0   0   2   0   2   0   0   2   0   2   0   2   0   0   2   2   2   0   0   2   2   0   2   2   2   0   2   2   2   0   0   2   2   2   2   0   0   2   0   0   2   2   0   0   2   2   2   2   0   2   0   2   0
 MK-3-3                 2   0   0   0   2   2   0   0   2   0   0   2   2   2   0   0   2   2   2   2   0   0   2   2   2   0   2   0   2   2   2   2   0   2   2   0   2   2   2   0   0   0   2   0   0   2   2   2   2   0   0   0   0   0   2   2   0   0   0   2   0   2   2   2   2   0   2   2   0   0   0   2   2   0   0   2   2   2   0   2   0   0   0   0   2   2   2   2   0   2   0   2   2   0   2   0   0   0   2   0   2   2   2   2   2   2   2   0   2   2   2   0   2   0   2   2   0   0   0   2   2   0   2   2   2   2   2   2   0   2   0   0   0   2   2   2   0   0   2   2   2   2   2   2   2   2   0   0   0   2   0   2   0   0   2   0   0   2   2   0   0   2   2   2   0   0   2   2   2   2   0   2   0   2   2   2   2   0   2   2   2   2   0   0   2   0   0   2   2   0   0   2   2   2   2   0   2   0   2   0
 MK-3-4                 2   0   0   2   2   2   0   0   2   2   0   2   2   2   0   0   2   2   2   2   0   2   2   2   2   0   2   0   2   2   2   2   0   2   2   0   0   2   2   0   0   0   2   0   0   2   2   2   2   0   0   0   0   0   2   2   2   0   0   2   0   2   2   2   2   0   2   0   0   0   0   2   2   0   0   2   2   2   0   2   0   0   0   0   2   2   2   2   0   2   2   2   2   2   2   0   2   0   2   0   0   2   2   2   2   0   2   0   2   2   2   0   2   0   2   2   0   0   0   2   2   0   0   0   0   2   2   2   0   2   0   0   0   2   2   0   0   0   2   2   2   2   2   2   2   2   0   0   2   2   0   2   0   0   2   0   0   2   2   0   0   2   2   2   0   0   0   2   2   2   0   2   0   2   2   0   2   0   2   0   2   2   0   0   2   0   0   2   2   0   0   2   2   2   2   0   2   0   2   0
 MK-3-5                 2   0   0   2   2   2   0   2   2   2   0   2   2   2   0   2   0   0   2   0   0   2   2   2   2   0   2   0   2   2   0   2   0   0   2   0   0   2   2   0   0   0   2   0   0   2   2   0   2   0   0   0   0   0   2   2   2   0   2   2   0   2   2   2   2   0   0   0   0   0   0   0   2   0   0   2   0   2   0   2   0   0   0   0   2   2   2   2   0   2   2   2   2   2   2   0   2   0   0   0   0   2   2   2   2   0   2   0   2   2   2   0   2   0   2   2   0   0   0   2   2   2   0   2   0   2   0   2   0   2   0   0   0   2   2   0   0   0   2   2   2   0   0   2   2   2   0   0   2   2   0   2   0   0   0   0   0   2   0   0   0   2   2   2   0   0   0   2   0   2   0   2   2   2   2   0   0   0   2   0   2   2   0   0   2   0   0   2   2   0   0   2   2   2   2   0   2   0   2   0
 MK-3-6                 2   0   0   2   2   2   0   2   0   2   0   2   2   2   0   2   0   0   2   0   0   2   2   2   2   0   2   0   2   2   0   2   0   0   2   0   0   0   2   0   0   0   2   0   0   2   2   2   2   0   0   0   2   0   2   0   0   0   2   2   0   2   2   2   2   0   0   0   0   0   2   0   2   0   0   2   2   2   0   2   0   0   0   0   2   2   2   2   0   2   0   2   2   2   2   0   2   0   0   0   0   2   2   2   2   0   2   0   0   2   2   0   2   0   0   2   0   0   2   2   2   2   0   2   0   2   0   2   0   2   0   0   0   2   2   0   0   2   2   2   2   0   0   2   2   2   0   0   2   2   0   2   0   0   0   0   0   2   0   0   0   2   2   2   2   0   0   2   0   0   0   2   2   2   2   0   0   0   2   0   0   2   0   0   2   0   0   2   2   0   0   2   2   2   2   0   2   0   2   0
 MK-3-7                 2   0   0   2   2   2   0   2   0   2   2   2   2   0   0   0   0   2   2   2   0   2   2   2   2   0   2   0   2   2   0   2   0   0   2   0   0   2   2   0   0   0   2   0   0   2   2   2   2   0   0   0   2   0   2   0   0   0   2   2   0   2   2   2   2   0   0   0   0   0   2   0   2   0   0   2   2   2   0   2   0   0   0   0   2   2   2   0   0   2   0   2   2   2   2   0   2   0   0   0   0   2   0   2   2   0   2   0   0   2   2   0   2   0   0   2   0   0   2   2   2   2   0   2   0   2   0   2   0   2   0   0   0   2   2   0   0   2   2   2   2   0   0   2   2   2   0   0   2   2   0   2   0   0   0   0   0   2   0   2   2   2   2   2   2   0   0   2   0   0   0   2   2   2   2   0   0   0   2   0   0   2   0   0   2   0   0   2   2   0   0   2   2   2   2   0   2   0   2   0
 MK-3-8                 2   0   0   2   2   2   0   2   0   2   2   2   0   0   0   0   0   2   2   2   0   2   2   2   2   0   2   0   2   2   0   2   0   0   2   0   0   2   2   2   0   0   2   0   2   2   2   2   2   0   0   0   2   0   2   0   0   0   0   0   0   2   2   2   2   0   0   0   0   0   2   0   2   0   0   0   2   2   0   2   0   0   0   0   2   2   0   0   0   2   0   2   2   2   2   0   2   0   0   0   2   2   0   2   2   0   2   0   0   2   2   0   2   0   2   2   0   0   2   2   0   2   0   0   0   2   0   2   2   2   0   0   0   2   0   0   0   2   2   2   2   0   2   2   2   2   0   0   2   2   0   2   0   0   0   0   0   2   0   2   2   2   2   0   2   0   0   2   0   0   0   2   2   2   2   0   0   0   2   0   0   2   0   0   2   0   0   2   2   0   0   2   2   2   0   0   2   0   2   0
 MK-3-9                 2   0   0   2   2   2   0   2   0   2   0   2   0   2   0   2   0   2   2   2   0   2   2   2   2   0   2   2   2   2   0   2   0   0   2   0   0   2   2   0   0   0   2   0   2   2   2   0   2   0   2   0   2   0   2   0   0   0   0   0   0   2   2   2   2   0   0   0   0   0   2   0   2   0   0   0   2   2   0   2   0   0   0   0   2   2   2   0   0   2   0   2   2   2   2   0   2   0   0   0   2   2   0   2   2   0   2   0   0   2   2   0   2   0   2   2   0   0   0   2   0   2   0   0   0   2   2   2   2   2   0   0   0   2   0   0   0   2   2   2   2   0   2   0   2   2   0   2   2   2   0   2   0   2   0   2   0   2   0   2   2   2   2   0   2   0   0   2   0   0   0   2   2   2   2   0   0   0   2   0   0   2   0   0   2   0   0   2   2   0   0   2   2   2   0   0   2   0   2   0
 MK-3-10                2   0   0   2   2   2   0   2   0   2   2   2   0   2   0   2   0   2   2   2   0   2   2   2   2   0   2   2   2   2   0   2   0   0   2   0   0   0   2   0   0   0   2   0   2   2   2   0   2   0   2   0   2   0   2   0   0   2   0   0   0   2   2   2   0   0   0   0   0   0   2   0   2   0   0   0   2   2   0   2   0   0   0   0   2   2   2   0   0   0   0   2   2   2   0   0   2   0   0   0   2   2   0   2   2   0   2   0   0   2   2   0   2   0   2   2   0   2   0   2   0   2   0   0   0   2   0   2   2   2   0   0   0   0   0   0   0   2   2   2   2   0   2   2   2   2   0   2   2   2   2   0   0   2   0   2   0   0   0   0   2   0   2   0   2   0   0   2   0   0   0   0   2   2   2   0   2   0   2   0   0   0   0   0   2   0   0   2   2   0   0   2   2   2   0   0   2   0   2   0
 MK-3-11                2   0   0   2   2   2   2   0   0   2   2   2   0   2   0   2   0   2   2   0   0   0   0   2   0   0   2   2   2   2   0   2   0   0   2   0   0   0   2   0   2   0   2   0   2   2   2   0   2   0   0   0   2   0   2   0   0   2   0   0   0   2   2   2   0   0   0   0   0   0   2   0   2   0   0   0   2   2   0   2   0   0   0   2   2   0   2   0   0   0   0   2   2   2   0   0   2   0   2   0   2   2   0   2   2   0   2   0   0   2   2   0   2   0   2   2   0   2   0   2   0   2   0   0   0   2   0   2   2   2   0   0   0   0   0   2   0   2   2   2   2   0   0   2   2   2   0   2   2   2   2   0   0   2   0   2   0   0   0   0   2   0   2   0   2   0   0   2   0   0   2   2   2   2   2   2   2   0   2   0   0   0   0   0   2   0   0   2   2   0   0   2   2   2   0   0   2   0   2   0
 MK-3-12                2   0   0   2   2   2   2   0   0   0   2   2   2   2   2   2   0   2   0   2   0   0   0   2   0   0   2   0   2   2   0   2   0   0   2   0   0   0   2   0   2   0   2   2   2   2   2   0   2   0   0   0   2   0   0   0   0   2   0   0   0   2   2   2   0   0   0   0   0   0   2   0   2   0   2   0   2   2   0   2   0   0   0   2   2   2   2   0   0   0   0   0   2   2   0   0   2   0   2   2   2   2   0   2   2   0   2   0   2   2   2   0   2   0   2   2   0   2   0   2   0   0   2   0   0   2   0   2   2   2   0   0   0   0   2   2   0   2   2   2   2   0   0   2   2   2   0   2   2   2   2   0   2   2   0   2   0   0   0   0   2   0   2   0   2   2   0   2   0   0   2   2   0   2   2   2   2   0   2   0   0   0   0   0   2   0   0   2   2   0   0   0   0   2   0   0   2   0   2   0
 MK-3-13                0   0   0   2   2   2   2   0   0   0   0   2   2   2   2   0   0   2   0   0   0   0   0   2   0   0   0   0   2   2   0   2   0   0   2   0   0   0   2   0   2   2   2   2   2   2   2   0   2   0   0   0   2   0   0   0   0   2   0   0   0   2   2   2   0   2   0   0   0   0   2   0   2   0   2   0   2   2   2   2   0   0   0   2   2   2   2   0   0   0   0   2   2   2   0   0   2   0   2   2   2   2   0   2   2   0   2   0   2   2   2   0   2   0   2   2   0   0   2   2   0   0   2   2   0   2   0   2   2   2   0   0   0   0   2   2   2   2   2   2   2   2   0   2   2   2   0   2   2   2   2   0   2   2   0   2   2   0   2   0   2   2   2   0   2   0   0   2   0   0   0   0   0   2   2   2   2   0   2   0   0   0   0   0   0   0   0   2   2   0   0   0   0   2   0   2   2   0   2   0
 MK-3-14                0   0   0   2   2   2   2   0   0   0   0   0   0   2   2   0   0   0   0   0   0   0   0   2   0   0   0   0   2   2   0   2   0   0   2   0   0   0   2   2   2   2   2   2   2   2   2   0   2   0   0   0   2   0   0   0   0   2   2   0   0   2   2   2   0   2   2   0   0   0   0   0   2   0   2   0   0   2   0   2   0   0   0   2   2   2   2   0   0   0   0   2   2   2   0   0   2   0   0   0   2   2   0   2   2   0   2   0   2   2   2   0   2   0   2   2   0   0   2   2   0   0   2   2   0   2   0   2   0   2   0   0   0   0   2   2   0   2   2   2   0   2   0   2   2   2   2   2   0   2   2   0   2   2   0   0   2   0   2   0   2   2   2   0   2   0   0   0   0   0   0   0   0   2   2   2   2   0   2   0   0   0   0   0   0   0   2   2   2   0   2   2   0   2   0   2   2   0   2   0
 MK-3-15                0   0   0   2   0   2   2   0   0   0   0   0   0   2   2   0   0   0   0   0   2   0   2   2   0   2   0   0   2   2   0   2   0   2   2   0   0   0   2   2   2   2   2   2   2   2   2   0   2   0   0   0   2   0   2   0   0   2   0   0   0   2   2   2   0   0   2   0   0   0   0   0   2   0   2   0   0   0   0   2   0   0   0   2   2   2   2   0   0   0   0   2   2   2   0   0   2   0   0   0   2   2   0   2   2   0   0   0   2   2   2   0   2   0   2   2   0   0   2   2   0   0   2   2   0   2   0   2   0   2   0   0   0   0   2   2   0   0   2   2   2   2   0   2   0   2   2   2   0   2   2   0   2   2   0   0   2   0   2   0   2   2   2   2   2   0   0   0   0   0   0   0   0   2   0   2   2   0   2   0   0   0   0   0   0   0   2   2   2   0   2   2   0   0   0   2   2   0   2   0
 MK-3-16                0   0   0   2   0   2   2   0   0   0   0   0   0   2   2   0   0   0   0   0   2   0   2   2   2   2   0   0   2   2   2   2   0   2   2   0   2   0   2   2   2   2   2   2   2   0   2   0   2   0   0   0   2   0   2   0   0   2   0   0   0   2   2   2   0   0   2   0   2   0   0   0   2   2   2   0   0   2   0   2   2   0   2   2   2   0   2   0   0   0   0   2   2   2   0   0   2   0   0   0   2   2   0   2   2   0   0   0   2   2   0   0   2   0   2   2   0   2   2   2   0   0   2   2   0   2   0   2   0   2   0   0   0   0   2   2   0   0   0   2   0   2   0   2   0   2   2   2   0   2   2   0   2   2   0   2   2   0   2   0   2   2   2   2   2   0   0   2   2   0   0   0   0   2   0   2   2   0   2   0   0   0   0   2   2   0   2   2   0   0   2   2   0   0   2   2   2   0   2   2
 MK-4-1                 2   2   2   0   2   0   2   0   2   2   2   0   0   2   0   2   2   0   0   2   0   2   0   2   0   0   2   2   2   2   0   2   0   2   0   2   2   0   0   2   2   2   2   0   0   0   2   2   2   2   2   0   2   2   2   2   0   2   0   2   0   2   0   0   2   0   2   2   2   2   0   2   0   0   2   0   0   2   2   0   0   0   0   2   0   0   0   2   2   0   2   2   0   2   0   0   2   0   0   0   2   0   0   2   2   2   2   2   0   2   2   2   0   0   0   2   2   2   2   0   2   2   2   0   2   2   0   0   0   2   2   0   2   2   0   0   2   2   2   2   2   0   2   2   0   2   0   2   2   0   0   0   2   0   2   2   0   2   0   0   2   2   2   2   0   2   0   2   2   0   2   2   2   0   2   2   2   0   0   0   2   2   0   0   2   0   2   0   2   2   0   2   0   2   2   0   0   0   2   2
 MK-4-2                 2   2   2   0   2   0   2   0   2   2   2   0   0   2   0   2   2   0   0   2   0   2   0   2   0   0   2   2   2   2   0   2   0   2   0   2   2   0   0   2   2   2   2   0   0   0   2   0   2   2   2   0   2   2   2   2   0   2   0   2   0   2   0   0   2   0   2   2   2   2   0   2   2   0   2   0   0   2   2   0   0   0   0   2   0   0   2   2   2   0   2   2   0   2   0   2   2   0   2   0   2   0   0   2   2   2   2   2   0   2   2   2   0   0   0   0   2   2   0   0   2   2   2   0   2   2   0   0   0   2   2   0   2   2   0   2   2   2   2   2   2   0   0   2   0   2   0   0   2   0   0   0   2   0   2   2   0   2   0   0   0   0   2   2   0   2   0   2   2   0   2   0   2   0   2   2   2   0   0   0   2   2   0   2   2   0   2   0   2   2   0   2   0   2   2   2   0   0   2   2
 MK-4-3                 2   2   2   0   2   0   2   2   2   2   0   2   0   2   0   2   2   0   0   2   0   2   0   0   0   0   2   2   2   2   0   0   0   2   0   2   2   0   0   2   2   2   2   0   0   0   2   0   2   2   2   0   2   2   2   2   0   2   0   2   0   2   0   0   2   0   2   2   0   2   0   2   2   0   2   0   0   0   2   0   0   0   0   0   2   0   2   2   2   2   2   2   0   2   0   2   2   0   2   2   2   0   0   2   2   2   2   2   0   0   2   2   0   0   0   0   2   2   0   0   2   0   2   0   2   2   0   0   0   2   2   0   2   2   0   2   2   2   2   2   2   0   0   2   0   2   0   0   2   0   0   0   2   0   2   2   0   2   0   0   0   2   2   2   0   0   0   2   2   0   2   0   2   0   2   2   2   0   0   0   2   2   0   2   2   0   2   0   2   0   0   2   2   2   2   2   0   0   2   2
 MK-4-4                 2   2   2   0   2   0   2   2   2   2   0   2   0   2   0   2   2   0   0   2   0   2   0   0   0   0   2   2   2   2   0   0   0   2   0   2   2   0   0   2   2   0   2   0   0   0   2   0   2   2   2   0   2   2   2   2   0   2   0   2   0   2   0   0   2   0   2   2   0   2   0   2   2   0   2   2   0   0   2   0   0   0   0   0   2   2   2   0   0   2   2   2   0   2   0   2   2   0   2   2   2   0   0   2   2   2   2   2   0   0   2   2   0   0   0   0   2   2   0   0   2   0   2   0   2   2   0   0   0   2   2   0   2   2   2   2   2   2   2   2   2   0   0   2   0   2   0   0   2   0   0   0   2   0   2   2   0   2   0   0   0   2   2   2   0   0   0   0   2   0   2   0   2   0   2   2   2   0   2   2   2   2   0   2   2   0   0   0   2   0   0   2   2   2   2   2   0   0   2   2
 MK-4-5                 2   2   2   0   2   0   0   2   2   2   0   2   0   2   0   2   2   2   0   2   0   2   0   0   0   0   2   2   2   2   0   0   2   0   0   2   2   0   0   2   2   0   2   0   0   0   2   0   2   2   2   2   2   2   2   2   0   2   0   2   0   2   0   0   2   0   2   0   0   2   2   2   2   0   2   2   0   0   2   0   0   0   2   0   2   2   2   0   0   2   2   2   0   2   0   0   2   2   2   2   2   0   0   2   0   2   2   2   0   0   2   2   0   0   0   0   2   2   0   0   2   0   2   0   2   0   0   0   0   2   2   0   0   2   2   2   2   2   2   2   2   0   0   2   0   2   0   0   0   0   0   0   2   0   2   2   0   2   0   0   0   2   2   2   0   0   0   0   2   0   2   0   2   0   2   2   2   2   2   2   0   2   0   2   2   0   2   0   2   0   0   2   2   2   2   0   0   0   2   2
 MK-4-6                 2   2   2   0   2   0   0   2   0   2   2   2   0   2   0   2   2   2   0   2   2   2   0   0   0   0   2   2   2   2   0   0   2   0   2   2   2   0   0   2   2   0   2   0   0   0   2   0   2   2   2   2   2   2   2   2   0   2   0   2   0   2   0   0   2   0   2   0   0   2   2   2   2   0   2   2   0   0   2   0   0   0   2   0   2   2   2   0   0   2   2   2   0   2   0   0   2   2   2   2   0   0   0   2   0   2   2   2   0   0   2   2   0   0   0   2   2   2   2   0   2   0   2   0   2   0   0   0   0   2   0   0   0   2   2   2   2   2   2   2   2   0   0   2   0   2   0   0   0   0   0   0   0   0   2   2   0   2   0   0   0   2   2   2   0   0   0   2   2   0   2   0   2   0   2   2   2   2   2   2   0   2   0   2   2   0   2   0   2   0   0   2   2   2   0   0   0   0   2   2
 MK-4-7                 2   2   2   0   2   2   0   2   0   2   2   2   0   2   0   2   2   2   0   2   2   2   0   0   0   0   2   2   0   2   0   0   2   0   2   2   2   0   2   2   2   0   2   0   0   0   0   0   2   2   2   2   2   2   2   2   0   2   0   2   2   2   0   2   0   0   2   0   0   2   0   2   2   0   2   2   0   0   2   0   0   0   2   0   2   2   2   2   0   2   2   2   0   2   0   0   2   2   2   2   0   0   2   2   0   2   2   2   0   0   2   2   2   0   2   2   2   2   2   0   2   0   2   0   2   2   0   0   2   2   0   0   0   2   2   2   2   2   2   2   0   0   0   2   0   2   0   2   2   0   0   0   0   0   2   2   0   2   0   0   0   2   2   2   2   0   0   2   2   0   2   0   2   0   2   0   2   2   0   2   0   2   0   2   2   0   2   2   2   0   0   0   2   2   0   0   0   2   2   2
 MK-4-8                 2   2   2   0   2   2   0   2   0   0   2   0   0   2   2   2   2   2   0   0   2   2   0   0   0   0   2   2   0   2   0   0   2   0   2   2   2   0   2   0   2   0   0   0   2   0   0   0   2   2   2   2   2   2   2   2   0   2   0   2   0   2   0   2   0   0   2   0   0   2   0   2   2   0   2   2   0   0   2   0   0   0   2   0   0   2   2   2   0   0   2   0   0   2   2   0   2   2   0   2   0   0   2   0   0   2   2   2   0   0   2   2   2   2   0   2   2   2   2   0   2   0   2   0   2   2   0   0   2   2   0   0   0   2   2   2   0   2   2   2   0   0   0   2   0   2   0   2   2   0   0   0   0   0   2   2   0   0   0   0   0   2   2   2   2   0   2   2   2   0   2   0   2   0   2   0   0   2   0   2   0   2   0   2   2   0   2   0   2   0   0   0   2   2   0   0   0   2   2   2
 MK-4-9                 2   2   2   0   2   2   0   0   0   0   2   0   0   2   0   2   2   2   2   2   2   2   0   0   0   0   2   2   0   2   0   0   2   0   2   2   2   0   2   0   2   0   0   0   2   0   2   0   2   2   2   0   2   2   2   0   0   2   0   2   0   2   0   2   0   0   2   0   0   2   0   2   2   0   0   0   0   0   2   0   0   2   2   0   0   2   2   2   0   0   2   0   2   0   0   0   2   2   0   2   0   0   0   0   0   2   2   2   0   0   2   0   2   2   0   2   2   2   2   0   2   0   2   2   2   2   2   0   2   2   0   0   0   2   2   2   0   2   2   2   0   2   0   2   0   2   0   2   0   0   0   0   0   0   2   2   2   2   0   0   0   2   2   2   2   0   2   2   2   0   2   0   2   0   2   0   0   2   0   2   0   2   2   0   0   0   2   0   2   0   0   0   2   2   0   2   0   2   2   2
 MK-4-10                2   2   2   0   2   2   2   0   0   0   2   0   0   2   0   2   2   2   2   2   2   2   2   0   0   0   2   0   0   0   0   0   2   2   2   2   2   0   2   2   2   0   0   0   2   0   2   0   2   2   2   0   2   2   2   0   2   2   0   2   0   2   0   2   0   0   2   0   0   2   2   2   2   0   0   0   0   0   2   0   0   2   2   0   0   2   2   2   2   0   2   0   2   0   0   0   2   2   0   2   0   0   0   0   0   2   2   2   0   0   2   0   2   2   2   2   2   2   2   0   2   2   2   2   2   2   2   0   2   2   0   2   0   2   2   2   0   2   2   2   0   2   2   2   0   2   0   2   0   0   0   0   0   0   2   2   2   2   0   0   0   2   2   2   2   0   2   2   2   0   2   0   2   0   2   0   0   2   0   2   0   2   2   0   0   0   2   0   2   0   0   0   2   2   0   2   0   0   2   2
 MK-4-11                0   0   2   0   2   2   2   0   0   0   2   0   0   0   0   2   2   2   2   2   2   2   2   2   0   0   2   0   0   0   0   0   2   2   2   2   2   0   0   2   0   0   0   0   2   0   2   0   2   2   2   0   2   2   2   0   2   2   0   2   0   2   0   2   0   0   2   0   0   2   2   2   2   0   0   0   0   0   2   0   0   0   2   0   0   2   2   2   0   0   2   0   2   0   0   0   2   2   0   2   0   0   0   0   0   2   2   2   0   0   0   0   2   2   2   2   2   2   0   0   2   2   2   0   0   2   2   0   2   2   0   0   0   2   2   2   0   2   2   2   0   2   0   2   0   2   0   2   2   0   0   0   2   0   2   2   2   2   0   0   0   2   2   0   2   0   2   2   2   0   2   0   2   0   2   0   0   2   0   2   0   2   2   2   0   0   2   0   2   0   0   0   2   2   0   2   0   0   2   2
 MK-4-12                2   0   2   0   2   2   2   0   0   0   2   0   2   0   0   2   2   2   0   2   2   2   2   2   0   0   2   0   0   0   0   0   2   2   0   2   2   0   2   2   0   0   0   0   2   0   0   0   2   2   2   0   2   2   2   0   2   2   0   2   0   2   0   2   0   2   2   0   0   2   2   2   2   0   0   0   0   0   2   0   0   0   2   0   2   2   2   2   0   0   2   0   0   0   0   0   0   2   0   2   2   0   0   0   0   2   2   0   0   0   0   2   0   0   2   2   2   2   0   0   0   0   2   0   0   2   2   2   2   2   0   0   0   2   2   0   0   2   2   2   0   2   0   2   0   0   0   2   2   0   0   0   2   0   2   2   2   2   0   0   0   2   2   0   2   0   2   2   2   0   2   0   2   2   2   0   0   2   2   2   0   2   2   0   0   0   2   0   2   0   0   0   2   2   0   2   0   0   2   0
 MK-4-13                2   0   2   0   2   0   2   0   0   0   2   0   2   0   0   2   2   2   0   2   2   2   2   0   0   0   2   0   0   0   0   2   0   2   0   2   2   0   2   2   0   0   0   0   2   0   0   0   2   2   2   0   2   2   2   0   2   2   0   2   0   2   0   0   0   2   2   0   0   2   2   2   2   0   0   0   0   0   2   0   0   0   2   0   2   2   2   2   0   0   2   0   0   0   0   0   0   2   0   2   2   0   2   0   0   2   2   0   0   0   2   2   0   0   2   2   2   2   0   0   0   0   2   0   0   2   2   2   2   2   0   0   0   2   2   0   0   2   2   2   0   2   0   2   0   0   0   2   2   0   0   0   2   0   2   2   2   2   0   0   0   2   2   0   2   0   2   0   2   0   2   0   2   2   0   0   0   2   2   2   0   2   2   0   0   0   2   0   2   0   0   0   2   2   0   2   0   0   2   2
 MK-4-14                2   0   2   0   2   0   0   0   0   0   2   0   2   0   0   2   2   2   0   2   2   2   2   0   0   2   2   0   0   0   0   2   0   2   0   2   2   0   2   2   0   0   0   0   2   0   0   0   2   2   2   0   0   2   2   0   2   2   0   2   0   2   0   0   2   2   2   0   0   2   2   2   2   0   0   0   0   0   2   0   0   0   2   0   0   2   2   2   0   0   2   0   0   2   0   0   0   2   2   2   2   0   2   0   0   2   2   0   0   0   2   0   0   0   2   2   2   2   2   0   0   0   2   0   2   2   2   2   2   2   0   0   0   2   2   0   0   2   2   2   0   2   0   2   0   0   0   2   2   0   0   0   2   0   2   2   2   2   0   0   0   2   2   0   2   0   2   0   2   0   2   0   2   2   0   0   2   2   2   2   0   0   2   0   0   0   2   0   2   2   0   0   2   0   0   2   0   0   0   2
 MK-4-15                2   2   2   0   2   0   0   0   0   0   2   0   2   0   2   2   2   2   2   2   2   2   2   0   0   2   0   0   0   0   0   2   0   2   0   2   2   0   2   2   0   0   0   0   0   0   0   0   2   2   2   0   0   2   0   0   2   2   0   2   0   2   2   0   2   2   2   0   0   2   2   2   2   2   0   0   0   2   2   0   0   0   2   0   2   2   2   2   0   0   2   0   0   2   0   0   0   2   2   0   2   0   2   0   0   0   2   0   0   0   2   0   2   0   2   2   2   2   2   0   2   0   2   0   2   2   2   2   2   0   0   0   0   2   2   0   0   2   2   2   0   0   2   2   0   0   0   2   2   0   0   0   2   0   0   2   2   2   0   0   0   2   2   0   2   0   2   0   2   0   2   0   2   2   0   0   2   2   2   2   0   0   2   2   0   0   2   0   2   2   0   0   2   0   0   2   0   0   0   0
 MK-4-16                2   0   2   0   2   0   0   2   0   0   2   0   0   0   2   2   2   2   2   2   2   2   0   0   0   2   0   0   0   0   0   2   0   2   0   2   2   2   2   2   0   2   0   2   0   0   0   0   2   2   2   0   0   2   0   0   2   2   0   2   0   2   2   0   2   2   2   0   0   2   2   2   2   2   0   0   0   2   2   0   0   2   2   0   2   2   2   2   0   0   2   0   0   2   0   0   0   2   2   0   2   0   2   0   0   0   2   0   0   0   2   0   2   0   2   2   2   2   2   0   2   0   2   0   2   2   2   2   2   0   0   0   0   2   2   0   0   2   2   2   0   0   2   2   0   0   0   2   2   0   0   0   2   0   0   2   2   2   0   0   0   2   2   0   2   0   2   0   2   0   0   2   2   2   2   0   2   2   2   2   0   0   2   0   0   0   2   0   2   2   0   2   2   0   0   0   0   0   0   2
 MK-5-1                 2   0   2   0   0   0   2   0   2   2   2   2   2   0   2   0   2   0   0   2   2   2   0   0   2   0   0   2   0   2   0   2   0   2   0   2   0   2   0   0   2   0   2   0   0   2   0   0   2   2   0   2   2   0   0   2   2   0   2   0   0   0   2   0   0   0   0   0   0   2   0   2   0   0   0   0   0   2   0   0   0   2   0   0   0   0   2   2   2   2   0   0   0   2   2   2   0   2   2   2   2   0   2   0   0   0   2   2   2   2   2   2   2   2   2   0   0   0   2   2   0   0   0   0   2   2   2   0   2   2   2   0   2   0   2   0   2   0   0   0   2   0   0   2   2   0   0   2   0   0   0   2   0   2   0   0   0   2   0   0   0   0   0   2   2   0   2   2   0   0   0   2   0   2   2   0   2   0   2   0   2   0   0   0   0   0   0   0   2   2   0   2   2   2   2   2   2   0   0   2
 MK-5-2                 0   0   2   0   0   0   2   0   2   2   2   0   2   0   2   0   2   0   0   2   2   2   0   0   2   0   0   2   0   2   0   2   0   2   0   0   0   2   0   0   2   0   2   0   0   2   0   0   2   0   0   2   2   0   0   2   2   2   0   0   0   0   2   2   0   0   0   0   0   2   0   2   0   0   0   0   0   2   0   0   0   2   0   0   0   0   2   2   2   2   0   0   0   2   2   2   0   2   2   2   2   0   2   0   0   2   2   2   2   2   2   2   0   2   0   0   0   0   2   2   0   0   0   0   2   2   2   0   2   2   2   0   0   0   0   0   2   0   0   0   2   0   0   2   2   0   0   0   0   0   0   2   2   2   0   0   0   2   0   0   0   0   0   2   2   0   2   2   0   0   0   2   0   2   2   0   2   0   0   0   2   0   0   0   0   0   0   0   2   2   2   2   2   2   2   0   2   0   0   2
 MK-5-3                 0   0   2   0   2   0   2   0   2   2   2   0   2   0   2   0   2   0   0   2   0   2   0   0   2   0   0   2   0   2   0   2   0   2   0   0   0   2   0   0   2   0   2   0   0   2   0   0   2   0   0   2   2   0   0   2   2   2   0   0   0   0   2   2   0   2   0   0   0   2   0   2   0   0   0   2   0   2   0   0   0   2   0   0   0   0   2   2   2   2   0   0   0   2   2   2   0   2   2   2   2   0   2   0   0   2   2   2   2   2   0   0   0   2   0   0   0   0   2   2   0   0   0   0   2   2   2   0   2   2   2   0   0   0   0   0   2   2   0   0   2   0   0   2   2   0   0   0   0   0   0   2   2   2   0   0   0   2   0   0   0   0   0   2   2   0   2   2   0   0   0   2   0   2   2   0   2   0   2   0   2   0   0   0   0   0   0   0   2   2   2   2   2   2   2   0   2   0   0   2
 MK-5-4                 0   0   2   0   2   0   2   0   2   2   2   0   2   0   2   0   2   0   0   2   0   0   0   0   2   0   0   2   0   2   0   2   0   2   0   0   0   0   2   0   2   0   2   0   0   2   0   0   2   0   0   2   2   0   0   2   2   2   0   0   0   2   2   2   0   2   0   0   0   2   0   0   0   0   0   2   0   2   0   2   0   2   0   0   0   0   2   2   2   2   0   0   0   2   2   2   0   2   2   2   2   2   2   0   0   2   2   2   2   2   0   0   0   2   0   0   0   0   2   2   0   0   2   0   2   2   2   0   2   2   2   0   0   0   0   0   0   0   0   0   2   0   0   2   2   0   2   0   2   0   0   2   2   2   0   0   0   2   0   0   0   0   0   2   2   0   0   2   0   0   2   2   0   2   2   0   2   0   2   0   2   0   2   2   2   0   0   0   2   2   2   2   2   0   2   0   2   0   0   0
 MK-5-5                 0   0   2   0   2   0   2   0   2   2   2   0   2   0   2   0   2   0   0   2   0   0   0   2   2   0   0   2   0   2   0   2   0   2   0   0   0   0   2   0   2   0   0   0   0   2   0   0   2   0   0   2   0   0   0   2   2   2   0   0   0   2   0   2   0   2   2   0   0   2   0   0   0   0   0   2   0   2   0   2   0   2   0   0   0   0   2   2   2   2   0   0   0   2   2   2   0   2   2   2   0   2   2   2   0   0   2   2   2   2   0   0   0   2   0   0   0   0   2   2   0   0   0   2   2   2   2   2   0   2   2   0   0   0   0   0   0   0   0   0   2   2   0   2   2   0   2   0   2   0   0   2   2   2   0   0   0   2   0   0   2   0   0   2   0   0   0   0   0   0   2   2   0   2   2   0   2   0   2   0   2   0   2   2   2   0   0   0   2   2   2   2   2   0   2   0   2   0   0   0
 MK-5-6                 0   0   2   0   2   0   2   0   2   2   0   0   2   0   2   2   2   0   0   2   0   0   0   2   2   0   0   0   0   2   0   2   0   2   0   0   0   0   2   2   2   0   0   0   0   2   0   0   2   0   0   2   0   0   0   0   2   2   0   0   0   2   0   2   0   2   2   0   0   2   0   0   0   0   2   2   0   2   0   2   2   2   0   0   0   0   2   2   0   2   0   0   2   2   2   2   0   2   2   2   0   2   2   0   0   0   2   2   2   0   0   0   0   2   0   0   0   0   2   2   0   0   0   2   2   2   2   2   0   2   2   0   0   0   0   0   0   0   0   0   2   2   0   2   2   0   2   0   0   0   0   2   2   2   0   0   0   2   0   0   2   0   0   2   0   0   0   0   0   0   2   2   2   2   2   2   2   0   2   0   2   0   2   2   2   0   0   0   2   2   2   2   2   0   2   0   2   0   0   0
 MK-5-7                 0   0   2   0   2   0   2   2   2   2   0   0   2   0   2   2   2   0   0   2   0   0   0   2   2   2   0   0   0   2   0   2   0   2   0   0   0   0   2   2   2   0   0   0   0   2   0   0   2   0   0   2   0   2   0   0   2   2   0   0   0   0   0   0   0   2   2   0   0   2   0   0   2   0   0   2   0   2   0   2   2   2   0   0   0   0   2   2   0   2   0   0   2   2   2   2   0   2   2   2   0   2   2   0   0   2   2   2   2   2   2   0   0   2   2   0   2   0   2   2   0   0   0   2   2   2   2   0   0   2   2   0   0   0   2   0   0   0   0   0   2   0   0   2   2   2   2   2   0   0   0   2   2   2   0   0   0   2   0   0   2   0   0   2   0   0   0   0   0   0   2   2   2   2   2   2   2   0   2   0   0   0   2   2   2   0   0   0   2   2   2   2   2   0   2   0   0   0   0   0
 MK-5-8                 2   0   0   0   2   0   2   2   2   2   0   0   2   0   2   0   2   0   0   2   0   0   0   2   2   2   0   0   0   2   0   2   0   2   0   0   0   0   2   2   2   0   0   0   0   2   0   0   0   0   0   2   0   2   0   0   0   2   2   0   0   0   0   0   0   0   2   0   0   2   0   0   2   0   2   2   0   2   0   2   0   2   2   0   0   0   2   2   0   2   0   0   2   2   2   2   0   2   2   2   0   2   2   0   0   2   2   2   2   2   2   2   0   2   0   0   2   0   2   2   2   0   2   2   2   0   2   0   0   2   2   0   0   0   2   0   0   0   0   0   0   2   2   2   2   2   2   2   0   0   0   2   0   2   0   0   0   2   0   2   2   0   0   2   0   0   0   0   0   0   2   2   2   2   2   2   2   0   2   0   0   0   0   2   2   2   0   0   2   2   2   2   2   0   2   0   0   0   0   0
 MK-5-9                 2   0   0   0   2   0   2   2   2   2   0   0   2   0   2   0   2   0   0   2   0   0   0   2   2   2   0   0   0   0   0   2   0   2   2   2   0   0   2   2   2   0   0   0   0   2   0   0   0   0   0   2   2   2   0   0   0   2   2   0   0   0   0   0   0   0   2   0   2   2   0   0   2   0   2   2   0   2   0   2   0   2   2   2   0   0   2   2   0   2   0   0   2   0   2   2   0   2   2   2   0   2   2   0   0   2   0   2   2   2   2   2   0   2   0   0   2   0   2   2   2   0   0   2   2   2   0   0   0   2   0   0   0   0   2   0   0   0   0   0   0   0   2   2   2   2   2   2   0   0   0   0   0   2   0   0   0   2   0   2   2   0   0   2   0   0   0   2   0   0   2   2   2   2   2   2   2   0   0   0   0   0   0   2   2   2   0   0   2   2   2   0   2   0   0   0   0   0   0   0
 MK-5-10                2   0   0   0   2   0   0   2   2   0   0   0   2   2   2   0   2   2   0   2   0   0   0   2   2   2   0   0   0   0   0   2   0   0   2   2   0   0   2   2   2   0   0   0   0   2   0   0   0   0   0   2   2   2   0   0   0   2   2   0   2   0   0   0   0   0   2   0   0   2   0   0   2   0   2   2   0   2   0   2   0   2   2   2   2   2   2   2   0   2   0   0   2   0   2   2   0   0   2   2   0   2   2   0   2   2   0   0   2   2   2   2   0   2   0   0   2   0   2   2   2   0   0   2   2   2   0   2   0   2   2   0   0   0   2   0   0   0   0   0   0   0   2   2   2   2   2   2   2   0   0   0   0   2   0   0   0   2   0   2   2   0   0   0   0   0   2   2   0   0   2   2   2   2   2   2   2   0   0   0   0   0   0   2   2   2   0   0   2   0   2   0   2   0   0   0   0   0   0   0
 MK-5-11                2   2   0   2   2   2   0   2   2   0   0   0   2   2   2   0   2   2   0   2   0   2   0   2   2   2   0   0   0   2   0   2   0   0   2   2   0   0   2   0   0   0   0   2   0   0   2   0   0   0   0   2   2   2   0   0   0   2   2   0   0   0   0   0   0   0   2   0   0   2   2   0   2   0   2   2   0   2   0   2   0   2   2   2   2   2   2   2   0   2   0   0   2   0   2   2   0   0   2   2   0   2   2   0   2   2   0   2   2   2   2   0   0   2   0   0   2   0   2   2   2   0   0   2   2   2   0   2   0   2   2   0   0   0   0   0   0   0   0   0   0   0   2   2   2   2   2   2   2   2   2   0   2   2   2   0   0   2   0   2   2   2   0   0   0   0   2   2   0   0   2   2   2   2   2   2   2   0   0   0   0   0   0   2   2   2   0   0   2   0   0   0   2   2   0   2   0   0   0   2
 MK-5-12                2   2   0   2   2   2   0   2   2   0   0   0   2   2   2   0   2   2   0   2   0   2   0   2   2   2   0   0   0   2   0   2   0   0   2   2   0   0   0   0   0   0   0   2   0   0   2   0   2   0   0   2   2   2   0   0   0   0   2   0   0   0   0   2   0   0   0   0   0   0   2   0   2   0   2   2   2   2   0   2   0   2   2   2   2   2   2   2   0   2   0   0   2   0   2   2   0   0   2   2   0   2   2   0   2   2   0   2   2   2   2   2   0   2   0   0   2   0   2   2   2   0   0   2   2   0   0   2   0   2   2   0   0   0   0   0   0   0   0   0   0   0   2   2   2   2   2   0   0   2   2   0   2   0   2   0   2   2   0   2   2   2   0   0   0   0   2   2   0   0   2   2   2   2   2   2   2   0   0   0   0   0   0   2   2   2   0   0   2   0   0   0   2   2   0   2   0   0   0   2
 MK-5-13                2   2   0   2   2   2   2   2   2   0   0   0   2   2   2   0   2   2   2   2   0   2   0   2   2   2   2   0   2   2   0   2   0   0   2   2   2   0   0   0   0   0   0   0   0   0   0   0   2   0   0   2   2   0   0   0   0   0   2   0   0   0   0   2   0   0   0   0   0   0   2   0   0   0   0   2   2   2   0   0   2   2   2   0   2   2   2   2   0   2   0   0   2   0   2   2   0   0   2   2   0   2   2   0   2   2   0   2   2   2   2   0   0   2   0   0   2   0   0   0   0   0   0   2   2   0   0   2   0   2   0   0   0   0   0   0   0   0   0   0   0   0   2   2   2   0   2   0   0   2   2   0   2   0   2   0   0   2   0   2   2   2   0   0   2   0   2   2   0   0   2   2   2   2   2   2   2   0   0   2   0   0   0   2   2   0   0   2   2   0   0   0   2   2   0   2   2   0   2   2
 MK-5-14                2   2   0   2   2   2   2   2   2   0   0   0   2   2   2   0   0   2   2   2   0   2   0   2   2   2   2   0   2   2   0   2   2   0   2   2   2   0   0   0   2   0   0   0   0   0   0   0   2   0   0   2   2   0   0   0   0   0   0   0   2   0   0   0   0   0   0   0   0   0   2   0   0   0   0   2   2   0   2   0   2   2   2   0   2   0   2   0   0   2   0   0   0   0   2   2   0   0   2   2   0   2   2   2   2   2   0   2   2   2   2   0   0   2   0   0   2   0   0   0   0   0   0   2   2   0   0   2   0   2   0   0   0   0   0   0   0   0   0   0   0   2   2   2   2   0   2   0   0   2   2   0   2   0   2   0   0   0   0   2   2   2   0   0   0   0   2   2   0   0   2   2   2   2   2   2   2   0   0   2   0   0   0   2   2   0   0   2   2   0   0   2   2   0   0   2   0   0   0   2
 MK-5-15                2   2   0   2   2   2   0   2   2   0   0   0   2   2   2   0   0   2   2   2   0   2   0   2   2   2   2   2   2   2   0   2   2   2   2   2   2   0   0   0   2   0   0   0   0   0   0   0   2   2   2   2   2   0   0   0   2   0   0   0   2   0   0   0   0   0   0   0   2   0   2   0   0   0   2   2   2   0   2   2   2   2   2   0   2   0   2   0   0   2   0   0   2   0   2   2   0   0   2   2   0   2   2   2   2   2   0   2   0   2   2   0   0   2   2   2   2   0   0   0   0   0   2   2   2   0   0   2   0   2   0   0   0   0   0   0   0   0   0   0   0   0   2   2   2   0   2   0   0   2   2   0   2   0   2   0   0   0   0   2   0   2   0   0   0   0   2   2   2   0   2   2   2   2   2   2   2   0   0   2   0   0   0   2   2   0   0   2   2   0   2   2   2   0   0   2   0   0   0   2
 MK-5-16                2   2   0   2   2   2   2   2   2   0   0   2   2   2   2   0   0   2   2   2   2   2   0   2   2   2   2   2   0   2   0   2   2   2   2   2   2   0   0   0   2   0   0   0   0   2   0   0   2   2   2   2   2   0   0   0   2   0   0   0   2   0   0   0   0   2   0   0   0   0   2   2   0   0   2   2   2   0   2   0   2   2   2   0   2   0   2   0   0   2   0   0   2   0   2   2   2   0   2   2   0   2   2   2   0   2   0   2   0   2   2   0   0   2   2   2   2   0   0   0   0   0   2   2   2   0   0   2   0   0   0   2   0   0   2   0   0   0   0   0   2   0   2   2   2   0   0   0   0   2   2   0   2   0   2   0   0   0   0   2   0   2   0   0   0   2   2   2   2   0   2   2   2   2   2   2   2   0   0   0   0   0   0   2   2   0   0   2   2   0   2   2   2   0   0   2   0   0   0   2
 MK-6-1                 2   0   0   2   2   0   2   0   0   2   0   0   2   2   2   2   2   2   0   0   2   2   2   0   0   2   0   2   2   2   2   2   2   2   0   0   2   0   2   2   0   0   2   0   2   2   2   0   0   2   0   2   0   2   0   2   2   0   2   0   2   2   2   2   0   2   2   0   0   2   0   0   2   2   0   2   0   2   2   2   2   2   2   0   0   0   0   0   0   2   0   2   0   2   0   0   2   2   2   2   0   2   0   2   0   0   2   2   0   2   2   2   0   2   2   0   2   0   2   0   0   0   0   0   0   0   0   0   2   0   0   0   0   2   2   0   2   2   2   0   0   0   2   2   2   2   2   0   0   0   2   0   2   0   0   2   2   2   2   0   2   0   0   0   0   2   0   2   2   0   0   0   0   2   2   0   2   0   0   0   2   2   2   0   2   0   0   0   2   2   2   0   2   2   2   0   2   0   0   0
 MK-6-2                 2   0   0   2   2   0   2   0   0   2   0   0   2   2   2   2   2   2   0   0   2   2   2   0   0   2   0   2   2   2   2   2   2   2   0   0   2   0   2   2   0   0   2   0   2   2   2   0   0   2   0   0   0   2   0   2   2   0   2   2   2   2   2   2   0   2   2   0   0   2   0   0   2   2   0   2   0   2   2   2   2   2   2   2   0   0   0   0   0   2   0   2   0   0   0   0   2   2   2   2   0   2   0   2   0   0   2   2   0   2   2   2   0   2   2   0   2   0   2   2   0   0   0   0   0   0   0   0   2   0   0   0   0   2   2   0   2   2   2   0   0   0   2   0   2   2   2   0   0   0   2   0   2   0   0   2   2   2   2   2   2   0   0   2   0   2   0   2   2   0   0   0   0   2   2   0   2   0   0   0   2   2   2   0   2   0   0   2   2   2   0   2   2   2   2   0   2   0   0   0
 MK-6-3                 2   0   0   0   2   0   2   0   0   2   0   0   2   2   2   2   2   2   0   2   2   2   2   0   0   2   0   2   2   2   0   2   2   2   0   0   2   0   0   0   0   2   2   0   2   2   2   0   0   2   0   2   0   2   0   2   2   0   2   2   2   2   2   2   0   2   2   0   0   2   2   0   2   2   0   2   0   2   2   2   2   2   2   2   0   0   0   0   0   2   0   2   0   0   0   0   2   0   2   2   2   2   0   2   0   0   2   0   0   2   2   2   2   2   2   0   2   0   2   2   0   0   2   0   0   0   0   0   2   0   0   0   2   2   2   0   2   2   2   0   0   0   2   0   2   2   2   2   0   0   2   0   2   0   0   0   2   2   2   2   2   0   0   2   0   2   0   2   2   0   0   0   2   2   2   0   2   0   0   0   0   2   2   0   2   0   0   2   2   2   0   2   2   2   2   0   2   0   0   0
 MK-6-4                 2   0   0   0   2   0   2   2   0   2   0   0   2   2   2   0   2   2   0   0   2   2   2   0   0   2   0   2   2   2   0   2   2   2   0   0   2   0   0   0   2   2   2   0   2   2   2   2   2   2   0   2   0   2   0   2   2   0   2   2   2   2   2   2   0   2   0   2   0   2   2   0   2   2   2   2   0   2   0   0   2   2   2   2   0   0   0   0   0   0   0   2   0   0   2   0   2   0   2   2   0   2   0   2   0   0   2   0   0   2   2   2   2   2   2   0   2   0   2   2   0   0   2   0   0   0   0   0   2   0   0   0   2   0   2   0   2   2   2   0   0   0   2   0   2   2   2   2   0   0   2   0   0   0   0   0   2   2   2   2   2   0   0   2   0   2   0   2   2   0   0   0   2   2   2   0   2   0   0   0   0   2   2   0   2   2   0   2   2   0   0   2   2   0   2   0   2   0   0   0
 MK-6-5                 2   0   0   0   2   0   2   2   0   2   0   0   2   2   2   0   2   2   0   0   2   2   2   0   0   2   0   2   2   2   2   2   2   2   0   0   0   0   0   0   2   2   2   0   2   2   2   2   2   2   0   2   0   2   0   2   2   0   2   2   0   2   2   2   0   2   0   2   0   2   2   0   2   2   2   2   0   2   0   0   2   2   2   2   0   0   0   2   0   0   0   2   0   0   2   0   2   0   2   2   0   2   0   2   0   0   2   2   2   2   2   2   2   2   2   0   2   0   2   2   0   0   2   0   0   0   2   0   2   0   0   0   0   0   2   0   2   2   2   0   0   0   2   0   2   2   2   2   0   0   2   0   0   0   0   2   2   2   2   2   2   0   0   2   0   2   0   2   2   0   0   0   2   2   2   0   2   0   0   0   0   2   2   0   0   2   0   2   2   0   0   2   2   0   2   0   2   0   0   0
 MK-6-6                 2   0   0   0   2   2   2   2   0   2   0   0   2   2   2   0   2   2   0   0   2   2   2   0   0   2   0   2   2   2   2   2   2   0   0   0   0   0   0   0   2   2   2   0   2   2   2   2   2   2   0   2   0   2   0   2   2   0   2   0   0   2   2   2   0   2   2   2   0   2   2   0   2   2   0   2   0   2   0   0   2   2   2   2   0   2   0   2   0   0   0   2   0   0   2   2   2   0   2   2   0   0   0   2   0   0   2   0   2   2   2   0   0   2   2   0   2   0   0   2   0   0   2   0   0   0   2   0   2   0   0   0   0   0   2   0   0   2   2   0   0   0   2   0   2   2   0   2   0   0   0   0   2   0   0   2   2   2   0   2   2   0   0   2   0   2   0   2   2   0   0   0   2   2   2   0   2   2   0   0   2   2   2   0   0   2   0   2   2   0   0   2   2   0   0   0   2   0   0   0
 MK-6-7                 2   0   0   0   2   2   2   2   0   2   2   0   2   0   2   0   2   0   0   0   2   2   2   2   0   2   0   2   2   2   2   2   2   0   0   2   0   0   0   0   2   2   2   0   2   2   2   2   0   2   2   0   0   2   0   2   2   0   2   0   0   2   2   2   0   2   2   2   0   2   2   2   2   2   0   2   0   2   0   0   2   2   2   2   0   2   0   0   0   0   0   2   0   0   0   2   0   2   2   2   2   0   0   2   0   0   2   0   2   2   2   2   0   2   2   0   2   0   0   2   0   0   0   0   0   0   2   0   2   0   0   0   0   0   2   0   0   2   2   0   0   0   2   0   2   2   2   2   0   0   0   0   2   0   2   2   2   2   0   2   2   0   0   2   0   2   0   2   2   2   0   2   2   2   2   0   2   2   0   0   0   2   2   0   0   2   0   2   2   0   0   2   2   0   0   0   2   0   0   0
 MK-6-8                 2   0   0   0   2   2   2   2   0   2   2   0   2   0   2   0   2   0   0   0   2   2   2   2   0   2   0   2   2   2   2   2   2   0   0   2   0   0   0   0   2   2   2   0   2   2   2   2   0   2   2   0   0   2   0   2   2   0   2   0   0   2   2   2   0   0   2   2   0   2   2   2   2   2   0   2   0   2   0   0   2   2   2   2   0   2   0   0   0   2   0   0   0   0   0   2   0   2   2   2   2   0   0   2   0   0   2   0   2   2   2   2   0   2   2   0   2   0   0   2   0   0   0   0   0   2   2   0   2   0   0   0   0   2   2   0   0   2   0   0   0   0   2   0   2   2   2   0   0   2   0   0   2   0   2   2   2   2   0   2   2   0   0   2   0   2   0   2   2   2   2   2   2   2   2   0   2   2   0   0   0   2   0   2   0   2   0   0   2   0   0   2   0   0   0   0   2   0   0   0
 MK-6-9                 2   0   0   0   2   2   2   2   0   2   2   0   2   0   2   0   0   0   0   0   2   2   2   2   0   2   0   0   2   2   2   2   2   0   0   0   0   0   0   2   2   2   2   0   2   0   0   0   0   2   2   0   0   2   0   2   2   0   0   0   0   2   0   2   0   0   2   2   0   2   2   2   2   2   0   2   0   2   0   2   2   2   2   2   0   2   0   0   0   2   0   0   2   0   0   2   0   2   2   2   0   0   0   2   0   0   2   0   2   2   2   2   0   0   2   0   0   0   0   2   0   0   0   0   0   2   2   0   2   0   0   0   0   0   2   0   0   2   0   0   0   0   2   0   2   2   2   0   0   2   0   0   2   0   2   2   2   2   0   2   2   0   0   2   0   0   0   2   2   2   2   2   2   2   2   0   2   2   0   0   2   2   0   0   0   2   0   2   2   0   0   2   0   0   0   2   2   0   0   0
 MK-6-10                2   0   0   0   2   2   2   0   0   2   0   0   0   0   2   0   0   0   0   0   2   0   2   2   0   0   0   0   2   2   2   2   2   0   0   0   0   2   0   2   2   2   2   0   2   2   0   0   0   2   2   0   0   2   0   2   0   0   0   0   0   2   0   2   0   0   2   2   0   2   2   2   2   2   0   0   0   2   0   2   2   0   2   2   0   2   0   0   0   2   0   0   0   0   0   2   0   2   2   2   0   0   0   2   0   0   2   0   2   0   2   2   2   0   2   0   0   0   0   2   0   0   0   0   0   2   2   0   2   0   0   0   2   0   0   0   0   2   0   0   0   0   2   0   2   2   0   0   0   2   0   0   2   0   2   2   0   2   0   2   2   0   0   2   0   0   2   2   2   0   2   2   2   0   2   0   2   2   0   0   0   2   0   0   2   2   0   2   2   0   0   0   0   0   0   2   2   0   0   0
 MK-6-11                2   0   2   0   2   2   2   0   0   2   0   2   0   0   2   0   0   0   0   0   2   2   2   2   0   0   0   0   2   2   2   2   2   0   2   0   0   2   0   2   2   2   2   0   2   2   0   0   0   2   0   0   0   0   0   2   0   0   0   0   2   2   0   2   0   0   2   0   0   2   2   2   2   2   0   0   0   2   0   2   2   0   2   2   0   2   0   0   0   2   0   0   0   0   0   2   0   2   2   2   0   2   0   2   0   2   2   0   2   0   2   2   2   0   2   0   0   0   0   2   0   0   0   0   0   2   2   0   2   0   0   0   2   2   0   0   0   0   0   0   2   0   2   0   2   2   0   2   0   2   0   0   2   0   2   2   0   2   0   2   2   0   0   2   0   0   2   0   2   0   2   2   2   0   2   2   2   2   0   0   0   2   0   2   2   2   0   2   2   2   0   0   0   0   0   2   2   0   0   0
 MK-6-12                2   2   2   0   2   2   2   0   0   2   0   0   0   0   2   0   0   0   0   2   2   2   2   2   0   0   0   0   2   2   2   2   2   0   2   0   0   2   0   2   2   2   2   0   2   2   0   0   0   2   0   2   2   0   2   2   0   0   0   0   2   2   0   2   0   0   2   2   0   2   2   2   2   2   2   0   0   2   0   2   2   0   2   2   2   2   0   0   0   2   0   0   0   0   0   2   0   2   2   2   2   2   0   2   0   2   2   0   2   0   2   2   2   0   2   0   2   0   2   2   0   0   0   0   0   2   2   0   2   0   0   0   2   2   0   0   0   0   0   0   2   0   0   0   2   2   0   2   0   2   2   0   2   0   2   2   0   2   0   2   2   0   0   2   0   0   0   2   0   0   2   2   0   2   2   2   2   2   0   0   0   0   0   2   2   2   0   2   2   2   0   0   0   0   0   2   0   0   0   0
 MK-6-13                2   2   2   0   2   2   2   0   0   2   0   0   0   0   2   0   0   0   0   2   2   2   2   2   2   0   0   0   2   2   2   2   2   0   2   0   0   2   0   2   2   2   2   0   2   2   0   0   0   2   0   2   2   0   2   2   0   0   2   0   2   2   2   2   0   0   0   2   0   2   2   2   2   2   2   0   0   2   0   2   2   0   2   2   2   2   0   0   0   2   0   0   0   2   0   2   0   2   2   2   2   2   0   0   0   0   2   0   2   0   2   2   0   0   2   0   2   0   2   2   0   2   0   0   0   2   2   0   2   2   0   2   2   2   0   0   0   0   0   0   2   0   0   0   2   2   0   2   0   2   0   2   2   0   2   0   0   2   0   2   2   0   0   2   0   2   0   2   0   0   2   2   2   2   2   2   2   2   0   0   2   0   0   2   2   2   0   2   0   2   0   0   0   0   0   2   2   0   0   0
 MK-6-14                2   2   2   0   2   2   2   0   0   2   0   0   0   0   2   0   0   0   0   0   2   2   2   2   2   0   0   0   2   2   2   2   2   0   2   2   0   2   0   2   2   0   2   2   2   2   0   0   0   0   0   2   2   0   2   2   0   0   2   0   2   2   2   2   0   0   0   2   0   0   2   2   2   2   2   0   0   2   0   2   2   0   0   2   2   0   0   0   0   2   0   2   0   2   0   2   0   2   2   0   0   2   0   0   0   2   2   0   2   0   2   2   0   0   2   0   2   0   2   2   0   2   0   0   0   2   0   0   2   2   0   2   0   2   0   0   0   0   0   0   0   0   0   2   2   2   0   2   0   2   0   2   0   0   2   2   0   2   0   2   2   0   0   2   0   2   2   2   2   0   2   2   2   2   2   2   2   2   0   0   2   0   0   2   2   2   0   2   0   2   0   0   0   2   0   2   2   2   0   0
 MK-6-15                2   2   2   0   2   2   2   0   0   2   0   0   0   0   2   0   0   0   0   0   2   2   2   2   2   0   0   0   2   2   2   2   2   0   2   2   0   2   0   2   2   0   2   2   2   2   0   0   0   0   0   2   2   0   2   2   0   0   2   0   2   2   2   2   2   0   0   2   0   0   2   2   2   2   2   0   0   2   0   2   2   2   0   2   2   0   0   0   0   2   0   2   2   0   0   2   0   2   2   0   0   2   0   0   0   2   2   0   2   0   2   2   2   0   2   0   2   0   2   2   2   0   0   0   0   2   0   0   2   2   0   2   0   2   0   2   0   0   0   2   0   0   2   2   0   2   0   2   0   2   0   2   2   0   2   2   0   2   0   2   2   0   0   2   0   0   2   2   2   0   2   2   2   2   2   0   2   2   2   0   2   2   0   2   2   2   0   2   0   2   0   0   0   2   0   2   2   2   0   2
 MK-6-16                2   0   2   0   2   2   0   0   0   2   0   0   0   0   2   0   0   0   0   2   2   2   2   2   2   0   0   0   2   2   2   2   2   0   2   2   0   2   0   2   2   0   0   2   2   2   0   0   0   0   0   0   2   0   2   2   0   0   2   0   2   0   2   2   2   0   0   2   0   0   2   2   2   2   2   0   2   2   0   2   2   2   0   2   2   0   0   2   0   2   0   2   2   0   0   2   0   2   2   0   0   2   0   0   0   2   0   0   2   0   2   2   2   0   0   0   2   0   2   0   2   2   0   0   0   2   2   0   2   2   0   2   0   2   0   2   0   0   0   2   2   0   2   0   0   2   0   2   0   0   0   2   2   0   2   2   0   2   2   2   2   2   0   2   0   0   2   0   2   0   2   2   2   2   2   0   2   2   2   0   2   2   0   2   2   2   0   0   0   2   0   0   0   2   0   2   2   2   0   2
 
!****************************************** Phenotypic Data **********************************************************
!-100.0 is resevred for missing phenotype
SimulatedTrait1         9.3781   10.3005   13.1880   10.6352   12.6318    9.1307   10.4315    8.6437   12.3620   11.0769    8.6519    9.0512   10.4377    8.7248   10.7646   12.4258   12.1466    8.7529    9.2532    8.9804    9.3747    9.9403   11.0399    9.3658    9.3672    9.9114    9.9216   12.7198   10.3115    8.9531    8.3487   11.4125   10.2937   10.9935    8.6014    9.5932    8.2508    9.3345    9.5386   10.6524   10.6071    8.5345   11.7717    7.4700    7.7584    9.6826   10.0002    9.2697   10.3149    9.0158   10.8165    9.9908    8.8310   10.6975    8.7682   13.7042   11.1966   13.2691   11.2506    8.2909   10.0460   12.0654    9.4419   12.5933   13.0905    8.4001   10.8538    7.9446    8.3945    9.6131    9.4220    9.4807    8.7211   10.0130   11.5610    9.6243    7.7634   10.5948   10.5982    9.4892    9.6326    9.3345    7.2353    9.3524    9.5483    9.2756    9.6330   11.3547    8.8059   12.0319   10.0722   10.2409    8.1722    9.8163   12.5332   10.5899    9.7196    7.8382   13.6944   11.3209   10.2700   11.2817    6.1805    9.9483    9.7152    9.3707   11.3333   11.6662    9.2496    9.1545   13.0748   11.2249    9.7162   10.3637   10.1611    9.9400    9.6864   10.0731   10.6467   11.4878    9.0362    9.4238    9.9378    9.6481   12.4049   11.4365    8.2624    9.2210   11.5867   11.1033   11.6180    8.2336    9.9833   10.6572    6.9882   11.6420    9.5958   11.3957    9.0907    8.2746   11.0795    9.0103    8.5161   10.2155   11.5126   11.5446    9.5921    9.4040   13.3107    7.8275    7.3752    7.2139   10.3220   10.7888    6.3109    9.3265    9.1893    8.6960    8.2717    7.4406    8.8431    7.6308    9.7404   10.3879    9.7897    8.7432    6.8703   10.0785    8.9024   10.3921   11.3512    9.7189   10.8988   10.5485   12.1395    7.8845    8.6361    9.1490   10.1263    8.7431   12.2898    7.7664    9.8464    9.4421    9.4747    7.7094    8.0415   10.8932   12.3602    8.3394    9.1883   10.2876    9.0512   10.0623   10.9074   10.3858    9.2524    9.7373    9.9043   10.0844
SimulatedTrait2        14.6292   14.0977   15.3647   15.5902   16.8006   15.7573   15.6964   12.4748   15.1793   16.7366   15.0855   14.7832   17.1875   16.4531   14.0437   13.3065   14.6638   15.1229   14.7706   14.8526   14.8401   14.9563   13.5291   17.1631   15.9131   16.3886   14.2297   15.5609   14.5089   17.1651   12.8042   17.3807   14.1087   14.4039   13.8660   13.0127   13.9860   16.2131   16.2099   12.9453   16.5465   15.1282   15.8731   17.1367   15.7644   15.1426   15.5797   15.3307   18.0687   15.1399   13.3379   18.2821   14.8459   12.8588   15.2271   15.9952   15.3260   12.6708   14.6193   14.6360   13.2008   17.4522   17.6619   16.5157   18.0615   14.5248   16.7927   14.4283   14.5920   12.0718   14.2633   16.1836   14.8887   14.6494   14.3582   17.2705   14.8407   16.0680   14.6157   14.6105   15.1123   14.4552   13.6015   14.7533   15.2338   13.4711   15.7356   16.4392   15.1154   17.7982   16.8139   13.3967   12.7102   16.7271   17.5226   16.5770   14.1043   14.7225   14.9308   12.3148   14.9038   14.7541   13.7824   13.9745   17.1143   15.1112   19.9583   15.0820   14.5499   15.9138   15.3078   11.7225   17.0014   14.8552   14.1100   14.2281   12.5241   15.6069   13.4767   16.0750   13.7570   16.6396   15.4292   11.3408   12.8687   15.1210   16.2226   17.4861   14.3630   15.5572   13.8141   14.6371   13.4585   12.9266   13.4604   14.4961   13.9638   14.6620   13.7298   15.6071   15.2110   14.8729   14.1749   17.2843   18.8669   14.3121   12.8842   14.0150   17.7033   15.0556   15.0033   16.8009   15.8135   16.4205   13.9574   14.6035   14.7335   17.4150   14.8086   15.1188   12.9668   13.9762   13.7814   17.4742   12.7760   14.7101   15.5967   17.9753   13.2799   16.6495   14.2615   17.5273   16.5304   18.9811   16.5855   12.5817   15.0141   12.8013   15.5766   14.1363   17.8256   15.3367   12.3047   14.4192   16.9160   13.9614   14.5398   15.3706   15.4541   15.0380   15.5380   16.2780   15.1765   13.6842   15.3279   13.8266   18.5152   16.0005   15.5614   11.2187
 
