# Supplementary material for: Inclusive Composite Interval Mapping of QTL by Environment Interactions in Biparental Populations
Source: PLoS One. 2015 Jul 10;10(7):e0132414. doi: 10.1371/journal.pone.0132414 (PMC4498613; doi:10.1371/journal.pone.0132414)
Supplement: S3 File — (ZIP) [file pone.0132414.s003.zip › Simulation for unliked model/Simulated popualtions/run_00044.met]

!**********************Note: lines staring with "!" are remarks and will be ignored in the program********************
!*********************************General Information**********************************
!Assuming F1 = P1 x P2, populations available in QTL IciMapping are: 
!  1, P1BC1F1 = P1 x F1, the first backcrossing where P1 is used as the recurrent parent;
!  2, P2BC1F1 = P2 x F1, the first backcrossing where P2 is used as the recurrent parent;
!  3, F1DH, F1-derived doubled haploids; 
!  4, RIL or F1RIL, recombination inbred lines through the repeated selfing of F1;
!  5, P1BC1RIL, recombination inbred lines through the repeated selfing of P1BC1F1;
!  6, P2BC1RIL, recombination inbred lines through the repeated selfing of P2BC1F1;
!  7, F2, the selfing generation of F1;
!  8, F3, the selfing generation of F2;
!  9, P1BC2F1, the second backcrossing where P1 is used as the recurrent parent; 
! 10, P2BC2F1, the second backcrossing where P2 is used as the recurrent parent;
! 11, P1BC2RIL, recombination inred lines through the repeated selfing of P1BC2F1; 
! 12, P2BC2RIL, recombination inred lines through the repeated selfing of P2BC2F1; 
! 13, P1BC1F2, the selfing generation of P1BC1F1; 
! 14, P2BC1F2, the selfing generation of P2BC1F1; 
! 15, P1BC2F2, the selfing generation of P1BC2F1; 
! 16, P2BC2F2, the selfing generation of P2BC2F1; 
! 17, P1BC1DH, P1BC1F1-derived doubled haploids; 
! 18, P2BC1DH, P2BC1F1-derived doubled haploids; 
! 19, P1BC2DH, P1BC2F1-derived doubled haploids; 
! 20, P2BC2DH, P2BC2F1-derived doubled haploids; 
   3      !Mapping Population (see remarks above)
   2      !Mapping Function (1 for Kosambi; 2 for Haldane; 3 for Morgan)
   2      !Marker Space Type (1 for intervals; 2 for positions)
   1      !Marker Space Unit(1 for centiMorgans; 2 for Morgan)
   6      !Number of Chromosomes (or Linkage Groups)
 200      !Size of the mapping population
   2      !Number of environments
 
!***************************************** Chromosomes and Linkage Maps **********************************************
!Chromosome                 NumMarkers
-CH1                        16
-CH2                        16
-CH3                        16
-CH4                        16
-CH5                        16
-CH6                        16
!Linkage map (Marker name followed by position or the interval length)
 MK-1-1                1     0.000
 MK-1-2                1    10.000
 MK-1-3                1    20.000
 MK-1-4                1    30.000
 MK-1-5                1    40.000
 MK-1-6                1    50.000
 MK-1-7                1    60.000
 MK-1-8                1    70.000
 MK-1-9                1    80.000
 MK-1-10               1    90.000
 MK-1-11               1   100.000
 MK-1-12               1   110.000
 MK-1-13               1   120.000
 MK-1-14               1   130.000
 MK-1-15               1   140.000
 MK-1-16               1   150.000
 MK-2-1                2     0.000
 MK-2-2                2    10.000
 MK-2-3                2    20.000
 MK-2-4                2    30.000
 MK-2-5                2    40.000
 MK-2-6                2    50.000
 MK-2-7                2    60.000
 MK-2-8                2    70.000
 MK-2-9                2    80.000
 MK-2-10               2    90.000
 MK-2-11               2   100.000
 MK-2-12               2   110.000
 MK-2-13               2   120.000
 MK-2-14               2   130.000
 MK-2-15               2   140.000
 MK-2-16               2   150.000
 MK-3-1                3     0.000
 MK-3-2                3    10.000
 MK-3-3                3    20.000
 MK-3-4                3    30.000
 MK-3-5                3    40.000
 MK-3-6                3    50.000
 MK-3-7                3    60.000
 MK-3-8                3    70.000
 MK-3-9                3    80.000
 MK-3-10               3    90.000
 MK-3-11               3   100.000
 MK-3-12               3   110.000
 MK-3-13               3   120.000
 MK-3-14               3   130.000
 MK-3-15               3   140.000
 MK-3-16               3   150.000
 MK-4-1                4     0.000
 MK-4-2                4    10.000
 MK-4-3                4    20.000
 MK-4-4                4    30.000
 MK-4-5                4    40.000
 MK-4-6                4    50.000
 MK-4-7                4    60.000
 MK-4-8                4    70.000
 MK-4-9                4    80.000
 MK-4-10               4    90.000
 MK-4-11               4   100.000
 MK-4-12               4   110.000
 MK-4-13               4   120.000
 MK-4-14               4   130.000
 MK-4-15               4   140.000
 MK-4-16               4   150.000
 MK-5-1                5     0.000
 MK-5-2                5    10.000
 MK-5-3                5    20.000
 MK-5-4                5    30.000
 MK-5-5                5    40.000
 MK-5-6                5    50.000
 MK-5-7                5    60.000
 MK-5-8                5    70.000
 MK-5-9                5    80.000
 MK-5-10               5    90.000
 MK-5-11               5   100.000
 MK-5-12               5   110.000
 MK-5-13               5   120.000
 MK-5-14               5   130.000
 MK-5-15               5   140.000
 MK-5-16               5   150.000
 MK-6-1                6     0.000
 MK-6-2                6    10.000
 MK-6-3                6    20.000
 MK-6-4                6    30.000
 MK-6-5                6    40.000
 MK-6-6                6    50.000
 MK-6-7                6    60.000
 MK-6-8                6    70.000
 MK-6-9                6    80.000
 MK-6-10               6    90.000
 MK-6-11               6   100.000
 MK-6-12               6   110.000
 MK-6-13               6   120.000
 MK-6-14               6   130.000
 MK-6-15               6   140.000
 MK-6-16               6   150.000
!*********************************** Marker Types ********************************************************************
!Co-dominant marker: When heterozygote F1 is present, P1 is coded as 2, F1 is coded as 1, and P2 is coded as 0; Otherwise, P1 is coded as 2, and P2 is coded as 0. 
!Dominant marker: When heterozygote F1 is present, P1 and F1 are coded as 12, and P2 is coded as 0; Otherwise, P1 is coded as 2, and P2 is coded as 0.  
!Recessive markers: When heterozygote F1 is present, P1 is coded as 2, and F1 and P2 are coded as 10; Otherwise, P1 is coded as 2, and P2 is coded as 0. 
!Missing marker is coded as -1. 
 MK-1-1                 2   2   2   0   2   0   2   0   0   0   0   2   0   2   2   0   0   2   2   2   0   2   0   0   2   0   0   2   0   2   2   2   0   0   2   0   0   0   2   0   2   2   0   0   2   2   0   0   2   2   2   2   2   0   2   2   0   0   0   2   2   2   0   2   2   0   0   0   2   2   0   2   2   0   0   2   0   0   0   0   2   2   0   0   0   2   0   0   0   0   0   2   0   0   0   0   2   2   0   0   0   0   2   2   2   2   2   2   0   0   2   2   2   0   0   2   0   2   0   0   2   0   2   2   2   0   2   0   0   0   2   0   0   0   0   2   2   0   0   0   2   0   0   0   2   0   2   2   0   2   2   0   0   0   2   2   2   2   2   0   2   2   0   0   2   0   2   0   2   0   0   2   2   0   2   2   2   0   2   2   0   0   0   2   2   2   0   0   2   2   0   2   2   0   2   2   2   0   0   0
 MK-1-2                 2   0   2   0   2   0   2   0   0   2   0   2   0   0   2   2   0   2   0   2   0   2   0   0   2   0   0   2   0   2   2   2   0   0   2   0   0   0   2   0   2   2   0   0   2   2   0   0   2   2   2   2   2   0   2   2   0   0   2   0   2   2   0   2   2   0   0   0   2   2   0   2   2   0   0   2   0   0   2   2   2   2   2   2   2   2   0   2   0   0   0   2   0   0   0   0   0   2   0   0   0   0   2   2   2   2   2   2   0   0   2   2   2   0   0   0   0   2   0   0   0   0   2   2   2   0   2   0   0   0   2   0   0   0   0   2   2   0   0   0   0   0   0   0   2   0   2   2   0   2   2   0   0   0   0   2   0   2   2   0   2   2   2   2   2   0   2   0   0   0   0   2   0   0   2   2   2   0   2   2   0   0   0   2   0   2   0   0   2   2   0   2   2   0   2   0   2   0   0   0
 MK-1-3                 2   0   2   0   0   0   0   0   0   2   0   2   0   0   2   2   0   2   0   2   0   2   2   0   2   0   0   2   0   0   2   2   0   2   2   0   0   0   2   0   2   2   0   0   2   2   0   0   2   0   2   2   2   0   2   2   0   0   2   0   2   2   0   2   2   0   0   0   2   2   0   2   2   0   0   2   0   0   2   2   2   2   0   2   2   2   0   2   0   0   0   2   0   0   0   0   0   2   0   0   0   0   2   2   2   2   2   2   0   0   2   2   2   0   0   0   0   2   0   0   0   0   2   2   2   0   0   0   0   0   2   0   0   0   0   2   2   0   0   0   0   0   2   0   2   0   2   2   0   2   2   0   2   0   0   2   0   2   2   0   2   2   2   2   2   0   2   0   0   0   0   2   0   0   0   2   2   0   2   2   2   0   0   2   0   2   0   0   2   2   0   2   0   0   0   0   2   0   0   2
 MK-1-4                 2   0   2   0   0   0   0   0   0   2   0   2   0   0   2   2   0   2   0   2   0   2   2   0   2   0   0   2   0   0   0   2   2   2   2   0   0   0   2   0   2   2   0   0   2   2   0   0   2   2   2   2   2   0   2   2   0   0   2   0   0   2   0   2   2   0   0   0   2   2   0   2   0   2   0   2   0   0   2   2   0   2   0   2   2   2   0   2   0   0   0   2   0   0   0   0   0   2   0   0   0   0   2   2   0   2   2   2   0   2   0   2   2   0   0   0   0   2   0   0   0   0   2   2   2   0   0   0   0   0   2   0   0   0   0   0   2   0   0   0   0   0   2   0   2   0   2   2   0   2   2   0   2   0   0   2   0   2   2   0   2   2   2   0   2   0   2   0   0   0   0   2   0   0   0   0   0   2   0   2   2   0   0   2   0   0   0   2   2   2   0   2   0   0   0   0   2   0   0   2
 MK-1-5                 2   0   2   0   0   0   0   0   0   2   0   2   0   0   2   2   0   2   0   2   0   2   2   0   2   0   0   0   0   0   0   2   2   2   2   0   0   0   2   0   2   2   0   0   0   2   2   0   2   2   2   2   2   0   2   2   0   2   2   0   0   2   0   2   2   2   0   0   2   2   0   2   0   2   0   2   0   0   2   2   0   2   0   0   2   2   0   0   0   0   0   2   0   0   2   0   0   2   2   0   0   0   2   2   0   2   2   2   0   2   0   2   2   0   0   0   0   2   0   0   0   0   2   2   2   2   0   0   0   0   2   0   0   0   0   0   2   0   0   0   0   0   2   0   2   0   2   2   0   2   2   0   2   0   0   2   0   0   2   0   2   2   2   0   2   0   2   0   0   0   0   2   0   0   0   0   0   2   0   2   2   0   0   0   0   0   0   2   2   2   2   2   0   0   0   0   2   0   0   0
 MK-1-6                 2   0   2   0   0   0   0   0   0   2   0   2   2   2   2   2   0   0   0   2   0   2   2   0   2   0   0   0   0   0   0   2   2   2   2   0   0   0   2   0   2   2   0   0   0   2   0   0   2   2   2   2   2   0   0   2   0   2   2   0   0   2   0   0   2   0   0   0   2   2   0   2   0   2   0   2   2   0   2   2   0   2   0   0   2   2   0   0   2   0   0   2   0   0   2   0   0   0   2   0   0   0   2   2   0   2   2   2   0   2   0   2   2   0   0   0   0   2   0   0   0   0   2   0   2   2   0   0   0   0   2   0   0   0   0   0   2   0   0   2   0   0   2   0   0   0   2   2   0   2   2   0   0   0   0   2   0   0   2   2   2   2   0   0   2   0   2   2   0   0   0   2   0   0   0   0   0   2   0   2   2   0   0   0   0   0   0   2   2   2   2   2   0   0   0   0   0   0   0   0
 MK-1-7                 2   0   2   0   0   0   0   0   0   2   0   2   2   2   2   2   0   2   0   2   0   2   2   0   2   0   0   0   0   0   2   0   2   2   2   0   0   0   2   0   2   2   0   0   2   2   0   0   2   2   2   2   0   0   0   2   2   2   2   0   0   2   0   0   0   0   0   0   0   2   0   2   0   2   0   2   2   0   2   2   0   2   0   0   2   2   0   0   2   0   0   2   0   0   2   0   0   0   2   0   0   0   2   2   0   2   2   2   0   2   0   2   2   0   0   0   0   2   0   0   0   0   2   0   2   2   2   0   0   0   2   0   0   0   0   0   2   0   0   2   0   0   2   0   0   0   2   2   0   2   2   0   0   0   0   2   0   0   2   2   2   2   0   0   2   2   0   2   0   0   0   2   0   0   2   0   0   2   0   2   2   0   0   0   0   0   0   2   0   2   2   2   0   0   0   0   0   0   0   0
 MK-1-8                 2   0   2   0   0   2   0   0   0   2   0   2   2   2   0   2   0   2   0   2   0   2   2   0   2   0   2   2   0   0   2   0   2   2   0   0   0   0   2   0   2   2   0   0   2   2   2   0   2   2   2   2   2   0   0   2   2   2   2   0   0   2   0   0   0   0   0   0   2   0   0   2   0   2   0   0   0   2   2   2   0   2   0   0   2   2   2   0   2   0   0   2   0   0   2   0   0   0   2   0   0   0   0   2   0   2   2   2   0   2   0   2   2   0   0   0   0   2   0   0   2   0   2   2   2   2   2   0   0   0   2   2   0   0   0   0   2   0   0   2   0   0   2   0   0   0   2   2   0   2   2   0   0   0   0   2   0   2   0   2   2   2   0   0   0   2   0   2   2   0   2   2   0   0   2   0   0   2   0   0   2   0   0   0   0   0   0   2   0   2   2   2   0   2   0   0   0   0   0   0
 MK-1-9                 2   0   2   0   2   2   0   0   0   2   0   2   0   2   0   2   0   2   2   2   0   2   2   2   2   0   2   2   0   0   2   0   0   2   0   0   0   0   2   0   2   0   0   0   2   2   2   0   2   0   2   2   2   0   0   2   2   0   2   0   0   2   0   0   2   0   0   0   2   0   0   2   0   2   0   0   0   2   2   2   0   2   0   0   2   2   2   0   2   0   0   2   0   0   2   0   0   0   2   0   0   0   0   2   0   2   2   2   0   2   0   2   2   0   0   0   2   2   0   0   2   0   2   2   2   2   2   0   0   0   2   0   0   0   0   2   2   0   0   2   0   0   2   0   0   0   2   2   2   0   2   0   0   0   0   2   0   2   2   2   2   2   0   0   0   2   0   2   2   2   2   2   0   0   0   0   0   2   0   0   2   0   0   0   0   2   0   2   0   0   2   2   0   2   0   2   0   0   2   0
 MK-1-10                2   0   2   0   0   2   0   0   0   2   0   2   0   2   0   2   0   2   2   2   0   2   2   2   2   0   2   2   0   0   2   0   0   2   0   0   0   0   0   0   2   0   0   0   0   0   2   0   2   0   2   2   2   0   0   2   2   0   2   0   0   2   0   0   2   0   0   0   0   0   0   2   2   2   0   0   0   2   0   2   0   2   0   0   2   2   2   0   2   0   0   2   0   0   2   0   0   0   2   2   0   0   0   2   0   2   2   2   0   2   0   2   2   0   0   0   2   2   0   0   2   0   2   2   2   0   2   2   0   0   2   0   0   0   0   2   2   0   0   2   0   2   2   0   0   0   2   2   2   0   2   0   0   0   2   2   0   2   2   2   2   2   0   2   0   2   0   2   2   0   2   2   0   0   0   0   0   2   0   0   2   0   0   0   0   2   0   2   0   0   2   2   0   2   0   2   0   0   0   0
 MK-1-11                2   0   2   0   0   2   0   0   0   2   0   2   0   2   2   2   2   2   2   2   0   2   2   2   2   2   2   2   0   0   2   0   0   2   0   0   0   2   0   0   2   0   0   0   2   0   2   0   2   0   2   2   2   0   0   0   2   0   2   0   0   2   0   0   2   0   0   0   0   0   0   2   2   0   0   0   0   2   0   2   0   2   0   0   2   2   2   0   2   0   0   2   0   0   0   0   0   0   2   2   0   0   0   2   0   2   2   2   0   2   0   2   2   0   0   0   2   2   0   0   2   0   0   2   2   0   2   2   0   0   2   0   0   0   0   2   2   0   2   2   0   2   2   0   0   0   2   2   2   2   2   0   0   0   2   2   0   2   2   2   2   0   0   2   0   2   0   2   2   0   2   2   0   0   0   0   2   2   0   0   2   0   2   0   0   2   0   2   0   0   2   0   0   2   0   0   0   0   0   0
 MK-1-12                2   0   2   0   0   2   0   0   0   2   0   2   0   2   2   2   2   2   2   2   0   2   2   2   0   2   2   2   0   0   2   0   0   2   0   0   0   2   0   0   2   0   0   2   2   0   2   2   2   0   2   2   0   0   0   0   2   0   2   2   0   2   0   0   0   0   0   0   0   0   0   2   2   2   0   0   0   2   0   2   0   2   0   0   2   0   2   2   2   0   0   2   0   0   0   0   0   0   2   2   0   0   0   2   0   2   2   0   0   2   0   0   2   0   0   0   2   2   0   0   2   2   0   2   2   0   2   2   0   0   2   0   2   0   0   2   2   0   2   2   0   2   2   0   0   0   2   2   2   2   2   0   0   0   2   2   0   2   2   0   2   0   0   2   0   2   0   0   2   0   2   2   0   0   0   0   2   2   0   2   2   0   2   2   0   2   0   2   0   0   2   0   0   2   0   0   0   0   0   0
 MK-1-13                2   0   2   0   0   2   0   0   0   2   0   2   0   2   2   2   2   2   2   0   0   2   2   2   0   2   2   2   0   0   2   0   0   2   0   0   0   2   0   0   2   0   0   2   2   0   0   2   2   0   2   2   0   0   2   0   2   0   0   2   0   2   0   0   0   0   0   0   0   0   0   2   2   2   0   0   0   0   0   2   0   0   0   0   2   0   2   2   2   2   2   0   0   0   2   0   0   0   2   2   0   0   0   2   0   2   2   0   0   2   0   0   2   0   0   0   2   0   0   0   2   2   0   2   0   0   2   2   0   0   2   0   0   0   0   2   2   0   2   2   0   0   0   0   0   0   2   2   2   2   2   0   0   0   2   2   0   2   2   0   2   2   0   2   0   2   0   0   2   0   2   2   0   0   0   0   0   2   0   2   2   0   2   2   0   2   0   2   0   0   2   0   0   2   0   2   0   0   0   0
 MK-1-14                2   2   2   0   0   2   0   0   0   2   0   2   0   2   2   2   2   2   2   2   2   2   2   2   0   2   2   2   0   2   2   0   0   2   0   0   0   0   0   0   2   0   0   2   2   0   0   2   2   0   0   2   0   0   2   0   2   0   0   2   2   0   0   0   0   0   2   0   0   0   0   2   2   2   0   0   2   0   0   2   0   0   0   0   2   0   2   2   2   2   2   0   0   0   2   0   0   0   0   2   0   0   0   2   0   2   2   0   0   2   0   0   0   0   0   0   2   0   0   0   2   2   0   2   0   0   2   2   2   0   0   0   0   0   0   2   2   0   2   2   0   0   0   0   0   0   2   2   2   2   2   0   0   0   2   2   0   2   2   0   2   2   0   2   0   2   0   0   2   0   2   2   0   0   0   0   0   2   0   2   2   0   0   2   0   0   0   2   0   0   0   0   0   2   0   2   0   0   0   0
 MK-1-15                2   2   2   0   0   2   0   0   0   2   0   2   0   2   2   2   2   2   2   2   2   0   2   2   0   2   2   0   0   2   2   0   0   0   2   0   0   0   0   2   2   0   2   2   2   0   0   2   2   0   0   2   0   0   2   0   2   0   0   2   0   0   0   0   0   0   2   0   0   0   0   2   2   2   0   0   2   0   0   2   0   0   0   0   2   0   2   0   2   0   2   0   0   0   2   0   0   2   0   2   0   0   2   2   0   2   2   0   0   2   0   0   0   0   0   0   2   0   0   0   2   2   0   2   2   0   2   2   2   0   0   2   0   2   0   2   2   0   0   2   0   0   0   0   0   0   2   2   2   2   2   0   2   0   2   2   0   2   2   2   2   2   0   2   0   2   0   2   2   0   2   2   0   2   0   0   0   2   0   2   2   0   0   2   0   0   2   2   0   2   0   0   0   2   0   2   0   0   2   0
 MK-1-16                2   2   2   2   0   2   0   0   0   2   0   2   0   2   2   0   2   2   2   2   2   0   2   2   0   2   2   0   0   2   2   0   0   0   2   0   0   0   0   2   2   0   2   2   2   2   0   2   2   0   0   2   0   0   2   0   2   2   0   2   0   0   0   0   0   0   0   0   0   0   0   2   2   2   0   0   2   2   0   2   0   0   0   0   0   0   2   0   2   0   2   2   0   0   2   0   0   2   0   2   0   0   2   2   0   2   0   0   2   2   0   0   0   0   2   0   2   0   0   0   2   2   0   2   0   0   2   0   2   0   0   2   0   2   0   0   2   0   0   2   0   0   0   2   0   0   2   2   2   2   2   0   2   0   2   2   0   0   2   0   2   2   0   2   0   2   0   2   2   0   2   2   2   2   0   0   2   0   0   2   2   0   0   2   0   0   2   0   0   2   2   0   0   2   0   2   0   0   0   0
 MK-2-1                 0   2   0   2   0   0   0   2   0   0   0   2   2   2   0   2   2   2   0   2   2   0   0   2   2   0   2   0   0   0   0   0   2   2   0   0   2   0   0   0   0   2   2   0   0   0   0   0   2   0   2   2   0   0   0   2   2   0   2   0   0   2   0   0   2   2   2   2   0   2   2   2   2   2   0   0   0   0   0   2   0   2   2   0   2   2   0   0   2   0   2   2   0   2   0   2   2   2   0   0   2   2   0   2   2   2   2   2   0   0   0   2   2   2   0   2   2   2   0   2   0   2   0   2   2   2   0   2   0   0   2   2   0   2   0   2   2   2   0   2   0   0   0   2   2   0   0   2   0   2   2   0   2   0   0   2   2   2   2   2   0   0   0   0   0   0   0   0   0   0   2   2   2   2   0   0   2   0   2   2   0   0   0   0   0   2   2   2   0   0   0   2   0   0   2   0   0   2   0   2
 MK-2-2                 0   2   2   2   0   0   0   2   0   0   0   2   2   2   0   0   2   2   0   0   2   0   0   2   2   0   2   0   0   0   0   0   0   2   0   0   2   0   0   0   0   2   0   0   0   0   0   0   2   0   2   2   0   2   0   2   2   0   2   0   0   2   0   0   2   2   2   2   0   2   2   2   2   2   0   0   0   0   0   2   0   2   2   0   2   2   2   0   2   0   2   2   0   2   0   2   2   2   2   0   2   0   0   2   2   2   2   2   0   0   0   2   2   2   0   2   2   2   0   2   0   2   0   2   2   2   0   2   2   0   2   2   0   2   0   2   2   2   0   2   0   0   0   2   2   0   0   2   0   0   2   0   2   0   0   2   2   0   2   2   0   0   0   0   0   0   2   0   0   0   2   2   2   2   0   0   2   2   2   2   0   0   0   0   0   2   2   2   0   0   0   2   0   0   2   0   0   2   0   2
 MK-2-3                 2   2   2   2   0   0   0   2   0   0   2   2   2   2   0   0   2   2   0   0   2   0   0   2   2   0   2   0   0   0   0   0   0   2   0   0   0   0   0   0   2   2   0   0   0   0   0   0   2   0   2   2   0   2   2   2   2   2   2   0   0   0   0   0   2   2   2   2   0   2   2   2   2   2   0   0   2   0   0   0   2   2   2   0   2   2   2   0   2   2   2   2   0   2   0   2   2   2   0   0   0   0   0   2   2   2   2   0   0   2   0   2   2   2   0   2   2   2   0   2   0   0   2   2   2   2   0   2   2   0   2   2   0   2   0   2   2   0   0   2   0   0   0   2   2   0   0   2   0   2   0   0   2   0   2   2   2   0   2   2   0   0   0   0   0   2   2   2   0   0   2   2   2   2   0   0   2   2   2   0   0   0   2   0   0   2   2   2   0   0   0   2   0   0   2   0   0   2   0   2
 MK-2-4                 2   2   2   2   0   0   0   2   0   0   2   2   2   2   0   0   2   2   0   0   2   0   0   2   2   0   2   0   0   2   0   2   2   2   2   2   0   0   0   0   2   0   0   0   0   2   0   0   2   0   2   2   0   2   0   2   2   2   2   0   0   0   0   0   2   2   0   2   0   2   2   2   2   2   0   0   2   0   0   0   2   2   2   0   0   2   2   0   2   2   2   2   2   2   0   2   2   2   0   0   0   0   2   2   2   2   2   0   2   2   0   0   2   2   0   2   2   2   0   0   0   0   2   2   2   2   0   2   2   2   2   2   0   2   0   2   2   0   0   2   0   0   0   2   2   0   0   2   0   2   0   0   2   0   0   2   2   0   2   2   0   0   0   0   0   2   2   2   0   0   2   2   2   2   0   0   2   2   2   2   0   0   0   0   0   2   2   2   0   0   0   2   0   0   2   0   0   2   0   2
 MK-2-5                 2   2   2   2   0   0   0   2   0   0   2   2   2   2   0   0   2   0   0   0   2   0   0   2   2   0   2   0   2   2   0   2   2   2   2   2   0   0   0   0   2   0   0   0   0   2   0   0   2   0   2   2   0   2   0   2   2   2   2   0   0   0   0   0   2   2   0   2   0   2   2   2   2   2   0   0   2   0   0   0   2   2   2   0   0   2   2   0   2   0   2   2   2   2   0   2   2   2   0   2   0   0   2   2   2   2   2   0   0   2   0   0   0   2   0   2   2   2   0   0   0   0   2   2   2   2   0   2   2   2   2   2   0   2   0   2   2   2   2   2   0   0   0   2   2   2   0   2   0   2   0   0   2   0   0   2   2   0   2   2   2   0   0   2   0   2   2   2   0   0   2   2   2   2   0   0   2   2   2   0   0   0   0   0   0   2   2   2   2   0   2   2   0   2   0   0   0   2   0   2
 MK-2-6                 2   0   2   2   0   0   0   2   0   0   2   2   2   2   0   0   0   0   0   0   2   2   0   2   2   0   2   0   2   2   0   2   2   2   2   0   0   0   2   0   2   0   0   0   0   2   2   0   2   0   2   2   0   2   0   2   0   2   2   0   0   0   0   2   2   2   2   2   0   2   2   2   2   2   0   0   2   0   0   0   2   2   2   0   2   2   2   0   2   2   2   2   2   2   0   2   2   0   0   2   0   0   2   0   2   2   2   0   0   2   0   0   0   2   0   2   2   2   0   0   0   0   2   2   2   2   0   0   2   2   0   2   0   2   0   2   2   2   2   2   2   0   0   2   2   2   0   2   0   2   0   0   2   0   0   2   2   0   2   0   2   0   0   2   0   2   2   2   0   0   2   2   2   0   0   2   2   2   2   0   0   0   0   0   0   2   2   2   2   0   2   2   0   2   0   0   0   2   0   0
 MK-2-7                 2   0   2   2   0   0   0   0   0   0   2   0   2   2   0   0   0   0   0   0   2   2   0   2   2   0   2   0   2   2   0   2   2   2   2   0   0   0   2   0   2   2   0   0   0   2   2   0   2   0   2   0   2   2   0   2   0   2   2   0   2   2   0   2   2   2   0   2   0   0   2   2   2   2   2   0   2   0   0   0   2   0   2   0   0   2   2   0   2   2   0   2   2   2   0   2   2   0   0   2   0   0   2   0   2   2   2   0   0   2   0   0   0   2   0   0   2   2   0   0   0   0   0   2   2   2   0   0   2   2   0   2   0   2   0   2   2   0   2   2   2   0   0   2   2   2   0   2   0   2   0   0   2   0   0   2   2   0   2   0   2   0   0   2   0   0   2   2   0   0   2   2   2   0   2   2   2   2   2   0   2   0   0   0   0   0   2   2   2   0   2   2   0   2   2   0   0   2   0   0
 MK-2-8                 2   0   2   2   0   0   0   0   0   0   2   0   0   2   0   0   0   0   0   0   2   2   2   2   2   0   2   0   2   2   0   0   2   2   0   0   0   0   2   0   2   2   0   0   0   2   2   0   2   0   2   0   2   2   2   2   0   2   2   0   2   2   0   2   2   2   0   2   0   0   0   2   0   2   2   0   2   0   0   0   2   0   2   2   0   2   2   0   2   0   0   2   2   2   0   2   2   0   0   0   0   0   2   0   2   0   2   0   0   2   0   0   0   2   0   0   0   2   0   0   0   0   0   2   2   2   0   0   2   2   0   2   0   2   0   2   2   2   2   2   2   0   0   2   2   2   0   2   0   2   0   0   2   0   0   2   2   0   2   0   2   2   0   2   0   0   2   2   0   0   2   2   2   0   2   2   2   2   2   0   2   0   0   0   0   0   2   2   2   0   2   2   0   2   2   0   0   2   0   0
 MK-2-9                 2   0   2   2   0   0   0   0   0   0   2   0   0   2   0   0   2   0   0   0   2   2   2   2   2   0   2   0   2   2   0   0   2   2   0   2   0   0   2   0   2   2   0   0   2   2   2   0   2   0   2   0   2   2   2   2   0   2   2   0   2   2   0   2   2   2   0   2   0   0   0   2   0   2   2   0   2   0   2   0   2   0   2   0   0   2   2   0   2   0   0   2   2   2   2   2   2   0   0   0   0   0   2   0   2   0   2   0   0   2   0   0   0   2   0   0   0   2   0   0   0   2   0   2   2   2   0   0   2   2   0   2   0   2   0   2   2   2   2   0   2   0   0   2   2   2   0   0   0   0   2   2   2   0   0   2   2   0   2   0   2   2   2   2   0   2   2   2   0   2   2   2   2   0   2   2   0   2   2   0   0   0   0   0   0   0   2   2   2   0   2   2   0   2   2   0   0   2   0   0
 MK-2-10                0   0   2   2   0   2   0   0   0   0   2   0   0   0   0   0   2   0   0   0   2   2   2   2   0   0   0   2   2   2   0   0   2   2   0   2   0   0   2   0   2   2   0   0   2   2   2   0   2   0   2   0   2   2   2   2   0   2   2   0   2   2   0   2   2   2   0   2   0   0   0   2   0   2   2   0   2   0   2   0   0   0   2   0   0   2   2   0   2   0   0   2   2   2   2   2   0   0   0   0   0   0   0   0   2   0   0   0   0   2   0   0   0   2   0   0   0   2   0   0   0   2   0   2   2   2   0   0   2   2   0   2   0   2   0   2   2   2   2   0   2   0   2   2   2   2   0   0   0   0   2   2   2   0   0   2   2   2   2   0   2   2   2   2   0   2   2   0   0   2   2   2   2   0   2   2   0   2   2   0   0   0   0   0   0   0   2   2   2   0   2   2   0   2   2   2   0   2   0   0
 MK-2-11                0   2   2   0   0   2   0   0   0   0   2   0   0   0   2   0   0   0   0   2   2   2   2   2   0   0   0   2   2   2   0   0   2   2   0   2   0   0   2   0   0   2   0   0   2   0   2   0   2   0   2   0   2   2   2   2   0   2   0   0   2   2   2   2   2   0   0   2   0   0   0   2   0   2   2   0   2   0   2   0   0   0   2   0   0   2   2   0   0   0   0   2   2   2   2   2   0   0   0   0   0   0   0   0   2   0   0   0   0   2   2   0   2   2   0   0   0   2   0   0   0   2   0   2   2   0   0   0   2   2   0   2   0   2   0   2   2   2   2   0   2   2   2   2   2   2   0   0   0   0   2   0   2   0   0   2   2   2   2   0   2   2   2   2   0   2   2   0   2   2   2   2   0   0   2   2   0   2   2   0   0   0   0   0   0   0   0   2   2   0   2   2   0   2   2   2   0   2   0   0
 MK-2-12                0   2   2   2   2   2   2   0   0   0   2   0   0   0   2   0   0   0   0   2   2   2   2   2   0   0   0   2   2   2   0   0   2   2   0   2   0   0   2   0   2   2   0   0   2   2   2   0   2   0   2   0   2   2   2   2   0   2   0   0   2   2   2   2   2   2   2   2   0   2   0   2   0   2   2   0   2   0   2   0   0   0   2   0   0   2   2   0   0   0   0   2   0   2   2   0   0   0   0   0   0   0   0   0   2   0   0   0   0   2   2   0   2   2   0   0   0   2   0   0   2   2   0   2   2   0   0   0   0   2   0   2   0   2   2   2   2   2   2   0   2   2   2   2   2   2   0   0   0   0   2   0   2   0   0   2   2   2   2   2   2   2   2   2   0   2   2   0   2   2   2   2   0   0   2   2   0   2   2   0   0   0   0   0   2   0   2   2   0   0   2   2   0   2   2   2   0   2   0   2
 MK-2-13                0   2   2   2   2   2   2   0   2   0   2   0   0   0   2   0   0   0   0   2   2   0   2   2   0   0   0   2   2   2   0   0   2   2   0   2   0   0   2   0   2   0   0   0   2   2   2   0   2   0   2   0   2   2   2   2   0   2   0   0   2   2   2   0   2   2   2   2   0   2   0   2   0   2   2   2   2   0   2   2   0   2   2   0   2   2   2   0   0   0   0   2   0   2   2   0   0   0   0   0   0   0   2   0   2   0   0   0   0   2   2   0   2   2   0   0   0   2   0   0   0   2   2   2   2   0   0   0   0   2   0   2   0   2   2   2   2   2   2   2   2   2   2   2   2   2   0   0   0   2   2   0   2   0   0   2   2   2   2   2   2   2   2   2   0   2   2   0   2   2   2   2   0   0   2   2   0   2   2   0   0   0   0   0   0   0   2   2   0   2   2   2   0   2   2   2   0   2   0   2
 MK-2-14                0   2   2   2   2   2   2   2   2   0   2   0   0   0   2   0   0   2   0   2   2   0   2   2   0   0   0   2   2   2   0   0   2   2   0   2   0   0   0   0   0   0   2   0   2   2   0   0   2   0   2   0   2   2   0   2   0   2   0   0   2   2   2   0   2   2   2   2   0   2   0   2   0   2   2   2   0   0   2   0   0   2   2   0   2   2   2   0   0   0   0   2   0   2   2   0   0   0   0   0   0   0   2   0   2   0   0   0   0   2   2   0   2   2   0   0   0   2   0   0   0   2   2   2   2   0   0   0   0   2   0   2   0   2   2   2   2   2   2   2   2   2   2   2   2   2   0   0   0   2   2   2   2   0   2   2   2   2   2   2   2   2   0   2   0   0   2   0   2   2   2   2   0   0   2   2   0   2   0   0   2   2   0   0   0   0   2   2   0   2   0   2   0   2   2   2   0   2   0   2
 MK-2-15                0   2   0   2   0   2   2   2   2   0   2   0   0   0   2   0   0   2   0   2   2   0   2   2   0   0   0   2   0   2   0   0   2   0   0   0   0   0   0   0   0   0   2   0   2   0   0   0   2   0   2   0   2   2   0   2   2   2   0   0   2   2   2   0   2   2   0   2   0   2   0   2   0   2   0   2   0   0   2   0   0   2   2   0   2   2   2   0   0   2   0   2   0   2   2   0   0   0   0   0   2   0   2   0   2   0   2   0   0   2   2   0   2   2   0   0   0   2   0   0   0   2   2   2   0   0   0   0   0   2   0   2   0   0   2   2   2   0   0   0   2   0   2   2   2   2   0   0   0   2   0   2   2   0   2   2   2   2   2   2   2   2   0   2   0   0   2   0   2   2   2   2   0   0   2   2   0   2   0   0   2   2   0   0   0   0   2   2   0   2   0   2   0   2   2   2   0   2   0   2
 MK-2-16                2   2   0   2   0   2   2   2   2   0   2   0   0   0   2   0   0   2   0   0   2   0   2   2   0   0   0   2   0   2   0   0   2   0   0   0   0   0   0   2   2   0   0   0   2   2   0   0   2   0   2   0   2   2   0   0   2   2   0   0   2   2   2   0   2   2   0   2   0   2   0   2   0   2   0   2   0   2   2   2   0   2   2   0   0   2   2   0   0   2   0   2   0   2   2   0   0   0   0   0   2   0   2   0   2   0   2   0   0   2   2   0   2   2   0   0   0   2   0   0   0   2   2   2   0   0   0   2   0   2   0   2   0   0   2   2   2   0   0   0   2   0   2   2   2   2   0   0   0   0   0   2   2   0   2   2   2   2   2   2   2   2   0   2   2   0   2   0   2   2   0   0   0   0   2   2   0   2   0   0   0   0   0   0   0   0   2   2   2   2   0   2   0   2   2   2   0   2   0   2
 MK-3-1                 2   0   2   2   2   2   0   2   2   2   2   2   0   2   0   2   0   0   0   2   0   0   2   2   0   0   0   0   2   0   0   2   2   2   2   0   0   2   0   2   2   2   0   2   2   2   2   2   0   0   0   2   0   2   2   2   2   0   0   2   2   0   0   2   0   2   0   2   2   0   0   2   0   0   0   2   0   0   2   2   2   2   2   2   2   0   0   2   0   0   2   2   0   0   2   2   2   2   2   0   2   0   0   2   0   2   0   2   2   2   2   0   2   2   0   0   2   0   0   0   0   2   2   2   2   0   2   2   2   2   0   0   2   2   0   0   0   0   2   0   2   0   2   2   2   2   2   0   0   0   2   2   0   0   2   2   0   2   0   2   0   2   2   0   2   0   2   0   2   2   0   2   2   0   2   2   0   0   0   2   2   0   2   0   0   0   2   0   2   0   0   2   2   0   0   2   2   2   0   2
 MK-3-2                 2   0   2   2   2   2   0   2   2   2   2   2   0   2   0   2   0   0   0   2   0   0   2   2   0   0   0   0   2   0   0   2   0   2   2   0   0   2   0   2   2   2   0   2   2   2   2   2   0   2   0   2   0   2   2   2   2   0   0   2   0   0   0   2   0   2   0   2   0   0   0   2   0   0   0   2   0   0   2   2   2   2   2   0   2   0   0   2   2   0   2   2   0   0   2   2   2   2   0   2   2   0   0   2   0   2   0   2   2   2   0   0   2   2   0   0   2   0   0   0   2   2   2   2   2   0   2   2   2   2   0   0   0   2   0   0   0   0   2   2   2   0   2   2   2   2   2   2   0   0   2   2   0   0   2   2   0   2   0   2   0   2   2   0   2   0   2   2   2   2   0   2   2   0   2   2   0   0   0   2   2   0   2   2   0   0   2   0   2   0   0   2   2   0   0   0   2   2   0   2
 MK-3-3                 2   0   2   2   2   2   2   0   2   2   0   2   0   2   0   2   0   0   0   2   0   0   2   2   0   0   0   0   2   0   0   2   0   2   2   0   0   2   0   2   0   2   2   2   2   2   2   2   0   2   0   2   0   2   2   2   2   0   0   2   0   0   0   2   0   2   2   0   2   0   0   2   0   0   0   2   0   0   2   2   2   2   2   0   2   0   0   2   2   0   2   2   0   0   2   2   2   2   0   2   2   0   0   2   0   2   0   0   2   2   0   0   2   0   0   0   2   0   0   0   2   2   0   2   2   0   2   2   2   2   0   0   0   2   0   2   0   2   2   2   2   0   2   2   2   2   2   2   0   0   2   2   0   0   2   2   0   2   0   2   0   2   2   2   2   0   2   2   2   0   2   2   2   2   2   2   2   0   0   2   2   0   2   2   0   0   2   0   0   0   0   2   2   2   0   0   2   2   0   0
 MK-3-4                 2   0   2   2   2   2   2   2   2   2   0   2   0   2   0   2   0   0   2   2   0   0   2   2   0   0   0   0   2   0   0   0   0   2   2   0   0   2   0   2   0   2   2   2   2   2   2   2   0   2   0   2   0   2   2   2   2   0   0   2   0   0   0   2   0   2   2   0   2   0   0   2   0   0   0   2   0   0   2   2   2   2   2   0   2   0   0   2   2   0   0   2   2   0   2   0   2   2   2   2   2   0   0   2   0   0   0   2   2   2   0   0   2   0   0   0   2   0   0   0   2   2   0   0   2   0   2   2   2   2   0   0   0   2   0   2   0   2   2   2   2   0   2   2   2   2   2   2   0   0   2   2   0   0   2   2   0   0   0   2   0   2   2   2   2   0   2   2   2   0   2   2   2   2   2   2   2   0   0   2   2   0   2   2   0   0   2   2   0   0   0   2   2   0   0   0   2   2   0   0
 MK-3-5                 2   0   2   0   2   2   2   2   2   0   0   2   0   2   0   0   0   2   0   2   0   0   2   2   0   0   0   0   2   0   2   2   0   2   2   0   0   2   0   2   0   2   2   2   2   2   2   2   0   2   0   2   0   2   2   2   2   0   0   2   2   0   0   2   0   2   2   0   2   0   0   2   0   0   0   2   0   2   2   2   0   2   2   0   2   0   0   2   2   0   0   2   2   0   2   0   2   2   2   0   2   2   0   2   0   0   0   2   2   2   0   0   2   0   0   0   2   0   0   0   2   0   0   0   2   0   2   2   2   2   0   0   2   2   0   2   0   0   2   2   2   0   2   2   2   2   2   2   2   0   2   2   0   0   2   2   0   0   0   2   0   2   0   2   2   0   0   2   2   0   2   0   2   2   2   2   2   2   0   2   2   0   2   2   0   0   0   2   0   2   0   2   2   0   0   0   0   2   0   0
 MK-3-6                 2   0   2   2   2   2   2   2   2   0   0   2   0   2   0   0   2   2   0   2   0   0   2   2   0   0   0   0   0   0   2   2   0   2   2   0   0   2   0   2   0   2   2   2   2   0   0   2   0   2   0   2   0   2   2   2   2   0   2   2   2   0   0   2   2   2   2   0   2   0   0   2   0   0   0   2   0   2   2   2   0   2   2   0   2   0   0   2   0   0   0   2   2   0   2   0   2   0   2   0   2   2   0   2   0   0   0   2   2   2   0   0   2   0   2   0   2   0   0   0   2   0   0   0   2   0   2   2   2   2   0   0   0   2   0   2   0   0   2   2   2   0   2   2   0   2   2   2   2   0   2   2   0   0   0   2   0   0   0   2   0   2   0   2   2   0   2   2   2   2   2   2   2   2   2   2   2   2   2   2   2   0   2   2   0   0   0   2   0   2   2   0   2   0   0   0   0   0   0   0
 MK-3-7                 2   0   2   2   2   2   2   2   2   0   0   2   0   2   0   0   2   2   0   2   0   0   2   2   0   0   0   0   0   0   2   2   0   2   2   0   0   2   0   2   0   2   2   2   0   0   0   2   0   2   0   2   0   2   2   2   2   0   2   0   2   0   0   2   2   0   0   0   2   0   0   2   0   0   0   2   0   2   2   2   0   2   2   0   2   0   0   2   0   0   0   0   2   0   2   0   2   0   2   0   2   2   0   2   0   2   0   0   2   2   0   0   2   0   2   0   2   0   0   0   2   2   0   0   2   0   0   2   0   2   0   0   0   2   2   2   0   0   2   2   2   0   2   2   0   2   2   2   2   0   2   2   0   0   0   2   0   0   0   2   0   2   0   2   2   0   2   2   2   2   2   2   2   2   2   2   2   2   2   2   2   0   2   2   0   2   0   2   0   2   2   0   2   0   0   0   0   0   0   0
 MK-3-8                 2   0   2   2   2   2   2   2   2   0   2   2   0   2   0   0   2   2   0   2   0   0   2   2   0   0   0   0   0   0   2   2   2   2   2   0   0   2   0   2   0   2   2   2   0   0   0   2   2   2   0   2   2   2   0   2   2   0   2   2   2   0   0   2   0   0   0   0   0   0   0   2   0   0   0   2   0   2   2   2   0   0   2   0   2   0   2   2   0   2   0   0   2   0   2   0   2   2   2   0   2   2   0   2   0   2   0   0   2   2   0   0   2   0   2   0   2   0   0   2   2   2   0   0   2   0   0   2   0   2   2   0   0   2   2   2   2   0   2   2   2   0   2   0   0   0   2   2   0   2   2   2   0   0   2   2   0   0   0   2   0   0   0   2   2   0   2   2   2   2   2   2   2   2   2   2   2   2   2   2   2   0   2   2   0   2   0   2   0   2   2   0   2   0   0   0   0   0   0   0
 MK-3-9                 2   2   2   2   2   2   2   2   2   0   2   2   0   2   0   0   2   2   2   2   0   0   2   2   0   0   0   0   2   0   2   2   2   2   2   0   0   0   0   2   0   0   2   2   0   0   0   0   2   2   0   2   2   2   0   2   0   0   2   2   2   0   0   2   0   0   0   0   0   0   0   2   0   0   0   2   0   2   2   2   0   2   2   0   2   0   2   2   0   2   0   0   2   0   2   0   2   0   2   0   2   0   0   2   0   2   0   0   0   2   0   2   2   0   2   0   2   0   0   2   2   2   0   0   2   0   0   2   0   2   0   0   0   2   2   2   0   0   2   2   2   0   2   0   0   0   2   2   2   2   2   2   0   0   2   2   2   0   2   2   0   0   0   2   2   0   2   2   2   0   2   2   2   2   2   2   0   2   2   2   0   0   2   2   2   2   0   2   0   2   2   0   0   0   0   0   0   0   0   0
 MK-3-10                0   2   2   2   2   0   2   2   2   0   2   2   0   0   0   0   2   2   2   2   0   0   2   2   0   0   0   0   2   0   2   2   2   2   2   0   0   0   0   2   0   0   2   2   0   0   0   0   2   2   0   2   2   2   0   2   0   0   2   0   2   0   0   2   2   0   0   2   0   0   0   2   0   0   0   2   0   2   2   2   0   0   2   0   2   0   0   2   0   2   0   0   2   0   2   0   2   0   2   0   2   0   0   2   0   2   0   0   0   2   0   2   2   0   2   0   2   0   0   2   2   2   0   0   2   2   0   2   0   2   2   0   0   2   2   2   0   0   2   2   2   0   2   0   0   0   2   0   2   2   2   2   0   0   2   2   2   0   2   2   0   0   0   2   2   0   2   2   2   0   2   2   2   2   2   2   0   2   2   2   0   2   0   2   2   2   0   0   0   2   2   0   0   2   0   0   0   0   0   0
 MK-3-11                0   2   2   2   2   0   2   2   2   2   2   2   0   0   0   0   2   2   2   2   2   0   0   2   0   0   0   0   2   0   2   2   2   2   2   0   0   2   0   2   0   0   0   0   0   0   0   0   2   2   0   2   2   2   0   0   0   0   0   0   2   0   0   2   2   0   0   2   0   0   0   2   0   2   0   0   0   2   2   2   0   0   2   0   2   0   0   2   0   2   0   0   2   0   2   0   2   0   2   0   2   0   0   2   0   2   0   0   2   2   0   2   2   0   2   0   2   0   0   2   2   2   0   0   2   2   0   2   0   2   2   0   0   2   2   2   0   0   2   0   2   0   2   0   0   0   2   0   2   2   2   2   0   0   2   2   2   0   2   2   0   0   0   2   2   0   0   2   2   2   2   2   2   2   2   2   0   0   2   2   0   2   0   2   2   2   0   0   0   2   2   0   0   0   0   0   0   0   0   0
 MK-3-12                0   2   2   2   2   0   2   2   2   2   2   2   0   0   0   0   0   2   2   0   2   0   0   2   0   0   2   0   2   0   2   0   2   2   2   0   2   2   0   2   2   0   0   0   2   0   0   0   2   2   0   2   2   2   0   0   0   2   0   0   2   0   0   2   2   2   0   2   0   0   0   2   0   2   0   2   0   2   2   2   0   0   2   0   2   0   0   2   0   2   0   0   2   0   2   0   2   0   0   0   2   0   0   2   0   2   0   0   2   2   0   2   2   0   2   0   2   0   0   0   2   2   0   0   2   2   0   2   0   2   2   0   0   2   2   2   0   0   2   0   2   0   2   0   0   2   2   2   2   2   2   2   0   0   2   2   2   2   0   2   0   0   0   2   2   0   0   2   2   2   2   2   2   2   2   2   0   0   2   0   0   2   0   2   2   2   0   2   0   2   2   2   0   0   0   0   0   0   0   0
 MK-3-13                0   2   0   2   2   0   2   0   2   2   2   2   0   0   0   0   0   2   2   0   2   0   0   0   0   0   2   0   2   0   2   0   2   2   2   0   0   2   0   2   2   0   0   0   2   0   0   0   2   0   0   2   2   2   0   0   0   2   0   0   2   0   0   2   2   2   0   2   2   0   0   2   0   0   0   2   0   2   2   2   2   0   2   2   0   2   0   0   0   2   0   0   2   0   2   0   2   0   0   0   2   0   0   0   0   2   2   0   2   2   0   2   2   2   2   0   2   0   0   0   2   2   0   0   2   2   0   2   2   2   2   0   0   2   2   2   0   0   2   0   2   0   2   0   0   0   2   2   2   0   2   2   0   2   2   2   2   2   2   2   0   0   0   2   2   0   2   2   2   2   2   2   2   2   2   2   0   0   2   0   0   2   0   2   2   2   0   2   0   2   2   2   2   0   0   0   0   0   0   0
 MK-3-14                0   2   0   2   2   0   2   0   2   2   0   0   0   0   0   0   2   2   2   0   2   0   0   0   0   0   2   0   2   0   0   0   2   2   2   0   0   2   0   2   2   0   0   0   2   0   0   2   0   0   0   2   2   2   0   0   2   0   2   0   2   0   0   2   2   2   0   2   2   0   0   2   0   0   0   2   0   2   2   0   2   0   2   2   0   2   0   0   0   0   0   0   2   0   2   0   2   2   2   0   2   0   2   0   0   2   2   0   2   2   0   2   0   2   2   0   2   0   0   0   2   2   0   0   2   2   0   2   2   2   2   0   0   2   2   2   0   0   2   0   2   0   2   0   0   0   2   2   2   0   2   2   0   0   2   2   2   2   2   2   0   2   0   2   2   0   2   0   2   2   2   2   2   2   2   2   0   0   2   0   0   2   0   2   0   2   0   2   2   2   2   2   2   0   0   0   0   2   0   0
 MK-3-15                2   2   0   2   2   0   2   0   2   2   0   0   0   0   0   0   2   2   2   0   2   2   0   0   2   0   2   0   2   0   0   0   2   2   2   0   0   2   0   2   2   0   0   0   2   0   0   2   0   0   0   2   2   2   0   0   2   0   2   0   2   0   0   2   0   2   0   0   2   0   0   2   0   0   0   2   0   2   0   0   2   0   2   0   0   2   0   0   0   0   0   0   2   0   2   2   2   2   2   2   2   0   0   2   0   2   2   0   2   2   2   2   0   2   2   0   2   0   0   0   2   2   0   0   2   2   0   2   2   2   2   0   2   2   2   2   0   0   2   0   2   0   2   0   0   2   2   2   2   0   2   2   0   0   2   2   2   2   2   0   0   2   0   2   2   0   2   2   2   2   2   2   2   2   2   2   0   0   2   0   0   2   0   2   0   2   2   0   2   2   2   2   2   0   0   0   0   2   0   0
 MK-3-16                2   0   0   2   2   0   2   0   0   2   0   0   0   0   0   2   2   2   2   0   2   2   0   0   0   0   2   0   2   2   0   0   2   2   2   0   0   2   0   2   2   0   0   0   2   0   2   2   0   0   0   2   2   2   0   0   2   0   2   0   2   0   0   2   0   2   0   0   2   0   0   2   0   0   2   0   0   2   2   0   2   0   2   0   0   2   0   2   0   0   0   0   2   0   2   2   2   2   2   2   2   0   0   2   2   2   2   0   2   2   2   2   0   2   2   2   2   0   2   0   2   2   0   0   2   2   0   2   2   2   2   0   2   2   2   2   0   0   2   0   2   0   2   0   0   2   2   2   2   0   2   2   0   0   2   2   2   2   2   0   0   2   0   2   2   0   2   2   2   2   2   0   2   2   2   2   0   0   2   0   0   2   2   2   0   2   2   0   2   0   2   2   2   0   0   0   0   2   0   0
 MK-4-1                 0   0   2   2   0   0   2   0   0   2   2   2   2   0   2   2   0   2   2   2   2   0   2   2   2   2   2   2   0   2   2   2   0   2   0   0   2   0   2   2   0   2   0   0   2   2   2   0   0   2   0   0   0   0   2   2   0   2   2   0   0   0   0   0   2   2   0   2   2   0   2   0   2   0   2   2   0   2   0   2   0   2   0   2   0   0   2   0   0   0   2   2   2   0   0   2   0   0   0   0   0   0   0   0   0   0   0   0   0   2   2   2   2   2   0   0   2   2   2   0   0   0   2   0   2   0   0   2   2   2   2   2   2   0   0   0   2   2   2   0   0   2   0   2   0   0   2   2   0   0   0   2   2   2   0   0   0   0   0   2   0   2   2   2   0   2   2   0   2   2   0   2   0   2   2   0   0   2   0   0   2   2   2   2   2   2   0   0   2   2   0   2   2   2   0   0   2   0   0   0
 MK-4-2                 0   0   0   2   0   2   2   0   2   2   2   2   2   0   2   2   2   2   2   2   2   0   2   2   2   2   2   0   0   2   2   0   0   0   0   2   2   0   2   2   0   2   0   0   2   2   0   0   0   2   0   0   0   0   2   2   0   2   2   0   0   0   0   0   2   2   0   2   2   0   2   0   2   0   2   2   0   2   2   2   0   2   2   2   0   0   2   0   0   0   2   2   2   0   0   2   0   0   0   0   0   0   2   0   0   0   0   0   0   2   2   2   0   2   0   0   2   2   2   0   0   0   2   0   2   0   0   2   2   2   2   2   2   0   0   0   2   2   2   0   0   2   0   2   0   0   2   2   0   0   0   0   2   2   0   0   0   0   0   2   0   2   0   2   0   2   2   0   2   2   0   2   0   2   2   0   0   2   0   0   2   2   0   2   2   2   0   0   2   2   0   2   2   2   0   0   2   0   0   0
 MK-4-3                 0   2   2   2   0   2   2   0   2   2   2   2   0   0   2   2   2   2   2   2   2   0   2   2   2   2   2   0   0   2   2   0   0   0   0   2   2   2   2   2   0   2   0   2   2   2   0   0   2   2   2   0   0   0   2   2   0   2   0   0   0   0   0   0   2   2   0   2   2   0   2   0   0   0   2   2   0   2   2   2   0   2   0   2   0   0   2   0   2   0   2   0   2   0   0   2   0   0   0   0   0   0   2   0   0   0   0   0   2   2   2   2   0   2   0   0   0   2   2   0   0   0   2   2   2   0   0   2   2   2   2   2   2   0   0   0   2   0   2   0   0   2   0   2   0   0   2   0   0   0   0   0   2   2   0   0   0   0   0   2   2   2   2   2   2   2   2   0   2   2   0   2   0   2   0   0   0   0   0   0   2   2   0   2   2   2   0   0   2   2   0   0   2   2   0   0   2   0   0   0
 MK-4-4                 0   2   2   2   2   2   2   0   2   2   2   2   0   0   2   2   2   2   2   2   2   0   2   2   0   0   2   2   0   2   2   0   0   0   0   0   2   0   2   2   0   2   0   0   2   2   0   0   2   2   2   2   0   0   2   2   0   0   0   0   2   0   0   2   2   2   2   2   0   0   2   0   0   0   2   2   0   2   2   2   0   2   0   2   0   0   2   0   2   0   2   0   2   2   0   2   0   0   0   0   0   0   2   0   0   0   0   0   0   2   2   2   0   2   2   0   0   2   2   0   0   2   2   2   2   0   0   2   2   2   2   2   2   0   0   0   2   0   2   2   0   2   0   2   0   0   2   0   0   0   0   0   2   2   2   0   0   0   0   2   2   2   2   0   2   2   2   0   0   0   0   0   0   2   0   0   0   0   0   0   2   2   0   0   2   2   0   0   2   2   2   0   2   2   0   0   2   0   0   0
 MK-4-5                 0   2   2   2   0   2   2   0   2   2   2   0   0   2   2   2   2   2   2   2   2   0   2   2   0   0   2   2   0   2   2   0   0   0   0   0   2   0   2   2   0   2   0   0   2   2   0   0   0   2   0   2   0   0   0   2   0   0   0   0   0   0   0   2   2   2   2   2   0   0   2   0   0   0   0   2   0   2   2   2   0   2   0   2   0   0   2   0   2   0   2   0   0   2   0   2   0   0   0   0   0   0   2   0   0   0   0   2   0   2   2   2   0   2   2   0   0   2   2   0   0   2   2   2   0   2   0   2   2   2   2   2   2   0   0   0   2   0   2   2   0   2   0   2   0   0   2   0   0   0   0   0   2   2   2   0   0   0   0   2   2   2   2   0   2   2   2   0   0   0   0   0   0   2   0   0   0   0   2   2   2   2   0   0   2   2   0   0   2   2   0   0   2   2   2   2   2   0   0   0
 MK-4-6                 0   2   2   2   0   2   2   0   2   2   2   0   0   0   2   2   2   2   0   0   2   0   0   2   0   0   2   2   0   2   2   0   0   0   0   0   2   0   2   2   0   2   0   0   2   2   0   0   2   2   0   2   0   0   0   2   0   0   0   0   0   0   0   2   2   2   2   2   0   0   2   2   0   0   0   2   0   2   2   2   0   2   0   2   0   0   2   0   2   2   2   0   2   2   2   0   2   0   0   0   0   0   2   0   0   0   0   2   0   2   2   2   0   2   2   0   0   2   2   0   0   2   2   2   0   2   0   2   2   2   2   2   2   0   2   0   2   0   2   2   0   2   0   2   0   0   0   0   0   0   0   2   2   0   0   0   0   0   0   2   2   2   2   0   2   2   2   0   0   0   0   0   0   2   0   0   0   2   2   2   2   2   0   0   2   2   0   0   2   2   0   0   2   2   2   2   2   0   0   0
 MK-4-7                 2   0   2   2   0   2   2   0   2   2   2   0   0   0   2   2   2   0   0   0   0   0   2   2   0   0   2   2   0   2   2   2   0   0   0   0   2   0   2   2   0   2   0   2   2   2   0   0   2   2   0   0   0   0   0   2   0   0   2   0   0   0   2   2   0   2   2   2   0   0   2   2   0   0   0   2   0   2   2   2   0   2   0   2   0   0   2   0   2   2   2   2   2   0   2   0   2   0   0   0   0   0   2   0   0   0   0   2   2   2   2   2   0   2   2   0   0   2   0   0   0   2   2   2   0   2   0   2   2   0   2   2   2   0   2   0   0   0   2   2   0   2   0   2   0   2   0   0   0   0   0   0   2   0   0   0   0   0   0   2   2   2   2   0   2   2   2   0   0   0   0   0   0   0   0   2   0   2   2   2   0   2   0   0   2   2   0   2   2   2   0   0   2   2   2   2   2   0   0   0
 MK-4-8                 0   0   2   2   0   2   2   0   2   2   2   0   0   0   0   2   2   0   0   0   0   0   0   2   0   0   2   2   0   0   2   2   0   2   0   2   2   0   2   2   0   2   2   0   0   0   2   0   2   2   0   0   0   0   0   2   2   0   2   0   0   0   2   2   0   2   2   0   2   0   2   2   0   0   0   0   0   2   2   2   0   2   0   2   2   0   2   0   2   2   2   2   2   0   2   0   2   0   0   0   0   0   0   0   0   0   0   2   2   0   2   2   0   2   2   0   0   2   0   0   0   2   2   2   0   0   0   2   2   0   2   2   2   0   2   0   0   0   2   2   0   2   0   2   0   2   0   0   0   0   0   0   2   0   0   0   0   0   0   2   2   2   2   0   2   2   2   0   0   0   0   0   0   0   0   2   0   2   2   2   0   2   0   0   2   2   0   2   2   2   0   0   2   2   2   2   2   0   0   0
 MK-4-9                 0   0   2   2   0   2   2   0   2   2   2   0   0   0   2   2   2   0   0   0   0   0   0   2   2   0   2   2   0   0   2   2   0   2   0   2   2   0   2   2   0   2   2   0   0   0   0   0   2   2   0   0   0   0   0   2   2   2   2   0   0   0   2   2   0   2   2   0   0   0   2   2   0   0   0   2   0   2   2   0   0   2   0   2   2   0   2   0   2   2   2   0   2   0   2   0   2   0   0   0   0   2   0   0   0   0   0   2   2   2   2   2   0   2   2   0   0   2   0   2   0   2   2   2   0   0   0   2   2   0   2   2   2   2   2   0   0   0   2   2   0   2   0   2   0   2   0   0   0   0   0   0   2   0   0   0   0   0   0   0   2   2   2   0   2   2   2   0   0   0   0   0   0   0   0   2   0   2   2   2   0   2   0   0   2   2   2   2   2   2   0   0   2   2   2   2   2   0   0   0
 MK-4-10                0   0   0   2   0   2   2   0   2   2   2   0   0   0   2   2   2   0   0   0   0   0   0   2   2   0   2   2   0   0   2   2   0   2   0   2   2   0   2   2   0   2   2   0   0   0   0   0   2   2   0   0   0   0   0   2   0   2   2   0   2   0   2   0   0   2   2   0   0   0   2   0   2   0   0   2   0   2   2   0   0   2   2   2   2   0   2   0   2   2   2   0   2   0   2   0   2   0   0   0   0   2   0   0   2   0   0   2   2   2   2   2   0   2   2   0   0   0   0   2   0   0   2   2   0   0   0   2   2   0   2   2   2   2   2   0   0   0   2   2   0   2   0   2   0   2   0   0   0   0   0   0   2   0   0   0   2   0   0   0   2   2   2   0   2   2   2   0   0   0   0   0   0   0   0   2   0   2   2   2   0   2   0   0   2   2   2   0   2   2   0   0   2   2   2   2   2   0   0   0
 MK-4-11                0   0   0   2   0   2   2   0   2   2   2   0   0   0   2   2   2   0   2   0   0   2   0   2   2   0   2   2   0   0   2   2   0   2   0   2   2   0   2   2   0   2   2   0   0   0   0   0   2   2   0   0   0   0   0   2   2   2   2   2   2   0   2   0   0   2   2   0   0   0   2   0   2   2   0   2   2   2   2   0   0   0   2   2   2   0   2   0   2   2   2   0   2   0   2   0   2   0   0   0   0   2   0   0   2   0   0   2   2   2   2   2   0   2   2   0   0   0   0   0   0   0   2   2   0   0   0   2   2   0   2   2   2   2   2   0   0   0   2   2   0   2   0   0   0   0   0   0   0   0   0   0   2   0   0   0   2   0   0   2   2   2   2   0   2   0   0   2   0   0   0   0   0   0   0   2   0   2   2   2   0   0   0   2   2   2   2   0   2   2   0   0   2   2   2   2   2   0   0   0
 MK-4-12                0   0   0   0   0   2   2   0   2   2   2   2   0   0   2   0   2   0   2   0   0   2   0   0   2   0   2   2   0   0   2   2   0   2   0   0   2   0   2   2   0   2   2   2   0   0   0   0   2   2   0   0   0   0   0   0   2   2   2   2   2   0   2   0   0   2   2   0   0   0   2   0   2   2   0   2   2   0   2   0   0   0   2   2   2   0   2   0   2   2   2   0   2   0   2   0   2   0   0   0   0   2   0   0   2   0   0   2   2   2   2   0   0   2   2   0   0   0   0   0   0   0   2   2   0   0   0   2   2   0   2   2   2   2   2   0   2   0   2   2   0   2   2   0   0   0   2   0   0   0   2   0   2   0   0   0   2   0   0   2   2   2   2   0   2   0   0   2   0   0   0   0   0   0   0   2   0   2   2   2   0   0   0   0   2   2   2   0   2   2   0   0   2   2   2   2   2   2   0   0
 MK-4-13                0   0   2   0   0   0   2   0   2   2   2   2   0   0   2   0   2   0   2   0   0   2   0   0   0   2   2   2   2   0   2   2   0   2   0   0   2   2   2   2   0   2   2   2   0   0   0   2   2   2   0   0   2   0   0   0   2   2   2   2   2   0   2   2   0   0   2   0   2   0   2   0   2   2   0   2   2   0   2   0   0   2   2   0   2   0   2   2   0   2   2   0   2   0   2   0   2   0   2   0   0   2   0   2   2   0   0   2   2   2   2   0   0   2   0   0   0   2   0   0   0   0   2   0   0   2   0   2   2   0   2   2   2   0   2   0   2   0   2   2   0   2   2   2   0   0   2   0   0   0   2   0   0   0   0   0   2   0   0   2   2   2   2   0   2   2   2   0   0   0   0   2   0   0   0   2   0   2   2   2   0   2   0   0   2   0   2   0   0   0   0   0   2   2   2   2   2   2   0   0
 MK-4-14                0   0   2   2   0   2   2   0   2   2   2   2   0   0   2   0   2   0   2   0   0   2   0   2   0   2   2   2   2   0   2   2   0   2   0   0   2   2   2   2   0   2   2   2   0   0   2   2   2   2   0   0   2   0   2   0   2   2   2   2   2   2   2   2   0   0   2   0   2   0   2   0   2   2   2   2   2   0   2   0   0   2   0   0   2   0   2   2   0   0   2   0   2   0   2   0   2   0   2   0   0   2   0   2   2   0   0   0   2   0   2   0   2   2   0   0   0   2   0   0   0   0   2   0   2   2   0   2   2   0   2   2   2   0   2   0   2   0   2   2   0   2   2   2   0   0   2   0   0   0   2   0   0   0   0   0   2   0   0   2   2   2   2   0   2   2   2   0   0   0   2   2   0   0   0   2   0   2   2   2   0   2   0   0   2   0   2   0   0   0   0   0   2   2   2   0   2   2   0   0
 MK-4-15                2   0   2   2   2   2   2   0   2   2   2   2   0   0   2   2   2   0   2   0   2   2   0   2   2   2   2   2   2   0   2   2   0   0   2   0   2   2   2   2   0   2   2   2   0   0   2   2   2   2   2   0   2   0   2   0   2   2   2   2   2   2   0   2   0   0   2   0   2   0   2   0   2   2   2   2   2   0   2   0   0   2   0   2   2   0   2   2   2   0   2   0   0   0   2   0   2   0   0   0   0   2   0   2   0   0   2   0   2   0   2   0   2   2   0   0   0   2   0   0   0   0   2   0   2   2   0   2   2   0   2   2   2   0   2   0   2   0   2   2   0   2   2   2   0   0   2   0   0   0   2   0   0   0   0   0   2   2   0   2   2   2   2   0   2   2   2   0   0   0   2   2   2   0   0   2   0   2   2   2   0   2   0   0   2   0   2   0   0   0   0   0   2   2   2   0   2   2   0   0
 MK-4-16                0   0   2   2   2   2   2   0   2   2   2   2   0   0   2   2   2   0   2   0   0   2   2   2   2   2   2   2   2   0   2   2   0   0   2   0   2   2   2   2   0   2   2   2   0   0   2   2   2   2   2   2   2   0   2   2   2   2   0   0   2   2   0   2   2   0   2   0   2   0   2   0   2   2   2   0   2   0   2   0   0   2   2   0   2   0   2   2   2   0   2   2   0   0   2   0   2   0   0   0   2   2   0   0   0   0   2   0   2   0   2   0   2   2   0   0   0   2   0   0   0   0   2   0   2   2   2   2   2   0   2   2   2   0   2   0   2   0   2   2   0   2   0   2   0   0   2   2   0   0   2   0   0   0   0   0   2   2   0   2   2   2   2   0   2   2   2   0   2   0   2   2   2   0   0   2   0   2   2   2   0   2   0   0   2   0   2   0   0   0   0   0   2   2   0   0   2   2   0   0
 MK-5-1                 0   0   0   2   2   2   0   0   2   0   0   2   0   2   0   0   0   0   2   2   2   2   2   2   2   2   2   2   2   0   0   0   2   2   2   2   2   2   0   0   0   0   0   2   2   0   2   2   2   2   0   0   0   2   0   2   2   0   0   0   2   0   0   2   2   0   2   0   0   0   0   2   0   2   2   0   2   0   0   0   0   2   0   2   0   0   0   0   0   2   0   2   2   0   2   0   0   0   0   2   0   2   2   2   0   0   0   0   0   2   2   0   2   0   0   2   2   2   0   2   0   2   2   0   2   2   0   0   2   2   0   2   0   2   0   2   0   2   2   2   2   0   2   2   0   0   0   2   0   2   2   0   2   0   0   0   0   0   0   2   0   2   0   0   0   2   0   2   0   0   2   2   2   0   2   2   2   0   2   2   0   0   0   2   2   2   0   0   2   2   2   2   2   2   2   0   0   0   2   0
 MK-5-2                 0   0   0   2   2   2   0   0   0   0   0   2   0   2   0   0   0   0   2   2   2   2   0   2   2   2   2   2   0   0   0   0   2   2   2   0   2   0   0   0   0   0   0   2   2   0   0   0   2   2   0   0   0   2   0   2   2   2   0   0   2   0   0   2   2   0   2   0   0   2   0   2   0   2   2   0   2   0   0   0   0   2   0   0   0   0   0   0   0   2   0   0   2   0   2   0   0   0   0   2   2   2   2   2   0   0   0   0   0   2   2   2   2   2   0   2   2   2   0   2   0   2   2   0   2   2   0   0   2   2   0   2   0   2   0   2   0   2   2   2   2   0   0   2   0   0   0   2   0   2   2   0   2   0   0   0   0   0   2   2   2   2   0   0   0   2   0   2   0   0   2   2   2   2   2   2   2   2   2   0   0   0   0   2   2   2   0   0   2   2   2   2   2   2   2   0   0   0   2   0
 MK-5-3                 0   0   0   2   2   2   0   2   0   0   0   2   0   2   2   2   0   0   2   0   2   2   0   2   2   2   2   2   0   0   0   0   2   2   0   2   2   0   0   0   0   0   0   2   2   0   0   0   2   2   0   0   0   2   2   2   2   2   0   0   2   0   0   2   2   0   2   0   0   2   0   2   0   2   0   0   2   0   0   0   0   2   0   0   0   0   0   0   2   2   0   0   2   0   2   0   0   2   0   2   2   2   2   2   0   0   0   0   0   2   2   0   2   2   0   2   0   2   2   2   2   2   2   0   2   2   0   0   2   2   0   2   0   2   0   2   0   2   2   2   2   2   0   2   0   0   0   2   0   2   2   0   2   0   0   0   2   0   2   2   2   0   0   0   0   2   2   2   0   0   2   2   2   2   2   2   2   2   2   0   0   0   0   2   2   2   0   0   2   2   2   2   2   2   2   0   0   0   2   0
 MK-5-4                 0   0   0   2   2   2   0   2   0   0   0   0   0   2   2   2   0   0   2   0   2   2   0   2   2   0   2   2   0   2   0   2   2   2   0   2   2   0   0   0   0   0   0   2   2   0   0   0   2   2   0   2   2   2   2   2   2   2   0   0   2   2   0   2   2   0   2   0   2   2   0   2   0   2   0   0   2   0   0   2   0   2   2   0   0   0   0   0   2   2   0   0   2   0   2   0   0   2   0   2   2   2   2   2   2   0   0   0   0   2   2   0   2   2   0   2   0   2   2   2   2   2   0   0   2   2   2   0   2   2   0   2   0   2   0   2   0   2   2   2   2   2   0   2   0   0   0   2   2   2   2   0   2   0   0   0   2   0   2   2   2   0   0   0   0   2   2   2   0   0   2   2   2   2   2   2   2   2   2   0   0   0   0   2   2   2   2   0   2   2   2   0   2   2   2   0   2   0   2   0
 MK-5-5                 0   0   0   2   2   2   0   2   2   0   2   0   0   2   0   2   0   0   0   0   2   2   0   2   2   0   2   2   0   2   0   2   2   2   0   2   2   2   0   2   2   0   0   2   2   0   0   0   2   2   0   2   2   2   2   2   0   2   0   2   2   2   0   2   2   0   2   2   2   2   0   2   0   2   2   0   2   0   0   2   0   2   2   2   0   0   0   2   2   2   0   0   0   0   2   0   0   2   0   2   2   2   0   2   2   0   0   0   0   2   2   0   2   2   0   2   0   2   2   2   2   2   0   0   2   2   2   0   2   2   0   2   0   2   0   2   2   2   2   2   2   2   0   2   0   0   0   2   0   0   2   0   2   0   0   0   2   0   2   2   2   0   0   0   0   2   2   2   0   0   2   2   2   2   2   2   2   2   0   0   0   2   2   2   2   2   2   0   2   2   2   0   2   2   2   0   2   0   2   0
 MK-5-6                 2   0   0   2   0   2   0   0   2   0   0   2   2   2   0   2   0   0   0   0   2   2   0   2   2   0   2   2   0   2   0   2   2   2   0   2   2   2   0   2   2   0   2   2   2   0   2   0   2   2   0   0   2   2   2   2   0   2   0   2   2   2   0   2   2   0   2   2   2   2   0   2   0   2   2   0   2   0   0   2   0   2   2   2   0   0   0   2   2   2   0   0   0   0   2   0   0   2   0   0   2   2   0   2   2   0   0   0   0   2   2   0   0   2   0   2   0   2   2   2   2   2   0   0   0   2   2   0   2   2   0   2   2   0   0   2   2   2   2   2   2   2   0   2   0   0   0   2   0   0   2   0   2   0   0   0   2   2   2   2   2   0   0   0   2   2   0   2   0   0   2   2   2   0   2   2   2   2   0   0   0   2   2   0   2   2   2   0   2   2   2   0   2   2   2   0   2   0   2   0
 MK-5-7                 2   0   0   2   0   2   0   0   2   0   0   2   0   2   0   2   0   0   0   0   2   2   0   2   2   2   2   2   0   2   0   2   2   2   0   2   2   2   0   2   2   0   2   2   2   0   2   0   0   2   0   0   2   2   2   0   0   2   0   2   2   2   0   2   0   2   2   2   2   2   0   0   0   2   2   0   2   0   0   2   0   2   2   2   0   0   0   2   2   2   0   0   0   0   2   2   0   0   2   0   2   2   0   2   2   0   0   0   0   0   2   0   0   2   0   2   0   2   2   2   2   0   2   0   0   2   2   0   2   2   0   2   2   2   0   2   2   0   2   2   2   2   0   2   0   0   2   2   0   0   2   0   2   0   0   2   2   2   2   0   2   0   2   0   2   2   0   2   2   0   2   2   2   0   2   2   2   2   0   0   0   2   2   0   2   2   2   0   2   2   0   0   2   2   2   0   2   0   2   0
 MK-5-8                 2   2   0   2   2   2   0   0   2   0   0   2   2   2   0   2   0   0   0   0   2   2   0   2   2   2   2   2   0   2   0   2   2   2   0   2   2   2   0   2   2   0   2   2   2   0   2   0   0   2   0   2   2   2   2   0   0   2   0   2   2   0   0   2   0   2   2   2   2   2   0   0   0   2   2   0   2   0   2   2   0   2   0   2   0   0   0   2   2   2   2   0   0   2   0   2   2   0   2   2   2   2   0   2   2   0   0   0   0   0   2   0   2   2   0   2   0   2   2   2   2   0   2   0   0   2   2   0   0   2   0   2   2   2   0   2   2   0   2   0   0   0   0   2   0   0   2   2   0   0   2   0   2   0   2   2   2   2   0   0   2   2   2   0   2   2   0   2   2   0   2   2   2   0   2   2   0   2   0   0   0   0   0   0   2   2   2   0   2   2   0   0   2   2   2   0   2   0   2   0
 MK-5-9                 2   2   0   2   2   2   0   2   2   0   0   2   2   2   0   2   0   0   0   0   2   2   0   2   0   2   2   2   0   2   0   2   2   2   0   2   2   2   0   2   0   0   2   0   2   0   2   0   0   2   0   2   2   2   2   0   0   2   0   2   2   0   0   2   0   2   2   2   2   2   0   0   0   2   0   0   2   0   2   2   2   2   0   2   0   0   0   2   2   2   2   0   0   2   0   2   2   0   0   2   2   2   2   2   2   0   2   0   0   0   2   0   2   0   0   2   0   2   2   2   2   0   2   0   0   2   2   0   0   2   0   2   0   2   2   0   2   0   2   0   0   0   0   2   0   0   2   2   0   0   2   0   2   0   2   2   2   2   0   0   2   2   2   0   2   0   0   2   0   2   2   2   2   0   2   2   0   0   0   0   0   0   0   0   2   2   2   0   2   0   0   0   2   2   2   0   2   2   2   0
 MK-5-10                2   2   0   2   2   2   0   0   2   0   2   2   2   2   0   2   0   0   0   0   2   2   0   2   2   2   2   0   2   0   0   2   2   2   0   2   2   2   0   2   0   0   0   0   0   0   2   0   0   2   0   2   2   2   0   2   0   0   0   2   2   0   0   2   0   2   0   2   2   2   0   0   0   0   0   0   2   0   2   2   2   2   0   2   0   0   0   2   2   2   2   0   0   2   0   2   2   0   0   2   2   2   2   2   2   0   2   0   0   0   2   0   2   0   0   2   0   2   2   2   2   0   2   0   0   2   2   0   0   2   0   2   0   2   0   0   2   0   2   0   0   2   0   2   0   0   2   2   0   0   2   0   0   2   2   0   2   2   0   0   2   2   2   0   2   0   0   2   0   2   2   0   2   2   2   2   0   0   0   0   0   2   0   0   2   2   2   0   2   0   0   0   2   2   2   0   0   2   2   0
 MK-5-11                2   2   2   2   2   2   0   0   2   0   2   2   2   2   0   2   0   0   0   0   2   2   0   2   2   2   2   0   2   0   0   2   2   2   0   2   2   2   0   2   0   0   0   0   0   0   2   0   2   2   0   2   2   2   0   2   0   0   0   2   0   0   2   2   0   2   0   2   2   2   0   0   0   0   0   0   2   2   2   2   2   0   0   2   0   0   0   0   2   2   2   0   0   2   0   2   2   0   0   2   0   2   2   2   2   0   2   0   0   0   2   0   2   0   0   2   0   2   2   2   2   0   0   0   0   2   2   0   0   0   0   2   0   2   0   0   2   0   2   0   0   2   2   2   0   0   2   2   0   0   2   0   2   0   2   0   2   2   2   0   2   2   2   0   2   0   0   0   0   2   2   0   2   2   2   2   0   0   2   0   0   2   0   0   0   2   2   0   2   2   0   0   2   2   0   0   0   2   2   0
 MK-5-12                2   2   2   2   2   2   0   0   2   0   0   2   2   2   0   2   0   0   0   0   2   2   0   0   2   0   2   0   2   0   0   2   2   2   0   2   2   2   0   2   2   0   0   2   0   0   2   0   2   2   0   2   2   2   2   2   0   0   0   2   0   0   2   2   2   2   0   2   2   2   0   0   0   0   0   0   2   2   2   2   2   0   0   2   0   0   0   0   0   2   2   0   0   2   0   0   2   0   0   2   0   2   2   2   2   0   0   0   0   0   0   0   2   0   0   2   0   2   2   2   2   0   2   0   0   2   2   0   2   0   2   2   0   2   0   0   2   0   2   0   0   2   2   2   0   0   2   2   0   0   2   0   2   0   2   0   2   2   2   0   2   2   2   0   2   0   0   0   0   2   2   0   2   2   0   2   0   0   2   0   0   2   0   0   0   2   0   0   2   2   0   0   2   2   0   0   0   2   2   0
 MK-5-13                2   2   2   2   2   2   0   0   0   2   2   2   2   2   0   2   0   0   0   0   0   2   2   0   2   0   2   0   2   0   0   2   2   2   2   2   2   2   0   2   2   0   0   2   0   0   2   0   2   2   0   2   2   2   2   2   0   0   0   2   2   2   2   0   2   2   0   2   2   2   0   0   0   0   0   0   0   0   2   2   2   0   0   2   0   0   0   0   0   2   2   0   0   2   0   0   2   0   0   2   0   2   2   2   2   0   0   0   0   0   0   0   2   0   0   2   0   2   2   2   2   0   2   0   0   2   2   0   2   0   0   2   0   0   0   0   2   0   2   0   0   2   2   0   0   2   2   2   2   0   2   0   2   0   2   2   0   2   2   0   2   2   2   0   2   0   0   0   0   2   2   0   2   2   0   2   0   0   2   0   0   2   0   2   0   2   0   0   2   2   0   0   2   0   0   0   0   2   2   0
 MK-5-14                2   2   2   2   2   2   0   0   0   2   2   2   2   2   0   2   0   2   0   0   0   2   2   0   2   0   2   0   2   0   0   0   0   2   2   2   2   2   0   2   2   0   0   2   0   0   2   0   2   2   0   2   2   0   2   2   2   0   0   2   2   2   2   0   2   2   0   2   2   2   0   0   0   0   0   0   0   0   2   2   2   0   0   2   0   0   0   0   0   0   2   0   0   2   0   0   2   0   2   2   0   2   2   2   2   0   0   0   0   2   0   0   2   2   0   2   0   0   0   2   2   0   2   0   0   2   2   0   2   0   0   2   0   2   0   0   2   0   2   0   0   0   2   0   0   2   0   2   2   0   2   0   2   0   2   0   0   2   0   0   2   2   2   0   2   0   0   0   0   2   2   0   2   2   0   2   2   0   2   0   0   2   0   2   0   2   0   2   2   2   0   0   2   0   0   0   0   2   0   0
 MK-5-15                2   2   2   2   2   0   2   0   0   2   2   2   2   2   0   2   0   2   0   0   0   2   2   0   2   0   2   0   2   0   0   0   0   2   2   2   2   2   0   2   2   0   0   2   0   0   2   0   2   2   0   2   2   2   2   0   2   0   0   0   2   2   2   0   2   2   0   0   2   2   0   0   0   0   0   0   0   0   2   2   2   0   0   0   0   0   0   2   0   0   2   0   0   2   0   2   2   2   2   2   0   2   2   2   2   0   2   0   2   2   0   0   0   2   0   2   0   2   0   0   0   0   2   2   0   2   2   0   2   0   0   2   0   2   0   0   2   0   2   0   0   0   2   0   0   2   0   2   2   0   2   0   2   0   2   0   0   0   0   0   2   2   2   0   2   0   0   0   0   2   2   0   2   2   0   2   2   0   2   0   2   0   0   2   0   2   0   0   2   2   0   0   2   0   0   0   0   0   0   0
 MK-5-16                2   2   2   2   2   2   2   0   0   2   2   2   2   2   0   2   0   2   0   0   0   2   2   0   2   0   2   0   2   0   0   0   0   2   2   2   2   2   0   2   2   0   0   2   0   0   2   0   2   2   0   2   2   2   2   0   0   2   0   0   2   2   2   0   2   2   0   0   2   2   0   0   2   0   0   0   0   2   2   2   0   0   0   2   0   0   2   2   0   2   2   0   0   2   0   2   0   2   2   2   0   2   2   2   2   2   2   0   2   2   0   0   2   2   0   2   0   2   0   2   0   0   2   2   0   2   2   0   0   0   2   2   0   0   0   0   2   0   2   0   0   0   2   0   0   2   0   2   2   0   2   0   2   0   2   0   0   0   0   2   2   2   2   0   2   0   0   2   0   0   2   0   2   2   0   2   2   0   2   0   2   0   0   2   2   2   0   0   2   2   0   0   0   0   0   0   0   0   0   0
 MK-6-1                 2   0   0   0   2   0   2   0   0   0   2   0   2   0   2   2   2   0   2   2   2   2   2   0   0   0   2   2   2   2   2   0   0   0   0   2   2   2   0   0   2   0   0   2   0   2   2   0   2   2   0   2   2   0   0   2   0   0   0   0   0   2   0   0   0   2   0   2   2   0   2   0   2   2   2   0   0   0   2   0   2   2   0   0   0   2   2   2   2   2   2   0   2   2   2   0   0   2   0   2   2   2   0   2   0   2   0   2   0   2   2   2   2   2   2   0   2   2   2   0   2   2   2   2   0   2   2   2   0   2   0   2   0   2   2   0   2   2   0   0   0   2   2   2   2   0   2   2   0   2   0   2   0   2   2   2   2   2   0   2   2   2   2   2   2   0   0   2   0   0   2   0   0   2   0   2   0   0   0   2   2   0   0   0   0   0   2   2   2   0   2   0   2   0   0   2   2   0   0   0
 MK-6-2                 2   0   0   0   2   0   2   0   0   2   2   0   2   0   2   2   0   2   2   0   2   2   2   0   0   2   2   2   2   2   2   0   0   0   0   2   2   2   0   0   2   0   0   2   2   2   2   0   2   2   0   2   2   0   0   2   0   0   0   2   2   2   0   0   0   2   0   2   2   0   2   0   2   2   2   0   0   0   2   0   2   2   0   0   0   2   2   0   0   2   2   2   2   2   2   0   0   2   0   2   2   2   0   2   2   2   0   2   0   2   2   0   2   2   2   0   2   2   0   0   2   2   2   2   0   2   2   2   0   2   0   2   0   2   2   0   2   2   0   0   0   2   2   2   0   0   2   2   2   2   0   2   0   2   2   2   2   2   0   2   2   2   2   2   2   0   0   2   0   2   2   0   0   0   0   2   0   0   0   2   2   0   0   0   2   0   2   2   2   0   2   0   0   0   0   2   2   0   0   0
 MK-6-3                 2   0   0   0   2   0   2   0   0   2   2   0   2   0   0   2   0   2   2   0   2   2   2   0   0   0   2   2   2   2   2   0   0   0   0   2   2   0   0   0   2   0   0   2   2   2   2   0   0   2   2   2   2   2   0   2   2   0   0   2   0   2   0   0   0   2   0   2   0   0   2   0   2   2   2   0   0   0   2   0   2   0   0   0   0   2   2   0   0   2   2   2   0   2   2   0   0   2   0   2   2   0   2   2   2   2   0   2   0   2   2   0   0   2   2   0   2   2   0   2   2   2   0   2   2   2   2   2   0   2   0   2   0   2   2   0   2   2   0   0   0   0   2   2   0   0   2   2   0   0   0   2   0   2   2   2   2   2   0   2   2   2   2   2   2   0   0   2   0   2   2   0   0   0   2   2   0   0   0   2   2   0   0   2   2   0   2   2   2   0   2   0   0   2   0   0   2   0   0   0
 MK-6-4                 2   0   0   0   2   0   2   0   0   2   2   0   2   0   0   2   0   2   2   2   2   2   2   0   2   0   2   2   2   2   2   0   0   0   0   2   2   0   0   0   2   0   0   2   2   2   2   0   0   0   2   2   0   2   0   2   0   0   0   2   0   2   0   0   0   2   0   2   0   0   2   0   2   2   2   0   0   0   2   0   2   2   2   0   0   2   2   0   0   2   0   2   0   2   0   0   0   2   0   2   2   0   2   2   2   2   0   2   0   2   2   0   0   2   2   0   2   2   0   0   2   2   0   2   2   2   2   2   2   2   0   2   2   2   0   0   2   2   0   0   2   0   2   2   0   0   0   2   0   2   0   2   0   2   2   2   2   2   0   2   2   2   2   2   2   0   2   2   0   2   2   0   0   0   2   2   0   0   0   2   2   0   2   2   2   0   2   2   0   0   2   0   0   2   0   0   2   0   0   0
 MK-6-5                 2   0   0   0   2   0   0   0   0   2   0   2   2   0   2   2   2   2   2   0   2   2   0   0   0   0   2   2   2   2   2   0   0   0   0   2   2   0   0   0   0   0   0   0   2   2   2   0   0   0   2   2   0   2   0   2   0   0   0   2   0   2   0   0   0   2   0   2   0   0   2   0   2   2   2   0   0   0   2   0   2   2   2   0   0   2   2   0   0   2   2   2   0   2   0   0   0   2   0   0   2   0   2   2   2   0   0   0   0   2   2   0   0   0   2   0   2   2   0   0   2   2   0   2   2   2   2   0   2   2   0   2   2   2   0   0   0   2   0   0   2   0   2   2   2   0   0   2   0   2   0   2   0   2   2   2   2   2   0   2   2   0   2   2   2   2   0   2   0   2   2   0   0   0   2   2   0   2   0   2   2   0   2   2   2   0   2   2   0   0   2   0   0   2   0   0   2   0   0   0
 MK-6-6                 2   0   0   0   2   0   0   0   0   2   0   2   2   0   2   0   2   2   2   0   2   2   0   0   0   0   2   2   2   2   2   0   0   0   0   2   2   0   0   0   2   0   0   0   2   2   2   0   0   0   2   2   0   2   0   2   0   0   0   2   0   2   0   0   0   2   0   2   0   0   2   0   2   2   2   0   2   0   2   2   2   2   2   2   0   2   2   0   0   2   2   2   0   2   0   0   0   2   0   0   2   0   0   2   2   0   0   0   0   2   2   0   2   0   2   0   0   2   0   0   2   2   2   2   2   2   2   0   2   2   0   2   2   2   0   0   0   2   0   0   2   0   2   2   2   0   0   2   0   2   0   2   0   2   2   2   2   2   0   2   2   0   0   2   2   2   2   2   0   2   2   0   0   0   2   2   0   2   0   2   2   0   2   2   2   0   2   2   0   0   2   0   0   2   0   2   0   0   0   0
 MK-6-7                 0   0   0   0   2   0   0   0   0   2   0   2   2   0   2   0   2   2   2   0   2   2   0   0   0   0   2   2   0   2   2   0   0   0   0   2   2   0   0   2   2   0   0   0   2   2   2   0   2   0   2   2   2   2   0   2   0   0   0   0   0   2   0   0   0   2   0   2   0   0   2   0   2   2   2   0   2   0   2   2   2   2   2   2   0   2   2   0   0   2   0   2   0   2   0   2   0   2   0   0   2   0   0   2   2   0   0   0   0   2   2   0   2   0   2   0   0   2   0   0   2   2   2   2   2   2   2   0   0   0   0   2   2   2   0   0   0   2   0   0   2   0   2   2   2   0   0   2   0   2   0   2   0   2   2   2   2   2   0   0   2   0   0   2   2   2   0   2   0   2   2   0   0   0   2   2   0   0   0   2   2   0   2   2   0   0   2   2   2   0   2   0   2   2   0   2   0   0   0   0
 MK-6-8                 0   0   0   0   2   0   0   0   0   2   0   2   2   0   0   0   2   2   2   0   2   2   0   0   0   2   2   2   0   2   2   0   0   0   0   2   0   0   0   2   2   2   0   0   2   2   2   0   2   0   2   2   2   2   0   2   0   0   0   0   0   2   0   0   0   2   0   2   0   0   2   0   2   2   2   0   2   0   2   2   2   2   2   2   0   2   2   0   2   2   0   2   0   2   0   2   0   2   0   2   2   0   0   2   2   0   0   0   0   2   2   0   0   0   2   0   0   2   0   0   2   2   2   2   2   2   2   0   0   2   0   2   2   2   0   0   0   2   0   0   2   0   2   2   2   0   0   2   0   2   0   2   0   2   0   0   2   2   0   0   2   0   0   2   2   2   0   2   0   2   2   0   0   0   2   2   0   2   0   2   2   0   2   2   0   0   2   2   0   0   2   0   2   2   0   2   0   0   0   2
 MK-6-9                 0   0   0   0   2   0   0   0   0   2   0   2   2   0   2   0   2   2   2   0   2   2   0   0   0   2   2   2   0   2   2   2   0   0   0   2   0   0   0   2   2   2   0   0   2   2   2   0   0   0   2   2   2   2   0   2   0   0   2   0   0   0   0   0   0   2   0   0   0   0   2   0   2   2   2   0   2   0   2   2   2   2   2   2   0   2   2   0   2   0   0   2   0   2   0   2   0   2   0   2   2   0   0   2   2   0   0   0   0   2   0   0   0   0   2   0   0   2   0   0   2   2   2   2   0   2   2   0   0   2   0   0   2   0   0   0   0   2   0   0   0   0   2   0   2   0   0   2   0   2   0   2   0   2   0   0   2   2   0   0   2   0   0   2   2   2   0   2   0   2   2   0   0   0   2   2   0   2   0   2   2   0   0   2   0   2   2   2   0   0   2   0   2   2   0   2   0   0   0   2
 MK-6-10                0   0   0   0   0   0   0   0   0   2   0   2   0   0   2   0   2   2   2   0   0   2   0   0   2   2   2   2   0   2   2   2   0   0   0   2   0   0   0   2   2   2   0   0   2   2   2   0   0   0   2   0   2   2   0   2   0   0   2   0   0   0   0   0   0   2   0   0   0   0   2   0   2   0   2   0   2   0   0   2   2   2   2   2   0   2   2   2   2   0   0   2   0   2   0   2   0   0   0   2   2   0   0   2   2   0   0   0   0   0   0   0   0   2   2   0   0   2   0   0   2   2   2   2   0   2   2   0   0   2   0   0   2   0   0   0   0   2   0   0   0   0   2   0   2   0   0   2   0   2   0   2   0   2   0   0   2   2   0   0   2   0   0   2   2   2   0   2   0   2   2   0   0   0   2   2   0   2   0   2   0   0   0   2   0   2   2   2   0   0   2   0   2   0   0   2   0   0   0   2
 MK-6-11                0   0   2   0   0   0   0   0   0   2   0   2   0   0   2   0   2   2   2   0   0   2   0   0   0   2   2   0   0   2   2   2   0   0   0   2   2   0   0   2   2   2   0   2   2   2   2   0   0   0   2   0   2   2   0   2   0   0   2   0   0   0   0   0   0   2   0   0   0   0   2   0   2   0   2   0   2   0   0   2   2   2   2   2   0   2   2   2   2   0   0   2   2   2   0   2   0   2   0   2   2   0   0   2   2   0   2   0   0   0   0   0   0   2   2   0   0   2   0   0   2   2   2   2   0   2   2   0   0   2   0   0   2   0   0   0   0   2   0   0   0   0   2   0   2   0   0   2   0   2   2   2   0   2   0   0   2   2   0   2   2   0   0   2   2   2   0   2   0   2   2   0   0   0   2   2   0   2   0   2   0   0   0   2   0   2   2   2   0   0   2   0   2   0   0   2   0   0   0   2
 MK-6-12                0   0   2   0   0   0   0   0   0   2   0   2   0   2   2   2   2   2   2   0   0   2   0   0   0   2   0   0   0   2   2   2   0   0   0   2   2   0   0   2   2   2   0   2   2   2   2   0   0   0   2   0   2   2   0   2   0   0   2   0   0   0   0   0   0   2   0   0   0   0   0   0   2   0   2   0   2   0   2   2   2   2   2   2   2   0   2   2   0   0   0   2   2   2   0   2   0   2   0   2   2   0   0   2   2   0   2   0   0   2   0   0   0   2   2   0   0   2   0   0   2   2   2   2   0   2   2   2   0   0   0   0   2   0   0   0   0   2   0   0   0   0   2   0   2   0   0   2   0   2   2   0   0   2   0   0   2   0   0   2   2   0   0   2   2   2   0   2   0   2   2   0   0   0   0   2   0   2   0   2   0   2   0   2   0   2   2   2   0   0   2   0   2   0   0   2   0   0   2   2
 MK-6-13                0   0   2   0   0   0   0   0   0   2   0   2   0   2   2   2   2   2   2   2   0   2   0   0   0   2   0   0   0   2   2   2   0   0   0   0   2   0   0   2   2   2   0   2   2   2   2   0   0   0   2   0   0   2   0   2   0   0   2   0   2   0   0   2   0   2   0   2   0   0   0   0   0   0   2   0   2   0   2   2   2   0   2   2   2   0   2   0   0   0   0   2   2   2   0   2   0   2   2   2   2   0   0   2   0   0   2   0   0   2   0   0   0   2   2   0   0   2   0   0   2   2   2   2   0   2   2   2   0   0   0   0   2   0   2   0   0   2   0   0   0   0   2   0   2   2   0   2   0   0   2   0   0   2   0   0   2   0   0   2   2   0   0   2   2   2   0   0   0   2   2   0   0   0   0   2   0   2   0   2   0   2   0   0   2   2   2   2   0   0   2   2   2   0   0   2   0   0   2   2
 MK-6-14                0   0   2   0   0   2   0   2   2   2   0   2   0   2   2   2   2   2   2   2   0   2   0   0   0   2   0   0   0   2   2   2   0   0   0   0   2   0   0   2   2   2   0   2   2   2   2   0   0   0   0   0   0   2   0   2   0   2   2   0   2   0   0   2   0   2   2   2   0   0   0   0   0   0   2   0   2   0   2   2   2   0   2   2   2   0   0   0   0   0   0   2   2   2   0   2   0   2   2   2   2   0   0   2   0   0   2   0   0   2   0   0   2   0   2   0   2   2   0   0   2   2   2   2   0   2   2   2   0   0   0   0   2   2   2   0   0   2   0   0   0   0   2   0   2   0   0   2   0   0   2   0   0   2   0   0   2   0   2   2   2   0   0   2   2   2   0   0   0   2   2   0   0   0   0   2   0   2   0   2   2   2   2   0   2   2   0   2   0   0   2   2   2   0   0   2   0   0   2   2
 MK-6-15                0   0   2   0   0   0   2   2   2   2   0   2   0   2   2   2   2   2   2   2   0   2   0   0   0   2   0   0   0   2   2   2   0   0   2   0   2   0   0   2   2   2   0   2   2   2   2   0   0   0   0   0   0   2   0   2   0   2   2   0   2   0   0   2   0   2   2   2   0   2   0   2   0   0   2   0   2   0   2   2   2   0   2   2   2   0   0   0   0   0   0   2   2   2   0   2   0   2   2   0   2   0   2   2   0   0   2   0   0   2   0   0   0   2   2   0   2   2   0   0   2   2   0   0   0   2   2   0   0   0   0   0   2   2   2   0   0   2   2   0   0   0   0   0   2   0   0   2   0   0   2   0   2   2   0   0   2   2   2   2   2   0   0   2   2   2   0   0   0   2   2   0   0   0   0   2   0   2   0   2   2   2   2   0   2   0   0   2   0   0   2   2   2   0   0   2   0   2   2   2
 MK-6-16                0   0   2   2   0   0   2   0   2   2   0   2   0   2   2   2   0   2   2   2   0   2   0   0   0   2   0   0   0   2   2   2   2   2   2   0   2   0   0   2   2   2   0   2   2   2   2   0   0   0   0   0   0   2   0   2   0   2   2   0   2   0   0   0   0   2   2   2   0   2   0   2   0   2   2   2   2   2   2   0   0   0   2   2   2   0   2   0   0   0   0   2   2   2   0   2   0   2   2   0   2   0   2   0   0   0   2   0   0   2   0   0   0   0   2   0   2   2   0   0   2   2   0   0   0   2   2   0   0   0   0   0   2   2   2   0   2   2   2   0   2   0   0   0   2   0   0   2   0   0   2   0   2   2   2   0   2   2   2   2   2   0   0   0   2   0   0   0   2   2   2   0   0   0   0   2   0   2   0   2   2   2   2   0   2   0   0   2   0   0   2   2   2   0   0   2   0   2   2   2
 
!****************************************** Phenotypic Data **********************************************************
!-100.0 is resevred for missing phenotype
SimulatedTrait1         6.9528   10.3985   11.0882   10.9012    9.9076   10.0143   10.4718   11.2460    9.1445   10.1983   10.0022   11.9478    8.3182   10.8006    9.5820   11.7440    9.6705   12.1935    7.8586    9.2603   10.2766    9.3046    6.9418   11.7060    9.7546    7.4677   12.3205    8.8271    8.5196   10.5787   10.2930   10.0752    8.6572   12.8629    9.8281    7.6022    9.5498   11.6867    8.7710    9.4617   11.6736   11.5077    9.2996    9.0565    9.4026    9.8652    7.7897    8.6761   12.7163   10.9453    9.1618   11.4285    6.6302    9.6358   12.0088   12.1888   12.8211    9.8564   10.6585    7.9795    9.2740   10.1417    7.7454    9.4153   10.6381   12.0185   10.6980    9.6662    9.5334   10.0860    9.2879   11.5090    7.7619   11.0967    8.4565   11.0679    9.8964    7.9738    9.7277   12.3490    8.4210    9.8275   10.2111    9.4177   10.3653    8.1322   10.4219   10.1717   11.6957    8.6876    9.3579    9.9655    8.8731    9.9416    7.8945   11.7924    9.1790   10.1026    6.7206    9.4942    9.9393    9.8818    9.4978   10.9600    9.7572   11.4633   10.0149   10.3551    6.2459   10.3197   12.3956    9.9862    9.8716   11.1404    6.6581   10.0236    9.2761   13.0388   10.4729   10.5958    8.6325   11.9245    8.0987   11.5362   10.2417   11.2903    8.6061   11.1319   11.0118    9.6112    9.3231    9.8785    8.5970   11.7250    6.9538   10.8814   11.2360   10.2905    8.2537    9.8424    8.8136    9.3657    8.2996   10.8286   11.4142    6.1595   10.2980    9.1515    8.4672    8.0762    9.8902    7.7607   11.1309    7.6726    7.9472   10.8186   11.4721   11.6761   12.1336   13.3616    9.9473   11.3041    8.8446    9.9274   10.1118    9.2009   10.1098   10.1119    9.6156    6.8346    8.5498   12.5973    9.2410   10.0872    8.5699    9.6466   10.7561    7.8455    9.7512   11.1920    7.5563   10.9686    8.5006    9.8610   10.4462   11.4917    9.9995   10.5366   12.2128   10.1553    8.5270   11.3303   11.2241   10.9926   10.6262    5.8078   11.2850    7.4355    7.2792    8.2692
SimulatedTrait2        17.1673   12.2431   13.9135   15.2459   16.2647   15.6913   15.7224   14.0043   16.5039   14.8634   12.0243   15.6091   12.3179   15.1501   14.7582   14.0121   12.4387   14.7040   15.9698   13.9340   14.7620   17.4570   15.3108   18.3204   13.7967   14.0591   12.1913   17.7798   14.3309   15.2192   15.5405   16.9535   15.1908   15.9339   14.2378   13.5738   14.8346   17.8408   14.2308   15.3091   17.5379   14.4797   15.8147   16.9120   16.7087   16.3646   14.8380   13.3211   13.9729   16.4842   14.3631   17.7199   14.7628   16.1366   16.3115   16.7138   15.9404   14.5758   14.3992   16.0694   16.4222   15.6106   14.2381   16.1526   15.9445   15.0637   15.0912   12.7132   15.4578   15.9940   12.5612   14.9661   13.9984   12.6057   16.2864   15.9333   14.9282   13.8020   16.5715   17.3067   16.2014   15.3013   14.7027   15.7340   14.6405   13.5987   12.1635   15.0356   14.8437   15.2995   13.0644   15.5733   15.3874   12.9316   15.9546   14.2946   12.4581   15.6792   15.6420   15.6457   14.7662   15.1569   15.3450   17.1487   13.5917   12.3317   12.7125   15.8105   14.3490   16.5868   17.6158   14.4490   17.5771   12.5189   14.6283   14.0310   14.6527   16.4605   15.3418   15.2556   16.5493   16.2351   15.8581   14.7937   14.8168   15.7827   13.7740   13.5968   14.5846   16.7252   14.6373   14.2415   14.6694   15.9459   11.0377   16.3545   14.9812   15.1465   15.9269   15.2421   17.0123   13.9318   14.4414   14.6142   13.4002   15.2199   15.9734   16.5461   15.6492   15.8941   15.9581   14.0963   12.1141   14.2965   13.8845   13.5959   13.1902   15.6572   16.0770   15.2259   15.0267   15.1086   15.4968   16.7212   17.2456   16.1578   16.8333   14.4815   15.9650   15.0405   15.9128   16.9004   13.0448   14.9390   15.7357   16.3143   17.2582   15.7214   14.7047   15.4053   15.9315   13.2784   14.9033   18.5921   14.7070   13.8895   13.7354   14.3578   15.8676   16.6886   14.9069   15.4009   15.0766   13.4870   13.6010   14.3789   17.0119   14.4008   14.3113   12.2675
 
