# Supplementary material for: Inclusive Composite Interval Mapping of QTL by Environment Interactions in Biparental Populations
Source: PLoS One. 2015 Jul 10;10(7):e0132414. doi: 10.1371/journal.pone.0132414 (PMC4498613; doi:10.1371/journal.pone.0132414)
Supplement: S3 File — (ZIP) [file pone.0132414.s003.zip › Simulation for unliked model/Simulated popualtions/run_00045.met]

!**********************Note: lines staring with "!" are remarks and will be ignored in the program********************
!*********************************General Information**********************************
!Assuming F1 = P1 x P2, populations available in QTL IciMapping are: 
!  1, P1BC1F1 = P1 x F1, the first backcrossing where P1 is used as the recurrent parent;
!  2, P2BC1F1 = P2 x F1, the first backcrossing where P2 is used as the recurrent parent;
!  3, F1DH, F1-derived doubled haploids; 
!  4, RIL or F1RIL, recombination inbred lines through the repeated selfing of F1;
!  5, P1BC1RIL, recombination inbred lines through the repeated selfing of P1BC1F1;
!  6, P2BC1RIL, recombination inbred lines through the repeated selfing of P2BC1F1;
!  7, F2, the selfing generation of F1;
!  8, F3, the selfing generation of F2;
!  9, P1BC2F1, the second backcrossing where P1 is used as the recurrent parent; 
! 10, P2BC2F1, the second backcrossing where P2 is used as the recurrent parent;
! 11, P1BC2RIL, recombination inred lines through the repeated selfing of P1BC2F1; 
! 12, P2BC2RIL, recombination inred lines through the repeated selfing of P2BC2F1; 
! 13, P1BC1F2, the selfing generation of P1BC1F1; 
! 14, P2BC1F2, the selfing generation of P2BC1F1; 
! 15, P1BC2F2, the selfing generation of P1BC2F1; 
! 16, P2BC2F2, the selfing generation of P2BC2F1; 
! 17, P1BC1DH, P1BC1F1-derived doubled haploids; 
! 18, P2BC1DH, P2BC1F1-derived doubled haploids; 
! 19, P1BC2DH, P1BC2F1-derived doubled haploids; 
! 20, P2BC2DH, P2BC2F1-derived doubled haploids; 
   3      !Mapping Population (see remarks above)
   2      !Mapping Function (1 for Kosambi; 2 for Haldane; 3 for Morgan)
   2      !Marker Space Type (1 for intervals; 2 for positions)
   1      !Marker Space Unit(1 for centiMorgans; 2 for Morgan)
   6      !Number of Chromosomes (or Linkage Groups)
 200      !Size of the mapping population
   2      !Number of environments
 
!***************************************** Chromosomes and Linkage Maps **********************************************
!Chromosome                 NumMarkers
-CH1                        16
-CH2                        16
-CH3                        16
-CH4                        16
-CH5                        16
-CH6                        16
!Linkage map (Marker name followed by position or the interval length)
 MK-1-1                1     0.000
 MK-1-2                1    10.000
 MK-1-3                1    20.000
 MK-1-4                1    30.000
 MK-1-5                1    40.000
 MK-1-6                1    50.000
 MK-1-7                1    60.000
 MK-1-8                1    70.000
 MK-1-9                1    80.000
 MK-1-10               1    90.000
 MK-1-11               1   100.000
 MK-1-12               1   110.000
 MK-1-13               1   120.000
 MK-1-14               1   130.000
 MK-1-15               1   140.000
 MK-1-16               1   150.000
 MK-2-1                2     0.000
 MK-2-2                2    10.000
 MK-2-3                2    20.000
 MK-2-4                2    30.000
 MK-2-5                2    40.000
 MK-2-6                2    50.000
 MK-2-7                2    60.000
 MK-2-8                2    70.000
 MK-2-9                2    80.000
 MK-2-10               2    90.000
 MK-2-11               2   100.000
 MK-2-12               2   110.000
 MK-2-13               2   120.000
 MK-2-14               2   130.000
 MK-2-15               2   140.000
 MK-2-16               2   150.000
 MK-3-1                3     0.000
 MK-3-2                3    10.000
 MK-3-3                3    20.000
 MK-3-4                3    30.000
 MK-3-5                3    40.000
 MK-3-6                3    50.000
 MK-3-7                3    60.000
 MK-3-8                3    70.000
 MK-3-9                3    80.000
 MK-3-10               3    90.000
 MK-3-11               3   100.000
 MK-3-12               3   110.000
 MK-3-13               3   120.000
 MK-3-14               3   130.000
 MK-3-15               3   140.000
 MK-3-16               3   150.000
 MK-4-1                4     0.000
 MK-4-2                4    10.000
 MK-4-3                4    20.000
 MK-4-4                4    30.000
 MK-4-5                4    40.000
 MK-4-6                4    50.000
 MK-4-7                4    60.000
 MK-4-8                4    70.000
 MK-4-9                4    80.000
 MK-4-10               4    90.000
 MK-4-11               4   100.000
 MK-4-12               4   110.000
 MK-4-13               4   120.000
 MK-4-14               4   130.000
 MK-4-15               4   140.000
 MK-4-16               4   150.000
 MK-5-1                5     0.000
 MK-5-2                5    10.000
 MK-5-3                5    20.000
 MK-5-4                5    30.000
 MK-5-5                5    40.000
 MK-5-6                5    50.000
 MK-5-7                5    60.000
 MK-5-8                5    70.000
 MK-5-9                5    80.000
 MK-5-10               5    90.000
 MK-5-11               5   100.000
 MK-5-12               5   110.000
 MK-5-13               5   120.000
 MK-5-14               5   130.000
 MK-5-15               5   140.000
 MK-5-16               5   150.000
 MK-6-1                6     0.000
 MK-6-2                6    10.000
 MK-6-3                6    20.000
 MK-6-4                6    30.000
 MK-6-5                6    40.000
 MK-6-6                6    50.000
 MK-6-7                6    60.000
 MK-6-8                6    70.000
 MK-6-9                6    80.000
 MK-6-10               6    90.000
 MK-6-11               6   100.000
 MK-6-12               6   110.000
 MK-6-13               6   120.000
 MK-6-14               6   130.000
 MK-6-15               6   140.000
 MK-6-16               6   150.000
!*********************************** Marker Types ********************************************************************
!Co-dominant marker: When heterozygote F1 is present, P1 is coded as 2, F1 is coded as 1, and P2 is coded as 0; Otherwise, P1 is coded as 2, and P2 is coded as 0. 
!Dominant marker: When heterozygote F1 is present, P1 and F1 are coded as 12, and P2 is coded as 0; Otherwise, P1 is coded as 2, and P2 is coded as 0.  
!Recessive markers: When heterozygote F1 is present, P1 is coded as 2, and F1 and P2 are coded as 10; Otherwise, P1 is coded as 2, and P2 is coded as 0. 
!Missing marker is coded as -1. 
 MK-1-1                 2   0   0   2   0   0   0   2   0   2   0   0   0   0   0   2   2   0   2   0   2   2   2   2   2   2   0   0   0   0   2   0   2   2   0   2   2   2   2   0   2   0   0   2   0   0   2   2   0   0   0   2   0   2   2   2   0   0   2   2   2   0   2   0   2   0   0   0   0   2   0   2   0   0   2   2   0   0   2   0   2   2   0   0   2   2   2   2   0   0   2   2   0   2   2   2   0   2   0   2   0   0   2   2   2   2   2   2   2   0   2   0   0   2   0   2   0   2   0   2   0   2   0   0   0   0   2   2   2   0   2   0   2   0   0   0   0   2   0   2   0   0   2   0   2   0   0   2   2   2   2   2   2   0   2   0   0   0   0   2   2   0   2   2   0   0   2   0   0   2   0   0   0   0   2   2   2   2   2   2   2   0   0   0   0   0   0   2   0   2   0   0   2   0   0   2   0   0   2   0
 MK-1-2                 2   0   0   2   0   0   0   2   0   2   0   0   0   0   0   2   2   0   2   0   2   2   2   2   2   2   0   0   2   0   2   0   2   0   0   2   2   2   2   0   2   0   0   2   0   0   2   0   0   0   0   2   0   2   2   2   0   0   2   2   2   2   0   0   2   0   0   0   0   0   0   2   0   0   2   2   0   0   2   0   2   2   2   0   2   2   2   2   0   0   2   2   0   2   0   2   0   2   0   2   2   0   2   2   2   2   2   2   2   0   2   0   0   2   0   2   0   2   0   2   0   2   0   0   0   0   2   2   2   0   2   0   2   0   0   0   0   2   0   2   0   0   2   0   2   0   0   2   2   2   2   2   2   0   2   0   0   0   0   0   2   0   2   2   0   0   2   0   0   2   0   0   2   0   2   2   2   2   2   2   2   0   0   2   0   0   0   2   0   0   2   0   2   0   0   2   2   0   2   0
 MK-1-3                 2   2   0   2   0   0   0   2   0   2   0   2   0   0   0   2   2   0   2   2   2   2   2   2   2   2   0   0   2   0   2   0   0   2   0   2   2   2   2   0   2   0   0   2   0   0   2   0   0   0   0   0   0   2   2   2   2   0   2   2   2   2   0   0   2   0   0   0   0   0   0   2   0   0   2   2   0   0   2   0   2   0   2   0   2   2   2   2   0   0   2   2   0   2   0   0   0   2   0   2   2   0   2   2   2   2   2   2   0   0   2   0   0   2   0   2   2   2   0   2   0   2   0   2   0   0   2   2   0   0   0   0   2   2   0   0   0   2   0   2   0   0   2   0   2   0   0   2   0   2   2   2   2   0   2   2   0   0   0   0   2   0   2   2   2   0   2   0   0   2   0   0   2   0   2   2   2   0   2   2   2   0   0   2   0   2   0   2   0   0   2   0   2   0   0   0   0   0   2   2
 MK-1-4                 2   2   0   2   0   0   0   0   0   2   0   2   0   2   0   2   0   0   2   2   0   2   2   2   2   2   0   0   2   0   2   2   0   2   0   2   2   2   2   2   2   0   0   2   0   0   2   0   0   0   2   0   0   2   2   2   0   0   2   2   2   0   0   0   2   0   2   0   2   0   0   2   2   0   2   2   0   0   2   0   2   0   2   0   0   2   2   2   0   0   2   2   0   2   0   0   0   2   0   2   2   0   0   2   2   2   2   2   0   0   0   0   0   0   0   2   2   2   0   2   0   2   0   0   0   0   2   2   0   0   0   0   2   2   0   0   0   2   0   2   0   0   2   0   2   0   0   2   0   2   2   2   0   0   2   2   0   0   2   0   2   0   2   2   2   0   2   0   0   2   0   2   2   0   2   2   2   0   2   2   2   0   0   2   0   2   0   2   0   0   2   0   2   0   0   0   0   0   2   2
 MK-1-5                 2   2   0   2   0   0   2   0   0   2   0   2   0   2   0   2   0   0   2   2   0   2   2   2   0   2   0   0   2   0   2   2   0   2   0   2   2   2   2   2   2   0   0   2   0   0   2   2   0   2   0   0   0   2   2   0   0   0   2   2   0   2   0   0   2   0   2   0   0   0   0   2   2   0   2   0   0   2   0   0   2   0   2   0   0   2   2   2   2   0   2   0   2   2   2   0   0   2   0   2   2   0   0   2   2   2   2   2   0   0   0   0   2   0   0   2   2   2   0   2   0   2   0   0   0   0   0   2   0   0   0   0   2   2   0   0   0   2   0   2   0   0   2   0   2   0   2   2   0   0   2   2   2   2   2   0   0   0   2   0   2   0   2   2   0   0   2   0   0   2   0   2   2   0   2   2   0   0   2   2   2   0   0   0   0   2   0   2   0   0   2   0   0   0   2   0   0   0   2   2
 MK-1-6                 2   2   0   2   0   0   2   0   0   2   0   2   0   2   2   2   0   0   2   2   2   2   2   2   0   2   0   0   2   0   2   2   0   2   0   2   2   2   2   2   2   0   0   2   0   0   2   2   0   2   0   0   0   2   2   0   2   0   2   2   2   2   0   0   2   0   2   0   0   0   0   0   2   0   0   0   0   2   0   0   2   0   2   0   0   2   2   2   2   0   2   0   2   2   2   0   0   2   0   2   2   0   2   2   2   2   0   2   0   0   0   0   2   0   0   2   2   2   0   2   0   2   0   0   0   0   0   0   0   2   0   0   2   2   2   2   0   2   0   2   0   0   2   2   2   0   2   2   2   0   2   2   2   2   2   2   0   0   2   0   2   2   2   2   0   0   2   0   0   2   0   2   2   0   2   2   0   0   0   0   2   0   0   0   0   2   0   2   0   0   2   0   0   0   0   0   0   0   2   2
 MK-1-7                 2   2   0   2   0   0   2   0   0   2   0   2   0   2   2   2   2   0   2   2   2   2   2   2   0   2   0   0   2   0   2   2   0   2   0   2   2   2   2   2   2   0   2   0   0   0   2   2   0   2   0   0   0   2   2   0   2   0   2   2   2   0   0   0   2   0   2   0   0   0   0   0   2   0   0   0   0   2   0   0   0   0   2   0   0   2   2   2   2   0   2   0   2   2   2   0   0   2   0   2   2   0   2   2   2   0   0   2   0   0   0   0   0   0   0   2   2   2   0   2   0   2   0   0   0   0   0   2   0   2   0   0   2   0   2   2   2   2   2   2   2   0   2   0   2   0   2   2   2   0   2   2   2   0   2   2   2   0   2   0   2   2   2   2   2   0   2   2   0   2   0   2   2   0   2   2   0   0   0   0   2   2   0   0   0   2   2   2   0   0   2   2   0   0   0   0   0   0   2   2
 MK-1-8                 2   2   0   2   0   0   2   0   0   2   0   2   0   2   2   2   2   0   2   2   2   2   2   2   0   2   0   0   2   0   2   2   0   2   0   2   2   2   2   2   2   0   2   2   2   0   2   0   0   2   0   0   0   2   2   0   2   0   2   2   2   0   0   0   2   0   2   2   0   0   0   0   2   2   0   0   0   2   0   0   0   0   2   0   0   2   2   2   2   0   2   0   2   2   2   0   0   2   0   2   0   0   2   2   2   0   0   2   0   0   2   0   0   0   0   2   2   2   0   2   0   2   0   0   0   0   2   2   0   0   0   0   2   0   2   2   2   2   2   2   2   0   2   0   2   0   2   2   0   0   2   2   2   0   2   2   2   0   2   0   2   0   2   2   2   0   2   2   0   2   0   2   2   0   2   2   0   0   0   0   0   2   0   0   0   0   2   2   0   0   2   2   0   0   0   0   0   0   2   2
 MK-1-9                 2   2   0   2   0   0   2   0   0   2   0   2   0   2   2   2   2   0   0   2   2   2   2   2   0   2   0   0   2   0   2   2   0   2   0   2   2   2   2   2   2   0   2   2   2   0   2   0   0   2   0   0   2   2   2   0   2   0   2   2   2   0   0   2   2   0   2   0   0   0   0   0   2   2   0   0   0   0   0   0   0   0   2   0   2   2   2   2   2   0   2   0   2   0   2   0   0   2   0   2   0   0   2   2   2   0   0   2   0   0   2   0   0   0   0   2   2   2   0   2   0   2   0   2   0   0   2   0   0   0   0   0   2   0   2   2   2   2   2   2   2   0   2   0   2   0   2   2   0   0   2   2   2   0   0   2   2   0   2   0   2   0   2   2   2   2   2   2   0   2   2   2   0   0   2   2   0   0   0   0   0   2   0   0   0   2   2   0   0   2   2   0   0   0   0   0   0   0   2   2
 MK-1-10                2   2   0   2   0   2   2   0   0   0   0   2   2   2   2   2   2   0   0   0   2   2   2   2   0   2   0   0   2   0   2   2   0   2   0   2   2   2   2   2   0   0   2   0   2   0   0   2   0   2   0   0   2   2   2   0   2   0   0   2   2   0   0   2   2   0   2   0   2   0   0   0   2   2   0   0   0   0   2   0   0   0   2   0   2   2   2   2   2   0   2   0   2   0   2   0   0   2   0   2   0   0   2   2   2   0   0   2   0   2   2   0   0   0   0   2   0   2   0   0   0   2   0   2   0   0   0   0   0   0   0   2   2   0   2   2   0   0   2   2   2   0   2   0   2   0   2   2   0   0   2   0   2   0   0   2   2   2   2   0   2   0   2   2   2   2   2   2   0   2   2   2   0   0   2   2   0   0   0   0   0   2   0   0   0   2   2   2   0   2   2   0   0   0   0   0   0   0   2   2
 MK-1-11                2   2   0   2   0   2   2   2   0   0   0   2   2   2   2   2   2   0   0   0   2   2   2   2   0   2   0   0   2   0   2   2   0   2   0   2   2   2   2   2   0   0   2   0   2   0   0   2   0   2   2   0   2   2   2   0   2   2   0   2   2   2   0   2   2   0   2   0   2   0   0   0   2   2   0   0   0   0   2   0   0   2   2   0   2   2   2   2   0   0   2   0   2   0   2   0   0   2   0   2   0   0   2   0   2   0   0   0   2   0   2   0   0   0   0   0   0   2   0   0   0   0   0   2   0   0   0   0   0   0   2   2   2   0   2   2   0   0   2   0   2   0   2   0   2   2   2   2   0   0   2   0   2   0   0   0   2   2   2   0   0   0   2   2   2   2   2   2   0   2   2   2   0   0   0   2   0   2   0   0   0   2   2   0   0   2   2   2   0   2   2   0   0   0   0   0   0   0   2   2
 MK-1-12                2   0   0   2   0   2   2   2   0   0   0   2   2   2   2   2   2   2   0   0   2   2   2   2   0   2   0   0   2   0   2   2   0   2   0   2   2   2   2   2   0   2   2   2   2   0   0   2   0   2   2   0   2   2   0   0   0   2   0   2   2   2   0   2   2   0   2   0   2   0   0   0   2   2   0   0   0   2   0   0   0   2   2   0   2   2   2   2   0   0   2   0   2   0   2   0   0   2   0   2   0   0   2   0   2   2   0   0   2   0   2   0   0   0   0   0   0   2   0   0   0   0   2   2   0   0   0   0   0   0   2   0   2   0   2   2   2   0   0   0   2   0   2   0   2   2   2   2   0   0   2   2   2   0   0   0   2   2   2   0   2   0   2   2   2   2   2   2   0   2   2   2   0   0   0   2   2   2   0   0   0   0   2   0   0   2   2   0   0   2   2   0   0   0   0   0   0   0   2   2
 MK-1-13                2   0   0   2   0   2   2   2   0   0   0   2   2   2   0   2   2   2   0   2   2   2   2   2   0   2   0   0   2   0   2   2   0   2   0   2   2   2   2   2   0   2   2   2   2   0   2   2   0   2   2   0   2   2   2   0   0   2   0   2   2   2   0   2   2   0   2   0   2   0   0   0   0   2   0   0   0   2   0   2   0   2   2   0   2   2   2   2   0   0   2   0   2   0   2   0   0   2   0   2   0   0   2   2   2   2   0   0   2   0   2   2   0   0   0   0   0   2   0   0   0   0   2   2   0   0   0   0   0   0   2   0   2   0   2   2   2   0   0   0   2   2   2   0   2   2   2   2   0   0   2   2   2   0   0   2   2   0   2   2   2   2   2   2   2   2   2   2   0   2   2   2   0   0   0   2   2   2   0   0   0   2   2   0   0   2   2   0   0   2   2   0   0   0   0   0   0   0   2   2
 MK-1-14                0   0   0   2   0   2   2   2   0   0   0   2   2   2   0   2   2   2   0   2   2   0   2   2   0   2   0   0   2   2   2   2   0   2   0   2   2   2   2   2   0   2   2   2   2   2   2   2   0   0   2   0   2   2   2   0   0   2   2   2   2   2   0   2   2   0   2   0   0   0   0   0   0   2   0   0   0   2   0   2   0   2   0   0   2   2   0   2   0   0   2   0   2   0   2   0   0   2   0   2   2   0   2   2   2   2   0   2   0   0   2   0   0   0   0   0   0   2   0   0   0   0   2   2   0   2   0   0   2   0   2   0   2   2   2   2   2   0   0   0   2   2   2   0   2   2   2   2   2   0   2   2   2   0   0   2   2   0   2   2   2   2   2   2   2   2   2   0   0   2   2   2   0   2   0   2   2   2   0   0   0   2   2   0   0   2   2   0   0   2   2   0   0   0   0   0   0   0   2   2
 MK-1-15                0   0   0   0   0   2   2   2   0   0   0   0   2   2   0   2   2   2   0   0   2   0   0   2   0   2   0   0   2   2   0   2   0   2   0   2   2   2   2   2   0   2   2   2   2   2   0   2   0   0   2   0   2   2   2   0   0   2   0   2   2   2   0   2   0   0   2   0   0   0   2   0   0   2   0   0   0   2   0   2   0   2   0   0   2   2   0   2   0   0   2   2   2   0   2   0   0   2   0   2   2   0   2   2   2   2   0   2   0   0   2   0   0   0   0   2   0   2   0   0   0   2   2   2   0   0   0   0   2   0   2   0   2   2   2   2   2   0   0   0   2   0   2   0   2   2   2   2   2   0   0   2   2   0   0   0   0   0   2   2   2   0   2   2   2   2   2   0   0   2   0   0   0   2   0   2   2   2   0   0   0   2   2   0   0   2   2   0   0   2   2   0   0   2   2   0   0   0   2   2
 MK-1-16                2   0   0   0   0   2   0   2   0   0   0   0   2   2   0   2   2   2   0   0   2   0   0   2   0   2   0   0   2   2   0   2   2   2   0   2   2   2   2   2   0   2   2   0   2   2   0   2   0   0   0   0   2   2   2   0   0   2   0   2   2   2   0   2   0   0   2   0   0   0   2   0   0   2   0   0   0   2   0   2   0   2   0   2   2   2   0   2   0   0   2   2   2   0   2   0   0   2   2   2   2   0   2   2   0   2   0   2   0   0   2   0   0   0   0   2   0   2   2   0   0   2   2   0   0   0   0   0   2   0   2   0   2   2   2   2   2   0   0   0   2   0   2   0   2   2   2   2   2   0   0   2   2   0   0   2   2   0   2   2   2   0   2   2   2   2   2   0   0   2   0   0   0   2   0   2   2   2   0   0   0   0   2   0   0   2   2   0   0   2   2   0   0   2   2   2   0   0   2   2
 MK-2-1                 0   0   2   2   0   2   2   2   0   2   0   2   0   0   0   2   2   0   0   2   2   2   2   0   2   2   0   2   2   2   0   2   0   0   2   2   0   0   0   2   0   2   2   2   2   2   0   2   0   0   2   0   2   0   0   2   0   2   0   2   2   2   0   2   2   0   2   2   2   2   0   2   0   2   0   2   0   0   2   2   2   0   0   0   2   0   2   0   2   2   0   0   0   2   2   2   0   0   2   0   2   2   0   0   2   0   0   2   0   0   0   0   0   2   2   0   2   2   0   0   0   0   2   2   0   0   2   0   2   2   0   2   0   2   2   2   2   2   0   0   0   0   2   2   0   2   2   2   2   0   2   2   2   0   2   2   0   0   0   2   0   2   2   2   0   2   2   2   2   0   0   0   2   0   0   2   0   0   2   0   2   2   2   0   2   0   2   0   2   2   2   0   0   2   2   0   2   2   0   0
 MK-2-2                 0   0   2   2   2   2   2   2   0   2   0   2   0   0   0   2   2   0   0   2   2   2   2   0   2   0   0   2   2   2   0   2   0   0   2   2   0   0   0   2   0   2   2   2   2   0   0   2   0   0   2   0   2   0   2   2   2   2   0   2   2   2   0   2   2   0   2   2   0   2   0   2   0   2   0   2   0   0   2   2   2   2   0   0   2   0   2   0   0   2   0   0   0   2   2   2   2   0   2   0   2   2   0   0   2   0   2   2   0   0   0   0   2   2   2   0   2   2   0   0   0   0   2   2   2   0   2   0   2   2   0   2   0   2   2   2   2   2   0   0   0   0   2   2   0   2   2   2   2   0   2   2   2   0   2   2   0   0   0   2   0   2   0   2   0   2   2   2   2   0   0   0   0   0   0   2   2   0   2   0   2   2   2   0   2   0   2   0   2   2   2   0   0   2   2   0   2   2   0   0
 MK-2-3                 0   0   2   0   2   2   2   2   0   2   0   2   0   0   0   2   2   0   0   2   0   2   2   0   2   0   0   2   2   0   0   2   0   0   0   2   0   0   2   2   0   2   2   2   0   0   0   2   0   0   2   0   0   0   2   2   2   2   0   2   2   2   0   2   2   0   2   2   2   2   0   2   0   2   0   2   0   0   2   2   2   2   0   2   2   2   2   0   2   2   0   0   0   2   2   2   2   2   2   0   2   2   0   0   0   0   2   2   0   0   0   0   2   2   2   0   2   2   0   0   0   0   2   2   2   2   2   0   2   2   0   2   0   2   2   0   0   2   0   0   0   0   2   2   0   2   2   2   2   0   2   0   2   0   2   2   0   0   0   2   0   2   0   2   0   2   2   2   2   0   0   0   2   0   0   2   2   0   2   0   2   2   2   0   2   2   2   2   2   2   2   0   2   0   2   0   2   2   0   0
 MK-2-4                 0   0   0   0   2   2   2   2   0   2   0   0   0   0   0   2   2   2   0   2   0   2   2   2   2   0   0   2   2   0   0   2   0   0   0   2   0   0   2   2   0   0   0   2   0   0   0   2   0   0   2   0   0   0   2   2   2   2   0   2   2   2   0   2   2   0   2   2   2   2   0   2   0   0   0   2   0   0   2   0   2   0   0   2   2   2   2   0   0   2   0   0   0   2   2   2   2   2   2   2   2   2   0   0   0   0   2   2   0   2   0   2   2   0   2   0   2   2   2   0   0   0   2   2   2   2   2   0   2   2   0   2   0   2   2   0   0   2   0   0   0   0   2   2   0   2   2   2   0   0   2   0   2   0   2   2   0   0   0   2   0   2   0   2   0   2   2   2   2   0   0   0   2   0   0   2   2   0   2   0   2   2   2   0   2   2   2   2   2   2   2   0   0   0   2   0   2   2   0   0
 MK-2-5                 0   0   0   2   0   2   2   2   0   2   0   0   0   0   0   2   2   2   0   2   0   2   0   2   2   0   2   2   2   0   0   2   0   0   2   2   2   0   2   2   0   0   0   2   0   0   0   2   0   0   2   0   0   0   0   2   2   2   0   2   2   2   0   2   2   0   2   2   2   2   0   2   0   0   0   2   0   0   2   0   2   0   0   0   2   2   2   0   0   2   0   0   0   2   2   2   2   2   0   2   2   2   0   0   0   0   2   2   0   2   0   2   0   0   2   0   2   2   2   0   0   0   2   2   2   2   2   0   2   2   0   2   0   2   2   0   0   2   0   0   0   0   2   2   0   2   2   2   0   2   2   0   2   0   2   2   0   0   0   2   0   2   2   2   2   2   2   0   2   2   0   0   2   0   0   2   2   2   2   0   2   2   0   2   2   2   0   2   0   2   2   0   0   0   2   0   2   2   0   0
 MK-2-6                 0   0   0   2   0   2   2   2   2   2   0   0   0   0   0   2   2   2   0   2   2   0   0   2   2   0   2   2   2   0   0   2   0   0   2   2   0   0   2   2   0   0   0   0   0   0   0   2   0   0   2   0   0   0   0   2   2   2   0   2   2   2   0   2   0   0   2   2   2   2   0   0   0   0   0   2   0   0   2   0   2   0   0   0   2   2   2   0   0   2   0   0   0   2   2   0   2   2   0   2   2   2   0   0   0   0   2   2   0   2   0   2   0   0   2   0   2   2   2   2   0   2   2   2   2   2   2   0   2   2   0   2   0   2   0   0   0   2   2   0   2   0   2   2   0   0   2   0   0   2   2   0   0   0   0   2   0   0   0   0   0   2   2   2   2   2   2   0   0   2   0   0   0   0   0   2   2   2   2   0   2   0   0   2   2   2   0   2   0   0   2   2   0   0   0   0   2   0   0   0
 MK-2-7                 0   0   0   0   0   2   2   2   2   2   0   2   0   0   0   2   2   2   0   2   2   0   0   2   2   0   2   2   2   0   0   2   0   0   2   2   0   2   2   2   2   0   0   0   0   0   0   2   0   2   2   0   0   2   2   2   2   2   0   2   2   2   0   2   0   0   2   2   2   2   0   0   0   0   2   2   2   2   2   0   2   2   0   2   2   2   0   0   0   2   0   0   0   2   2   0   2   0   0   2   2   2   0   0   0   0   2   2   2   2   0   2   0   2   2   0   2   2   2   2   0   2   2   2   2   0   2   0   2   0   0   2   0   0   0   0   0   2   2   0   2   0   2   2   0   0   2   0   0   2   2   0   0   0   0   2   2   0   0   0   0   2   2   2   2   2   2   2   0   2   0   0   2   2   0   2   2   2   2   0   2   0   0   2   2   2   0   0   0   0   2   2   0   0   0   0   2   0   0   0
 MK-2-8                 0   0   0   0   0   2   0   2   2   2   0   2   0   0   0   2   2   2   0   2   0   0   0   2   2   0   2   2   2   2   0   2   0   0   2   2   0   2   2   2   2   0   0   2   0   0   0   0   2   2   0   0   0   2   0   2   2   2   0   0   2   2   0   2   2   0   2   2   2   2   2   0   0   2   2   0   0   2   2   0   2   2   0   2   2   2   0   0   0   0   0   0   0   2   2   0   2   0   0   2   2   0   0   0   0   0   2   2   2   2   0   2   0   2   2   2   2   2   2   2   0   2   0   2   2   0   2   2   2   0   0   2   0   0   0   2   0   2   2   0   2   0   2   0   0   0   2   0   0   2   2   0   0   0   0   2   2   0   0   0   0   2   0   2   2   2   2   2   0   2   0   0   2   2   0   2   2   2   2   0   0   0   0   2   2   2   0   2   2   0   2   2   2   0   2   0   0   0   0   0
 MK-2-9                 0   0   0   0   0   2   0   2   0   2   0   2   2   0   0   2   2   2   0   0   0   0   0   2   2   0   2   2   2   2   0   2   0   0   2   2   0   2   2   2   2   0   0   2   0   0   0   0   2   2   0   0   0   2   2   2   2   2   0   0   2   2   0   2   2   0   2   2   0   2   2   0   0   2   2   0   2   2   2   0   2   0   0   0   2   2   0   0   0   0   0   0   2   2   2   0   2   2   0   2   2   2   0   0   0   0   2   2   2   0   0   2   0   2   2   2   2   0   2   2   0   2   0   2   0   0   2   2   2   0   0   2   0   0   0   2   0   2   2   0   2   0   2   0   0   0   2   0   0   2   2   0   0   0   0   2   2   0   0   0   0   0   0   2   2   2   0   2   0   2   0   0   0   2   0   2   2   2   2   0   0   0   0   2   2   2   0   2   2   0   2   2   2   2   0   0   0   0   0   0
 MK-2-10                0   0   0   0   0   2   0   2   0   2   0   2   0   0   0   2   2   2   2   0   0   0   0   2   2   0   2   2   2   2   0   2   0   0   2   0   0   2   2   2   2   0   2   2   0   0   0   0   0   2   0   0   0   2   2   2   2   2   0   0   2   2   0   0   2   0   2   2   0   2   2   0   0   2   2   0   2   2   2   0   2   0   0   0   2   2   0   0   0   0   0   0   2   2   2   0   2   2   0   2   2   2   0   0   0   0   2   2   2   0   0   2   2   2   2   2   2   0   2   2   0   2   0   2   0   0   2   2   2   0   0   2   0   2   0   0   0   2   2   0   2   0   2   0   0   0   2   0   0   2   2   0   0   0   0   2   2   0   0   2   0   0   2   0   2   2   0   2   0   0   0   0   0   0   0   2   2   2   2   0   0   2   0   0   2   2   0   2   2   0   2   2   2   2   0   0   0   0   0   0
 MK-2-11                0   0   0   0   2   2   0   2   0   2   0   2   0   2   0   2   2   0   2   0   2   0   0   2   2   0   2   2   2   2   2   2   0   0   2   2   2   2   2   2   2   0   2   0   0   0   0   0   0   2   0   0   2   2   2   2   2   2   0   0   2   2   0   0   0   0   2   2   2   2   2   0   0   2   2   0   2   2   2   0   2   0   0   0   2   2   0   0   0   0   0   0   2   2   0   2   2   0   0   2   2   2   0   0   0   0   2   2   2   2   0   0   2   2   2   2   2   0   2   2   0   2   0   2   0   0   2   2   2   0   0   2   0   2   0   0   2   2   0   0   2   0   2   0   0   0   2   0   0   2   2   0   0   0   0   2   2   0   0   2   0   0   2   0   2   2   0   2   0   0   0   2   0   0   0   2   2   2   0   0   0   2   0   0   2   2   2   2   0   0   2   0   2   2   0   0   0   0   0   0
 MK-2-12                0   0   2   0   2   2   0   2   0   2   0   0   0   2   0   2   2   0   2   0   2   0   0   2   2   0   2   2   2   2   2   2   0   0   2   2   2   2   2   2   2   0   2   0   0   0   0   0   0   2   0   0   2   2   2   2   0   2   0   0   2   2   0   0   2   0   2   2   2   2   2   0   0   2   2   0   2   2   2   0   2   0   0   0   2   2   0   0   0   0   0   0   2   2   0   2   2   0   0   2   2   2   0   0   0   0   2   2   2   0   0   0   2   2   2   2   2   0   2   2   2   2   2   0   0   0   2   0   2   0   0   2   0   2   0   0   2   2   0   2   2   2   2   0   0   0   0   0   0   2   2   0   0   0   0   2   2   0   0   2   0   2   2   0   2   2   0   2   0   0   0   2   0   2   0   2   2   2   2   0   0   2   0   0   2   2   2   2   0   0   2   0   2   2   0   0   0   0   0   0
 MK-2-13                0   0   2   0   2   2   0   2   0   2   2   0   0   2   0   2   2   0   2   0   2   0   0   2   2   0   0   2   2   2   2   2   0   0   2   2   2   2   2   2   2   0   2   0   0   0   0   0   0   2   0   0   2   2   2   2   0   2   0   0   2   2   0   0   0   0   2   2   0   0   2   0   0   2   2   0   2   2   2   0   2   0   0   0   2   2   0   0   0   2   0   0   2   2   0   2   2   0   0   2   2   2   0   0   0   0   2   2   2   0   0   0   0   2   2   2   0   2   2   2   2   2   2   0   2   0   2   2   2   0   0   2   0   2   2   0   2   2   0   2   2   2   2   0   0   0   0   0   0   2   2   0   0   0   2   2   2   0   0   2   0   2   2   2   2   2   0   2   0   0   0   2   0   2   2   2   2   2   2   0   0   2   0   0   2   2   2   2   0   0   2   2   2   0   0   0   0   0   0   0
 MK-2-14                0   0   2   0   2   2   0   2   0   2   2   0   0   2   0   2   2   0   2   0   2   0   0   2   2   0   0   2   2   2   2   2   0   0   2   2   2   2   2   2   2   0   2   0   0   0   0   0   0   2   0   0   2   2   2   2   0   2   0   0   2   2   2   0   0   0   2   0   0   0   2   0   0   2   2   0   2   2   2   2   2   0   0   0   2   2   0   0   0   2   0   2   2   2   0   0   2   0   0   2   2   2   0   0   0   0   2   2   2   2   0   0   0   2   2   2   0   2   2   2   2   2   2   0   2   0   2   2   2   0   0   2   0   2   2   0   2   2   0   2   2   2   2   0   0   0   0   0   0   2   2   2   0   0   2   2   2   0   0   2   0   2   2   2   2   2   0   2   0   0   0   2   0   2   2   2   2   2   2   2   0   2   0   0   2   2   2   2   0   0   2   2   2   0   0   0   0   2   0   0
 MK-2-15                2   0   2   0   0   2   0   2   2   2   2   0   0   2   0   2   2   0   2   0   2   0   0   2   2   0   0   2   2   0   2   2   0   0   2   2   2   2   2   2   0   0   2   0   0   0   0   0   0   2   0   0   0   2   2   2   0   2   0   0   2   2   2   0   0   0   2   0   2   0   2   0   0   2   2   0   2   2   2   2   2   0   0   0   2   2   0   0   0   2   0   2   2   0   0   0   2   0   2   2   2   2   0   0   0   0   2   2   2   2   0   0   0   2   2   2   0   2   2   2   0   0   2   0   2   0   2   2   2   0   0   2   0   2   2   0   2   0   0   2   2   0   0   0   0   2   0   0   0   2   2   2   0   0   2   2   2   0   0   2   0   2   2   2   0   2   0   2   0   0   2   2   2   0   2   0   2   2   2   2   0   2   0   2   2   2   2   2   0   0   2   2   2   0   2   2   0   2   0   0
 MK-2-16                2   0   2   0   2   0   0   2   2   2   2   0   0   2   0   2   2   0   0   0   2   0   0   2   0   0   0   2   0   2   2   2   0   0   2   2   2   2   2   2   0   0   2   0   0   0   0   0   0   2   0   0   0   2   2   2   0   2   0   0   2   2   2   0   0   0   2   2   2   0   2   0   0   2   2   0   2   2   2   2   2   0   0   0   2   2   0   0   0   0   0   2   2   0   0   0   2   0   2   2   2   2   0   0   0   0   2   2   2   2   0   0   0   2   2   2   0   2   2   2   0   0   2   0   2   0   2   2   2   2   2   2   0   2   2   2   2   0   0   2   2   0   0   0   0   2   2   0   0   2   2   2   0   0   2   2   2   0   0   2   0   2   2   2   2   2   0   2   0   0   2   2   2   0   2   0   2   2   2   2   0   2   0   2   2   2   2   2   0   0   2   2   2   0   2   2   0   2   0   0
 MK-3-1                 2   0   0   0   2   2   0   0   2   0   2   0   0   2   0   2   2   2   2   0   0   0   0   2   2   0   0   0   2   2   0   2   0   2   0   2   2   0   2   0   2   2   0   0   2   0   0   2   0   0   0   2   2   2   2   2   0   2   0   2   0   2   2   2   2   0   2   2   0   0   0   2   2   0   0   2   0   2   2   2   2   0   2   0   2   0   2   2   2   2   0   2   0   0   2   2   0   2   0   2   2   0   2   0   0   2   2   2   2   0   2   2   2   0   0   0   2   0   2   2   0   2   2   2   2   0   2   2   2   2   2   2   2   0   0   0   0   2   2   2   0   2   2   0   2   2   0   0   2   2   0   0   2   2   0   0   2   0   2   0   2   2   2   2   0   2   2   0   2   0   2   0   0   0   2   2   0   2   0   2   0   2   0   0   2   2   2   0   0   0   2   2   0   0   0   0   0   0   2   0
 MK-3-2                 2   0   0   0   2   2   0   2   2   0   2   0   0   2   0   2   2   2   0   0   0   0   0   2   2   0   0   0   2   2   0   2   0   2   0   2   2   0   2   0   2   0   0   0   2   0   2   2   0   0   0   2   2   2   2   2   0   2   2   2   0   2   2   2   2   0   2   0   0   2   0   2   2   0   0   2   0   2   2   2   0   0   2   0   2   0   2   2   2   2   2   2   0   2   2   2   0   2   0   2   2   0   2   0   0   2   2   2   2   2   2   2   0   0   0   0   2   0   2   2   0   2   2   2   2   0   2   2   2   2   2   2   2   0   0   0   0   2   2   2   0   2   2   0   2   2   0   0   0   2   0   0   2   2   2   0   2   0   2   0   2   2   2   2   0   0   2   0   2   0   2   0   0   2   2   2   0   2   0   2   0   2   0   0   2   2   2   0   0   0   2   2   0   0   0   0   0   0   2   0
 MK-3-3                 2   0   0   0   2   2   0   2   2   0   2   0   0   2   2   2   2   2   0   0   0   0   0   2   2   2   0   2   0   2   0   2   0   2   0   2   2   0   2   0   2   0   0   0   2   0   2   2   0   0   0   2   2   2   2   2   0   2   2   2   0   0   2   2   2   0   2   0   0   2   0   2   2   0   0   2   0   2   2   2   2   0   0   0   0   0   2   2   2   2   2   0   0   0   2   2   2   2   2   2   0   0   2   0   0   2   2   2   2   2   2   2   0   0   0   0   2   0   2   2   0   2   2   2   2   2   2   2   2   2   2   2   2   0   0   0   0   2   0   2   2   0   2   0   2   2   0   0   0   2   0   2   2   2   2   0   2   0   2   0   2   2   2   2   0   0   0   0   2   0   2   0   0   2   2   2   0   2   0   0   0   2   0   0   2   2   2   0   0   0   2   2   0   0   2   0   0   2   2   0
 MK-3-4                 2   2   0   0   0   2   0   0   2   0   2   0   0   2   2   0   2   2   0   0   0   0   0   2   2   2   0   2   0   2   0   2   0   2   0   2   2   0   2   0   2   0   0   0   2   0   2   2   0   0   0   2   2   0   2   2   0   2   2   2   0   0   0   2   0   0   0   0   0   2   0   2   2   0   0   2   0   2   2   2   2   0   0   0   0   2   2   2   0   2   0   0   0   0   2   2   2   2   2   2   0   0   2   0   0   2   2   2   2   2   2   2   0   0   2   0   2   0   2   2   0   2   2   2   2   2   2   2   2   2   2   2   2   0   0   0   0   2   0   2   2   0   2   0   2   2   0   0   0   2   0   2   2   2   2   0   2   0   2   0   2   2   2   2   0   0   0   2   2   2   2   0   0   0   2   2   0   2   0   0   0   0   0   2   2   2   2   0   0   0   2   2   0   0   0   0   0   2   2   0
 MK-3-5                 2   2   0   0   0   2   0   0   2   2   2   0   0   2   2   0   2   2   0   0   2   0   0   2   2   2   0   2   0   2   0   2   0   2   0   2   2   0   0   0   2   0   0   0   2   0   2   2   0   0   0   2   2   0   2   2   0   2   2   2   0   0   2   2   0   0   0   0   0   2   0   2   2   0   0   2   0   2   2   2   2   0   0   0   0   2   2   2   0   2   0   0   0   0   2   2   2   2   2   2   0   0   2   2   0   2   2   2   2   2   2   2   0   2   2   0   2   0   0   2   0   2   2   2   2   2   0   2   2   2   2   2   2   0   0   0   0   0   2   2   2   0   2   0   2   2   0   0   0   2   0   0   0   2   0   0   2   0   2   0   0   2   2   2   0   0   0   2   2   2   2   0   0   0   2   2   0   2   0   0   0   0   0   2   2   2   2   0   0   0   2   2   0   0   0   0   2   2   2   0
 MK-3-6                 0   2   0   0   0   2   0   0   2   2   0   0   0   2   2   0   2   0   0   0   2   0   0   2   2   0   0   2   0   2   0   0   0   2   0   2   2   2   0   0   0   0   0   0   2   0   2   0   0   0   0   2   2   0   2   2   0   0   2   2   0   0   2   0   0   0   0   0   0   2   0   2   2   2   0   2   0   2   2   2   0   0   2   0   0   2   0   2   0   2   0   2   0   0   0   2   2   2   2   2   0   0   2   2   0   2   2   2   2   0   2   0   0   2   0   0   2   0   0   2   0   2   2   0   2   0   0   2   2   0   0   2   2   0   0   2   0   0   2   2   2   0   2   0   2   2   0   2   0   2   0   0   0   2   2   0   2   0   2   0   0   2   2   2   0   0   0   2   2   2   2   0   0   0   0   2   2   2   0   2   0   0   0   2   0   2   2   0   0   0   2   2   2   0   0   0   2   2   2   0
 MK-3-7                 0   2   0   0   0   2   0   0   2   2   0   2   2   2   2   0   2   0   0   0   2   0   0   2   2   0   2   2   0   2   0   0   0   2   0   0   2   2   0   2   0   0   0   0   2   0   2   2   0   0   0   2   2   0   2   2   0   0   2   2   0   0   2   2   0   0   0   0   2   2   0   2   2   2   2   2   0   2   2   2   0   0   2   0   0   2   2   2   0   2   0   0   0   2   0   2   2   2   0   2   0   0   2   2   0   2   2   2   2   0   2   0   0   2   2   2   2   0   0   0   0   2   2   0   2   0   0   2   2   0   0   2   2   0   0   2   0   0   2   2   2   0   2   0   2   2   0   2   0   2   0   0   2   0   2   0   2   0   2   0   0   2   2   2   0   0   2   2   2   2   2   0   0   0   2   2   2   2   0   2   0   0   0   2   0   2   2   0   0   0   2   2   2   0   0   0   2   2   2   0
 MK-3-8                 0   2   0   0   0   2   2   0   2   2   0   2   2   2   2   2   2   0   0   2   2   0   0   2   2   0   2   2   0   2   0   0   0   2   0   0   2   2   0   2   2   0   2   0   2   0   2   2   0   0   2   2   2   0   2   2   0   0   2   2   0   0   2   2   0   0   0   0   0   2   0   2   2   2   2   2   0   2   0   2   0   0   2   0   0   2   0   2   0   2   0   0   2   2   0   2   2   2   0   2   0   0   2   2   0   2   2   2   2   0   2   0   0   2   2   0   2   0   0   0   0   2   2   0   2   0   2   2   2   0   0   2   2   0   0   0   0   0   2   2   2   0   2   0   2   2   0   2   0   0   0   0   2   0   2   0   2   0   2   0   0   2   2   2   0   0   0   2   2   2   0   0   0   0   2   2   2   2   0   2   0   2   0   2   0   2   2   0   0   0   2   2   2   0   0   0   2   2   2   0
 MK-3-9                 0   2   0   0   0   2   2   0   0   2   0   2   0   2   2   2   2   0   0   2   2   0   0   2   2   0   2   2   0   2   0   0   0   2   0   0   2   2   0   0   2   0   2   0   2   0   2   2   0   0   2   2   2   0   2   2   0   0   2   2   0   0   2   2   0   0   0   0   0   2   0   2   2   2   2   2   0   2   0   2   0   0   2   0   0   2   0   2   0   2   0   0   2   2   0   2   2   2   0   2   0   0   2   2   0   2   2   2   2   0   2   0   0   2   2   2   2   2   0   0   0   2   2   0   2   0   2   2   2   0   0   2   2   0   0   0   0   0   2   2   2   2   2   0   2   2   0   2   0   0   0   0   2   0   2   0   2   0   0   0   0   2   2   2   2   2   0   2   2   2   2   0   0   0   2   2   2   2   0   2   0   2   0   2   0   2   2   0   0   0   2   2   2   0   0   0   2   2   2   0
 MK-3-10                0   2   0   0   0   2   2   0   0   2   0   2   0   2   2   2   0   0   2   2   2   0   0   0   2   0   2   2   0   2   0   0   0   2   0   0   2   2   0   0   2   0   2   2   2   0   2   2   0   0   2   2   2   0   2   2   0   0   2   2   0   0   2   2   0   0   0   0   0   2   0   2   2   2   2   2   0   2   2   2   0   0   2   0   0   2   0   0   0   2   0   2   2   2   0   2   2   2   0   0   0   0   2   2   0   2   2   2   2   0   2   0   0   2   2   2   2   2   0   0   0   2   2   0   2   0   2   2   2   0   0   2   2   0   0   0   0   0   2   0   2   2   2   0   2   2   0   0   0   0   0   0   2   0   2   0   2   0   0   0   0   0   2   2   2   2   0   2   2   2   2   0   0   0   2   2   0   2   0   2   0   2   0   2   0   2   2   0   2   0   2   2   2   0   0   0   2   2   2   0
 MK-3-11                0   2   2   0   0   2   2   0   0   2   0   2   0   2   2   0   0   0   2   2   2   0   0   0   2   0   2   0   0   2   0   0   0   2   0   0   2   2   0   0   2   0   0   2   2   2   0   2   0   0   2   2   2   0   2   2   0   0   2   2   0   0   2   2   0   0   0   0   0   2   0   2   2   2   2   2   0   2   2   2   0   0   2   0   0   2   0   0   0   2   0   2   2   2   0   2   2   2   0   0   0   0   2   2   0   2   2   2   2   0   2   0   0   0   2   2   0   2   0   0   0   2   2   0   2   0   2   2   2   0   0   2   2   0   0   2   2   0   2   0   2   2   2   0   2   2   0   0   0   0   0   0   2   0   2   0   2   0   0   0   0   0   2   2   0   2   0   2   2   2   2   0   0   0   2   2   0   2   0   2   0   2   0   2   0   2   2   2   2   0   2   0   2   0   0   0   0   2   2   2
 MK-3-12                0   2   2   0   0   2   2   0   0   2   0   2   2   2   2   0   0   0   2   2   2   0   0   0   2   0   2   0   0   2   0   2   0   0   0   0   2   2   0   0   2   0   0   0   2   2   0   2   0   0   2   2   2   0   2   2   0   0   2   2   2   0   2   2   0   0   0   0   0   0   0   2   2   0   2   2   0   2   2   2   2   0   2   0   0   2   2   0   0   2   0   2   2   2   0   2   2   2   0   0   0   0   2   2   0   2   2   2   2   0   2   0   0   0   2   2   0   0   0   0   0   0   2   0   2   0   0   2   0   2   0   2   2   0   0   2   2   0   2   0   2   2   2   0   2   2   0   0   0   0   0   0   2   0   2   0   2   0   0   2   0   0   2   2   0   2   0   2   2   2   2   0   0   0   0   2   0   2   0   2   0   2   0   0   0   2   2   2   2   2   2   0   2   0   0   0   0   2   2   2
 MK-3-13                0   2   2   0   0   2   2   0   0   0   0   2   2   0   2   0   0   0   2   2   2   0   0   0   2   2   2   0   0   2   0   2   0   0   0   0   2   2   0   0   2   2   0   0   2   2   0   2   0   0   2   2   2   0   2   0   2   0   2   2   2   0   2   2   0   0   2   0   0   2   0   2   2   0   2   2   0   2   2   2   2   0   2   0   0   2   2   0   0   2   2   0   2   2   0   2   2   0   2   0   0   0   2   2   0   2   2   2   2   0   2   0   0   0   2   2   0   0   0   0   0   0   2   0   2   0   0   2   0   0   0   2   0   0   0   0   2   0   2   0   2   2   2   0   2   2   0   0   0   0   0   0   2   0   2   0   2   0   0   2   0   0   0   2   0   2   0   2   2   2   0   0   0   0   0   2   0   2   0   2   0   2   0   0   0   2   2   2   2   2   2   0   2   0   0   2   0   2   2   2
 MK-3-14                0   2   2   2   0   2   2   0   0   0   0   2   2   0   2   0   0   0   2   2   2   0   0   2   2   2   2   0   0   2   0   2   0   0   0   0   2   2   0   2   2   2   0   2   2   2   0   2   0   0   2   2   2   0   2   0   2   2   2   2   0   0   2   2   0   0   2   2   0   2   0   2   2   0   2   2   0   2   2   2   2   0   2   0   0   2   2   0   0   2   2   0   2   2   0   2   2   0   2   2   0   0   2   2   0   2   2   2   2   0   2   0   0   2   2   2   0   0   0   0   0   0   2   0   2   0   0   2   0   0   0   0   0   0   0   0   2   0   0   0   2   2   2   0   2   2   0   0   0   0   0   0   2   0   2   0   2   0   0   2   0   0   0   2   0   2   0   2   2   0   0   0   0   0   0   0   0   2   0   2   0   2   0   0   0   2   2   2   0   2   2   0   2   0   0   2   0   2   2   2
 MK-3-15                0   0   2   2   0   2   0   2   0   0   0   2   2   0   2   0   2   0   2   2   2   0   0   2   2   0   2   2   0   2   0   2   0   0   0   0   2   0   2   2   2   2   0   2   2   2   0   2   0   0   2   2   2   0   2   2   2   2   2   2   0   0   2   0   0   0   2   2   0   2   0   2   2   0   0   2   0   2   2   2   2   0   2   0   0   2   0   0   0   2   2   0   2   2   0   2   2   0   2   2   0   0   2   2   0   2   2   2   2   2   2   0   0   2   2   2   0   0   0   0   0   0   2   0   2   0   0   2   0   0   0   0   0   0   0   0   2   0   0   0   2   2   2   2   2   2   0   2   0   0   0   0   2   0   2   2   0   0   2   2   0   0   0   2   0   2   0   0   2   0   0   0   0   0   0   0   0   0   0   2   0   2   0   0   0   2   2   2   0   2   2   0   2   0   0   2   0   2   2   2
 MK-3-16                0   0   0   2   0   2   0   2   0   0   0   2   2   0   2   0   2   0   2   2   0   0   0   2   2   0   2   2   2   2   0   2   0   0   0   0   2   0   2   2   2   2   0   2   2   2   0   2   0   0   2   2   2   0   2   2   2   2   2   2   0   0   2   0   2   0   2   2   0   2   0   2   2   0   0   2   0   0   2   2   2   2   2   0   0   2   0   0   0   2   2   0   2   2   0   2   2   0   0   2   0   0   2   2   0   2   2   2   2   0   2   2   0   2   2   2   0   0   0   0   0   0   2   0   2   0   0   2   0   0   0   0   0   0   0   0   2   0   0   0   2   2   0   2   2   2   0   2   0   0   0   0   2   0   2   2   0   0   0   2   0   0   0   2   0   2   0   0   2   0   0   0   0   0   0   0   0   0   0   2   0   2   0   0   0   0   2   2   0   2   2   0   2   2   0   2   0   0   2   2
 MK-4-1                 2   0   2   2   2   0   2   2   2   0   2   2   0   0   0   0   2   0   2   0   2   2   0   2   0   0   2   2   0   2   0   2   0   2   0   2   2   2   2   0   0   0   0   0   0   2   2   0   0   0   0   2   2   0   0   0   0   0   2   0   0   2   0   0   0   2   0   0   2   0   2   0   0   2   2   0   0   0   2   0   0   2   2   0   2   2   0   0   2   2   0   0   2   2   0   2   2   0   0   2   2   0   2   2   0   2   2   2   0   0   0   0   2   2   0   2   2   2   2   0   0   0   2   0   0   2   0   0   0   2   0   2   2   2   0   0   0   2   2   2   0   2   0   0   2   2   2   0   2   2   0   0   2   0   2   2   2   2   2   2   0   2   0   0   2   2   2   2   0   0   2   2   2   0   2   2   2   0   2   2   2   0   0   0   0   0   0   0   0   2   2   2   0   2   0   2   0   2   2   0
 MK-4-2                 2   0   2   2   2   0   2   2   2   0   2   2   0   0   0   0   2   0   2   0   2   2   0   2   0   0   2   2   0   2   0   2   0   2   0   2   2   2   2   0   2   0   0   0   0   0   2   0   0   0   0   2   0   0   0   0   0   0   2   0   0   2   0   0   0   2   0   0   0   0   2   0   0   2   2   0   0   0   2   0   0   0   2   0   2   2   0   0   2   2   0   2   2   2   0   2   2   0   0   2   2   2   0   2   0   2   0   2   0   0   2   0   2   2   0   2   2   2   2   0   0   0   0   0   0   2   0   0   0   2   0   2   2   2   2   0   0   2   2   2   0   2   0   0   2   2   2   2   2   2   0   0   2   0   0   2   2   2   2   2   0   2   0   0   2   2   2   2   0   0   2   0   2   0   2   2   2   0   2   2   2   0   0   0   0   0   2   0   0   2   2   2   0   2   0   2   0   2   2   0
 MK-4-3                 2   0   2   2   2   0   2   2   2   2   2   2   0   0   0   0   2   0   2   0   2   2   0   2   0   0   2   2   0   2   0   2   0   2   0   2   2   2   2   0   0   0   0   0   0   0   2   0   0   0   0   2   0   0   2   2   0   0   2   0   0   2   0   0   0   2   0   0   0   2   2   0   0   0   2   0   0   0   2   0   0   0   2   0   2   2   0   0   2   2   0   2   2   2   0   2   2   0   0   2   2   0   2   0   0   0   0   2   0   0   0   0   2   2   0   0   2   2   2   0   0   0   0   0   0   2   0   0   0   2   0   2   2   2   2   0   0   2   2   2   0   2   0   0   2   0   2   2   2   2   0   0   0   0   0   2   2   2   2   2   0   2   0   0   2   2   2   2   0   0   0   2   2   0   2   0   2   0   2   2   2   0   0   0   0   0   2   0   0   2   2   2   0   2   0   2   0   2   2   2
 MK-4-4                 2   0   2   2   2   0   2   2   2   2   2   2   0   0   0   0   2   0   2   0   2   0   0   2   0   0   2   2   0   2   0   2   0   2   0   2   2   2   2   0   0   0   0   2   2   0   2   0   0   0   0   0   0   0   0   2   0   0   2   0   2   2   0   0   0   2   0   0   0   0   2   0   0   0   2   0   0   0   2   0   0   0   2   0   2   2   0   0   2   2   0   2   2   2   0   2   2   0   0   2   2   0   2   2   0   0   0   2   0   0   0   0   2   0   0   2   2   0   2   0   0   0   0   0   0   2   0   2   0   2   2   2   2   2   2   0   0   2   2   2   0   2   0   0   2   0   2   2   2   2   0   2   0   0   0   2   2   2   2   2   0   2   0   0   2   2   2   2   0   2   0   2   2   0   2   0   2   0   2   2   2   0   0   0   0   0   2   0   0   0   2   2   0   2   0   2   0   2   2   2
 MK-4-5                 2   0   0   2   0   0   2   2   2   2   0   2   0   0   0   2   2   2   2   0   2   0   0   2   0   0   2   2   0   2   0   2   0   2   0   2   2   2   0   0   0   0   0   0   2   0   2   0   0   0   2   0   0   0   0   2   0   0   2   0   2   2   0   0   0   2   0   0   0   0   0   0   0   0   2   0   0   0   0   0   0   0   2   0   0   0   0   0   2   2   0   2   2   2   0   2   0   0   0   2   2   0   2   2   0   2   0   2   0   0   0   2   2   2   0   2   0   0   2   0   0   0   0   0   0   2   0   2   0   2   2   2   2   2   2   0   0   2   2   2   0   2   0   0   2   0   2   2   2   2   0   2   2   0   0   2   2   2   2   0   0   2   0   0   2   2   2   2   0   2   2   2   2   0   2   0   2   0   2   2   2   0   0   0   0   0   2   0   0   0   2   2   0   2   0   2   0   2   2   2
 MK-4-6                 2   0   0   2   0   0   2   2   2   2   0   2   0   2   0   2   2   2   2   0   0   0   0   2   0   0   2   2   0   2   0   2   0   2   0   2   2   2   0   0   0   0   0   0   2   0   2   2   2   0   2   0   0   0   0   0   0   0   2   0   2   2   0   0   0   2   0   0   2   0   0   0   0   0   2   2   0   0   0   0   0   0   2   0   0   0   0   0   0   2   0   2   0   2   0   2   0   0   0   2   2   0   2   2   0   0   0   2   0   0   0   2   2   2   0   0   0   0   2   0   0   0   0   0   0   2   0   2   0   2   2   2   2   2   2   0   0   2   2   2   0   2   0   0   2   0   2   2   2   2   0   2   2   0   0   0   2   2   2   0   0   2   0   0   2   2   2   2   0   2   2   2   2   0   2   0   2   0   2   0   2   0   0   0   0   0   2   0   0   0   2   2   0   2   0   2   0   2   2   2
 MK-4-7                 2   0   0   2   2   0   2   2   2   2   0   2   0   2   0   2   2   2   2   0   2   0   0   2   2   0   2   2   0   2   0   2   0   2   0   2   2   2   0   0   0   0   0   0   2   0   2   2   2   0   2   0   0   2   2   0   0   0   2   0   2   2   0   0   0   2   0   0   2   0   0   0   0   0   2   2   0   0   0   0   0   2   2   0   0   0   2   0   0   2   2   2   2   2   0   2   0   2   0   2   2   0   2   2   0   0   0   2   0   0   0   2   2   2   0   0   0   0   0   0   0   0   0   0   0   2   0   2   0   2   2   2   2   2   2   0   0   2   2   2   0   2   0   0   2   0   2   2   2   2   0   2   2   0   0   0   2   2   2   0   0   0   0   0   2   2   2   2   0   2   2   2   2   0   2   0   2   0   2   0   2   0   0   0   0   0   2   2   0   0   2   2   0   2   0   2   0   2   2   2
 MK-4-8                 2   0   2   2   2   0   2   2   2   2   0   2   0   2   0   2   2   2   0   0   2   0   0   0   2   2   2   2   0   2   0   2   0   2   0   2   2   2   0   2   0   0   0   0   2   0   2   2   2   0   2   0   0   0   2   0   0   0   2   0   2   2   0   0   2   2   0   0   2   0   0   0   0   2   2   0   0   0   0   2   0   2   2   0   0   0   2   0   0   2   2   2   2   2   0   2   0   2   0   2   2   0   2   2   0   0   0   2   0   0   0   2   2   2   0   0   0   0   0   0   0   0   0   2   2   2   0   0   0   2   2   2   2   2   0   0   0   2   2   2   2   2   0   0   0   0   2   2   2   2   0   2   2   0   0   0   2   2   2   0   0   0   0   0   2   2   2   2   2   0   2   2   2   0   2   0   2   0   0   2   2   0   0   0   0   0   2   2   0   0   2   2   0   2   0   2   0   2   2   2
 MK-4-9                 2   0   2   2   2   0   2   2   2   2   0   2   0   2   0   2   2   2   0   0   2   0   0   2   2   2   2   2   0   2   0   2   0   2   0   2   0   2   0   2   0   0   0   0   2   0   2   2   2   2   2   0   0   0   2   0   0   0   2   0   2   2   0   2   2   2   0   2   2   0   0   2   0   2   0   0   0   0   0   2   0   2   2   0   0   2   2   0   0   0   0   0   2   2   0   2   0   2   0   2   2   0   2   2   0   0   0   2   0   0   0   2   2   2   0   0   0   0   0   0   0   0   0   2   2   2   0   0   0   0   2   2   2   2   0   0   0   2   2   2   2   2   0   0   0   0   2   0   2   2   0   2   2   0   0   0   2   2   2   0   0   0   0   2   2   2   2   2   2   0   0   2   2   0   2   0   2   0   0   2   2   0   0   0   0   0   2   2   0   0   2   2   2   2   0   2   0   2   2   2
 MK-4-10                2   0   2   2   2   0   2   2   2   0   0   2   0   0   0   2   2   2   0   0   2   0   0   2   2   2   2   0   0   2   0   2   0   2   0   2   0   2   0   2   0   2   0   0   2   0   2   0   2   2   2   0   0   0   2   0   2   2   2   0   2   2   0   2   2   2   0   2   2   0   0   2   0   2   0   0   0   0   0   2   0   2   2   0   0   2   2   0   0   0   0   0   2   0   0   2   0   2   0   2   0   0   2   2   0   0   0   2   0   0   0   2   2   2   0   0   0   0   0   0   0   0   0   2   2   2   0   0   0   2   2   2   2   2   0   0   0   2   2   2   2   2   0   0   0   0   2   0   2   2   0   2   2   0   0   0   2   2   2   0   0   0   0   2   0   2   2   2   2   2   0   2   2   2   2   0   2   0   0   2   2   0   2   0   2   0   2   2   0   0   2   2   2   2   0   2   0   2   2   2
 MK-4-11                0   0   2   2   2   0   2   2   2   0   0   2   0   0   2   2   2   2   0   0   2   2   0   2   2   0   2   2   0   0   2   2   0   2   0   2   0   0   0   2   0   2   0   0   2   0   2   0   2   2   2   2   0   0   2   0   2   2   2   0   2   2   0   2   2   2   0   2   2   0   0   2   0   2   0   0   2   0   0   2   0   2   2   0   0   2   2   2   0   2   0   0   2   0   0   2   2   2   0   2   0   0   2   2   0   0   0   2   0   0   0   2   0   2   0   0   0   0   0   0   0   0   0   0   0   2   2   0   0   2   0   2   2   2   0   0   0   2   2   2   2   2   0   0   0   0   2   0   2   2   0   2   2   0   0   2   2   2   2   0   0   0   0   2   0   2   2   2   2   0   0   2   2   0   2   0   2   0   0   2   2   0   2   0   2   0   2   2   0   0   0   2   2   2   0   2   0   2   2   2
 MK-4-12                2   0   2   2   2   0   2   2   2   0   2   2   0   0   2   0   0   2   0   0   0   2   0   2   2   0   0   2   0   0   2   2   0   2   0   2   2   0   0   2   0   2   0   0   2   0   2   0   2   2   2   2   0   0   2   0   0   0   2   0   2   2   0   2   2   2   0   2   2   0   0   2   0   2   0   0   2   2   0   0   0   2   2   0   0   2   2   0   0   2   0   0   2   2   0   2   2   2   0   2   0   0   2   2   0   0   0   2   0   0   0   2   0   2   0   2   0   0   0   0   0   0   0   0   0   2   2   0   0   0   0   2   2   2   0   0   0   2   2   2   2   2   0   0   0   0   2   0   2   2   0   0   2   0   0   0   2   2   0   0   0   2   0   2   0   2   2   2   2   0   0   2   2   0   2   0   2   0   0   2   2   0   2   0   2   0   2   2   0   0   0   2   2   2   0   2   0   0   2   2
 MK-4-13                2   2   2   2   2   0   2   2   2   0   2   0   0   0   2   0   0   2   0   0   0   2   0   0   2   0   0   2   0   0   2   2   0   2   0   2   2   0   0   2   0   2   0   0   2   0   0   0   2   2   2   2   0   0   2   0   0   0   2   0   2   2   0   2   2   2   0   2   2   0   0   2   2   2   0   2   2   0   0   0   0   2   2   0   0   2   2   0   0   2   0   0   2   2   0   2   2   2   0   2   2   0   0   0   0   0   2   2   0   0   0   2   0   2   0   2   0   0   0   0   2   0   0   0   0   2   2   2   0   0   0   2   0   2   0   2   0   2   2   2   2   2   0   0   0   0   2   2   2   0   0   0   2   0   0   0   2   2   0   0   2   2   0   2   0   2   2   2   2   0   2   2   0   0   2   0   2   0   0   2   2   2   2   0   2   0   2   2   0   0   2   2   2   2   2   2   0   0   2   2
 MK-4-14                2   2   2   0   2   2   2   2   2   0   2   0   0   0   2   0   0   2   0   0   0   2   2   2   2   0   2   2   0   0   2   2   0   2   0   2   2   0   0   0   0   2   0   0   2   0   0   0   2   2   2   2   0   0   2   0   0   2   2   0   2   2   0   2   2   2   0   2   2   0   0   2   2   2   2   0   2   2   0   0   0   2   2   0   0   2   2   0   0   2   0   0   2   2   0   2   2   2   0   2   0   0   0   0   0   0   2   2   0   0   0   2   0   0   0   2   0   0   0   0   2   0   2   0   0   2   2   2   0   0   0   2   0   2   0   0   0   2   2   2   2   2   0   0   0   0   2   2   2   0   0   0   2   0   0   0   0   2   0   0   2   2   0   2   0   0   2   2   2   0   2   2   0   0   2   0   2   0   0   2   0   2   2   0   2   0   2   2   0   0   2   2   2   2   2   2   0   0   2   2
 MK-4-15                0   2   2   0   2   2   0   2   2   0   2   0   2   0   2   2   0   2   0   0   0   0   2   2   2   0   2   0   0   0   2   2   2   2   0   2   2   0   0   0   0   2   2   0   2   0   0   0   2   2   0   2   0   0   2   0   0   2   2   0   2   2   0   2   2   2   0   2   2   0   0   2   2   2   2   0   2   2   2   0   0   2   2   0   0   2   2   0   0   2   0   0   2   2   0   2   2   2   0   2   0   0   0   0   0   0   2   2   0   0   0   2   0   0   0   2   0   0   0   0   2   0   2   0   0   0   2   2   0   0   0   2   0   2   0   0   0   2   2   2   0   2   0   2   2   0   2   2   2   0   2   0   2   2   0   0   0   2   0   0   2   2   0   2   0   0   2   2   2   0   2   2   0   0   2   0   2   0   0   2   2   2   2   0   2   2   2   2   0   0   2   2   2   2   0   2   0   0   2   2
 MK-4-16                0   0   2   0   2   2   0   2   2   2   2   0   2   0   2   2   0   2   0   2   0   0   2   2   2   0   2   0   0   0   0   0   2   2   0   2   2   0   0   2   0   2   2   0   2   0   0   0   2   2   0   2   0   0   2   0   0   2   2   0   2   2   0   2   0   2   0   2   2   0   2   2   2   2   2   0   2   2   2   0   0   2   2   0   0   2   2   2   0   2   0   0   0   2   0   2   2   0   0   2   0   0   0   0   2   0   2   2   0   0   2   2   2   0   0   2   0   0   0   0   2   0   0   0   0   2   2   2   0   0   0   2   0   2   0   0   0   2   2   2   0   2   0   2   2   0   2   2   2   0   2   0   2   2   2   2   0   2   0   0   2   2   0   2   0   0   2   2   2   0   2   0   0   0   2   0   2   0   0   2   2   2   2   0   2   0   2   2   0   0   2   2   2   2   0   2   2   0   2   2
 MK-5-1                 2   0   2   2   0   2   0   0   2   2   2   2   0   0   0   0   0   0   0   2   0   2   0   0   2   0   2   2   2   0   2   0   0   0   2   2   2   0   2   2   0   0   2   0   0   2   0   2   2   0   2   0   0   0   2   2   2   0   0   2   0   2   0   2   2   0   2   2   2   2   2   0   2   0   2   2   2   0   2   0   0   0   2   2   2   0   2   2   2   2   0   2   0   0   0   2   2   2   0   2   0   2   2   0   2   2   2   2   0   2   0   0   0   0   2   0   2   2   2   2   0   2   0   0   2   0   2   2   0   0   2   0   0   0   2   0   2   0   0   2   0   0   0   2   0   2   0   2   2   2   0   0   0   2   2   0   0   2   2   2   2   0   0   2   2   2   2   0   2   2   2   2   2   0   2   2   2   2   0   2   2   2   0   0   2   2   0   0   0   2   0   0   2   2   0   2   0   2   2   0
 MK-5-2                 2   2   2   2   0   2   0   0   2   0   2   2   0   0   0   0   0   0   0   2   0   2   0   0   2   0   2   2   2   0   2   0   0   0   0   2   2   0   2   2   0   0   2   0   0   2   0   0   2   0   2   0   0   0   2   2   2   0   0   2   0   2   0   2   0   0   2   2   2   2   2   0   2   0   2   2   0   0   2   0   0   0   2   2   2   0   2   2   2   2   0   2   0   0   0   2   2   2   0   2   0   0   2   0   2   2   2   2   0   2   0   0   0   0   2   0   0   2   2   2   0   2   0   0   2   0   2   2   0   0   2   0   0   0   2   0   2   0   0   2   0   0   2   2   0   2   0   2   2   2   0   0   0   2   2   0   0   2   2   2   2   2   2   2   2   2   2   0   2   2   2   2   2   0   0   0   2   0   0   2   2   2   0   2   2   2   0   0   2   2   0   0   2   2   0   2   0   2   2   0
 MK-5-3                 2   2   2   2   0   2   0   0   2   0   2   2   0   0   0   0   0   0   0   2   0   2   0   0   2   0   2   2   2   0   2   0   0   0   0   2   2   0   2   2   0   0   2   0   0   2   0   0   2   0   2   0   0   0   2   2   2   0   0   2   0   2   0   2   0   2   2   2   2   2   2   0   2   0   2   2   0   0   2   0   0   0   0   2   0   2   2   0   2   2   0   2   0   0   0   2   2   2   2   2   0   0   2   0   2   2   2   2   0   2   0   0   0   0   0   0   0   2   2   2   0   2   0   0   2   0   2   2   0   2   2   0   0   2   0   0   2   0   2   2   0   0   2   2   0   2   0   2   2   0   2   0   0   2   2   0   0   2   2   2   0   2   2   2   2   2   2   0   2   2   2   2   2   0   0   0   0   0   0   2   2   2   0   0   2   0   2   0   2   2   0   2   2   2   0   2   0   0   0   0
 MK-5-4                 2   2   2   2   0   2   0   0   2   0   2   2   0   0   0   0   0   0   0   0   0   2   0   0   2   0   2   2   2   0   2   0   0   0   0   2   2   0   2   2   0   0   2   0   2   2   0   0   2   0   2   0   0   0   2   2   0   0   0   2   0   2   0   2   0   2   2   2   2   2   2   0   2   2   0   2   0   0   2   0   0   0   2   2   0   2   0   2   2   2   0   2   0   0   0   2   2   2   2   2   0   0   2   0   2   2   2   2   0   2   0   0   0   0   0   0   0   2   2   2   0   2   0   0   2   0   2   2   0   2   2   0   2   2   0   0   2   0   2   2   0   0   2   2   0   2   0   2   2   0   0   0   0   2   2   0   0   2   2   2   0   2   2   2   2   2   2   2   2   2   2   2   2   0   0   0   0   0   0   2   2   2   0   0   2   0   2   0   2   2   0   0   2   2   0   2   0   0   0   0
 MK-5-5                 2   2   2   2   2   2   0   0   2   0   2   2   0   0   2   0   0   2   0   0   0   2   0   0   2   0   2   2   2   0   2   0   0   0   0   2   2   0   2   2   0   2   2   0   2   2   2   0   2   0   2   0   0   0   2   2   0   0   0   2   0   2   0   2   0   0   2   2   2   2   2   0   2   2   0   2   2   0   2   0   0   0   2   2   0   2   0   2   2   2   0   2   0   0   0   2   2   2   0   2   0   0   2   2   2   0   2   2   0   2   2   0   0   0   0   0   0   2   2   2   0   2   0   0   0   0   2   2   0   0   2   0   2   2   0   0   0   0   2   2   0   0   0   2   0   2   0   2   0   0   0   0   0   2   2   0   0   2   2   2   0   2   2   2   2   2   0   0   2   0   2   2   0   0   0   0   0   0   0   2   2   2   0   2   2   2   2   0   2   2   0   0   2   2   0   2   0   0   0   2
 MK-5-6                 2   0   2   2   2   2   0   0   2   0   0   2   0   0   2   0   0   2   0   0   0   2   2   0   2   0   2   2   2   0   0   0   2   0   0   2   2   0   2   2   0   2   2   0   2   2   2   0   2   0   2   2   0   0   2   2   2   0   0   0   0   2   0   2   0   0   2   2   2   2   2   0   2   2   0   2   2   2   2   0   0   0   2   2   0   2   0   2   2   0   0   2   0   0   0   2   2   0   2   2   0   0   2   2   2   0   2   2   0   2   2   0   0   0   0   2   0   2   0   2   0   2   0   0   0   0   0   2   0   0   0   0   2   2   0   2   0   0   2   2   0   0   0   0   0   2   0   0   0   0   0   2   0   2   2   0   0   2   2   0   0   2   2   2   2   2   0   0   2   0   2   2   0   0   0   0   0   0   2   0   2   2   0   2   0   0   2   0   2   2   0   0   2   2   0   2   0   0   0   2
 MK-5-7                 2   0   2   2   2   2   0   0   2   0   0   2   0   0   2   0   0   0   0   2   0   0   2   0   2   2   2   2   2   0   0   0   2   0   0   2   2   0   2   2   0   2   2   0   2   2   2   0   2   0   0   2   0   0   2   2   2   0   0   0   0   2   0   2   0   2   2   2   2   2   0   2   2   0   0   2   2   2   2   0   0   0   0   2   0   2   0   2   2   0   0   0   0   2   0   2   2   0   2   2   0   0   2   2   0   2   2   2   0   2   2   0   0   0   0   2   0   2   0   2   0   2   0   0   0   0   0   2   0   0   0   0   2   2   0   2   0   0   2   2   0   0   0   0   0   2   0   2   2   0   0   2   0   2   2   0   0   2   2   0   0   2   2   2   2   0   2   0   2   0   2   2   0   0   0   0   0   0   2   0   2   2   0   2   0   0   2   0   2   2   0   0   2   2   2   2   0   0   2   2
 MK-5-8                 2   0   2   0   2   2   0   0   2   0   0   2   0   0   2   0   2   0   0   2   2   0   2   0   2   2   2   2   2   0   0   0   2   0   0   2   0   0   2   0   0   2   2   2   2   2   2   0   2   0   0   2   0   0   2   2   2   0   2   0   0   2   0   2   0   2   2   2   2   2   0   2   2   0   0   2   2   2   2   0   0   0   0   2   0   2   0   2   2   0   0   0   0   2   0   2   2   0   2   2   2   0   2   0   0   2   2   2   0   2   2   2   2   0   2   2   0   0   0   2   0   2   0   0   0   0   0   2   0   0   0   0   0   0   0   2   0   2   2   2   0   0   0   0   2   2   0   2   2   0   0   2   0   2   2   0   0   2   2   0   0   2   2   2   2   0   2   0   2   0   2   2   0   0   0   0   0   0   2   0   2   2   0   2   0   0   2   0   2   2   0   0   2   2   2   2   0   0   2   2
 MK-5-9                 2   0   2   0   2   2   0   0   2   0   0   2   0   0   2   0   2   0   0   2   2   0   2   0   2   2   2   2   2   0   0   2   2   0   0   2   0   2   2   0   0   0   2   2   2   0   2   0   2   0   0   2   2   0   2   2   2   0   2   0   0   2   2   2   2   2   2   0   2   2   0   2   2   0   0   2   2   2   2   0   0   0   0   2   0   2   2   2   2   2   0   0   0   2   0   2   2   0   2   0   0   0   0   0   0   2   2   0   0   2   2   2   2   0   2   0   0   0   0   2   2   2   2   0   0   0   0   2   0   0   0   0   0   0   0   2   0   2   2   2   0   0   0   2   0   2   0   2   2   0   0   2   0   2   2   2   0   2   2   0   0   2   2   2   2   0   2   0   2   0   2   2   0   0   0   0   0   0   0   0   2   2   0   2   0   0   2   0   0   2   0   0   2   2   2   2   0   0   2   2
 MK-5-10                2   0   2   0   2   2   0   0   2   0   0   2   0   0   2   0   2   0   0   2   0   2   2   0   2   2   2   2   2   2   0   2   2   0   0   0   0   2   2   0   0   0   2   2   2   0   2   2   2   0   0   2   2   0   2   2   2   0   2   0   0   2   2   2   2   2   2   0   2   2   0   2   2   0   0   2   2   2   0   0   0   0   2   2   0   2   0   2   2   0   0   0   0   2   0   2   2   0   2   0   0   0   0   0   0   2   2   0   0   2   2   2   2   0   2   0   0   0   0   2   2   2   2   0   0   0   0   2   0   0   0   0   0   0   0   2   2   2   2   2   0   0   2   2   2   2   0   2   2   0   0   2   0   0   2   2   0   2   2   0   0   2   2   2   2   0   0   2   2   0   2   2   0   0   0   0   0   0   2   0   2   2   0   2   0   0   2   0   0   2   2   2   2   2   2   0   0   0   2   2
 MK-5-11                2   0   2   0   2   2   0   0   2   0   0   2   0   0   2   0   2   2   0   0   0   2   2   0   2   2   2   2   2   2   0   2   2   0   0   0   0   2   2   0   2   0   2   2   2   0   2   2   2   0   0   2   2   0   2   2   2   0   2   0   0   2   2   2   0   2   2   0   2   2   0   2   2   0   0   0   2   2   0   0   0   0   2   2   0   2   0   2   2   0   0   0   0   2   0   2   2   0   2   0   2   0   0   0   0   2   2   0   0   0   0   2   2   0   2   0   0   0   0   2   2   2   2   0   2   0   0   2   2   0   0   0   0   2   0   2   2   0   2   2   0   0   2   2   2   2   0   2   2   2   2   2   0   0   2   2   0   2   2   0   0   2   2   2   2   0   0   2   2   2   2   2   0   2   0   2   0   0   2   0   2   2   0   2   0   0   2   0   0   2   2   2   2   2   0   0   0   0   2   2
 MK-5-12                0   0   2   0   2   2   0   0   2   0   0   2   0   0   2   0   2   2   0   0   0   0   2   0   2   2   2   2   2   2   0   2   2   0   0   0   0   0   2   2   2   0   2   2   2   0   2   2   2   0   2   0   2   0   0   2   2   0   2   0   0   2   2   2   0   0   2   0   2   2   0   2   0   0   0   0   0   2   0   0   0   0   2   2   0   2   0   2   2   0   0   0   0   2   0   2   2   0   2   0   2   0   0   0   0   2   2   0   0   0   0   2   2   0   0   0   0   0   0   2   2   0   2   0   2   0   0   2   2   0   0   0   0   2   0   2   0   0   2   2   0   0   2   0   2   2   0   2   2   2   2   2   0   0   2   2   0   2   2   0   0   2   2   2   2   0   0   0   2   2   2   2   0   2   0   2   0   0   2   0   2   2   2   2   0   0   2   2   0   2   2   2   2   2   0   0   0   0   2   2
 MK-5-13                0   0   2   0   0   2   0   0   0   0   0   2   0   0   2   0   2   2   0   0   0   0   2   0   2   0   2   2   2   2   0   2   2   0   2   0   0   0   2   2   2   0   2   2   2   2   2   2   2   0   0   0   2   0   0   2   2   0   0   0   0   2   2   2   0   0   2   0   2   2   0   2   0   0   0   2   0   2   0   0   2   2   0   2   0   2   0   2   2   0   0   0   0   0   0   2   2   0   2   0   0   0   2   0   0   0   0   0   0   2   0   2   0   0   0   0   0   0   0   2   0   0   2   0   2   0   0   0   2   0   0   2   0   2   0   2   0   0   0   2   0   0   2   0   0   2   0   2   2   2   2   0   0   2   2   2   0   2   0   0   0   2   0   2   2   0   0   0   2   2   2   2   0   2   0   2   0   0   2   0   2   2   2   2   0   0   2   0   0   2   2   0   2   2   0   0   0   0   2   0
 MK-5-14                0   0   2   0   0   2   0   0   0   0   0   2   2   0   2   2   2   2   0   0   0   0   2   0   2   0   2   2   2   2   0   2   0   0   2   0   0   0   0   2   2   0   2   2   2   0   2   2   2   0   0   0   0   0   0   2   2   0   2   0   0   2   2   0   0   0   2   2   2   2   0   2   0   0   0   2   0   2   0   0   0   0   0   2   0   2   0   2   2   0   0   0   0   2   0   2   2   0   2   0   0   0   2   0   0   0   0   0   0   2   0   2   0   0   0   0   0   0   0   2   0   0   2   0   2   0   0   0   2   0   0   2   0   2   0   2   0   0   0   2   0   0   2   0   0   2   0   2   2   2   2   0   2   2   2   2   0   2   0   0   0   2   0   2   2   0   0   0   2   2   2   0   0   2   2   2   0   0   2   0   2   2   2   2   0   0   2   0   0   2   0   0   2   0   0   0   0   0   2   0
 MK-5-15                0   0   2   0   0   2   0   0   0   0   0   0   2   0   2   2   2   2   0   0   0   0   2   0   2   0   2   2   2   2   0   2   0   0   2   0   0   0   0   2   2   0   2   2   2   0   2   2   2   0   0   0   0   0   2   2   2   0   2   0   0   0   2   0   0   0   2   2   2   2   2   2   0   0   0   2   2   2   0   0   0   0   0   2   0   2   0   2   2   0   0   0   0   2   0   2   2   0   2   0   0   0   2   0   0   0   0   0   0   2   0   2   0   0   0   0   0   0   0   2   0   0   2   0   2   0   0   0   2   0   0   2   0   2   0   2   0   0   0   2   0   0   2   0   0   2   0   2   2   2   2   0   2   2   0   2   0   2   0   0   0   2   0   2   2   0   0   0   2   2   2   2   0   2   2   2   0   0   2   0   2   2   0   2   0   0   2   0   0   2   0   0   2   0   0   0   0   0   0   0
 MK-5-16                0   0   0   0   2   2   0   0   0   0   0   0   2   0   2   2   2   2   0   0   0   2   2   0   2   0   2   0   2   2   0   2   0   0   2   0   2   0   0   2   2   0   2   2   2   0   2   2   2   0   0   0   0   2   0   2   2   0   2   0   0   0   2   0   2   0   2   2   2   2   2   2   0   0   0   2   2   2   0   0   0   0   0   2   0   2   0   2   2   0   0   0   0   2   0   2   2   0   2   2   0   0   2   0   0   0   0   0   0   0   0   2   0   0   0   0   2   0   0   2   0   2   2   0   2   0   0   0   2   0   0   2   0   2   2   0   0   0   0   2   0   0   2   0   0   2   2   2   2   2   2   0   0   2   0   2   0   2   2   0   0   2   0   2   2   0   0   2   2   2   2   0   0   2   2   2   0   0   2   0   2   2   2   2   0   0   2   0   0   2   0   0   2   0   0   0   0   0   0   0
 MK-6-1                 2   0   2   2   0   2   0   0   0   2   2   0   2   0   2   2   2   2   0   2   0   0   2   2   0   0   2   2   2   0   0   0   0   0   2   2   0   2   2   2   0   2   0   2   0   0   0   0   2   2   0   0   2   2   2   0   2   2   0   2   0   2   0   2   0   0   0   2   2   0   0   2   2   2   2   2   2   0   0   2   2   2   0   0   2   2   0   2   0   0   0   2   2   0   0   0   0   0   0   2   0   0   0   2   2   2   0   2   2   0   0   0   0   2   2   0   2   0   0   2   0   0   0   0   2   0   2   2   2   0   0   0   0   0   2   0   0   0   2   0   2   0   0   0   0   2   0   2   0   2   2   0   0   0   0   2   2   0   2   0   0   2   0   0   2   0   2   2   0   0   2   0   2   0   0   0   2   2   2   0   0   2   2   0   0   0   0   2   2   2   0   0   0   2   2   0   0   2   0   0
 MK-6-2                 2   0   2   0   0   2   0   0   0   2   2   0   2   0   2   2   2   2   0   0   0   0   2   2   2   0   2   2   2   0   0   0   0   0   2   2   0   2   2   2   0   2   0   2   0   0   0   0   2   2   0   0   2   2   2   0   2   2   0   2   0   2   0   2   0   0   0   0   2   0   0   2   2   2   2   2   2   2   0   0   2   2   0   0   2   2   0   2   0   0   0   2   2   0   0   0   0   0   0   2   0   0   0   2   2   2   2   2   2   0   0   0   0   2   2   0   2   0   0   2   0   2   0   0   2   0   2   2   0   0   0   0   0   0   2   0   0   0   2   0   2   0   0   0   0   2   2   2   0   2   2   0   0   2   0   2   2   0   2   0   0   2   0   2   2   0   2   2   0   0   0   0   2   2   0   0   2   2   2   0   0   2   2   0   0   0   0   2   2   2   0   0   0   2   2   0   0   2   0   0
 MK-6-3                 2   0   2   2   0   2   0   0   0   2   2   0   2   0   2   2   2   2   0   0   0   0   2   2   2   0   2   2   0   0   0   0   0   0   2   2   0   2   2   2   0   2   0   2   0   0   0   0   2   2   0   0   0   2   2   0   0   2   0   0   0   2   0   2   0   0   0   0   2   0   0   2   2   2   2   2   2   2   0   0   2   2   0   0   2   2   0   2   0   0   0   2   0   0   0   0   0   0   0   2   0   0   0   2   2   2   2   2   2   0   0   0   0   2   2   0   2   2   0   2   0   2   0   0   2   0   2   0   0   0   0   0   0   0   2   0   0   0   2   0   2   0   0   0   2   2   2   2   0   2   2   0   0   2   0   2   2   0   2   0   0   2   0   2   2   0   2   2   0   0   2   0   2   2   0   0   2   2   2   0   0   2   2   0   0   0   0   2   2   2   0   2   0   2   2   0   0   2   0   0
 MK-6-4                 0   0   2   2   0   2   2   0   0   2   2   0   2   0   2   0   2   2   0   0   0   0   2   0   2   0   2   2   0   0   0   0   0   0   2   2   0   2   0   2   0   2   0   2   0   0   0   0   2   2   0   2   0   2   2   2   2   2   2   0   0   2   0   2   0   2   0   0   2   0   0   2   0   2   2   2   2   2   2   0   2   2   0   0   2   2   0   2   0   0   0   0   0   0   0   0   0   2   0   2   0   0   0   0   2   0   2   2   2   0   0   0   0   2   2   0   2   2   0   2   0   2   0   0   2   0   2   0   0   2   0   0   0   0   2   0   2   0   2   0   2   0   0   2   2   2   2   2   0   2   2   0   0   2   0   2   2   0   0   0   0   2   0   2   2   0   2   2   0   0   2   0   2   2   0   0   2   2   2   0   0   2   2   2   0   0   0   2   2   2   0   2   0   2   2   0   0   2   0   0
 MK-6-5                 0   0   2   2   0   2   2   0   2   2   2   2   2   0   2   0   2   0   0   0   0   0   2   0   0   0   2   2   0   0   0   0   0   0   2   2   0   2   0   2   0   2   0   0   0   0   0   0   2   2   0   2   0   2   2   2   2   2   2   0   0   2   0   2   0   2   0   0   2   0   0   2   0   2   2   2   2   2   2   0   2   2   0   0   2   2   2   2   0   0   0   0   0   0   0   0   0   2   0   2   2   0   0   0   2   0   2   2   2   0   0   0   0   2   2   0   2   0   0   2   2   2   0   0   2   0   2   0   0   0   2   0   0   0   2   2   2   0   2   0   2   0   0   2   2   2   2   2   0   2   2   0   2   2   0   2   2   0   0   0   0   2   0   2   0   0   2   2   0   0   2   2   2   0   0   0   2   2   2   0   0   2   2   2   0   0   2   2   2   2   0   2   0   2   2   0   0   2   0   2
 MK-6-6                 0   0   2   2   0   2   2   0   2   2   2   2   2   0   2   0   2   0   0   0   0   0   2   0   0   0   2   2   0   0   0   0   0   0   2   2   0   2   0   2   0   2   0   0   0   0   0   0   2   2   0   2   0   2   2   2   2   2   2   0   0   2   0   2   0   2   0   0   2   0   0   2   0   2   2   2   2   2   2   0   0   2   0   0   2   2   2   0   0   0   0   0   0   0   2   0   0   2   0   0   2   0   0   0   2   0   2   0   2   0   2   0   0   2   2   0   2   0   0   0   2   2   0   0   2   2   2   0   0   0   2   0   0   0   2   2   2   0   2   0   2   0   0   0   2   2   2   2   0   2   2   0   2   2   0   2   2   0   0   0   0   2   0   2   0   0   0   2   2   0   0   2   2   0   0   0   2   2   2   0   0   2   2   2   0   2   2   2   2   2   0   2   0   2   2   0   0   2   0   2
 MK-6-7                 0   0   0   2   0   2   2   0   2   2   2   2   2   0   2   0   2   0   0   0   0   0   2   2   0   0   2   2   0   0   0   0   0   0   0   2   0   2   0   2   0   2   2   0   0   0   0   0   2   2   0   2   0   2   2   2   2   2   2   0   0   2   0   2   2   2   0   0   2   0   0   2   0   2   0   2   2   2   2   0   2   2   0   0   2   2   2   0   0   0   0   0   0   0   2   0   0   2   2   0   2   0   2   0   2   0   2   0   0   2   2   0   2   2   2   0   2   0   0   0   2   2   0   2   2   2   2   0   0   0   2   0   0   2   2   0   2   0   2   0   2   0   2   0   2   2   2   2   0   2   2   0   2   0   2   2   2   0   0   0   0   2   0   2   2   0   0   2   2   0   0   2   2   0   0   0   2   2   2   0   0   2   2   2   0   2   2   0   0   2   0   2   0   2   2   0   0   2   0   2
 MK-6-8                 0   0   2   2   0   2   2   2   2   2   0   2   2   0   2   0   0   0   0   0   2   0   2   2   0   0   2   2   0   0   0   0   0   0   0   2   0   2   0   2   0   2   2   2   0   0   2   0   2   2   0   2   0   0   2   2   2   2   2   0   0   2   0   2   2   2   0   2   2   0   0   2   0   2   0   2   2   2   2   0   2   2   0   0   2   2   2   0   0   0   0   0   0   0   2   0   0   2   0   0   2   2   2   0   2   0   2   0   0   2   2   0   2   2   2   0   2   0   0   0   2   2   0   2   2   2   2   0   0   2   2   0   0   2   2   0   2   0   2   2   2   0   2   0   2   2   2   2   0   2   2   0   2   0   0   2   0   0   2   0   0   2   0   2   2   0   0   2   2   0   0   2   2   0   2   0   2   2   2   0   0   2   2   2   0   2   2   0   0   2   0   2   0   2   2   0   0   2   0   2
 MK-6-9                 2   0   2   2   0   2   2   2   2   2   0   2   0   0   2   0   0   0   0   0   2   0   2   2   0   0   2   2   0   2   0   0   0   0   0   2   0   2   0   0   0   2   0   2   0   0   2   0   2   2   0   2   2   0   0   2   2   2   2   0   0   2   0   2   2   2   0   2   2   0   0   2   0   2   0   2   2   2   2   0   2   0   0   0   2   2   2   0   0   0   0   0   0   2   2   0   0   2   0   0   2   0   2   0   2   0   2   0   0   2   2   0   2   2   2   0   2   0   0   0   2   2   0   0   2   2   2   0   0   2   2   0   0   2   2   2   2   0   2   2   2   0   2   0   2   2   2   2   0   2   2   2   2   0   2   2   0   2   2   0   0   2   0   2   2   0   0   2   2   0   0   0   2   0   0   0   2   2   0   0   0   2   2   2   0   0   2   0   0   2   0   2   2   2   2   0   0   2   0   2
 MK-6-10                2   0   2   2   0   2   2   2   2   2   0   2   2   0   2   0   0   0   0   0   2   0   0   2   2   0   2   2   0   2   0   0   0   0   0   2   0   2   0   0   0   2   0   2   0   0   0   0   2   2   0   2   2   0   0   2   2   0   2   0   0   2   0   2   0   2   0   2   2   0   0   2   2   2   0   2   2   2   2   2   2   0   0   2   2   2   0   0   0   0   2   0   0   2   2   0   0   2   0   0   2   2   2   0   0   0   0   0   0   2   0   2   2   2   2   0   2   0   0   0   2   2   0   0   2   2   2   0   0   2   2   0   0   2   2   2   2   0   2   2   2   0   2   0   2   2   2   2   0   2   2   2   2   0   2   2   0   2   2   2   0   2   0   2   2   2   0   2   2   0   0   0   2   0   0   0   2   2   0   0   2   2   2   2   0   0   2   0   0   2   0   2   2   2   2   0   0   2   0   2
 MK-6-11                2   0   2   2   0   2   2   2   2   2   0   2   2   0   2   0   2   0   0   0   0   0   0   2   2   0   2   2   0   2   0   2   0   0   0   2   0   2   0   0   0   2   0   2   0   0   0   0   2   0   0   2   2   0   0   2   2   0   2   0   2   0   0   2   0   2   0   2   2   2   0   2   2   2   0   2   2   2   2   0   2   0   0   2   2   2   0   0   0   0   2   0   0   0   2   0   0   2   0   0   2   0   0   0   0   0   0   0   0   2   0   2   2   2   2   0   2   0   0   0   2   2   0   0   2   2   2   0   0   2   0   0   2   2   2   2   2   0   2   2   0   0   2   0   2   2   2   2   0   2   0   2   2   0   2   2   0   2   2   2   0   2   0   2   2   2   0   2   2   0   0   0   2   0   0   0   2   0   2   0   2   2   2   2   2   0   2   2   0   2   0   0   2   2   2   0   0   2   2   2
 MK-6-12                2   0   2   2   0   0   2   2   2   2   0   2   2   0   2   0   2   0   2   0   0   0   0   2   2   0   0   2   0   2   0   2   0   0   0   2   0   2   0   2   0   2   0   2   0   0   2   0   2   0   0   2   2   0   0   2   2   0   2   2   2   0   0   2   0   2   2   2   2   2   0   2   2   2   0   2   0   2   2   0   0   0   2   2   2   2   0   0   0   0   2   0   2   0   0   0   0   0   0   0   2   0   0   0   0   0   0   0   0   2   0   2   2   2   2   0   2   0   0   0   2   2   0   2   2   2   2   0   0   2   0   0   2   2   2   2   2   2   2   2   0   0   2   0   0   2   2   2   0   2   0   2   2   0   0   2   2   2   2   2   0   2   0   2   2   0   0   2   2   0   0   0   2   0   0   0   2   0   0   0   2   2   2   0   2   0   2   2   2   2   2   0   2   2   2   0   0   2   2   2
 MK-6-13                2   2   2   2   0   0   2   2   2   2   0   2   0   0   2   0   2   0   2   0   0   0   0   2   2   0   0   2   0   2   0   2   0   0   0   2   2   2   0   2   0   2   0   0   0   0   2   0   2   0   0   2   2   0   0   2   2   0   0   2   2   0   0   2   0   2   2   2   2   2   0   2   2   2   0   2   0   2   0   2   0   0   2   2   2   2   0   0   0   0   2   0   2   0   0   0   2   0   0   0   2   0   0   0   0   0   0   2   0   2   0   2   2   0   2   0   2   0   0   0   2   2   2   2   2   2   2   0   0   2   0   0   2   2   2   2   2   2   2   0   0   2   2   0   0   0   2   2   0   2   0   2   2   0   0   2   2   2   2   2   0   2   0   2   2   0   0   2   2   0   0   0   2   0   0   2   2   0   0   0   2   2   2   0   2   0   0   2   2   2   2   0   2   2   2   0   0   2   2   2
 MK-6-14                2   2   2   2   0   0   2   2   2   2   0   2   0   0   2   0   2   0   0   0   0   0   0   2   0   0   2   2   0   2   0   2   0   2   0   2   0   2   0   2   0   2   0   0   0   2   2   0   2   0   0   2   2   0   2   2   2   0   0   2   2   0   0   2   2   2   2   0   2   0   0   2   2   2   0   2   0   2   0   2   0   0   2   2   0   2   0   0   0   0   2   0   2   0   2   0   2   0   0   0   2   0   0   0   0   0   2   2   0   0   0   2   2   0   2   0   2   0   0   0   2   2   2   2   2   2   2   0   0   2   0   0   2   2   2   2   2   2   0   0   0   2   2   0   0   0   2   2   2   2   0   2   2   0   0   2   2   0   2   0   0   2   0   2   2   0   0   2   2   0   0   0   2   0   0   0   2   0   0   0   2   2   2   0   0   0   0   2   2   2   2   0   2   2   2   0   0   2   2   2
 MK-6-15                2   2   2   2   0   2   2   2   2   2   0   2   0   2   2   0   0   2   0   0   0   0   0   2   2   0   2   2   0   2   0   2   0   2   0   2   0   0   0   2   0   2   0   0   0   2   0   0   2   0   0   2   2   0   2   0   2   0   0   2   2   0   0   2   2   2   2   2   2   0   2   2   2   2   0   2   0   2   2   2   0   0   0   2   0   2   0   0   0   0   2   0   2   0   2   0   2   0   0   0   0   0   2   0   0   0   2   2   0   0   0   2   2   0   2   0   2   0   0   2   2   2   2   2   2   2   2   0   0   2   0   0   2   0   0   2   2   2   2   0   0   2   2   0   0   0   2   2   2   2   2   2   2   0   2   2   2   2   2   0   0   2   0   2   2   0   0   2   2   2   0   0   2   0   0   0   2   0   0   0   2   2   2   0   0   0   0   2   2   2   2   0   2   2   2   0   0   2   2   2
 MK-6-16                2   2   2   2   0   2   2   2   2   2   2   2   0   2   2   0   2   2   0   0   0   0   0   2   2   0   2   2   2   2   0   2   0   2   0   2   0   0   0   2   0   2   0   0   0   0   0   0   2   2   0   2   2   0   2   0   2   0   0   0   2   0   0   2   2   2   2   2   2   0   2   2   2   2   0   2   0   2   2   2   0   0   0   2   0   2   0   0   0   0   0   0   2   0   2   0   2   0   0   0   0   0   2   0   0   2   2   2   0   0   0   2   2   0   2   0   0   0   0   2   2   2   2   2   2   0   2   0   0   2   0   2   2   0   0   2   2   2   2   0   0   2   0   0   0   0   2   2   2   2   2   2   2   0   0   2   2   2   2   0   0   2   0   2   2   0   0   2   2   2   0   0   2   0   0   0   2   0   0   0   2   2   2   0   0   0   0   2   2   2   2   2   2   2   2   0   0   2   2   2
 
!****************************************** Phenotypic Data **********************************************************
!-100.0 is resevred for missing phenotype
SimulatedTrait1        10.4660    9.7587   10.0178   11.9730    9.3402   10.5966   10.3585   10.5005    9.7464   12.0523   10.0230   11.8272    6.7745    7.6484    7.3532    9.2340   10.2859    8.9232   10.0572    9.8021    9.1109   11.0833    7.5381    9.0613   10.1690   11.0974   11.7784    9.5757    9.1316   10.7480   11.1322    9.3890    6.8693   11.1433    9.6781   13.3202    9.8455    8.6921   10.7420    8.9189    7.9219   10.7474    9.1932   11.0015   12.5011    9.2926   10.7140    8.6989    8.8429    6.9919   11.0414   10.1591    7.0479    8.0869    9.4111    8.9716    9.6832    8.3650   10.8362   12.3681    9.4823   11.9171    7.2161   10.9711   11.4761   10.7329   10.0642   12.0055   10.6394    8.3602   10.2287    9.4504    8.2805    8.5228   11.3887    9.5412    8.0074    7.8727   10.7802    9.9897    9.7818   10.8894   11.7830    7.4756   11.6803    9.9963   10.8824    8.6520   11.8538   12.0849    8.7775   11.0028   10.8617   12.6453    8.2636   12.7800   10.2005   11.0890    9.1064   11.1344   11.9959    9.2920   10.1678   10.3531    9.6467   10.1504   10.8453   13.2634    6.7959   10.4322    8.2974    6.8393   10.0373    9.2730   11.0189    8.1665   10.7849   12.0293    8.5086    8.4724    7.9983    8.4122    9.5299   10.3504    7.8365    9.1502   10.9405   12.4703    9.7897    9.9551    8.8364    8.9866   11.5941   10.3872   11.4040    7.9999    9.2293   12.5747   10.0253    9.4680    8.9165    9.5064    8.6394    8.6832    8.7883    9.3599   10.4389   10.3574   11.7352    9.4322   10.1172   10.2845   10.7325    9.9446   11.2164   11.0816    8.4902    9.9251   11.4175    9.8121    7.0602   12.5787   10.6307   10.2738    8.5934   10.3051   11.1736   10.1454    8.0018    8.6621    9.0164   10.7882    9.4983   10.5064   10.2310   10.3726    9.7005    9.1290   10.7944    8.7981   10.3080   10.4500    9.4909    8.7656   10.1283    7.8195   10.1717    9.0089    9.9828    8.4666   13.2405    8.7513   10.6015    9.5538   11.1169    9.2445    6.7131   10.4692   10.4894   11.9764
SimulatedTrait2        15.8546   16.4476   13.6015   13.6165   14.7901   13.6863   11.5655   14.8712   15.0953   13.1652   17.3634   16.1345   13.1152   16.1195   15.0444   13.8121   15.5537   16.0389   15.0383   12.6888   14.9689   13.3247   13.5460   17.0677   13.3364   13.9449   14.4553   15.1534   13.7711   13.0025   16.0507   14.4664   13.2283   17.4451   13.6727   16.1515   18.6292   13.6903   17.2822   12.1260   14.6471   12.9972   14.4881   14.6125   14.9772   15.6359   17.7237   15.3104   13.9504   14.8514   17.3196   15.9280   14.0852   13.7367   17.6204   16.1435   15.3164   14.4674   15.6580   15.8405   12.5392   14.4707   12.9356   15.2416   14.9402   16.4171   13.5974   14.2321   13.5236   15.9035   15.3341   17.4370   14.1687   14.3204   15.1503   15.0062   14.4768   16.0265   15.8111   13.9230   16.0464   14.2586   17.3538   13.7669   15.1023   16.8464   13.8798   17.0475   13.7799   14.7842   15.5285   16.0290   14.3998   13.4373   14.6992   16.3981   16.3004   15.1636   15.9027   15.4926   15.4344   11.8144   18.0508   14.9997   16.7178   17.2274   15.4595   17.8160   15.3443   16.2145   17.2472   15.6557   13.6649   15.2018   14.6572   15.5497   14.8376   13.3281   15.1009   17.5737   11.9304   16.2290   13.6786   14.3327   14.5586   14.7309   16.2385   16.3839   14.2692   14.7395   17.0175   14.6290   15.9205   14.1437   14.6231   11.9644   14.5470   14.1939   15.5211   16.2972   14.6257   14.6785   15.2854   15.4152   14.4597   13.6435   13.6280   15.0927   12.8724   16.0288   11.4998   14.3976   14.9037   16.9825   16.6752   13.2212   13.9708   14.8685   14.5757   12.7244   14.2541   13.5708   14.5254   17.2124   14.6773   14.6123   15.7832   13.8776   14.2391   15.5730   14.0016   16.4687   15.3036   13.5737   14.8555   16.4945   14.0014   16.8376   13.2412   15.4642   15.4817   13.6830   12.3063   16.2150   13.5578   15.4466   15.7175   14.9198   16.0457   12.7042   14.7690   16.2215   16.0391   14.8299   13.1287   16.8660   14.7094   13.7609   14.9320   15.5342
 
