# Supplementary material for: Inclusive Composite Interval Mapping of QTL by Environment Interactions in Biparental Populations
Source: PLoS One. 2015 Jul 10;10(7):e0132414. doi: 10.1371/journal.pone.0132414 (PMC4498613; doi:10.1371/journal.pone.0132414)
Supplement: S3 File — (ZIP) [file pone.0132414.s003.zip › Simulation for unliked model/Simulated popualtions/run_00046.met]

!**********************Note: lines staring with "!" are remarks and will be ignored in the program********************
!*********************************General Information**********************************
!Assuming F1 = P1 x P2, populations available in QTL IciMapping are: 
!  1, P1BC1F1 = P1 x F1, the first backcrossing where P1 is used as the recurrent parent;
!  2, P2BC1F1 = P2 x F1, the first backcrossing where P2 is used as the recurrent parent;
!  3, F1DH, F1-derived doubled haploids; 
!  4, RIL or F1RIL, recombination inbred lines through the repeated selfing of F1;
!  5, P1BC1RIL, recombination inbred lines through the repeated selfing of P1BC1F1;
!  6, P2BC1RIL, recombination inbred lines through the repeated selfing of P2BC1F1;
!  7, F2, the selfing generation of F1;
!  8, F3, the selfing generation of F2;
!  9, P1BC2F1, the second backcrossing where P1 is used as the recurrent parent; 
! 10, P2BC2F1, the second backcrossing where P2 is used as the recurrent parent;
! 11, P1BC2RIL, recombination inred lines through the repeated selfing of P1BC2F1; 
! 12, P2BC2RIL, recombination inred lines through the repeated selfing of P2BC2F1; 
! 13, P1BC1F2, the selfing generation of P1BC1F1; 
! 14, P2BC1F2, the selfing generation of P2BC1F1; 
! 15, P1BC2F2, the selfing generation of P1BC2F1; 
! 16, P2BC2F2, the selfing generation of P2BC2F1; 
! 17, P1BC1DH, P1BC1F1-derived doubled haploids; 
! 18, P2BC1DH, P2BC1F1-derived doubled haploids; 
! 19, P1BC2DH, P1BC2F1-derived doubled haploids; 
! 20, P2BC2DH, P2BC2F1-derived doubled haploids; 
   3      !Mapping Population (see remarks above)
   2      !Mapping Function (1 for Kosambi; 2 for Haldane; 3 for Morgan)
   2      !Marker Space Type (1 for intervals; 2 for positions)
   1      !Marker Space Unit(1 for centiMorgans; 2 for Morgan)
   6      !Number of Chromosomes (or Linkage Groups)
 200      !Size of the mapping population
   2      !Number of environments
 
!***************************************** Chromosomes and Linkage Maps **********************************************
!Chromosome                 NumMarkers
-CH1                        16
-CH2                        16
-CH3                        16
-CH4                        16
-CH5                        16
-CH6                        16
!Linkage map (Marker name followed by position or the interval length)
 MK-1-1                1     0.000
 MK-1-2                1    10.000
 MK-1-3                1    20.000
 MK-1-4                1    30.000
 MK-1-5                1    40.000
 MK-1-6                1    50.000
 MK-1-7                1    60.000
 MK-1-8                1    70.000
 MK-1-9                1    80.000
 MK-1-10               1    90.000
 MK-1-11               1   100.000
 MK-1-12               1   110.000
 MK-1-13               1   120.000
 MK-1-14               1   130.000
 MK-1-15               1   140.000
 MK-1-16               1   150.000
 MK-2-1                2     0.000
 MK-2-2                2    10.000
 MK-2-3                2    20.000
 MK-2-4                2    30.000
 MK-2-5                2    40.000
 MK-2-6                2    50.000
 MK-2-7                2    60.000
 MK-2-8                2    70.000
 MK-2-9                2    80.000
 MK-2-10               2    90.000
 MK-2-11               2   100.000
 MK-2-12               2   110.000
 MK-2-13               2   120.000
 MK-2-14               2   130.000
 MK-2-15               2   140.000
 MK-2-16               2   150.000
 MK-3-1                3     0.000
 MK-3-2                3    10.000
 MK-3-3                3    20.000
 MK-3-4                3    30.000
 MK-3-5                3    40.000
 MK-3-6                3    50.000
 MK-3-7                3    60.000
 MK-3-8                3    70.000
 MK-3-9                3    80.000
 MK-3-10               3    90.000
 MK-3-11               3   100.000
 MK-3-12               3   110.000
 MK-3-13               3   120.000
 MK-3-14               3   130.000
 MK-3-15               3   140.000
 MK-3-16               3   150.000
 MK-4-1                4     0.000
 MK-4-2                4    10.000
 MK-4-3                4    20.000
 MK-4-4                4    30.000
 MK-4-5                4    40.000
 MK-4-6                4    50.000
 MK-4-7                4    60.000
 MK-4-8                4    70.000
 MK-4-9                4    80.000
 MK-4-10               4    90.000
 MK-4-11               4   100.000
 MK-4-12               4   110.000
 MK-4-13               4   120.000
 MK-4-14               4   130.000
 MK-4-15               4   140.000
 MK-4-16               4   150.000
 MK-5-1                5     0.000
 MK-5-2                5    10.000
 MK-5-3                5    20.000
 MK-5-4                5    30.000
 MK-5-5                5    40.000
 MK-5-6                5    50.000
 MK-5-7                5    60.000
 MK-5-8                5    70.000
 MK-5-9                5    80.000
 MK-5-10               5    90.000
 MK-5-11               5   100.000
 MK-5-12               5   110.000
 MK-5-13               5   120.000
 MK-5-14               5   130.000
 MK-5-15               5   140.000
 MK-5-16               5   150.000
 MK-6-1                6     0.000
 MK-6-2                6    10.000
 MK-6-3                6    20.000
 MK-6-4                6    30.000
 MK-6-5                6    40.000
 MK-6-6                6    50.000
 MK-6-7                6    60.000
 MK-6-8                6    70.000
 MK-6-9                6    80.000
 MK-6-10               6    90.000
 MK-6-11               6   100.000
 MK-6-12               6   110.000
 MK-6-13               6   120.000
 MK-6-14               6   130.000
 MK-6-15               6   140.000
 MK-6-16               6   150.000
!*********************************** Marker Types ********************************************************************
!Co-dominant marker: When heterozygote F1 is present, P1 is coded as 2, F1 is coded as 1, and P2 is coded as 0; Otherwise, P1 is coded as 2, and P2 is coded as 0. 
!Dominant marker: When heterozygote F1 is present, P1 and F1 are coded as 12, and P2 is coded as 0; Otherwise, P1 is coded as 2, and P2 is coded as 0.  
!Recessive markers: When heterozygote F1 is present, P1 is coded as 2, and F1 and P2 are coded as 10; Otherwise, P1 is coded as 2, and P2 is coded as 0. 
!Missing marker is coded as -1. 
 MK-1-1                 0   0   2   0   0   2   0   0   0   0   2   2   2   0   2   2   2   0   0   2   0   0   2   0   2   2   0   2   0   2   0   0   0   2   2   2   0   0   2   0   0   0   2   0   2   2   2   0   0   2   0   2   0   0   2   0   2   2   0   2   2   2   2   2   2   2   0   0   2   2   0   2   2   0   2   0   0   2   0   0   0   2   2   2   2   0   0   0   0   0   2   0   0   2   2   2   0   2   2   2   2   0   2   0   2   2   0   0   2   2   2   2   0   2   0   0   2   0   0   0   0   2   2   0   2   2   0   0   0   0   2   0   2   2   2   2   2   2   2   0   0   2   0   0   2   0   2   2   2   0   0   2   0   0   0   2   0   2   0   2   0   2   0   2   2   2   2   2   2   2   0   0   2   2   2   2   0   0   0   0   2   0   2   2   2   0   0   0   2   0   2   2   0   2   0   0   2   2   0   2
 MK-1-2                 0   0   2   0   2   2   0   2   0   0   2   2   2   0   2   2   2   0   0   2   0   0   2   0   2   2   0   2   0   2   0   0   0   0   2   2   0   0   2   0   0   0   2   0   2   0   2   0   0   2   0   2   2   0   2   0   2   2   0   2   2   0   2   2   2   2   0   0   2   2   2   2   2   0   2   0   0   2   0   2   0   2   2   2   2   0   0   0   0   0   2   0   0   2   2   2   0   2   2   2   2   2   2   0   2   2   0   0   2   2   2   2   0   2   0   0   2   0   0   0   2   2   2   0   2   2   0   0   0   0   2   2   2   2   0   2   0   2   2   0   0   2   0   0   2   0   2   2   2   0   0   2   0   0   0   2   0   2   0   2   0   2   0   2   2   2   2   2   2   2   0   0   2   2   2   0   0   0   0   0   2   0   2   2   2   2   0   2   2   0   2   2   0   2   0   0   2   2   0   2
 MK-1-3                 0   0   2   2   2   2   0   2   0   0   0   2   2   0   0   2   2   0   0   2   0   0   2   0   2   2   0   2   0   2   0   0   0   0   2   2   0   0   2   0   0   0   2   0   2   0   2   0   0   2   0   2   2   0   0   0   2   2   0   2   2   0   2   2   2   2   0   0   2   2   2   2   2   0   0   0   0   2   0   2   0   2   2   0   2   0   0   0   0   0   2   0   2   2   2   0   0   2   2   2   2   2   2   0   2   2   0   0   2   2   2   2   0   2   0   2   2   0   0   0   0   2   2   0   2   2   0   2   0   0   0   2   0   2   0   2   0   2   2   0   0   2   0   0   2   0   2   2   0   0   0   2   0   0   0   2   0   2   0   2   0   0   0   2   2   2   2   2   0   2   2   0   2   2   2   0   0   0   0   0   2   0   0   2   2   2   2   2   2   0   2   2   0   2   0   0   2   2   0   0
 MK-1-4                 0   0   0   2   2   2   0   2   0   0   0   2   2   0   0   2   2   0   0   0   2   0   2   0   2   2   0   0   0   2   0   0   0   0   0   2   2   0   2   0   0   2   2   0   2   0   2   0   0   2   0   2   2   2   2   0   2   2   0   2   2   0   2   2   2   2   0   0   2   2   2   2   2   0   0   0   0   2   2   2   0   2   2   0   2   0   0   0   0   0   2   0   2   0   2   0   0   2   2   0   2   2   2   0   2   2   0   0   0   2   2   2   0   2   0   0   2   0   0   0   2   2   2   0   2   2   0   0   0   0   0   2   0   2   0   0   0   2   2   2   0   2   0   0   2   0   0   2   0   0   0   2   0   0   0   2   0   2   0   2   0   0   0   2   2   0   2   2   0   0   0   0   2   2   2   0   0   0   0   0   2   0   0   2   0   2   2   2   2   0   2   2   0   2   0   0   2   2   0   0
 MK-1-5                 0   0   0   2   2   2   0   2   0   0   0   2   2   0   0   2   2   0   0   0   2   0   2   0   2   2   0   0   2   2   0   0   0   0   0   2   2   0   2   0   0   2   2   0   2   0   2   0   0   2   0   2   2   0   2   0   2   2   0   2   2   0   2   2   2   2   0   0   2   2   2   2   2   0   0   0   0   2   2   2   0   2   2   0   2   0   0   0   0   2   0   0   2   0   2   0   0   2   2   0   2   2   2   0   2   2   0   0   0   2   2   2   0   2   0   0   2   0   0   0   2   2   2   0   2   2   0   0   2   0   0   2   0   2   0   0   0   2   2   2   0   2   0   0   2   0   2   2   0   0   0   2   0   0   0   2   0   2   0   2   0   0   0   2   2   0   2   2   0   0   0   2   0   2   0   0   0   0   0   0   2   0   0   2   0   2   2   2   2   0   2   2   0   2   0   0   2   2   0   0
 MK-1-6                 0   0   0   2   2   2   0   2   0   0   0   2   2   0   0   2   2   0   0   0   2   0   2   2   2   2   0   0   2   2   0   0   0   0   0   2   2   0   2   0   0   2   2   0   2   0   2   0   0   2   0   2   2   0   2   0   2   2   0   2   2   0   2   2   2   2   0   0   2   0   2   0   0   0   0   2   2   2   2   2   0   2   2   0   0   0   0   0   0   2   0   0   2   0   2   0   0   2   2   0   2   0   2   0   2   2   0   0   2   2   2   2   0   0   0   0   2   2   0   0   2   2   2   0   0   2   0   0   2   0   0   2   0   0   0   0   0   2   2   2   0   2   0   0   0   0   2   2   0   0   0   2   0   0   0   2   0   2   0   2   0   2   0   2   2   0   2   2   0   0   0   2   0   2   0   2   0   0   0   0   2   0   0   2   0   2   2   2   2   2   2   2   0   2   0   0   2   2   0   0
 MK-1-7                 0   0   0   2   2   2   0   2   0   0   0   2   2   0   2   2   2   0   0   0   2   0   2   2   2   2   0   0   2   2   0   0   0   0   0   2   2   0   2   0   0   0   2   0   2   0   2   0   0   2   0   2   2   0   2   0   2   2   0   2   2   0   2   2   0   0   0   0   2   0   2   0   0   0   0   2   2   2   2   2   0   2   2   0   2   0   0   0   0   2   0   0   2   0   2   0   2   2   2   0   2   0   2   0   2   2   0   0   2   0   2   2   0   0   0   0   2   2   0   0   2   2   2   0   0   2   0   0   0   0   0   2   2   0   0   0   0   2   2   2   0   2   0   0   0   0   0   2   0   0   0   2   0   0   0   2   0   2   0   2   0   2   0   2   2   0   0   2   0   0   0   2   0   2   0   2   0   0   0   0   2   0   0   2   0   0   2   2   2   2   2   2   0   2   0   0   2   2   0   0
 MK-1-8                 0   0   2   2   2   2   0   2   0   0   0   2   2   0   2   2   2   0   0   0   2   0   2   2   2   2   0   0   2   2   0   0   0   0   0   2   2   0   2   0   0   0   2   0   2   0   2   0   0   2   0   2   0   0   2   0   2   2   2   2   2   0   2   2   0   0   0   0   2   0   2   0   0   0   0   2   0   2   2   2   0   2   2   0   2   0   0   0   0   2   0   0   2   0   2   0   2   2   2   0   2   0   2   0   2   2   0   2   2   0   2   2   0   0   0   0   2   2   0   0   0   0   2   0   0   2   0   0   0   0   2   2   2   0   0   2   0   2   2   2   0   2   0   0   0   0   0   2   0   0   2   2   0   0   0   2   0   2   0   2   0   2   0   0   2   2   0   2   0   0   0   2   0   2   0   0   0   0   0   0   2   0   0   2   0   0   2   2   2   2   2   2   0   2   0   0   2   2   2   0
 MK-1-9                 0   0   2   2   2   0   0   2   2   0   0   2   0   0   2   2   2   0   2   0   0   0   0   2   2   2   0   2   2   2   0   0   0   0   0   2   0   0   2   0   0   0   2   0   2   0   2   0   0   2   0   2   2   0   2   0   2   2   2   2   2   0   2   2   0   0   0   0   2   0   2   0   0   0   0   2   0   2   2   2   0   2   2   0   2   0   0   0   0   2   2   0   2   0   2   0   2   2   0   2   2   0   2   0   2   2   2   2   2   0   2   2   0   0   0   0   2   2   0   0   0   0   2   0   0   2   0   0   2   0   2   2   2   0   0   2   2   2   0   2   0   0   0   0   0   0   0   2   0   0   2   2   2   0   0   2   0   2   0   0   0   2   0   0   2   2   2   2   0   0   2   2   0   2   2   0   0   0   0   0   0   0   0   2   0   0   2   2   2   2   2   2   0   2   0   0   2   2   2   0
 MK-1-10                0   0   2   2   2   0   0   2   2   0   0   2   0   2   2   2   2   0   2   0   2   0   0   2   0   2   0   2   2   2   0   0   0   0   0   2   0   0   2   0   0   0   2   0   2   2   2   0   0   2   0   2   2   0   2   0   2   2   2   2   2   0   2   2   0   0   0   0   2   0   2   0   0   0   0   2   0   2   2   2   0   0   2   0   2   0   2   0   0   2   2   0   2   0   2   0   2   2   0   2   2   0   2   0   2   0   2   0   2   0   2   2   0   0   0   0   0   2   0   0   0   0   0   0   0   2   0   0   2   0   2   0   2   0   0   2   2   2   0   2   0   0   0   0   0   0   0   2   0   0   2   2   2   0   0   2   0   2   0   0   0   2   0   0   2   2   2   2   0   0   2   2   0   2   2   0   0   0   0   0   0   0   0   2   0   0   2   2   2   2   2   2   0   2   2   2   2   2   2   0
 MK-1-11                2   2   2   2   0   2   2   2   2   0   0   2   0   2   2   2   2   0   2   0   2   2   0   2   0   2   0   2   2   2   0   0   0   0   2   2   0   0   2   0   0   0   2   0   2   2   2   0   2   2   0   2   2   0   2   0   2   2   2   2   0   0   2   2   0   0   0   0   2   0   0   0   0   0   2   2   0   2   2   2   0   0   2   0   0   0   2   0   0   2   2   0   2   0   2   0   2   2   0   2   2   0   2   0   2   0   2   0   2   0   2   0   0   0   2   0   0   2   0   0   0   0   0   0   0   2   0   0   2   2   2   0   2   0   0   2   2   2   0   2   0   0   0   0   0   0   0   0   0   0   2   2   2   0   0   2   0   2   0   0   0   2   0   0   2   2   2   2   0   2   2   2   0   0   2   0   0   0   0   0   0   0   0   2   0   0   2   2   2   2   2   2   0   2   2   2   2   2   2   0
 MK-1-12                2   2   2   2   0   2   2   2   0   0   0   2   0   2   2   2   2   0   2   2   2   0   0   2   0   2   0   2   2   0   0   0   2   0   2   0   0   0   2   0   0   0   2   0   2   2   2   0   0   2   0   0   2   0   2   2   2   2   2   2   0   0   2   2   0   0   0   0   2   0   2   0   0   0   2   2   0   2   2   2   0   0   2   0   0   0   2   2   0   2   2   0   2   0   2   0   2   2   0   2   2   0   2   0   2   0   2   0   2   0   2   0   0   0   2   0   2   2   0   0   2   0   0   0   0   2   0   0   2   2   2   0   2   0   0   2   2   2   0   2   0   2   0   0   0   0   0   0   0   0   2   2   2   0   0   2   0   2   0   0   0   2   0   0   2   2   2   2   0   0   2   2   2   2   2   0   0   0   0   0   2   0   0   2   0   0   2   2   2   2   2   2   0   2   2   0   2   2   2   0
 MK-1-13                2   2   2   2   0   2   2   2   0   0   0   0   0   2   2   2   2   0   2   2   2   0   2   2   0   2   0   2   2   0   2   2   0   2   2   0   0   0   2   0   0   0   2   0   2   2   2   0   0   2   0   0   2   0   2   2   2   2   2   2   0   0   2   2   0   2   0   0   2   2   2   0   2   0   2   2   0   2   2   2   0   0   2   0   0   0   2   2   0   2   2   0   2   0   2   0   2   2   0   2   2   0   2   0   2   0   2   0   0   0   2   0   0   2   2   0   2   2   0   2   2   0   0   0   0   2   0   0   2   2   0   0   2   0   0   2   0   2   0   2   0   2   0   0   0   0   0   0   0   0   2   0   2   2   0   2   0   2   0   0   0   2   0   0   2   2   2   2   0   0   2   2   2   2   2   0   0   0   0   0   2   2   0   2   0   0   2   2   2   2   2   2   0   2   2   0   2   2   0   0
 MK-1-14                2   2   2   2   0   2   2   2   0   0   0   0   0   2   0   2   2   0   0   2   2   0   2   2   0   2   2   0   2   0   2   2   0   2   2   0   0   0   2   0   0   0   0   0   2   2   2   0   0   2   0   0   2   0   2   2   2   2   2   2   0   0   2   2   0   2   0   0   2   2   2   0   2   0   2   2   0   2   2   2   0   0   2   0   0   0   2   2   0   2   2   0   2   0   2   0   2   2   0   2   2   0   0   0   2   0   2   0   0   0   2   0   0   2   2   0   2   2   0   2   2   0   0   2   2   2   0   0   2   2   0   0   2   0   0   2   0   2   0   2   0   2   0   0   0   2   0   0   0   0   0   0   2   2   0   2   0   2   0   0   0   2   0   0   2   2   0   2   0   0   2   2   2   2   0   0   0   0   0   0   0   2   0   2   0   0   2   2   2   0   2   2   0   0   2   0   2   0   0   0
 MK-1-15                2   2   2   2   0   2   2   2   0   0   0   0   0   2   0   0   2   0   0   2   2   0   2   2   0   2   2   0   2   0   2   2   0   2   2   0   0   0   2   2   0   0   0   0   0   2   2   0   0   2   0   0   2   0   2   2   2   2   2   2   0   0   0   2   0   2   0   0   2   2   2   0   2   0   2   2   0   2   2   2   0   0   2   0   0   0   2   2   2   2   2   0   2   2   2   0   2   2   0   2   2   0   0   0   2   0   0   0   0   0   2   0   2   0   2   0   2   2   0   2   2   0   0   2   2   2   0   0   2   2   0   0   2   0   0   2   0   2   0   2   2   2   2   0   0   2   0   0   0   0   0   0   2   2   2   2   0   2   0   0   0   2   0   0   2   2   0   2   2   0   2   2   2   2   0   0   2   0   0   0   0   2   0   2   0   0   2   2   2   0   2   2   0   0   2   0   2   0   0   0
 MK-1-16                2   2   2   2   0   2   2   2   2   0   0   0   2   0   0   0   2   0   0   0   2   0   2   0   0   2   0   0   2   0   2   2   0   2   2   0   0   0   0   2   0   0   0   0   0   2   2   0   0   2   0   0   2   0   2   2   2   2   2   2   2   0   0   2   0   2   0   0   2   2   2   0   2   2   2   2   0   2   2   2   0   0   2   0   0   0   2   2   2   2   2   0   2   2   2   0   2   2   0   2   2   0   2   0   2   0   0   0   0   0   2   0   2   0   2   0   2   2   2   2   2   0   0   0   2   2   0   2   2   2   0   2   2   0   0   2   0   2   0   2   2   2   2   0   0   2   0   0   2   0   2   0   2   2   2   2   0   2   0   0   0   2   0   0   0   2   0   2   2   0   2   2   2   2   0   0   2   0   0   0   0   2   0   2   0   0   2   2   2   0   2   2   0   2   2   0   0   0   0   0
 MK-2-1                 0   0   2   2   0   2   2   2   2   0   0   0   0   2   2   2   2   0   0   2   2   0   0   2   2   0   0   2   2   0   0   0   2   0   0   2   2   2   0   2   0   2   0   2   0   0   0   0   2   0   2   2   0   0   0   0   2   0   0   2   2   2   2   0   2   0   2   2   0   2   2   0   0   2   2   2   0   2   2   0   0   0   0   0   2   2   2   2   0   0   2   2   0   2   2   2   2   0   2   2   2   2   2   2   0   2   2   2   2   0   2   0   2   0   2   2   2   2   2   2   0   2   2   0   2   0   0   0   2   0   0   2   2   2   0   0   2   0   0   0   2   0   0   2   0   0   0   2   2   2   2   2   2   0   2   2   2   2   0   0   2   2   0   0   0   0   0   0   2   0   0   0   0   2   2   2   2   2   0   2   2   0   2   0   0   0   0   0   0   2   2   0   0   2   2   0   2   0   0   0
 MK-2-2                 0   0   2   2   0   2   2   2   2   0   0   0   0   2   2   2   2   2   0   2   0   0   0   2   2   0   0   2   2   0   0   0   2   0   0   2   2   2   0   2   0   2   0   2   0   0   0   0   0   0   2   2   2   0   0   0   2   0   0   2   2   2   2   0   2   0   2   2   0   2   2   0   0   2   2   2   0   2   0   0   0   0   0   0   2   0   2   2   2   0   2   0   0   2   2   2   2   0   2   2   2   2   2   2   0   0   2   2   2   0   2   2   2   0   2   2   2   2   2   0   0   2   2   0   2   0   0   0   2   0   0   2   2   2   0   0   2   0   0   0   2   0   0   2   0   0   0   2   2   2   2   2   2   0   2   2   2   2   0   0   2   2   0   2   0   0   0   0   2   0   0   0   0   2   2   2   2   2   0   2   2   0   2   0   0   0   0   0   0   2   2   0   0   2   2   0   2   0   0   0
 MK-2-3                 0   0   2   2   0   2   2   2   0   0   0   0   0   2   2   2   2   2   0   2   2   0   0   2   2   0   2   2   0   0   0   0   2   0   0   2   2   2   0   2   0   2   0   2   0   0   0   0   0   0   2   2   2   0   2   0   2   0   0   2   2   2   2   0   2   0   2   2   0   2   2   0   2   2   2   2   0   2   0   0   0   0   0   0   2   0   2   2   2   0   2   0   0   2   2   2   0   0   2   2   2   2   2   0   2   0   2   2   0   0   2   2   2   0   0   2   2   2   2   0   0   0   2   2   2   2   0   0   2   0   0   2   2   2   0   2   2   0   0   0   2   0   0   2   0   0   2   2   2   2   2   2   2   0   2   0   0   2   0   0   2   2   0   2   0   0   0   0   2   0   0   0   0   2   2   2   2   2   0   2   2   0   2   0   0   0   0   2   0   2   2   0   0   2   2   0   2   0   0   0
 MK-2-4                 0   0   2   2   0   2   0   2   0   0   0   0   0   2   2   0   2   2   0   2   0   0   0   2   2   0   2   0   0   0   0   0   2   0   0   0   2   0   0   2   2   2   0   2   0   0   0   0   0   0   2   2   2   0   2   0   2   2   0   2   2   2   2   0   2   0   2   0   0   2   0   0   0   2   2   2   0   2   0   0   0   0   0   0   0   0   0   2   2   0   2   0   0   2   2   2   0   0   2   2   2   2   2   0   2   0   2   2   0   0   2   2   0   0   0   2   2   2   2   0   0   0   0   2   2   2   2   2   2   0   0   2   2   2   0   2   2   0   0   2   2   0   0   2   0   0   2   2   2   2   2   0   0   0   2   0   0   2   0   0   2   2   0   0   0   2   0   0   2   0   2   0   0   2   2   2   2   2   0   2   2   0   2   0   0   0   0   2   0   2   2   0   0   2   2   2   2   0   0   0
 MK-2-5                 0   0   2   2   0   2   0   2   0   0   2   0   0   2   2   0   2   0   0   2   0   0   0   2   2   0   2   0   0   0   0   0   2   0   0   0   2   0   0   2   2   0   0   2   0   0   0   0   0   0   2   2   2   0   2   0   2   2   0   2   2   2   2   0   2   0   2   2   0   2   0   0   0   2   2   2   0   2   0   0   0   0   0   0   0   0   0   0   2   0   2   2   0   2   2   2   0   0   2   2   2   2   2   0   2   0   2   2   0   0   2   2   0   0   0   2   2   2   2   0   0   0   0   2   2   2   2   2   2   0   0   2   2   2   0   0   2   2   0   2   2   0   0   2   0   0   2   2   2   2   2   0   0   0   0   0   0   0   0   0   2   2   0   0   0   2   0   0   2   0   2   0   2   2   2   2   2   2   0   2   2   0   2   0   0   0   0   0   2   2   2   0   0   2   0   2   0   0   0   0
 MK-2-6                 0   0   2   2   0   2   2   2   0   0   2   0   0   2   2   0   2   0   0   2   2   0   0   2   2   0   2   0   0   0   0   0   2   0   0   0   2   0   0   2   2   0   0   0   0   2   0   0   0   0   2   2   2   0   2   0   2   2   0   2   2   2   2   0   2   0   2   2   0   2   0   0   0   2   2   2   0   2   0   0   0   0   0   0   0   0   2   0   2   0   2   2   0   2   0   2   0   0   2   2   2   2   2   0   2   2   2   2   0   0   2   2   0   0   0   2   2   2   2   0   0   0   0   2   2   2   2   2   2   0   0   2   0   2   2   0   2   0   0   2   2   0   0   2   0   0   2   2   2   2   2   0   2   0   0   0   0   2   0   0   2   2   0   0   0   2   0   0   2   0   2   0   2   2   2   2   2   2   0   0   2   0   2   0   0   0   0   0   2   2   2   0   0   2   0   0   0   0   0   0
 MK-2-7                 0   0   0   0   0   2   0   2   0   2   2   0   0   2   2   0   2   2   0   2   2   0   0   0   2   0   2   0   0   0   0   2   2   0   0   0   2   2   0   2   2   0   0   0   0   2   0   0   0   0   2   2   2   0   2   0   2   2   0   2   2   0   2   0   2   0   2   2   0   2   0   2   0   2   2   2   2   2   0   0   0   2   0   0   0   0   2   0   2   0   2   0   0   0   0   2   0   0   2   2   2   2   2   0   2   2   2   2   0   0   2   2   0   2   0   2   2   2   2   0   0   2   0   0   2   2   2   2   0   0   0   2   0   2   2   0   2   0   0   2   2   0   0   2   0   0   2   2   2   2   2   0   2   0   0   0   2   0   0   2   2   0   0   0   0   2   2   0   2   2   2   0   2   2   2   2   2   2   0   0   2   0   0   0   0   0   0   0   2   2   0   0   0   2   0   0   0   0   0   2
 MK-2-8                 0   0   0   2   0   2   0   2   0   0   2   0   0   2   2   2   2   2   0   2   2   0   0   0   2   0   2   0   0   0   0   2   2   0   0   2   2   2   0   2   2   0   0   2   0   2   0   0   0   0   2   2   2   0   2   0   2   2   0   2   2   0   2   0   2   0   2   2   0   2   0   2   0   2   2   2   2   2   0   0   0   2   2   0   0   0   2   0   2   0   2   0   0   0   0   2   0   0   2   2   2   2   2   0   2   2   2   2   0   0   2   2   0   0   0   0   2   2   2   0   0   2   2   0   2   0   2   2   0   0   0   2   0   2   2   0   2   0   0   2   2   0   0   2   0   0   2   2   2   2   2   0   2   0   2   0   2   0   0   2   2   0   0   0   0   2   0   0   2   0   2   0   2   2   0   2   2   2   0   0   2   0   0   0   0   0   0   0   2   2   2   0   0   2   0   0   0   2   0   2
 MK-2-9                 0   0   0   2   0   2   0   2   2   0   2   2   0   2   2   0   2   2   0   2   2   0   0   0   2   0   2   0   0   0   0   2   2   2   0   2   2   0   0   0   2   0   0   2   0   2   0   0   0   2   2   2   2   2   2   0   2   2   0   2   2   2   2   0   2   0   2   2   0   2   0   2   0   2   2   0   2   2   0   0   0   2   2   0   0   0   2   0   2   0   2   0   0   0   0   2   0   0   2   2   2   2   2   0   2   2   2   2   2   2   2   2   0   0   0   0   2   2   2   0   0   2   2   0   2   0   2   2   2   0   0   2   0   2   0   0   2   0   0   2   2   0   0   2   0   0   2   2   2   2   2   2   2   0   2   0   0   0   0   2   2   0   0   0   0   2   0   0   2   0   2   0   2   2   0   2   0   2   0   0   2   0   0   0   0   0   2   0   2   2   2   0   0   2   0   0   0   2   0   2
 MK-2-10                0   0   0   2   0   2   0   2   2   0   2   2   0   2   2   0   2   2   0   2   0   0   0   0   2   0   0   0   0   0   0   0   2   2   0   2   2   0   0   0   2   0   0   2   0   2   0   0   0   2   2   2   2   2   2   0   2   2   0   2   2   2   2   0   2   0   2   2   0   2   0   2   0   0   2   0   2   2   0   0   0   2   2   0   2   0   2   0   0   0   2   0   2   0   0   2   2   0   2   2   2   2   2   0   2   2   2   2   2   2   2   2   0   0   0   0   2   2   2   0   0   2   2   0   2   0   2   2   2   0   0   2   0   2   0   0   2   0   0   2   2   0   2   2   0   0   2   2   2   0   2   2   2   0   0   0   0   0   0   2   2   0   0   0   0   2   0   0   2   0   2   0   2   2   2   2   0   2   0   0   2   0   0   0   0   0   2   0   2   2   2   0   2   2   0   0   0   2   2   2
 MK-2-11                0   0   0   2   2   2   0   2   2   0   2   2   0   2   2   0   2   2   0   2   0   0   2   0   0   0   0   0   0   0   0   0   2   2   0   2   2   0   0   0   2   0   0   2   0   2   0   0   0   2   2   2   2   2   2   0   2   2   2   2   2   2   2   0   2   0   2   2   0   2   0   2   0   0   2   2   2   2   0   0   0   2   2   0   2   0   2   0   0   0   2   0   2   0   0   2   2   0   2   2   0   2   2   0   2   2   2   0   2   2   2   2   0   0   0   0   2   2   2   0   0   2   2   0   2   0   2   2   2   0   0   2   0   2   0   0   2   0   0   2   2   0   2   2   0   0   2   2   2   0   0   2   2   0   0   0   0   0   0   2   2   0   0   0   0   2   0   2   2   0   2   0   2   2   2   0   0   2   0   0   2   0   0   0   0   0   2   0   0   2   2   2   0   2   0   0   0   2   2   2
 MK-2-12                0   0   0   2   0   2   0   2   2   0   2   2   0   2   2   0   2   2   0   2   0   0   2   0   0   0   0   0   0   0   0   0   2   2   0   0   2   2   0   0   2   0   0   2   0   2   0   2   0   2   2   2   2   2   2   0   2   2   2   2   2   2   2   0   2   0   2   2   2   2   0   2   0   0   2   2   2   2   0   0   0   2   2   0   2   0   2   0   0   0   2   0   2   0   0   2   2   0   2   2   2   2   2   0   2   2   2   0   2   2   0   2   0   0   0   0   0   2   2   0   0   2   2   0   2   2   2   2   2   0   2   0   0   2   0   0   2   0   0   2   2   0   0   2   0   0   2   0   2   0   0   2   0   2   0   0   0   0   0   2   2   0   0   0   0   2   0   2   2   0   2   0   2   2   2   0   0   0   0   0   0   0   0   0   0   0   2   0   0   2   2   2   0   2   0   0   0   2   2   2
 MK-2-13                0   0   0   2   0   2   0   2   2   2   2   2   0   2   2   0   2   2   0   2   0   0   2   0   0   2   2   0   0   0   0   0   0   2   0   0   2   2   0   0   2   0   0   2   0   2   0   2   0   2   2   0   2   2   2   0   2   0   2   2   2   2   2   0   2   0   2   2   2   2   0   2   0   0   0   2   2   2   2   0   0   2   2   0   2   0   2   0   0   0   2   0   2   0   0   2   2   0   0   2   2   2   2   0   2   2   2   0   2   2   2   2   0   0   0   0   0   2   2   0   0   2   2   0   2   2   2   0   2   0   2   0   0   2   0   0   2   0   0   2   2   0   0   2   0   0   2   0   2   0   0   2   0   2   0   0   0   0   0   2   0   0   0   0   0   2   0   2   2   0   2   2   2   0   2   0   0   0   0   0   0   0   0   0   0   0   2   2   0   0   0   2   0   2   0   0   0   2   2   2
 MK-2-14                0   0   2   2   0   2   0   2   2   2   2   2   0   2   2   0   2   2   0   2   0   2   2   0   2   2   2   0   0   0   0   0   0   2   0   0   2   2   0   0   2   0   0   2   0   2   0   2   0   2   2   0   2   2   2   0   2   0   2   2   2   2   2   0   2   0   2   2   2   2   0   2   0   0   0   2   0   2   2   0   0   2   2   0   0   0   0   0   0   0   2   0   2   0   0   2   2   0   0   2   2   2   2   0   2   2   2   2   2   2   2   2   0   0   0   0   2   2   2   0   0   0   2   0   2   2   2   0   2   0   2   0   0   2   0   0   2   0   0   2   2   2   0   2   0   0   2   0   2   0   0   2   0   0   0   0   0   0   0   2   0   0   0   0   0   2   0   2   0   0   2   2   2   0   2   0   0   0   0   0   0   0   0   0   0   0   2   0   0   0   0   2   0   2   0   0   0   2   2   2
 MK-2-15                0   0   2   2   0   2   0   2   2   2   2   2   0   2   2   0   2   2   0   2   0   2   2   0   2   2   2   0   0   0   2   0   0   2   0   0   2   2   0   0   2   0   0   2   0   2   0   0   0   2   2   0   2   2   2   0   2   0   2   2   2   2   2   0   2   0   2   2   2   2   0   2   0   0   2   2   0   2   2   0   2   2   2   0   0   0   0   2   0   0   2   0   2   0   0   2   2   0   2   2   0   2   2   0   2   0   2   2   2   2   2   2   0   0   0   0   2   0   2   0   0   0   0   0   2   2   2   0   2   0   2   0   0   2   0   0   2   2   0   0   2   2   0   2   0   0   0   0   2   0   0   2   0   0   0   0   0   0   0   2   0   0   0   0   0   2   0   2   0   0   0   2   2   0   2   0   2   0   0   0   0   0   0   0   0   0   2   0   0   0   0   0   0   2   0   0   0   2   2   0
 MK-2-16                2   0   2   2   0   0   2   2   2   2   2   2   0   2   2   0   0   2   0   2   0   2   2   0   2   2   2   0   0   0   2   0   0   2   0   0   2   2   0   0   2   0   0   2   2   2   2   0   0   2   2   0   2   2   2   0   2   0   2   2   2   0   2   0   2   0   2   2   2   0   0   0   0   0   2   2   0   2   2   0   2   2   0   0   0   2   0   2   0   2   2   0   2   0   0   2   2   0   2   2   0   2   2   0   2   0   2   2   2   2   2   2   0   0   0   0   2   0   2   0   0   0   2   2   2   2   0   0   2   2   2   0   0   2   0   0   2   2   0   0   2   2   0   2   0   0   0   0   2   0   2   0   0   0   0   0   0   0   0   2   0   0   0   0   0   2   0   2   0   0   0   2   2   2   2   0   2   0   0   0   0   0   0   2   0   0   2   0   2   0   0   2   0   2   0   0   0   2   0   0
 MK-3-1                 2   0   0   0   0   0   2   2   2   2   2   0   0   2   0   2   0   0   2   2   2   2   2   2   2   2   0   2   0   2   2   0   2   0   2   2   2   0   0   2   0   2   2   0   2   0   0   0   2   0   2   2   0   0   0   0   2   2   2   2   2   2   0   2   2   2   2   2   0   2   2   0   2   0   2   0   2   0   2   2   2   2   2   0   0   2   0   2   2   2   2   2   0   0   0   0   2   2   0   2   2   2   0   2   0   0   0   2   2   2   2   0   0   2   2   0   2   2   2   0   2   2   2   0   0   0   0   2   2   2   0   0   2   0   0   0   0   2   0   2   2   0   0   2   2   2   2   2   2   0   0   2   0   0   2   0   0   2   2   2   2   0   0   2   2   2   2   2   0   0   2   0   0   0   0   2   2   2   0   2   2   2   0   2   0   2   0   2   2   0   0   0   0   2   2   2   0   2   2   0
 MK-3-2                 2   0   0   0   0   0   2   2   2   0   2   0   0   2   0   2   0   0   2   2   0   2   0   2   2   2   0   2   0   2   2   0   2   0   2   2   0   0   0   2   2   2   2   0   2   0   0   0   2   0   2   2   0   0   0   0   2   2   2   0   2   2   0   0   2   2   2   2   0   2   0   0   2   0   2   2   2   2   2   2   0   2   2   0   0   2   2   2   2   2   2   2   0   0   0   0   2   2   0   0   2   2   2   2   0   0   0   2   2   2   2   0   0   2   2   2   2   0   2   0   2   2   0   0   0   0   0   0   2   2   0   0   2   0   0   0   0   2   0   2   2   2   0   2   0   2   2   2   2   0   0   2   0   0   2   0   0   2   2   2   2   0   0   0   2   2   2   2   0   0   2   0   0   2   0   2   2   2   0   2   2   2   0   2   0   2   0   2   2   0   0   0   0   2   2   2   0   2   2   0
 MK-3-3                 0   0   0   0   0   0   2   2   2   0   2   0   0   2   0   2   0   0   0   2   2   2   0   2   2   2   0   2   0   0   2   0   2   0   2   2   0   2   0   2   2   2   2   0   2   0   0   0   2   0   2   2   0   0   0   0   2   2   2   0   2   2   0   0   0   2   2   0   0   2   0   0   2   0   2   2   2   2   0   2   0   2   2   0   0   2   2   2   2   2   2   2   0   0   0   0   2   2   0   0   2   2   2   2   0   0   0   2   0   2   2   0   0   2   2   2   2   2   2   0   2   2   0   2   0   0   0   0   2   2   0   0   2   0   0   0   0   2   0   0   2   2   0   2   0   2   2   2   2   0   0   2   0   2   2   0   0   2   2   0   2   0   0   0   2   2   2   2   0   0   0   0   0   2   0   2   2   2   0   2   0   2   0   2   0   2   0   2   2   0   2   0   0   2   2   2   2   2   2   0
 MK-3-4                 0   0   0   0   0   0   2   2   2   0   2   0   0   2   2   2   0   0   0   0   2   2   0   0   2   2   0   2   0   0   2   0   2   0   2   2   0   0   0   2   2   2   2   0   2   0   0   0   2   0   2   2   0   0   0   0   0   2   2   0   2   2   0   0   0   2   2   0   2   2   0   0   2   0   2   2   0   2   0   2   0   2   2   0   0   2   2   2   2   2   2   2   0   0   0   0   2   2   0   0   2   2   2   2   0   0   2   2   0   2   2   0   0   2   2   2   2   2   2   0   2   2   0   2   0   0   0   0   0   2   0   0   2   0   0   0   0   0   0   0   2   2   0   2   0   2   2   2   2   0   0   2   0   0   2   0   0   2   2   0   2   0   0   0   2   2   2   2   0   0   0   0   0   2   0   0   2   2   0   2   0   0   2   2   0   2   0   2   2   0   2   0   0   2   0   0   2   2   2   0
 MK-3-5                 0   0   0   0   0   0   2   2   0   0   2   0   0   2   2   2   0   0   0   0   2   2   0   0   2   2   0   2   0   0   2   0   2   0   2   2   0   0   0   2   2   2   2   0   2   0   0   0   2   0   2   2   0   0   0   0   0   2   2   0   2   2   0   0   0   2   2   0   2   2   0   0   2   0   2   2   0   2   0   2   0   2   2   0   0   2   2   2   2   2   0   2   0   0   2   0   2   2   0   0   2   2   2   2   0   0   2   2   0   2   2   0   0   2   2   2   2   2   2   0   2   2   0   2   0   0   0   0   0   2   0   0   2   0   2   0   0   0   0   2   2   2   2   2   0   2   2   2   2   0   0   2   0   0   2   0   2   0   2   0   2   0   0   0   2   2   2   2   0   0   0   0   0   2   0   2   2   2   0   2   0   0   2   2   0   2   0   2   2   0   2   0   0   2   0   0   2   2   2   0
 MK-3-6                 0   0   0   0   0   0   2   2   0   0   2   0   0   2   2   2   0   0   0   0   2   2   0   0   2   2   0   2   0   0   2   0   2   0   2   2   0   0   0   2   2   2   2   0   2   0   0   0   2   0   2   2   0   0   0   0   0   2   2   0   2   2   0   2   0   2   2   0   2   2   0   0   2   0   2   2   0   2   0   2   2   2   2   0   0   2   0   2   2   2   0   2   0   0   2   0   2   2   0   0   2   2   2   2   0   0   2   2   0   2   0   0   0   2   2   2   2   0   2   0   2   2   0   2   0   0   0   0   0   2   0   0   2   0   2   0   0   0   0   2   2   2   2   2   0   0   0   2   2   2   0   2   0   0   2   0   2   0   2   0   2   0   0   0   2   2   2   2   0   0   0   2   0   2   0   2   2   2   2   2   0   0   2   0   0   2   0   2   2   0   2   0   0   2   0   0   2   2   2   0
 MK-3-7                 0   0   0   2   0   0   2   2   0   0   2   0   2   2   2   2   0   0   0   0   2   2   0   2   2   2   0   2   0   0   2   0   2   0   2   2   0   0   0   2   2   2   2   0   2   0   0   0   2   0   2   2   0   0   0   0   0   2   2   0   2   2   0   0   0   2   2   0   2   0   0   0   2   0   0   2   0   2   0   2   2   0   2   0   0   2   0   2   2   2   0   2   0   0   2   2   2   2   0   0   0   2   2   2   0   0   2   2   0   2   0   0   0   2   2   2   2   0   2   2   2   2   0   2   0   0   0   0   0   0   0   0   2   0   2   0   0   0   0   2   2   2   2   2   2   0   0   2   2   2   0   2   0   0   2   0   2   0   2   0   2   2   0   0   0   2   2   2   0   0   0   2   0   2   0   2   2   2   2   0   0   0   2   0   0   2   0   2   2   0   2   2   0   2   0   0   2   2   2   0
 MK-3-8                 0   2   0   2   0   0   2   2   0   2   2   0   0   2   2   2   0   0   0   0   2   2   0   2   2   2   0   2   0   0   2   0   0   0   2   2   0   0   0   2   2   2   2   0   2   0   0   0   2   0   2   2   0   0   0   0   0   2   2   0   2   2   0   0   0   2   2   0   2   0   0   0   2   0   0   2   0   2   0   2   2   2   2   0   0   2   0   2   2   2   0   2   0   0   2   2   2   2   0   0   0   2   2   2   0   0   2   2   0   2   0   0   0   2   2   0   2   0   2   2   2   2   0   0   0   2   0   2   0   0   0   0   2   0   2   0   0   0   0   0   2   2   2   2   2   0   0   2   0   2   0   2   2   0   2   0   2   0   2   0   2   2   0   0   0   2   2   2   0   0   0   2   0   0   0   0   2   2   2   0   0   0   2   0   0   0   0   2   2   0   2   2   0   2   0   0   2   2   2   2
 MK-3-9                 0   2   0   0   0   0   0   2   0   2   2   0   0   2   2   2   2   0   0   0   2   2   2   2   2   2   0   0   0   0   2   0   0   0   2   2   0   0   0   2   0   2   2   2   2   0   0   0   2   0   0   2   0   0   0   0   0   2   0   0   2   2   0   0   0   2   2   0   2   0   0   0   2   0   0   2   0   0   0   2   2   2   2   2   0   2   0   0   2   2   0   2   2   0   2   2   0   2   0   0   0   2   2   2   0   0   2   2   0   2   0   0   0   2   2   2   2   0   0   2   2   2   0   0   0   2   0   2   0   0   0   0   0   0   2   0   0   0   0   0   2   2   2   2   2   0   0   2   0   2   0   0   2   0   2   0   2   0   2   0   2   2   0   0   0   2   2   2   0   0   0   2   0   2   0   2   2   2   2   0   0   2   2   0   2   0   0   2   2   0   2   2   0   2   0   0   2   2   2   2
 MK-3-10                0   2   0   0   0   0   0   2   0   2   2   0   0   2   2   0   2   0   0   0   2   2   0   2   2   2   0   0   0   0   2   0   0   0   2   2   0   0   0   2   0   2   0   2   2   0   0   0   2   0   2   2   2   0   0   0   0   2   0   0   2   2   0   0   0   2   2   0   2   0   0   0   2   0   0   2   0   0   0   2   2   2   2   2   0   2   0   0   2   2   0   2   2   0   2   2   0   2   0   0   0   2   2   2   0   0   2   2   0   2   2   0   0   0   2   2   2   0   0   2   2   2   0   0   0   0   0   2   0   0   0   2   0   0   2   0   0   0   0   0   2   2   2   2   2   0   0   2   2   2   0   0   2   0   2   0   2   0   2   0   2   2   0   0   0   2   0   2   0   0   0   2   0   2   0   2   2   2   2   2   0   2   2   0   2   0   0   2   2   0   2   2   0   2   0   0   2   2   2   2
 MK-3-11                0   2   0   0   0   0   0   0   0   2   2   0   2   2   2   0   2   0   0   0   2   2   0   2   2   2   0   0   2   0   2   0   0   0   2   0   0   0   0   2   0   2   0   2   2   0   0   0   2   0   2   0   2   0   0   0   0   2   0   0   0   2   0   0   0   2   2   0   2   0   0   0   2   0   0   2   0   2   0   0   2   2   2   2   0   2   0   0   0   2   0   2   2   0   2   2   0   2   0   0   0   2   2   2   0   0   2   2   0   2   2   0   0   0   2   2   2   0   0   2   2   2   0   0   0   0   0   2   0   0   0   2   0   0   0   0   2   0   0   0   2   2   2   2   2   0   0   2   2   2   0   0   2   2   2   0   2   0   2   0   2   2   0   0   0   2   2   0   0   0   2   2   0   2   0   2   2   2   2   2   0   2   0   0   2   0   0   2   2   0   2   2   0   2   0   0   2   2   2   2
 MK-3-12                0   2   0   0   0   0   0   0   0   0   2   0   2   2   2   0   2   0   0   0   2   2   0   2   2   2   0   0   2   0   2   2   0   0   2   0   0   0   2   2   0   2   0   2   2   2   0   0   2   0   2   0   2   0   0   0   0   2   0   0   0   2   0   0   0   2   2   0   2   2   0   0   2   0   0   2   0   2   0   0   2   2   0   2   0   2   0   0   0   2   0   2   2   0   0   2   0   2   0   0   0   2   2   2   0   0   0   2   0   2   2   0   0   0   2   2   2   2   0   0   2   2   0   0   0   0   0   2   0   0   0   2   0   0   0   0   2   0   2   0   2   2   2   2   2   0   0   2   2   2   0   0   2   2   2   0   2   0   2   2   0   2   2   0   0   2   2   0   0   0   2   2   0   2   0   2   2   2   2   2   0   2   0   0   2   0   0   2   2   2   2   2   0   2   0   0   2   0   2   2
 MK-3-13                0   2   0   0   0   0   0   0   0   0   2   2   0   2   2   0   2   0   0   0   2   2   0   2   2   2   0   0   2   0   2   2   0   0   2   0   0   0   2   2   0   2   0   2   2   2   0   0   2   0   2   0   2   0   0   0   0   2   0   0   0   2   0   0   2   2   2   0   2   2   0   0   2   0   2   2   2   2   0   0   2   2   0   2   0   2   0   0   0   2   2   2   2   0   0   2   0   2   0   0   0   2   2   2   0   0   0   2   0   2   2   0   0   0   2   0   2   0   0   0   2   2   0   0   0   0   0   2   0   0   0   2   0   0   0   2   2   0   2   0   2   2   2   2   2   0   0   2   2   2   0   0   2   2   2   0   2   0   0   2   0   2   2   0   0   2   2   0   0   0   0   2   0   2   2   2   2   2   2   2   0   2   0   2   2   0   0   2   2   2   2   2   0   2   0   0   2   0   2   2
 MK-3-14                0   2   0   0   0   0   0   0   0   0   2   2   0   2   2   0   2   0   0   0   2   2   0   2   2   2   0   0   2   2   2   2   0   0   0   0   0   0   2   2   2   2   0   2   0   2   0   0   2   0   2   0   0   0   0   0   0   2   0   0   0   2   0   0   2   0   2   0   2   2   0   0   2   0   2   2   2   2   0   0   2   2   0   2   0   2   0   0   0   2   2   2   2   2   0   2   2   2   0   0   0   2   2   2   0   0   0   2   0   2   2   0   0   0   2   0   2   0   0   0   2   2   0   0   0   0   0   2   0   0   0   2   2   0   0   2   2   0   2   0   2   2   2   2   2   0   0   2   2   2   0   0   0   2   2   0   2   0   0   2   0   2   2   0   0   2   0   0   0   0   2   0   0   2   2   2   2   2   2   2   0   2   0   2   2   0   0   2   2   2   2   2   0   2   0   2   2   0   0   2
 MK-3-15                0   2   2   0   0   0   0   0   0   0   2   0   2   2   2   0   2   0   0   0   2   2   0   0   2   2   0   0   2   2   2   2   0   2   0   0   0   0   2   2   2   2   0   2   2   2   0   0   2   0   2   0   0   0   0   0   0   0   0   0   0   2   0   0   2   0   2   0   2   2   0   0   2   0   2   2   2   0   0   0   2   2   0   2   0   2   0   0   0   2   2   2   2   2   0   2   2   2   2   0   0   2   2   2   2   0   0   2   0   2   2   0   0   0   2   0   0   0   0   0   2   2   2   0   0   0   0   2   0   0   0   2   2   0   0   2   2   0   2   0   2   2   0   2   2   0   0   0   2   0   0   0   0   2   2   0   2   0   0   2   0   2   2   0   0   2   2   0   0   0   2   0   0   2   2   2   2   2   2   0   0   2   0   2   2   0   0   2   2   2   2   2   0   2   0   2   2   2   0   2
 MK-3-16                0   2   2   0   0   0   2   2   0   0   0   0   2   2   2   2   2   0   2   0   0   2   0   0   0   2   0   0   0   2   2   2   0   2   0   0   0   0   2   2   2   2   0   2   2   2   2   0   2   2   2   0   0   0   0   0   0   0   0   0   0   2   0   0   2   0   2   0   2   2   0   0   2   2   2   2   2   0   0   0   2   2   0   2   0   2   0   0   0   2   0   0   2   2   0   2   0   2   2   2   0   2   2   2   2   0   0   2   0   2   2   0   0   0   2   2   0   0   0   0   2   2   2   0   0   0   0   2   0   0   0   0   2   2   0   0   2   0   2   0   2   2   0   2   2   0   0   0   2   0   0   0   0   2   2   2   2   2   0   2   0   2   2   0   0   2   2   0   0   0   2   0   0   0   2   2   2   0   2   0   0   2   2   2   2   0   0   2   2   2   2   2   2   2   0   2   0   2   0   2
 MK-4-1                 0   2   2   0   2   2   0   2   2   0   0   2   2   2   0   0   2   2   0   0   2   0   2   2   0   2   0   0   0   0   2   0   0   2   2   0   0   0   0   0   0   0   0   2   2   0   2   0   2   0   0   2   0   2   2   2   2   2   2   0   0   2   0   2   0   0   0   2   2   0   0   2   2   2   0   0   2   2   0   0   2   2   0   0   0   0   0   0   2   2   2   0   2   0   0   0   0   2   0   0   2   2   0   2   2   0   2   2   0   0   2   0   0   2   0   2   2   2   0   2   0   2   2   0   2   0   2   2   2   2   0   2   2   0   0   0   2   0   2   0   2   0   2   0   0   2   2   0   2   0   0   0   0   2   2   2   0   2   2   0   2   2   0   0   0   0   0   2   2   2   2   0   2   2   0   2   0   2   2   0   0   0   2   0   2   0   2   2   2   2   2   0   2   2   0   0   2   2   2   2
 MK-4-2                 0   2   2   0   2   2   0   2   0   0   0   2   2   2   0   0   2   2   0   0   2   0   2   2   0   2   0   0   0   0   2   0   0   2   2   0   0   0   0   0   0   0   0   2   2   0   2   0   2   0   0   0   0   2   2   2   2   2   2   0   2   2   2   2   0   0   0   2   2   0   0   0   0   2   0   0   2   0   0   0   2   2   0   0   0   0   0   0   2   2   2   0   2   0   0   0   0   2   2   0   2   2   0   2   2   0   2   2   0   0   2   0   0   2   0   2   2   0   0   0   0   2   2   0   2   0   2   2   2   0   0   2   2   0   0   0   2   0   2   0   2   0   2   0   0   2   2   0   2   0   0   0   0   2   2   2   0   2   2   0   2   2   0   0   0   0   0   2   2   2   2   0   2   2   0   2   0   2   2   0   0   0   2   2   2   0   2   2   2   2   0   0   2   2   0   0   2   2   2   2
 MK-4-3                 0   2   2   0   2   2   0   2   0   0   0   2   2   2   0   0   2   2   0   0   2   0   2   0   0   2   0   0   0   0   2   0   2   0   2   0   0   2   0   0   0   0   2   2   2   0   2   0   2   0   0   0   0   2   2   0   2   2   2   0   2   2   2   2   0   0   0   2   2   0   2   0   0   2   0   0   0   0   0   0   2   2   0   2   0   0   0   0   2   2   2   0   2   0   0   0   0   2   2   0   2   2   2   2   2   0   2   2   0   0   2   0   0   2   0   2   2   0   0   0   0   2   2   0   2   0   2   2   2   0   0   2   2   0   0   0   2   0   2   0   2   0   0   0   0   2   2   0   2   0   0   0   0   2   2   0   0   2   2   0   2   2   2   0   2   0   0   2   2   0   2   0   2   2   0   2   0   2   0   0   0   0   2   2   0   0   2   2   2   2   2   0   2   2   0   0   0   2   2   2
 MK-4-4                 0   2   2   0   2   2   0   2   0   0   0   2   2   2   0   0   2   2   0   0   2   0   2   0   0   0   0   0   0   0   2   0   2   0   2   2   0   2   2   0   0   0   2   2   2   0   2   2   2   0   0   0   0   2   2   2   2   2   2   0   2   2   2   2   0   0   2   2   2   0   2   0   0   2   2   0   0   0   0   0   2   2   0   2   0   0   0   0   2   0   2   0   2   0   2   0   0   2   2   0   2   2   2   2   2   0   2   2   0   0   2   0   0   2   0   0   2   0   0   0   0   2   0   0   2   0   2   2   2   0   0   0   2   2   0   0   2   0   2   0   0   2   0   0   0   2   2   0   2   2   0   0   0   2   2   0   0   2   2   0   2   2   2   0   2   0   0   0   2   0   2   0   2   2   0   2   0   2   0   0   0   0   2   2   0   2   2   2   2   2   2   0   2   2   0   0   0   2   2   2
 MK-4-5                 0   2   2   2   2   2   0   2   0   0   0   2   2   2   0   0   0   2   2   0   0   0   2   0   0   0   0   0   2   2   0   0   2   0   2   2   0   2   0   0   0   0   2   2   2   0   2   2   2   0   0   0   0   2   2   2   2   2   2   0   2   2   2   2   0   0   2   0   2   0   2   0   0   2   2   0   2   0   0   0   2   2   0   2   0   0   0   0   2   0   2   0   2   0   2   0   0   2   2   0   2   2   2   2   2   0   0   2   2   0   2   0   0   2   0   0   0   0   2   0   0   2   2   0   2   0   2   0   2   0   0   0   2   2   0   2   2   0   2   0   2   2   0   0   0   2   2   0   2   0   0   0   0   2   2   0   0   2   2   0   2   2   2   0   2   0   0   0   2   0   2   0   2   2   0   2   0   2   0   0   0   0   2   2   0   2   2   0   2   2   0   0   2   2   0   0   0   2   2   2
 MK-4-6                 0   2   2   2   2   2   0   2   0   0   0   0   2   0   0   0   0   0   2   0   0   0   2   0   0   0   0   0   2   2   0   0   2   0   2   2   0   2   0   0   0   0   2   2   2   0   2   0   2   0   0   0   0   2   2   2   2   2   2   2   2   2   2   2   0   0   2   0   2   0   2   0   0   2   2   0   2   0   0   0   2   2   0   2   0   0   0   0   2   0   2   0   2   0   0   0   0   2   2   2   2   2   2   2   0   0   0   2   2   0   2   0   0   2   2   0   2   0   2   0   0   2   2   0   2   0   2   0   2   0   2   0   0   2   0   2   2   0   2   2   2   2   0   0   2   2   2   0   2   0   0   0   0   2   2   0   0   2   2   0   0   2   2   0   2   0   0   0   2   0   2   0   2   2   0   2   0   2   0   0   0   0   2   2   0   2   0   2   2   2   0   0   2   2   0   0   0   2   2   2
 MK-4-7                 0   2   2   2   2   0   0   2   0   0   0   0   2   0   0   0   0   0   2   0   2   0   2   0   0   0   0   0   2   2   0   0   2   0   2   2   0   2   0   0   0   0   2   2   2   0   2   0   2   0   0   0   0   2   0   2   2   2   2   2   2   2   2   2   0   0   2   0   2   0   0   0   0   2   2   0   2   0   0   0   2   2   0   2   0   0   0   0   2   0   2   0   2   0   0   0   0   2   2   0   2   2   2   2   0   0   0   2   2   2   2   2   0   2   2   0   2   0   2   0   0   2   2   0   2   0   2   0   2   0   2   0   0   0   0   2   2   0   2   0   2   2   0   0   2   2   0   0   2   0   0   0   0   2   2   0   0   2   2   2   0   2   2   0   2   2   0   0   0   0   2   0   2   2   0   2   0   0   0   0   0   0   2   2   0   2   0   2   2   2   0   0   2   2   0   0   0   2   2   2
 MK-4-8                 0   2   2   2   2   0   0   0   0   2   0   0   2   0   0   0   0   2   2   0   2   2   2   0   0   0   0   0   2   2   0   0   2   0   2   2   0   2   0   0   0   0   2   2   2   0   2   0   2   0   0   0   0   2   0   0   2   2   2   2   2   2   0   2   0   0   0   0   2   0   0   0   0   2   2   0   2   0   0   0   2   2   0   2   0   0   0   0   0   0   2   0   2   0   0   0   0   2   2   0   2   2   2   2   0   0   0   2   2   2   2   2   0   2   2   0   2   0   2   0   0   2   2   0   2   0   2   0   2   0   2   0   0   2   0   2   2   0   2   0   2   2   0   0   2   2   0   0   2   0   0   0   2   2   0   0   0   2   2   0   0   2   2   0   2   0   0   0   0   0   2   0   2   2   0   2   0   0   0   0   0   2   2   2   0   2   0   2   2   2   0   0   2   2   0   0   0   2   2   2
 MK-4-9                 0   2   2   2   2   0   0   0   0   0   0   0   2   0   0   0   0   2   2   0   2   2   2   0   2   0   0   0   2   2   0   0   2   0   2   2   0   0   0   0   0   0   2   2   2   0   2   0   2   0   0   0   0   2   0   0   0   2   0   2   0   2   0   2   0   0   0   0   2   0   0   0   0   2   2   0   2   0   0   0   2   2   0   2   0   0   0   0   0   0   2   0   2   0   0   0   0   2   2   0   2   2   2   2   0   0   2   2   0   2   0   2   0   2   2   0   2   0   2   0   0   2   2   0   2   0   2   0   2   0   0   0   2   2   0   2   2   0   2   0   2   2   0   2   0   2   0   2   2   0   0   0   2   2   0   0   0   2   0   0   0   2   2   0   2   0   0   0   0   2   2   2   2   2   0   2   0   0   0   0   0   2   2   0   0   2   0   2   2   2   0   0   2   2   0   0   0   2   2   2
 MK-4-10                0   2   2   2   2   2   0   0   0   0   0   0   2   0   0   0   0   2   2   0   2   2   2   0   2   0   0   0   0   2   0   0   2   0   2   2   0   2   0   0   0   0   2   0   2   0   2   0   2   0   0   0   0   2   0   2   0   2   0   2   0   2   0   2   0   0   0   2   2   0   0   0   0   2   2   0   2   0   0   0   2   2   0   2   0   0   0   0   0   0   2   0   2   0   0   0   0   2   0   0   2   2   2   2   0   0   2   2   0   2   0   2   0   2   2   0   2   2   2   2   0   2   2   0   2   2   2   2   2   0   0   0   2   2   0   2   2   0   2   0   2   2   0   2   0   2   0   2   2   0   0   0   2   2   0   0   0   2   0   2   0   2   2   0   2   0   0   0   2   2   2   2   2   2   0   2   0   2   0   0   0   2   0   0   0   0   0   2   2   2   0   0   2   2   0   0   0   2   2   2
 MK-4-11                0   2   2   2   2   2   2   2   0   0   0   0   2   0   0   0   0   2   2   0   2   2   2   0   2   0   0   0   0   2   0   0   2   0   2   2   0   2   0   0   0   0   2   2   2   2   0   0   2   0   0   0   0   2   0   2   0   2   0   2   0   2   2   2   0   0   0   2   2   0   0   0   0   2   2   0   2   0   0   0   2   2   0   2   0   0   0   0   0   0   2   0   2   0   0   0   0   2   0   0   2   2   2   2   0   0   2   2   0   2   0   2   0   2   2   0   2   2   2   2   0   0   2   0   2   2   2   2   2   0   0   0   2   2   0   2   2   0   2   0   2   2   0   0   0   2   0   2   2   0   0   0   2   2   0   0   0   2   0   2   0   2   2   0   2   2   0   2   0   2   2   2   2   2   0   2   0   2   0   0   0   2   0   0   0   0   0   2   2   2   0   0   2   2   0   0   0   2   2   2
 MK-4-12                0   2   0   2   2   2   2   2   0   0   2   0   2   0   0   0   0   2   0   2   2   2   0   0   2   0   0   2   2   2   0   0   2   0   2   2   0   2   0   2   0   0   0   0   2   2   2   0   2   0   0   0   0   0   2   0   0   2   0   2   0   2   2   2   0   0   0   0   2   0   0   0   0   2   2   0   2   0   0   0   2   0   0   2   0   0   0   0   0   0   2   0   2   0   0   0   0   2   0   0   2   2   2   2   0   0   2   2   0   0   0   2   2   2   2   0   2   2   0   2   0   0   2   0   2   2   2   0   2   0   0   2   2   2   0   2   2   0   2   0   2   0   2   0   0   2   0   2   2   0   0   0   2   2   0   0   2   2   0   2   0   2   2   0   2   2   0   2   0   2   2   2   2   0   0   2   0   2   0   0   0   2   0   2   0   0   0   2   2   2   0   0   2   2   0   0   0   2   2   2
 MK-4-13                0   2   0   2   2   2   2   2   0   0   0   0   2   0   0   0   0   2   0   0   2   2   2   0   2   0   0   2   2   2   0   0   2   2   2   2   0   2   0   2   0   0   0   0   2   2   2   0   2   0   0   0   0   0   2   0   0   2   0   2   0   2   2   2   0   0   0   0   2   0   0   0   0   2   2   0   2   2   0   0   2   0   0   2   0   0   0   0   0   0   2   0   2   0   0   0   0   2   0   0   2   2   2   2   0   0   2   2   0   0   0   2   2   2   2   0   2   2   0   0   0   0   2   0   2   2   2   0   2   0   0   2   0   2   0   2   2   0   2   0   2   0   2   2   0   2   2   2   2   0   2   0   2   0   0   0   2   2   0   2   0   2   2   2   2   2   0   2   0   2   2   2   2   0   0   2   0   2   0   0   0   2   0   2   0   0   0   2   2   2   0   0   2   2   0   0   0   2   0   2
 MK-4-14                2   2   0   2   2   2   2   2   0   0   0   0   2   0   0   0   0   2   0   0   2   2   0   0   2   0   0   2   2   2   2   0   2   2   2   2   0   2   0   2   2   0   0   0   2   2   2   0   2   2   0   0   0   0   2   0   0   2   0   2   0   2   2   2   0   0   0   0   2   0   0   0   0   2   2   0   2   2   0   0   2   0   0   2   0   0   0   2   0   0   2   0   2   0   0   0   0   0   0   0   2   2   2   2   0   0   0   2   2   0   0   2   2   2   2   0   2   2   0   0   0   0   2   0   2   0   2   0   2   0   0   2   0   2   0   2   2   0   2   0   2   0   2   2   0   2   2   2   2   0   2   2   2   0   0   0   0   2   0   2   0   2   2   2   2   2   0   2   0   2   2   2   2   0   0   2   0   2   0   0   0   2   0   2   0   0   2   2   2   2   0   0   2   2   0   0   0   2   0   2
 MK-4-15                2   2   0   2   2   2   2   2   0   2   0   0   0   0   0   2   0   2   0   2   2   2   0   0   2   0   0   2   2   2   2   0   2   2   2   2   0   2   0   2   0   0   0   0   2   2   2   0   0   2   0   0   0   0   2   0   0   2   0   2   0   2   2   2   0   0   0   0   2   2   0   0   0   2   2   0   2   2   0   0   0   0   0   2   0   0   2   0   0   0   2   0   2   0   0   0   0   2   0   0   2   2   2   2   2   2   0   2   2   0   0   2   2   2   2   0   2   2   0   0   0   0   2   0   2   0   2   0   2   2   2   2   0   2   0   2   2   0   2   0   2   0   2   2   0   2   2   2   2   0   0   2   2   0   0   0   2   2   0   2   0   2   2   2   2   2   0   2   0   2   2   0   2   0   0   0   0   2   0   0   0   2   0   2   0   0   2   2   2   2   0   0   2   2   0   2   0   2   0   2
 MK-4-16                2   2   0   2   2   2   2   2   2   2   0   0   0   0   0   2   0   2   2   2   2   2   0   0   2   0   0   0   2   2   2   0   2   2   2   2   0   2   0   0   0   0   0   0   2   2   2   0   0   2   0   0   0   0   2   0   0   2   0   2   0   2   2   2   0   0   0   0   2   2   0   0   0   0   2   0   2   2   2   0   0   0   0   0   2   0   2   0   0   0   2   0   2   0   2   0   0   2   0   0   2   2   2   2   2   2   0   2   2   2   0   2   2   2   2   0   2   2   0   0   0   0   2   2   2   0   2   0   2   0   2   2   0   2   0   2   2   0   2   0   0   2   2   0   0   2   2   2   2   0   0   2   2   0   0   0   2   2   0   2   2   2   2   0   2   2   0   2   0   2   2   0   2   0   0   0   2   2   0   0   0   2   0   2   0   0   2   2   2   2   0   0   2   2   0   2   0   2   0   2
 MK-5-1                 2   2   2   2   0   2   2   0   2   0   2   2   0   0   0   2   0   0   2   2   0   0   2   2   0   2   0   0   0   2   0   0   2   2   0   2   0   0   2   0   0   0   2   0   2   2   0   0   0   0   0   2   2   0   0   2   0   0   2   0   2   2   0   2   0   0   2   0   0   0   0   0   0   2   2   0   0   0   0   0   0   0   0   0   0   2   0   2   0   2   0   0   0   2   0   0   0   2   0   0   0   2   2   2   2   0   0   0   0   0   0   0   2   2   0   0   2   0   2   2   0   0   0   0   2   0   2   2   0   0   0   0   0   0   2   0   0   2   0   0   0   2   0   2   0   0   2   0   0   0   0   2   2   2   2   2   0   0   0   0   0   0   2   2   0   2   0   0   2   0   0   2   0   0   0   0   2   2   2   2   0   0   0   0   0   0   0   2   2   2   0   2   0   0   0   0   0   0   0   0
 MK-5-2                 2   2   2   0   0   2   2   0   2   0   2   2   0   0   0   2   0   2   2   2   0   0   0   2   0   2   0   0   0   2   0   0   2   0   0   2   0   0   2   0   0   0   2   0   2   2   0   0   0   0   0   2   2   0   0   2   0   0   2   0   2   2   0   2   0   0   2   0   0   0   0   0   0   2   2   0   0   0   0   2   0   0   0   0   0   2   0   2   0   2   0   0   0   0   0   0   2   2   0   0   0   2   2   2   0   0   0   0   0   2   0   0   2   2   0   0   2   0   2   2   0   2   0   2   2   0   2   0   0   0   0   0   0   0   0   0   0   2   2   0   0   2   0   2   0   0   2   0   0   0   0   2   2   2   2   2   2   0   0   0   0   0   2   2   2   2   0   0   2   0   0   2   0   0   2   0   2   2   2   2   0   0   0   0   0   0   0   2   2   2   0   2   0   0   0   0   0   0   2   2
 MK-5-3                 2   2   2   0   2   2   2   2   2   0   2   2   0   0   0   2   0   2   2   2   2   0   0   2   0   2   0   0   0   2   0   0   2   0   0   2   0   2   2   0   0   0   2   0   2   2   0   0   0   0   2   2   2   2   0   0   0   0   2   0   2   0   0   2   0   0   2   0   0   0   0   0   0   0   2   0   0   2   0   2   0   0   0   0   0   2   0   0   0   2   0   2   0   0   0   0   2   2   0   0   0   2   2   2   0   0   0   0   0   2   0   0   2   2   2   0   2   0   2   0   0   2   0   2   2   0   2   0   0   0   0   0   0   2   0   0   0   0   2   0   0   2   0   2   0   0   0   0   2   0   0   2   2   2   2   2   2   0   2   2   0   0   2   2   2   2   0   0   2   0   0   2   0   0   2   0   2   2   2   2   0   2   0   0   0   0   0   2   2   2   0   2   0   0   0   0   0   0   2   2
 MK-5-4                 2   2   2   2   2   2   2   2   2   0   2   2   0   0   2   2   0   2   2   2   2   0   0   2   0   2   0   0   0   2   0   0   2   2   0   2   0   2   2   0   0   0   0   0   2   0   0   0   0   0   2   2   2   2   0   0   0   0   2   0   2   0   0   2   0   0   2   0   0   0   0   0   0   0   2   0   0   0   0   2   2   0   0   0   0   2   0   2   0   2   0   2   0   2   0   0   0   2   0   0   0   2   2   2   0   0   0   0   0   2   0   0   2   2   0   0   2   2   0   0   0   2   2   2   2   0   2   0   0   0   0   0   0   2   2   0   0   0   2   0   2   2   0   2   0   0   0   0   2   0   0   2   2   2   2   2   2   0   2   2   0   2   2   2   0   2   0   0   2   0   0   2   0   0   2   0   0   0   2   2   0   2   0   2   0   0   2   2   2   2   0   2   0   0   0   0   0   0   2   2
 MK-5-5                 2   2   2   2   0   2   2   0   2   0   2   2   0   0   0   2   0   2   2   2   2   0   0   2   0   2   0   0   0   0   0   0   2   2   0   2   2   2   2   0   0   0   0   0   2   0   0   0   0   0   2   2   2   2   0   0   0   0   2   0   0   0   0   2   0   0   2   0   0   0   0   0   0   0   2   0   0   0   0   2   2   0   0   0   0   2   2   0   0   2   0   2   2   2   0   0   0   2   0   0   0   2   2   2   0   0   0   0   2   2   0   0   2   0   0   0   2   2   0   0   0   2   2   2   2   0   0   0   0   0   0   2   0   2   2   2   0   0   2   2   2   0   0   2   0   0   0   0   2   0   2   2   2   2   2   2   2   0   0   2   0   0   2   2   0   2   0   0   2   0   0   2   0   0   2   0   0   0   2   2   2   2   0   0   2   0   0   2   2   2   0   2   2   0   0   0   0   0   2   0
 MK-5-6                 2   2   2   0   0   2   2   0   2   0   2   2   0   0   0   2   0   2   2   2   2   0   2   2   0   2   0   0   2   2   0   0   2   2   0   2   2   2   2   0   0   0   0   0   0   0   2   0   0   0   0   2   2   2   2   0   0   0   2   0   0   0   0   2   0   2   2   0   0   0   0   0   0   0   2   0   0   0   0   2   0   0   0   0   0   2   2   0   0   2   0   2   2   2   0   0   0   2   0   0   0   2   2   2   0   0   2   0   2   2   0   0   2   0   0   0   2   2   0   0   0   2   2   2   2   2   2   0   0   0   0   2   0   2   2   2   0   0   2   2   2   0   0   2   0   0   0   0   2   0   2   2   0   2   2   2   2   0   0   2   0   0   2   2   0   0   0   0   2   0   2   2   0   0   2   0   0   0   2   2   2   2   0   0   0   0   0   2   2   0   0   2   0   0   0   0   0   0   2   2
 MK-5-7                 0   0   2   0   0   0   2   0   2   0   2   2   0   0   0   2   0   2   2   0   2   0   2   2   0   2   2   0   2   2   0   0   2   2   0   2   2   2   2   0   0   0   0   0   0   0   2   0   0   0   0   2   2   2   2   0   0   0   0   0   0   0   0   2   0   2   2   0   0   0   0   0   0   0   2   0   0   0   0   2   0   0   0   0   0   2   2   0   0   2   0   2   2   2   0   0   0   2   0   0   0   2   0   2   0   0   2   0   2   2   2   0   2   0   0   0   2   2   0   0   0   2   2   0   0   2   2   0   0   0   0   2   0   2   2   0   0   0   2   2   0   2   0   2   0   0   0   0   2   0   2   2   0   2   2   2   2   0   0   2   0   0   2   0   0   0   0   0   2   0   2   2   0   0   2   0   0   2   2   2   2   2   0   0   0   0   0   0   2   0   2   2   0   0   0   0   0   0   2   2
 MK-5-8                 0   2   2   0   0   0   2   0   2   0   2   2   2   0   0   2   0   2   2   0   0   0   2   2   0   2   2   0   0   2   0   0   2   2   0   2   2   2   2   2   0   0   0   0   0   0   2   0   0   0   0   0   2   2   2   0   2   0   0   0   0   0   0   2   2   2   2   0   0   0   0   0   0   0   2   0   0   0   0   2   0   0   2   0   0   2   2   0   0   2   2   2   2   2   0   0   0   2   0   2   0   2   0   2   0   0   2   0   0   2   2   2   2   0   0   0   2   2   0   0   0   2   2   0   0   2   2   0   0   0   0   2   2   0   2   0   0   0   2   2   0   2   0   2   0   0   2   0   2   0   2   2   0   2   2   2   2   0   0   2   0   0   2   0   0   0   0   2   2   0   2   2   0   0   2   0   0   2   2   2   2   2   2   0   0   0   0   0   2   2   2   2   0   0   2   0   0   0   2   2
 MK-5-9                 0   2   2   0   0   0   2   0   2   0   2   2   0   0   0   2   0   2   2   0   0   0   2   2   0   2   2   2   0   2   0   0   0   2   0   2   0   0   2   2   0   0   0   0   0   0   2   0   0   0   0   0   0   2   0   0   2   0   0   0   0   0   0   2   2   2   2   0   0   0   0   0   0   2   2   0   0   0   0   2   0   0   2   0   0   2   2   0   0   2   2   2   2   2   2   2   0   2   0   2   0   2   0   2   0   0   2   0   0   2   2   2   2   0   0   0   2   2   0   0   0   2   0   0   2   2   0   0   0   0   2   0   2   0   0   0   0   0   2   2   0   2   0   2   0   0   2   0   2   0   2   2   0   2   2   2   2   0   0   2   0   0   2   0   0   2   2   2   2   0   2   2   0   0   0   0   0   0   2   0   2   2   2   0   0   0   0   0   2   2   2   2   0   0   2   0   0   0   2   2
 MK-5-10                0   2   2   0   0   0   2   0   0   0   2   2   0   0   0   2   0   2   2   0   2   0   2   0   0   2   2   2   0   2   0   0   0   2   0   2   0   0   2   2   0   0   0   0   2   0   2   0   0   0   0   0   0   2   0   0   2   0   0   0   0   0   0   0   2   2   2   0   0   2   0   0   0   2   2   0   0   0   0   2   0   0   2   0   0   2   2   2   0   2   2   2   2   2   2   2   0   2   2   2   0   0   0   2   2   0   2   0   0   2   2   2   2   0   0   0   2   2   0   0   0   2   0   0   2   2   0   0   0   0   2   0   2   0   0   0   0   0   2   2   0   2   0   2   0   0   2   0   2   0   2   2   0   2   2   2   0   0   0   2   0   0   2   0   0   2   2   2   2   0   2   2   0   0   2   0   0   2   0   0   2   2   2   0   0   0   0   0   2   0   2   2   0   0   2   0   0   0   2   2
 MK-5-11                0   2   2   0   0   0   2   0   0   0   2   0   0   0   0   2   0   2   2   0   2   0   2   0   0   2   2   2   0   2   0   0   0   2   0   0   0   0   2   2   0   0   2   0   2   0   2   0   0   0   0   0   0   2   0   0   2   0   0   0   0   0   0   0   0   2   2   0   0   2   0   0   0   2   2   2   0   0   0   2   0   2   2   0   0   2   2   2   0   2   2   2   0   2   2   2   2   2   2   2   0   0   0   2   2   0   2   0   0   2   2   2   2   0   0   0   2   2   0   0   0   2   0   0   2   2   0   0   0   0   0   0   2   0   0   0   0   2   2   2   0   2   0   0   0   0   2   0   2   0   0   2   0   2   2   2   0   0   0   2   0   0   2   0   0   2   2   2   2   0   2   2   0   0   2   0   0   2   0   0   2   2   2   0   2   0   0   2   2   0   2   2   0   0   2   0   0   0   2   2
 MK-5-12                0   2   2   0   0   0   2   0   0   0   2   0   0   0   0   2   0   2   2   0   2   0   2   2   2   2   2   0   2   2   0   0   0   2   0   2   0   2   2   2   0   2   2   0   2   0   2   0   0   0   0   0   0   2   0   0   0   0   0   0   0   0   2   0   0   2   2   2   0   2   2   0   0   2   2   2   0   0   0   2   0   2   2   2   0   2   2   2   2   2   2   2   0   2   2   2   2   2   0   2   0   0   2   2   0   2   2   0   0   2   2   2   2   0   0   0   2   2   0   0   0   0   0   0   2   2   0   0   0   0   0   0   2   0   0   0   0   2   0   2   0   0   0   0   2   0   2   0   2   0   0   2   0   2   0   2   0   0   0   2   0   0   2   0   0   2   2   2   2   0   2   2   0   0   2   0   0   2   0   0   2   2   0   0   2   0   0   2   2   0   2   2   0   0   2   0   2   0   2   2
 MK-5-13                0   2   2   0   0   0   2   0   0   0   2   0   0   0   0   2   0   2   2   2   2   0   2   2   2   0   2   0   2   2   0   0   0   2   0   2   2   2   2   2   0   2   2   0   2   0   2   0   0   0   0   0   0   2   0   0   0   0   0   0   0   0   2   0   0   2   2   2   0   2   2   0   0   2   0   2   0   0   0   2   2   2   2   2   0   2   0   2   2   2   2   2   0   2   2   2   2   2   0   2   0   0   2   2   0   2   2   2   0   2   2   2   2   0   0   0   2   2   0   0   0   2   0   0   0   2   2   0   0   0   0   0   2   0   0   0   0   0   0   2   0   0   0   0   2   0   2   0   2   0   0   0   0   2   0   2   0   0   0   2   0   0   2   2   0   0   2   2   2   0   2   2   0   0   2   0   0   2   0   0   2   2   0   2   2   0   0   2   2   0   2   0   0   0   2   0   2   0   2   2
 MK-5-14                0   2   2   0   0   0   2   0   0   0   2   0   2   0   0   2   0   2   2   2   2   0   2   2   2   0   2   0   2   2   0   0   0   0   0   2   2   2   2   2   0   2   2   0   2   0   2   0   0   0   0   0   0   2   0   0   0   0   0   0   0   0   2   0   0   2   2   2   0   2   2   0   0   0   0   2   0   0   0   2   2   2   2   2   2   0   2   0   2   0   0   2   0   2   2   2   2   2   0   2   0   0   2   2   0   2   2   2   0   2   2   0   2   0   0   0   2   2   0   0   0   2   0   2   0   2   2   2   0   0   0   0   2   0   0   0   0   0   0   2   0   0   0   0   2   0   2   0   2   0   0   0   0   2   2   2   0   0   0   2   0   0   2   2   0   0   0   2   2   0   2   2   0   0   2   0   0   2   0   0   0   2   0   2   2   0   0   2   2   0   2   0   0   0   2   0   2   0   2   2
 MK-5-15                0   2   2   0   0   0   2   0   0   2   2   2   2   0   0   2   0   2   2   2   2   0   2   2   2   2   0   0   2   2   0   0   0   0   0   2   2   2   2   2   0   2   2   0   2   0   2   0   0   0   0   0   0   2   0   0   0   0   0   0   0   2   2   0   0   2   2   2   0   2   2   0   0   0   0   2   2   0   0   0   2   2   2   2   2   0   2   0   2   0   0   0   2   2   2   2   0   2   0   2   0   0   2   2   0   2   2   2   0   2   2   0   2   2   0   0   2   2   2   0   0   2   0   2   0   2   2   2   0   0   0   0   2   0   0   0   0   2   0   2   0   0   0   0   0   0   2   0   2   0   0   2   0   2   2   2   0   0   0   2   0   0   0   2   0   0   0   2   2   0   2   2   2   2   2   0   0   2   0   0   0   0   0   2   2   0   2   2   2   0   2   0   0   0   2   0   2   0   2   2
 MK-5-16                0   0   2   0   0   0   2   0   0   2   2   2   2   0   0   2   0   2   2   2   0   0   2   2   0   2   0   0   2   2   0   0   0   0   2   2   2   0   2   0   0   0   2   0   2   0   2   0   0   0   0   0   0   2   0   0   0   2   2   0   0   2   2   0   0   2   2   2   0   2   2   0   2   0   0   0   2   0   0   0   2   2   2   2   2   0   2   0   2   0   0   0   0   2   2   2   0   2   0   2   0   0   2   2   0   2   2   2   0   2   2   0   2   2   0   0   2   2   2   0   0   0   0   2   0   2   2   2   0   0   0   0   2   0   0   0   0   2   0   2   0   0   0   2   0   0   2   0   2   0   0   2   0   0   2   2   2   0   0   2   0   0   0   2   0   0   0   2   2   0   2   2   2   2   2   0   0   2   0   0   0   0   0   2   0   2   2   2   2   0   2   0   0   0   2   0   2   2   2   2
 MK-6-1                 2   0   2   0   0   2   0   2   2   2   2   2   0   0   2   2   2   0   0   0   2   2   0   0   0   0   0   0   0   2   0   0   0   0   0   0   0   2   2   0   0   2   0   2   2   2   0   0   2   0   2   0   0   0   2   0   2   0   0   0   2   0   0   0   2   0   0   2   0   0   0   0   0   0   2   0   2   2   2   2   2   2   2   2   0   0   0   0   2   2   2   2   2   0   2   0   2   0   2   0   0   2   0   2   0   2   0   0   2   0   2   0   0   2   2   0   2   0   0   0   0   0   2   0   2   0   2   0   0   0   2   0   0   2   2   0   2   0   0   0   0   0   2   0   0   2   2   2   2   2   2   0   0   0   2   2   2   2   2   0   2   2   0   0   2   0   2   0   2   2   2   0   0   2   0   0   0   2   0   2   0   2   2   2   0   2   2   0   0   2   2   0   2   0   2   0   0   0   0   2
 MK-6-2                 2   0   0   0   0   2   2   2   2   2   2   2   0   0   2   2   2   0   0   0   2   2   0   0   0   0   0   0   0   2   2   0   0   0   0   0   2   2   2   0   0   2   0   2   2   2   0   0   2   0   2   0   0   0   2   0   0   0   0   0   2   0   2   0   2   0   2   0   0   0   0   0   0   0   0   0   2   2   2   2   2   2   2   2   0   0   0   0   2   2   2   2   2   0   2   2   2   2   2   0   0   2   0   2   0   2   0   0   2   0   2   2   0   2   2   0   2   0   0   0   0   0   2   2   2   0   2   0   0   2   2   0   0   2   2   0   2   0   0   0   0   0   2   0   0   2   0   2   2   2   2   0   2   0   2   2   2   2   2   2   2   2   0   0   2   0   2   2   0   2   2   2   0   2   0   0   0   2   0   2   0   2   2   0   0   2   2   0   0   0   2   0   2   0   0   2   0   0   2   2
 MK-6-3                 2   0   0   0   0   0   2   2   2   2   2   2   0   0   2   2   2   0   0   0   2   2   0   0   0   0   0   0   0   2   2   0   0   0   0   0   2   0   2   0   0   2   0   2   2   2   0   0   2   0   2   0   2   0   2   0   0   0   0   0   2   2   2   0   0   0   2   0   0   0   0   0   0   0   0   0   0   2   2   2   2   2   2   2   0   0   0   0   2   2   2   2   2   0   2   2   2   0   2   0   0   2   0   2   0   2   0   0   2   0   2   2   0   2   2   0   2   0   0   2   0   0   2   2   0   0   2   0   0   2   0   0   0   2   2   0   2   0   0   0   0   0   2   0   0   2   0   2   2   0   2   0   2   0   0   2   2   0   2   2   2   2   2   0   2   0   2   2   0   2   0   2   0   2   0   0   0   2   0   2   0   0   2   0   0   2   2   2   0   2   2   0   2   0   0   2   0   0   0   2
 MK-6-4                 2   0   0   0   0   0   2   2   2   2   2   2   0   0   2   2   2   0   0   0   2   2   0   0   0   0   2   0   0   2   2   0   0   0   0   2   0   0   2   0   0   2   0   0   2   2   0   0   2   0   2   0   2   0   2   2   0   0   0   0   2   0   0   2   0   0   2   0   0   0   0   0   0   0   0   2   0   2   2   2   2   2   2   2   0   0   0   0   2   2   2   2   2   0   2   2   2   0   2   0   0   2   0   2   0   2   2   0   0   0   2   2   0   2   2   0   0   0   0   2   0   0   2   0   0   0   2   0   0   2   0   0   0   2   2   0   2   0   0   0   0   0   2   0   0   2   0   2   2   0   2   0   2   0   0   2   2   0   2   2   2   2   2   0   2   2   2   2   0   0   0   2   0   2   0   0   0   2   0   2   0   2   2   0   0   2   2   2   0   2   2   0   2   0   2   2   0   2   0   2
 MK-6-5                 2   0   0   0   2   0   2   2   2   2   2   2   0   2   2   2   2   0   0   0   2   2   0   0   2   0   2   0   2   2   2   0   0   0   0   2   0   0   0   0   0   0   0   0   0   2   0   0   2   0   2   0   2   0   0   2   0   0   0   0   2   2   0   2   0   0   0   0   0   0   0   0   0   0   0   2   0   2   2   2   2   2   2   2   0   0   0   0   2   2   2   2   2   0   2   0   2   0   2   0   0   2   0   2   0   2   2   0   0   0   2   2   0   2   2   0   0   0   0   2   2   0   2   0   0   0   2   0   0   2   0   0   0   0   2   0   2   0   2   0   0   0   2   0   0   2   0   0   0   0   0   0   2   0   0   2   2   0   2   2   0   2   2   2   2   2   2   0   0   0   0   2   0   2   0   0   0   2   0   2   2   2   2   0   0   2   2   2   0   0   2   0   2   0   2   2   0   2   2   0
 MK-6-6                 2   0   0   0   2   0   2   2   2   0   2   2   0   2   2   2   2   0   0   0   2   2   0   0   2   0   2   0   2   2   2   0   0   0   0   2   2   0   0   2   0   0   0   0   0   2   0   0   2   0   2   0   2   0   0   2   0   0   0   0   2   2   0   2   0   0   2   0   0   0   0   0   0   0   0   0   0   2   2   2   2   2   2   2   0   0   0   2   2   2   2   2   2   0   0   0   2   0   2   0   0   2   0   2   0   0   2   0   0   0   2   0   0   2   2   2   0   0   0   2   2   0   0   0   2   0   2   0   0   2   0   0   0   0   2   2   2   0   2   0   0   0   2   0   0   2   0   0   0   0   2   0   2   0   0   2   2   0   2   2   0   2   2   2   2   2   2   0   0   0   0   2   0   2   0   0   0   2   0   2   2   2   2   0   0   0   2   2   0   0   2   0   2   0   2   2   0   2   2   0
 MK-6-7                 2   0   0   0   2   0   2   2   2   0   2   2   0   2   2   2   2   0   0   2   2   2   0   0   2   0   0   0   2   2   0   0   0   0   0   2   0   0   0   2   0   0   0   0   0   2   0   0   2   0   0   0   2   2   2   2   0   2   0   0   2   2   0   2   0   0   2   0   0   0   0   0   0   0   0   0   0   2   2   2   0   2   2   2   0   0   0   0   2   2   2   2   2   0   0   0   2   0   2   2   2   2   0   2   0   0   2   0   0   0   2   0   0   0   2   2   0   0   2   2   2   0   0   0   2   0   2   0   0   2   0   0   0   0   2   2   0   2   2   0   0   2   2   0   0   2   2   0   0   0   2   0   2   0   0   2   2   0   2   2   0   0   2   2   2   2   2   0   0   0   0   2   0   2   0   0   0   2   2   2   2   2   0   0   2   0   2   2   0   0   2   0   2   0   0   2   0   2   2   0
 MK-6-8                 2   0   0   0   2   0   2   2   0   0   2   2   2   2   2   2   2   2   0   2   2   2   0   0   2   0   0   0   2   2   0   2   2   0   2   2   0   0   0   2   0   0   0   0   0   2   0   0   2   0   0   0   2   2   2   2   0   2   0   0   2   2   0   2   0   0   2   0   0   0   0   0   0   0   0   2   0   2   2   2   0   0   2   2   0   0   0   0   2   2   2   0   2   0   0   0   2   0   2   2   2   2   0   2   0   0   2   0   0   0   2   0   0   0   2   2   0   0   2   2   2   0   0   0   2   0   2   0   0   2   0   0   0   0   2   2   0   2   2   2   0   2   2   0   0   2   2   2   0   0   0   2   2   0   2   2   2   0   2   2   0   0   2   0   2   2   2   0   0   0   0   2   0   2   0   0   0   2   2   2   2   2   0   0   0   0   2   2   0   0   2   0   2   0   0   2   0   2   2   0
 MK-6-9                 2   0   0   0   2   0   2   2   0   0   2   2   2   2   2   2   2   2   0   2   2   2   0   0   2   0   0   0   2   2   0   2   2   0   2   2   0   0   0   2   0   0   0   0   0   2   0   0   2   0   0   0   2   2   2   2   0   0   0   0   2   2   0   2   0   2   2   0   0   0   0   0   2   0   0   2   0   2   2   2   0   0   2   2   0   0   0   0   2   2   2   0   2   0   0   0   2   0   2   2   2   2   0   2   0   2   2   0   0   0   2   0   0   0   2   2   0   0   2   2   2   0   0   0   2   2   2   0   0   2   0   0   0   0   2   2   2   2   2   2   0   0   2   2   0   2   2   2   0   0   0   2   2   0   2   2   2   2   2   2   0   0   2   0   2   2   2   0   0   0   0   2   0   2   0   0   0   2   0   2   0   2   0   0   0   0   2   2   0   0   2   0   2   0   0   2   0   2   2   0
 MK-6-10                2   0   0   0   2   0   2   2   0   0   2   2   2   2   2   0   2   2   0   2   2   2   0   0   2   0   0   0   2   2   0   2   2   0   2   2   0   0   2   2   0   0   0   0   0   2   0   0   2   0   0   0   0   2   2   2   0   0   0   0   2   2   0   0   0   2   2   0   0   0   0   0   2   0   0   2   2   2   2   2   0   0   2   2   0   0   0   0   2   2   2   0   2   0   0   0   2   2   2   2   2   2   0   2   2   0   2   0   2   0   2   0   0   0   0   2   0   0   2   2   0   0   0   0   2   2   2   0   0   2   0   2   0   2   2   2   2   2   2   2   0   0   2   0   0   2   2   2   0   0   2   2   2   0   2   2   0   2   2   2   0   0   2   0   2   2   2   0   0   0   0   2   0   2   2   0   0   2   0   2   0   2   0   0   0   0   2   2   0   0   2   0   2   0   0   2   0   2   2   0
 MK-6-11                2   0   2   0   2   0   0   2   0   0   2   2   2   2   0   0   0   2   0   2   2   2   0   0   2   0   0   0   2   2   0   2   2   0   2   2   0   0   2   2   0   0   0   0   0   2   0   0   2   0   0   0   0   2   2   2   0   0   2   2   0   2   0   0   0   2   2   2   0   0   0   0   2   0   0   2   2   2   2   2   0   0   2   2   0   0   2   0   2   2   2   0   2   0   2   0   2   2   0   2   2   0   2   2   2   2   2   0   2   0   2   0   0   0   0   2   0   0   0   2   0   0   0   0   2   2   2   0   0   2   0   2   0   2   2   2   2   2   2   2   0   0   2   2   0   2   2   2   0   0   2   2   2   2   2   2   0   2   2   2   0   0   2   0   0   2   2   0   0   0   0   2   0   2   0   0   0   2   0   2   0   0   0   0   0   0   2   2   0   0   2   0   2   0   0   2   0   2   2   0
 MK-6-12                0   0   2   0   2   0   0   2   0   0   2   0   2   2   0   0   0   2   0   2   2   2   0   0   2   0   0   0   2   0   2   0   2   0   2   2   0   0   2   2   0   0   0   0   0   2   0   0   2   0   0   0   0   0   2   2   0   0   2   2   0   2   0   0   0   2   2   2   0   0   0   0   2   0   0   2   2   2   2   2   2   0   0   0   2   0   2   0   2   2   2   0   2   0   2   0   2   0   0   2   2   0   0   0   2   2   0   0   2   0   2   0   0   0   0   2   0   2   0   2   0   0   2   0   2   2   2   2   0   2   0   2   0   2   2   0   2   2   2   2   2   0   2   2   0   2   2   2   0   0   2   2   2   2   2   2   0   2   2   2   0   2   2   0   0   2   0   0   0   0   0   2   0   2   0   0   0   2   0   2   0   0   2   0   0   0   2   0   0   2   2   2   2   0   0   2   2   2   2   0
 MK-6-13                2   0   2   0   0   0   0   2   0   0   2   0   2   2   0   0   0   2   2   2   2   2   0   0   2   0   0   0   2   0   0   0   2   0   2   2   0   0   2   2   0   0   0   0   0   2   0   0   2   0   0   0   0   0   2   2   0   0   2   2   0   2   2   0   0   2   2   2   0   0   0   0   2   0   0   2   2   2   2   2   2   0   0   0   2   0   2   0   2   2   0   2   2   0   2   0   0   0   0   2   2   2   0   0   2   2   0   0   2   0   2   2   0   0   0   2   0   2   0   0   0   0   2   0   2   2   2   2   0   2   0   2   0   2   2   0   2   2   2   2   2   0   2   2   0   2   2   2   0   0   0   2   2   2   2   2   0   2   2   2   0   0   2   0   0   2   0   0   2   0   2   2   0   2   0   0   0   2   0   2   0   0   2   0   0   0   2   2   0   2   2   0   2   2   2   2   2   2   2   0
 MK-6-14                2   0   0   0   0   2   0   2   0   0   2   2   2   2   0   0   0   2   0   2   2   2   0   2   2   2   0   0   2   0   0   0   2   0   2   2   0   0   0   2   0   0   0   0   0   2   0   0   0   0   0   0   0   0   2   2   0   0   2   2   0   2   2   0   0   2   2   2   0   0   0   0   2   0   0   0   0   2   2   0   2   0   0   0   0   0   2   0   2   2   0   0   2   0   2   0   2   0   0   2   2   2   0   0   2   2   0   0   2   0   2   2   0   0   0   2   0   2   0   0   0   0   2   0   2   2   2   2   2   2   0   2   0   2   2   0   2   0   2   2   2   0   2   2   0   2   2   2   0   0   2   2   0   2   2   2   0   0   0   2   0   2   2   0   0   0   0   2   0   0   2   2   0   2   2   0   0   2   0   2   0   0   2   0   0   0   2   2   0   2   2   0   2   2   0   2   2   2   2   0
 MK-6-15                2   0   0   0   2   2   0   2   0   0   0   2   2   2   0   0   0   2   2   2   0   2   0   2   2   2   0   0   2   0   0   0   2   0   2   2   2   0   0   2   0   0   0   0   0   2   0   0   0   0   2   0   0   2   2   2   0   0   2   2   0   2   2   0   0   2   2   2   0   0   0   0   2   0   0   0   0   2   0   2   2   0   0   0   0   0   2   0   2   2   0   0   2   0   2   0   2   0   0   2   0   2   0   0   2   0   0   0   2   0   2   2   0   0   0   2   2   0   0   0   0   0   0   2   2   2   2   2   2   2   0   2   0   2   2   0   2   0   2   2   2   0   2   2   0   2   0   2   0   0   2   2   0   2   2   2   0   0   0   2   0   2   2   0   0   2   0   2   0   0   0   2   0   2   2   0   0   2   2   0   0   0   2   0   0   0   2   0   0   2   2   0   2   2   0   2   2   2   2   0
 MK-6-16                2   0   0   0   2   0   0   2   0   0   0   2   2   2   0   0   0   2   2   2   0   2   0   2   2   2   0   0   2   0   0   0   2   0   2   2   2   0   0   2   0   0   2   2   0   2   0   0   2   0   2   0   0   2   2   2   0   0   2   2   0   2   2   0   0   2   2   2   0   0   2   0   2   0   0   0   0   2   0   2   2   0   2   0   2   0   2   0   2   2   0   0   2   0   0   0   2   0   0   2   0   2   0   0   2   0   2   0   2   0   2   2   0   0   2   0   2   2   0   0   0   0   0   2   2   2   2   2   2   2   0   2   0   0   0   0   2   0   2   2   2   0   0   2   2   2   0   2   0   0   2   2   0   2   0   2   0   0   0   2   0   2   0   0   0   2   2   2   2   0   0   0   0   2   2   0   2   2   2   0   0   0   2   2   2   0   2   0   0   2   2   0   2   2   0   2   0   2   2   0
 
!****************************************** Phenotypic Data **********************************************************
!-100.0 is resevred for missing phenotype
SimulatedTrait1         7.1474    8.2343   11.1009    8.7746   11.5343   13.6146    9.9862   12.0665    9.9081    7.1067    8.2987    9.8543   10.7440   11.1270    9.1995   11.8506   11.2853    8.1433    8.5036   11.6041    9.2478    8.8989    9.9428    8.5470    9.8670    9.3706    7.8377    9.9359    8.9525   10.9534    9.6815    6.6635   10.3526    8.3605    7.4946   11.2026    8.3147   10.4190   12.2977   10.4150    6.7496    8.6688    9.3294    9.4360    8.0412    7.6592   10.6112    8.8957    9.3646    9.6715   10.2425   12.5908   10.8928   10.2122    9.7503    7.7599   12.0398   10.1389   10.6547    9.9690   10.7169    9.6908   11.5788   10.1346   11.2369   10.2400    9.7482    9.9325   10.9337    9.6352   11.5963    9.4838    8.4899    9.1139   10.8990    9.3207    8.6320   10.8694   10.7426   10.5916    9.5767   11.8079    8.0738    9.5152   10.1040   10.0259   11.5347    9.2567    9.5962   12.1347   12.4277    8.7216   10.1562   12.2431   10.5002   10.3610    9.3754    9.3554   10.6534    9.7611    8.9958   12.6138   10.4529   11.3741   10.4895   10.1510    8.8854    9.5045   12.0730    9.6933   10.7972   10.3272    8.4389   11.3558    8.1772    9.4345   11.9264    8.6341    8.4313    8.2074    9.2447   10.8401   13.1779   10.9817   12.2764    9.9722    9.6561    9.9011    9.6646    7.7727    9.5779   11.2330   10.6617   11.6584    7.1401    8.6904   11.1554    8.1862   10.6587    9.6483    8.5126   10.8580    7.6895    9.3302    9.9339    9.0484   12.0027   11.1929   11.2409    9.9996    9.0394   11.1865    9.9303    9.5614    9.7388   11.2578    9.6256   12.6914    9.9022   10.3609   10.0591   12.6106   10.0227   10.5251    9.5845    9.6221    9.6874    8.4420   11.6136    8.8422    9.8608   10.1912   10.5366   11.4254   10.6007   10.0897    7.6752   10.8739    8.0226   10.7345    9.1113    7.8655   12.3097   12.6659    9.4123    8.3836    7.1351   10.8073   11.0148   10.0490   11.9706   10.9289    9.7316   11.4840    8.9780    9.1461   11.0763   10.6198   10.2442   10.8114
SimulatedTrait2        15.6909   15.9714   15.6847   13.6124   14.4275   14.9393   15.9952   15.3664   12.5140   14.4838   15.2665   15.4388   15.0312   13.9486   12.8683   15.8263   13.1453   15.3242   14.3490   15.0666   16.9847   13.7020   13.6361   14.3270   14.7923   16.3822   14.3786   14.5822   12.7669   15.3830   15.2337   15.2937   15.4244   13.1681   15.9830   16.3005   13.7465   13.4316   15.1294   13.5704   16.2005   11.5511   16.2264   14.4949   16.7694   13.5125   14.9657   13.9885   13.4953   15.5241   15.7605   17.6962   17.2521   15.7927   15.1156   15.2544   14.6238   14.9043   16.6663   14.0825   15.3806   15.8259   13.9264   15.9073   14.1880   16.2549   14.9748   11.4973   14.8131   14.0828   13.1752   13.9988   13.9986   12.9233   15.9294   11.8196   14.4393   15.7562   13.1661   17.0592   14.1316   15.6555   15.9917   15.9047   13.7066   13.9999   15.5110   13.1086   15.7828   14.9502   13.9144   16.2787   18.7718   15.3373   13.1071   12.9245   14.4743   17.3288   13.9102   13.1660   14.3036   14.8602   16.6217   15.6654   15.1766   13.7553   13.5558   13.9625   15.2946   16.4954   14.8527   16.4152   15.8591   15.6604   14.8280   15.1272   16.3118   13.1419   13.8754   12.8972   15.7085   13.8256   14.5613   14.7815   16.1493   15.7674   16.3286   16.3552   12.5070   15.4477   14.7549   16.1229   14.1586   14.5772   14.0291   15.5603   13.8006   15.4351   15.7309   13.7618   15.7702   16.8973   13.5020   14.5562   16.0790   14.5961   16.2759   15.3081   14.9566   11.4012   15.0027   15.9261   14.6418   14.1828   16.3839   15.9661   15.6101   13.9090   16.5912   16.7398   13.3754   15.0294   16.7167   17.6746   17.0688   15.5909   15.9589   16.9277   14.4179   16.1005   16.2622   16.3354   13.7486   13.8105   16.2807   14.2977   13.1288   11.7406   13.4891   14.7515   14.9810   14.2053   16.6470   16.6200   15.1464   16.5054   13.6942   17.9573   17.9637   13.9908   15.1051   15.8935   14.1278   14.3486   13.7391   13.9186   14.5141   15.1335   15.7419   15.5893
 
