# Supplementary material for: Inclusive Composite Interval Mapping of QTL by Environment Interactions in Biparental Populations
Source: PLoS One. 2015 Jul 10;10(7):e0132414. doi: 10.1371/journal.pone.0132414 (PMC4498613; doi:10.1371/journal.pone.0132414)
Supplement: S3 File — (ZIP) [file pone.0132414.s003.zip › Simulation for unliked model/Simulated popualtions/run_00048.met]

!**********************Note: lines staring with "!" are remarks and will be ignored in the program********************
!*********************************General Information**********************************
!Assuming F1 = P1 x P2, populations available in QTL IciMapping are: 
!  1, P1BC1F1 = P1 x F1, the first backcrossing where P1 is used as the recurrent parent;
!  2, P2BC1F1 = P2 x F1, the first backcrossing where P2 is used as the recurrent parent;
!  3, F1DH, F1-derived doubled haploids; 
!  4, RIL or F1RIL, recombination inbred lines through the repeated selfing of F1;
!  5, P1BC1RIL, recombination inbred lines through the repeated selfing of P1BC1F1;
!  6, P2BC1RIL, recombination inbred lines through the repeated selfing of P2BC1F1;
!  7, F2, the selfing generation of F1;
!  8, F3, the selfing generation of F2;
!  9, P1BC2F1, the second backcrossing where P1 is used as the recurrent parent; 
! 10, P2BC2F1, the second backcrossing where P2 is used as the recurrent parent;
! 11, P1BC2RIL, recombination inred lines through the repeated selfing of P1BC2F1; 
! 12, P2BC2RIL, recombination inred lines through the repeated selfing of P2BC2F1; 
! 13, P1BC1F2, the selfing generation of P1BC1F1; 
! 14, P2BC1F2, the selfing generation of P2BC1F1; 
! 15, P1BC2F2, the selfing generation of P1BC2F1; 
! 16, P2BC2F2, the selfing generation of P2BC2F1; 
! 17, P1BC1DH, P1BC1F1-derived doubled haploids; 
! 18, P2BC1DH, P2BC1F1-derived doubled haploids; 
! 19, P1BC2DH, P1BC2F1-derived doubled haploids; 
! 20, P2BC2DH, P2BC2F1-derived doubled haploids; 
   3      !Mapping Population (see remarks above)
   2      !Mapping Function (1 for Kosambi; 2 for Haldane; 3 for Morgan)
   2      !Marker Space Type (1 for intervals; 2 for positions)
   1      !Marker Space Unit(1 for centiMorgans; 2 for Morgan)
   6      !Number of Chromosomes (or Linkage Groups)
 200      !Size of the mapping population
   2      !Number of environments
 
!***************************************** Chromosomes and Linkage Maps **********************************************
!Chromosome                 NumMarkers
-CH1                        16
-CH2                        16
-CH3                        16
-CH4                        16
-CH5                        16
-CH6                        16
!Linkage map (Marker name followed by position or the interval length)
 MK-1-1                1     0.000
 MK-1-2                1    10.000
 MK-1-3                1    20.000
 MK-1-4                1    30.000
 MK-1-5                1    40.000
 MK-1-6                1    50.000
 MK-1-7                1    60.000
 MK-1-8                1    70.000
 MK-1-9                1    80.000
 MK-1-10               1    90.000
 MK-1-11               1   100.000
 MK-1-12               1   110.000
 MK-1-13               1   120.000
 MK-1-14               1   130.000
 MK-1-15               1   140.000
 MK-1-16               1   150.000
 MK-2-1                2     0.000
 MK-2-2                2    10.000
 MK-2-3                2    20.000
 MK-2-4                2    30.000
 MK-2-5                2    40.000
 MK-2-6                2    50.000
 MK-2-7                2    60.000
 MK-2-8                2    70.000
 MK-2-9                2    80.000
 MK-2-10               2    90.000
 MK-2-11               2   100.000
 MK-2-12               2   110.000
 MK-2-13               2   120.000
 MK-2-14               2   130.000
 MK-2-15               2   140.000
 MK-2-16               2   150.000
 MK-3-1                3     0.000
 MK-3-2                3    10.000
 MK-3-3                3    20.000
 MK-3-4                3    30.000
 MK-3-5                3    40.000
 MK-3-6                3    50.000
 MK-3-7                3    60.000
 MK-3-8                3    70.000
 MK-3-9                3    80.000
 MK-3-10               3    90.000
 MK-3-11               3   100.000
 MK-3-12               3   110.000
 MK-3-13               3   120.000
 MK-3-14               3   130.000
 MK-3-15               3   140.000
 MK-3-16               3   150.000
 MK-4-1                4     0.000
 MK-4-2                4    10.000
 MK-4-3                4    20.000
 MK-4-4                4    30.000
 MK-4-5                4    40.000
 MK-4-6                4    50.000
 MK-4-7                4    60.000
 MK-4-8                4    70.000
 MK-4-9                4    80.000
 MK-4-10               4    90.000
 MK-4-11               4   100.000
 MK-4-12               4   110.000
 MK-4-13               4   120.000
 MK-4-14               4   130.000
 MK-4-15               4   140.000
 MK-4-16               4   150.000
 MK-5-1                5     0.000
 MK-5-2                5    10.000
 MK-5-3                5    20.000
 MK-5-4                5    30.000
 MK-5-5                5    40.000
 MK-5-6                5    50.000
 MK-5-7                5    60.000
 MK-5-8                5    70.000
 MK-5-9                5    80.000
 MK-5-10               5    90.000
 MK-5-11               5   100.000
 MK-5-12               5   110.000
 MK-5-13               5   120.000
 MK-5-14               5   130.000
 MK-5-15               5   140.000
 MK-5-16               5   150.000
 MK-6-1                6     0.000
 MK-6-2                6    10.000
 MK-6-3                6    20.000
 MK-6-4                6    30.000
 MK-6-5                6    40.000
 MK-6-6                6    50.000
 MK-6-7                6    60.000
 MK-6-8                6    70.000
 MK-6-9                6    80.000
 MK-6-10               6    90.000
 MK-6-11               6   100.000
 MK-6-12               6   110.000
 MK-6-13               6   120.000
 MK-6-14               6   130.000
 MK-6-15               6   140.000
 MK-6-16               6   150.000
!*********************************** Marker Types ********************************************************************
!Co-dominant marker: When heterozygote F1 is present, P1 is coded as 2, F1 is coded as 1, and P2 is coded as 0; Otherwise, P1 is coded as 2, and P2 is coded as 0. 
!Dominant marker: When heterozygote F1 is present, P1 and F1 are coded as 12, and P2 is coded as 0; Otherwise, P1 is coded as 2, and P2 is coded as 0.  
!Recessive markers: When heterozygote F1 is present, P1 is coded as 2, and F1 and P2 are coded as 10; Otherwise, P1 is coded as 2, and P2 is coded as 0. 
!Missing marker is coded as -1. 
 MK-1-1                 2   2   0   2   2   0   0   0   0   0   2   2   0   0   0   2   0   0   0   2   2   0   2   0   2   2   0   0   0   2   0   2   0   2   2   2   0   2   2   0   2   0   0   0   2   2   2   2   0   0   2   0   2   2   0   2   0   0   0   0   0   2   2   0   0   2   0   2   2   2   0   0   0   2   0   0   2   0   0   2   2   2   2   0   0   2   0   0   2   2   2   0   0   2   2   0   0   2   2   0   0   0   0   0   0   2   0   2   0   0   0   0   2   0   0   0   0   2   2   2   2   2   0   0   0   0   2   2   0   2   0   0   0   2   2   0   2   0   0   2   0   0   0   2   2   0   0   0   2   2   2   2   2   0   2   0   0   0   0   0   0   2   2   2   0   0   2   0   2   2   0   2   0   2   0   2   2   2   2   2   2   2   0   2   2   2   2   0   0   0   0   2   2   2   2   2   2   2   2   0
 MK-1-2                 2   2   0   2   2   0   0   0   0   0   2   2   0   0   0   2   0   0   0   2   0   0   2   0   0   2   0   0   0   2   0   2   0   2   2   2   0   2   2   0   2   0   0   0   2   2   2   2   0   0   2   0   2   2   0   2   0   0   0   0   2   2   2   0   0   2   0   2   0   2   0   0   0   2   0   0   2   0   0   2   2   2   2   0   0   0   0   0   2   2   2   0   0   2   2   0   0   0   2   0   0   0   0   0   2   2   0   2   0   0   0   2   2   2   2   0   0   2   2   2   2   2   0   2   0   0   2   2   0   2   0   0   0   2   2   0   2   0   0   0   0   0   0   2   2   0   0   0   2   2   2   2   2   0   2   0   0   0   0   0   0   2   2   2   0   0   2   0   2   0   0   2   0   2   0   2   2   2   2   2   2   2   0   2   2   2   0   0   0   0   0   2   2   2   2   2   2   2   0   0
 MK-1-3                 2   2   0   2   2   0   0   0   0   0   2   2   2   0   0   2   0   2   0   2   0   0   2   0   0   2   0   2   0   2   0   2   0   2   0   2   0   2   0   0   2   0   0   0   2   2   2   2   0   0   0   0   2   0   0   2   0   2   0   0   2   0   2   0   0   2   0   2   0   2   2   0   0   2   0   0   2   2   0   2   2   2   2   0   0   0   0   0   2   2   2   0   0   2   2   0   0   0   2   0   0   0   0   0   2   2   0   2   0   0   0   2   2   2   2   0   0   2   0   2   2   2   0   2   0   0   2   2   0   2   0   0   0   2   2   0   2   0   2   0   0   0   0   2   2   2   0   0   2   2   2   2   2   0   0   0   0   0   0   0   0   2   2   2   0   0   2   0   2   0   0   2   0   2   0   2   2   2   2   2   2   2   0   2   2   2   0   0   2   0   0   0   2   2   2   2   2   2   2   0
 MK-1-4                 2   2   0   2   2   0   0   0   0   2   2   2   0   0   0   2   0   2   0   2   0   0   0   0   0   2   0   2   0   2   2   2   0   2   0   2   0   2   0   0   2   0   0   0   2   2   0   0   2   0   0   2   2   0   0   2   0   2   0   0   2   2   2   0   2   2   0   2   0   2   2   0   0   2   0   0   2   2   0   2   2   2   0   0   0   0   0   0   2   0   2   0   2   2   2   0   0   0   2   0   0   0   0   0   2   2   0   2   0   0   0   2   2   2   2   0   0   2   0   2   2   2   0   2   0   0   2   2   0   2   0   0   0   2   2   0   2   0   2   0   0   0   0   2   2   2   0   0   2   2   2   2   2   0   0   0   0   0   0   0   0   2   2   2   0   2   2   0   2   0   0   2   2   2   0   2   2   2   2   2   2   2   0   2   2   2   0   0   2   0   0   0   2   2   2   2   2   2   2   0
 MK-1-5                 2   0   0   2   2   0   0   2   0   0   2   2   0   0   0   2   0   2   0   0   0   0   0   0   0   2   0   2   2   2   2   2   0   2   0   2   0   2   0   0   2   0   0   0   0   2   0   0   2   0   2   2   2   0   0   2   0   2   0   0   2   2   2   0   2   0   0   2   0   2   2   0   0   2   0   0   2   2   0   2   2   2   0   0   0   0   0   0   0   0   2   0   0   2   2   0   0   0   2   0   0   0   0   0   2   2   0   2   0   0   0   2   2   2   2   2   0   2   0   2   2   2   0   2   0   0   2   2   0   2   0   0   0   2   0   0   2   0   2   0   0   2   0   2   2   2   2   0   2   2   2   2   2   0   0   0   2   0   0   0   2   2   2   2   0   2   2   0   2   0   0   2   2   2   0   2   2   2   2   0   2   2   0   2   2   2   0   0   2   0   0   0   2   2   2   2   2   2   2   0
 MK-1-6                 2   2   0   2   2   0   0   2   0   2   2   2   0   0   0   2   0   0   0   0   0   2   0   0   0   2   0   2   0   2   2   0   2   2   0   2   0   2   0   0   2   0   0   0   2   2   0   0   0   0   2   2   2   0   0   2   0   2   2   0   2   2   2   0   2   0   0   2   0   2   2   0   0   2   0   0   2   2   0   2   2   2   0   0   0   0   0   0   0   0   2   0   0   2   2   0   0   0   2   0   0   2   0   0   2   2   0   2   0   0   0   2   2   2   2   2   0   0   0   2   2   2   2   2   2   0   2   0   0   2   0   0   0   2   0   0   2   0   2   0   0   2   0   2   2   2   2   0   2   2   2   0   2   0   0   0   2   0   0   0   2   2   2   2   0   2   0   0   2   2   0   2   2   2   0   2   2   2   2   0   2   2   0   2   2   0   0   0   2   0   0   0   2   2   2   2   2   2   2   0
 MK-1-7                 2   2   0   2   2   0   0   2   0   2   2   2   2   0   0   2   0   0   0   0   0   2   0   0   0   2   0   0   0   2   2   0   2   2   0   2   2   0   0   0   2   0   0   0   2   2   0   0   0   0   2   2   2   2   0   2   0   0   2   0   2   2   2   0   2   0   0   2   0   0   2   0   0   2   0   0   2   2   0   2   2   2   2   0   0   0   0   0   0   0   2   0   0   2   2   0   0   0   2   0   0   2   0   0   2   2   0   2   0   0   0   2   2   2   2   2   0   0   0   2   2   2   2   2   2   0   2   0   0   2   0   0   0   0   0   0   2   0   2   0   2   2   0   2   2   2   2   0   2   2   2   0   2   0   0   0   2   0   2   0   2   0   2   2   0   2   0   0   2   2   0   0   0   2   0   2   2   2   2   2   2   2   0   2   2   0   0   0   2   0   0   0   2   0   2   2   2   2   2   0
 MK-1-8                 2   2   0   2   0   0   0   2   0   2   2   2   2   0   0   2   0   0   0   2   0   2   0   2   0   2   0   0   0   2   2   2   2   2   0   2   2   0   0   0   2   0   0   2   2   2   0   0   0   0   2   2   0   2   0   2   0   0   2   0   2   2   2   0   2   0   2   2   2   0   2   0   0   2   0   0   2   2   0   2   2   2   2   0   0   0   0   0   2   0   2   0   0   2   2   0   0   0   2   0   0   2   0   0   2   2   0   2   0   0   0   2   0   2   2   2   2   0   0   2   0   2   2   2   2   0   2   0   0   2   0   0   0   2   0   0   0   0   2   0   2   2   0   2   2   2   2   2   0   2   2   0   2   0   0   2   2   0   0   0   0   0   2   2   0   2   0   0   2   2   0   0   0   2   0   2   2   2   2   2   2   2   0   2   2   0   0   0   2   2   0   0   2   0   2   2   2   2   2   2
 MK-1-9                 2   2   0   2   2   0   0   2   0   2   2   2   2   0   0   2   0   0   0   2   2   2   2   2   0   2   0   0   0   2   2   2   2   2   0   2   2   0   0   0   2   0   0   2   2   2   0   0   0   0   2   2   0   0   0   2   0   0   2   0   2   2   2   0   2   0   2   2   2   0   2   0   0   0   0   0   0   2   2   2   2   2   2   0   0   0   0   0   2   0   2   0   0   2   2   0   0   0   0   0   0   2   0   0   2   0   0   2   0   0   0   2   2   2   2   2   2   0   2   0   2   2   2   2   2   0   2   0   0   2   0   2   0   2   0   2   0   0   0   0   2   2   0   2   2   2   2   2   0   2   2   0   2   0   2   2   2   0   0   0   0   0   2   2   0   0   0   0   2   2   0   0   0   2   0   2   2   2   2   0   2   2   0   2   2   0   0   0   0   2   2   0   2   0   2   2   2   2   2   2
 MK-1-10                2   2   0   2   0   0   0   2   0   2   2   2   2   0   0   0   0   0   0   2   2   2   2   2   0   2   0   2   0   2   2   2   2   2   0   2   2   0   0   0   2   0   0   2   2   2   2   0   0   0   2   2   0   0   0   2   0   0   2   0   2   2   2   0   0   0   2   2   2   0   2   0   0   0   0   0   0   2   2   0   2   2   2   0   0   0   0   0   2   0   2   0   2   2   2   0   2   0   0   2   2   2   2   2   0   0   0   0   0   0   0   2   2   2   2   0   2   0   2   0   2   2   2   2   2   2   2   0   2   0   0   2   0   2   0   2   0   2   0   0   2   2   0   2   2   0   2   2   2   2   2   0   2   0   2   2   2   2   0   0   0   0   2   2   0   0   0   0   2   2   0   0   0   2   2   2   2   2   2   0   2   2   0   2   2   0   0   0   0   2   2   0   2   0   2   2   2   2   2   2
 MK-1-11                0   0   0   2   0   0   0   2   0   2   2   2   2   0   0   2   0   0   0   2   2   2   2   2   0   2   0   2   0   0   0   2   2   2   0   2   2   0   0   0   2   0   0   2   2   0   2   0   0   2   2   2   0   0   0   2   0   0   2   0   2   2   2   0   0   0   2   2   2   0   2   0   0   0   0   0   0   2   2   2   2   0   2   0   0   0   0   0   0   0   2   0   2   2   2   0   2   0   0   2   2   2   2   2   0   0   0   0   0   2   0   2   2   2   2   0   2   0   2   0   2   2   2   2   2   2   2   0   2   0   2   2   0   2   0   2   0   2   0   0   2   2   0   2   2   2   2   2   2   2   2   0   2   0   2   2   2   2   0   0   0   0   2   0   0   0   0   0   2   2   0   0   0   2   2   2   2   2   2   0   2   2   0   2   2   0   0   0   0   2   2   2   2   0   2   2   2   2   2   2
 MK-1-12                0   0   0   2   0   0   0   2   0   2   2   2   0   0   0   2   0   0   0   2   2   2   2   2   0   0   0   2   2   0   2   2   2   2   0   2   0   0   0   0   2   0   2   2   2   0   2   0   0   2   2   2   0   0   0   2   0   0   0   0   2   2   2   0   0   0   2   0   2   0   2   2   0   0   0   0   0   0   2   2   2   0   0   2   0   0   0   0   2   0   2   2   2   2   2   0   2   0   0   2   2   2   0   2   0   0   0   0   0   2   0   2   0   2   0   0   2   2   2   0   2   2   2   2   2   2   2   0   2   0   2   2   0   2   0   2   2   2   0   0   2   0   0   2   2   2   2   2   2   2   0   0   0   0   0   2   2   2   2   0   0   2   2   0   0   0   0   0   2   2   0   0   0   2   2   2   2   2   2   0   2   2   0   2   0   0   0   0   0   2   2   0   2   0   2   2   2   2   2   2
 MK-1-13                0   0   0   2   0   0   0   2   0   2   2   2   0   0   0   2   0   0   0   2   2   2   2   2   0   0   0   2   2   0   2   2   2   2   0   2   0   0   0   0   2   0   2   2   2   2   2   2   0   2   2   2   0   2   2   2   0   0   0   2   2   2   2   0   0   0   2   0   2   0   2   2   0   2   0   0   0   0   2   2   2   0   0   0   0   0   0   0   2   2   2   2   0   2   2   0   2   0   0   2   2   2   0   2   0   2   0   0   0   2   2   2   0   2   0   0   0   2   2   2   0   2   2   0   2   2   2   0   2   0   2   2   0   2   0   2   2   2   0   0   2   0   0   2   2   2   2   2   2   2   0   0   0   0   0   2   2   2   2   0   0   2   2   0   0   0   2   0   2   2   0   0   0   2   2   2   2   2   2   0   2   0   0   2   0   0   2   0   2   2   2   0   2   0   0   2   2   2   0   2
 MK-1-14                0   0   0   2   0   0   0   2   0   2   2   2   0   0   0   0   0   0   0   2   2   2   2   2   0   0   0   2   2   0   2   0   2   2   0   2   0   0   0   2   2   0   2   2   2   2   2   2   2   2   2   2   0   2   2   2   0   0   0   2   2   2   2   0   0   0   2   0   2   0   2   2   0   2   2   0   0   0   2   2   2   0   0   0   0   2   0   0   2   2   0   2   0   2   2   0   2   0   0   2   2   2   0   2   0   2   0   0   0   2   2   2   0   2   0   0   0   2   2   2   0   2   2   0   2   0   2   0   2   0   2   2   0   2   0   2   2   2   0   0   2   0   0   2   2   2   2   2   0   2   0   0   0   0   0   2   2   2   2   0   0   2   2   0   0   2   2   0   2   2   0   0   2   2   2   2   2   2   2   0   2   0   0   2   0   0   2   0   2   2   2   0   2   0   0   2   2   2   0   2
 MK-1-15                0   0   0   2   0   0   0   2   0   2   2   2   0   0   0   0   0   0   0   2   2   2   2   2   0   0   0   2   0   2   2   0   2   2   0   0   0   2   0   2   2   0   2   2   0   2   2   2   2   2   2   2   0   0   2   2   0   0   0   2   2   2   2   0   2   0   2   0   2   0   2   2   0   2   2   0   0   0   2   2   2   0   0   0   0   2   0   0   2   2   0   2   0   0   2   0   2   0   0   2   2   2   0   2   2   2   0   0   2   2   2   2   0   2   0   0   0   2   2   2   0   2   2   0   2   0   2   0   2   0   0   2   0   2   0   2   2   2   0   0   2   0   0   2   2   2   2   2   0   2   2   0   0   0   0   2   2   2   2   0   0   2   2   0   0   2   2   0   2   2   0   0   2   2   2   2   2   2   2   0   2   0   0   2   0   2   2   0   2   2   2   0   2   0   0   2   2   2   0   2
 MK-1-16                0   0   0   2   0   0   0   2   0   2   2   2   0   0   0   2   0   0   0   0   2   2   2   2   0   0   0   0   0   2   0   0   0   2   0   0   2   2   0   2   2   0   2   2   0   2   2   2   2   0   2   2   0   0   2   2   0   0   0   2   2   2   2   0   2   0   2   0   2   0   2   2   2   2   2   0   0   0   2   2   2   0   0   0   0   2   0   0   2   2   0   2   0   0   2   0   2   0   0   2   2   2   0   2   2   2   0   0   2   0   2   0   0   2   0   0   0   2   2   2   0   2   2   0   2   0   2   0   2   0   0   2   0   2   0   2   2   2   0   0   2   0   0   2   2   2   2   2   0   2   2   0   0   0   0   2   2   2   2   0   0   2   2   0   0   2   2   0   0   2   0   2   2   0   0   2   2   2   0   0   2   0   0   2   0   2   2   0   2   2   2   0   2   0   0   2   2   2   0   2
 MK-2-1                 2   2   2   0   2   0   0   2   0   0   0   0   0   2   0   2   0   2   0   2   2   2   0   2   2   2   2   2   0   0   0   0   0   0   2   0   2   0   0   0   2   0   2   2   0   2   0   0   0   0   2   0   2   0   2   0   2   2   0   0   0   0   0   2   0   2   0   2   2   0   0   2   0   0   0   2   2   2   2   0   0   0   0   2   0   2   2   0   0   2   2   0   0   0   2   0   0   0   0   0   2   0   2   0   2   0   0   2   2   2   2   0   0   0   0   0   2   0   0   0   0   0   2   0   0   2   0   2   0   2   2   0   2   0   2   0   0   0   0   2   2   2   0   2   0   2   2   0   2   0   0   2   2   2   2   2   0   2   0   2   2   2   0   0   2   0   2   0   2   2   0   0   0   0   0   0   2   2   0   2   2   0   0   0   2   0   2   2   0   2   0   0   2   2   0   0   0   0   2   2
 MK-2-2                 2   2   2   0   0   0   0   2   0   0   2   0   0   2   0   2   0   2   2   2   2   2   2   2   2   2   2   2   0   2   2   0   0   0   2   0   2   0   0   2   2   0   2   2   0   2   0   0   0   0   2   0   2   0   2   0   2   2   0   0   0   0   0   2   0   2   0   2   2   0   0   2   0   0   0   2   2   2   0   0   0   0   0   0   0   2   2   0   2   2   2   2   0   0   2   0   0   0   0   0   2   0   2   0   2   0   0   2   2   2   2   0   0   0   2   0   2   0   0   0   0   0   2   0   0   2   0   2   0   2   2   0   2   2   0   2   0   0   0   2   2   2   0   2   0   2   2   0   2   0   2   2   2   2   2   2   0   2   0   2   2   2   0   0   0   0   2   0   2   2   0   2   0   0   0   0   2   2   0   2   2   0   0   0   2   0   2   2   0   2   0   0   2   2   0   0   2   0   2   2
 MK-2-3                 2   2   2   0   0   0   0   2   0   0   2   0   2   2   0   2   0   2   2   0   2   0   2   0   2   2   2   2   0   2   2   0   0   0   2   0   2   0   0   2   2   0   2   2   0   2   0   0   0   0   2   0   2   0   2   0   2   2   0   0   0   0   0   2   0   2   0   2   2   0   2   2   0   0   0   2   2   2   0   0   0   0   0   0   2   2   0   0   2   2   2   2   2   0   2   0   2   0   0   0   2   0   2   0   2   0   0   2   2   2   2   0   0   0   2   0   2   0   0   0   0   2   2   2   0   2   0   2   0   2   2   2   2   2   0   2   0   0   0   2   2   2   2   0   0   2   2   0   2   0   2   2   2   2   0   2   0   0   0   0   2   2   0   0   0   0   2   2   0   2   0   2   0   0   0   0   2   2   0   2   2   2   0   0   2   0   2   2   0   2   0   0   2   0   0   0   2   0   2   2
 MK-2-4                 0   2   2   0   0   0   0   2   0   0   2   0   2   2   0   2   0   2   0   0   2   2   0   0   2   2   2   2   0   2   2   2   2   0   0   2   2   2   0   2   2   0   2   2   0   2   0   0   0   0   2   0   2   0   2   0   2   2   0   0   0   0   0   2   0   2   0   2   2   0   2   2   0   0   0   2   2   2   0   0   0   0   0   0   2   2   0   0   2   0   2   2   0   0   2   0   2   0   0   0   2   0   0   0   2   0   0   2   2   0   2   0   0   0   0   0   2   0   0   0   0   2   2   2   0   2   2   0   0   2   2   2   0   2   0   2   0   0   0   0   2   2   2   2   0   2   0   0   2   2   2   2   2   2   0   0   0   0   0   0   2   0   0   0   0   0   2   2   0   2   0   2   2   0   0   2   0   2   0   2   2   2   0   2   2   0   2   2   0   2   0   0   2   0   0   0   2   0   0   2
 MK-2-5                 2   2   2   0   0   0   0   2   0   0   2   0   2   2   0   2   0   0   0   0   2   0   0   0   2   2   2   2   0   2   2   2   2   0   0   2   2   2   0   2   2   0   2   2   0   2   0   0   0   2   2   0   2   0   2   0   2   2   0   0   0   0   0   2   0   2   0   2   2   0   0   2   2   0   0   2   2   2   0   2   0   0   2   0   2   2   0   0   2   0   2   2   0   0   2   0   2   0   2   0   2   0   0   0   2   0   0   2   0   0   0   0   0   0   2   0   2   0   0   0   0   2   2   2   2   2   0   0   2   2   2   2   0   2   0   0   0   0   2   0   2   2   0   2   0   2   0   0   2   2   2   2   2   2   0   0   0   0   0   0   2   0   0   0   0   0   2   2   0   2   0   2   2   0   0   2   0   2   0   2   2   2   0   2   2   0   2   2   0   2   0   2   2   0   0   0   2   0   0   2
 MK-2-6                 2   2   2   0   0   0   0   2   0   0   2   0   2   2   0   0   0   0   0   0   2   0   0   0   2   2   2   2   0   0   2   2   2   0   0   2   2   2   0   2   2   0   2   2   0   2   0   0   0   2   0   0   2   2   2   0   2   2   0   0   0   0   0   2   0   2   0   2   2   0   0   2   2   0   0   2   2   2   0   2   0   0   2   0   2   2   0   0   2   0   2   2   2   0   2   0   2   0   2   0   2   0   0   0   2   0   0   2   0   0   0   0   0   0   2   0   2   0   0   0   0   2   2   2   2   2   0   0   2   2   2   2   0   2   0   0   0   2   2   0   2   2   0   0   0   2   0   2   2   2   2   2   2   2   0   0   0   0   0   0   2   0   0   0   0   0   2   0   0   0   0   2   2   2   0   2   0   2   0   2   2   2   0   2   2   0   2   2   0   2   0   2   2   0   0   0   2   0   0   2
 MK-2-7                 2   2   2   2   0   2   0   2   0   0   2   0   2   2   0   0   2   2   0   0   2   0   0   0   2   2   2   2   2   0   2   0   2   2   0   2   2   2   0   2   2   0   2   2   0   2   0   0   0   2   0   0   2   2   2   0   2   2   0   0   0   0   0   2   0   2   0   2   2   0   0   2   2   2   0   2   2   2   0   2   0   0   2   0   2   2   0   0   2   0   2   2   2   0   2   0   2   0   2   0   2   0   0   0   2   0   0   2   0   0   0   0   2   0   2   0   2   0   0   2   0   2   2   2   0   2   0   0   2   0   2   2   0   2   0   0   0   2   2   0   2   2   0   0   2   2   0   2   2   2   2   2   2   2   0   0   0   0   0   0   2   2   2   0   0   0   2   0   0   0   0   2   2   2   0   0   0   2   0   2   2   2   0   2   2   0   0   0   0   2   0   2   2   0   0   0   2   0   0   2
 MK-2-8                 2   2   0   2   0   2   0   2   0   0   2   2   2   2   0   0   0   2   0   0   2   0   2   0   2   2   2   2   2   0   2   0   2   0   0   2   2   2   0   2   2   0   2   2   0   2   0   0   0   2   0   0   2   2   2   0   2   2   0   0   0   2   0   2   0   2   0   2   0   0   0   2   2   2   0   2   2   2   0   2   0   0   2   2   2   2   0   0   2   0   2   2   2   0   2   0   2   0   2   0   2   0   0   0   0   2   0   2   0   0   0   0   2   0   2   0   2   0   0   2   0   2   2   2   0   2   0   0   2   0   2   2   0   2   0   0   0   2   2   2   2   2   0   0   2   2   0   2   2   2   2   2   2   2   0   0   0   0   0   0   2   2   2   0   0   0   2   0   2   0   0   2   2   2   0   0   0   2   0   0   2   2   0   2   2   0   0   0   0   2   0   2   2   0   0   0   0   0   0   2
 MK-2-9                 2   2   0   2   0   2   0   0   0   0   2   2   2   2   0   0   0   2   0   0   2   0   2   0   2   2   2   2   2   0   2   0   2   0   0   2   2   2   0   2   2   0   2   2   0   2   0   0   0   2   0   0   2   2   2   0   2   2   0   0   0   0   0   2   0   2   0   0   0   0   0   2   2   2   0   2   2   2   0   2   0   2   2   2   0   2   0   2   2   0   2   2   2   0   2   0   2   0   2   0   2   0   0   0   2   2   0   2   0   0   2   0   2   2   2   0   2   0   0   2   0   0   2   2   0   2   0   0   0   0   2   2   0   2   0   0   0   2   0   2   2   2   0   0   2   2   0   2   2   0   2   0   2   2   0   2   0   0   0   0   2   2   0   0   0   0   2   0   0   0   0   2   2   0   0   0   0   2   0   0   2   2   0   0   2   0   0   0   0   2   0   2   2   2   2   0   0   0   0   2
 MK-2-10                2   2   0   2   0   2   0   0   0   0   2   2   2   0   0   0   0   2   0   0   2   0   2   0   2   2   2   2   2   0   2   0   2   0   0   2   2   2   0   2   2   0   2   2   0   2   0   0   0   2   0   0   2   2   2   0   2   2   0   0   0   0   0   2   0   2   0   0   0   0   0   2   0   0   0   2   2   2   0   2   0   2   2   2   0   2   0   2   2   0   2   2   2   0   2   0   2   2   2   0   2   0   0   0   0   2   0   2   0   0   0   0   2   2   0   0   2   0   0   2   0   0   2   2   0   2   0   0   0   0   2   2   0   2   0   0   0   2   0   2   2   0   0   2   2   2   0   2   2   0   2   0   2   2   2   2   2   0   0   0   2   2   0   0   0   0   0   0   0   0   0   2   2   2   0   2   0   2   0   0   2   0   0   0   2   0   0   0   0   2   0   2   2   2   2   0   0   0   0   2
 MK-2-11                2   2   0   2   0   2   2   0   0   0   0   0   2   2   0   0   0   2   0   0   2   0   2   0   2   0   0   2   2   2   2   0   0   0   0   2   2   2   0   2   2   2   2   2   0   2   0   0   0   0   0   0   0   2   2   0   2   2   0   0   0   0   0   2   0   2   0   0   0   0   0   2   0   0   0   2   2   2   0   2   0   2   2   2   0   2   0   2   2   0   2   2   2   0   2   0   2   2   2   0   2   0   2   0   2   2   0   2   0   0   0   0   2   2   0   0   2   0   2   2   0   2   2   0   0   2   0   0   0   0   2   0   0   2   0   0   0   2   0   2   2   0   2   2   2   2   0   2   2   0   2   0   0   2   2   2   2   0   0   0   2   0   2   0   2   0   0   2   2   0   0   2   2   2   0   2   0   0   0   2   2   0   0   0   2   0   0   0   0   2   0   2   2   2   2   0   2   0   0   2
 MK-2-12                2   2   0   2   0   2   2   0   0   0   0   0   2   2   0   0   0   2   0   2   2   0   2   0   2   0   2   2   2   2   2   2   0   0   0   2   0   2   0   2   2   2   0   2   0   2   0   0   0   0   0   0   0   2   2   2   2   2   0   0   0   0   0   2   2   2   0   0   0   0   0   2   0   0   0   2   2   2   0   2   0   2   2   2   0   2   0   2   2   0   2   2   0   0   0   0   2   2   2   0   2   0   2   0   2   2   0   2   0   0   0   0   2   2   0   2   2   0   2   0   0   2   2   0   0   2   0   0   0   0   2   0   0   2   0   0   0   2   0   2   2   0   2   2   2   0   0   2   2   0   2   0   0   2   2   2   2   0   0   0   2   0   2   0   2   0   0   2   2   0   0   2   2   2   0   2   0   0   0   2   2   0   0   0   2   0   0   0   0   2   0   2   2   2   2   0   2   0   0   2
 MK-2-13                2   2   0   0   0   2   2   0   0   0   0   2   2   2   0   0   0   2   0   0   2   0   2   2   0   0   2   2   2   2   2   2   0   0   0   2   0   2   0   2   0   2   0   2   0   2   2   0   0   0   0   0   0   2   2   2   2   2   0   0   0   0   0   2   2   2   0   0   0   2   0   2   0   0   0   0   2   2   0   2   0   2   0   0   0   2   0   2   2   0   2   2   0   0   0   0   2   0   2   0   2   2   2   0   2   2   0   2   0   0   2   0   2   2   0   0   0   0   2   0   0   2   2   0   0   2   0   0   0   0   2   0   0   2   2   0   0   0   2   0   2   0   2   2   2   0   2   2   2   0   0   0   2   2   2   2   2   0   0   0   2   0   2   0   2   0   0   2   0   0   0   2   2   2   0   2   0   0   0   2   2   0   0   0   2   0   0   0   0   2   0   2   2   0   2   0   2   0   0   2
 MK-2-14                2   2   0   0   0   2   0   0   0   0   0   2   2   2   0   0   0   2   0   2   2   0   2   2   0   0   2   2   2   2   0   2   0   0   0   2   0   2   0   2   0   2   0   2   0   2   2   0   0   0   2   0   2   2   2   2   2   2   0   0   2   0   0   2   2   2   0   0   2   2   0   2   0   0   0   0   2   2   0   2   0   2   0   0   0   2   0   2   2   0   2   2   0   0   0   0   0   0   2   0   0   2   2   0   2   2   0   2   0   0   2   0   2   2   0   0   0   0   2   0   2   2   2   0   0   2   0   0   0   0   2   0   0   2   2   0   0   0   2   0   2   0   2   2   2   0   2   2   2   0   0   0   2   2   2   2   2   2   0   2   2   0   2   0   2   0   0   2   0   0   0   2   2   2   2   2   2   0   0   2   2   0   0   2   2   0   0   0   0   2   0   2   2   0   2   0   2   0   0   0
 MK-2-15                2   2   0   0   0   2   0   0   0   0   0   2   2   2   0   0   0   2   0   2   2   0   2   2   0   0   2   2   2   2   0   2   0   0   2   2   2   2   0   2   0   0   0   2   0   2   2   0   0   0   2   0   2   2   0   2   2   0   0   0   2   0   0   2   2   2   0   0   2   2   2   2   0   2   0   0   0   2   0   2   0   2   0   0   2   2   0   2   2   0   2   2   0   2   0   0   0   0   2   2   0   2   2   0   2   2   0   2   0   0   2   0   2   2   0   2   0   2   2   0   2   2   2   0   0   2   2   0   0   0   2   0   0   2   2   0   0   0   2   2   2   0   2   2   2   0   0   2   2   0   0   0   0   2   2   2   2   2   0   0   2   2   0   0   2   0   0   2   0   0   2   2   2   2   2   2   2   0   2   2   2   0   0   2   2   0   2   0   0   2   0   2   2   0   2   0   2   0   0   0
 MK-2-16                2   2   0   0   2   2   0   0   0   0   0   2   2   2   0   0   2   2   0   2   2   0   0   2   0   0   2   2   2   2   0   2   0   0   2   2   2   2   0   2   0   0   0   2   0   2   2   0   0   0   2   0   2   2   0   2   2   0   0   0   2   0   0   2   0   2   0   0   2   2   2   2   0   2   0   0   0   2   0   2   0   2   0   0   2   2   0   2   2   0   2   2   0   2   0   0   0   2   2   2   0   2   2   0   2   2   0   2   2   0   2   0   2   2   0   2   0   2   0   0   2   2   2   0   0   2   2   0   0   0   2   0   0   2   2   0   0   0   2   2   2   0   2   2   2   0   0   2   2   2   0   0   0   2   2   2   2   2   0   0   2   2   0   0   2   0   0   2   0   0   2   2   2   2   2   2   2   0   2   2   2   0   0   2   2   0   2   0   0   2   0   2   2   2   2   0   0   0   0   0
 MK-3-1                 0   0   2   0   0   0   2   2   2   2   2   0   2   0   0   0   2   2   0   0   2   2   0   2   2   2   0   2   2   0   0   0   2   0   0   0   2   2   2   0   2   0   2   2   2   0   0   0   2   0   2   2   0   2   2   2   2   2   2   2   0   2   2   2   0   2   0   2   2   2   0   0   2   0   2   2   2   2   2   0   0   0   0   2   2   2   0   2   2   0   2   2   2   2   2   0   2   2   0   2   0   0   0   2   2   2   2   0   2   2   0   2   2   0   0   2   2   2   2   2   0   2   2   0   0   2   2   0   2   2   2   2   0   2   2   0   2   2   2   0   2   0   0   0   0   0   0   2   0   2   2   2   0   0   2   0   0   0   2   0   0   2   0   2   0   0   2   2   2   2   0   0   2   0   0   2   0   0   0   2   0   2   2   0   2   2   2   2   2   0   0   0   0   0   2   0   0   0   0   2
 MK-3-2                 0   0   2   0   0   0   0   2   2   2   2   0   2   0   2   0   2   2   0   0   2   2   0   2   2   2   2   2   2   0   0   0   2   0   0   0   2   0   2   0   0   0   2   2   2   0   0   0   0   0   2   2   2   2   2   2   2   2   2   2   0   2   2   2   0   2   0   0   2   2   0   0   2   0   2   0   2   2   2   0   0   2   0   2   2   0   2   2   2   0   2   2   2   2   2   0   2   2   0   2   0   0   0   2   2   2   2   0   2   2   0   2   2   0   0   2   2   2   2   2   0   2   2   0   0   2   2   0   2   2   2   2   0   2   2   0   2   2   2   0   2   0   2   0   0   0   2   2   0   2   2   2   0   0   2   0   0   0   2   0   0   2   0   2   0   0   2   2   0   2   0   0   2   0   0   2   2   0   0   2   0   2   0   2   2   0   2   2   0   0   0   0   0   0   2   0   0   0   0   2
 MK-3-3                 0   0   2   0   0   0   0   0   2   0   2   0   2   0   2   0   0   0   0   0   2   2   0   2   2   2   2   2   2   0   0   0   2   0   0   0   2   0   0   0   0   0   2   2   2   0   0   0   0   0   2   2   2   2   2   2   2   2   2   2   0   2   2   2   0   2   2   0   2   2   0   0   2   0   2   0   2   2   2   0   0   2   2   2   2   0   2   0   2   0   2   0   2   2   2   0   2   2   0   2   0   0   0   2   2   2   2   0   2   2   0   2   2   0   0   2   2   2   2   2   2   2   2   0   0   2   2   0   2   2   2   2   0   2   2   0   2   2   0   0   2   2   2   0   0   0   2   2   0   2   2   2   0   0   2   0   2   0   2   0   0   2   0   2   0   0   0   2   0   0   0   0   0   0   0   2   2   0   0   2   0   2   0   2   0   0   2   2   0   0   0   2   0   2   2   0   2   0   0   2
 MK-3-4                 0   0   2   0   0   0   0   2   2   0   2   0   2   0   2   0   0   0   0   2   2   0   0   2   2   2   2   0   0   0   0   0   2   0   0   0   2   0   0   0   0   0   2   2   2   0   0   0   0   0   2   2   2   2   2   2   2   2   2   2   2   2   2   2   0   2   2   0   2   2   2   0   2   0   2   0   2   2   2   0   0   2   2   2   2   0   2   0   2   2   2   0   2   0   2   0   2   2   0   2   0   0   0   2   2   2   2   0   2   2   0   2   2   0   0   2   2   2   2   2   0   0   2   0   2   2   2   0   2   2   2   2   0   2   2   2   2   2   0   0   2   2   2   0   0   0   2   2   0   2   2   2   0   0   2   2   2   0   2   0   0   2   2   2   0   0   0   2   0   2   0   0   0   0   0   2   2   0   0   2   0   2   0   2   0   0   0   0   0   0   0   2   0   2   0   0   2   0   0   2
 MK-3-5                 0   0   2   0   0   0   0   2   2   2   2   0   2   0   2   0   0   0   0   2   2   0   0   2   2   2   0   0   0   0   0   0   2   0   0   0   2   0   0   2   0   0   2   2   2   0   2   0   0   0   2   2   2   2   2   0   2   2   2   2   2   2   2   2   0   2   0   0   2   2   2   0   2   0   2   0   2   2   2   2   0   2   2   2   2   0   0   2   2   0   2   0   2   0   2   0   2   2   0   2   0   0   0   2   2   2   2   0   2   2   0   2   2   2   0   2   2   2   2   2   0   0   2   0   2   2   2   0   2   2   2   2   0   2   2   2   2   2   0   2   2   2   2   0   0   0   2   2   0   2   2   2   0   0   2   2   2   0   2   2   0   2   2   2   0   0   0   2   0   2   0   0   0   0   0   2   2   0   0   2   0   0   0   2   0   0   0   0   0   0   0   2   2   2   0   2   2   0   0   2
 MK-3-6                 0   0   2   0   2   2   0   2   2   2   2   0   2   0   2   0   0   0   2   2   2   0   0   2   2   2   0   0   0   2   0   2   2   0   0   0   2   0   0   2   0   0   0   2   2   0   2   0   0   0   2   2   2   2   2   0   2   2   2   2   2   2   2   2   0   2   2   0   2   2   2   2   2   0   2   0   2   2   2   2   0   2   2   2   2   0   0   2   2   0   2   0   2   0   2   0   2   2   0   2   0   0   0   2   2   2   2   0   2   2   0   2   2   2   0   2   2   2   2   2   0   0   2   0   2   2   2   0   2   2   0   2   0   2   2   2   0   2   0   2   2   2   2   2   0   0   2   2   0   2   2   2   0   0   2   2   2   0   2   2   0   2   2   2   0   0   0   2   0   2   0   0   0   0   0   2   2   0   0   2   0   0   0   2   0   0   0   0   0   2   0   2   2   2   0   2   2   0   0   2
 MK-3-7                 0   2   0   0   2   2   0   2   2   2   2   0   2   0   2   0   0   0   2   2   2   0   0   2   2   2   0   0   0   2   0   0   2   0   2   0   2   0   2   2   0   0   0   2   2   0   2   0   2   0   2   2   0   2   0   0   2   2   2   2   2   0   2   2   0   2   0   0   2   2   2   2   2   0   0   0   2   2   2   2   0   2   2   2   2   0   0   2   2   2   2   0   2   0   2   0   2   2   0   2   2   0   0   2   2   2   2   0   2   2   0   2   2   2   0   2   2   2   2   2   0   0   2   0   2   2   2   0   2   2   0   0   0   2   2   2   0   2   0   2   2   2   2   2   2   0   2   2   0   2   2   2   2   0   2   2   2   0   2   2   2   2   2   0   0   0   0   2   0   2   0   0   0   0   0   2   2   0   0   2   0   0   0   2   0   0   0   2   0   2   0   2   2   2   0   2   2   0   0   2
 MK-3-8                 2   2   0   0   2   2   0   2   2   2   2   0   2   0   2   2   0   0   2   2   2   0   0   2   0   2   2   0   0   2   0   0   2   0   2   0   2   0   2   2   0   0   0   2   2   0   2   0   2   0   2   2   0   2   0   0   0   2   2   2   2   0   2   2   0   2   0   0   2   2   2   2   2   0   0   0   2   2   2   0   0   2   2   2   2   0   0   2   2   2   2   0   2   0   2   2   2   2   0   2   2   0   0   0   2   2   0   0   2   2   0   2   2   2   2   2   2   2   2   2   0   0   2   0   2   2   0   0   2   2   0   0   0   2   2   2   0   0   2   2   2   2   2   2   2   0   2   2   0   0   2   2   2   0   2   2   2   0   2   2   2   2   2   0   0   0   0   0   0   2   0   0   0   0   0   2   2   0   0   2   0   0   0   2   0   0   0   2   0   2   0   2   2   2   0   2   2   0   2   0
 MK-3-9                 2   2   0   0   2   2   0   2   2   2   2   0   2   2   2   2   0   0   2   2   2   0   0   2   0   2   2   0   0   2   0   2   2   0   2   0   2   0   2   2   0   0   0   2   2   0   2   0   2   2   2   2   0   2   0   0   0   2   2   2   2   0   2   2   0   2   0   0   2   2   2   2   2   0   0   0   2   2   2   0   0   0   2   2   2   0   0   2   2   0   2   0   0   0   2   2   2   2   0   2   2   0   0   0   2   0   0   0   2   2   2   0   2   2   2   2   2   2   2   0   0   0   2   0   2   2   0   0   2   2   0   0   0   2   2   2   0   0   2   2   2   2   2   0   2   0   2   2   0   0   2   0   2   0   2   2   2   0   2   2   2   2   2   0   2   0   0   0   0   2   0   0   0   0   0   2   2   0   0   2   0   0   0   2   2   0   0   2   0   2   0   2   2   0   0   2   2   0   2   0
 MK-3-10                2   2   2   0   2   2   0   2   2   2   2   0   2   2   2   0   0   0   2   2   2   0   0   2   0   2   2   0   0   2   0   2   2   0   2   0   2   0   2   2   2   2   0   2   2   0   2   0   2   2   2   2   0   2   0   0   0   2   2   2   2   0   2   2   0   2   0   0   2   2   2   2   2   0   0   0   2   2   2   0   0   0   0   2   2   0   0   0   2   0   2   2   0   0   2   2   0   2   0   2   2   0   2   0   2   0   0   0   0   2   2   0   2   2   2   2   2   2   2   0   0   0   2   0   2   2   0   0   2   2   0   0   0   2   2   0   0   0   2   2   0   2   2   0   2   0   2   2   0   0   2   0   2   0   2   2   0   0   2   2   2   2   2   0   2   0   0   0   0   2   0   0   0   0   0   2   2   0   0   2   2   2   0   2   2   2   0   2   0   0   0   2   2   0   2   2   2   0   0   0
 MK-3-11                2   0   2   0   2   2   0   2   2   2   2   0   2   2   2   2   0   0   2   2   2   0   0   2   0   2   2   0   0   2   0   2   2   0   2   0   2   0   2   2   2   2   0   2   2   0   2   0   2   2   2   2   0   2   0   0   0   2   2   2   2   0   2   2   0   2   0   0   2   2   0   0   2   2   2   0   2   2   2   0   0   0   0   2   2   0   0   0   2   0   2   2   0   0   2   2   0   2   0   2   2   0   2   0   2   0   0   0   0   2   2   2   0   2   2   2   2   2   2   2   0   0   0   0   2   2   0   0   2   2   0   0   0   2   2   0   0   0   0   2   0   2   2   0   2   0   2   2   0   0   2   0   2   0   0   2   0   0   2   2   0   2   2   0   2   2   0   0   0   2   0   0   0   0   0   2   2   0   0   2   2   2   0   0   2   2   2   2   0   2   0   2   2   0   2   2   2   0   0   0
 MK-3-12                2   0   2   0   2   2   0   2   2   2   2   0   2   2   2   2   0   0   2   2   2   2   0   0   0   2   2   0   0   0   0   2   2   2   2   0   2   0   0   2   2   2   0   2   2   0   2   0   0   2   2   2   0   2   0   0   0   2   2   2   2   0   2   2   0   2   0   0   2   2   0   0   2   2   2   0   2   2   2   2   0   0   0   2   2   0   0   0   2   0   2   2   0   0   2   2   0   2   0   2   2   0   2   0   2   0   0   0   2   2   2   2   0   2   2   2   0   2   2   2   0   0   0   0   2   2   0   0   2   2   0   0   2   2   2   0   0   0   0   2   0   2   2   0   2   0   2   2   0   0   2   0   2   0   2   2   0   0   2   2   2   2   2   0   2   2   0   0   0   2   0   0   0   0   0   2   2   0   0   2   0   2   0   0   2   2   0   2   0   2   0   0   2   0   2   2   2   0   0   0
 MK-3-13                2   0   2   0   2   2   0   0   2   2   2   0   2   0   2   2   0   0   2   2   0   2   0   0   0   2   2   0   0   0   0   2   2   2   2   0   2   0   0   2   2   0   0   2   2   0   2   2   0   2   2   2   0   2   0   0   0   2   2   2   2   0   2   2   0   2   0   0   2   2   0   0   2   2   2   0   2   2   0   2   0   0   0   2   2   0   2   2   2   0   0   2   0   0   2   2   0   2   0   2   2   0   0   0   2   0   0   0   2   2   2   2   0   2   2   2   0   0   2   0   0   0   0   0   2   2   0   0   2   2   0   0   2   2   2   0   0   0   0   2   0   2   2   0   2   0   2   2   0   0   2   0   2   0   2   2   0   0   2   0   2   2   2   0   2   2   0   0   0   2   2   0   0   0   0   2   2   0   0   2   0   2   2   0   2   0   0   2   0   2   0   0   2   0   2   2   2   0   0   0
 MK-3-14                2   0   0   2   2   2   0   0   2   2   2   0   2   0   0   2   0   0   2   2   0   2   0   0   0   2   2   2   0   0   0   2   2   2   2   0   2   2   0   2   2   0   0   2   2   0   2   2   0   2   2   2   0   2   0   0   0   2   2   2   0   0   2   2   0   2   0   0   2   2   2   0   2   2   2   2   2   2   0   2   0   0   0   2   2   0   2   2   2   0   0   2   0   0   2   2   0   2   0   2   2   0   0   0   2   0   0   0   2   2   2   2   2   2   2   2   0   0   2   0   0   0   0   0   2   2   0   0   2   2   0   0   2   2   2   0   0   0   0   2   0   2   2   0   2   0   2   2   0   0   2   0   2   0   2   2   0   0   2   0   2   2   2   0   2   2   0   0   0   2   2   0   0   0   0   2   0   0   0   2   0   2   2   0   2   0   0   2   0   0   0   0   2   2   2   2   2   0   0   0
 MK-3-15                0   0   0   2   2   2   0   0   2   2   0   0   2   0   2   0   2   0   2   2   0   2   0   0   0   2   0   2   0   2   2   2   2   2   2   0   2   2   0   0   2   0   0   2   2   0   2   0   0   2   2   2   0   2   0   0   0   2   0   2   0   0   2   2   0   2   0   0   2   2   2   0   2   2   2   0   2   2   0   2   0   0   0   0   2   0   2   2   2   0   0   2   0   0   2   0   0   2   0   2   2   0   0   0   2   0   0   0   0   2   2   2   2   0   2   2   0   0   2   0   2   0   0   2   2   2   0   0   2   2   0   0   2   2   2   0   0   0   0   2   0   2   2   0   2   0   2   0   2   0   2   0   2   0   0   2   0   0   2   0   2   2   2   0   2   2   0   0   0   0   2   0   0   2   0   2   0   0   0   2   0   2   2   0   2   2   0   2   0   0   2   0   2   2   2   2   2   0   2   0
 MK-3-16                0   0   0   2   2   2   2   0   2   2   0   0   2   0   2   0   2   0   2   2   0   2   0   2   0   2   0   2   0   2   2   0   0   2   2   0   2   2   0   0   2   0   0   2   2   0   2   0   0   2   2   2   0   0   0   0   0   2   0   0   0   0   2   2   0   2   0   0   2   2   2   0   0   2   2   0   2   2   0   2   0   0   0   0   0   0   2   2   2   0   0   2   0   0   2   0   0   2   0   2   2   0   0   0   2   0   0   0   0   2   2   2   2   0   2   2   2   0   2   0   2   2   0   2   0   2   0   0   2   2   0   0   2   2   2   0   0   0   0   2   0   2   0   0   2   0   2   0   2   0   2   0   2   0   0   2   0   0   2   0   2   2   2   0   2   2   0   0   0   0   2   0   0   2   2   0   0   0   0   2   0   2   2   0   2   2   0   2   0   0   0   0   2   2   2   2   2   0   2   0
 MK-4-1                 2   0   2   2   2   2   2   0   0   0   0   0   0   0   0   0   2   0   2   2   2   2   2   0   2   2   0   0   2   0   0   0   2   0   2   2   0   0   2   2   0   0   0   0   0   2   0   0   0   0   2   2   0   0   2   2   0   0   2   2   2   2   2   0   2   2   0   2   0   0   2   0   0   2   2   2   0   2   0   0   2   0   0   0   0   0   0   2   2   0   0   0   0   0   2   2   2   2   0   0   2   0   2   0   0   2   2   0   0   2   2   0   2   2   2   0   0   0   2   2   2   0   0   0   2   2   0   0   2   2   2   2   0   2   0   2   2   0   2   0   2   2   0   2   2   2   2   2   2   2   0   2   0   2   0   0   0   2   2   0   0   0   0   2   2   2   2   0   2   0   2   2   0   0   2   2   2   0   0   0   2   0   2   2   0   0   2   0   2   0   2   2   0   0   2   2   2   0   2   0
 MK-4-2                 2   0   2   2   2   2   2   0   0   0   0   0   0   0   0   0   2   0   2   2   2   2   2   0   2   2   0   0   2   0   0   0   2   0   2   2   0   0   2   2   0   0   0   0   0   2   0   0   0   0   2   2   0   0   2   2   2   0   2   2   2   2   2   2   2   2   0   2   0   0   2   0   0   2   2   2   0   2   0   0   2   0   0   0   0   0   2   2   0   0   0   0   0   0   2   2   2   0   0   0   2   0   2   0   0   2   2   0   0   2   2   0   2   2   2   0   0   0   2   2   0   2   0   0   2   2   0   0   2   2   2   2   0   2   0   2   2   0   2   0   2   2   0   2   2   2   2   2   2   2   0   2   0   2   0   0   2   2   2   0   0   0   0   2   2   2   2   0   2   2   2   0   0   0   2   2   2   0   0   0   2   0   2   2   0   0   2   0   2   0   2   2   2   0   2   2   2   0   2   0
 MK-4-3                 2   0   2   2   0   2   2   2   2   0   0   0   0   2   2   0   2   0   2   2   2   2   2   0   2   2   0   0   2   2   0   0   2   0   2   2   0   0   2   2   0   0   0   0   0   2   0   0   0   0   2   2   0   0   2   2   2   0   2   2   2   2   0   2   2   2   0   2   0   0   2   0   0   2   2   2   0   2   0   0   0   0   0   2   0   0   2   2   0   0   0   0   0   0   2   2   2   0   2   0   0   0   2   0   0   2   2   0   0   2   2   0   2   2   2   0   0   0   2   2   0   2   0   0   2   2   0   0   2   2   2   2   2   2   0   2   2   0   2   0   2   2   0   2   2   2   2   2   2   2   0   2   0   2   0   0   2   2   2   2   0   0   0   2   2   2   2   0   2   2   2   0   0   0   2   2   2   0   2   0   2   0   2   2   0   0   2   2   2   0   2   0   2   0   2   2   2   0   2   0
 MK-4-4                 2   0   2   2   0   2   2   2   2   0   2   0   0   2   2   0   2   0   2   2   2   2   2   0   2   2   0   0   2   2   2   0   2   0   2   2   0   0   2   2   0   0   0   0   0   2   0   0   0   2   2   2   0   0   2   2   2   0   2   2   2   2   0   2   2   2   2   2   0   0   2   0   0   2   0   2   0   2   2   0   0   0   0   2   0   0   2   2   0   0   0   0   2   0   0   2   2   0   2   0   0   0   2   0   0   2   2   0   0   2   2   2   2   2   2   0   0   0   2   2   0   2   0   0   2   0   0   0   0   2   2   2   2   2   0   2   2   0   2   0   2   2   0   2   2   2   0   2   2   2   0   2   0   2   0   0   0   2   2   2   0   0   0   2   2   2   2   0   2   0   2   0   0   0   2   2   2   0   2   0   2   0   2   2   0   0   2   2   0   2   2   0   2   0   2   2   2   0   0   0
 MK-4-5                 2   0   2   2   0   2   2   2   2   0   2   0   0   2   2   0   2   0   0   2   2   2   2   0   0   2   0   0   2   0   2   0   2   0   2   2   0   0   2   2   0   0   0   0   0   2   0   0   0   2   0   2   0   0   0   0   2   0   2   2   2   2   0   2   2   2   2   2   0   0   2   0   0   2   0   2   0   2   2   0   0   0   0   2   0   0   2   2   0   0   0   0   2   0   0   2   2   0   2   0   0   0   2   0   0   2   2   0   0   2   2   2   2   2   2   0   0   0   2   2   2   2   0   0   2   0   0   0   0   2   2   0   2   2   2   2   2   0   2   2   0   2   0   2   2   2   2   2   2   2   0   2   0   2   0   0   0   2   2   2   0   0   0   2   2   2   2   0   2   0   2   2   0   0   2   2   2   0   2   0   2   0   2   0   0   0   2   2   0   2   2   0   2   0   2   2   2   0   0   0
 MK-4-6                 2   0   0   2   0   2   2   2   2   0   2   0   0   2   2   0   2   0   0   2   2   2   2   0   0   2   0   0   2   0   2   0   0   0   2   2   0   0   2   2   0   0   2   0   0   2   0   0   0   2   0   2   0   0   0   0   2   0   2   2   2   2   0   2   2   2   0   2   0   0   2   0   0   2   0   2   0   0   2   0   0   0   0   2   0   0   2   2   0   0   0   0   2   0   0   2   2   0   0   0   0   0   2   0   0   2   2   0   0   0   2   2   2   2   2   0   0   0   2   2   2   2   0   0   2   0   0   0   0   2   2   0   2   2   2   0   2   0   2   2   0   2   2   0   2   2   2   2   2   2   0   2   0   2   0   0   0   2   2   2   0   0   0   2   2   2   0   0   2   0   2   2   0   0   2   2   2   0   2   0   2   0   2   0   0   0   2   2   0   2   2   0   2   0   2   2   2   0   0   0
 MK-4-7                 2   0   0   2   0   2   2   2   2   0   2   0   0   2   2   0   2   0   0   2   2   2   2   0   0   2   0   0   2   0   2   0   0   0   2   2   0   0   2   2   0   0   2   0   0   2   2   0   0   2   0   2   0   0   0   0   2   0   2   2   2   2   0   2   2   0   0   0   0   0   2   0   2   2   0   0   0   0   2   0   0   0   0   2   0   0   2   2   0   0   0   0   2   0   0   2   2   0   0   0   0   0   2   0   0   2   2   0   2   0   2   2   2   2   2   0   0   0   2   2   2   2   0   0   2   0   0   2   0   2   2   0   2   2   2   0   2   0   2   2   0   2   2   0   2   2   2   2   2   2   0   2   2   2   0   0   0   2   2   2   0   2   0   2   2   2   0   0   0   0   2   0   2   0   2   2   2   2   2   0   2   0   2   0   0   0   2   2   0   2   2   0   2   2   2   2   2   0   2   0
 MK-4-8                 2   2   0   2   0   2   0   2   2   0   2   0   0   2   0   0   2   0   0   2   2   2   0   0   0   2   2   0   0   0   2   0   0   0   2   0   0   0   2   2   0   0   2   0   0   2   2   0   0   2   0   2   2   0   0   2   2   0   0   2   2   2   0   2   0   0   0   0   0   2   2   0   0   2   0   0   0   0   2   0   0   0   2   2   2   0   2   2   0   0   0   0   2   0   0   2   2   0   0   2   0   0   2   0   0   2   2   0   0   0   2   2   2   2   0   0   0   0   2   2   2   2   0   0   2   2   0   2   0   2   2   0   2   0   2   2   2   0   2   2   0   2   2   0   2   2   2   2   2   2   0   2   2   2   0   0   0   2   2   2   0   0   0   2   2   2   0   0   0   0   2   0   2   0   2   2   2   0   2   0   2   0   2   0   0   0   2   2   0   2   2   0   2   2   2   2   2   0   2   0
 MK-4-9                 2   2   2   2   2   2   0   2   2   0   2   0   2   0   0   0   2   0   0   2   2   2   0   0   0   2   2   0   0   0   2   0   0   2   2   0   0   0   2   2   0   0   2   0   0   2   2   0   0   2   0   2   2   0   0   2   2   0   2   2   0   2   0   2   0   0   0   0   0   2   2   2   0   2   0   0   0   0   2   0   2   0   2   2   2   0   2   0   2   0   0   0   2   0   0   2   2   0   0   2   0   0   2   0   0   2   2   0   0   0   2   2   2   2   2   0   0   0   2   2   2   2   0   0   2   2   0   2   0   2   2   0   2   0   2   2   2   0   2   2   0   2   2   0   2   2   2   2   2   2   0   2   2   2   0   0   0   2   2   2   0   0   0   0   0   2   0   0   0   0   2   0   2   0   2   2   2   0   2   0   2   0   2   0   2   0   2   2   0   2   2   0   2   0   2   2   2   0   2   0
 MK-4-10                0   2   0   2   2   2   0   2   2   2   2   2   2   0   0   0   2   0   0   2   2   2   0   0   0   0   2   0   0   0   2   0   2   2   2   2   0   2   2   2   0   0   2   0   0   0   2   0   0   2   0   2   2   0   0   2   2   0   2   2   0   2   0   2   0   0   0   0   0   2   2   2   0   2   0   0   0   0   2   0   2   2   2   2   2   2   2   2   2   0   0   2   2   0   2   2   2   2   2   2   0   0   2   0   0   2   2   0   0   2   2   2   2   2   2   0   0   0   2   2   2   2   0   0   2   2   0   2   0   2   2   0   2   0   2   2   2   0   2   2   0   2   0   0   2   2   2   2   2   0   0   2   2   2   0   0   0   2   2   2   0   0   0   0   0   2   0   0   0   0   2   0   2   0   2   0   2   2   2   0   2   2   2   0   2   0   0   2   0   2   2   0   2   0   2   2   2   0   0   0
 MK-4-11                0   2   0   2   2   2   0   2   0   2   2   2   2   0   0   0   2   0   0   2   2   2   0   0   0   0   2   0   0   0   2   0   2   2   2   2   0   2   2   2   0   0   2   2   0   0   2   0   0   2   0   2   2   0   0   2   2   2   2   2   0   2   0   2   0   0   0   0   0   2   2   2   0   2   0   0   0   0   2   0   2   2   2   2   2   2   2   2   2   0   2   2   2   0   2   2   2   2   2   2   0   0   2   2   0   2   2   0   0   2   2   2   2   2   2   0   0   0   2   2   2   2   0   0   2   2   0   2   0   2   2   0   0   2   2   2   2   0   2   0   0   2   0   0   2   2   2   0   0   0   0   2   2   0   0   0   0   0   2   2   2   0   2   0   0   2   0   0   0   0   2   0   2   0   2   0   2   2   2   0   2   2   2   0   2   0   0   0   0   2   2   2   2   0   2   2   2   0   0   0
 MK-4-12                0   2   0   2   2   2   0   2   0   2   2   2   2   0   2   0   2   0   0   2   2   0   0   0   0   0   2   0   0   0   0   0   2   2   2   2   0   2   2   2   0   0   2   2   0   0   2   0   0   2   0   2   2   2   0   2   2   2   2   2   0   2   0   2   0   0   2   2   0   2   2   2   0   2   0   2   0   0   2   0   2   2   2   2   2   2   2   2   2   0   2   2   2   0   2   2   2   2   2   2   0   2   2   2   0   2   2   0   0   2   2   2   2   2   2   0   0   0   2   2   2   2   0   0   2   2   0   2   0   2   2   0   0   2   2   2   2   0   2   0   0   2   0   0   2   2   2   0   0   0   0   2   2   0   0   0   0   2   2   2   2   0   2   0   0   2   0   0   2   0   2   0   2   0   2   0   2   2   2   0   2   2   2   0   0   0   2   2   0   2   2   2   2   0   2   0   2   0   0   0
 MK-4-13                0   2   0   2   2   2   0   2   0   2   2   2   2   0   2   2   2   0   0   2   2   0   0   0   0   0   2   0   0   0   0   2   0   2   2   2   0   2   2   2   0   0   2   2   0   0   2   0   0   2   0   2   0   2   0   2   2   2   2   2   0   2   2   2   2   0   2   2   0   2   2   2   0   2   0   2   0   0   2   0   2   2   2   2   2   2   2   2   2   0   2   2   2   0   2   2   2   2   2   2   0   2   2   2   0   2   0   0   0   2   2   2   2   0   0   0   0   0   2   2   2   2   0   0   2   2   0   2   0   2   2   0   0   2   2   2   0   0   2   0   0   2   0   0   2   2   2   0   0   2   0   2   2   0   0   0   0   2   2   2   2   2   2   0   0   2   0   0   2   0   2   2   2   0   2   0   2   2   2   0   2   2   0   0   0   0   2   2   0   2   2   2   2   0   2   0   2   0   0   0
 MK-4-14                0   2   0   2   2   2   0   2   0   2   2   2   2   0   2   2   2   0   2   2   2   0   0   0   0   0   2   0   2   2   0   2   0   2   2   2   2   2   2   2   0   0   2   0   0   0   2   0   0   2   0   2   0   2   0   2   2   2   2   2   0   2   2   2   2   0   2   2   0   2   2   2   0   2   0   2   0   0   2   0   2   2   2   2   2   2   2   2   2   0   2   2   2   0   2   2   2   2   2   2   0   2   2   2   0   2   0   0   0   2   2   2   2   0   0   0   2   0   2   2   2   2   0   0   2   2   0   2   0   2   2   0   0   2   2   2   0   0   2   2   0   2   0   0   2   2   2   0   0   2   0   0   2   0   0   0   0   2   2   2   0   2   2   0   2   2   0   0   0   0   2   2   2   2   2   0   2   2   0   0   2   2   0   0   0   0   2   2   0   2   2   2   2   0   2   2   2   0   0   0
 MK-4-15                0   2   0   2   2   2   0   2   0   2   2   2   2   0   0   2   2   0   2   0   2   2   0   2   0   0   2   0   2   2   0   2   0   2   2   2   2   2   2   2   0   0   2   2   0   0   2   0   0   2   0   2   0   2   0   2   2   2   0   2   0   2   2   0   2   0   2   2   0   2   2   2   0   2   0   0   0   2   2   0   2   2   2   0   2   2   2   2   2   0   2   2   2   0   2   2   2   2   2   2   0   2   2   0   0   2   0   0   0   2   2   2   2   0   0   0   2   0   2   2   2   2   2   0   2   2   0   2   0   2   2   0   2   2   2   2   0   0   2   2   0   2   0   0   0   2   2   0   0   2   0   2   2   0   0   0   0   2   2   2   2   2   2   0   2   2   0   0   0   0   2   2   2   2   2   0   2   2   0   0   2   2   0   0   0   0   2   2   0   2   2   0   2   0   2   2   2   0   0   0
 MK-4-16                0   2   2   2   2   0   0   2   0   2   2   2   2   0   0   2   0   0   2   0   2   2   0   2   0   0   2   0   2   2   0   2   0   2   2   2   2   2   2   2   0   0   2   2   0   0   0   0   0   2   0   2   0   2   0   2   2   2   0   2   0   0   2   0   2   0   0   2   0   2   2   2   0   2   0   0   0   2   2   0   2   2   2   2   2   2   2   2   0   0   2   2   2   0   2   2   2   2   2   2   0   2   2   0   0   0   0   0   0   2   2   2   2   0   0   0   0   0   2   2   2   2   2   0   2   2   0   2   0   2   2   0   2   2   2   2   0   0   2   2   0   2   0   0   0   2   2   0   0   2   0   2   2   0   0   0   0   2   2   0   0   2   2   0   2   2   2   0   0   0   2   2   2   0   2   0   2   2   0   2   0   2   0   0   0   0   2   2   0   2   2   0   2   0   2   2   2   0   2   0
 MK-5-1                 0   0   2   2   0   0   0   0   0   0   0   0   2   2   0   2   0   0   0   0   0   2   2   2   2   0   0   0   2   0   2   0   0   2   0   2   0   2   0   2   2   2   2   0   0   0   2   2   2   2   2   2   2   2   2   2   0   2   0   2   2   2   0   2   2   2   0   2   2   2   0   0   2   0   0   0   0   0   2   0   2   0   2   2   0   0   2   2   2   2   2   2   0   2   2   0   2   2   2   2   2   0   2   2   0   2   0   0   2   2   0   0   0   2   0   0   2   0   2   0   2   0   0   0   0   2   0   2   2   0   0   2   0   0   2   0   0   2   2   2   0   2   2   0   2   0   2   2   2   2   0   2   0   2   0   2   2   2   2   0   0   2   2   2   2   0   0   2   0   0   0   0   2   2   0   2   2   2   0   0   2   2   2   0   2   0   0   2   2   2   0   0   2   0   0   2   2   0   2   0
 MK-5-2                 0   0   2   2   2   0   0   0   0   2   0   0   2   2   0   2   0   0   0   0   0   2   2   2   2   2   2   0   2   0   2   0   0   2   0   2   0   2   0   2   0   2   2   0   2   0   2   2   0   2   2   2   2   2   2   2   0   2   0   2   2   2   0   2   2   2   0   2   2   2   0   0   2   0   0   0   0   0   2   0   2   0   2   2   0   0   2   2   2   0   2   2   0   2   2   0   2   0   2   2   2   0   2   2   0   2   0   0   0   2   0   0   0   2   0   0   2   0   2   0   0   0   0   0   0   2   0   2   2   0   0   2   0   0   2   0   0   2   2   2   0   0   2   0   2   0   2   2   2   2   0   2   2   2   0   2   2   2   2   0   0   2   2   2   2   0   0   2   0   0   0   0   2   2   0   0   2   2   0   0   2   2   2   0   2   0   0   2   2   2   0   0   0   0   0   2   2   0   2   0
 MK-5-3                 0   0   2   2   2   0   0   0   0   2   0   0   2   0   0   2   0   0   0   0   0   2   2   2   2   2   2   0   2   0   2   0   2   2   0   2   0   2   0   2   0   0   2   0   2   0   2   2   2   2   2   0   2   2   2   2   0   2   0   2   2   2   0   0   2   2   0   2   2   2   0   0   0   0   0   2   0   0   2   2   2   0   2   2   0   0   0   2   2   0   0   2   0   2   2   0   2   0   0   2   2   0   2   2   0   2   0   0   0   2   0   0   0   2   0   0   2   0   2   0   0   0   0   0   0   2   0   2   2   0   0   2   2   0   2   0   0   2   2   2   0   0   0   0   2   0   2   2   2   2   0   2   2   2   0   2   2   2   2   0   0   2   2   2   2   2   0   2   0   0   0   0   2   0   0   0   2   2   0   0   2   2   2   0   0   0   0   2   2   2   0   0   0   0   0   0   2   0   2   0
 MK-5-4                 2   0   2   2   2   0   0   0   0   2   2   0   2   0   0   2   0   0   2   0   2   2   2   2   2   2   2   2   2   0   2   0   2   2   0   2   0   2   0   2   0   0   2   2   0   0   2   2   2   2   0   0   0   2   2   2   0   2   0   2   2   2   0   0   2   2   0   2   2   2   0   0   2   0   0   2   0   0   2   2   2   0   2   0   0   0   0   0   2   0   0   0   0   2   2   2   2   0   0   2   2   0   2   2   0   2   0   0   0   2   0   0   0   2   0   0   2   0   2   0   0   0   0   0   0   2   0   2   2   2   0   2   2   0   2   0   0   2   2   2   0   0   0   0   2   0   2   0   2   2   0   2   2   2   0   2   2   0   0   0   0   2   0   2   2   2   0   2   0   0   0   0   2   0   0   0   2   2   0   0   2   2   2   0   0   0   0   2   2   2   0   0   0   2   0   0   2   0   2   0
 MK-5-5                 2   0   2   2   2   0   0   0   0   2   2   0   2   0   0   2   0   0   0   0   2   2   0   2   2   2   2   0   2   0   2   0   2   0   0   2   0   2   0   2   0   0   2   2   0   0   2   2   2   2   2   0   0   2   2   2   0   2   2   2   2   2   0   0   2   2   0   2   2   2   0   0   2   2   0   2   2   2   2   2   2   0   2   0   0   0   0   0   2   0   0   0   0   2   2   2   2   2   0   2   2   0   2   2   0   2   0   0   0   0   0   0   0   2   0   2   2   2   2   2   0   2   0   0   0   2   0   2   2   2   0   2   2   2   2   0   0   2   2   0   0   0   0   0   2   0   2   2   2   2   0   2   0   2   0   2   2   0   0   0   0   2   0   2   2   2   0   2   0   0   0   0   2   0   0   0   2   2   0   0   0   2   2   0   0   2   0   2   2   0   0   0   0   2   0   0   2   0   2   2
 MK-5-6                 2   0   2   2   2   0   0   0   0   2   0   2   2   0   0   2   0   0   0   0   2   2   0   2   2   2   2   0   2   0   2   0   0   0   0   2   2   2   0   2   0   0   2   2   0   0   2   2   2   2   2   0   0   2   2   2   2   2   2   2   2   2   0   0   2   2   0   2   2   0   2   0   2   2   0   2   2   2   2   2   2   0   2   0   0   0   0   0   2   0   0   0   0   2   2   2   2   2   0   2   2   0   0   2   0   2   0   0   0   0   0   0   0   2   0   2   2   2   2   0   0   2   0   0   0   0   0   2   2   2   0   2   2   2   0   0   0   0   2   0   0   2   0   0   2   0   2   2   2   0   0   2   0   0   0   2   2   0   0   0   0   2   0   2   2   2   0   2   0   0   0   2   2   0   2   0   2   2   0   0   0   2   2   0   0   2   0   2   2   0   0   0   0   2   0   0   2   0   2   2
 MK-5-7                 2   0   2   2   2   0   0   0   0   2   0   2   2   2   0   2   0   0   0   0   2   2   0   0   2   2   2   0   2   0   2   0   0   0   0   0   2   2   2   2   0   0   2   2   0   0   2   0   2   2   2   0   0   2   0   2   2   2   2   2   0   2   2   0   2   2   2   2   2   0   2   0   2   2   0   2   2   2   2   2   2   0   2   0   0   0   0   0   2   0   0   0   0   2   2   2   2   0   0   2   2   0   0   2   0   2   0   0   0   0   0   0   0   2   0   2   2   2   2   0   0   2   0   0   0   0   0   2   2   2   0   2   2   2   0   0   0   0   2   0   0   2   0   2   2   0   2   2   2   2   0   2   0   0   0   2   2   0   0   0   0   2   0   2   2   2   0   0   0   0   0   0   2   0   2   0   2   2   0   0   0   2   2   0   0   2   0   2   2   0   0   0   2   2   0   0   0   0   2   2
 MK-5-8                 2   0   2   2   2   0   2   0   0   2   0   2   2   2   0   2   0   0   0   0   2   2   0   2   2   2   2   0   0   0   2   0   0   0   0   0   2   2   2   2   0   0   2   2   0   0   2   0   2   2   2   0   0   2   2   2   0   2   2   2   0   0   2   0   2   2   2   2   2   0   2   0   2   2   0   0   2   2   2   2   2   0   2   0   0   0   0   0   2   0   0   2   0   2   2   0   2   0   0   2   2   0   0   2   0   2   0   0   0   0   0   0   0   0   0   2   2   2   2   2   0   2   0   0   0   0   0   2   2   2   0   2   0   2   0   0   0   0   2   0   0   2   0   0   2   0   2   2   2   2   0   0   0   0   0   2   2   0   0   0   0   2   0   2   2   2   0   0   0   2   0   0   2   0   2   0   2   2   0   0   0   2   2   0   0   2   0   2   2   0   0   0   2   2   0   0   0   0   2   2
 MK-5-9                 2   2   2   2   2   2   2   0   0   2   0   2   2   2   0   2   0   0   0   0   2   2   0   2   2   2   2   0   0   0   0   0   0   0   0   0   2   2   2   2   0   0   2   0   0   0   2   0   2   2   2   0   0   0   2   2   0   2   2   2   0   0   2   0   2   2   0   2   2   0   2   0   2   2   0   0   2   2   0   2   2   2   2   0   0   0   0   0   2   0   0   2   0   2   2   0   2   0   0   2   2   0   0   2   0   2   2   0   0   0   0   0   0   0   0   2   2   2   2   2   2   2   0   0   2   0   0   2   2   2   2   2   0   2   0   0   0   0   2   0   0   2   0   0   2   0   2   2   2   2   0   0   2   0   2   2   2   0   0   0   0   2   0   2   2   2   0   0   0   2   0   2   2   2   2   0   2   2   0   0   2   0   2   0   0   2   0   2   2   0   0   0   2   2   0   0   0   2   2   0
 MK-5-10                2   2   2   2   2   2   2   0   0   0   0   2   2   2   2   0   0   0   0   2   2   2   0   2   0   2   2   0   0   0   0   0   0   0   0   0   2   2   0   2   0   0   0   0   0   0   2   0   2   2   2   0   0   0   2   2   0   2   2   2   0   0   2   0   2   2   2   2   2   0   2   0   2   0   2   0   2   2   0   2   2   2   2   0   0   2   0   0   2   0   0   2   0   2   2   2   2   0   0   2   2   0   0   0   0   2   2   0   0   0   0   2   0   0   0   2   2   0   0   2   2   2   2   0   2   0   0   2   2   2   2   2   0   2   0   0   0   0   2   0   0   2   0   0   2   0   2   2   2   2   0   0   2   0   2   2   2   0   2   0   0   2   0   2   2   2   0   0   0   2   0   2   2   2   2   0   2   2   0   0   2   0   2   0   0   2   2   2   2   0   0   0   2   2   0   0   0   2   2   0
 MK-5-11                2   2   2   2   2   2   2   0   0   0   0   0   2   0   2   0   0   0   0   2   0   2   0   2   0   2   2   0   0   0   0   0   0   0   0   2   2   2   0   2   0   0   0   0   0   0   0   0   2   2   2   0   0   0   0   2   0   2   2   2   0   0   2   0   2   2   0   2   2   0   2   0   2   0   2   0   2   0   0   2   2   2   2   0   0   2   0   0   2   0   0   2   0   2   2   2   2   0   0   2   2   0   0   0   0   2   2   2   2   0   0   2   0   0   0   2   2   0   2   2   2   2   0   0   2   0   0   2   2   2   2   2   0   0   0   0   0   0   2   0   0   2   0   0   2   0   2   2   2   2   2   2   2   0   0   2   2   0   2   2   0   2   0   2   2   2   0   0   0   2   0   2   2   2   2   0   2   2   0   0   2   0   2   0   0   2   2   2   0   0   0   0   2   0   0   0   0   2   2   0
 MK-5-12                2   2   2   2   2   2   2   0   2   0   0   0   2   2   2   0   0   0   0   2   0   2   0   2   0   2   2   0   0   0   0   0   0   0   0   2   2   2   0   2   0   0   0   2   0   0   0   0   2   2   2   0   0   0   2   2   2   0   0   2   0   0   2   0   2   2   2   2   2   0   2   0   2   0   2   0   2   0   0   0   2   2   2   0   0   2   0   0   2   0   0   0   0   2   2   2   2   0   0   2   2   0   0   0   0   2   2   2   2   0   0   2   0   0   0   2   2   0   2   2   2   2   0   0   2   0   0   2   2   2   2   2   0   0   0   0   0   0   2   0   0   2   0   0   2   0   2   2   2   2   2   2   2   0   0   2   2   0   2   2   0   2   0   2   2   2   0   0   0   0   0   2   2   2   2   0   2   0   0   0   2   0   0   0   0   2   2   0   0   0   0   0   2   0   0   0   0   2   2   0
 MK-5-13                2   2   2   2   0   2   2   0   2   2   0   0   2   2   2   0   0   2   0   2   0   2   0   2   0   2   2   0   0   0   0   0   0   2   0   2   2   2   0   2   0   0   0   2   0   0   0   0   2   2   2   0   0   0   2   2   2   0   0   2   0   0   2   0   2   2   2   2   2   0   2   0   2   0   2   0   2   0   0   2   0   2   2   2   0   2   0   0   2   0   0   0   0   2   2   2   2   0   0   2   2   0   0   0   0   2   2   0   2   0   0   2   0   0   0   2   2   0   2   0   2   2   0   0   2   0   0   2   2   2   2   2   0   0   2   0   0   0   2   0   0   2   0   0   0   0   2   2   2   2   2   2   2   0   2   2   2   0   2   2   0   2   0   2   2   2   0   2   0   0   0   2   2   2   2   0   2   0   0   0   2   0   0   0   0   2   2   0   0   0   0   0   2   0   0   0   0   2   2   0
 MK-5-14                2   2   0   2   0   2   2   0   2   0   0   2   2   2   2   0   0   2   0   2   0   2   0   2   0   2   2   0   0   0   2   2   0   2   0   2   2   2   2   2   0   0   0   2   0   2   0   0   2   2   2   0   0   0   2   2   2   0   0   2   0   0   2   0   2   2   2   2   2   0   2   0   2   0   2   2   2   0   0   2   0   0   2   2   0   2   0   0   2   0   0   0   0   2   2   2   2   0   0   2   2   2   0   0   0   2   2   0   2   0   0   2   0   0   0   2   0   0   2   0   0   2   0   0   2   2   0   2   2   2   2   2   0   0   2   0   2   0   2   0   0   2   0   0   0   0   2   2   2   2   2   2   2   0   2   2   2   0   2   2   2   2   0   2   2   2   0   2   0   0   0   2   2   2   2   0   2   0   0   0   2   0   0   2   0   2   2   0   0   0   0   0   2   0   0   0   0   2   2   0
 MK-5-15                2   2   0   2   0   2   2   2   2   2   0   2   2   2   2   0   0   2   0   2   2   2   0   2   0   2   2   0   0   0   2   2   2   2   0   2   2   2   2   2   0   0   0   0   0   2   0   0   2   2   0   2   0   0   2   2   2   0   0   2   0   0   0   0   2   2   2   2   2   0   2   0   2   0   2   2   2   0   0   2   0   0   2   2   0   2   0   2   2   2   0   0   2   2   2   2   0   0   0   2   2   2   0   0   0   2   2   0   2   0   0   0   0   0   0   2   0   0   0   2   0   2   0   0   2   0   0   2   2   2   2   2   0   0   2   0   2   0   2   0   0   2   0   0   0   0   2   2   2   2   2   2   2   0   2   2   2   0   2   2   2   2   0   2   2   2   0   2   0   0   0   2   2   2   2   0   2   0   0   2   2   0   0   2   2   2   2   0   0   0   0   0   2   0   0   0   0   2   2   0
 MK-5-16                2   2   2   2   0   2   2   2   2   2   0   2   2   2   0   0   0   2   0   0   2   2   0   2   0   2   2   0   0   2   2   2   2   2   0   2   2   2   2   0   0   0   0   0   0   2   0   0   2   2   0   2   0   0   0   2   0   0   0   2   2   0   0   0   2   0   2   2   0   0   2   2   2   0   2   2   2   0   2   2   0   0   2   2   0   2   0   0   2   2   0   0   2   2   2   2   0   0   0   2   2   2   0   0   0   2   2   0   2   0   0   0   0   0   0   2   0   0   0   2   0   2   0   0   0   0   0   2   2   2   2   2   2   0   2   0   2   0   2   0   0   2   2   0   0   0   2   0   2   2   2   2   2   0   2   2   0   0   2   2   2   2   0   2   2   2   0   2   0   0   0   2   2   2   2   0   2   0   0   2   2   0   0   2   2   2   2   0   0   0   0   0   0   0   0   0   0   0   2   0
 MK-6-1                 2   0   2   0   0   0   2   2   2   2   0   2   2   0   0   2   0   0   2   0   2   0   2   2   0   2   2   2   0   0   2   0   0   2   0   2   2   0   0   2   0   2   0   2   0   2   2   0   0   0   2   0   2   2   2   2   2   2   2   0   0   0   2   2   0   0   2   0   0   0   2   0   2   2   0   2   0   2   2   0   0   0   0   0   2   0   2   0   2   2   0   0   2   0   2   0   0   2   2   2   2   2   0   2   2   2   2   2   0   2   0   0   2   2   2   0   2   0   2   0   0   2   2   2   0   2   2   2   0   0   0   2   0   0   2   2   0   0   2   0   0   0   2   0   2   0   0   2   2   0   2   0   2   0   2   2   0   2   0   0   0   2   0   0   0   0   0   0   0   2   0   2   0   2   2   0   0   0   0   0   2   2   0   2   2   0   0   0   2   0   2   2   0   2   0   2   2   2   2   2
 MK-6-2                 2   0   2   0   0   0   2   2   2   2   0   2   2   0   0   2   0   0   2   0   2   0   2   2   0   2   2   2   0   0   2   0   0   2   0   2   0   0   0   0   0   0   0   2   0   2   2   0   0   0   2   0   2   0   2   2   2   2   2   0   0   0   2   2   0   0   0   0   0   0   2   0   2   0   0   2   0   2   2   0   0   0   0   0   2   0   2   0   2   2   0   0   2   0   2   0   0   2   2   2   2   2   0   2   0   2   2   2   0   2   0   0   2   2   2   0   2   0   2   0   0   2   2   2   0   2   2   2   0   0   0   2   2   0   2   2   2   0   0   0   0   0   2   0   2   0   0   2   2   0   2   0   2   2   2   2   0   2   2   0   0   2   2   0   0   0   0   0   0   2   0   0   0   2   2   0   0   0   0   0   2   2   2   2   2   2   0   0   2   0   2   2   0   2   0   2   2   2   2   2
 MK-6-3                 2   0   2   0   0   2   2   2   2   2   0   2   2   0   0   2   2   2   0   2   2   0   0   0   0   2   0   2   0   0   2   0   2   2   0   2   0   0   0   0   0   0   0   2   0   2   0   0   0   2   2   0   2   0   2   2   2   2   2   0   0   2   2   2   0   0   2   0   0   0   2   0   2   0   0   2   0   2   2   0   0   0   0   0   0   0   0   0   2   2   0   0   2   0   2   0   2   2   2   2   2   2   0   0   0   2   2   2   0   2   0   0   2   2   2   0   2   0   2   0   0   0   0   2   0   2   2   2   0   0   0   2   2   0   2   2   2   0   0   0   0   0   2   0   2   0   0   2   2   2   2   0   0   2   2   2   0   2   2   0   0   2   2   2   0   0   0   0   0   2   0   0   0   2   2   0   0   0   0   2   2   2   2   2   2   2   0   0   2   0   2   2   0   2   0   0   2   0   2   2
 MK-6-4                 2   0   2   0   0   2   2   2   2   2   2   2   2   0   0   2   2   2   0   2   0   0   0   0   0   2   0   2   0   0   2   0   0   2   0   2   0   0   0   0   0   0   0   2   0   2   0   0   0   2   2   0   2   0   2   2   2   2   2   0   0   2   2   2   0   0   2   0   0   0   2   0   2   0   0   2   0   0   2   2   0   0   0   0   0   0   0   0   2   2   0   0   2   0   0   0   2   2   2   2   2   0   0   0   0   2   2   2   0   2   0   0   2   2   2   0   2   0   2   0   0   0   0   2   0   2   2   2   0   0   0   0   2   0   2   2   2   0   0   0   0   0   2   0   2   0   2   2   2   2   2   0   0   2   2   2   0   2   2   0   0   2   2   2   2   0   2   0   0   2   0   0   0   2   2   0   0   0   0   2   2   2   2   2   2   2   0   0   2   0   2   2   2   2   0   0   0   0   2   2
 MK-6-5                 2   0   2   0   0   2   2   2   2   0   2   2   2   0   0   2   2   2   2   2   0   0   0   0   0   2   0   2   0   0   2   0   2   2   0   0   0   0   0   0   2   0   0   2   0   2   0   0   0   2   2   0   2   0   2   2   2   2   2   0   0   2   2   2   0   0   2   0   0   0   2   0   2   2   0   2   0   0   2   2   0   0   0   0   0   0   0   0   2   2   0   0   2   0   0   0   2   2   2   2   2   0   0   2   0   2   2   2   0   2   0   0   2   2   0   0   2   0   2   0   0   0   0   2   0   0   2   2   0   0   0   0   2   0   2   2   2   0   0   0   0   0   2   0   2   0   2   2   0   0   2   0   0   2   0   2   0   2   2   0   2   2   2   2   2   0   2   0   2   2   0   0   0   2   2   0   0   0   0   2   2   2   2   2   0   0   0   0   2   0   2   2   2   2   0   0   0   0   2   2
 MK-6-6                 2   0   2   2   0   2   2   2   2   0   2   2   2   0   0   2   2   2   2   2   0   0   0   0   0   0   0   2   0   0   0   0   2   2   0   0   0   0   0   2   2   0   0   2   0   2   0   0   0   2   2   0   2   2   2   0   2   2   2   2   0   2   0   2   0   0   2   0   0   0   2   0   2   2   0   2   0   0   2   2   0   0   0   0   2   0   2   0   2   2   0   0   2   0   0   0   2   2   2   0   0   0   2   2   0   2   2   2   0   2   0   0   2   2   0   0   2   0   2   0   0   0   0   2   0   0   2   2   0   0   2   0   2   0   2   0   2   0   0   0   2   0   2   0   2   0   2   2   2   0   2   0   0   0   0   2   0   2   2   0   2   2   2   2   2   2   0   0   0   2   0   0   2   0   2   2   0   0   0   2   2   2   2   2   0   0   0   0   2   0   2   2   2   2   0   0   0   0   2   2
 MK-6-7                 0   0   2   2   0   2   2   2   2   0   2   2   2   0   0   2   2   2   2   2   0   0   0   0   0   0   0   2   0   0   0   0   2   2   0   0   0   0   0   2   2   0   0   2   0   2   0   0   0   2   2   0   2   0   2   0   2   2   2   0   0   2   0   2   0   0   2   0   0   0   2   0   2   2   0   2   2   0   0   2   0   0   0   2   2   0   2   0   2   2   2   0   2   2   0   0   2   2   2   0   0   2   2   2   0   2   2   2   0   2   0   0   2   2   0   2   2   0   2   0   0   0   0   2   0   0   2   2   0   0   2   0   2   2   2   0   2   0   0   0   2   0   2   0   2   0   2   2   2   0   2   0   0   0   0   2   0   2   2   0   2   2   2   0   0   2   0   0   0   2   2   0   2   0   2   2   0   0   0   0   2   2   2   2   0   0   0   0   2   0   2   0   0   2   2   0   0   0   2   2
 MK-6-8                 0   0   2   2   0   2   2   2   2   2   2   2   2   0   0   2   2   2   2   2   0   0   0   2   0   0   0   2   0   0   2   0   2   2   2   0   0   0   0   2   2   0   0   2   0   0   0   0   0   2   2   0   2   2   2   0   2   0   2   0   0   2   0   2   0   0   2   0   0   0   2   0   2   2   0   2   2   0   0   2   0   0   0   2   2   0   2   0   2   2   2   0   2   2   0   0   2   2   2   2   0   2   0   2   2   2   2   2   0   0   2   0   2   2   0   2   2   0   2   0   0   0   2   2   2   0   0   0   2   0   2   0   2   2   0   0   2   0   0   0   2   2   2   0   2   0   2   0   2   0   2   0   0   0   0   2   0   2   2   0   2   2   2   2   0   2   0   0   0   2   2   0   2   0   2   0   0   0   0   0   2   0   0   2   0   0   0   0   2   0   2   0   0   2   2   0   0   0   2   2
 MK-6-9                 0   0   2   2   2   0   2   0   2   2   2   2   2   0   2   2   0   0   0   2   0   0   0   2   0   0   0   2   0   0   2   0   2   2   2   0   0   0   0   2   2   0   0   2   0   0   0   0   0   2   2   0   2   2   2   0   0   0   0   0   0   2   0   0   0   0   2   0   2   0   2   0   2   2   0   2   2   0   0   2   2   0   0   2   2   0   0   0   2   2   2   0   2   2   0   0   2   2   2   2   0   2   0   2   2   2   2   2   0   0   2   0   2   2   0   2   2   0   2   0   0   0   2   2   2   0   0   0   2   0   2   0   2   2   0   0   2   0   0   0   0   2   2   0   2   0   2   0   0   0   0   0   2   0   0   2   0   2   2   0   2   2   2   2   0   2   0   0   2   2   2   0   2   2   0   0   0   0   0   0   2   0   0   2   2   0   0   0   2   2   2   0   0   0   2   0   0   0   2   2
 MK-6-10                2   0   2   2   2   2   2   0   2   0   2   2   0   0   2   2   0   0   0   2   0   0   0   2   0   0   0   2   0   0   2   0   2   2   2   0   0   2   0   2   2   0   0   2   2   0   0   0   2   2   2   0   2   2   2   0   0   0   0   0   0   2   0   0   0   0   2   0   2   2   2   0   2   2   2   2   2   0   0   2   2   0   0   2   2   0   0   0   2   2   2   0   0   2   0   0   2   2   2   2   0   2   2   2   2   2   2   2   0   0   2   0   2   2   0   2   2   0   2   0   2   0   2   2   2   0   2   0   2   2   2   0   2   2   0   0   2   0   0   0   0   2   2   0   2   0   2   0   0   0   0   0   2   0   0   2   0   2   0   2   2   2   2   2   0   2   0   0   2   0   2   0   2   2   0   0   0   0   0   0   2   0   0   2   2   0   0   0   2   0   2   0   0   0   2   0   0   0   2   2
 MK-6-11                2   0   0   2   0   0   2   0   2   0   2   2   0   0   2   2   0   0   0   2   0   0   0   2   0   0   0   2   0   0   2   0   2   2   2   0   2   2   2   2   2   0   0   2   2   0   0   0   2   2   2   0   2   2   2   0   0   0   0   0   0   2   0   0   0   0   2   0   2   2   2   2   2   0   2   2   2   0   2   2   0   0   0   2   0   0   0   0   2   2   2   0   0   0   2   0   2   2   2   2   0   2   2   2   2   2   2   2   0   0   0   0   2   2   0   2   2   0   2   2   2   0   2   2   2   0   2   0   2   2   2   0   2   2   2   0   2   2   0   0   2   2   2   0   2   2   2   0   0   0   0   0   2   0   0   2   0   2   0   2   2   2   2   2   0   2   0   0   2   0   2   0   0   2   0   0   2   0   0   0   2   0   0   2   2   0   0   0   2   0   0   0   0   0   2   2   0   0   2   2
 MK-6-12                0   0   0   2   2   0   2   0   2   0   2   2   0   0   2   2   0   0   0   2   0   0   0   2   0   0   0   2   0   0   2   0   2   0   2   0   2   2   2   2   2   0   0   0   2   0   2   0   2   2   2   0   2   2   2   2   0   0   0   0   0   2   2   0   0   0   2   0   2   2   2   2   2   0   2   2   2   2   2   2   2   2   0   0   0   0   0   0   0   2   2   0   0   0   2   0   0   2   2   2   0   2   2   2   2   2   2   2   0   0   0   0   2   2   0   2   2   0   2   0   2   0   2   2   2   0   2   0   0   2   2   2   2   0   2   0   2   2   0   2   2   2   2   0   2   2   2   0   0   0   2   0   2   0   0   2   0   2   0   2   2   2   2   2   2   2   0   0   2   0   2   0   0   2   0   2   2   0   2   0   2   0   2   2   2   0   0   0   2   0   0   0   0   0   2   0   0   2   2   2
 MK-6-13                0   0   0   2   2   0   2   0   2   0   2   0   0   2   2   0   0   0   0   2   0   0   0   2   0   0   2   2   0   0   2   0   2   0   2   2   0   2   2   2   2   0   0   0   2   0   2   0   2   2   2   0   2   2   0   2   0   0   0   0   0   2   2   0   0   0   2   2   2   2   2   0   2   0   2   2   2   2   2   2   0   2   0   0   0   2   0   0   0   2   0   0   0   0   2   0   0   2   2   2   0   2   2   0   2   2   2   2   0   2   0   0   2   2   0   2   2   0   2   0   2   0   2   2   0   2   2   0   0   2   2   2   2   0   2   0   0   2   0   2   2   2   2   0   2   2   2   0   0   0   2   0   2   0   0   0   0   2   0   2   2   2   2   2   0   2   0   0   2   0   2   0   0   0   0   0   2   0   2   0   2   0   2   2   2   0   0   0   2   0   0   0   0   0   2   0   2   2   0   2
 MK-6-14                0   0   0   2   2   0   2   0   2   0   2   0   0   2   2   0   2   0   0   2   0   0   0   2   0   0   2   2   0   0   2   0   0   0   2   2   0   2   0   0   2   0   0   0   2   0   2   0   2   2   2   2   2   2   0   2   0   0   0   0   0   2   2   0   0   0   2   2   2   2   2   0   2   0   2   2   2   2   2   2   0   2   0   0   0   0   0   0   0   2   0   0   0   0   2   0   0   2   2   2   0   2   2   0   2   2   2   0   0   2   0   0   2   2   0   2   2   0   2   2   2   0   2   2   0   2   2   2   0   2   2   2   2   0   2   0   0   2   0   2   2   0   2   0   2   2   2   0   0   0   2   0   2   0   0   2   2   2   0   2   2   2   2   0   0   2   0   2   0   0   2   2   0   0   2   0   2   0   2   0   2   2   2   2   2   0   2   0   2   0   0   0   0   0   2   0   2   2   0   2
 MK-6-15                0   0   0   2   2   0   2   0   2   0   2   0   0   0   2   0   2   0   0   2   0   2   0   2   0   0   2   2   0   0   2   0   0   2   0   2   0   2   0   0   2   0   0   0   2   0   2   0   2   2   2   2   2   2   0   2   0   0   0   2   2   2   2   2   0   0   2   2   2   2   2   2   2   0   2   2   2   2   2   2   0   2   0   0   0   0   0   0   0   2   0   0   0   2   2   0   0   2   2   2   0   2   2   0   2   0   2   0   0   2   0   0   2   2   0   0   0   0   2   2   2   0   2   0   2   2   2   2   0   2   2   2   2   0   2   0   0   2   2   2   2   0   2   0   2   2   2   0   0   0   2   0   2   0   0   2   2   0   0   2   2   2   2   0   0   2   0   2   0   0   0   0   0   0   2   0   2   0   2   0   2   2   2   2   2   0   2   0   2   0   0   0   0   0   2   0   2   2   0   2
 MK-6-16                0   2   0   2   2   0   2   0   0   0   2   0   0   0   2   2   2   0   0   2   2   2   0   2   0   0   2   2   0   2   2   0   0   2   0   2   0   2   0   0   2   0   2   0   2   0   2   0   2   2   2   2   2   2   0   2   0   0   0   2   2   2   0   2   0   0   2   2   2   2   2   0   2   0   2   2   2   0   2   2   0   2   0   0   0   0   0   0   0   0   2   0   0   2   2   0   0   2   2   2   0   2   0   0   2   0   2   0   0   2   0   0   2   2   0   0   0   0   2   2   2   0   2   0   2   0   2   2   0   2   2   2   2   2   2   0   0   2   2   0   2   0   2   0   2   2   2   0   0   0   2   0   2   0   0   2   2   0   2   2   2   2   2   0   0   2   2   2   0   2   0   0   0   0   2   0   2   0   2   0   0   2   2   2   2   0   2   0   2   0   0   0   0   0   2   0   2   2   0   2
 
!****************************************** Phenotypic Data **********************************************************
!-100.0 is resevred for missing phenotype
SimulatedTrait1        11.7387    9.8088   11.4570   10.2875    9.3692    8.0121    8.1873    8.3527    8.5684    8.8452   12.3878    9.0220   10.2799   10.4723    9.6104   11.7004    9.4054    9.1670   11.1836    8.8027   10.3282   10.5113   10.6404    9.0073    9.9210   10.9762   10.6801   11.8903   12.1574   10.9941    7.3828    8.2327   10.0079    9.7958   11.0762   11.7569    7.7748    9.7722    8.9372    8.9892    9.7043    6.5562   10.2364    9.3387    7.7884   12.5670   10.5536    9.6856   10.2315   10.9481   12.4022    8.3196    8.9814   10.1592   11.1262   12.5806   10.4043   12.1674    9.7628   10.7154   11.1667    9.8093    8.6809    8.1696    9.3981   11.9741    8.2008   10.8809    9.0239   10.2004    8.6578    9.1198    9.9885    9.7208    9.0064   11.5937    9.9963   11.3710    9.2478    7.8316   10.6798    8.1070   11.0082    9.1415    8.5376    9.5741   12.4134    8.8692   10.8528    9.9167    9.9393    8.0619    8.5094   10.6466   11.2148    9.8605    9.8825    7.0676    9.8897    9.6263    9.2139    8.1321   10.9956    8.9904   10.7903   11.1031    8.8166   10.0534    7.9647    9.9756    8.5786    9.8095    9.9109   11.4749    9.9124    7.6195   10.6940    8.5161   12.8980   11.5582    9.7488   10.5189    8.3865   10.8338    7.4090   10.0090    7.6511    9.1745    9.3732   11.2281   11.5330   10.8002   10.7634    9.7063   11.4216    9.7237   10.0011    9.6619   10.2644   10.6743   10.3793    9.8907    8.2251   11.3685   10.0077    9.7467   12.4897    9.6362   12.8743    9.8257    7.7397   13.3114   12.9296   11.1478    9.5149    9.5999    9.2445   10.6654    9.0036    9.8624    9.1815   11.6415    8.9049    9.9194   11.0328   11.1439   11.8243   10.4966   10.5085   11.4015    8.8149   11.0625    8.0056    8.4743    6.6856    9.1152   11.3963   11.5704   10.8570    8.6320   11.6994   10.4598    8.9312   10.4846   10.2265    9.9308    8.9670   12.2695    8.7306    9.6748    9.3520    9.2380   10.0234    9.6758    9.5178    9.7234   11.3175    7.1497    9.9142    9.3182
SimulatedTrait2        16.0062   13.9149   14.6847   15.5083   16.8738   13.5310   12.4864   12.2884   14.0577   15.7868   16.2252   15.7764   18.6042   14.7453   13.3847   16.1011   14.3768   14.2930   13.0392   15.0064   14.5738   12.6785   14.4118   14.9107   14.7194   15.1635   12.9915   16.0612   15.6308   13.8709   15.1837   14.3042   15.8949   16.1254   12.7698   15.7539   14.4075   16.8292   15.1097   12.1425   13.3413   14.1462   14.7328   13.9787   16.7132   15.6388   18.2504   15.5205   14.6288   16.9848   15.8044   13.7208   16.0602   17.5467   14.4795   15.8571   13.1276   15.5647   14.6963   18.1288   18.0355   16.7428   17.4184   12.8305   14.6014   15.3249   16.4992   14.9884   14.7584   15.8398   15.6664   14.5849   13.0901   13.5306   16.5260   12.8786   15.0256   14.7751   14.9176   17.2379   16.5371   17.9987   14.4384   13.2446   15.6942   12.4218   13.1697   14.5924   18.3804   14.8976   13.2321   13.6319   14.9985   16.6156   16.6689   12.5145   16.6138   16.2760   14.8266   17.0312   14.1439   15.0006   14.0558   16.5345   13.4856   16.1154   15.1940   12.2000   14.0074   14.0978   12.1317   15.0277   15.4976   16.1246   15.5392   14.5743   16.6160   15.3025   16.9290   16.8133   13.9348   16.3095   14.4857   15.9574   14.1047   14.9856   15.6726   14.6680   15.5031   16.9708   13.7782   15.9022   15.0468   14.7932   16.3757   14.7569   15.6958   15.8143   14.7251   12.5754   14.3461   14.1299   15.0568   14.5888   15.6666   13.3817   16.0815   14.7747   15.5944   16.3745   15.1066   16.0258   17.0454   15.0122   15.3368   14.3938   16.3270   12.6561   16.8320   14.0358   13.1254   14.5166   16.3610   16.0829   13.4197   13.8618   14.8529   15.3197   13.6823   13.5365   13.6265   13.8815   15.2867   13.6876   14.2228   16.4326   16.7516   13.9210   14.5899   14.7837   14.9732   16.3512   15.5458   14.6707   15.9375   14.5976   13.6935   14.8387   17.0286   12.5959   13.9825   15.4000   13.0294   16.4947   15.2744   12.9284   14.2477   17.0124   15.3213   14.1537
 
