# Supplementary material for: Inclusive Composite Interval Mapping of QTL by Environment Interactions in Biparental Populations
Source: PLoS One. 2015 Jul 10;10(7):e0132414. doi: 10.1371/journal.pone.0132414 (PMC4498613; doi:10.1371/journal.pone.0132414)
Supplement: S3 File — (ZIP) [file pone.0132414.s003.zip › Simulation for unliked model/Simulated popualtions/run_00049.met]

!**********************Note: lines staring with "!" are remarks and will be ignored in the program********************
!*********************************General Information**********************************
!Assuming F1 = P1 x P2, populations available in QTL IciMapping are: 
!  1, P1BC1F1 = P1 x F1, the first backcrossing where P1 is used as the recurrent parent;
!  2, P2BC1F1 = P2 x F1, the first backcrossing where P2 is used as the recurrent parent;
!  3, F1DH, F1-derived doubled haploids; 
!  4, RIL or F1RIL, recombination inbred lines through the repeated selfing of F1;
!  5, P1BC1RIL, recombination inbred lines through the repeated selfing of P1BC1F1;
!  6, P2BC1RIL, recombination inbred lines through the repeated selfing of P2BC1F1;
!  7, F2, the selfing generation of F1;
!  8, F3, the selfing generation of F2;
!  9, P1BC2F1, the second backcrossing where P1 is used as the recurrent parent; 
! 10, P2BC2F1, the second backcrossing where P2 is used as the recurrent parent;
! 11, P1BC2RIL, recombination inred lines through the repeated selfing of P1BC2F1; 
! 12, P2BC2RIL, recombination inred lines through the repeated selfing of P2BC2F1; 
! 13, P1BC1F2, the selfing generation of P1BC1F1; 
! 14, P2BC1F2, the selfing generation of P2BC1F1; 
! 15, P1BC2F2, the selfing generation of P1BC2F1; 
! 16, P2BC2F2, the selfing generation of P2BC2F1; 
! 17, P1BC1DH, P1BC1F1-derived doubled haploids; 
! 18, P2BC1DH, P2BC1F1-derived doubled haploids; 
! 19, P1BC2DH, P1BC2F1-derived doubled haploids; 
! 20, P2BC2DH, P2BC2F1-derived doubled haploids; 
   3      !Mapping Population (see remarks above)
   2      !Mapping Function (1 for Kosambi; 2 for Haldane; 3 for Morgan)
   2      !Marker Space Type (1 for intervals; 2 for positions)
   1      !Marker Space Unit(1 for centiMorgans; 2 for Morgan)
   6      !Number of Chromosomes (or Linkage Groups)
 200      !Size of the mapping population
   2      !Number of environments
 
!***************************************** Chromosomes and Linkage Maps **********************************************
!Chromosome                 NumMarkers
-CH1                        16
-CH2                        16
-CH3                        16
-CH4                        16
-CH5                        16
-CH6                        16
!Linkage map (Marker name followed by position or the interval length)
 MK-1-1                1     0.000
 MK-1-2                1    10.000
 MK-1-3                1    20.000
 MK-1-4                1    30.000
 MK-1-5                1    40.000
 MK-1-6                1    50.000
 MK-1-7                1    60.000
 MK-1-8                1    70.000
 MK-1-9                1    80.000
 MK-1-10               1    90.000
 MK-1-11               1   100.000
 MK-1-12               1   110.000
 MK-1-13               1   120.000
 MK-1-14               1   130.000
 MK-1-15               1   140.000
 MK-1-16               1   150.000
 MK-2-1                2     0.000
 MK-2-2                2    10.000
 MK-2-3                2    20.000
 MK-2-4                2    30.000
 MK-2-5                2    40.000
 MK-2-6                2    50.000
 MK-2-7                2    60.000
 MK-2-8                2    70.000
 MK-2-9                2    80.000
 MK-2-10               2    90.000
 MK-2-11               2   100.000
 MK-2-12               2   110.000
 MK-2-13               2   120.000
 MK-2-14               2   130.000
 MK-2-15               2   140.000
 MK-2-16               2   150.000
 MK-3-1                3     0.000
 MK-3-2                3    10.000
 MK-3-3                3    20.000
 MK-3-4                3    30.000
 MK-3-5                3    40.000
 MK-3-6                3    50.000
 MK-3-7                3    60.000
 MK-3-8                3    70.000
 MK-3-9                3    80.000
 MK-3-10               3    90.000
 MK-3-11               3   100.000
 MK-3-12               3   110.000
 MK-3-13               3   120.000
 MK-3-14               3   130.000
 MK-3-15               3   140.000
 MK-3-16               3   150.000
 MK-4-1                4     0.000
 MK-4-2                4    10.000
 MK-4-3                4    20.000
 MK-4-4                4    30.000
 MK-4-5                4    40.000
 MK-4-6                4    50.000
 MK-4-7                4    60.000
 MK-4-8                4    70.000
 MK-4-9                4    80.000
 MK-4-10               4    90.000
 MK-4-11               4   100.000
 MK-4-12               4   110.000
 MK-4-13               4   120.000
 MK-4-14               4   130.000
 MK-4-15               4   140.000
 MK-4-16               4   150.000
 MK-5-1                5     0.000
 MK-5-2                5    10.000
 MK-5-3                5    20.000
 MK-5-4                5    30.000
 MK-5-5                5    40.000
 MK-5-6                5    50.000
 MK-5-7                5    60.000
 MK-5-8                5    70.000
 MK-5-9                5    80.000
 MK-5-10               5    90.000
 MK-5-11               5   100.000
 MK-5-12               5   110.000
 MK-5-13               5   120.000
 MK-5-14               5   130.000
 MK-5-15               5   140.000
 MK-5-16               5   150.000
 MK-6-1                6     0.000
 MK-6-2                6    10.000
 MK-6-3                6    20.000
 MK-6-4                6    30.000
 MK-6-5                6    40.000
 MK-6-6                6    50.000
 MK-6-7                6    60.000
 MK-6-8                6    70.000
 MK-6-9                6    80.000
 MK-6-10               6    90.000
 MK-6-11               6   100.000
 MK-6-12               6   110.000
 MK-6-13               6   120.000
 MK-6-14               6   130.000
 MK-6-15               6   140.000
 MK-6-16               6   150.000
!*********************************** Marker Types ********************************************************************
!Co-dominant marker: When heterozygote F1 is present, P1 is coded as 2, F1 is coded as 1, and P2 is coded as 0; Otherwise, P1 is coded as 2, and P2 is coded as 0. 
!Dominant marker: When heterozygote F1 is present, P1 and F1 are coded as 12, and P2 is coded as 0; Otherwise, P1 is coded as 2, and P2 is coded as 0.  
!Recessive markers: When heterozygote F1 is present, P1 is coded as 2, and F1 and P2 are coded as 10; Otherwise, P1 is coded as 2, and P2 is coded as 0. 
!Missing marker is coded as -1. 
 MK-1-1                 2   2   2   0   0   2   2   0   2   2   2   0   0   0   0   0   0   2   2   2   0   0   0   0   0   2   2   0   2   2   2   2   2   0   2   2   2   2   0   2   2   2   0   2   2   0   0   0   2   2   2   0   0   2   2   0   0   0   2   2   0   2   2   2   2   0   0   0   2   0   2   2   2   0   2   0   0   0   2   0   2   2   0   0   0   0   0   0   0   2   2   0   2   2   2   0   2   0   0   2   2   0   0   2   2   2   0   0   2   0   2   2   0   0   2   0   2   2   0   0   0   0   2   2   2   0   2   2   0   2   2   2   0   0   2   2   2   2   0   0   2   2   2   0   0   0   2   0   2   2   0   2   0   0   2   0   2   2   2   0   0   0   0   2   0   2   2   2   0   0   2   0   2   2   0   2   2   2   2   2   2   0   2   2   0   2   2   0   0   0   2   2   2   0   2   2   2   0   2   0
 MK-1-2                 2   2   2   0   0   2   2   0   2   2   2   0   0   0   0   0   0   2   2   2   0   0   0   0   0   2   2   0   2   2   2   2   2   0   0   2   2   2   0   2   2   0   2   2   2   0   0   0   2   2   2   2   0   2   2   0   0   0   2   2   0   2   2   2   2   0   0   0   2   0   2   2   2   0   2   0   0   0   2   0   2   2   0   0   0   0   0   0   0   2   2   0   2   2   2   0   2   0   2   2   2   0   0   2   2   2   0   0   2   0   2   2   0   0   2   0   2   2   0   2   0   0   2   2   2   0   2   2   0   0   2   2   0   0   2   2   2   2   0   0   2   2   2   2   0   0   2   0   2   0   0   2   0   0   2   0   2   2   2   0   0   0   0   2   0   2   2   2   0   0   2   0   0   2   0   2   2   2   2   2   2   0   2   2   0   2   2   0   0   0   2   2   2   0   0   2   2   0   2   0
 MK-1-3                 2   2   2   0   0   2   2   0   2   2   2   0   0   0   0   0   0   2   2   2   0   0   0   0   0   0   2   0   2   2   2   2   2   0   0   0   2   2   0   2   2   0   2   2   2   0   0   0   2   2   2   2   0   2   0   0   0   0   2   2   0   2   2   2   2   0   0   0   2   0   2   2   2   0   2   0   0   0   2   0   2   2   0   0   0   0   0   0   0   2   2   0   2   2   2   0   2   0   2   2   2   0   0   2   2   2   2   0   2   0   2   2   0   0   2   0   2   2   0   2   0   0   2   2   2   0   2   2   0   0   2   2   0   0   2   2   2   0   0   0   2   2   2   2   0   0   2   0   0   2   0   2   2   0   2   0   2   2   2   0   0   0   0   2   0   2   2   2   0   2   0   2   0   2   0   0   2   2   2   2   2   0   2   2   0   2   2   0   0   0   2   2   2   0   0   2   0   0   2   0
 MK-1-4                 2   2   2   0   0   0   2   0   2   2   2   0   0   0   0   0   0   2   2   2   0   0   0   0   0   0   2   0   2   2   2   2   2   0   0   0   2   0   0   2   2   0   2   0   2   0   0   0   2   2   2   2   0   2   0   0   0   0   2   2   0   2   0   2   0   0   2   0   2   0   2   2   2   2   2   0   0   0   2   0   2   2   2   0   0   0   0   0   0   2   2   0   2   0   2   0   2   0   0   2   2   2   0   2   2   2   2   0   2   0   2   2   0   0   2   2   2   0   0   2   2   0   2   2   2   0   2   2   0   0   0   2   2   0   2   2   2   0   0   0   2   2   0   2   0   0   2   0   0   2   0   2   2   0   2   0   2   0   2   0   0   0   2   2   0   2   2   0   0   2   2   2   0   2   0   0   2   2   2   2   2   0   2   2   0   2   2   0   0   0   2   2   2   0   0   2   0   0   2   0
 MK-1-5                 2   2   0   2   0   0   2   0   2   2   2   0   0   0   0   0   0   2   2   2   2   0   0   0   0   0   2   0   2   2   2   2   2   0   0   0   2   0   0   2   0   0   2   0   0   2   0   0   2   2   2   2   0   2   0   0   0   0   2   2   0   2   2   2   0   0   2   0   2   0   2   2   2   2   2   0   0   0   2   0   2   2   2   0   0   0   0   0   0   0   2   0   2   0   2   0   2   0   0   2   2   2   0   2   0   2   2   2   2   0   0   2   0   2   2   2   2   0   0   2   2   0   2   2   2   0   2   2   0   0   0   2   2   2   2   2   2   0   0   0   2   2   0   2   0   0   0   0   0   2   0   2   2   0   0   0   2   0   2   0   0   0   2   2   0   2   2   0   0   2   2   2   0   2   0   0   2   2   2   2   0   0   2   2   0   2   2   0   0   2   2   2   0   0   0   2   0   0   2   0
 MK-1-6                 2   2   0   2   0   0   0   2   2   2   2   0   0   0   0   0   0   2   0   0   2   0   0   2   0   0   2   0   2   2   2   0   2   0   2   0   2   0   0   2   0   0   2   0   0   2   0   0   2   2   2   2   0   2   0   0   0   0   2   2   0   2   2   2   0   0   2   0   2   0   2   2   0   0   2   0   0   0   2   0   2   2   2   0   0   2   0   2   0   0   2   0   2   0   2   0   2   0   0   2   2   2   0   2   0   2   2   2   2   0   2   2   0   2   2   2   2   0   0   0   2   0   2   2   2   0   2   2   2   0   0   2   0   2   2   0   0   0   0   0   2   2   0   2   0   0   0   0   0   2   0   2   2   0   0   0   2   0   2   2   0   0   2   2   0   2   2   0   0   2   2   2   0   2   0   0   2   2   2   2   0   0   2   2   0   2   2   0   0   2   2   2   0   0   0   0   0   0   2   0
 MK-1-7                 2   2   0   2   0   0   0   2   2   2   2   0   2   0   0   0   0   2   0   0   0   0   0   2   0   0   2   0   2   2   2   0   2   0   2   0   2   0   0   2   0   0   2   0   0   2   0   0   2   2   2   2   0   2   0   2   0   0   2   2   0   2   0   2   0   0   2   0   2   0   2   2   0   0   2   0   2   0   2   0   0   2   2   0   0   2   0   2   0   0   2   2   2   2   2   0   2   0   0   2   2   2   0   2   0   2   0   2   2   0   2   2   2   2   2   2   2   0   0   0   2   0   0   2   2   0   2   2   2   0   0   2   0   2   2   0   0   0   0   0   2   2   2   2   0   0   0   2   0   2   0   2   2   0   0   0   2   0   2   2   0   0   2   2   0   2   2   0   0   2   2   2   0   2   0   0   2   2   2   2   0   0   2   2   0   2   2   0   0   2   2   2   0   0   0   0   0   0   2   0
 MK-1-8                 2   2   0   2   0   0   0   2   2   2   0   0   2   2   0   0   0   2   0   0   0   0   0   2   0   0   2   0   2   2   2   0   2   0   2   0   2   0   0   2   2   0   0   0   0   2   0   0   2   2   2   0   2   2   0   2   0   0   2   2   0   2   0   2   0   2   2   0   2   2   2   2   0   0   2   0   0   0   2   0   0   2   0   0   0   2   0   2   0   0   2   2   2   2   0   0   2   0   2   2   2   2   0   2   0   2   0   2   2   0   2   2   0   2   2   2   2   0   0   0   2   0   0   2   2   0   2   2   2   0   0   2   0   0   2   2   0   0   0   2   2   2   2   2   0   0   2   0   0   2   0   2   2   0   0   0   2   2   2   2   0   2   2   2   0   2   2   2   2   2   2   0   0   0   0   0   0   2   2   2   2   0   2   2   0   2   2   0   0   2   2   0   2   0   0   0   0   0   2   0
 MK-1-9                 2   2   0   2   0   0   0   2   2   2   0   0   2   2   2   0   0   2   0   0   0   0   0   2   0   2   2   0   2   2   2   0   2   0   2   2   2   0   2   2   2   0   0   0   0   2   0   0   2   2   2   0   2   2   0   2   0   0   2   2   0   2   0   2   0   2   2   0   2   2   0   2   0   0   2   0   0   0   2   0   0   2   0   2   0   2   0   2   0   0   2   2   2   2   0   0   2   0   2   2   2   2   0   2   0   2   0   2   2   0   2   2   0   2   2   2   2   0   0   0   2   0   0   2   2   0   2   2   2   0   0   2   0   2   2   2   0   0   0   2   0   2   2   2   2   2   2   0   0   2   0   2   2   2   0   0   2   2   2   2   0   2   2   2   0   2   2   2   2   2   2   0   0   0   0   0   0   2   2   2   2   0   2   2   0   2   2   0   0   2   2   0   2   0   0   0   0   0   2   2
 MK-1-10                2   2   0   2   2   0   0   2   2   2   0   0   2   2   2   0   0   2   0   0   0   0   0   2   0   2   2   0   2   2   2   0   2   0   2   2   2   0   2   2   2   0   0   0   0   2   0   0   2   2   2   0   2   2   0   0   0   0   2   2   2   2   0   2   0   2   2   0   0   2   0   2   0   0   0   0   0   0   2   0   0   2   0   2   0   2   0   2   0   0   2   2   2   2   0   0   2   2   2   2   2   2   0   2   0   2   0   2   2   0   2   2   0   2   2   2   2   0   0   0   2   0   0   2   2   0   2   2   2   0   0   2   2   2   2   2   0   0   0   2   0   2   2   0   0   2   0   0   0   2   0   2   0   2   0   0   2   2   2   2   0   2   2   2   0   2   2   0   2   2   2   0   0   0   0   0   0   2   2   2   2   0   2   2   0   2   2   0   0   2   2   0   2   0   0   0   0   0   2   2
 MK-1-11                2   2   2   2   2   0   2   2   2   2   0   0   2   0   0   2   0   2   0   0   0   0   0   2   0   2   2   0   2   2   2   0   2   0   2   0   2   0   2   2   2   0   0   0   0   2   0   0   2   2   2   0   2   2   0   0   0   0   2   2   2   2   2   2   2   2   2   0   0   2   0   0   0   0   0   2   0   0   2   0   0   2   0   2   2   2   0   2   0   0   2   2   2   2   0   0   2   2   2   2   2   2   0   0   0   2   0   2   2   0   2   2   0   0   2   2   0   0   2   0   2   0   0   2   2   0   2   2   2   0   0   2   2   2   2   2   0   0   0   2   2   0   2   0   2   2   0   0   2   2   0   2   0   2   0   2   2   2   2   2   0   2   2   2   0   0   2   0   2   2   2   0   0   0   0   0   0   2   2   2   2   0   2   2   0   2   0   2   0   2   2   0   2   0   2   0   0   0   2   2
 MK-1-12                2   0   2   2   2   0   0   2   2   2   0   0   2   0   0   2   0   0   0   0   0   0   0   2   0   2   2   0   2   2   2   0   2   0   2   0   2   0   2   2   0   0   2   0   0   2   0   0   2   2   2   0   2   2   0   0   0   0   2   2   2   2   2   2   2   2   2   0   0   2   0   0   0   0   0   2   0   0   2   0   0   2   0   2   0   2   0   2   0   0   0   2   2   2   0   0   2   2   2   2   2   2   0   0   2   2   2   0   2   0   2   2   2   0   2   2   0   0   2   0   2   0   0   2   2   0   2   2   0   0   0   2   2   2   2   2   2   0   0   2   2   0   2   0   2   2   0   0   2   2   0   2   0   2   0   0   2   2   2   2   0   2   0   2   2   0   2   2   2   2   2   0   0   0   0   0   0   2   2   2   2   0   2   2   0   2   0   0   0   2   2   0   2   0   2   0   2   0   2   2
 MK-1-13                2   2   2   2   2   0   0   2   2   2   0   0   2   0   0   0   0   0   2   0   2   0   0   2   0   2   2   0   2   2   2   2   0   0   2   0   2   0   2   2   2   0   2   0   0   2   0   0   2   2   2   0   0   2   0   0   0   0   2   2   2   2   2   2   2   0   2   0   0   2   0   2   0   0   0   2   0   2   0   0   0   2   0   2   0   2   0   2   0   0   0   0   2   2   0   0   2   0   2   2   2   2   0   0   2   2   0   0   2   0   2   2   2   0   2   2   0   2   2   0   2   0   2   2   2   2   2   2   0   0   0   2   2   2   2   2   2   0   0   2   2   0   2   0   0   2   0   0   2   2   0   2   0   2   0   0   2   2   2   2   0   2   2   2   2   0   2   2   2   2   2   0   0   0   0   0   0   2   0   2   2   0   2   2   0   2   0   0   0   2   2   2   2   0   0   0   2   0   2   2
 MK-1-14                2   2   2   2   0   0   2   0   2   2   0   0   0   2   0   0   0   2   2   0   2   0   0   2   0   2   2   0   2   2   2   2   0   2   2   0   2   0   2   2   2   0   2   0   0   2   0   0   0   2   0   0   0   2   0   0   0   0   2   2   2   2   0   2   2   0   2   0   0   2   0   2   2   0   0   2   0   2   0   2   0   2   0   2   0   2   0   2   0   0   2   0   2   2   0   0   2   0   2   2   2   2   0   0   2   2   0   2   2   0   2   2   2   0   2   2   0   2   2   0   2   2   2   2   2   2   0   2   0   0   0   2   2   2   2   2   2   0   0   0   2   0   2   0   0   2   0   0   2   2   0   2   2   2   0   0   2   2   2   2   0   2   0   2   2   0   2   2   2   2   2   0   0   2   0   0   0   2   2   2   0   0   2   2   0   2   0   0   2   2   2   2   2   0   0   0   2   0   2   2
 MK-1-15                2   2   2   2   0   0   2   0   2   2   2   0   0   2   0   0   0   2   2   0   2   0   0   2   0   2   2   2   2   2   2   2   0   2   2   0   2   0   2   2   2   0   2   2   0   2   0   0   0   2   0   0   0   2   0   0   0   2   2   2   2   2   0   2   2   0   2   0   0   2   0   2   2   0   0   0   0   2   2   2   0   2   0   2   0   2   0   2   0   2   2   0   2   2   0   0   0   0   2   2   2   2   0   0   0   2   0   2   2   0   2   0   2   0   2   2   0   2   2   0   2   2   2   2   2   2   0   2   0   0   0   2   2   2   2   2   2   0   0   0   0   0   0   0   0   2   0   0   2   2   0   2   2   2   2   0   2   0   0   2   0   2   0   2   2   0   0   0   2   2   2   0   0   2   0   0   0   2   2   2   0   0   2   0   0   2   0   0   2   2   2   2   2   0   2   0   2   2   2   2
 MK-1-16                2   2   2   2   0   2   0   2   2   0   2   0   0   2   0   0   0   2   2   0   2   0   0   2   0   2   2   0   2   2   2   2   0   2   2   0   2   0   2   2   2   0   2   2   0   0   0   0   0   2   0   0   0   2   0   0   0   2   2   2   2   2   0   2   2   2   2   0   2   2   0   2   2   0   0   2   0   0   2   0   0   2   0   2   0   2   0   0   0   2   2   2   2   2   0   0   0   2   2   2   2   0   0   0   0   2   0   2   2   0   2   0   2   0   2   2   0   2   2   0   2   2   0   2   2   2   0   2   0   0   0   2   2   2   2   2   0   2   0   0   0   0   0   0   0   2   0   0   2   2   0   0   2   2   2   0   2   0   0   2   0   2   0   2   2   0   0   0   2   2   2   0   0   2   0   2   0   2   2   2   0   0   2   0   0   2   0   0   2   2   2   2   2   0   2   0   2   2   2   2
 MK-2-1                 2   2   2   2   0   2   0   0   0   2   2   2   0   2   2   2   2   0   2   2   2   2   2   0   0   2   0   2   2   0   2   2   0   0   2   2   0   2   2   0   2   0   0   2   0   2   2   0   2   2   0   2   0   0   2   0   0   0   0   0   0   2   0   2   2   0   2   2   2   0   2   0   0   2   2   2   2   2   0   0   2   2   2   0   0   2   0   2   2   0   2   0   0   0   2   2   2   0   0   2   2   0   0   0   0   2   0   2   0   2   2   0   0   0   2   0   2   2   2   0   2   2   0   0   0   2   0   2   2   0   0   2   0   2   0   2   0   0   0   2   0   2   2   0   0   2   0   2   2   0   0   2   0   2   2   2   2   2   0   2   2   2   2   0   0   2   2   0   2   0   2   0   2   0   2   0   2   2   0   0   0   0   2   0   0   0   0   2   2   2   0   0   0   0   2   0   2   0   0   2
 MK-2-2                 0   2   2   2   0   2   0   2   0   2   2   2   0   2   2   2   2   0   2   2   0   2   2   2   0   2   0   2   2   0   2   2   0   0   2   2   0   2   2   0   2   0   0   2   0   2   2   0   2   2   0   2   0   0   0   0   0   0   0   0   0   0   0   2   2   0   2   2   2   0   2   0   2   2   2   2   2   2   0   0   0   2   2   0   2   2   0   2   2   0   2   0   0   0   2   2   2   0   0   0   2   0   0   0   0   2   0   2   0   2   2   0   0   0   0   0   2   2   2   0   2   2   0   0   0   0   0   2   2   0   2   2   0   2   0   0   0   0   0   2   0   2   2   0   0   2   2   2   2   0   0   2   0   2   2   2   2   2   0   2   2   2   2   0   0   2   2   0   0   0   2   2   2   0   2   0   2   2   0   0   0   0   2   0   0   0   0   0   2   2   0   0   0   0   2   0   2   0   0   2
 MK-2-3                 0   2   2   2   0   2   0   2   0   2   2   2   2   2   2   2   2   0   2   0   0   2   2   2   0   2   0   2   2   0   2   2   0   0   2   2   0   2   2   0   2   0   0   2   0   2   2   0   2   2   0   2   0   0   0   0   0   0   0   0   0   0   0   2   2   0   2   2   2   0   2   2   2   2   2   2   0   2   0   0   0   2   2   0   2   2   0   2   2   0   2   0   0   0   2   0   2   0   0   0   2   0   0   0   0   2   0   2   0   0   0   0   0   0   2   0   0   2   2   0   0   2   0   0   0   0   0   2   2   2   2   2   0   2   0   2   0   0   0   0   0   2   2   0   0   2   2   2   2   0   0   2   2   2   2   2   2   2   0   2   2   2   2   0   0   2   2   0   0   0   2   2   2   0   2   0   2   2   0   0   2   0   2   2   0   0   0   0   2   2   0   0   0   2   2   0   2   0   0   2
 MK-2-4                 0   0   2   2   0   2   2   2   0   2   2   2   2   2   2   2   2   0   2   0   0   2   2   2   0   2   0   2   2   0   2   0   0   0   2   2   0   2   2   0   2   0   0   2   0   2   2   0   2   2   2   2   0   0   0   0   0   0   0   0   2   0   0   2   2   0   2   2   2   2   2   2   2   2   2   2   0   2   2   2   0   2   2   0   2   2   0   2   2   0   2   0   0   0   2   0   2   0   0   0   2   0   0   0   0   2   0   2   0   0   0   0   0   2   2   0   0   2   2   0   0   2   0   0   0   0   0   2   2   2   2   2   0   2   0   2   0   0   0   0   0   2   2   0   0   2   2   2   2   0   0   2   2   2   2   0   2   2   0   2   2   2   2   0   0   2   2   0   0   0   2   2   2   0   2   2   2   2   0   0   2   0   2   2   0   0   0   0   2   2   0   0   0   2   2   0   2   0   0   2
 MK-2-5                 0   0   2   2   0   2   0   2   0   2   2   2   2   2   2   2   2   0   2   0   0   2   2   2   0   2   0   2   2   2   0   0   0   0   2   0   0   2   2   0   2   0   0   2   0   2   2   0   2   2   2   2   0   0   0   0   0   0   0   0   2   0   0   2   2   0   2   2   2   2   2   0   2   2   2   2   0   2   2   2   2   2   2   0   2   2   0   2   2   0   2   0   0   0   2   0   2   0   2   0   2   0   0   0   0   2   0   2   0   0   0   0   0   2   2   0   0   2   2   0   0   2   0   2   0   0   0   2   2   2   2   2   0   2   0   2   0   0   0   0   0   0   2   0   0   2   2   2   2   0   0   2   2   2   0   0   2   2   0   2   2   0   2   0   0   2   2   2   0   0   2   2   2   0   2   2   2   2   0   0   2   0   2   2   0   0   0   0   2   2   0   0   0   2   2   0   2   0   2   2
 MK-2-6                 0   0   2   2   0   2   0   2   0   0   2   2   2   2   2   2   0   0   2   0   0   0   2   2   0   2   2   0   2   2   0   0   0   0   2   0   0   2   2   0   2   0   0   2   0   2   2   0   2   2   2   2   0   0   0   0   0   0   0   0   2   0   0   2   2   0   2   2   2   2   2   0   2   2   2   2   0   2   2   0   2   2   2   0   2   2   0   2   2   0   2   0   2   2   2   0   2   2   2   0   2   0   0   0   2   2   0   2   0   0   0   0   0   2   2   2   0   2   2   0   0   2   0   2   0   2   0   0   2   2   2   2   0   2   0   0   0   0   0   0   0   0   2   0   0   2   2   2   2   0   0   2   0   2   0   0   2   2   2   0   0   0   2   0   0   2   2   0   0   0   2   2   2   0   2   2   2   2   0   0   2   0   2   2   0   0   0   0   2   2   0   0   0   2   2   0   2   0   2   2
 MK-2-7                 2   0   2   2   0   2   0   2   0   0   2   0   2   2   2   2   0   0   2   0   0   0   2   2   0   2   2   0   2   2   0   0   0   0   2   0   0   0   0   0   2   0   0   2   0   0   2   0   2   2   2   2   0   0   0   0   0   0   0   0   2   0   0   2   2   0   2   2   2   2   2   0   2   2   2   2   0   2   2   0   2   2   2   0   2   2   0   2   2   0   2   0   2   2   2   0   2   2   2   0   2   0   0   0   2   2   0   2   0   0   0   0   0   2   2   2   0   2   2   0   0   2   2   2   0   2   0   0   2   2   2   2   0   2   0   0   0   0   0   0   0   0   2   0   2   2   2   2   2   0   2   2   0   2   0   0   2   2   2   0   0   0   2   0   0   2   2   0   0   0   0   2   2   0   2   2   2   2   2   0   2   0   2   2   0   0   0   0   2   2   0   0   0   2   2   0   2   0   2   2
 MK-2-8                 2   0   2   2   0   2   0   2   0   0   2   0   2   2   2   2   0   0   2   0   0   0   2   2   0   2   2   0   2   2   0   0   0   0   2   0   0   0   0   0   2   0   0   2   0   0   2   0   2   0   2   2   0   0   0   2   0   0   0   0   2   0   0   0   2   0   2   2   2   2   2   0   2   2   2   2   0   2   2   0   2   2   2   0   2   2   0   2   2   0   2   0   0   2   2   0   2   2   2   0   2   0   0   0   2   2   0   2   0   0   0   0   0   0   2   2   2   0   2   2   0   2   2   2   0   2   0   0   0   0   2   2   0   2   0   0   0   0   0   0   0   0   2   0   2   2   2   2   2   0   2   2   0   2   2   0   0   2   2   0   0   0   2   0   0   2   2   0   0   0   0   2   2   0   2   2   2   2   2   0   2   0   0   2   0   0   2   0   2   2   0   0   0   2   2   0   2   0   2   2
 MK-2-9                 2   0   2   2   0   2   0   2   0   0   0   0   2   0   2   0   0   0   2   0   0   0   2   2   0   2   2   0   2   2   0   0   0   0   2   0   0   0   0   0   2   2   0   2   0   0   2   0   0   0   2   2   0   0   0   2   0   0   0   0   2   0   0   0   2   0   2   2   2   2   2   0   2   2   2   0   0   2   2   0   2   2   2   0   2   2   0   2   2   0   2   0   0   2   2   0   2   0   2   0   2   0   0   0   2   2   0   2   0   0   0   0   0   2   2   2   2   0   2   0   0   2   2   2   0   2   0   0   0   0   2   2   2   2   0   0   0   2   0   0   0   0   0   0   2   2   2   2   2   0   2   2   0   2   2   0   0   2   2   0   0   0   2   0   0   2   2   0   0   0   0   2   2   0   2   2   2   2   2   0   2   0   0   2   0   0   2   0   2   2   0   0   0   2   2   0   2   0   2   2
 MK-2-10                2   0   2   2   0   2   0   2   0   0   2   2   2   0   2   0   0   0   2   0   0   0   2   2   0   2   2   2   2   2   0   0   0   0   2   2   2   0   0   0   2   2   0   2   0   2   2   0   0   0   2   2   0   2   0   2   0   0   0   0   2   0   0   0   2   0   2   2   2   2   2   0   2   2   2   0   0   2   2   0   2   2   2   0   2   2   0   0   2   0   2   0   0   2   2   0   2   2   2   0   0   2   0   0   2   2   0   2   0   0   0   0   0   2   2   0   2   0   2   0   0   2   2   2   0   2   0   0   0   0   2   2   2   2   0   0   0   2   0   2   0   0   0   0   2   2   2   2   2   0   2   2   0   2   2   0   0   2   2   0   0   0   2   0   0   2   2   0   0   0   0   2   2   0   2   2   2   0   2   0   2   0   0   2   0   0   2   0   0   2   0   0   0   2   0   0   2   0   0   2
 MK-2-11                2   0   2   2   0   2   2   2   0   0   2   2   0   0   2   0   2   0   2   0   0   0   2   0   0   2   2   2   2   2   0   0   0   0   2   2   2   0   0   0   2   0   0   2   0   0   2   0   0   0   2   2   0   2   0   2   0   0   0   2   2   0   0   0   0   0   2   2   2   2   2   0   2   2   2   0   0   2   0   0   0   2   2   0   2   2   0   0   2   0   2   0   0   2   0   0   2   2   2   0   0   2   0   0   2   2   0   2   0   0   0   0   0   0   2   0   2   0   2   0   0   2   2   2   0   2   2   0   0   0   2   2   2   2   0   2   0   2   0   2   0   0   0   0   2   2   2   2   2   2   2   2   0   2   2   0   0   2   2   2   0   0   2   0   0   2   2   0   2   0   2   2   2   0   2   0   2   0   2   0   2   0   0   2   0   0   2   0   0   2   0   0   0   2   0   0   2   0   0   2
 MK-2-12                2   0   0   2   2   2   2   2   0   0   2   2   0   0   2   0   2   0   2   0   2   0   2   0   2   2   2   0   2   2   0   0   0   0   2   2   2   0   2   2   2   0   0   2   0   0   0   0   0   0   2   2   0   2   0   2   0   0   0   2   2   0   0   0   0   0   2   2   2   2   2   0   2   2   2   0   0   2   0   0   0   2   2   0   2   2   0   0   2   0   2   0   0   2   0   0   2   0   2   0   2   2   0   0   0   2   0   2   0   0   0   0   0   0   2   0   2   0   2   0   0   2   2   2   0   2   2   0   0   0   2   2   0   2   0   2   0   2   0   2   0   0   0   2   2   2   2   2   2   2   2   2   0   2   2   0   0   2   2   2   0   0   2   0   0   2   2   0   2   0   2   2   2   0   2   0   2   0   2   0   2   0   0   2   0   0   2   0   0   2   0   0   0   2   0   0   2   0   0   2
 MK-2-13                2   0   0   2   2   0   2   2   0   0   2   2   0   0   2   0   2   0   2   0   2   0   2   0   2   2   2   0   2   2   0   0   0   0   2   2   2   0   2   2   2   0   2   2   2   0   0   0   0   0   2   2   0   0   0   2   0   0   0   2   2   0   0   0   0   0   2   2   2   2   2   0   2   2   2   0   0   2   0   2   0   2   2   0   2   2   2   0   2   0   2   0   0   2   0   0   2   0   2   0   0   0   0   0   0   2   0   2   0   0   0   0   2   0   2   0   2   0   2   0   0   2   2   2   0   2   2   0   0   2   2   2   0   2   0   2   0   2   0   2   0   0   0   2   2   2   2   2   2   2   2   2   0   2   2   0   2   2   2   2   0   0   2   0   0   0   0   2   2   0   2   2   2   0   2   0   2   0   2   0   2   0   2   0   0   0   2   0   0   2   0   0   2   2   0   0   2   2   0   2
 MK-2-14                0   0   0   2   2   0   2   2   0   0   2   2   0   0   2   0   2   0   2   0   2   0   2   0   2   2   2   0   2   2   0   0   0   0   2   2   2   0   2   2   2   0   2   0   2   0   0   0   0   0   2   2   0   0   0   2   0   0   0   2   2   0   0   0   0   0   2   2   2   2   2   0   2   2   2   0   0   2   0   2   0   2   2   0   2   2   2   2   2   2   2   2   0   2   0   0   2   2   2   0   2   0   0   0   0   2   0   2   0   0   0   0   2   0   2   2   2   0   2   0   0   2   2   2   0   2   0   0   0   2   2   0   0   2   0   2   0   2   0   2   0   0   0   2   2   2   2   2   2   2   2   2   2   0   2   0   0   2   0   2   0   0   2   0   0   0   0   2   2   0   2   2   2   0   2   0   2   0   2   0   2   0   2   0   0   0   2   0   0   2   2   0   2   2   0   0   2   2   0   2
 MK-2-15                0   0   0   2   2   0   2   2   0   0   2   2   0   0   2   0   2   0   2   0   2   0   2   0   2   2   2   0   2   2   0   0   0   0   0   2   2   0   2   2   2   0   2   0   2   0   0   0   0   0   2   0   0   0   0   2   0   2   0   2   0   0   0   0   0   0   2   2   2   2   2   0   2   2   2   0   0   2   0   2   0   2   2   0   2   2   2   0   2   2   2   2   0   2   0   0   2   2   2   0   2   0   0   2   0   2   0   2   0   0   0   0   2   0   2   2   2   0   2   0   0   2   2   0   0   2   0   0   0   2   2   2   0   2   0   2   0   2   0   2   0   0   0   2   2   2   2   2   2   2   2   2   2   0   2   2   0   2   0   2   0   0   2   0   0   0   0   2   0   2   2   2   2   0   2   2   2   0   0   0   2   0   2   0   0   0   2   0   0   2   2   0   2   2   0   0   2   2   0   0
 MK-2-16                0   0   2   2   2   0   2   2   0   0   2   0   0   0   2   0   2   0   2   2   2   0   0   0   2   2   2   0   2   2   0   0   2   0   0   2   2   0   2   2   2   0   2   0   2   0   0   0   0   0   2   0   0   2   0   2   0   2   0   2   0   0   0   0   0   2   2   2   2   0   2   0   2   2   2   0   2   2   0   2   0   2   2   0   2   0   2   0   2   2   2   2   0   2   0   2   2   2   2   0   2   0   0   2   0   2   0   2   0   0   0   0   2   0   2   2   2   2   0   0   0   2   2   2   0   2   0   0   0   2   2   2   0   0   0   2   0   0   0   2   0   0   0   2   2   2   2   2   2   2   2   2   2   0   2   2   0   2   0   2   0   0   2   0   0   0   0   2   0   2   0   2   2   0   2   2   2   0   0   0   2   0   2   0   0   0   2   0   0   2   2   0   2   2   0   0   2   2   2   0
 MK-3-1                 0   2   2   2   2   0   0   0   0   2   0   0   2   0   2   2   2   0   2   0   2   0   2   0   0   2   0   0   0   0   2   2   2   0   0   0   0   0   0   0   0   2   0   0   0   2   2   2   0   2   0   0   2   0   0   2   0   0   2   2   0   2   0   2   0   0   2   2   2   2   0   0   0   0   0   0   0   0   2   0   2   0   2   2   0   2   0   2   2   0   0   2   0   0   2   0   0   2   2   2   2   2   0   2   2   2   2   2   2   0   2   0   0   0   0   2   0   2   2   0   0   0   0   0   0   0   0   2   0   0   2   0   0   2   2   2   0   0   2   0   2   0   0   2   2   0   2   2   2   0   0   2   0   2   0   0   2   2   2   0   0   0   0   0   0   0   2   2   0   2   2   0   0   2   2   0   0   2   2   0   0   2   2   0   0   2   0   2   0   0   0   2   2   2   0   0   2   2   2   2
 MK-3-2                 0   2   2   2   2   0   0   0   0   0   0   0   2   0   2   2   2   0   2   0   2   0   2   2   0   2   0   0   0   0   2   2   2   0   0   0   0   0   0   0   0   2   0   0   0   2   2   2   0   2   0   0   2   0   0   2   0   2   2   2   0   2   0   2   2   0   2   2   2   2   2   0   0   0   0   0   0   0   0   0   2   0   2   0   0   2   2   2   2   0   0   2   0   0   2   0   0   2   0   0   2   2   2   0   2   2   2   2   2   0   2   0   0   0   0   2   0   2   2   0   0   0   0   2   2   0   0   2   0   0   2   0   2   2   2   2   0   0   2   0   0   0   0   2   2   0   2   2   2   0   0   2   0   2   0   0   2   2   0   0   0   0   0   0   0   0   2   2   0   2   2   0   0   2   2   0   0   2   2   0   0   2   2   0   2   2   0   2   0   0   0   2   2   2   0   0   0   2   2   2
 MK-3-3                 0   2   2   2   2   0   0   2   0   0   0   0   0   0   0   2   2   0   2   2   2   0   2   2   0   2   0   0   2   2   2   2   2   0   0   0   0   0   0   0   2   2   0   0   0   2   2   2   0   2   0   0   2   0   0   2   0   0   0   2   0   2   0   2   2   0   0   2   2   2   2   0   0   0   0   0   0   0   0   0   2   0   2   0   0   2   2   2   2   0   0   2   0   0   2   0   0   2   0   2   2   2   0   0   2   0   2   2   2   0   2   0   0   0   0   2   0   2   2   0   0   0   0   0   2   0   0   2   0   0   2   0   0   2   2   2   0   0   2   0   0   0   0   2   2   0   2   2   2   0   2   2   0   2   0   0   2   2   0   2   0   0   0   0   0   0   2   2   0   0   2   0   0   2   2   0   2   2   2   0   0   2   2   2   2   2   2   2   0   2   2   2   2   2   0   0   0   2   2   2
 MK-3-4                 0   2   2   2   2   0   0   2   2   0   0   2   0   0   0   0   2   0   2   2   2   0   2   2   0   2   0   0   2   2   2   2   2   0   0   0   0   2   0   0   2   2   0   0   2   2   2   2   0   0   0   0   2   0   0   2   0   0   0   2   0   2   0   2   2   0   0   2   2   0   2   0   0   0   0   0   0   0   0   0   0   0   2   0   0   2   0   2   2   0   0   2   0   0   2   0   0   2   0   2   2   2   0   0   2   0   0   2   0   0   2   0   0   2   0   2   0   0   2   0   0   0   0   0   2   0   0   2   0   2   2   0   0   0   2   2   0   2   2   0   0   0   0   2   2   0   2   2   2   0   2   2   0   2   0   0   2   0   0   2   2   0   0   0   0   0   2   2   2   0   2   0   0   2   2   0   2   2   2   0   0   2   2   2   2   2   2   2   0   2   2   2   0   0   0   0   0   2   2   2
 MK-3-5                 0   0   2   2   2   2   0   2   2   0   0   2   0   0   0   0   2   0   2   2   2   0   2   2   0   2   0   0   2   2   0   2   2   0   0   2   0   2   0   0   2   2   0   0   2   2   2   2   0   2   0   0   2   0   0   2   0   0   0   2   0   2   0   0   2   0   0   2   2   0   2   0   0   0   0   0   0   2   0   0   0   0   2   0   0   2   0   2   2   0   0   2   2   0   2   0   0   2   0   2   2   0   0   0   0   0   0   2   0   0   2   0   0   2   0   2   0   0   0   0   2   2   0   0   2   0   0   2   2   2   2   0   2   0   2   2   0   2   2   0   0   0   0   2   2   0   2   2   2   0   2   2   0   2   0   0   2   2   0   2   2   0   0   0   0   0   2   2   0   0   2   0   0   0   2   0   2   2   2   0   0   2   2   2   2   0   2   2   0   2   2   2   0   0   0   0   0   2   2   2
 MK-3-6                 0   0   2   2   2   2   0   0   2   0   2   2   2   0   0   0   2   0   2   2   2   0   2   2   0   2   2   0   2   2   0   2   2   0   0   2   0   2   0   0   2   2   0   0   2   2   2   2   0   2   0   0   2   0   0   2   0   0   0   2   0   2   0   0   2   0   0   2   2   0   2   0   0   0   0   0   0   2   0   0   0   0   2   0   0   2   0   2   2   0   0   2   2   0   2   0   0   2   0   2   2   0   0   0   0   0   0   2   0   0   2   0   0   2   0   2   0   0   0   0   2   2   0   0   2   2   0   2   2   2   0   0   2   0   2   2   0   2   2   0   0   0   0   2   0   0   2   2   2   0   2   2   0   2   0   0   2   2   0   0   0   0   0   0   0   0   2   2   0   0   2   2   0   0   2   2   2   0   2   0   2   2   2   2   0   0   0   2   0   2   2   2   0   0   0   0   0   2   0   2
 MK-3-7                 2   0   2   2   2   2   0   0   2   0   2   2   0   0   0   0   2   0   2   2   2   0   2   2   0   2   2   0   2   2   0   2   2   0   0   2   0   2   0   0   2   2   0   0   2   2   2   2   0   2   0   0   2   0   0   2   0   0   0   2   0   2   0   0   2   0   0   2   0   0   2   0   0   0   0   0   0   2   0   0   0   0   2   0   0   2   0   2   2   2   0   0   0   0   2   0   2   2   0   2   2   0   0   0   0   0   0   2   0   0   2   0   0   2   0   2   0   0   0   0   2   2   0   0   2   2   0   2   2   2   0   0   2   0   2   2   0   2   2   0   0   0   0   2   0   0   2   2   2   0   2   2   0   2   0   0   0   2   0   0   0   0   0   0   0   2   0   2   0   0   2   2   0   0   2   2   2   0   2   0   2   0   2   2   0   2   0   2   0   2   2   2   0   0   2   0   0   2   0   2
 MK-3-8                 2   0   2   0   2   0   0   0   0   0   2   2   0   0   0   2   2   0   2   2   2   0   0   2   0   2   2   0   2   2   0   2   2   2   0   2   0   2   0   0   0   0   0   0   2   2   2   2   0   2   0   0   2   0   0   2   0   0   0   2   0   2   0   0   2   0   0   2   0   0   0   0   0   0   2   2   0   2   0   0   0   0   2   0   0   2   0   2   2   2   2   0   0   0   0   0   2   2   0   0   0   0   0   0   0   0   0   2   2   0   2   0   0   2   0   2   0   0   0   0   2   2   0   0   2   2   0   2   2   0   0   0   2   0   2   2   2   2   2   0   0   0   2   2   0   0   2   2   2   0   2   2   0   2   0   2   0   2   0   0   0   0   0   0   0   0   0   2   0   0   2   2   0   0   2   2   2   0   2   0   2   2   2   2   0   2   0   0   0   2   2   2   0   0   2   0   2   2   0   2
 MK-3-9                 2   2   2   0   2   2   0   0   0   0   2   2   2   0   0   2   2   0   2   2   2   0   0   2   0   2   2   0   2   2   0   2   2   2   0   2   0   2   0   0   0   2   0   0   2   2   2   2   0   2   0   2   2   0   0   2   0   0   0   2   0   2   2   0   2   0   0   0   2   0   0   0   0   0   2   2   0   0   0   0   0   0   2   0   0   2   0   2   2   2   2   0   0   0   0   0   2   2   0   0   0   0   0   0   0   2   0   2   2   0   0   0   0   2   0   2   0   0   2   0   2   2   0   0   2   2   0   2   2   2   0   0   2   0   2   2   2   0   2   0   2   0   0   2   0   0   2   2   2   0   2   2   0   2   0   2   0   2   2   0   0   0   2   0   0   0   0   2   0   0   2   2   0   0   2   2   2   0   2   0   2   2   2   2   0   2   0   2   0   2   2   2   0   0   2   0   2   2   0   2
 MK-3-10                2   2   2   0   2   2   0   0   2   0   2   2   2   0   0   0   0   0   0   2   2   2   2   0   0   2   2   0   2   2   0   0   2   2   0   2   0   2   0   0   0   2   0   0   2   2   2   2   0   2   0   2   2   0   0   2   0   2   0   2   0   2   2   0   2   2   0   0   2   0   0   0   0   0   2   0   0   0   0   0   0   0   2   2   0   0   0   2   2   2   2   0   0   0   0   0   2   2   0   0   0   0   0   0   0   2   0   2   2   0   2   0   0   2   0   2   0   0   2   0   2   2   0   2   2   0   0   2   2   0   0   0   2   0   2   2   2   0   0   0   2   0   0   2   0   0   2   2   0   0   2   2   0   2   0   2   0   2   2   0   0   2   2   0   0   0   0   2   0   0   2   2   0   0   2   2   2   0   2   0   2   2   2   0   0   2   0   0   0   2   2   2   0   0   2   0   2   2   2   2
 MK-3-11                2   2   2   0   2   2   0   0   2   0   2   2   2   0   0   0   0   0   0   2   2   2   2   0   0   2   2   0   2   2   0   0   2   0   0   2   0   2   0   0   0   2   0   0   2   2   2   2   0   2   0   0   2   0   0   2   0   2   0   2   0   2   2   0   2   2   0   0   2   0   0   2   0   0   2   0   0   0   0   0   0   0   2   2   0   0   0   2   2   0   2   0   0   0   0   2   2   2   0   2   0   0   0   0   0   2   0   2   2   0   2   0   0   0   0   2   2   0   2   0   2   2   0   2   2   0   0   2   2   2   0   0   0   0   2   0   2   0   0   0   2   0   0   0   0   0   2   2   0   0   2   2   2   2   0   2   0   2   2   0   0   2   2   0   0   0   0   0   0   0   2   2   0   0   2   2   2   0   2   0   2   2   2   0   0   2   0   0   0   2   2   2   0   0   2   0   0   2   2   2
 MK-3-12                0   2   2   0   2   2   0   0   2   0   2   2   0   0   0   0   2   0   0   2   2   2   2   0   2   2   2   0   2   2   0   0   2   0   0   0   0   2   0   0   0   2   0   0   2   2   2   0   0   2   2   0   2   0   0   2   0   2   0   2   2   0   2   0   2   2   0   0   2   0   0   2   0   0   2   0   2   0   0   0   0   0   2   2   0   2   0   2   2   0   2   0   0   0   2   2   2   2   0   2   0   0   0   0   0   0   0   0   2   0   2   0   0   0   2   2   2   0   2   0   0   2   0   2   2   0   0   2   2   2   0   0   0   0   2   0   2   0   0   0   2   0   0   0   0   0   2   2   0   2   2   0   2   2   0   2   0   2   2   0   0   2   2   0   0   0   0   0   0   0   2   2   0   0   2   2   2   0   2   0   2   2   2   0   0   2   2   0   0   2   2   2   0   2   2   0   0   2   2   2
 MK-3-13                0   2   2   0   2   2   0   0   2   0   2   2   2   0   0   0   2   0   0   2   2   2   2   2   2   2   0   0   2   2   0   0   2   0   2   0   0   2   0   0   0   2   2   0   0   2   2   0   0   2   2   2   2   0   0   2   0   2   0   2   2   0   2   0   2   2   2   0   2   0   0   2   0   2   2   0   2   0   0   2   0   0   2   2   2   2   0   2   2   0   2   0   2   0   2   2   2   2   0   2   0   0   0   0   0   0   0   0   2   0   2   0   2   0   2   2   2   0   2   0   0   2   0   2   2   0   0   2   0   2   0   0   0   0   2   0   2   0   0   0   0   0   0   0   0   0   2   2   0   2   0   0   2   2   0   2   0   2   2   0   0   2   2   0   0   2   0   0   0   0   2   2   0   2   2   2   2   0   2   0   2   2   0   0   0   2   2   0   0   2   2   2   0   2   2   0   0   2   2   2
 MK-3-14                0   2   2   0   2   2   0   0   2   2   2   2   2   2   0   2   2   0   0   2   2   2   2   2   2   2   0   0   2   2   0   2   2   0   2   0   0   2   0   0   0   2   2   0   0   2   2   2   2   2   2   2   2   0   0   2   0   2   0   2   2   0   2   0   2   2   2   0   2   0   0   2   0   2   2   0   2   0   0   2   0   0   2   2   2   2   0   2   2   0   2   0   2   0   2   2   2   2   0   2   0   0   0   0   0   0   0   0   2   0   2   0   2   0   2   2   2   0   2   0   0   2   0   2   2   0   0   2   0   2   0   0   0   0   2   0   2   0   0   0   0   0   0   0   0   0   2   2   2   2   0   0   2   2   0   2   0   0   2   0   0   2   2   0   0   2   0   0   2   0   2   2   0   2   2   0   2   0   2   0   2   2   0   0   2   2   2   0   0   2   0   2   2   2   2   0   0   2   2   2
 MK-3-15                0   2   2   2   2   2   0   0   2   2   2   2   2   2   0   2   2   0   0   2   2   0   2   2   2   0   0   0   2   2   0   2   2   0   2   0   0   2   0   0   0   2   2   0   0   2   0   2   2   2   2   2   2   0   0   2   0   2   0   2   2   2   2   0   2   2   0   0   2   0   0   2   0   0   2   0   2   0   0   2   0   0   2   2   2   2   0   2   2   0   2   0   2   0   2   2   2   2   0   2   0   0   0   0   0   0   0   0   2   0   2   0   2   2   2   2   2   0   0   0   0   2   0   2   2   0   0   2   0   0   0   0   0   0   2   0   2   0   0   0   0   0   0   0   0   0   0   2   2   2   0   0   2   2   0   2   0   0   2   0   0   2   2   0   0   0   0   0   2   0   2   2   0   2   2   0   2   0   2   0   2   2   0   0   2   0   2   2   0   2   0   2   2   2   0   0   0   2   2   2
 MK-3-16                0   0   2   0   0   2   2   0   2   2   2   0   2   2   0   2   2   0   0   2   2   0   2   2   2   0   0   0   2   2   0   2   2   0   2   0   0   2   0   0   0   2   2   0   0   2   0   2   2   2   2   2   2   0   0   2   0   2   0   2   2   2   2   0   2   2   0   0   2   0   0   2   0   0   2   0   0   2   0   0   0   0   2   2   2   2   2   2   0   0   2   0   2   0   2   2   2   2   0   0   0   0   0   0   0   2   0   0   2   0   2   2   2   2   2   2   2   0   0   0   0   2   0   2   2   0   0   2   0   2   0   0   0   2   2   0   2   0   0   0   0   0   0   2   0   0   0   2   2   2   0   0   2   2   0   2   2   0   0   0   0   2   0   0   0   0   0   2   2   2   2   2   2   2   2   0   2   0   2   0   2   2   0   0   2   0   2   2   0   2   0   2   2   2   0   0   0   2   2   2
 MK-4-1                 2   0   2   0   0   2   2   2   2   0   0   0   0   0   2   2   2   0   0   0   2   2   2   2   0   0   0   0   0   0   2   2   0   0   2   0   0   0   2   0   0   0   2   0   0   0   0   0   0   0   2   2   2   0   2   0   0   2   0   0   2   2   2   0   0   2   0   0   2   2   0   2   0   0   0   0   0   0   2   0   0   0   0   2   0   2   2   2   2   0   0   2   2   0   2   0   0   0   0   0   0   0   2   2   0   2   2   0   2   0   2   0   2   0   2   0   2   0   0   0   2   0   2   0   0   0   0   2   0   2   0   0   2   0   0   2   2   2   0   2   2   2   0   0   2   2   2   0   2   0   2   0   0   2   0   0   2   2   2   0   2   2   0   0   0   2   0   2   0   2   2   2   2   0   0   0   2   0   0   2   2   2   0   0   2   0   0   0   0   0   2   0   0   2   2   0   0   0   0   0
 MK-4-2                 2   2   2   0   0   2   2   2   2   0   0   0   0   0   2   2   2   0   0   0   2   2   2   2   0   0   0   0   0   0   2   2   0   0   2   0   0   0   2   0   0   0   2   2   0   0   2   0   0   0   2   2   2   2   2   0   0   2   0   2   2   2   2   0   0   2   0   0   2   2   0   2   0   2   0   0   0   0   2   0   0   0   0   2   0   2   0   2   2   0   0   2   2   0   2   2   0   0   0   2   0   0   2   2   0   2   2   0   2   0   2   0   2   0   2   0   2   0   0   0   2   0   2   0   0   0   0   2   0   2   0   0   2   0   2   2   2   2   2   2   2   2   0   0   2   2   2   0   0   0   2   0   0   2   0   0   2   2   2   2   2   2   0   0   0   2   0   2   0   2   2   2   2   0   0   0   2   2   0   2   2   2   0   0   2   0   0   0   0   0   2   0   0   2   2   0   0   0   0   0
 MK-4-3                 2   2   0   0   0   2   2   2   2   0   0   0   0   2   2   2   2   0   0   0   2   2   2   2   0   0   0   0   0   0   2   2   0   0   2   0   0   0   2   0   0   0   2   2   0   0   2   0   0   0   2   2   2   2   2   0   0   2   0   2   2   2   2   0   0   2   0   0   2   2   0   0   0   2   0   2   0   0   2   0   0   0   0   0   2   2   0   2   2   0   0   2   2   0   2   2   0   0   0   2   0   0   2   0   0   2   2   0   2   0   2   0   2   2   2   0   2   0   0   0   2   0   2   0   0   2   0   2   0   2   0   0   2   0   2   0   2   2   2   2   2   2   0   0   2   2   2   0   0   0   2   0   0   2   0   0   2   2   2   2   2   2   0   2   0   2   0   2   2   2   2   2   2   0   2   0   2   2   0   2   2   2   0   0   2   0   0   0   0   0   2   0   0   2   2   0   0   0   0   0
 MK-4-4                 2   2   0   2   0   2   2   2   2   0   0   0   0   2   2   2   2   0   0   0   2   2   2   2   2   0   0   0   0   0   2   0   0   0   2   0   0   0   2   0   0   0   2   2   0   0   2   0   0   0   2   2   2   2   2   0   0   2   2   2   2   2   2   0   0   2   0   0   2   2   0   0   0   2   0   2   0   0   2   0   0   0   0   0   2   2   0   2   2   0   0   2   0   0   2   2   2   0   0   2   0   2   2   0   0   2   2   2   0   0   2   0   2   2   2   0   2   0   0   0   2   2   2   0   0   2   2   2   0   2   0   0   2   2   2   0   2   2   2   2   0   2   0   0   0   2   2   0   0   0   2   0   0   2   0   0   0   2   2   2   2   0   0   2   0   2   0   2   2   2   2   2   2   0   2   2   2   2   2   2   2   2   0   0   0   0   0   0   2   0   2   0   0   2   2   0   0   0   0   2
 MK-4-5                 2   2   0   2   0   2   2   2   2   0   0   0   0   0   2   2   2   0   2   0   2   2   2   2   2   0   0   0   0   0   0   0   0   0   2   0   0   0   2   0   0   0   2   2   0   0   2   0   0   0   2   2   2   2   2   0   0   0   2   2   2   2   2   0   0   2   0   0   2   2   0   0   2   2   0   0   0   0   0   0   0   0   0   0   2   2   0   2   2   0   0   2   0   0   2   2   2   0   0   2   0   2   2   0   0   2   2   2   0   0   2   0   2   2   2   0   2   0   0   2   2   0   2   0   0   2   2   2   2   2   0   0   2   2   2   0   2   2   2   2   0   2   0   2   0   0   0   2   0   0   2   0   2   0   0   2   0   2   2   2   0   0   0   2   0   2   0   2   2   2   2   0   2   0   0   2   2   2   2   2   2   2   0   0   0   0   0   2   2   0   2   0   0   0   2   0   0   0   0   2
 MK-4-6                 2   2   0   2   0   2   2   2   2   0   0   0   0   0   0   2   2   0   2   0   2   2   2   2   2   2   0   0   0   0   0   0   0   0   2   0   0   0   0   0   0   0   2   2   0   0   2   0   0   2   2   2   2   2   2   0   2   0   2   2   2   2   2   0   0   0   2   0   0   2   0   0   2   2   0   0   0   0   0   0   0   0   0   0   2   2   0   2   2   0   0   2   0   0   2   2   2   0   0   2   0   2   2   0   2   2   2   2   0   0   0   0   0   2   0   0   2   0   0   2   2   2   2   0   0   0   2   2   2   2   0   0   2   2   2   0   2   2   2   2   0   2   0   2   0   0   0   0   0   0   2   0   0   0   0   2   0   2   2   2   0   0   0   2   0   2   0   2   2   2   2   0   2   0   0   2   2   2   2   2   2   2   0   0   0   0   0   0   2   2   2   0   0   0   2   0   0   0   0   2
 MK-4-7                 2   2   0   2   0   2   2   2   0   0   0   0   2   0   2   2   0   0   2   0   2   2   2   2   2   2   0   0   0   0   2   0   0   0   2   0   0   0   2   0   2   0   2   2   0   0   2   0   0   2   2   0   0   2   2   0   2   0   2   2   2   2   2   0   0   0   2   0   2   2   0   0   2   2   0   0   0   0   0   0   0   0   0   0   2   2   0   2   2   2   0   2   0   0   2   2   2   0   0   2   0   2   2   2   2   2   2   2   0   0   0   0   0   2   0   0   2   0   0   2   2   2   2   0   0   0   2   2   0   2   0   0   2   2   2   0   2   2   0   0   0   2   0   2   0   0   2   0   0   0   2   0   2   0   0   2   0   2   2   0   0   0   0   2   0   2   0   2   2   2   2   2   2   0   0   2   2   2   0   0   2   2   0   0   0   0   0   0   2   2   2   0   0   0   2   0   0   0   0   2
 MK-4-8                 2   2   2   2   2   2   2   2   0   0   0   0   2   0   0   2   0   0   2   0   2   2   2   0   0   2   0   0   0   0   2   0   0   0   2   0   0   0   2   0   2   0   2   2   0   2   2   0   2   2   2   0   0   0   2   0   2   0   2   2   2   2   2   0   0   0   2   0   2   2   0   0   2   2   0   0   0   0   0   0   0   0   0   0   2   2   2   2   2   2   0   0   0   0   2   2   2   0   0   2   0   2   2   2   2   2   0   2   0   0   0   0   0   0   0   0   0   0   0   2   0   2   2   0   0   0   2   2   0   2   0   0   2   0   2   0   2   2   0   0   0   0   0   2   0   0   2   0   0   0   2   0   2   0   0   2   2   2   2   0   0   0   0   2   0   2   0   2   2   2   2   2   0   0   0   2   2   2   0   0   2   2   0   0   2   0   0   0   2   0   2   0   0   0   2   0   0   0   0   2
 MK-4-9                 2   2   2   2   2   2   2   2   0   0   2   0   2   0   0   2   0   0   2   0   2   2   2   0   0   2   0   0   0   0   2   0   0   0   2   0   0   0   2   0   2   0   2   2   0   2   2   0   2   0   0   2   0   0   0   0   2   0   2   2   2   2   2   0   2   0   2   0   2   2   2   0   2   0   2   0   0   0   0   0   0   0   0   2   2   2   2   2   2   2   0   0   2   0   2   2   2   0   0   2   0   2   2   2   2   2   0   2   2   0   0   0   0   0   0   0   0   0   0   2   0   2   0   0   0   0   2   2   0   2   0   0   2   0   2   0   2   2   2   0   0   0   0   2   0   2   2   0   0   0   2   0   2   0   2   2   2   0   2   0   0   0   0   2   0   2   0   2   2   2   2   2   0   0   0   2   2   2   0   2   0   2   0   0   2   0   0   0   2   0   2   0   0   0   2   0   0   0   0   2
 MK-4-10                0   2   2   2   2   2   0   2   0   0   2   0   2   0   0   2   0   0   2   0   0   2   2   0   0   2   0   0   0   0   2   2   0   0   2   0   0   0   0   0   2   0   2   2   0   2   2   0   2   0   0   2   0   0   2   2   2   0   2   2   2   2   2   0   2   0   2   0   2   0   2   0   2   0   0   0   0   0   2   2   0   0   0   2   2   2   2   2   2   2   0   0   2   0   2   2   2   0   0   2   0   2   0   2   0   2   0   2   2   0   0   0   0   0   0   0   0   0   0   2   0   2   0   0   0   0   2   2   0   2   0   2   2   0   2   0   2   0   2   0   0   0   2   2   0   2   2   0   0   0   2   0   2   0   2   2   2   0   2   0   0   0   0   2   0   2   2   2   2   2   2   2   2   0   0   2   2   2   0   2   0   2   0   0   2   0   0   0   2   0   2   2   0   0   2   0   0   0   0   2
 MK-4-11                2   2   2   2   2   0   0   2   2   0   2   0   2   0   0   2   0   0   2   0   2   0   0   0   0   2   0   0   0   0   2   2   0   0   2   0   0   0   0   0   2   0   0   2   2   2   2   0   2   0   0   2   0   0   2   2   2   0   2   2   0   2   2   0   2   0   2   0   2   0   2   0   2   0   0   0   0   0   2   2   0   0   0   2   2   2   0   2   2   2   0   0   2   0   2   2   2   0   0   0   0   0   0   2   0   2   0   2   2   0   0   0   0   0   0   0   0   2   0   2   0   2   0   0   0   0   2   2   2   0   0   0   2   0   2   0   2   0   2   0   0   0   2   2   0   2   2   0   0   0   2   0   2   0   2   2   2   0   2   0   0   0   0   2   0   2   2   2   2   2   2   2   2   0   0   2   2   2   0   2   0   2   0   0   2   0   0   0   2   0   2   2   2   0   2   0   0   0   0   2
 MK-4-12                2   2   2   2   0   0   0   2   2   0   2   0   2   0   0   2   0   0   2   0   2   0   0   0   0   0   0   0   2   2   2   2   0   0   2   0   0   0   0   0   0   2   0   2   2   2   2   0   2   0   0   0   0   0   2   2   2   0   0   2   0   2   0   0   0   0   2   0   2   0   2   0   2   0   0   0   0   0   0   0   0   0   0   2   2   2   0   2   2   2   0   0   2   0   0   2   2   2   0   0   0   0   0   2   0   2   0   2   2   0   0   0   0   0   0   0   0   2   0   2   0   2   0   0   0   0   2   2   2   0   0   0   2   0   2   0   0   0   2   0   0   0   2   0   2   2   2   0   0   0   2   0   2   0   2   2   2   0   2   0   2   0   0   2   2   2   2   0   2   2   2   2   2   0   2   0   2   2   0   2   0   2   0   0   2   0   2   0   2   0   2   2   2   0   2   0   0   0   0   2
 MK-4-13                2   2   2   0   0   0   0   2   2   0   2   0   2   0   2   2   0   0   2   2   2   0   0   0   0   2   0   0   2   2   2   2   0   0   2   0   0   0   2   0   0   2   0   2   2   2   2   0   2   2   0   0   0   0   0   2   2   0   0   2   0   2   0   2   0   0   0   0   2   0   2   0   2   0   0   0   2   0   2   0   0   0   0   2   2   0   0   2   2   0   0   0   2   0   0   2   2   2   0   2   0   0   2   2   0   2   0   2   2   0   0   0   0   0   0   0   0   2   0   2   2   2   0   0   0   0   2   2   2   0   0   0   0   0   2   0   0   0   2   0   0   2   2   0   2   2   2   0   0   0   2   0   2   0   2   2   2   0   2   0   2   0   0   2   2   0   2   2   2   2   2   2   0   0   2   0   2   2   0   2   0   2   0   0   2   0   2   0   2   0   2   2   2   0   2   0   0   0   0   2
 MK-4-14                2   2   2   0   0   0   0   2   2   0   0   0   2   0   2   2   0   0   2   2   2   0   0   2   0   2   0   0   2   2   2   2   0   0   2   0   0   0   2   0   0   2   0   2   2   2   2   0   2   2   0   0   0   0   0   2   2   2   0   2   0   2   0   2   0   0   0   0   2   0   2   0   2   0   0   0   2   0   2   0   0   0   2   2   2   0   0   2   0   0   0   0   2   0   0   2   0   2   0   2   0   0   2   2   0   0   0   2   2   0   0   0   0   0   0   0   0   2   0   2   2   2   2   0   0   0   2   2   2   0   0   0   0   2   2   0   0   0   0   0   0   2   2   0   2   2   2   0   0   2   2   0   2   0   2   2   2   0   2   0   2   2   0   2   0   0   2   2   2   0   2   2   0   0   2   0   2   2   0   2   2   2   2   0   2   0   2   0   2   0   2   2   2   0   2   0   0   0   0   0
 MK-4-15                2   2   2   2   0   0   0   2   2   0   0   2   2   0   2   2   0   0   2   2   2   2   2   2   0   2   0   0   2   2   2   2   0   0   2   0   0   2   0   0   0   2   0   2   2   2   2   0   2   2   0   0   0   0   0   2   2   2   0   2   0   2   0   2   0   0   0   0   2   0   2   0   2   0   0   0   2   0   2   0   0   0   2   2   2   0   2   2   0   0   0   0   2   0   0   2   0   2   2   0   0   0   0   2   0   0   0   2   2   0   0   0   0   0   0   0   0   2   0   2   2   2   2   0   0   0   2   2   2   0   0   0   0   2   0   0   0   0   0   0   0   2   2   0   2   2   2   0   0   2   2   0   2   0   2   2   2   0   2   2   2   2   0   2   2   0   2   2   2   2   2   2   0   0   2   0   0   2   0   2   2   2   2   0   2   0   0   0   0   0   2   2   2   0   2   0   0   0   0   0
 MK-4-16                2   2   2   0   0   0   0   2   2   0   0   2   2   0   2   0   0   0   2   2   2   2   2   0   0   2   0   0   2   2   2   2   0   0   2   0   0   2   0   0   0   2   0   2   0   2   2   0   2   2   0   0   0   2   0   2   0   2   0   2   0   0   2   2   0   0   2   0   0   0   2   0   2   0   0   0   2   0   2   0   0   0   0   2   2   0   2   2   0   0   0   0   2   2   0   2   0   2   2   0   0   0   0   2   0   2   0   2   2   0   0   0   0   0   0   0   0   2   0   0   2   2   2   0   0   0   2   0   2   0   0   0   0   2   0   0   0   0   0   2   0   2   2   0   2   2   2   0   2   2   2   0   2   0   2   2   2   0   2   2   2   2   0   2   2   0   2   2   2   2   2   2   0   0   2   0   0   0   0   2   2   2   2   2   2   0   0   2   0   0   2   2   2   0   2   0   0   0   0   0
 MK-5-1                 2   2   0   0   0   0   0   0   2   2   0   0   0   0   0   0   0   2   2   0   2   0   0   2   2   2   0   0   2   0   0   0   0   0   0   0   0   0   2   0   0   0   2   2   0   0   2   0   2   0   2   2   0   2   0   0   2   2   0   0   2   2   2   2   2   2   2   0   2   0   2   2   0   2   0   2   0   2   0   0   0   0   0   2   0   0   0   2   0   0   2   0   2   2   2   2   2   2   2   0   0   0   0   0   2   0   2   0   2   2   2   2   0   0   0   0   0   2   0   0   2   2   2   0   0   0   2   0   2   0   2   0   2   2   2   0   0   0   0   2   0   2   2   0   2   0   2   2   0   0   0   0   2   0   0   0   0   2   2   0   2   0   0   2   2   2   0   0   0   0   0   2   0   2   0   2   2   2   2   2   0   0   0   2   0   2   2   2   2   0   0   2   2   0   0   2   2   0   2   0
 MK-5-2                 0   2   0   0   0   0   0   0   2   2   0   0   0   2   0   0   0   2   2   0   2   0   0   2   2   2   0   0   2   0   0   0   0   0   0   0   0   0   2   0   0   0   2   2   2   0   2   0   2   0   2   2   2   2   0   0   2   2   0   0   2   2   2   2   2   2   2   0   2   0   2   2   0   2   0   2   2   2   0   2   0   0   0   2   0   2   0   2   0   0   2   0   2   2   2   2   2   2   2   0   0   0   0   0   2   0   2   0   2   2   2   2   0   0   2   0   0   2   0   0   2   2   2   0   0   0   2   0   0   0   2   0   2   2   2   0   0   0   0   2   0   2   2   0   2   2   2   2   0   0   2   0   2   0   0   0   0   2   2   0   2   0   0   2   2   2   0   0   0   0   2   2   0   2   0   2   2   2   2   2   0   0   0   2   0   2   2   2   2   0   2   2   0   0   2   2   2   0   2   0
 MK-5-3                 0   2   0   0   2   0   0   0   2   2   0   0   0   2   0   0   0   2   2   0   2   0   0   2   2   2   0   0   2   0   0   0   0   0   0   0   0   0   2   2   0   0   2   2   2   0   2   0   2   0   2   0   0   2   0   0   0   0   0   2   2   2   2   2   2   2   2   0   2   0   2   0   0   2   0   2   2   2   0   2   0   2   0   2   0   2   0   2   0   0   2   0   2   2   2   2   2   2   2   0   0   0   0   0   2   0   2   0   0   2   2   2   0   0   2   0   2   2   0   0   2   2   2   2   0   0   2   0   0   0   2   0   2   2   2   0   0   0   0   2   0   2   2   0   2   2   0   2   0   0   2   0   2   0   0   0   0   2   2   0   2   0   0   2   2   0   0   0   0   0   2   2   0   2   0   2   2   2   2   2   0   0   0   2   0   2   2   2   2   0   2   2   0   0   2   2   2   0   2   0
 MK-5-4                 0   2   2   0   2   0   0   0   2   2   0   0   0   2   0   0   0   2   2   0   2   0   0   2   2   0   0   0   2   0   0   0   0   2   0   0   0   0   2   2   2   0   0   2   2   0   2   0   0   0   0   0   0   2   0   0   0   2   0   2   2   2   2   2   2   2   2   0   2   0   0   0   0   2   0   2   2   2   2   2   0   0   0   0   0   0   0   2   0   0   2   0   2   0   2   2   2   2   2   0   2   2   0   0   2   2   2   0   0   2   2   0   0   0   2   0   2   2   0   0   2   2   2   2   0   0   2   0   0   0   2   0   2   2   2   0   0   2   0   2   0   2   2   0   2   2   0   2   0   0   2   0   2   0   0   2   0   2   2   0   2   0   0   2   2   0   0   0   0   0   2   2   0   2   0   2   2   2   2   2   2   0   0   2   0   2   0   2   0   0   2   2   0   0   2   0   2   2   2   0
 MK-5-5                 0   2   2   0   2   0   0   0   2   2   2   0   0   2   0   0   0   2   2   0   2   0   0   0   2   0   2   0   2   0   0   0   0   2   0   0   0   0   2   2   2   0   0   2   2   0   2   0   0   0   0   0   2   2   0   0   0   2   2   2   2   2   2   2   2   2   2   0   0   0   0   0   0   2   0   2   2   2   2   0   0   0   0   2   0   0   2   2   0   0   0   0   2   0   2   2   2   2   0   2   2   2   2   0   2   2   2   0   0   2   2   0   0   0   2   0   2   2   0   0   2   2   2   2   0   0   2   0   0   0   2   0   2   2   2   0   0   2   0   2   0   2   2   0   2   2   0   2   0   0   2   0   2   0   0   2   0   2   2   0   2   0   0   2   2   0   0   0   0   0   0   2   0   2   0   2   2   2   2   2   2   0   0   2   2   2   0   2   0   0   2   2   0   0   2   0   0   2   0   0
 MK-5-6                 0   2   2   0   2   0   0   0   0   2   0   0   0   2   0   0   0   2   0   0   2   0   0   0   2   2   2   0   2   0   0   0   0   2   0   0   0   0   2   2   2   0   0   2   2   0   2   0   0   0   0   0   2   2   0   0   0   2   2   2   2   2   2   2   2   2   2   0   2   0   0   0   0   2   0   2   0   2   2   0   0   0   0   2   0   2   2   2   2   2   0   0   2   0   2   2   2   2   0   2   2   2   2   0   2   2   2   0   2   2   2   0   0   0   2   0   2   0   0   2   2   2   2   2   0   0   2   0   0   0   2   0   2   2   2   0   2   2   0   2   0   2   2   0   2   2   0   2   0   0   2   0   0   0   0   2   0   0   2   0   2   0   0   2   2   0   0   0   0   0   0   2   0   2   0   2   0   2   0   2   2   0   0   2   2   2   0   2   0   0   2   2   0   0   2   0   0   2   2   2
 MK-5-7                 0   2   2   0   2   0   0   0   0   0   0   2   0   2   2   0   0   2   0   0   2   0   0   0   2   2   2   0   2   0   0   0   0   2   0   0   0   0   2   2   2   0   0   2   2   0   2   0   0   0   0   0   2   2   0   2   0   0   2   2   2   2   2   2   2   0   0   0   2   0   0   0   0   2   0   2   0   2   2   0   0   0   0   2   0   2   2   2   2   2   2   0   2   0   0   2   2   2   0   2   2   2   2   2   2   2   2   0   2   2   2   0   0   0   2   0   2   0   2   2   2   2   2   2   0   0   2   2   0   0   2   0   0   2   2   0   2   2   2   0   0   2   0   0   2   2   0   0   0   0   2   0   0   0   2   2   0   0   2   0   2   0   0   2   2   0   0   0   0   0   0   2   0   2   0   2   0   2   0   2   2   2   0   0   2   2   0   2   0   0   2   2   0   0   2   0   0   2   2   2
 MK-5-8                 0   2   2   0   2   0   0   0   0   0   0   0   0   2   2   0   0   2   0   0   2   0   0   0   2   2   0   0   2   0   0   0   0   2   0   0   0   0   2   2   2   0   0   2   2   0   2   0   0   0   0   0   2   2   0   2   0   0   2   2   0   2   2   2   2   0   0   0   2   0   0   0   0   2   0   2   0   2   0   2   2   0   0   2   0   2   2   2   2   2   2   0   2   0   2   2   2   2   2   2   2   2   2   2   2   2   2   0   2   0   2   0   0   0   2   2   0   0   2   2   0   0   2   2   0   0   0   2   0   0   2   0   0   2   2   0   2   2   2   0   0   2   0   0   2   2   0   0   0   0   2   0   0   0   2   2   0   0   2   2   2   0   0   2   2   0   0   0   0   0   0   2   0   2   0   2   0   2   2   2   2   2   0   0   2   2   0   0   0   0   0   2   0   0   2   0   0   2   2   2
 MK-5-9                 0   2   0   0   2   2   0   0   0   0   0   2   0   2   2   0   0   0   0   0   2   0   0   0   2   2   0   0   2   0   0   0   2   2   0   0   0   0   2   2   2   0   2   2   2   2   2   0   0   0   0   0   2   2   0   2   0   0   2   2   0   2   2   2   2   0   2   0   2   0   0   0   0   2   0   2   0   2   2   2   2   0   0   2   0   2   2   2   2   2   2   0   0   0   2   2   2   2   2   2   2   0   2   2   2   0   2   0   2   0   2   0   0   0   2   2   0   0   2   2   0   0   2   2   2   0   0   2   0   0   2   0   0   2   2   0   0   2   2   0   0   2   0   0   2   2   0   2   0   2   2   0   0   0   0   2   0   0   2   2   2   0   2   2   2   2   0   0   0   0   0   2   0   2   0   0   0   2   2   2   0   2   0   0   0   2   0   0   0   0   0   2   0   2   2   0   0   2   2   2
 MK-5-10                0   2   0   0   2   2   0   0   0   0   0   2   0   2   2   0   0   0   0   0   2   2   0   0   2   0   0   0   2   0   0   0   2   2   0   0   0   2   2   2   2   2   2   2   2   2   0   0   0   0   0   0   2   2   0   2   0   0   2   0   0   2   2   2   2   0   2   0   2   0   0   0   0   0   0   2   0   2   2   2   2   0   0   2   0   2   2   2   2   2   2   0   0   0   2   2   2   2   2   2   2   0   2   2   2   0   2   2   2   0   0   0   0   0   2   2   2   0   2   2   0   0   2   2   2   0   0   2   0   0   2   0   0   2   2   0   0   2   2   0   0   2   2   0   2   2   0   2   0   2   2   0   0   0   0   2   0   0   2   2   2   2   2   0   2   2   0   0   0   0   0   2   0   2   0   0   0   2   2   2   0   2   0   0   0   2   0   0   0   0   0   2   0   2   2   0   0   2   2   2
 MK-5-11                0   2   0   0   2   2   2   0   0   0   0   2   0   2   2   0   0   0   0   2   2   2   0   0   2   0   0   0   2   0   0   0   2   2   0   0   0   2   2   2   2   2   2   2   2   2   0   0   0   0   0   0   2   2   0   2   0   0   2   0   0   2   2   2   0   0   2   0   2   0   0   0   0   0   0   2   2   2   2   0   2   2   0   2   0   2   2   2   2   2   2   0   0   0   2   2   2   2   2   0   2   0   2   0   0   0   2   0   2   0   0   0   0   0   2   2   2   0   2   2   0   0   0   2   2   0   0   2   0   2   2   0   2   2   2   0   0   2   0   0   0   2   2   0   2   2   0   2   0   2   2   2   0   0   0   2   0   0   2   2   0   2   2   2   2   2   0   0   0   0   0   2   0   2   0   0   0   2   2   2   0   2   0   0   0   0   0   0   0   0   0   2   0   2   2   0   2   2   2   2
 MK-5-12                0   2   0   0   2   2   0   0   0   2   2   2   0   2   2   2   0   0   0   2   2   2   0   0   2   0   0   2   2   0   2   0   2   0   0   0   0   2   0   2   2   2   2   2   2   0   0   2   0   0   0   0   2   2   0   2   0   0   2   2   0   2   2   2   0   0   2   0   2   0   0   0   0   0   0   2   2   2   0   0   0   2   0   2   2   0   2   2   2   2   2   0   0   0   2   2   2   2   2   0   0   0   0   0   0   0   2   0   2   0   0   2   0   0   2   2   2   0   2   2   0   0   0   2   2   2   0   2   0   2   2   0   2   2   2   0   0   2   0   0   0   0   2   0   2   2   0   2   0   2   2   2   0   2   0   2   0   0   2   2   0   2   0   2   2   2   0   0   0   0   2   2   0   2   0   0   0   2   2   2   0   2   0   0   0   0   0   0   0   0   0   0   0   2   2   0   2   2   2   2
 MK-5-13                0   2   0   0   2   2   0   2   2   0   2   2   0   2   2   2   0   0   0   2   2   2   0   0   2   0   0   2   2   2   2   0   2   0   0   0   0   2   0   2   2   0   2   2   2   0   0   2   2   0   0   0   2   2   0   2   0   0   2   2   0   2   0   2   0   0   2   0   2   0   0   0   0   0   0   2   0   2   0   2   0   0   2   2   2   0   2   2   0   2   2   0   0   0   2   2   2   2   0   0   2   0   0   0   0   0   2   0   2   0   0   2   0   0   2   2   0   0   2   2   0   0   0   2   2   2   0   2   0   2   2   0   2   2   2   2   0   2   0   0   0   0   2   0   2   2   2   2   0   2   2   2   0   2   0   2   0   0   0   2   0   2   0   2   2   0   0   2   0   2   2   2   0   2   0   0   0   2   2   2   0   0   0   0   0   0   0   0   0   0   0   0   0   2   2   0   2   2   2   2
 MK-5-14                0   2   0   0   2   2   0   0   2   0   2   2   0   2   2   2   0   0   0   2   2   2   0   0   0   0   0   2   0   2   2   0   2   0   0   0   0   2   2   2   2   0   2   2   2   0   0   2   2   0   0   0   2   0   0   2   0   0   2   0   0   0   0   2   0   0   2   2   2   0   0   0   0   0   0   2   2   2   0   2   0   0   2   2   2   0   2   2   0   2   0   0   0   0   0   2   2   2   2   2   2   0   0   0   0   0   2   0   2   0   0   2   0   0   2   2   2   2   2   2   0   0   0   2   2   2   0   2   0   2   0   0   2   2   2   2   0   2   0   0   0   2   2   2   2   2   2   2   0   2   2   2   0   2   0   2   0   2   0   2   0   2   0   0   2   0   0   2   0   0   2   2   0   2   0   0   0   2   2   0   0   0   0   0   0   0   0   0   0   0   0   0   0   2   2   0   2   2   0   2
 MK-5-15                0   2   0   0   2   0   0   0   2   0   2   2   0   2   2   2   0   0   0   2   2   2   0   0   2   0   2   2   0   2   2   0   2   0   0   0   0   2   2   2   2   0   2   0   2   0   0   2   2   0   2   0   0   0   0   2   0   2   2   0   0   0   0   2   0   2   2   2   2   0   0   0   0   0   0   2   2   2   0   2   0   0   0   2   2   0   2   2   0   2   0   0   2   0   2   2   0   2   2   2   0   0   0   0   0   0   2   0   2   0   2   2   0   0   2   0   0   2   2   2   0   0   0   0   0   2   0   2   0   2   0   0   2   2   0   0   0   2   0   0   0   2   2   2   2   2   2   2   0   2   2   2   0   2   2   2   0   2   0   0   0   2   0   0   2   2   0   2   0   0   2   2   0   2   0   0   0   2   2   0   0   2   0   0   0   0   0   0   0   0   0   0   0   2   2   0   2   2   0   2
 MK-5-16                2   2   0   0   0   0   0   0   2   0   2   2   0   2   2   2   0   0   0   2   2   2   0   0   2   0   2   2   0   2   2   0   2   0   0   0   0   2   2   2   2   0   2   0   2   0   0   2   2   0   2   0   0   0   0   2   0   2   2   0   0   0   2   2   0   2   2   2   2   0   0   0   0   0   0   2   2   2   0   2   0   0   0   2   2   0   2   2   0   2   0   0   2   0   2   2   2   2   2   2   0   0   0   0   0   0   2   0   2   0   2   2   0   0   2   0   0   2   2   2   0   0   0   0   0   2   0   2   0   2   0   0   2   2   0   0   0   2   0   0   0   2   2   2   2   2   2   2   0   2   2   2   0   2   2   2   0   2   0   2   0   2   0   0   2   2   0   2   0   0   2   2   0   2   0   0   0   2   0   0   0   2   0   0   0   0   0   0   2   0   0   0   0   2   2   0   2   2   0   2
 MK-6-1                 0   2   0   0   2   0   2   2   0   0   0   0   2   0   0   0   0   2   0   2   2   0   2   0   2   2   2   0   2   0   2   0   2   2   0   2   2   2   2   0   2   2   0   0   2   0   2   2   2   0   2   2   2   2   2   2   2   2   0   0   0   0   2   2   0   0   2   0   0   2   0   0   0   2   2   2   0   2   0   0   0   0   0   2   0   0   0   0   0   2   2   0   0   0   0   0   0   0   2   0   2   0   0   2   2   0   0   0   2   0   2   2   2   2   2   2   0   2   2   2   2   0   2   2   0   2   0   0   2   0   2   2   2   0   2   2   0   0   0   0   2   0   0   2   2   0   2   2   2   0   0   2   2   0   2   2   2   2   0   2   0   0   0   0   2   2   0   0   2   2   2   0   0   2   2   2   2   2   2   0   2   2   0   0   2   2   0   2   0   2   0   0   0   0   2   2   0   2   0   0
 MK-6-2                 0   2   0   0   0   0   2   2   0   0   0   0   0   2   0   0   0   2   0   2   2   0   0   0   2   2   2   0   2   0   2   0   2   2   0   2   0   2   2   0   2   2   0   0   2   0   2   2   2   0   2   2   2   2   2   2   2   2   0   0   0   0   2   2   0   0   2   0   0   2   0   0   0   2   2   2   0   2   0   0   0   0   0   2   0   0   0   0   0   2   2   0   0   0   0   0   0   0   2   0   2   0   2   2   2   0   0   0   2   0   2   2   2   0   2   0   0   2   2   2   2   0   2   2   0   2   2   2   2   0   2   0   2   0   2   2   0   0   0   0   2   0   0   2   0   0   2   2   2   2   0   2   0   0   2   2   2   2   0   2   0   0   0   0   2   2   2   0   0   2   2   0   0   0   2   2   2   2   2   0   2   2   0   0   2   2   0   0   0   2   0   0   0   0   2   2   0   2   0   0
 MK-6-3                 0   2   0   0   0   0   2   2   0   0   0   0   0   2   0   0   0   0   0   2   2   0   0   0   2   2   2   0   2   0   2   2   2   2   0   2   0   2   2   0   2   2   2   0   2   0   2   2   2   2   2   2   2   2   2   2   2   2   0   0   0   0   2   2   0   0   2   0   0   2   0   0   0   2   2   2   0   2   0   0   2   0   0   2   0   0   0   0   0   2   2   0   0   0   0   0   0   0   2   0   2   0   2   2   2   0   0   0   0   2   2   2   2   0   2   0   0   2   2   2   2   0   2   2   0   2   2   2   2   0   2   0   2   2   2   2   0   0   0   0   2   0   0   2   0   0   2   2   2   0   2   2   0   0   2   2   2   2   2   2   2   0   0   0   2   2   2   0   0   2   2   0   2   0   2   2   2   0   2   0   0   2   2   0   2   2   0   0   0   2   0   0   0   0   2   2   0   2   0   0
 MK-6-4                 0   0   0   0   0   0   2   2   0   0   2   0   0   2   0   0   0   0   0   2   2   0   0   0   2   2   2   0   2   0   2   2   2   0   0   2   0   2   2   2   2   2   2   0   0   0   2   2   2   2   2   2   2   2   2   2   2   2   0   0   0   0   2   2   0   2   2   0   0   2   0   0   0   2   2   2   2   0   0   0   2   0   0   2   0   0   0   0   0   2   2   0   0   0   0   0   0   0   2   0   2   0   2   2   2   0   0   0   0   2   2   2   2   0   2   0   0   2   2   2   2   0   2   0   0   2   2   0   0   0   2   0   2   0   2   0   0   0   0   0   2   0   0   2   0   0   2   0   2   2   2   2   0   0   2   0   2   0   2   2   2   0   0   2   2   2   0   0   0   2   2   0   2   0   2   2   2   0   2   0   2   2   2   2   2   0   0   0   0   2   0   2   2   0   2   2   0   2   0   0
 MK-6-5                 0   0   0   0   0   0   2   2   0   2   2   0   0   2   0   0   0   0   0   2   2   0   0   0   2   0   2   0   0   0   2   2   0   0   0   0   0   2   2   2   2   2   2   0   0   0   2   2   0   2   2   2   2   0   2   2   0   2   0   0   0   0   2   0   0   0   2   0   0   2   0   0   0   0   2   2   0   0   0   0   2   0   0   2   0   0   0   0   0   2   2   0   0   0   0   0   0   0   2   0   2   0   2   2   2   0   0   0   0   2   0   2   2   0   2   0   0   2   2   2   2   0   0   0   2   2   2   0   0   0   2   0   2   0   2   2   0   0   0   0   2   0   0   0   2   0   2   0   2   2   2   2   0   2   2   0   2   0   2   2   0   0   0   2   2   2   0   2   0   2   2   0   2   0   2   2   2   0   2   0   2   0   2   2   2   0   0   0   0   2   2   2   2   0   0   2   0   0   2   2
 MK-6-6                 0   0   0   0   0   0   2   2   0   2   2   0   0   2   0   0   0   0   0   2   2   0   0   0   2   0   2   0   2   0   2   2   0   0   0   0   0   2   0   2   0   2   2   0   0   0   2   2   0   2   2   2   2   0   2   2   0   2   0   0   0   0   2   0   0   0   2   0   0   2   0   0   0   0   2   2   0   0   0   0   2   0   0   2   0   0   0   0   0   2   2   2   0   0   0   0   0   0   2   0   2   0   2   2   2   0   0   2   0   2   0   2   2   0   2   0   2   2   2   2   2   0   0   0   2   2   2   0   0   0   2   0   0   0   2   2   0   0   0   0   2   0   0   0   2   0   2   0   2   2   2   2   0   2   2   0   2   0   2   2   2   0   0   2   2   2   0   2   0   2   2   0   2   0   2   0   2   0   2   0   2   0   2   2   2   0   0   0   0   2   2   2   2   0   0   2   0   0   2   2
 MK-6-7                 0   0   2   2   0   0   2   2   0   2   0   0   2   2   0   0   0   0   0   2   2   0   0   0   2   0   2   0   2   0   0   2   0   0   0   0   0   2   0   2   0   2   2   0   0   0   2   2   0   2   2   2   2   0   2   2   2   2   0   0   0   0   2   0   0   0   2   0   0   2   2   0   0   0   2   2   0   0   2   2   2   0   0   2   0   0   0   2   0   2   0   2   0   0   0   0   0   0   2   0   0   0   2   2   2   0   0   0   0   2   0   2   2   0   2   0   2   2   2   2   2   0   0   0   2   2   2   0   0   0   2   0   0   0   0   2   0   2   0   0   0   0   0   0   2   0   2   0   0   2   2   2   0   2   2   0   2   0   2   2   2   0   2   2   2   2   0   2   0   2   2   2   2   0   2   0   0   0   2   0   2   0   2   2   2   0   0   0   0   2   2   2   2   0   2   2   0   0   2   2
 MK-6-8                 0   0   2   2   0   0   2   2   0   2   0   0   2   2   0   0   0   0   0   2   2   0   0   2   2   0   2   0   2   2   0   2   0   0   0   0   0   2   0   2   0   2   2   0   0   0   2   0   0   2   2   2   2   0   2   2   2   0   0   0   0   0   2   0   0   0   2   2   0   2   2   0   0   0   2   2   0   0   2   2   2   0   0   2   0   0   0   2   0   2   0   2   0   0   0   0   2   0   2   0   0   0   2   2   2   0   0   0   0   2   0   2   2   0   2   0   2   2   2   2   2   2   0   2   2   2   2   0   0   0   2   0   0   0   0   2   0   2   2   0   0   0   0   0   0   0   2   0   0   2   2   2   0   2   2   0   2   0   2   0   2   0   2   2   2   2   0   2   0   2   0   2   2   0   2   0   0   0   2   0   0   0   2   2   2   0   0   0   0   2   2   2   0   0   2   2   0   0   2   0
 MK-6-9                 0   0   2   2   0   0   0   2   0   2   0   0   2   2   0   0   0   0   0   2   2   0   0   2   2   0   2   0   2   2   2   2   0   0   0   0   2   2   0   2   0   2   2   2   0   0   2   0   0   2   2   2   2   0   2   2   0   0   0   0   0   0   2   0   0   0   2   2   0   2   2   0   0   0   2   2   0   0   2   2   2   2   0   2   0   0   0   0   0   2   0   2   2   0   0   0   0   0   2   0   0   0   2   0   2   0   0   0   0   2   0   2   2   0   2   2   0   2   2   2   2   2   0   2   2   2   2   0   0   0   2   0   0   0   0   2   0   2   2   0   2   0   2   0   0   0   2   0   0   2   2   2   0   2   2   0   2   2   2   0   2   0   2   2   2   2   2   2   0   2   0   2   2   0   2   0   0   0   2   0   0   0   2   2   2   0   0   0   0   2   2   2   0   0   2   2   0   0   2   2
 MK-6-10                0   0   2   2   0   0   0   2   0   2   0   0   2   2   0   0   0   0   2   2   2   0   0   2   2   0   2   0   2   2   2   2   0   0   0   0   0   0   0   2   0   2   2   2   0   0   2   2   0   2   0   2   2   0   2   2   0   0   0   0   0   0   2   0   0   0   2   2   0   2   2   0   0   0   2   0   0   0   2   2   2   2   0   2   0   0   0   0   0   2   0   2   2   0   0   2   2   0   0   0   2   0   2   0   2   0   0   0   0   2   2   2   2   0   2   2   2   2   2   2   2   2   0   2   0   2   2   0   0   0   2   0   2   0   0   2   2   2   2   0   2   0   2   0   0   0   2   0   0   2   2   2   2   2   2   0   2   2   2   0   2   0   2   2   2   2   2   2   0   2   0   2   2   2   2   0   0   0   2   0   2   0   0   2   2   0   0   0   0   2   2   2   0   0   2   2   0   0   2   2
 MK-6-11                2   0   2   2   0   0   0   2   0   2   0   0   2   0   0   0   0   0   0   2   2   0   0   2   2   0   2   0   2   2   2   2   0   0   0   0   0   0   0   2   0   2   0   2   0   0   0   2   0   2   0   2   2   0   2   2   2   0   0   2   2   0   2   2   0   0   2   2   0   2   2   0   0   0   2   0   0   0   2   2   2   2   0   2   0   0   0   0   0   2   0   2   0   0   0   2   0   0   0   0   2   0   2   0   2   0   0   0   0   2   2   2   2   0   2   2   2   2   2   2   0   2   0   2   0   0   2   0   0   0   2   0   2   2   0   2   0   2   2   0   2   0   2   0   2   0   2   0   0   2   2   2   2   2   2   0   2   0   2   0   2   2   2   2   2   2   2   2   0   2   2   2   2   0   2   0   0   0   2   0   2   0   2   2   2   0   0   0   0   2   2   2   0   0   2   2   0   0   2   2
 MK-6-12                2   0   2   2   0   0   0   2   0   2   0   0   2   0   0   2   0   0   0   2   2   0   0   2   2   2   2   0   2   2   2   2   0   0   0   0   0   0   2   2   0   0   0   2   0   0   0   2   0   2   0   2   2   0   2   2   2   0   0   0   2   0   2   2   0   0   2   2   0   2   2   0   0   2   0   2   0   0   2   2   2   2   0   2   0   0   0   0   0   2   0   2   0   0   0   2   0   0   2   0   2   0   2   0   2   0   0   0   0   2   2   2   0   0   2   2   0   2   2   2   0   2   0   2   2   0   2   0   0   0   2   0   2   2   0   2   0   2   2   0   2   0   2   0   2   0   2   0   0   2   2   2   2   0   2   0   2   2   2   0   2   2   2   2   2   2   2   2   0   2   2   0   2   0   2   0   0   0   2   0   2   2   2   2   2   0   2   0   0   2   2   2   0   0   2   2   0   0   2   2
 MK-6-13                2   0   2   2   2   0   0   2   0   2   0   0   2   2   0   0   0   0   0   2   2   0   0   2   2   2   2   0   0   2   0   2   0   0   0   0   0   0   2   2   0   0   0   2   0   0   0   2   0   2   0   2   2   2   2   2   2   2   0   0   2   0   2   2   0   2   2   2   0   2   2   2   0   2   0   2   0   0   2   0   2   2   0   2   0   0   0   0   0   2   0   2   0   0   0   2   0   0   2   0   2   0   2   0   2   0   2   0   0   2   0   2   0   0   2   2   0   2   2   2   0   2   0   2   0   0   2   0   0   0   2   0   2   0   0   2   0   2   2   0   2   0   2   0   2   0   2   0   0   2   2   2   2   0   2   0   2   2   2   0   2   2   2   2   2   2   2   2   0   0   2   0   2   0   2   0   0   0   2   0   2   2   2   2   0   0   2   2   0   2   2   2   0   0   2   2   0   0   2   2
 MK-6-14                2   0   2   0   2   2   0   2   0   2   0   0   2   2   0   0   0   0   0   2   0   0   0   2   0   2   2   0   0   2   0   2   0   0   0   0   0   0   2   2   0   0   0   2   0   0   0   2   0   2   0   2   2   2   2   2   2   2   0   0   2   0   2   2   2   2   2   2   0   2   2   2   0   2   0   2   2   0   2   0   2   2   0   2   0   0   0   0   0   2   0   2   0   2   0   2   0   0   2   0   2   2   2   0   2   0   2   0   0   2   0   2   0   0   2   2   0   2   2   2   2   2   0   2   0   0   2   0   0   0   0   2   2   0   0   2   0   2   2   0   2   0   2   0   2   0   2   0   0   2   2   2   2   2   2   0   2   2   2   0   2   2   2   2   2   2   2   2   0   0   2   2   2   0   2   0   0   0   2   0   2   2   2   2   0   0   2   2   0   2   2   2   0   0   2   2   0   0   2   2
 MK-6-15                2   0   2   0   2   2   0   2   0   2   0   0   2   2   0   0   0   0   0   2   0   0   0   2   0   0   2   0   0   2   0   2   0   2   0   0   0   0   2   2   0   0   0   2   0   0   0   2   2   2   0   2   2   2   2   2   2   2   0   0   2   0   0   2   2   2   2   2   0   2   2   2   0   2   0   2   2   0   2   0   2   2   2   2   0   0   0   0   0   2   0   2   0   2   0   2   0   0   2   0   2   2   2   0   2   0   2   2   0   2   0   2   0   2   2   2   0   2   2   2   2   2   0   2   0   0   2   0   0   2   0   2   2   0   0   2   0   2   2   0   2   0   2   0   2   0   2   0   0   2   2   2   2   2   2   0   2   2   2   0   2   2   2   2   2   2   2   2   0   0   2   2   2   0   2   0   0   0   2   0   2   2   2   2   0   0   2   2   0   2   2   0   0   0   2   2   0   2   2   2
 MK-6-16                2   0   2   0   2   2   0   2   0   2   0   0   2   2   0   0   0   0   2   2   0   2   0   2   0   0   2   0   0   2   0   2   0   2   0   0   0   0   2   2   2   0   0   2   0   0   0   2   0   2   0   2   2   0   2   2   2   0   0   0   2   0   0   2   2   2   2   2   0   2   2   0   0   2   0   2   2   0   2   0   2   2   2   2   0   0   0   0   0   2   0   2   0   2   0   2   0   0   2   0   2   2   2   0   2   0   2   2   0   2   0   2   0   2   2   2   0   2   2   2   2   2   0   2   0   0   2   0   0   2   0   2   2   2   0   2   0   2   2   0   2   0   2   0   2   0   2   2   0   2   2   2   2   2   2   0   2   2   2   0   2   2   2   2   2   2   2   2   0   0   2   2   2   0   2   0   0   0   0   0   2   2   2   2   0   0   2   2   0   2   2   0   0   2   2   0   0   2   2   2
 
!****************************************** Phenotypic Data **********************************************************
!-100.0 is resevred for missing phenotype
SimulatedTrait1         9.7749   10.7417   10.2862    9.5211    8.7144   11.7923    8.1808    9.1945   11.9745   10.8795   11.4543    8.1318    6.0849    9.2160   10.6489   10.3939    8.5345    9.5139   11.6618   10.9771   11.4635    9.8928    9.7581   11.0514   11.9011   10.6795    9.0569    9.5824   11.4691    9.1631    9.9629    9.2067    8.9150    8.9166   10.3577    8.4793    7.9585    9.4900   10.3533    8.8326   11.1258    6.9591   10.7600   10.6659   11.3750    9.6586   12.2376    6.8702    9.1498   11.6122    9.0368   10.8033   11.7399   11.5500   10.1203    6.2526    7.3861    8.9310   13.1925   10.0658    9.8332   11.3661   10.5660    9.7939    9.8019    8.4582   11.0297    8.4682   10.9706   10.6404   11.1091    7.2014    6.5823   12.5263   11.4695   11.2561   10.1912   10.4537   10.2641   10.1523    9.1624    9.3749    7.6102    9.7311    7.2119    8.2339    8.1416   11.8170    9.8260    8.7504   10.6866    9.9055   11.0143    8.5493   13.7987    9.4108   11.3057    9.6613    9.8506   13.1814   10.7021    9.3797    8.7688    8.4494   11.0005   11.9506   10.3782    8.5478    9.2037    9.3226   13.1723    9.4092    8.1201    8.3734   12.6656    8.5210   11.1499   10.6205    9.6752    8.5204   10.0474    8.7809   11.4433   10.0666    8.3557    9.8486   12.4437   12.8930    9.7379    9.3158   10.9439    7.2560    9.3200   11.0968   12.5030    8.1907   11.0122   11.1185    8.6627   12.4448    7.9339   11.2272   10.5597    8.6344    9.5468   11.1797   10.7008   12.1013    8.3246    9.2504    9.4693    8.1544   12.3264    9.8620   12.2129   10.9818   11.0318   12.3769   11.5899    8.3780   11.9734    8.2307    8.8490   10.6555   10.2105   10.3679   10.3389   10.3417   10.2011    8.3141   10.3938   10.2469    8.9899   12.1170    8.5802    8.4456   11.5752   12.3123   11.1909   10.1416   11.1725    9.5104    9.7842   10.6091    8.4749   10.4597   10.2039   11.5827   11.2043    9.6092   10.9690    8.1174    8.4902    8.7806   10.0085   10.3422    8.9208    9.1590    8.5727    8.6698
SimulatedTrait2        13.9501   16.3591   16.0890   13.8906   15.5804   15.8715   13.5442   13.8659   17.9238   14.3567   16.1571   14.0917   14.4765   12.5475   12.9062   13.5979   11.7249   14.4943   15.0430   14.3308   15.2169   13.8583   13.3131   14.4382   14.4887   14.0618   13.8477   12.4163   17.4147   17.0593   15.0180   13.8978   14.7821   16.2726   13.4273   13.8841   13.0885   14.3906   14.9957   17.5359   16.6755   16.5158   16.2412   14.5272   19.1237   15.5234   14.9125   16.8233   13.4635   16.2386   15.7955   14.0132   17.1153   16.2282   13.5054   15.1634   14.0863   14.8846   16.7796   17.5072   15.3383   16.1941   16.7900   17.0780   15.5033   14.8028   13.0959   14.1874   14.4298   12.3523   15.1501   13.7726   14.1767   13.6349   16.4658   14.2598   12.7509   13.0822   17.6687   15.2964   15.8668   15.8558   15.2506   14.6931   14.8410   13.6072   12.9972   14.4138   14.2741   14.6594   13.5523   15.9850   14.8097   14.8641   17.3778   12.8860   14.2892   16.4127   15.2476   15.5083   14.8803   16.3097   15.0887   13.1790   17.5832   15.7100   14.2288   13.9205   17.0556   15.8161   15.5224   15.1732   14.7621   14.6734   16.0211   14.3570   14.6291   14.6316   15.0248   15.2797   14.2651   12.7662   16.6203   18.0547   17.6654   13.3555   16.7871   15.2378   11.9140   15.2707   17.4303   15.4321   14.4010   13.6184   18.1694   15.0170   14.3057   15.7359   14.5246   14.8585   15.2019   14.3603   15.3591   16.8763   15.8892   12.8072   14.8643   15.3217   13.8946   16.7964   15.9083   14.6340   14.6620   14.4253   15.0382   13.6209   12.9143   16.2494   15.5887   14.7202   15.5722   12.2901   12.5254   14.2373   14.4985   13.5695   16.6955   17.4824   13.6623   14.0565   15.8345   15.7092   13.6184   15.5074   13.3349   15.5225   17.0642   15.4910   16.5966   16.3421   14.4649   15.0123   15.2688   17.7771   12.5070   17.1690   16.5551   13.7520   13.4007   12.8751   17.3783   16.7842   16.0009   12.6872   14.8306   17.5196   13.5807   16.7385   16.5160   13.3314
 
