# Supplementary material for: Inclusive Composite Interval Mapping of QTL by Environment Interactions in Biparental Populations
Source: PLoS One. 2015 Jul 10;10(7):e0132414. doi: 10.1371/journal.pone.0132414 (PMC4498613; doi:10.1371/journal.pone.0132414)
Supplement: S3 File — (ZIP) [file pone.0132414.s003.zip › Simulation for unliked model/Simulated popualtions/run_00050.met]

!**********************Note: lines staring with "!" are remarks and will be ignored in the program********************
!*********************************General Information**********************************
!Assuming F1 = P1 x P2, populations available in QTL IciMapping are: 
!  1, P1BC1F1 = P1 x F1, the first backcrossing where P1 is used as the recurrent parent;
!  2, P2BC1F1 = P2 x F1, the first backcrossing where P2 is used as the recurrent parent;
!  3, F1DH, F1-derived doubled haploids; 
!  4, RIL or F1RIL, recombination inbred lines through the repeated selfing of F1;
!  5, P1BC1RIL, recombination inbred lines through the repeated selfing of P1BC1F1;
!  6, P2BC1RIL, recombination inbred lines through the repeated selfing of P2BC1F1;
!  7, F2, the selfing generation of F1;
!  8, F3, the selfing generation of F2;
!  9, P1BC2F1, the second backcrossing where P1 is used as the recurrent parent; 
! 10, P2BC2F1, the second backcrossing where P2 is used as the recurrent parent;
! 11, P1BC2RIL, recombination inred lines through the repeated selfing of P1BC2F1; 
! 12, P2BC2RIL, recombination inred lines through the repeated selfing of P2BC2F1; 
! 13, P1BC1F2, the selfing generation of P1BC1F1; 
! 14, P2BC1F2, the selfing generation of P2BC1F1; 
! 15, P1BC2F2, the selfing generation of P1BC2F1; 
! 16, P2BC2F2, the selfing generation of P2BC2F1; 
! 17, P1BC1DH, P1BC1F1-derived doubled haploids; 
! 18, P2BC1DH, P2BC1F1-derived doubled haploids; 
! 19, P1BC2DH, P1BC2F1-derived doubled haploids; 
! 20, P2BC2DH, P2BC2F1-derived doubled haploids; 
   3      !Mapping Population (see remarks above)
   2      !Mapping Function (1 for Kosambi; 2 for Haldane; 3 for Morgan)
   2      !Marker Space Type (1 for intervals; 2 for positions)
   1      !Marker Space Unit(1 for centiMorgans; 2 for Morgan)
   6      !Number of Chromosomes (or Linkage Groups)
 200      !Size of the mapping population
   2      !Number of environments
 
!***************************************** Chromosomes and Linkage Maps **********************************************
!Chromosome                 NumMarkers
-CH1                        16
-CH2                        16
-CH3                        16
-CH4                        16
-CH5                        16
-CH6                        16
!Linkage map (Marker name followed by position or the interval length)
 MK-1-1                1     0.000
 MK-1-2                1    10.000
 MK-1-3                1    20.000
 MK-1-4                1    30.000
 MK-1-5                1    40.000
 MK-1-6                1    50.000
 MK-1-7                1    60.000
 MK-1-8                1    70.000
 MK-1-9                1    80.000
 MK-1-10               1    90.000
 MK-1-11               1   100.000
 MK-1-12               1   110.000
 MK-1-13               1   120.000
 MK-1-14               1   130.000
 MK-1-15               1   140.000
 MK-1-16               1   150.000
 MK-2-1                2     0.000
 MK-2-2                2    10.000
 MK-2-3                2    20.000
 MK-2-4                2    30.000
 MK-2-5                2    40.000
 MK-2-6                2    50.000
 MK-2-7                2    60.000
 MK-2-8                2    70.000
 MK-2-9                2    80.000
 MK-2-10               2    90.000
 MK-2-11               2   100.000
 MK-2-12               2   110.000
 MK-2-13               2   120.000
 MK-2-14               2   130.000
 MK-2-15               2   140.000
 MK-2-16               2   150.000
 MK-3-1                3     0.000
 MK-3-2                3    10.000
 MK-3-3                3    20.000
 MK-3-4                3    30.000
 MK-3-5                3    40.000
 MK-3-6                3    50.000
 MK-3-7                3    60.000
 MK-3-8                3    70.000
 MK-3-9                3    80.000
 MK-3-10               3    90.000
 MK-3-11               3   100.000
 MK-3-12               3   110.000
 MK-3-13               3   120.000
 MK-3-14               3   130.000
 MK-3-15               3   140.000
 MK-3-16               3   150.000
 MK-4-1                4     0.000
 MK-4-2                4    10.000
 MK-4-3                4    20.000
 MK-4-4                4    30.000
 MK-4-5                4    40.000
 MK-4-6                4    50.000
 MK-4-7                4    60.000
 MK-4-8                4    70.000
 MK-4-9                4    80.000
 MK-4-10               4    90.000
 MK-4-11               4   100.000
 MK-4-12               4   110.000
 MK-4-13               4   120.000
 MK-4-14               4   130.000
 MK-4-15               4   140.000
 MK-4-16               4   150.000
 MK-5-1                5     0.000
 MK-5-2                5    10.000
 MK-5-3                5    20.000
 MK-5-4                5    30.000
 MK-5-5                5    40.000
 MK-5-6                5    50.000
 MK-5-7                5    60.000
 MK-5-8                5    70.000
 MK-5-9                5    80.000
 MK-5-10               5    90.000
 MK-5-11               5   100.000
 MK-5-12               5   110.000
 MK-5-13               5   120.000
 MK-5-14               5   130.000
 MK-5-15               5   140.000
 MK-5-16               5   150.000
 MK-6-1                6     0.000
 MK-6-2                6    10.000
 MK-6-3                6    20.000
 MK-6-4                6    30.000
 MK-6-5                6    40.000
 MK-6-6                6    50.000
 MK-6-7                6    60.000
 MK-6-8                6    70.000
 MK-6-9                6    80.000
 MK-6-10               6    90.000
 MK-6-11               6   100.000
 MK-6-12               6   110.000
 MK-6-13               6   120.000
 MK-6-14               6   130.000
 MK-6-15               6   140.000
 MK-6-16               6   150.000
!*********************************** Marker Types ********************************************************************
!Co-dominant marker: When heterozygote F1 is present, P1 is coded as 2, F1 is coded as 1, and P2 is coded as 0; Otherwise, P1 is coded as 2, and P2 is coded as 0. 
!Dominant marker: When heterozygote F1 is present, P1 and F1 are coded as 12, and P2 is coded as 0; Otherwise, P1 is coded as 2, and P2 is coded as 0.  
!Recessive markers: When heterozygote F1 is present, P1 is coded as 2, and F1 and P2 are coded as 10; Otherwise, P1 is coded as 2, and P2 is coded as 0. 
!Missing marker is coded as -1. 
 MK-1-1                 2   2   0   2   0   2   0   2   0   2   2   0   0   2   0   0   0   0   2   2   2   2   0   2   0   0   2   2   0   0   2   0   0   0   0   2   0   2   0   0   2   0   0   2   0   2   2   0   2   2   2   0   0   2   2   2   0   0   2   0   0   2   0   0   0   0   0   2   0   2   2   0   0   2   2   2   0   0   2   2   0   2   0   2   0   0   0   2   0   0   2   2   2   2   0   0   2   0   0   2   0   2   2   0   2   2   0   0   0   2   0   2   0   2   2   2   0   0   2   0   2   0   0   2   0   2   2   2   2   2   2   2   2   0   0   2   2   2   0   2   2   0   0   0   2   0   2   0   2   0   2   2   2   2   0   0   0   0   0   0   2   2   2   0   2   0   2   0   0   2   0   2   0   2   2   0   0   2   0   2   0   2   2   0   0   2   0   0   2   0   0   0   2   0   0   0   0   2   2   0
 MK-1-2                 2   2   0   0   0   2   0   2   0   2   2   0   2   2   0   2   0   0   2   2   2   2   0   2   0   0   2   2   0   2   2   0   0   0   0   0   0   2   0   2   2   0   2   2   0   2   2   0   2   2   2   0   0   2   2   2   0   0   2   0   0   2   0   0   0   0   0   2   0   2   2   0   0   2   2   2   0   0   2   2   0   2   0   2   0   0   0   2   2   2   2   2   2   2   0   0   2   0   0   2   0   2   2   0   2   2   0   0   0   2   2   0   0   2   2   2   0   2   2   0   2   0   0   2   0   2   0   0   2   2   2   2   2   0   0   2   2   0   0   2   2   2   2   0   0   0   2   0   2   0   2   2   2   2   0   0   0   2   0   0   2   2   2   0   2   0   2   0   0   2   0   2   0   2   2   0   0   2   0   2   2   2   2   0   0   2   0   0   2   0   0   0   2   0   0   0   0   2   2   0
 MK-1-3                 2   2   0   2   0   2   0   0   0   2   2   0   0   2   0   0   0   0   2   2   2   2   0   2   0   0   2   2   0   2   2   0   0   0   0   0   0   0   0   2   2   2   2   2   0   0   2   0   0   2   0   0   0   0   0   2   0   0   2   0   0   2   0   0   2   2   0   0   0   2   2   0   0   2   0   0   0   0   2   0   0   2   0   2   0   0   0   2   2   2   2   2   2   2   0   0   2   0   0   2   0   2   2   0   2   2   0   0   0   2   0   0   0   2   2   2   0   2   2   0   2   0   0   2   0   2   0   0   2   2   2   2   2   0   0   2   2   0   0   0   2   2   2   0   0   0   2   0   2   2   2   2   2   2   0   0   0   2   0   0   2   2   2   0   0   0   2   0   0   2   0   2   0   2   2   0   2   2   0   0   2   2   2   0   0   2   0   0   2   0   0   0   2   0   0   0   0   2   2   0
 MK-1-4                 2   2   0   2   0   2   0   0   0   2   2   0   0   2   0   0   0   0   2   2   2   2   0   2   0   0   2   2   2   2   2   0   0   0   2   2   0   0   0   2   2   2   2   2   0   0   2   0   0   2   0   0   0   0   0   2   0   0   2   0   0   2   2   0   2   2   0   0   2   2   2   0   0   2   0   0   0   0   2   0   0   2   0   2   0   0   0   2   2   2   2   2   2   2   0   0   2   0   0   2   0   2   2   0   2   2   0   0   2   2   0   0   2   2   2   2   0   2   2   0   0   0   0   2   0   2   0   0   2   2   2   2   2   0   0   2   2   0   0   0   2   2   2   0   0   0   2   0   2   0   2   2   2   2   0   0   0   2   0   0   2   2   2   0   0   0   2   0   0   2   0   2   0   2   2   0   0   2   2   0   2   2   2   0   0   2   0   0   2   0   0   0   2   0   0   0   0   2   2   0
 MK-1-5                 2   2   0   2   0   2   0   0   0   0   2   0   0   2   0   0   0   2   2   2   2   2   0   2   0   0   2   2   0   0   2   0   0   0   2   2   0   0   2   2   2   2   2   0   0   0   2   0   0   2   0   0   0   0   0   2   0   0   2   0   0   2   2   0   2   2   0   0   2   2   2   0   0   2   0   2   0   0   2   0   0   2   0   2   0   0   0   2   2   2   2   2   2   2   0   0   2   0   0   2   0   2   0   0   2   2   0   0   2   2   0   0   2   2   2   2   0   2   2   0   0   0   2   2   0   2   0   0   2   0   2   2   2   0   2   2   2   0   0   0   2   0   2   0   0   0   2   0   2   0   2   2   2   2   0   0   0   2   0   0   2   2   2   0   0   2   0   0   0   2   0   2   0   0   2   0   0   2   2   0   2   2   2   0   0   2   0   0   2   0   0   2   2   0   0   0   0   2   2   0
 MK-1-6                 2   2   0   2   0   0   0   0   0   0   2   2   0   2   2   0   0   2   2   2   2   2   0   2   0   0   2   2   0   0   2   0   0   0   2   2   0   0   2   2   2   0   2   0   0   0   2   0   0   2   0   0   0   2   0   0   0   0   0   0   0   2   2   0   2   2   0   0   2   0   2   0   0   2   0   2   0   0   2   0   0   2   0   2   0   0   0   0   2   0   2   2   2   2   0   0   2   0   0   0   0   2   0   0   2   2   0   0   2   2   0   0   2   2   2   2   0   2   2   0   0   0   0   2   2   2   0   0   2   0   2   0   2   0   2   2   2   2   0   0   2   0   2   0   0   0   2   2   2   0   2   2   2   2   0   0   0   2   0   0   2   2   0   0   0   2   0   0   0   2   0   2   0   0   2   0   0   2   2   0   0   2   2   0   0   2   0   0   2   0   2   2   0   0   2   0   0   0   0   0
 MK-1-7                 2   2   0   2   0   0   0   0   0   0   2   2   0   2   2   0   0   2   2   2   2   2   0   2   0   0   2   2   0   0   2   0   0   0   2   2   0   2   2   2   2   0   2   2   0   0   2   0   0   2   0   2   0   2   0   0   0   0   0   0   0   2   2   0   2   2   0   0   2   0   2   0   0   2   0   2   0   0   2   0   2   2   0   2   0   0   0   0   2   0   2   0   2   2   0   0   2   0   0   0   0   2   0   0   2   2   0   0   2   2   0   0   2   2   2   2   2   2   2   0   0   0   0   2   2   2   0   2   2   2   2   0   2   0   2   0   2   0   2   2   2   0   2   0   0   0   2   2   2   0   2   2   2   2   0   0   0   2   0   0   2   2   2   0   0   2   0   0   0   2   0   2   0   0   2   0   0   2   0   0   0   2   2   2   0   2   0   0   2   0   2   2   0   0   2   0   0   0   0   0
 MK-1-8                 2   2   0   2   0   2   0   0   0   0   0   2   0   2   2   0   0   2   2   2   2   2   0   2   0   0   2   2   0   0   2   0   0   0   2   2   0   2   2   2   2   0   2   2   0   0   0   0   0   0   0   2   0   2   0   0   0   0   0   0   0   2   2   0   0   2   2   0   0   0   2   0   0   2   0   2   0   0   2   0   2   2   0   2   0   2   0   0   2   0   2   0   2   2   0   0   2   2   0   0   0   2   0   0   2   2   0   0   2   2   2   0   2   2   2   2   2   2   2   2   0   0   2   2   2   2   0   0   2   2   2   2   2   0   2   0   2   0   2   2   2   2   2   0   0   0   2   2   2   0   2   2   2   2   0   0   2   0   0   0   2   2   2   0   0   2   0   0   0   0   2   2   0   0   2   0   0   2   0   0   0   2   2   2   0   2   0   0   2   0   2   2   2   0   2   0   0   0   0   0
 MK-1-9                 2   2   0   2   0   2   0   2   0   0   0   2   0   2   2   0   0   2   2   2   2   2   0   2   0   0   2   2   0   0   2   0   0   0   2   2   0   0   0   2   2   2   2   2   0   0   0   2   0   0   0   2   0   2   0   0   0   0   0   0   2   2   2   0   0   2   2   0   0   2   0   0   0   2   2   0   2   0   2   0   2   2   0   2   2   2   0   0   2   2   2   0   2   0   0   0   2   2   2   0   2   2   0   0   2   2   0   0   2   2   0   0   2   2   2   2   2   0   2   2   0   0   2   2   2   2   0   0   2   0   2   2   2   0   2   0   2   0   2   2   2   2   2   0   0   0   2   2   2   0   0   2   2   2   2   0   0   0   0   2   2   0   2   0   0   2   0   0   0   0   2   2   0   0   2   0   0   2   0   0   0   0   2   2   0   0   2   0   2   0   2   2   2   0   2   0   0   0   0   0
 MK-1-10                2   2   0   2   0   2   0   2   0   2   0   2   0   2   2   0   0   2   2   2   2   2   0   2   0   0   2   2   0   0   0   2   0   0   0   2   0   0   0   2   2   2   2   2   0   0   0   2   0   2   0   2   0   2   0   0   0   0   2   0   2   2   2   0   0   2   2   0   0   0   0   0   0   2   2   0   2   0   2   0   2   2   0   2   2   0   0   0   0   2   2   0   2   0   0   0   0   2   2   0   2   0   0   0   2   2   0   0   2   2   0   2   0   2   2   2   2   0   2   2   0   0   2   2   2   2   0   0   2   0   2   2   2   2   2   0   2   0   2   2   2   2   0   0   0   0   2   2   2   0   0   0   0   0   2   0   0   0   0   2   2   0   2   0   0   2   0   0   0   0   2   2   0   0   2   0   0   2   0   0   0   0   2   2   0   0   2   0   2   0   2   2   2   0   2   0   0   0   0   0
 MK-1-11                2   0   0   0   0   2   0   2   0   2   0   2   0   2   2   2   0   2   2   2   2   2   0   2   0   0   2   2   0   0   0   2   0   0   0   2   0   0   0   2   2   2   2   2   0   0   0   0   2   2   0   2   0   2   0   2   0   0   2   0   2   2   2   0   0   2   2   0   0   0   0   0   0   2   2   0   2   0   2   0   2   2   2   2   2   0   0   0   0   2   2   0   2   0   0   0   0   2   2   0   2   0   0   0   2   2   0   0   2   2   2   2   0   2   2   2   2   2   2   2   0   0   0   2   2   2   2   2   2   0   0   2   2   2   2   0   2   0   2   2   2   2   0   0   0   0   2   0   2   0   0   0   0   0   2   0   0   2   0   2   2   0   2   0   0   2   0   0   0   0   2   2   0   0   0   0   0   2   0   0   0   0   2   2   0   0   2   2   2   0   2   2   2   0   2   0   2   0   0   0
 MK-1-12                2   2   0   0   0   2   2   2   0   2   0   2   2   2   2   2   0   2   2   2   2   2   0   2   0   0   2   2   0   0   0   2   0   0   0   2   0   2   0   2   2   2   2   2   0   0   0   0   2   2   0   2   0   2   0   2   0   0   2   0   2   2   2   0   2   2   2   0   0   0   0   0   0   2   2   2   2   0   2   0   2   2   2   2   2   0   2   0   0   2   2   0   2   2   0   0   2   2   2   0   2   0   0   0   2   0   0   0   2   2   2   2   0   2   2   2   2   2   2   2   0   0   0   2   2   2   2   0   2   0   2   2   2   2   2   2   2   0   2   2   2   2   2   0   0   0   2   0   2   0   0   2   0   0   2   0   0   2   0   2   2   0   2   0   0   2   0   0   0   0   2   2   0   0   0   0   0   0   0   0   0   0   2   2   0   0   2   2   2   0   2   2   2   0   2   0   2   2   0   0
 MK-1-13                2   2   0   0   2   2   2   2   0   2   0   2   2   2   2   2   0   2   2   0   2   2   0   2   0   2   2   2   2   0   0   2   0   0   0   2   0   0   0   2   2   2   2   2   0   0   0   0   2   2   0   2   0   2   0   2   0   2   2   0   0   2   2   0   2   2   2   0   2   0   0   0   0   2   2   2   2   0   2   0   2   2   2   0   0   0   2   0   0   2   2   0   2   2   0   0   0   2   2   0   2   0   0   0   2   0   0   0   2   2   0   2   0   2   2   2   2   2   2   2   0   2   0   2   2   2   2   0   2   0   2   2   2   2   2   0   2   2   0   2   0   2   2   2   0   0   2   0   2   0   2   2   0   0   0   2   0   2   0   2   2   0   2   0   0   2   0   0   0   0   2   2   0   0   0   2   0   0   0   0   0   0   2   2   0   0   0   2   2   0   2   2   2   0   2   0   2   0   0   0
 MK-1-14                2   2   0   0   2   2   2   2   0   2   0   0   2   2   2   2   0   2   2   2   2   2   2   2   0   0   2   2   2   0   0   2   0   0   0   2   0   0   0   2   2   2   2   2   2   0   0   0   2   2   0   2   0   2   0   0   0   2   2   0   0   2   2   0   2   2   2   0   2   0   0   2   2   2   2   2   0   0   2   2   2   2   2   0   0   0   2   0   0   2   2   0   2   2   0   0   0   2   2   0   2   0   0   0   2   2   0   0   2   2   0   2   0   2   2   2   2   2   2   2   2   0   0   2   2   2   2   0   2   0   2   2   2   2   2   0   2   2   0   2   2   2   2   2   0   0   2   2   2   0   2   2   0   2   0   2   0   2   0   2   2   0   2   2   0   2   0   0   0   0   2   2   0   0   0   2   0   0   0   0   0   0   2   2   0   0   0   2   2   0   2   2   2   0   2   0   2   0   0   0
 MK-1-15                2   2   0   0   2   2   2   2   0   2   0   2   2   2   0   2   0   2   2   2   2   0   0   2   0   0   2   2   2   0   0   2   0   0   0   2   0   0   0   2   2   2   2   2   2   0   0   0   2   2   0   2   0   2   0   0   0   2   2   0   0   2   2   2   2   2   2   0   2   0   0   2   2   0   2   2   0   0   2   0   2   2   2   0   2   0   2   0   0   2   2   0   2   0   2   0   0   2   2   0   2   2   0   0   2   0   0   0   2   2   0   2   0   2   0   2   2   2   2   2   2   0   0   2   2   2   2   0   2   0   0   2   2   2   2   0   2   2   0   2   2   2   2   2   0   0   2   2   2   0   2   2   2   2   0   2   0   2   0   2   2   0   2   2   0   2   0   0   0   0   2   2   0   0   0   2   0   0   0   0   0   0   2   2   0   0   0   2   0   0   2   2   2   0   2   0   2   0   0   0
 MK-1-16                2   2   2   0   2   2   2   2   0   2   0   2   2   2   0   2   0   2   2   2   2   0   0   2   0   0   2   2   2   0   0   2   0   0   0   2   0   0   0   2   2   2   2   2   0   0   0   0   2   2   0   2   0   2   0   0   0   0   2   0   2   2   2   0   2   2   2   0   2   2   0   2   2   0   2   0   0   0   2   0   2   2   0   0   2   0   2   0   0   2   0   0   2   0   2   0   0   2   2   0   2   2   0   0   0   0   0   0   2   2   0   0   0   2   0   0   2   2   2   2   2   0   0   2   2   2   2   0   0   0   0   0   0   2   2   0   0   2   0   2   2   2   2   2   0   0   2   2   2   0   2   0   2   2   0   2   0   2   0   2   2   0   2   2   0   2   0   0   0   0   2   2   0   0   0   2   0   2   0   0   0   0   2   2   0   0   0   2   0   0   2   0   2   0   2   0   2   0   2   0
 MK-2-1                 2   2   0   0   2   2   2   0   2   0   2   2   0   0   2   0   2   2   2   2   2   2   2   2   2   2   2   2   0   0   0   2   2   0   2   2   2   2   2   0   0   2   2   2   0   0   2   0   2   2   0   2   2   0   0   2   2   2   2   0   2   2   2   2   2   0   0   2   0   2   0   2   0   0   2   2   0   2   2   0   2   0   0   0   0   0   2   0   2   0   0   2   2   0   2   2   2   0   2   0   2   0   2   2   0   2   2   2   0   2   2   2   2   0   2   0   2   2   2   0   0   2   2   2   0   0   0   0   2   0   0   2   0   2   0   2   0   0   0   2   2   2   0   2   2   0   0   0   0   2   2   2   0   0   0   2   2   2   0   2   2   0   2   2   2   0   0   2   0   2   0   2   0   2   2   2   2   2   0   2   2   2   2   2   0   2   2   2   0   0   0   0   2   2   2   0   0   2   0   0
 MK-2-2                 2   2   0   0   2   2   2   0   0   0   2   2   0   0   2   0   0   2   2   2   2   2   2   0   2   2   2   0   0   0   0   2   2   0   0   2   2   2   2   0   0   2   2   2   0   2   2   0   2   2   0   2   2   0   0   2   0   2   2   2   2   2   2   2   2   0   2   2   2   2   0   2   2   0   2   2   0   2   0   0   2   0   0   0   0   0   2   0   0   0   0   2   2   0   2   2   2   0   2   0   0   0   2   2   0   2   2   2   0   2   2   2   0   0   2   0   2   2   2   0   0   2   2   2   0   0   0   0   2   0   0   2   0   2   0   2   0   0   0   2   2   2   0   2   2   0   0   0   0   2   2   2   0   0   0   2   2   2   0   2   0   0   0   0   2   0   0   2   0   2   0   2   0   2   2   2   2   2   0   2   2   2   2   2   0   2   2   2   0   2   0   0   2   2   2   0   0   2   0   0
 MK-2-3                 2   2   0   0   2   0   2   0   0   0   2   2   0   0   2   0   0   2   2   2   2   2   2   0   2   2   2   0   0   2   0   2   2   0   0   2   2   2   2   0   0   2   2   2   0   2   2   0   2   2   0   2   0   0   0   2   2   2   2   2   0   2   2   2   2   0   2   2   2   2   0   0   2   0   2   2   0   2   0   0   0   0   0   0   0   0   2   0   0   0   2   2   2   0   2   2   2   0   0   0   0   0   2   2   0   2   2   2   2   2   2   2   0   0   2   0   2   2   2   0   2   2   2   2   0   0   0   0   2   0   0   2   0   2   0   2   0   0   0   2   2   2   0   2   2   0   0   0   2   2   2   2   0   0   0   2   2   2   0   2   0   0   0   0   2   0   0   2   0   2   0   2   0   2   0   2   0   2   0   2   2   2   2   2   0   2   2   2   0   2   0   0   2   2   2   0   0   0   0   0
 MK-2-4                 2   2   0   0   2   0   2   0   0   0   2   2   0   0   2   0   0   2   2   2   2   2   2   0   2   2   2   0   2   0   0   2   2   0   2   2   2   2   2   0   0   2   2   2   0   2   2   0   0   2   2   2   2   0   0   2   2   2   2   2   0   2   2   2   2   0   2   2   2   2   0   0   2   0   0   2   0   2   2   0   0   0   0   0   0   0   2   0   0   0   2   2   2   0   2   2   2   0   2   0   0   0   2   2   0   2   0   2   2   2   2   2   0   2   2   2   2   2   2   2   2   2   0   2   0   0   0   0   0   2   0   2   0   2   0   2   0   0   0   2   2   2   2   2   2   0   0   0   2   2   2   2   0   0   0   2   0   2   0   2   0   0   0   0   2   0   0   2   0   2   0   2   0   2   0   2   0   2   0   2   2   2   2   0   0   2   2   2   0   2   0   0   2   2   2   0   2   0   0   2
 MK-2-5                 2   2   2   0   2   0   2   2   0   0   2   2   0   0   2   0   0   2   2   2   2   0   2   0   2   2   2   0   2   0   2   2   2   0   2   2   2   2   0   0   0   0   2   2   0   2   2   0   0   2   2   2   2   0   0   2   2   2   2   0   0   2   2   2   2   2   2   2   2   2   0   0   2   0   2   2   0   2   0   0   0   0   0   0   0   0   2   0   0   0   2   2   2   0   2   2   2   0   2   0   2   0   2   2   0   2   0   2   0   2   2   2   0   2   2   2   2   2   2   2   2   0   0   0   2   0   0   0   0   2   0   2   0   2   0   2   0   0   0   2   2   2   2   2   2   0   0   0   2   2   0   2   0   0   0   2   0   2   0   2   0   0   0   2   2   0   0   2   0   2   2   0   2   2   0   2   0   2   0   2   2   2   2   0   0   2   2   2   0   2   0   0   0   2   2   0   2   0   0   2
 MK-2-6                 2   2   2   0   2   0   2   2   0   2   2   2   0   2   2   0   0   2   2   2   2   0   0   0   2   2   2   0   2   0   2   2   2   0   2   2   2   2   2   0   0   0   2   2   0   2   2   0   0   2   2   2   2   0   0   2   2   2   2   0   0   0   2   2   2   2   0   2   2   2   0   0   2   0   2   0   0   2   0   0   0   0   0   0   0   0   2   0   0   2   0   0   2   0   2   2   0   0   2   0   2   0   2   0   0   2   0   2   0   2   2   2   0   2   2   2   2   2   2   2   2   0   0   2   0   2   0   0   0   2   0   2   0   2   0   0   0   0   0   2   2   2   2   2   2   0   0   0   2   2   0   2   0   0   0   0   0   2   0   2   0   0   0   2   2   0   0   2   0   2   2   0   2   2   0   2   0   2   0   2   2   2   2   2   2   2   2   2   0   2   0   0   0   2   2   0   0   0   0   2
 MK-2-7                 2   2   2   0   2   0   2   2   0   0   2   2   0   2   2   2   0   2   2   2   2   0   0   0   2   2   2   0   2   2   2   2   2   0   0   2   2   2   2   0   0   0   2   2   0   2   2   0   0   0   0   2   2   0   0   2   2   2   2   0   0   0   2   2   2   0   0   0   2   2   0   0   2   0   2   0   0   2   0   0   0   0   0   0   0   0   0   0   0   2   0   0   2   2   0   2   0   0   0   0   2   0   2   0   0   2   0   2   0   2   2   0   0   2   2   2   2   2   2   2   2   0   2   2   0   2   0   0   0   2   0   2   0   0   2   2   0   0   0   2   2   2   2   2   2   0   2   0   2   0   0   2   0   0   0   0   0   2   0   2   0   0   0   2   2   2   0   2   0   2   2   0   2   2   0   2   0   2   0   2   2   2   2   2   2   2   2   2   2   2   0   0   0   2   2   2   2   0   0   2
 MK-2-8                 2   2   2   0   2   0   2   2   0   0   2   2   0   2   2   2   0   2   2   2   2   0   0   0   2   2   2   0   2   2   2   2   2   0   0   2   2   2   2   0   0   2   2   2   0   2   2   0   0   0   0   2   2   0   2   2   2   0   2   0   0   0   2   2   2   0   0   0   2   2   0   0   2   0   2   0   0   2   0   0   0   0   2   0   0   0   0   0   0   2   0   0   2   2   0   2   0   0   0   0   2   0   2   0   0   2   0   2   0   2   2   2   2   2   2   2   0   2   0   2   2   0   2   2   0   2   0   0   2   2   2   2   0   0   2   2   0   2   0   0   2   2   2   2   2   0   0   0   2   0   0   2   0   0   0   0   0   2   0   2   0   0   0   2   2   2   0   2   2   2   0   0   2   2   0   0   0   2   0   2   2   2   2   2   2   2   2   2   2   2   0   0   0   2   2   2   2   0   0   2
 MK-2-9                 2   2   2   0   2   0   2   2   0   0   2   2   0   0   2   2   0   2   2   2   0   0   0   0   2   2   2   2   2   2   2   2   2   0   0   2   2   2   2   0   0   2   2   2   0   0   2   0   0   0   0   2   2   0   2   2   2   0   2   0   0   0   2   2   2   0   0   0   2   2   0   0   2   0   2   0   0   2   0   0   0   0   2   0   0   0   0   0   0   2   0   0   2   2   0   2   0   0   0   0   2   0   0   0   0   0   0   2   0   2   2   2   2   0   2   2   0   2   0   2   2   0   2   0   2   2   0   0   2   2   0   2   0   0   2   2   0   2   0   0   2   2   2   2   0   0   0   0   2   0   2   2   0   2   0   0   0   2   2   2   0   0   0   2   2   0   0   2   2   2   0   0   2   2   0   0   0   2   0   2   2   2   2   2   2   2   2   2   2   2   0   0   2   2   2   2   2   0   0   2
 MK-2-10                2   2   2   0   0   0   2   2   0   0   0   2   0   0   2   2   0   2   2   2   0   0   0   0   2   2   2   2   0   2   2   0   2   0   0   2   2   2   2   0   0   2   2   2   0   2   2   0   0   0   0   2   2   0   2   2   2   0   2   2   0   0   2   2   2   0   0   2   2   2   0   0   2   0   2   0   0   2   0   0   2   0   2   0   0   0   0   0   0   2   0   0   2   2   0   2   0   2   0   0   2   0   0   0   0   0   0   2   0   2   2   2   2   0   2   2   2   2   0   2   2   0   2   0   2   2   0   0   2   2   0   2   0   0   2   2   0   2   0   0   2   2   2   2   0   0   0   0   2   0   0   0   0   2   0   0   0   2   0   2   0   0   0   2   2   0   0   2   2   2   0   0   2   2   2   0   0   2   2   2   2   2   2   2   2   2   0   2   2   2   0   0   2   2   2   2   2   0   0   2
 MK-2-11                2   0   2   0   0   0   2   2   0   0   0   2   0   0   2   2   0   2   2   2   0   0   0   0   2   2   2   2   0   2   2   0   2   0   2   2   2   0   2   0   0   2   2   2   0   2   2   0   0   0   0   2   2   0   0   2   2   0   2   2   0   0   2   2   2   0   0   2   0   2   0   0   2   0   2   0   0   2   0   2   2   0   0   0   2   0   0   0   0   0   0   0   2   2   0   2   0   2   0   0   2   0   0   0   0   2   0   2   0   2   2   2   2   0   2   2   2   2   0   0   2   0   2   0   0   2   0   0   0   0   0   2   0   0   2   2   0   2   0   0   2   2   2   2   0   0   0   0   2   0   0   0   0   2   0   0   0   2   0   2   0   0   0   2   2   0   0   2   2   2   0   0   0   2   2   0   0   2   2   2   2   2   2   2   2   2   0   2   2   2   0   0   2   2   2   2   2   0   0   2
 MK-2-12                2   2   2   0   0   0   2   2   0   0   0   2   0   0   2   2   0   2   2   2   0   0   0   0   2   2   2   2   0   2   2   0   0   0   2   2   2   0   2   0   0   2   2   2   0   2   0   0   0   0   2   2   2   0   0   2   2   0   2   2   2   0   2   2   2   0   0   2   0   2   0   0   2   0   2   2   0   2   0   2   2   0   0   0   2   0   0   0   0   0   0   0   2   2   0   2   0   2   0   0   2   0   0   0   2   2   0   2   0   2   2   2   2   0   2   0   2   2   0   0   2   0   2   0   0   2   0   0   0   0   0   0   0   0   2   0   0   2   0   0   2   0   2   2   0   0   0   0   2   2   0   0   0   2   2   0   0   2   0   2   0   0   0   2   2   0   2   2   2   2   0   0   0   2   2   0   0   2   2   2   2   2   2   2   2   2   0   2   2   0   0   0   2   2   2   2   2   0   0   2
 MK-2-13                2   2   0   0   2   2   2   2   0   0   0   2   0   0   2   2   0   2   2   2   0   0   0   0   2   2   2   2   0   2   2   0   0   0   2   2   2   0   2   0   0   2   2   2   0   2   0   0   0   0   2   2   2   0   0   2   2   0   2   2   2   0   2   2   2   0   0   2   0   2   0   0   0   0   0   2   0   2   0   2   2   0   0   0   2   0   0   2   0   2   0   0   2   2   0   2   0   2   0   0   2   2   0   0   2   2   0   2   0   2   2   2   2   0   2   0   2   2   0   0   2   0   2   0   0   2   0   0   0   0   0   0   0   0   2   0   0   2   0   0   2   2   2   2   0   0   0   0   2   2   0   0   0   2   2   0   0   2   0   2   0   0   0   0   2   0   2   2   2   2   0   2   0   2   2   0   0   2   2   2   2   2   2   2   2   2   0   2   2   2   0   0   2   2   2   2   0   0   0   2
 MK-2-14                2   0   0   0   2   2   2   2   0   0   0   2   2   0   2   2   2   2   2   2   0   0   0   0   2   2   2   2   0   2   2   0   0   0   2   2   2   0   2   0   2   2   2   2   0   2   0   0   2   0   2   2   2   0   0   2   2   0   2   2   2   0   2   2   2   0   0   2   0   2   0   0   0   0   0   2   0   0   0   2   2   0   0   0   0   0   0   2   0   2   0   0   2   2   0   2   0   2   0   0   0   2   2   0   0   2   0   2   0   2   0   0   2   2   2   0   2   2   0   0   2   0   0   0   0   2   0   0   0   2   0   0   0   0   2   0   0   2   0   0   2   2   2   2   0   0   0   0   2   2   0   0   0   2   2   0   2   2   0   2   2   0   0   0   2   0   2   2   2   2   2   2   0   2   2   0   0   2   2   2   2   2   2   2   2   2   0   2   2   2   0   0   2   2   2   2   0   0   0   2
 MK-2-15                2   0   0   0   2   2   2   2   0   0   0   2   0   0   2   2   2   2   2   2   2   0   0   0   2   2   2   2   2   2   0   0   0   0   2   2   2   0   2   0   2   2   0   2   0   2   0   0   2   0   0   2   2   0   0   2   2   0   2   2   2   0   2   2   2   0   0   2   0   0   0   0   0   0   0   2   0   0   0   2   2   0   2   0   0   0   0   2   0   2   0   0   2   2   0   2   0   2   0   0   0   2   0   0   0   2   0   2   0   2   0   0   2   2   2   0   2   2   0   0   2   0   0   0   0   2   0   0   0   2   2   0   0   0   2   0   0   2   0   0   2   2   2   2   0   0   0   0   2   2   2   0   0   2   2   0   2   2   0   2   2   0   0   0   2   0   2   2   2   2   2   2   0   2   2   0   0   2   2   2   2   2   2   2   2   2   0   2   2   2   0   0   2   2   2   2   0   0   0   2
 MK-2-16                2   0   0   0   0   0   2   2   0   2   0   0   0   0   2   2   2   2   2   2   2   0   0   0   2   2   2   2   2   2   0   0   0   0   2   2   0   0   2   0   0   2   0   2   0   2   0   0   2   0   0   0   2   0   0   0   2   0   2   2   2   0   2   0   2   0   0   2   0   0   0   0   0   0   0   0   0   0   0   2   2   0   0   0   0   0   0   2   0   0   0   0   2   2   0   0   0   0   0   0   0   2   0   0   0   2   0   2   0   2   0   0   0   2   2   0   2   2   2   0   0   0   0   0   0   2   0   0   0   2   2   0   0   0   2   0   0   2   0   0   2   2   2   2   0   0   0   2   2   2   2   0   0   2   2   2   2   2   0   2   2   0   0   0   2   0   2   2   2   2   2   2   0   2   2   0   0   2   2   0   2   2   2   2   2   2   0   2   2   2   0   0   2   2   2   2   0   0   0   2
 MK-3-1                 2   0   0   2   2   2   0   2   2   0   2   0   0   2   0   2   2   2   0   0   2   0   2   0   2   0   0   0   2   0   2   0   0   0   0   2   0   2   2   0   0   2   0   2   2   2   0   0   0   0   0   0   2   0   2   2   0   2   2   2   0   2   0   0   2   0   0   2   0   0   2   2   0   0   0   2   2   2   2   2   2   2   2   0   2   0   0   2   0   2   0   2   0   2   0   2   0   2   2   0   0   0   0   2   2   0   0   0   2   2   0   0   0   0   0   0   2   0   0   0   0   0   2   0   0   0   2   0   0   0   2   0   0   2   2   0   0   2   2   0   0   2   0   0   0   0   0   0   2   0   2   2   2   2   0   0   2   2   2   2   2   2   0   0   2   0   0   0   0   0   2   2   2   2   2   0   0   0   0   0   0   2   0   0   0   0   0   0   0   0   2   2   0   0   0   2   0   0   0   2
 MK-3-2                 2   0   0   2   2   2   0   2   2   2   2   0   0   2   0   2   2   2   0   0   2   0   0   2   2   0   0   0   2   0   2   0   0   0   0   2   0   2   2   0   0   2   0   2   2   2   0   0   0   0   0   0   2   0   2   2   2   0   2   2   0   0   0   0   2   0   0   2   0   0   2   2   0   0   0   0   2   2   2   2   2   2   2   0   2   0   0   2   0   0   0   2   0   2   0   2   2   2   0   0   0   0   0   2   2   0   0   0   2   2   0   0   0   0   0   0   2   0   0   0   2   0   2   0   0   0   2   0   0   2   2   0   0   2   2   0   2   2   2   0   0   2   0   0   0   0   0   0   2   0   2   2   2   2   0   0   2   2   2   2   2   2   0   0   2   0   0   2   0   0   2   2   2   2   2   2   2   0   0   0   0   2   0   0   0   0   0   0   0   0   2   2   0   0   0   0   0   2   0   2
 MK-3-3                 2   0   0   2   2   2   0   2   2   2   0   0   0   2   0   2   2   2   0   0   2   0   0   2   2   0   0   0   2   0   2   0   0   0   0   2   0   2   2   0   0   2   0   2   2   2   0   0   0   2   0   0   2   0   2   2   2   0   2   2   0   0   0   0   2   0   0   2   0   0   2   2   0   0   0   0   0   2   2   2   2   2   2   0   2   0   0   2   0   0   0   2   0   2   0   2   2   2   0   0   0   2   0   2   2   2   0   0   2   2   0   2   0   0   0   0   2   0   0   0   2   0   2   0   0   0   0   0   0   2   2   0   0   0   2   0   2   2   2   0   0   2   0   0   0   0   0   0   2   0   2   0   2   2   0   0   2   2   2   2   2   2   0   0   2   0   0   0   0   0   2   2   2   2   2   2   2   0   0   0   0   2   0   0   0   2   0   0   0   0   2   2   0   0   0   0   0   2   0   2
 MK-3-4                 2   0   0   2   2   2   0   2   2   2   0   2   0   2   0   2   0   2   0   0   2   0   0   2   2   0   0   2   2   0   0   0   0   0   0   2   0   2   2   2   0   2   2   2   2   2   0   0   0   2   0   0   2   0   2   2   2   0   2   0   0   0   0   0   2   0   0   2   0   0   2   2   0   0   0   0   0   2   2   2   2   2   2   0   2   0   0   2   0   0   0   2   0   2   0   2   2   2   0   2   0   2   0   2   2   2   0   2   2   2   0   2   0   0   0   0   2   0   0   0   2   0   2   0   0   0   0   0   0   0   2   0   2   0   0   0   2   2   2   0   0   2   0   2   0   0   0   0   2   0   2   0   2   2   0   0   2   2   2   2   2   2   2   0   2   2   0   0   0   2   2   2   2   2   2   2   2   0   0   0   2   2   0   0   2   2   2   0   0   2   2   2   0   0   0   0   0   2   0   2
 MK-3-5                 2   0   0   2   2   2   0   2   2   0   0   0   0   2   0   2   0   2   0   0   2   0   0   2   2   0   0   2   2   0   0   0   0   0   0   2   0   2   2   2   0   2   0   2   2   2   2   0   0   2   0   2   2   0   0   2   2   0   2   2   0   0   0   0   2   0   0   2   2   0   2   2   0   0   0   0   0   2   2   2   2   2   2   0   2   0   0   2   0   0   0   2   0   2   0   2   2   2   0   2   0   2   0   2   2   2   0   2   2   2   0   2   0   0   0   0   2   0   0   0   2   0   2   2   0   0   0   0   0   0   2   0   2   0   0   0   2   2   2   0   0   2   0   2   0   0   0   0   2   0   2   2   2   2   2   0   2   2   2   2   0   0   2   0   0   2   2   0   0   0   2   2   2   2   2   2   2   0   0   0   0   2   0   2   2   2   2   0   0   0   2   2   0   2   0   2   0   2   2   2
 MK-3-6                 2   0   0   2   2   2   0   2   2   0   2   0   0   2   0   2   0   2   0   0   2   0   0   2   2   0   0   2   2   0   0   2   0   0   2   2   0   2   2   2   0   2   0   2   2   2   2   0   0   2   0   2   2   0   0   2   2   0   2   2   0   0   0   0   2   0   0   2   0   0   2   2   0   0   0   0   0   2   2   2   2   2   2   0   2   0   0   2   0   0   0   2   0   2   0   2   2   2   0   2   0   2   0   2   2   2   0   2   2   2   0   2   0   0   0   0   2   0   0   0   2   0   2   2   0   0   0   2   0   0   0   0   2   2   0   0   2   2   2   0   0   2   0   2   0   0   0   0   2   0   2   2   2   2   2   2   0   2   2   2   0   0   2   2   2   2   2   0   0   0   2   2   2   2   2   2   2   2   2   0   0   0   0   2   2   2   2   0   0   0   2   2   0   2   0   2   0   2   2   2
 MK-3-7                 2   0   0   2   0   2   0   2   2   0   2   0   0   2   0   2   2   2   0   0   2   0   0   2   2   0   0   0   2   0   0   2   0   0   2   2   0   2   2   2   0   2   0   2   2   2   2   0   0   2   0   2   2   0   2   2   0   0   2   2   0   0   0   0   2   0   0   0   0   0   2   2   0   0   0   0   0   2   2   2   0   2   2   0   2   0   0   0   0   0   0   2   0   2   0   2   2   2   0   2   0   2   2   2   2   2   2   2   2   2   0   2   0   0   0   0   2   0   0   0   2   0   2   2   0   0   0   2   0   0   0   0   2   2   2   0   2   2   2   0   0   2   0   2   0   0   0   0   2   0   0   2   2   2   2   2   0   2   2   2   0   0   2   0   2   2   2   0   0   0   2   2   2   0   2   2   2   2   2   0   0   0   0   2   2   0   2   0   0   0   2   2   0   2   0   2   0   2   0   2
 MK-3-8                 0   0   0   2   2   2   0   2   2   0   2   0   0   2   0   2   2   2   0   0   2   0   0   2   2   0   0   0   2   0   0   2   0   0   2   2   0   2   2   2   0   2   0   2   2   0   2   0   2   2   2   2   2   0   2   2   0   0   2   2   0   0   2   0   2   2   0   0   2   0   2   2   0   0   2   0   2   2   2   2   0   2   2   0   2   0   0   2   0   0   0   2   0   2   0   0   2   2   0   2   0   2   2   2   2   0   2   0   2   2   0   2   0   0   0   0   2   0   0   0   2   0   2   2   0   0   0   2   2   0   0   0   2   2   2   0   2   2   2   0   0   2   0   2   0   0   0   0   2   2   0   2   2   2   2   2   0   2   2   2   0   0   2   2   2   2   2   0   0   0   2   2   2   0   2   2   2   2   2   2   0   0   0   2   2   0   0   0   0   0   2   2   0   2   0   2   0   2   0   2
 MK-3-9                 0   0   0   2   2   2   2   2   2   0   2   0   0   2   0   2   2   2   0   2   2   2   2   2   2   0   0   0   2   0   0   2   0   0   2   2   0   2   2   2   0   2   0   2   2   0   0   0   2   2   0   2   2   0   2   2   0   0   2   2   0   0   2   0   2   0   0   0   2   0   2   2   0   0   2   0   0   2   2   2   0   2   2   0   0   0   0   2   0   0   2   2   0   2   0   0   2   2   0   2   0   2   2   2   2   0   2   0   2   2   2   2   0   0   0   0   2   0   0   0   2   2   2   2   0   0   0   2   0   0   0   0   0   2   2   0   2   2   2   0   0   0   0   2   0   0   0   0   2   2   0   2   2   2   2   2   0   2   2   0   0   0   2   2   2   2   2   0   0   0   0   0   2   2   2   2   2   2   2   2   0   0   0   0   2   0   0   0   0   0   0   2   0   2   0   2   0   2   0   2
 MK-3-10                0   0   2   2   2   2   2   2   0   0   2   0   0   2   0   2   2   2   0   2   2   0   0   2   2   0   0   0   2   0   0   2   0   2   2   2   0   2   2   2   0   2   0   2   2   0   0   0   2   0   0   2   2   0   2   2   0   0   2   2   0   0   2   0   2   0   0   0   2   0   2   2   0   0   2   0   0   2   2   2   0   2   2   0   0   0   0   2   0   0   2   2   2   2   0   0   2   2   0   2   0   2   2   2   2   0   2   0   2   2   2   2   0   0   0   2   0   0   0   0   2   2   2   2   0   0   0   2   0   0   2   0   0   2   2   0   2   2   2   0   0   0   0   2   0   2   0   0   2   2   0   2   2   0   2   2   0   2   2   0   0   0   2   2   2   2   2   2   0   0   0   0   2   2   2   2   2   2   2   2   0   0   0   0   2   0   0   0   0   2   0   2   0   2   2   0   0   2   0   2
 MK-3-11                0   0   2   2   2   2   2   2   0   2   2   0   0   2   0   2   2   2   0   2   2   0   0   2   2   0   0   0   0   0   0   2   0   2   2   2   0   2   2   2   0   2   0   2   0   0   2   0   2   0   0   2   0   0   2   2   0   2   2   2   0   0   2   0   2   0   0   0   2   0   0   2   0   0   2   0   2   2   0   2   0   2   2   0   2   0   0   2   0   0   2   0   2   2   0   0   2   2   0   2   0   2   2   2   2   0   0   0   2   2   2   0   0   0   0   2   0   2   0   0   2   2   2   2   0   0   2   2   0   0   0   0   0   2   2   0   0   2   2   0   0   0   0   0   0   2   0   0   2   2   0   2   2   0   2   2   0   2   2   0   0   0   2   2   2   2   2   2   0   2   0   0   2   2   2   2   0   2   2   2   0   0   0   0   2   0   0   0   0   2   0   2   0   0   2   0   0   2   0   2
 MK-3-12                0   0   2   2   2   2   2   2   0   2   2   0   0   2   0   2   0   2   0   2   2   2   0   2   2   0   0   0   0   0   0   2   0   2   2   2   0   2   2   2   0   2   0   2   0   0   2   0   2   0   0   2   0   0   2   2   0   2   2   2   0   0   2   0   2   0   0   0   2   0   0   2   0   0   2   0   2   2   0   2   0   2   2   0   0   0   2   2   0   0   2   0   2   2   0   0   2   2   0   2   0   2   2   2   2   0   0   0   2   2   2   0   0   0   0   2   2   2   0   0   2   2   2   2   0   0   2   2   0   0   0   0   0   2   2   0   0   2   2   2   0   0   0   0   0   2   2   0   0   2   0   0   2   0   2   2   0   2   2   0   0   0   2   2   2   0   2   2   0   2   0   0   0   2   2   0   0   2   2   2   0   0   0   0   2   0   0   0   0   2   0   2   0   0   2   0   0   2   2   2
 MK-3-13                0   0   2   2   2   2   2   2   0   2   2   0   0   2   0   2   0   2   0   2   2   2   0   2   2   0   0   0   2   0   0   2   0   2   2   2   0   2   2   2   0   2   0   0   0   0   2   0   2   0   0   2   0   0   2   2   0   2   2   2   0   2   2   0   2   0   0   0   2   0   0   2   0   0   2   0   0   2   2   2   0   2   2   2   2   0   2   2   0   0   2   0   2   2   0   0   2   0   0   2   2   2   2   2   2   0   2   0   0   2   2   0   0   0   0   2   2   2   0   0   2   2   2   2   0   0   2   2   2   0   0   0   0   2   2   0   0   2   2   2   0   0   0   0   0   0   2   0   2   2   0   0   2   0   2   2   0   2   2   0   0   0   2   0   2   0   2   2   0   2   0   0   0   2   2   0   2   2   2   2   0   0   0   0   2   0   0   0   0   2   2   2   0   0   2   0   0   2   2   2
 MK-3-14                0   0   2   2   2   2   2   2   0   2   2   0   0   2   2   2   0   2   0   2   2   0   0   2   2   0   0   0   2   0   0   2   0   2   2   2   0   2   2   2   0   2   0   0   0   0   2   0   2   0   2   2   2   0   2   2   0   2   2   2   0   2   2   0   2   0   2   0   2   0   0   2   0   0   2   0   0   2   2   2   0   2   2   2   0   2   2   2   0   0   2   0   2   2   0   0   2   0   0   2   0   2   2   2   2   0   2   2   0   2   2   0   0   0   0   2   2   2   0   2   2   2   0   2   0   0   2   2   2   0   0   0   0   2   2   2   0   2   2   2   0   0   0   0   0   0   2   0   0   2   0   2   0   0   2   2   0   2   2   0   0   0   2   0   2   0   2   2   0   2   0   0   0   2   2   0   2   2   0   2   0   0   0   0   0   0   2   0   0   2   2   2   0   0   2   0   0   2   0   2
 MK-3-15                0   0   2   2   2   2   2   2   0   2   2   0   0   2   2   2   0   0   0   2   2   2   0   2   2   0   0   0   2   0   0   0   2   2   2   2   2   2   2   2   0   2   0   0   0   0   2   0   0   0   2   2   0   0   2   2   0   0   2   2   0   2   2   2   2   0   2   0   2   0   0   2   0   0   2   0   2   2   2   2   0   2   2   2   0   2   2   0   0   0   2   0   2   2   0   0   0   0   2   2   0   2   2   2   0   0   2   2   0   0   2   0   0   0   0   2   2   2   0   2   0   2   0   2   0   0   2   2   0   0   0   0   0   2   2   2   0   2   2   2   0   2   0   0   0   0   2   0   2   2   2   2   0   0   2   2   0   2   2   0   0   0   2   0   2   0   2   0   0   2   0   0   0   2   2   0   2   2   0   2   0   0   2   0   0   0   2   0   0   2   2   2   0   0   2   0   0   2   0   2
 MK-3-16                0   0   2   0   2   2   0   2   0   2   2   0   0   2   2   2   0   0   0   0   2   2   0   2   2   0   0   0   2   0   0   0   2   2   0   2   2   2   2   2   0   2   0   0   0   0   2   0   0   0   2   2   0   0   2   2   0   0   0   2   0   2   0   2   2   0   2   0   2   0   0   2   0   0   2   0   2   2   2   2   0   2   2   2   0   2   2   2   0   0   2   2   2   2   0   0   0   2   2   2   0   2   2   2   0   2   2   2   2   0   2   2   0   0   0   2   2   2   2   2   0   2   0   2   0   0   2   2   0   0   0   0   0   2   2   2   0   2   2   0   0   2   2   0   0   0   2   0   2   2   2   0   2   0   2   2   0   2   2   0   0   0   2   0   2   0   2   0   0   2   0   0   0   0   2   0   2   2   0   2   0   0   2   0   0   0   0   0   0   2   2   2   0   2   2   0   0   2   2   2
 MK-4-1                 0   2   0   2   0   0   0   0   2   2   2   2   0   2   2   2   0   2   0   2   0   2   0   2   0   0   2   0   0   0   2   0   0   2   0   2   2   2   2   0   2   0   2   0   0   2   2   0   0   0   0   2   2   0   0   2   2   2   2   0   2   0   2   0   2   2   0   0   0   0   0   0   2   2   2   2   0   2   0   0   2   2   0   2   2   0   2   0   0   2   2   0   2   2   2   2   0   2   0   2   0   2   2   0   2   2   0   2   2   0   0   2   0   2   2   2   0   0   0   2   2   2   0   2   0   2   0   0   0   2   0   2   2   0   2   2   2   2   0   0   2   2   2   2   2   2   0   2   0   2   0   0   2   2   2   2   0   0   0   0   2   2   2   0   0   2   0   0   2   0   2   0   2   0   2   2   0   0   2   0   0   0   0   0   0   0   0   0   0   0   2   0   0   0   0   2   2   2   0   0
 MK-4-2                 0   2   0   2   0   0   0   2   2   0   2   2   0   2   2   2   0   2   0   2   0   2   0   2   0   0   2   0   0   0   2   0   0   2   0   2   0   2   2   0   2   0   2   0   0   2   2   0   0   0   0   0   2   0   0   2   2   2   2   0   2   0   2   0   2   2   0   0   0   0   0   0   2   2   2   2   0   2   0   0   2   2   0   2   2   0   2   0   0   2   2   0   2   2   2   2   0   2   0   2   0   2   2   0   2   2   0   0   2   0   0   2   0   2   2   2   0   0   0   2   2   2   0   2   0   2   0   0   2   2   0   0   2   0   0   2   2   2   0   0   2   2   0   2   2   2   0   2   0   2   0   0   2   2   2   2   0   0   0   0   2   0   2   0   0   2   0   0   2   0   2   2   2   0   2   2   0   2   2   0   0   0   0   0   0   0   0   0   0   0   2   0   0   2   0   2   2   0   0   0
 MK-4-3                 0   0   0   2   0   0   0   2   2   0   2   2   0   2   2   2   2   2   0   2   0   2   0   2   0   0   0   0   0   0   0   0   2   2   2   2   0   2   2   0   2   0   0   0   0   2   2   0   0   0   0   0   2   0   0   2   2   2   2   0   2   0   2   0   2   2   0   0   0   0   0   0   2   2   2   2   0   2   0   0   2   2   0   2   2   0   2   0   0   2   2   0   2   2   2   2   0   2   0   2   0   2   2   0   2   2   0   0   2   0   0   0   0   2   2   2   0   0   0   2   2   2   0   2   0   2   0   0   2   2   0   0   2   0   0   2   2   2   0   0   2   2   0   2   0   2   0   2   0   2   2   0   2   2   2   2   0   0   0   0   2   0   2   0   0   2   0   0   2   2   2   2   2   2   0   2   0   2   2   2   2   0   0   0   0   0   0   0   0   0   2   0   0   2   2   2   2   0   0   0
 MK-4-4                 0   0   0   2   0   0   0   2   2   0   2   2   0   2   2   2   2   2   0   0   0   2   0   2   0   0   0   0   0   0   0   0   2   2   2   2   0   2   2   2   2   0   0   0   0   2   2   0   0   0   0   0   2   0   0   2   2   2   2   0   2   0   2   0   2   2   2   0   0   0   0   0   2   2   2   0   0   2   0   0   2   2   0   2   2   0   2   0   0   2   2   2   2   2   2   2   0   2   0   2   0   2   0   0   2   2   0   0   2   0   0   0   0   2   2   2   0   0   0   2   2   2   0   2   2   2   0   0   2   2   0   0   0   0   0   2   2   2   0   0   2   2   2   2   0   2   0   2   0   2   2   0   2   2   0   2   0   0   0   2   2   0   2   0   0   2   0   0   2   2   2   2   2   2   0   2   0   2   2   2   2   0   0   0   2   0   0   0   0   0   2   0   0   2   0   2   2   0   0   0
 MK-4-5                 0   0   0   2   0   0   0   2   2   0   2   2   0   2   2   2   2   2   0   0   0   2   0   2   0   0   0   0   0   0   0   0   2   2   2   2   0   2   2   2   2   0   0   0   0   2   2   0   0   0   0   0   2   0   0   2   2   2   2   0   2   0   2   2   2   2   2   0   0   0   0   0   2   2   2   0   0   2   0   0   2   2   0   2   2   0   2   0   0   2   0   0   2   2   2   2   0   2   2   2   0   2   0   0   2   2   0   0   2   0   0   0   0   2   2   2   0   0   0   2   2   2   0   2   2   0   0   0   2   0   0   0   2   0   0   2   2   2   0   0   2   2   2   2   0   2   0   2   0   2   2   0   2   2   0   2   0   0   0   2   2   0   2   0   0   2   2   0   2   2   2   2   2   2   0   2   0   0   2   2   2   0   0   0   2   0   0   0   0   0   2   0   0   2   0   2   2   0   0   0
 MK-4-6                 0   0   0   2   0   0   0   2   2   0   2   2   2   2   2   2   2   2   0   0   0   2   2   2   0   2   0   0   0   0   2   0   2   2   2   2   0   2   2   2   0   0   0   0   0   2   2   0   0   0   0   0   2   0   2   2   2   2   2   0   2   0   2   2   2   0   2   0   0   0   0   0   2   2   2   0   0   2   0   0   2   2   0   2   2   0   0   0   0   2   0   0   0   2   0   2   2   0   2   2   0   2   0   0   2   2   0   0   2   0   0   0   0   2   2   2   0   0   0   2   0   2   0   2   0   0   0   0   2   0   0   0   0   0   0   2   2   2   0   0   2   2   2   2   0   2   0   2   0   2   2   0   2   2   0   2   0   0   2   2   2   0   2   0   2   2   2   2   2   2   0   2   2   2   0   2   0   0   2   2   2   0   0   0   2   0   0   0   0   0   2   0   0   2   0   2   2   0   2   0
 MK-4-7                 0   0   0   2   0   0   0   2   2   0   2   2   0   2   2   2   2   2   0   0   0   2   2   2   0   2   0   0   2   0   0   0   2   2   2   2   0   2   2   2   0   0   0   0   0   2   2   0   0   0   0   0   2   0   2   2   2   2   2   0   2   0   2   2   2   0   2   0   0   0   0   0   2   2   2   0   0   2   0   0   2   2   0   2   2   0   0   0   2   2   0   2   0   2   0   2   2   0   2   2   2   0   0   0   2   2   0   0   2   0   0   0   0   2   2   2   2   0   0   2   0   2   0   0   0   0   0   0   2   0   0   0   0   0   0   0   2   2   0   0   2   0   2   2   0   2   0   2   0   2   2   0   2   2   0   2   2   0   2   2   2   0   2   0   2   2   0   2   2   2   0   2   2   2   0   2   0   0   2   2   0   2   0   0   2   0   0   0   0   0   2   0   0   2   0   2   2   0   0   2
 MK-4-8                 0   0   0   2   0   0   0   2   2   0   2   2   0   2   2   2   2   2   0   0   0   0   2   2   0   2   0   0   2   0   0   0   2   2   2   2   0   2   2   2   0   0   0   2   0   2   2   0   0   2   0   0   0   2   2   2   2   2   2   2   2   0   2   2   2   0   2   0   2   2   0   2   2   2   2   0   0   2   0   0   2   2   0   2   2   0   0   2   2   2   0   2   0   2   0   2   2   0   2   2   2   2   0   0   2   2   0   0   2   0   0   2   0   2   2   2   2   0   0   0   0   2   0   0   0   0   0   0   2   0   0   0   2   0   0   0   2   2   0   0   2   0   0   2   2   2   0   2   0   2   2   0   2   2   0   2   2   0   2   0   2   0   2   0   2   2   0   2   2   2   0   2   2   2   0   2   0   0   2   2   0   2   2   0   2   0   0   0   0   0   2   0   0   2   0   2   2   0   0   0
 MK-4-9                 0   0   0   2   0   0   0   2   2   0   2   2   0   2   2   2   2   2   0   0   2   0   2   2   0   2   0   0   2   0   2   0   2   2   2   2   0   2   2   2   0   0   0   0   0   0   2   0   0   0   0   0   0   2   2   2   2   2   2   2   2   0   2   2   2   0   2   0   2   2   0   2   2   2   2   0   0   2   0   2   2   2   0   2   2   0   0   2   2   2   0   2   0   0   0   2   2   0   0   2   0   2   0   0   2   2   2   0   2   0   0   2   0   2   2   2   2   0   0   0   2   0   0   0   0   0   0   0   2   0   0   0   2   0   0   0   0   2   0   0   2   0   0   2   2   2   0   2   0   2   2   0   2   2   0   2   2   0   2   0   2   0   2   0   2   2   0   2   2   2   0   2   2   2   0   2   0   0   2   2   0   2   2   0   2   2   0   0   2   0   2   0   0   2   2   2   0   0   0   0
 MK-4-10                0   0   0   2   2   2   0   2   2   0   2   2   0   0   2   2   2   2   0   0   2   0   2   2   0   2   0   0   2   0   2   0   2   2   2   2   0   2   2   2   2   0   0   0   0   0   2   0   0   0   0   0   0   2   2   2   2   2   2   2   2   0   2   2   2   0   2   0   2   0   0   2   2   2   2   0   0   2   0   2   2   2   0   2   2   2   0   2   2   2   0   2   0   0   0   2   2   0   0   2   0   2   0   0   2   2   2   0   2   0   0   2   0   2   2   2   2   0   0   2   2   0   0   0   0   0   0   0   2   0   0   0   2   0   2   0   0   0   0   0   2   0   0   2   2   2   0   2   2   0   2   2   2   2   0   0   2   0   2   0   2   0   2   0   2   2   0   2   2   2   0   2   2   2   0   2   0   0   2   2   0   2   2   0   2   2   0   2   2   0   2   0   0   2   2   2   0   2   0   0
 MK-4-11                0   0   0   2   2   2   0   2   2   0   2   2   0   2   2   2   2   2   0   0   2   0   2   2   0   2   0   0   2   0   2   0   2   2   2   2   0   2   2   2   2   0   0   2   0   0   2   0   0   0   0   0   0   2   2   2   2   2   2   2   2   0   2   2   2   0   2   0   2   0   0   2   2   2   2   0   0   2   0   2   0   2   0   2   2   2   0   2   0   2   0   2   0   0   0   2   2   0   0   2   0   2   2   0   2   2   2   0   2   0   0   2   0   2   2   2   2   0   0   2   2   0   0   0   0   0   0   2   2   0   0   2   2   0   2   0   0   0   0   0   2   0   0   2   2   0   0   2   2   0   2   2   2   2   0   0   2   0   2   0   2   0   2   0   2   2   0   2   2   2   0   2   2   2   2   2   0   0   2   0   0   0   0   0   2   2   2   2   2   0   2   0   0   2   2   0   0   2   0   0
 MK-4-12                0   0   0   2   0   0   2   2   2   0   2   2   0   2   2   2   2   2   0   0   2   0   2   2   0   2   0   0   2   0   2   0   2   2   2   2   0   2   2   0   2   0   0   0   0   0   2   0   2   0   0   0   0   0   2   2   2   2   2   2   2   0   2   2   2   0   2   0   0   0   0   2   2   2   2   0   0   2   2   2   0   2   0   2   2   2   0   2   0   2   0   2   0   0   0   2   2   0   0   2   0   2   2   2   2   2   2   0   0   0   0   2   0   2   2   2   2   2   0   2   2   0   0   0   2   0   0   2   2   0   0   2   2   0   0   0   2   0   0   0   2   0   0   2   2   0   2   2   2   0   2   2   2   2   2   0   2   0   2   0   2   0   2   0   2   2   0   2   2   2   0   2   2   2   2   2   0   0   2   0   0   0   0   0   2   2   2   0   2   0   2   0   0   0   2   2   0   2   0   0
 MK-4-13                0   0   0   2   0   0   2   2   2   0   2   2   0   2   2   2   2   2   0   0   2   0   0   2   0   2   0   0   2   0   2   0   0   2   2   2   0   2   2   0   2   0   0   0   0   0   2   0   2   0   0   0   0   0   0   2   2   2   2   2   2   0   2   2   2   0   2   0   0   0   0   2   2   2   2   2   0   2   2   2   0   0   0   2   2   0   0   2   0   2   0   2   0   0   0   0   2   0   0   2   2   2   2   2   2   2   2   0   0   0   0   2   0   2   2   2   2   2   0   2   2   0   0   2   2   0   0   2   2   0   0   2   2   0   0   2   2   0   0   0   2   0   0   2   2   2   2   2   2   0   2   2   0   2   2   0   2   0   2   0   0   0   2   2   2   2   0   2   2   2   0   2   2   2   2   2   0   2   2   0   0   0   0   0   2   2   2   0   2   0   0   0   0   0   2   2   0   2   0   0
 MK-4-14                0   0   0   2   0   0   2   2   2   0   2   2   0   0   2   2   2   2   0   0   2   0   0   2   2   2   2   0   2   0   2   0   0   2   2   2   0   2   2   0   2   0   0   0   0   0   2   0   2   0   0   0   0   0   0   2   2   2   2   2   2   0   2   2   2   0   2   0   0   2   0   2   2   2   2   2   0   2   2   2   0   0   0   2   2   0   2   2   0   2   0   2   0   0   0   0   2   2   0   2   2   2   2   2   2   2   2   0   0   2   0   2   0   2   2   2   2   2   0   2   2   0   0   2   2   0   0   2   2   0   0   2   2   0   0   2   2   0   0   0   2   0   0   2   2   2   2   2   2   0   2   2   0   2   2   0   2   0   2   2   0   0   2   2   2   0   0   2   2   2   0   2   2   2   2   2   0   0   0   2   0   0   0   0   2   2   2   0   2   0   0   0   0   0   2   2   0   2   0   0
 MK-4-15                0   0   0   2   2   0   2   2   2   0   0   2   2   2   2   2   0   2   0   0   2   0   0   2   2   2   2   0   2   0   2   2   0   2   2   2   0   0   2   0   2   0   0   0   0   0   2   0   2   0   0   0   0   0   2   2   2   2   2   2   2   0   2   2   2   0   2   0   0   2   0   2   2   0   2   2   0   0   2   2   0   0   2   2   2   0   2   2   0   2   0   2   2   0   0   0   2   2   0   2   2   2   2   2   2   2   2   0   0   0   0   2   0   2   2   2   2   2   0   2   2   0   0   2   0   0   0   2   2   0   0   2   2   0   0   2   2   0   0   0   2   0   0   2   2   0   2   2   2   2   2   2   0   2   2   0   2   0   2   2   0   0   0   2   2   0   0   2   2   2   0   2   2   2   2   2   0   0   0   2   0   0   0   0   2   2   2   0   2   0   0   0   0   0   2   2   0   2   0   0
 MK-4-16                2   0   0   2   0   0   0   2   2   0   2   2   2   2   2   2   0   2   0   0   2   0   0   2   2   0   2   0   0   0   2   2   0   2   2   2   0   0   2   0   2   0   0   0   0   0   0   0   2   0   0   0   0   0   0   2   2   2   2   2   2   2   2   2   0   0   2   0   0   2   0   2   2   0   2   2   0   2   2   2   0   0   2   2   2   0   2   2   0   2   0   2   2   0   0   0   2   2   0   2   2   2   2   2   2   2   0   0   0   0   0   2   0   2   2   2   2   0   0   2   2   0   0   2   0   0   0   0   2   0   0   2   2   0   0   2   2   0   0   0   2   0   0   2   2   0   2   2   2   2   0   2   0   2   2   0   2   0   2   2   0   0   0   2   0   0   0   2   2   0   0   2   2   2   2   2   0   0   2   2   0   0   0   0   2   2   2   0   2   2   0   0   0   0   0   2   0   2   0   0
 MK-5-1                 0   0   2   2   0   2   2   0   0   0   0   2   0   2   0   2   0   0   0   2   0   2   0   0   2   2   0   2   2   2   0   0   2   2   2   2   0   0   0   0   0   0   0   0   2   2   0   2   0   2   2   2   0   0   0   0   2   2   0   2   2   2   0   0   0   0   0   2   2   0   0   2   2   2   0   0   0   2   0   2   2   0   0   2   2   2   2   0   0   2   0   0   0   2   0   2   0   2   0   0   0   2   0   2   0   2   0   0   0   2   2   0   0   0   2   0   0   2   2   2   0   2   2   0   2   0   2   2   0   0   0   2   2   0   0   0   2   2   2   2   0   2   2   0   0   2   0   0   2   0   2   0   0   0   2   0   2   2   0   0   0   2   0   0   0   0   2   0   0   0   2   0   0   0   2   0   0   0   2   0   2   2   0   2   2   2   2   0   0   0   2   0   0   2   2   0   2   2   0   2
 MK-5-2                 0   0   2   2   0   2   2   0   0   0   0   2   0   2   0   2   0   0   0   0   0   2   0   0   2   2   0   2   2   2   2   0   2   0   2   2   0   2   0   0   0   2   0   0   2   0   0   2   0   0   2   2   0   0   0   0   2   2   0   2   2   2   0   0   0   0   0   2   2   0   2   2   0   2   2   0   0   2   0   0   2   0   0   2   2   2   2   0   0   2   0   0   2   2   0   2   0   2   0   0   0   2   0   2   0   2   0   0   0   2   0   0   0   2   2   0   0   2   2   2   0   2   2   0   2   0   2   2   0   0   0   2   2   0   0   0   2   2   2   2   0   2   2   0   0   2   0   0   2   0   0   0   0   0   2   2   2   0   0   0   0   2   0   0   0   0   2   0   2   0   2   0   0   0   2   0   0   0   2   0   2   2   0   2   0   0   2   0   0   0   2   0   0   2   0   0   2   2   0   2
 MK-5-3                 0   2   2   2   0   2   0   0   0   2   2   2   0   2   0   2   0   0   0   0   0   2   2   0   2   2   0   2   2   2   2   0   2   0   2   2   0   2   0   0   2   2   0   2   0   0   0   2   0   0   2   2   0   0   0   0   2   2   0   2   2   2   0   0   0   0   0   2   2   0   2   2   0   2   2   0   0   2   0   0   2   2   0   2   2   0   2   0   0   2   0   0   2   2   0   2   0   2   0   0   2   2   0   2   0   2   0   2   0   2   0   0   0   2   2   0   0   2   2   2   0   2   2   0   2   0   2   0   2   0   0   2   2   0   0   0   2   2   2   2   0   2   2   0   0   2   0   0   2   0   0   0   2   2   0   2   2   0   0   0   0   2   0   2   0   0   2   0   2   0   2   0   0   0   2   0   0   0   2   0   2   2   2   0   2   2   2   0   0   0   2   0   0   2   0   0   2   2   0   2
 MK-5-4                 0   2   2   2   0   2   0   0   0   2   2   2   0   2   0   2   0   0   2   0   0   2   2   0   2   2   0   2   2   2   2   0   2   0   2   2   0   2   0   0   2   2   0   0   0   0   0   2   0   0   2   0   0   0   0   2   2   2   0   2   2   0   0   0   0   0   0   0   2   0   2   2   0   2   0   0   0   2   0   0   2   2   0   2   2   0   2   0   0   2   0   0   2   2   0   2   0   2   0   0   2   2   0   0   0   2   0   2   0   2   0   2   0   2   2   0   0   2   2   2   0   2   2   0   2   0   2   0   2   0   2   2   2   0   0   0   2   2   0   2   0   2   2   0   0   2   0   0   2   2   0   2   2   0   2   2   2   0   0   0   0   2   0   0   0   0   0   0   2   0   2   0   0   0   0   0   0   0   2   0   2   2   2   0   2   2   2   0   0   0   2   0   0   2   0   0   2   2   0   2
 MK-5-5                 2   2   2   2   0   2   0   2   0   2   2   0   0   2   0   2   0   0   2   0   2   2   2   0   2   2   0   2   2   2   2   0   2   0   2   2   0   2   0   0   0   2   0   0   2   0   2   2   0   0   2   0   0   0   0   2   2   2   0   0   2   0   0   2   0   0   2   0   2   0   2   2   0   2   2   0   0   2   2   0   2   2   0   2   2   0   2   0   0   2   0   0   2   2   0   2   0   2   0   0   2   2   0   0   0   2   0   2   0   2   0   0   0   2   2   0   2   2   2   2   0   2   2   0   2   0   2   0   2   0   2   0   2   0   0   0   2   2   0   0   2   2   2   0   0   2   0   0   2   2   0   0   2   0   2   2   2   0   0   0   0   2   2   0   0   0   0   0   2   0   2   0   0   2   0   0   0   0   2   2   2   2   2   0   2   0   2   0   0   0   2   2   0   2   0   2   2   2   0   2
 MK-5-6                 2   0   2   2   0   2   0   2   0   2   2   0   0   2   0   2   0   0   2   0   2   2   0   0   2   2   0   2   2   2   0   0   2   0   0   2   0   2   0   0   0   2   0   0   2   0   2   2   0   0   2   0   0   0   0   2   2   2   0   0   2   0   2   2   0   0   2   0   2   0   2   2   0   2   2   0   0   2   2   0   2   2   0   2   2   0   2   0   0   2   0   0   2   2   0   2   0   2   0   0   2   2   0   0   0   2   0   2   0   2   0   0   0   0   2   0   2   2   2   0   0   2   2   0   2   0   2   0   2   0   2   2   2   0   0   0   2   2   0   0   2   2   0   0   0   2   0   0   2   2   0   0   2   0   2   2   2   0   0   0   2   2   2   0   0   0   0   0   2   0   2   0   0   2   0   2   0   0   0   2   2   2   2   0   2   2   2   0   2   0   2   2   0   2   2   2   2   2   0   2
 MK-5-7                 2   2   2   2   0   2   0   2   0   2   2   0   0   0   2   2   0   0   2   0   2   2   0   0   2   2   0   2   2   2   0   0   2   0   0   0   0   2   0   0   0   2   0   2   2   0   2   2   0   0   2   0   0   0   0   2   2   2   0   0   2   2   2   2   0   0   2   2   2   0   2   2   0   2   2   0   2   0   2   0   2   2   0   2   2   0   2   0   0   2   2   0   2   2   0   2   0   2   0   0   2   2   0   0   0   2   0   2   0   2   0   0   0   0   0   0   2   2   2   0   0   0   2   0   0   0   2   0   2   2   2   2   2   0   0   0   2   2   0   0   2   2   0   2   0   2   0   0   2   2   0   0   2   0   2   0   2   0   2   0   2   2   2   0   0   0   0   0   2   0   0   0   0   2   0   2   0   0   0   2   2   2   2   0   2   2   2   0   2   0   2   0   0   2   2   2   2   2   0   2
 MK-5-8                 2   2   2   2   0   2   0   2   0   2   2   0   0   0   2   2   2   0   2   0   2   0   0   0   2   2   2   2   2   2   0   0   2   0   0   0   0   2   0   0   0   2   0   2   2   0   2   2   0   2   2   0   0   0   0   2   2   2   0   0   2   2   2   2   0   0   2   2   2   2   2   0   0   2   2   0   2   0   2   0   2   2   0   2   2   0   0   0   0   2   0   0   2   2   0   2   0   2   0   0   2   2   0   0   0   0   0   2   0   2   0   0   0   0   0   0   2   2   2   0   0   0   2   0   0   0   2   0   2   2   2   2   2   0   0   2   2   0   0   0   2   2   0   2   0   2   0   0   2   2   0   2   2   0   2   0   2   0   2   0   2   2   2   0   0   0   0   0   2   0   0   0   0   2   0   2   2   0   0   0   2   2   2   0   2   0   0   0   2   2   2   0   0   2   2   2   2   2   0   2
 MK-5-9                 2   2   2   2   0   2   0   2   0   2   2   0   2   0   2   2   2   0   2   0   2   2   0   0   2   2   2   2   2   2   0   0   2   2   0   2   0   2   0   0   0   2   0   2   2   2   0   2   0   2   2   0   0   0   0   0   2   0   2   0   2   2   2   2   0   2   2   2   0   2   2   0   0   2   2   0   2   0   0   0   2   2   0   2   0   0   0   0   0   2   0   0   2   2   0   2   0   2   0   0   0   2   0   0   2   0   2   2   0   2   0   0   0   0   0   0   2   2   2   2   0   0   2   0   0   2   2   0   2   2   2   2   2   2   0   2   2   0   0   0   2   2   0   2   0   2   0   0   2   2   0   0   2   0   2   0   2   0   2   0   2   2   2   0   0   0   0   0   2   0   0   0   0   2   0   2   2   0   2   0   2   2   2   0   2   0   0   0   2   2   2   0   0   2   2   2   2   2   0   2
 MK-5-10                0   2   2   2   0   2   0   2   0   2   2   0   2   0   2   2   0   0   2   0   2   2   0   0   2   2   2   2   2   2   0   0   2   0   0   2   0   2   0   0   0   2   0   2   2   0   0   2   2   0   2   0   0   0   0   0   2   2   2   0   0   0   2   2   2   2   2   2   0   2   2   0   0   2   2   0   2   0   0   0   2   2   0   2   0   0   0   0   0   2   0   0   2   2   0   2   0   2   0   0   0   2   0   0   2   0   2   2   0   2   0   0   0   0   0   0   2   2   2   2   0   0   2   2   0   2   2   0   2   2   2   2   2   2   0   2   0   0   0   2   2   2   0   2   0   0   0   0   2   2   0   0   2   0   0   0   2   0   2   0   2   2   2   0   0   0   0   0   2   0   0   0   0   2   0   2   2   0   2   0   2   2   2   0   2   0   0   0   2   2   2   0   0   2   2   2   2   2   0   2
 MK-5-11                0   2   2   2   0   2   0   2   0   2   2   0   2   0   2   2   0   0   2   0   2   2   0   0   2   2   2   2   2   2   2   0   2   0   0   2   0   0   0   2   2   2   0   2   2   0   2   2   2   2   2   0   2   2   0   0   2   2   2   0   0   0   2   2   2   2   2   2   0   2   2   0   0   2   2   0   2   0   0   0   0   2   0   2   0   0   0   0   0   2   0   0   2   2   0   2   0   2   0   0   0   2   0   0   2   0   2   2   0   2   0   0   0   0   2   2   2   2   2   2   0   0   2   2   0   2   2   0   2   2   2   2   2   0   0   2   0   0   0   2   2   2   0   2   0   0   2   0   2   2   0   0   2   0   0   0   2   0   2   0   2   2   2   0   2   0   0   0   2   2   0   0   0   2   0   2   2   0   2   2   2   2   2   0   2   0   0   0   2   2   2   0   0   2   2   2   2   2   0   2
 MK-5-12                0   2   2   2   0   2   0   2   0   2   2   0   2   0   2   0   0   0   2   0   2   2   0   0   2   2   2   2   2   0   2   0   2   0   0   2   0   0   0   2   2   2   0   2   2   0   2   2   2   2   2   0   2   0   0   0   2   2   0   0   0   2   2   2   2   2   0   0   0   2   2   0   0   2   2   0   2   0   0   0   2   2   0   2   0   0   0   0   0   2   0   0   2   0   0   2   0   0   0   0   0   2   0   0   2   0   2   0   0   2   2   0   0   0   2   2   2   2   2   2   0   0   2   2   0   2   2   0   2   2   2   2   2   0   0   2   0   0   0   2   2   2   0   2   0   0   2   0   2   2   0   0   2   0   0   0   2   0   2   0   2   2   2   0   0   0   0   0   2   2   0   2   2   2   0   2   2   0   2   2   2   2   2   0   2   0   0   0   2   2   2   0   2   2   2   2   2   2   0   2
 MK-5-13                0   2   0   2   0   2   0   2   0   2   0   2   2   0   2   0   0   2   2   0   2   2   2   0   2   2   2   2   2   0   2   2   2   0   0   2   0   0   0   2   2   2   0   2   2   0   2   2   2   2   2   0   2   2   0   0   2   2   0   0   0   2   2   2   2   2   0   0   0   2   2   0   0   2   2   2   2   0   0   2   2   2   0   2   0   0   2   0   2   2   0   0   0   0   0   2   0   0   0   0   0   2   0   0   2   0   2   0   0   2   2   0   0   0   2   2   2   2   2   2   0   0   2   0   0   2   2   0   2   2   2   2   2   0   0   2   2   0   0   2   2   2   0   0   0   0   0   0   2   2   0   0   2   0   0   0   2   0   2   0   2   2   2   0   0   0   0   0   2   2   2   2   2   2   0   2   2   0   2   2   2   2   2   0   2   0   0   0   2   2   2   0   2   2   2   2   2   2   2   2
 MK-5-14                0   2   0   2   0   2   0   2   0   2   0   2   2   0   2   0   0   2   2   2   2   2   2   0   2   2   2   2   2   0   2   2   2   0   0   2   0   0   0   2   0   2   0   2   2   0   2   2   2   2   2   0   2   2   0   0   2   2   0   0   0   2   2   0   2   2   0   0   0   2   0   0   0   2   2   2   2   0   2   2   2   2   0   2   0   0   2   0   2   2   0   0   0   0   0   2   0   2   0   0   0   2   0   0   2   0   2   0   0   0   2   0   0   0   2   2   2   2   2   2   0   2   2   0   0   2   2   0   2   2   2   2   2   0   0   2   2   0   0   2   2   2   0   0   0   0   0   0   2   2   0   0   2   0   0   0   2   0   2   0   2   2   2   0   0   0   0   0   2   2   2   2   2   2   0   0   2   0   2   2   0   2   2   0   2   0   0   0   2   2   2   0   2   2   2   2   2   2   2   2
 MK-5-15                0   0   0   2   0   2   0   2   0   2   0   0   2   0   2   0   2   2   2   2   2   2   2   0   2   2   2   2   2   0   2   2   2   0   0   2   0   0   0   2   0   2   0   2   2   0   2   2   2   2   2   0   2   2   0   0   2   2   0   0   0   2   2   0   0   2   0   2   0   2   2   0   0   2   2   2   2   0   2   2   2   2   0   2   0   0   2   0   2   2   0   0   0   0   0   0   0   2   0   2   0   2   0   2   2   0   2   0   2   0   2   0   2   2   2   2   2   2   0   2   0   2   2   0   0   2   2   0   2   2   2   2   0   0   0   2   2   0   0   2   2   2   0   0   0   0   0   2   2   0   0   0   2   0   0   0   2   0   2   2   2   2   2   0   0   2   0   0   2   2   2   2   2   2   0   0   2   0   2   0   0   2   2   0   2   2   2   0   0   2   0   0   2   2   2   2   2   2   0   2
 MK-5-16                0   0   0   2   0   2   0   2   0   2   0   0   2   0   2   0   2   2   0   2   2   2   2   0   2   2   2   2   2   0   2   0   2   0   0   2   0   0   0   2   0   2   0   2   2   0   2   2   2   2   0   0   2   2   0   0   2   0   0   2   0   2   2   0   2   2   0   2   0   2   2   0   2   0   2   2   2   0   2   2   2   2   0   2   0   2   2   0   2   2   0   0   0   0   0   0   0   2   0   2   0   2   0   2   2   0   2   0   2   0   2   0   2   2   2   2   2   2   0   2   0   0   2   0   0   2   2   0   0   2   2   2   2   0   0   2   2   0   0   2   2   2   0   0   0   0   0   2   2   0   0   0   2   0   0   0   2   0   2   2   2   2   2   0   0   2   0   0   2   2   2   2   0   2   0   0   2   0   2   0   0   2   2   0   2   2   2   0   0   2   0   2   2   2   2   2   2   0   0   2
 MK-6-1                 0   2   2   0   2   0   2   2   0   2   2   0   2   2   0   0   2   2   2   0   2   0   2   0   0   0   0   2   0   0   0   2   2   0   0   0   2   0   2   0   2   2   2   0   0   2   2   0   2   0   0   2   2   0   2   0   2   2   0   0   0   2   2   2   2   0   2   2   0   2   0   0   2   2   0   0   2   0   2   2   2   0   0   2   2   0   2   0   0   2   0   2   0   2   2   0   0   2   0   0   0   2   2   2   2   2   2   0   2   0   0   0   0   2   0   0   0   0   2   2   0   2   2   0   2   0   2   0   0   2   0   0   0   0   2   2   2   2   0   0   0   2   2   0   0   0   2   0   2   0   2   0   0   0   0   0   2   0   2   0   2   2   2   2   2   0   0   2   2   0   2   0   2   2   2   0   0   2   2   2   2   0   0   0   2   0   0   0   2   2   0   2   0   2   2   0   2   0   2   2
 MK-6-2                 2   2   2   0   2   0   2   2   0   2   2   0   2   2   0   0   2   2   2   0   2   0   2   0   0   0   0   2   2   0   0   2   2   0   0   0   2   0   2   0   2   2   2   0   0   2   2   0   2   0   0   2   2   2   2   0   2   2   0   0   0   2   2   2   0   0   2   2   0   2   0   0   0   2   0   0   2   0   2   2   2   0   0   2   2   0   2   0   0   2   0   2   0   2   2   0   0   2   0   0   2   2   2   2   2   0   2   0   2   0   0   0   0   2   0   0   0   0   2   2   0   2   2   0   2   0   2   0   0   2   0   0   0   0   2   2   2   2   0   2   0   2   0   0   0   2   0   2   2   0   2   0   0   0   0   0   2   0   2   0   2   2   2   2   0   0   0   0   2   0   2   0   2   2   2   0   0   2   2   2   2   0   0   0   2   0   0   0   2   2   0   2   0   2   2   0   2   0   2   2
 MK-6-3                 2   2   0   0   2   0   2   2   0   2   0   0   2   2   0   0   2   2   2   0   2   0   2   0   0   0   0   2   2   0   0   2   2   2   0   2   2   2   2   0   2   0   2   2   0   2   2   0   2   0   2   2   2   2   2   0   2   2   0   0   0   2   0   2   0   2   0   2   0   2   0   0   0   2   0   0   2   2   2   2   2   0   0   2   2   0   2   0   0   2   0   2   0   2   2   0   0   2   0   0   2   2   0   2   2   0   2   0   2   0   0   0   0   2   0   0   0   0   2   2   0   2   2   0   2   0   0   2   2   2   0   0   0   0   2   2   2   2   0   2   0   0   0   0   0   2   0   2   2   0   0   0   0   0   0   0   2   0   2   0   2   2   2   2   0   0   0   0   2   0   0   0   2   0   2   0   0   2   2   2   2   0   0   0   2   0   0   0   2   2   2   2   0   2   2   0   2   0   2   2
 MK-6-4                 2   2   0   0   2   0   2   2   0   2   0   0   2   2   0   0   2   2   2   0   2   0   2   0   0   0   0   2   0   0   0   2   2   2   2   2   2   2   2   0   2   0   2   0   0   2   2   0   2   0   2   0   2   2   2   0   2   2   0   0   0   2   0   2   0   2   0   2   0   2   0   0   0   2   0   0   2   2   2   2   2   0   0   2   2   0   2   0   0   2   0   2   2   2   2   0   0   2   0   0   2   2   2   2   2   0   2   0   2   0   0   2   0   2   0   0   0   2   2   2   0   0   2   0   2   0   2   2   0   2   0   0   0   0   2   2   2   2   0   2   0   0   0   2   0   2   0   2   2   0   0   0   0   0   0   0   2   0   2   0   2   0   2   2   0   0   0   0   2   0   0   0   2   0   2   0   0   2   2   2   2   0   0   0   2   0   0   0   2   2   2   2   2   2   2   0   2   0   2   2
 MK-6-5                 2   2   0   0   2   0   2   2   0   2   2   0   2   2   2   0   2   2   2   2   2   0   2   0   0   0   0   2   0   0   0   2   2   2   2   2   2   2   2   0   2   0   2   0   0   2   2   0   0   0   2   0   2   0   2   0   2   0   0   0   0   2   0   0   0   2   0   2   0   2   0   2   0   2   0   0   2   2   2   2   2   0   0   2   2   0   2   0   0   2   0   2   2   2   2   0   0   0   0   0   0   2   2   2   2   0   2   0   2   0   0   0   0   2   0   0   0   2   2   2   0   0   2   0   2   2   2   2   0   2   0   0   0   0   2   0   2   2   2   2   0   0   0   0   0   2   0   2   2   0   0   0   0   0   0   0   2   0   2   0   2   0   2   2   0   0   0   0   2   0   0   0   2   0   2   2   0   2   2   2   2   0   0   0   2   0   0   0   2   2   2   2   2   2   2   0   2   0   2   2
 MK-6-6                 0   2   0   0   2   0   2   2   0   2   2   0   2   2   2   0   2   2   2   2   2   2   2   0   0   0   0   0   0   0   0   2   2   2   0   2   2   2   2   0   2   0   2   0   0   2   2   2   2   0   2   0   2   0   2   0   0   0   0   2   0   2   0   0   0   2   0   2   0   2   0   2   0   2   0   0   2   2   2   2   2   0   0   2   2   0   2   0   0   2   0   0   2   2   2   0   0   0   0   0   0   0   2   0   2   0   2   0   0   0   0   0   0   2   0   0   0   2   2   0   0   0   2   2   2   2   0   2   0   2   0   0   0   0   2   0   2   2   2   2   0   0   0   0   0   2   0   2   2   2   0   0   2   0   0   0   2   0   2   0   2   0   2   2   0   0   0   0   2   0   0   0   2   0   2   2   0   2   2   2   2   0   0   0   2   0   0   0   2   0   2   2   0   2   2   0   2   0   2   2
 MK-6-7                 0   2   0   0   2   0   2   2   0   2   2   0   2   2   2   0   2   2   2   2   2   2   2   0   0   0   0   0   0   0   0   2   2   2   0   2   2   2   0   0   2   0   2   2   0   2   2   2   2   0   2   0   2   0   2   0   2   0   0   2   0   0   0   0   0   2   0   2   0   2   2   2   0   2   0   0   0   0   2   2   2   0   0   2   2   0   2   0   0   0   0   0   2   2   2   0   0   0   0   0   0   2   2   0   0   0   2   0   0   0   0   0   0   2   2   0   2   2   0   0   0   0   2   2   2   2   0   2   0   2   0   0   0   0   2   0   2   2   2   2   0   0   0   0   0   2   2   2   2   2   0   0   0   0   0   0   2   0   2   0   2   0   2   2   0   2   0   0   2   0   0   0   2   0   2   2   0   2   2   2   2   0   0   0   2   0   0   0   2   0   2   2   2   2   2   0   2   0   2   2
 MK-6-8                 0   2   0   0   2   0   2   2   0   2   2   0   2   2   2   0   0   2   2   2   2   2   2   0   0   0   0   0   0   0   0   2   2   0   0   2   2   2   0   0   2   0   2   2   0   2   2   2   2   0   2   0   2   0   2   0   2   2   2   2   0   0   0   0   0   2   0   2   0   2   2   2   0   2   0   0   0   0   2   2   2   0   0   2   2   0   2   0   0   0   0   0   2   2   2   0   0   0   0   0   0   2   2   0   0   0   2   0   0   2   0   0   0   2   2   0   2   2   0   0   0   0   2   2   2   2   2   2   0   2   0   0   0   2   2   0   2   2   2   2   0   0   0   0   0   2   2   2   2   2   0   0   0   0   0   0   2   0   2   0   2   0   2   2   0   2   0   0   2   0   0   0   2   0   0   2   0   0   2   0   2   0   0   0   2   0   0   0   2   0   2   2   2   2   2   2   2   2   2   2
 MK-6-9                 0   2   0   0   2   0   2   2   0   2   2   0   2   2   2   2   0   2   2   2   2   2   2   0   0   0   0   0   0   0   0   2   2   0   0   2   2   2   0   0   2   0   2   2   0   2   2   0   2   0   0   0   2   0   2   0   2   2   2   2   0   0   2   0   0   2   0   2   0   2   2   2   0   2   0   0   0   0   2   2   2   0   0   2   2   0   2   0   0   0   0   0   2   2   2   0   0   0   0   0   0   2   2   0   0   0   2   0   0   2   0   0   0   0   2   0   2   2   2   0   0   0   2   2   2   2   2   2   2   2   0   0   0   2   0   0   2   2   2   2   0   0   0   0   0   2   2   2   2   2   2   0   0   0   0   0   2   0   2   0   2   0   2   2   2   2   0   0   2   0   0   2   2   0   0   2   0   0   2   0   2   0   0   0   2   0   0   2   2   2   2   2   2   2   2   2   2   0   2   2
 MK-6-10                0   2   0   0   2   0   2   2   0   2   2   0   2   2   2   2   0   0   2   2   2   2   2   0   0   0   0   0   0   0   0   2   2   2   0   2   2   2   0   0   2   0   2   2   0   0   2   0   2   2   0   0   2   0   2   2   2   2   2   2   0   0   0   0   0   0   0   2   0   2   2   2   0   2   0   0   0   0   2   2   2   0   2   2   0   0   2   0   0   0   0   0   2   2   2   0   2   0   0   0   0   2   2   0   0   0   2   0   0   2   2   2   0   0   2   2   2   0   2   0   0   0   2   2   2   2   2   2   2   2   0   0   0   2   0   0   0   2   2   2   0   0   0   0   0   2   2   2   2   0   2   0   0   0   0   0   2   0   2   0   2   0   2   2   2   2   0   0   2   0   0   2   2   0   0   2   0   0   2   0   2   0   2   0   2   0   0   2   2   0   0   2   2   2   2   2   2   0   2   2
 MK-6-11                0   2   0   0   2   0   0   2   0   2   2   0   2   2   2   2   0   0   2   2   2   2   0   0   0   0   2   0   0   0   0   2   0   2   0   2   2   2   0   0   2   0   2   2   0   2   2   0   2   2   0   2   0   0   2   2   2   2   2   2   2   0   0   0   0   0   0   2   0   2   2   0   0   0   2   2   0   0   2   2   2   0   2   2   0   2   2   0   0   2   0   0   2   2   2   0   2   0   0   0   2   2   2   0   0   0   2   0   0   2   2   2   0   0   2   2   0   0   0   0   0   0   2   2   2   2   2   2   2   2   0   0   0   2   2   0   2   0   2   2   0   0   0   0   0   2   0   2   0   0   0   0   0   0   0   0   2   0   2   0   2   0   2   2   2   2   0   0   2   0   0   2   0   0   0   2   2   0   0   0   0   2   2   0   2   0   0   2   2   2   0   0   2   2   2   2   2   0   2   0
 MK-6-12                0   2   0   0   2   0   0   2   0   2   2   0   2   2   2   2   2   0   2   2   2   2   0   0   2   0   2   0   0   0   0   2   0   2   0   2   2   2   0   2   2   0   2   2   0   2   2   0   2   2   0   2   0   0   2   2   2   2   2   2   2   0   0   0   0   0   0   2   0   2   2   0   0   0   2   2   0   0   2   2   2   2   2   2   0   2   2   0   0   2   0   0   2   2   2   0   2   0   0   0   2   0   2   0   0   0   2   0   2   2   2   2   0   0   2   2   0   0   2   0   0   0   2   0   2   0   2   2   2   0   2   0   0   2   2   0   2   0   2   2   0   0   0   0   0   2   2   2   2   0   0   0   0   0   0   0   2   0   0   0   0   0   2   2   2   2   0   0   2   0   0   2   0   0   0   0   2   0   0   0   2   2   2   0   2   0   0   2   2   2   0   0   0   2   2   2   2   0   2   0
 MK-6-13                0   2   0   0   2   0   0   2   0   2   2   0   2   2   2   2   2   0   2   2   2   2   0   0   2   0   2   0   0   0   0   2   0   2   0   2   2   2   0   2   2   0   2   2   0   2   2   0   2   2   0   2   0   2   2   2   2   2   2   2   2   2   0   0   0   2   0   2   0   2   2   0   0   0   2   0   2   0   2   2   2   2   2   2   2   2   2   0   0   2   0   0   2   2   2   2   2   2   2   0   2   0   0   0   0   0   2   2   2   2   2   2   0   0   2   2   0   0   2   0   0   0   2   0   2   0   2   2   2   0   2   0   0   2   2   2   0   0   2   2   0   0   0   0   0   2   2   2   2   0   0   0   0   0   0   0   2   0   0   0   0   2   2   2   2   2   0   0   2   0   0   2   0   0   0   0   2   0   2   0   2   2   2   0   0   0   0   0   2   2   0   0   0   2   0   2   2   0   2   0
 MK-6-14                0   2   0   0   2   0   2   2   0   2   2   0   2   0   2   2   2   0   2   2   2   2   0   0   2   0   2   0   0   0   0   2   0   2   0   2   2   2   0   0   0   0   2   2   0   2   2   0   0   2   0   2   0   2   2   2   2   2   2   2   2   0   0   0   0   2   0   2   0   2   2   0   0   2   2   0   2   0   2   2   2   2   2   2   2   2   2   0   0   2   0   0   2   2   2   2   2   2   2   0   2   0   0   0   0   0   0   2   2   2   2   2   2   0   2   2   2   2   2   0   0   0   2   0   2   0   2   2   0   0   2   0   0   2   2   2   0   0   2   2   0   0   0   0   0   2   2   2   2   0   0   0   0   2   0   0   2   0   0   0   2   2   2   2   2   2   0   0   2   0   2   2   2   0   0   0   2   0   2   0   2   2   2   0   0   0   0   0   2   2   0   0   0   0   0   2   2   0   2   0
 MK-6-15                0   2   0   2   2   0   2   2   0   2   2   0   2   0   2   2   2   2   2   2   2   2   0   0   2   0   2   0   0   0   0   0   0   2   0   2   2   2   0   0   0   0   2   2   2   2   2   0   0   2   0   2   0   2   2   2   2   2   2   2   2   0   0   0   0   2   2   2   0   2   2   2   0   2   0   0   2   0   2   2   2   2   2   2   2   2   2   0   0   2   0   0   0   2   2   2   2   2   2   0   2   0   0   0   0   0   0   2   2   2   2   2   2   0   2   2   2   2   2   0   0   0   2   2   2   2   2   2   0   0   2   0   2   2   2   2   0   2   2   2   0   0   0   0   0   2   2   2   2   0   2   0   0   2   0   0   2   0   0   0   2   2   2   2   2   2   0   0   2   0   2   2   2   0   0   0   2   0   2   0   2   2   2   0   0   0   0   0   2   0   0   0   0   0   2   0   2   0   2   2
 MK-6-16                0   0   0   0   2   0   2   2   0   2   2   2   2   0   2   2   2   2   2   2   2   2   0   0   0   0   2   0   0   0   0   0   0   0   0   2   2   2   2   0   2   0   2   2   0   2   2   0   0   2   0   2   0   2   2   2   2   2   2   2   0   0   0   0   0   2   2   2   0   2   2   2   0   2   0   0   2   0   2   2   2   0   2   2   2   0   2   0   0   2   0   0   0   2   0   2   2   2   2   0   2   0   0   0   0   0   0   2   2   0   2   2   2   0   2   2   2   0   2   0   0   0   2   2   2   2   2   2   0   0   2   0   2   2   2   2   0   2   2   0   0   0   0   0   0   2   2   2   2   0   2   0   0   2   0   0   2   0   0   0   2   2   2   0   2   2   0   0   2   0   2   2   2   0   2   0   2   0   2   0   2   2   2   0   0   0   0   0   2   0   0   0   2   0   2   0   2   0   2   2
 
!****************************************** Phenotypic Data **********************************************************
!-100.0 is resevred for missing phenotype
SimulatedTrait1         9.4235   10.2119    8.7642    9.6241   10.0664   11.2930    8.2342    9.9657    8.3022   10.3956   13.2441   10.3121    7.0005   11.2287    8.5162    9.5711   10.2988    8.7405   10.3731    8.3858   11.9861   11.4265    9.9179    9.1863    8.5493   11.5226   10.0892    8.9795   11.5341    9.6276    8.9834    8.4220   12.4364    7.4758   10.7233   10.3074    8.6690   12.4804    8.5752   11.7202   11.7831   10.1522    7.7873   10.3613    9.2306    8.8744   12.6651   10.2953    8.1056   10.2077   10.2020    9.3080   10.5106    8.3928    8.1873   13.7938   11.1365    9.7780   11.5972    8.6965   10.2160   11.5600   12.0661    9.2744   11.7105    9.0709    8.8853    8.4847    8.2576    9.9031    9.6478   10.2706    9.6757   11.4485   11.6066   10.3415    9.6914   12.5629    9.7965    8.4594   11.3596   10.9090    7.6091   10.5632    9.8038    7.3849   12.2337    7.1879   11.8117   12.5893   10.3323   11.8910   12.4640   12.3493   10.4546   10.5685    9.0328    8.7869    6.7794   10.4093    9.1298   10.0134    9.9512    8.8378    9.5626   12.6443   10.7293   10.1231   10.3133    8.4110   12.5585   10.2576    9.1381   11.8883   10.1809    9.2112    9.4054   10.1956   11.1529   11.8185   11.4278   10.9097   11.6254   11.5510   11.8881   10.5369    8.7501    8.7940   12.0291    9.7307   11.1932   10.1759    9.9970    9.5240    9.8641   12.6781   11.4641    9.2783    7.6252    9.1817    9.9876   12.3415   12.7648   10.2849    7.8889   11.7885    8.8293    9.9901    8.8959   10.3912   12.9601   11.2407   10.4146   10.2857    9.6557   11.7477   10.8220   10.3248    6.2562   10.5983    9.8936    8.6022   11.8692    7.6593   10.2047    9.2554    8.8756    8.1679   10.2573   11.7085    9.2016   11.3358   10.2538   12.0117    9.4615    9.9724    9.5694   12.1331    9.8029   11.0231   11.4144   11.4560   12.0092    8.5647   10.4724   11.0681    7.6934   10.4473    8.6915    7.8855   10.7242    9.7671    9.9317    9.3791   11.4139    8.6580    8.0728   11.8883    9.4964    8.0975
SimulatedTrait2        16.1707   15.0807   13.8842   15.8598   12.6304   16.8466   12.8906   17.4557   16.5607   16.3269   14.8773   13.5121   14.0034   16.8739   12.6475   15.6786   10.6744   14.1716   15.8014   13.6691   14.2878   14.1017   11.9801   16.6007   14.3036   15.7411   14.6673   15.0489   14.1091   15.7180   16.2223   13.6719   13.7539   13.7270   14.7875   14.6666   12.0962   15.4828   13.7728   16.6212   16.2544   15.8215   16.5869   14.2213   16.0062   17.7181   14.7055   15.2247   12.3811   14.9732   14.9101   15.4956   14.9351   14.7782   16.0402   16.5171   14.5743   14.0695   15.9085   14.6448   14.8460   15.8583   12.4353   12.1870   14.3539   13.8317   15.8188   16.7868   14.6384   13.6743   17.3961   12.4827   12.1183   16.0496   15.4982   13.5769   13.9671   16.5017   13.0686   16.4284   13.8390   17.8800   12.7076   14.7431   17.0082   13.6807   15.9454   16.3068   11.5391   14.4325   16.6942   14.4613   17.4916   17.5206   11.6869   15.4437   16.3189   15.4588   11.9060   18.5817   14.9186   17.6105   14.7394   14.2957   16.8225   17.2886   11.5749   15.1439   17.2747   15.7713   13.2106   17.1783   15.2011   16.5591   14.4295   16.1929   14.1051   16.0903   17.2436   14.8985   14.8628   13.5881   13.5061   16.5264   15.6709   15.1323   14.4654   13.3926   14.5984   15.4851   18.7321   13.8762   15.3249   12.6519   14.5102   14.0658   16.5642   14.3120   13.7589   13.5427   16.4075   17.9062   16.8363   14.3589   12.9777   16.0081   12.7630   13.5480   15.6652   16.1369   12.7882   13.9400   18.9421   14.9687   16.5528   15.2517   14.9272   16.0006   15.9269   12.8257   16.1077   16.4397   14.1131   14.5657   14.0115   15.7692   14.9816   14.4787   15.2590   14.2640   13.7709   14.5657   15.1672   14.4933   15.8690   11.3958   13.0778   13.0009   15.0380   15.2858   15.3329   18.2365   13.0806   14.5286   17.6022   14.3434   15.4059   13.0385   18.6221   15.0820   15.6508   14.8651   14.2598   14.6575   13.3430   13.4480   16.0461   14.6210   14.2435   16.1990
 
