# Supplementary material for: Inclusive Composite Interval Mapping of QTL by Environment Interactions in Biparental Populations
Source: PLoS One. 2015 Jul 10;10(7):e0132414. doi: 10.1371/journal.pone.0132414 (PMC4498613; doi:10.1371/journal.pone.0132414)
Supplement: S3 File — (ZIP) [file pone.0132414.s003.zip › Simulation for unliked model/Simulated popualtions/run_00051.met]

!**********************Note: lines staring with "!" are remarks and will be ignored in the program********************
!*********************************General Information**********************************
!Assuming F1 = P1 x P2, populations available in QTL IciMapping are: 
!  1, P1BC1F1 = P1 x F1, the first backcrossing where P1 is used as the recurrent parent;
!  2, P2BC1F1 = P2 x F1, the first backcrossing where P2 is used as the recurrent parent;
!  3, F1DH, F1-derived doubled haploids; 
!  4, RIL or F1RIL, recombination inbred lines through the repeated selfing of F1;
!  5, P1BC1RIL, recombination inbred lines through the repeated selfing of P1BC1F1;
!  6, P2BC1RIL, recombination inbred lines through the repeated selfing of P2BC1F1;
!  7, F2, the selfing generation of F1;
!  8, F3, the selfing generation of F2;
!  9, P1BC2F1, the second backcrossing where P1 is used as the recurrent parent; 
! 10, P2BC2F1, the second backcrossing where P2 is used as the recurrent parent;
! 11, P1BC2RIL, recombination inred lines through the repeated selfing of P1BC2F1; 
! 12, P2BC2RIL, recombination inred lines through the repeated selfing of P2BC2F1; 
! 13, P1BC1F2, the selfing generation of P1BC1F1; 
! 14, P2BC1F2, the selfing generation of P2BC1F1; 
! 15, P1BC2F2, the selfing generation of P1BC2F1; 
! 16, P2BC2F2, the selfing generation of P2BC2F1; 
! 17, P1BC1DH, P1BC1F1-derived doubled haploids; 
! 18, P2BC1DH, P2BC1F1-derived doubled haploids; 
! 19, P1BC2DH, P1BC2F1-derived doubled haploids; 
! 20, P2BC2DH, P2BC2F1-derived doubled haploids; 
   3      !Mapping Population (see remarks above)
   2      !Mapping Function (1 for Kosambi; 2 for Haldane; 3 for Morgan)
   2      !Marker Space Type (1 for intervals; 2 for positions)
   1      !Marker Space Unit(1 for centiMorgans; 2 for Morgan)
   6      !Number of Chromosomes (or Linkage Groups)
 200      !Size of the mapping population
   2      !Number of environments
 
!***************************************** Chromosomes and Linkage Maps **********************************************
!Chromosome                 NumMarkers
-CH1                        16
-CH2                        16
-CH3                        16
-CH4                        16
-CH5                        16
-CH6                        16
!Linkage map (Marker name followed by position or the interval length)
 MK-1-1                1     0.000
 MK-1-2                1    10.000
 MK-1-3                1    20.000
 MK-1-4                1    30.000
 MK-1-5                1    40.000
 MK-1-6                1    50.000
 MK-1-7                1    60.000
 MK-1-8                1    70.000
 MK-1-9                1    80.000
 MK-1-10               1    90.000
 MK-1-11               1   100.000
 MK-1-12               1   110.000
 MK-1-13               1   120.000
 MK-1-14               1   130.000
 MK-1-15               1   140.000
 MK-1-16               1   150.000
 MK-2-1                2     0.000
 MK-2-2                2    10.000
 MK-2-3                2    20.000
 MK-2-4                2    30.000
 MK-2-5                2    40.000
 MK-2-6                2    50.000
 MK-2-7                2    60.000
 MK-2-8                2    70.000
 MK-2-9                2    80.000
 MK-2-10               2    90.000
 MK-2-11               2   100.000
 MK-2-12               2   110.000
 MK-2-13               2   120.000
 MK-2-14               2   130.000
 MK-2-15               2   140.000
 MK-2-16               2   150.000
 MK-3-1                3     0.000
 MK-3-2                3    10.000
 MK-3-3                3    20.000
 MK-3-4                3    30.000
 MK-3-5                3    40.000
 MK-3-6                3    50.000
 MK-3-7                3    60.000
 MK-3-8                3    70.000
 MK-3-9                3    80.000
 MK-3-10               3    90.000
 MK-3-11               3   100.000
 MK-3-12               3   110.000
 MK-3-13               3   120.000
 MK-3-14               3   130.000
 MK-3-15               3   140.000
 MK-3-16               3   150.000
 MK-4-1                4     0.000
 MK-4-2                4    10.000
 MK-4-3                4    20.000
 MK-4-4                4    30.000
 MK-4-5                4    40.000
 MK-4-6                4    50.000
 MK-4-7                4    60.000
 MK-4-8                4    70.000
 MK-4-9                4    80.000
 MK-4-10               4    90.000
 MK-4-11               4   100.000
 MK-4-12               4   110.000
 MK-4-13               4   120.000
 MK-4-14               4   130.000
 MK-4-15               4   140.000
 MK-4-16               4   150.000
 MK-5-1                5     0.000
 MK-5-2                5    10.000
 MK-5-3                5    20.000
 MK-5-4                5    30.000
 MK-5-5                5    40.000
 MK-5-6                5    50.000
 MK-5-7                5    60.000
 MK-5-8                5    70.000
 MK-5-9                5    80.000
 MK-5-10               5    90.000
 MK-5-11               5   100.000
 MK-5-12               5   110.000
 MK-5-13               5   120.000
 MK-5-14               5   130.000
 MK-5-15               5   140.000
 MK-5-16               5   150.000
 MK-6-1                6     0.000
 MK-6-2                6    10.000
 MK-6-3                6    20.000
 MK-6-4                6    30.000
 MK-6-5                6    40.000
 MK-6-6                6    50.000
 MK-6-7                6    60.000
 MK-6-8                6    70.000
 MK-6-9                6    80.000
 MK-6-10               6    90.000
 MK-6-11               6   100.000
 MK-6-12               6   110.000
 MK-6-13               6   120.000
 MK-6-14               6   130.000
 MK-6-15               6   140.000
 MK-6-16               6   150.000
!*********************************** Marker Types ********************************************************************
!Co-dominant marker: When heterozygote F1 is present, P1 is coded as 2, F1 is coded as 1, and P2 is coded as 0; Otherwise, P1 is coded as 2, and P2 is coded as 0. 
!Dominant marker: When heterozygote F1 is present, P1 and F1 are coded as 12, and P2 is coded as 0; Otherwise, P1 is coded as 2, and P2 is coded as 0.  
!Recessive markers: When heterozygote F1 is present, P1 is coded as 2, and F1 and P2 are coded as 10; Otherwise, P1 is coded as 2, and P2 is coded as 0. 
!Missing marker is coded as -1. 
 MK-1-1                 2   2   0   0   0   2   2   2   2   2   2   2   2   2   2   2   2   2   2   0   2   0   2   2   0   0   0   0   2   2   0   2   0   2   0   2   2   2   2   2   2   0   2   2   0   2   2   2   2   2   0   0   0   2   2   0   0   0   2   2   0   0   2   2   0   0   2   2   0   2   0   2   2   0   0   2   0   2   2   2   2   0   0   2   0   2   2   0   0   2   0   0   2   0   2   2   2   0   2   0   2   2   2   2   0   0   0   0   0   0   0   0   2   0   0   0   0   0   2   0   2   0   2   2   0   2   0   2   0   2   0   2   0   2   2   2   0   2   2   2   0   2   2   2   2   0   0   2   0   0   0   0   0   0   0   2   2   0   0   2   2   2   2   0   0   0   2   2   2   0   0   0   0   2   0   2   0   0   2   0   2   0   2   2   2   2   0   0   0   2   0   0   0   2   2   0   0   2   0   2
 MK-1-2                 2   2   0   0   0   2   2   2   2   2   2   2   2   2   2   2   2   2   2   0   2   0   2   2   0   0   0   0   0   2   0   2   0   2   0   2   2   2   2   0   2   0   2   2   0   2   2   2   2   2   0   0   0   2   2   2   0   0   2   0   0   0   2   2   0   0   2   2   0   2   0   0   2   0   0   2   0   2   2   2   0   0   0   2   0   0   2   0   0   2   0   0   2   0   2   2   2   0   2   0   2   0   2   2   0   0   2   0   0   0   0   0   2   0   0   2   0   2   2   0   2   0   2   0   0   2   0   2   0   2   0   2   0   2   2   2   0   2   2   2   0   0   2   2   2   0   0   2   0   0   2   0   0   0   0   2   2   0   0   2   2   2   2   0   0   0   2   2   2   0   0   0   0   2   0   2   0   0   0   0   2   0   2   2   2   2   0   0   0   2   0   0   2   2   2   0   0   0   0   2
 MK-1-3                 2   2   0   2   0   2   2   0   2   2   2   0   2   0   2   2   2   2   2   0   2   0   2   2   0   0   2   0   0   2   0   2   0   2   0   0   2   2   2   0   2   0   0   2   0   2   0   2   2   2   2   0   0   2   2   2   2   0   2   0   0   0   2   2   0   2   2   2   0   0   0   0   2   0   2   2   0   2   2   0   0   0   0   2   0   0   2   0   0   2   0   0   2   0   2   2   2   0   2   0   2   0   2   2   0   0   2   0   0   0   2   0   2   0   0   2   0   2   2   0   2   0   2   0   0   2   0   2   0   2   0   0   0   2   2   0   0   2   2   2   0   0   2   2   2   0   0   2   0   0   2   2   0   0   0   2   0   0   0   2   2   2   2   0   0   0   2   2   2   0   0   0   0   2   2   2   2   0   0   0   2   0   2   2   2   0   2   0   0   2   0   0   2   2   2   2   0   2   0   2
 MK-1-4                 0   2   0   2   0   2   2   0   2   2   2   0   2   0   2   2   2   2   2   0   2   0   2   2   0   0   2   0   0   2   0   2   0   2   0   0   2   2   2   0   0   0   0   2   0   2   0   2   2   2   2   2   0   2   2   2   2   0   2   0   0   0   2   2   0   2   2   2   0   0   0   0   2   0   2   2   0   2   2   0   0   0   0   2   0   0   2   0   0   2   0   0   2   0   2   2   2   0   2   0   2   0   2   2   0   0   0   2   0   0   2   0   0   0   0   2   0   2   2   0   2   0   2   0   0   2   0   2   0   2   0   0   0   2   2   0   2   0   2   2   2   0   0   2   2   0   2   2   0   2   2   2   0   0   0   2   0   0   0   2   2   2   0   0   0   0   2   2   2   0   0   0   0   2   2   2   0   0   0   2   2   0   2   2   2   0   2   0   0   2   0   0   2   2   2   2   0   2   0   2
 MK-1-5                 0   2   0   2   0   2   2   0   2   2   2   0   2   0   2   2   2   2   2   0   2   0   2   2   0   0   2   0   0   0   0   2   0   2   0   0   2   2   2   0   0   0   0   2   0   2   0   0   2   2   0   2   0   2   2   0   2   0   2   0   0   0   2   2   0   2   0   2   0   0   0   0   2   0   2   2   0   2   2   0   0   0   0   2   0   0   2   0   0   2   0   2   2   0   2   2   2   0   2   0   2   0   2   2   0   0   0   2   0   0   2   0   0   0   0   2   0   2   2   0   2   0   2   0   0   2   0   2   0   2   0   0   0   2   2   2   2   0   2   2   2   0   0   0   0   0   2   2   0   2   2   2   0   2   0   0   0   0   0   2   2   0   0   2   0   0   2   2   2   0   0   0   0   2   2   2   0   0   2   2   2   0   2   2   2   0   2   0   0   2   0   0   2   2   2   2   0   0   0   2
 MK-1-6                 0   2   2   2   0   2   2   0   2   2   2   0   2   0   2   2   2   2   2   0   2   0   2   2   2   0   0   0   2   2   0   2   0   2   0   0   2   2   2   0   0   0   0   2   0   2   2   0   2   2   2   2   0   2   2   0   2   0   0   0   0   0   2   2   0   2   0   2   0   0   0   0   2   0   2   2   2   2   2   0   0   2   0   2   0   0   2   0   2   2   2   2   2   0   2   0   2   0   2   0   2   0   2   2   0   0   0   2   0   0   2   0   0   0   2   2   0   2   2   2   2   0   2   0   0   2   0   2   0   2   0   0   0   2   2   2   2   0   2   2   0   0   0   0   0   0   0   2   0   2   2   2   0   2   0   0   0   0   0   2   2   0   0   2   0   0   2   2   2   0   0   0   0   2   2   2   0   2   2   2   0   0   2   2   2   0   2   0   0   2   0   0   2   2   2   2   0   0   0   2
 MK-1-7                 0   2   2   2   0   2   2   2   2   2   2   0   2   0   0   2   2   2   2   2   2   0   0   0   2   0   0   0   2   2   0   2   0   2   0   0   2   0   2   0   0   0   2   0   2   2   2   0   2   2   2   2   0   2   2   0   2   0   0   0   0   0   2   2   0   2   0   2   0   0   0   0   2   0   2   2   2   2   2   0   0   2   0   2   0   0   2   0   2   2   2   2   0   2   2   2   2   0   2   0   2   0   2   2   0   0   0   2   0   0   2   0   0   0   2   2   0   2   2   2   2   0   2   0   0   2   0   0   0   2   0   0   0   0   2   2   2   0   2   2   2   2   0   0   2   0   0   2   0   2   2   2   2   0   0   0   0   0   2   2   2   0   0   2   0   0   2   2   0   0   0   0   0   0   2   2   0   2   2   2   0   0   2   2   2   0   2   0   0   2   0   0   2   2   2   2   0   0   0   2
 MK-1-8                 0   2   2   2   0   2   2   2   2   2   2   0   2   0   0   2   2   2   2   2   2   0   0   0   2   0   0   0   2   2   0   2   0   0   0   0   2   0   2   0   0   0   2   0   2   2   2   0   2   2   2   2   0   0   2   0   0   0   0   0   0   0   2   2   0   2   0   2   0   0   0   0   2   0   0   2   2   2   2   0   0   2   0   2   0   0   2   0   2   2   2   2   0   2   2   2   2   0   2   0   2   0   2   2   0   0   0   2   0   0   2   0   2   0   2   2   0   2   2   2   2   0   2   2   0   2   0   0   0   2   0   0   0   0   2   2   0   0   2   2   2   2   0   2   2   0   2   2   0   2   2   2   2   0   0   0   0   0   2   2   2   0   0   2   0   0   0   2   0   0   0   0   0   0   2   2   0   0   2   2   0   0   2   2   2   2   2   0   0   2   2   0   2   0   2   2   0   0   0   2
 MK-1-9                 0   0   2   2   0   2   2   0   2   2   2   0   2   0   0   2   2   2   2   2   0   0   0   0   2   0   0   0   2   2   0   2   2   0   0   2   2   0   0   0   0   0   2   0   2   2   2   2   2   2   2   2   0   0   2   0   0   0   0   0   0   0   2   0   0   2   0   2   0   0   0   2   2   0   0   0   2   0   2   2   0   2   0   0   0   0   2   0   2   2   2   0   0   2   2   2   2   0   2   2   2   0   2   2   0   0   0   2   0   0   2   0   2   2   2   2   0   2   2   2   2   0   2   2   0   0   0   0   0   2   0   2   0   0   0   2   0   0   2   2   2   2   0   2   2   0   2   2   0   2   2   2   2   0   0   0   0   0   2   2   2   2   0   2   0   0   0   2   0   0   0   0   0   0   2   0   0   2   2   0   0   0   2   2   2   2   2   0   0   2   2   0   2   0   2   2   0   0   0   2
 MK-1-10                0   0   2   2   0   2   2   0   2   2   2   0   2   0   0   0   2   2   0   2   0   0   0   0   2   0   0   0   2   2   0   2   2   0   0   2   2   0   0   0   0   0   2   0   2   0   2   2   2   2   2   2   0   0   2   0   0   0   0   0   0   0   0   0   0   2   0   2   0   0   0   2   2   0   0   0   2   0   2   2   0   2   2   0   0   0   2   0   2   2   0   0   0   2   2   2   2   0   2   2   0   0   2   2   0   0   0   2   0   0   2   0   2   0   2   2   0   2   2   2   2   0   2   2   0   0   0   2   0   2   0   2   0   0   0   2   0   0   2   2   2   2   0   2   2   0   2   2   0   2   2   2   2   0   0   0   0   0   2   2   2   2   0   2   0   0   0   2   0   2   0   0   0   0   2   2   0   2   0   0   0   0   2   2   2   2   2   0   2   2   2   0   2   0   2   2   0   0   0   2
 MK-1-11                0   0   2   2   0   2   2   0   2   2   2   0   2   0   0   0   2   2   0   0   0   0   0   0   2   0   0   2   2   2   0   2   2   2   0   2   0   2   0   0   0   0   2   0   2   0   2   2   2   2   2   2   0   0   0   0   0   2   0   0   0   0   0   0   0   2   0   2   2   0   0   2   2   0   0   0   2   0   2   2   0   2   2   0   0   2   2   2   0   2   0   0   0   2   2   2   2   0   2   2   0   0   2   2   0   0   2   0   0   0   2   0   2   2   2   2   0   2   2   2   2   0   2   2   0   0   0   2   0   0   0   2   0   0   0   2   0   0   2   2   2   2   0   2   2   0   2   2   0   2   2   2   0   0   0   0   0   0   2   0   0   2   0   2   0   0   0   2   0   2   0   0   0   0   0   2   0   2   0   0   0   0   2   2   2   2   2   0   2   2   2   2   2   0   2   2   0   0   0   2
 MK-1-12                0   0   2   2   0   2   2   0   2   2   2   2   2   0   0   0   2   2   0   0   0   0   0   2   2   0   0   2   2   2   0   0   2   2   0   2   0   2   0   0   0   0   2   0   2   0   2   2   2   2   2   2   0   0   0   0   0   0   0   0   0   0   0   2   0   2   0   2   2   0   2   0   2   0   0   0   2   0   2   2   0   2   2   0   0   2   2   2   0   2   0   2   0   2   2   2   0   0   2   2   0   0   2   2   0   0   2   0   0   0   2   0   2   2   2   2   0   2   2   2   2   0   2   2   0   0   0   2   0   0   2   2   2   2   2   2   0   0   2   2   2   2   0   2   2   0   2   2   0   2   2   2   0   0   0   0   2   0   2   0   0   2   0   2   0   0   0   0   0   2   0   0   0   0   2   2   0   2   0   2   0   0   2   2   2   2   0   0   2   2   2   2   2   0   2   2   0   0   0   2
 MK-1-13                0   0   2   2   0   2   2   0   2   2   2   2   2   0   0   0   2   2   0   0   0   0   0   2   2   0   0   2   2   2   0   0   2   0   0   2   0   2   0   0   0   0   0   2   2   0   2   0   2   0   2   2   0   0   0   0   0   0   0   0   0   0   0   2   0   2   0   2   2   0   0   0   2   0   2   0   2   0   2   2   0   2   2   0   0   2   2   2   0   2   0   2   0   2   2   2   0   2   2   2   0   0   2   2   0   0   0   0   2   0   2   0   0   2   2   2   0   2   2   2   2   0   2   2   0   0   0   2   0   0   2   2   2   2   2   2   0   0   2   2   2   2   0   2   2   0   2   2   0   2   2   2   0   0   0   0   2   0   2   0   2   2   0   0   0   0   0   0   0   0   0   0   0   0   2   2   0   2   0   0   0   0   2   2   2   2   0   0   2   2   2   2   2   0   2   2   0   0   2   2
 MK-1-14                0   0   0   2   0   0   2   0   2   2   0   0   2   0   0   0   2   2   0   0   2   0   0   2   2   0   0   2   0   2   0   0   2   0   0   2   0   0   2   0   0   0   0   2   2   0   2   0   2   0   2   2   0   0   0   2   0   0   0   0   0   0   0   0   0   2   0   2   2   0   0   0   0   2   2   0   2   0   2   2   0   2   2   0   0   2   2   2   0   2   0   2   0   0   2   2   0   2   2   2   0   2   0   2   0   0   0   2   2   0   2   0   0   2   2   2   0   2   2   2   2   2   2   2   0   0   0   2   0   0   0   2   2   2   2   2   0   0   2   2   2   2   0   2   2   0   2   2   0   2   2   2   0   0   0   0   0   0   2   0   2   2   0   0   0   0   0   0   0   0   0   0   0   0   2   2   0   2   2   0   2   0   2   2   0   2   0   0   2   2   2   2   2   0   2   2   2   0   2   2
 MK-1-15                0   0   0   2   2   2   2   0   2   2   0   0   2   0   0   0   2   2   0   0   0   0   0   2   2   0   0   2   0   0   0   0   2   0   0   2   2   0   2   0   2   0   0   2   2   0   2   0   0   0   2   2   0   0   0   2   0   0   0   0   2   0   0   0   0   2   0   2   0   2   0   0   0   2   2   0   2   0   2   2   0   2   2   0   0   2   0   2   0   2   0   2   0   0   2   2   0   2   2   2   2   2   0   0   0   0   2   2   2   0   2   0   0   2   2   2   0   2   2   2   2   2   2   2   0   0   0   2   0   2   0   2   2   2   2   2   0   0   2   2   2   2   0   2   2   0   2   2   0   2   2   2   0   0   0   0   2   0   2   0   2   2   0   0   0   0   0   0   0   0   0   0   0   0   2   2   0   2   2   0   2   2   2   2   2   2   0   2   2   2   2   2   0   0   2   2   2   0   2   0
 MK-1-16                0   0   2   2   2   2   2   0   2   2   0   0   2   0   0   0   2   2   0   2   0   0   0   2   2   0   0   0   0   0   2   0   2   0   0   2   2   0   2   0   2   0   0   0   0   0   0   0   0   0   2   2   2   0   0   2   2   0   0   0   0   0   0   0   0   2   0   2   0   2   0   2   2   2   2   2   2   0   2   2   0   2   2   0   2   2   0   2   0   2   0   2   0   0   2   2   0   2   2   2   0   2   0   0   2   0   2   2   2   2   2   0   0   2   2   2   0   2   2   2   2   0   2   0   0   0   0   2   0   2   0   2   2   2   2   0   0   0   2   2   2   2   0   2   0   0   2   2   0   2   2   2   0   0   0   0   2   0   2   0   2   2   2   0   0   0   0   0   0   0   0   0   0   0   0   2   0   2   2   0   2   2   2   2   0   2   0   0   2   2   2   2   0   0   2   0   2   0   2   0
 MK-2-1                 2   0   0   2   0   2   0   0   0   0   2   0   2   0   2   2   2   2   0   0   0   0   0   0   2   0   2   2   2   0   0   2   2   2   0   2   0   2   0   0   0   0   0   0   0   0   0   2   2   2   2   0   0   0   0   2   0   0   0   2   0   2   2   2   2   2   2   2   2   0   0   2   2   0   0   2   0   0   0   2   2   0   0   0   0   2   0   2   0   2   0   0   2   0   0   2   2   0   2   2   0   2   0   0   0   2   2   2   2   2   2   0   0   0   2   0   2   0   0   0   0   0   2   2   2   0   2   0   2   0   0   0   2   0   0   0   2   2   0   2   0   0   0   0   0   2   0   2   2   2   0   0   2   0   0   2   2   0   0   2   2   2   2   0   0   2   0   0   0   2   2   0   0   2   2   2   0   2   0   0   0   0   0   0   0   2   0   0   2   2   0   2   0   2   2   0   2   2   2   0
 MK-2-2                 2   0   0   2   0   2   0   0   0   0   2   0   2   0   2   2   2   2   0   0   0   0   2   0   2   0   2   2   2   0   0   2   2   2   0   2   0   2   0   0   2   0   0   2   0   0   0   2   2   2   2   0   0   0   0   2   0   0   0   2   0   2   2   2   2   0   2   2   2   0   0   2   2   0   0   2   0   2   0   2   2   0   2   0   0   2   0   2   0   2   0   0   2   0   2   2   2   0   0   2   0   0   0   0   0   0   2   2   2   2   2   0   0   0   2   0   2   0   0   0   0   0   2   2   2   0   2   0   2   0   0   0   2   0   0   0   2   2   0   2   0   0   0   0   0   2   0   2   2   2   2   0   0   0   2   2   2   0   0   2   2   2   2   0   0   2   0   0   0   2   2   0   0   2   2   2   0   0   0   0   2   0   0   0   0   2   0   0   2   2   0   0   0   2   0   0   2   0   2   2
 MK-2-3                 0   0   2   2   0   2   0   0   0   0   2   0   2   0   2   2   2   0   0   0   0   0   2   0   2   0   2   2   2   2   0   2   2   2   0   2   0   2   0   2   2   0   0   2   0   2   0   2   2   2   2   0   0   0   2   2   0   0   0   2   0   2   2   2   2   0   2   0   2   0   0   0   2   0   0   2   0   2   0   2   2   0   2   0   0   2   0   2   0   2   0   0   2   2   2   2   2   0   0   0   0   0   2   0   0   0   2   2   2   2   2   2   2   0   2   0   2   0   0   0   0   0   2   2   2   0   2   0   0   0   0   0   2   0   2   0   2   2   0   2   0   0   0   0   0   2   0   2   2   2   2   0   0   0   2   2   0   0   0   2   2   2   2   0   0   2   0   0   0   2   0   2   0   2   2   2   0   0   0   0   2   0   0   0   0   2   0   0   2   2   0   0   0   2   0   0   2   0   2   0
 MK-2-4                 0   0   2   2   0   2   2   0   0   0   0   0   2   0   2   2   2   0   0   0   0   0   2   2   2   0   0   2   2   2   0   2   2   2   0   2   0   2   0   2   2   0   2   2   0   2   0   0   2   2   2   0   0   0   2   2   0   0   2   2   0   2   0   0   2   2   2   0   2   0   0   0   2   0   0   2   0   2   0   2   2   0   2   0   0   2   2   2   2   2   0   0   2   2   2   2   2   0   0   0   0   0   2   0   0   0   2   2   2   2   2   2   2   0   2   0   2   0   0   0   0   0   2   2   2   0   0   0   0   0   0   0   2   0   2   0   2   2   0   2   0   0   0   0   0   2   0   2   2   2   0   0   0   0   2   2   0   0   0   2   2   2   2   0   0   2   0   0   0   2   0   2   2   2   2   2   0   0   0   0   2   0   0   0   0   2   0   0   2   0   0   0   0   2   2   0   2   0   2   0
 MK-2-5                 0   2   2   2   0   2   2   0   0   2   0   0   2   0   2   2   2   0   2   0   0   0   2   2   2   0   2   2   2   2   0   2   2   2   0   2   0   2   0   2   2   0   0   2   0   2   0   0   2   2   2   0   0   0   0   2   0   0   2   2   2   2   0   0   0   2   0   0   2   0   0   0   0   0   0   2   0   2   0   2   2   0   2   0   0   2   2   2   2   0   0   0   2   2   2   2   2   0   0   0   0   0   2   0   0   0   2   2   2   2   2   2   2   0   2   0   2   0   0   0   0   0   2   2   2   0   0   0   0   0   0   0   0   0   2   0   0   2   0   2   0   0   0   0   0   0   0   2   0   2   2   0   0   0   2   2   0   0   0   2   2   2   2   0   0   2   0   0   0   2   0   2   2   2   2   2   0   0   0   0   2   0   0   0   0   2   0   2   2   0   0   0   0   2   2   0   2   0   2   0
 MK-2-6                 0   2   2   2   0   2   2   0   0   2   0   0   0   0   2   2   2   0   2   0   0   0   0   2   2   0   2   2   2   2   0   2   2   2   0   2   0   2   0   2   0   0   0   2   0   2   0   0   2   2   2   0   2   0   0   2   0   0   0   2   2   2   2   0   0   2   0   0   2   2   0   2   0   2   0   2   0   2   2   2   2   0   2   0   0   2   2   2   2   2   2   0   2   2   2   2   0   0   0   2   0   0   2   0   0   0   2   2   2   2   2   2   2   0   2   0   2   0   0   0   0   0   2   2   2   0   0   0   0   0   0   0   0   0   2   0   0   2   0   2   0   0   0   0   2   0   0   2   2   2   2   0   0   0   2   2   0   0   0   2   2   2   2   0   0   2   0   0   0   2   0   2   2   2   2   2   2   0   0   0   2   0   0   2   0   2   0   0   2   0   2   0   0   2   2   0   2   0   2   0
 MK-2-7                 0   0   0   2   0   2   2   0   0   0   0   0   0   0   2   2   2   0   2   0   0   0   0   2   2   0   2   0   2   2   0   2   2   2   0   2   0   2   0   2   0   0   0   2   0   2   0   0   2   2   2   0   2   0   0   2   0   2   0   2   2   2   2   0   0   2   0   2   2   2   0   2   0   2   0   2   0   2   2   2   2   0   0   0   0   2   2   2   2   2   2   0   2   2   2   2   0   2   0   0   0   0   2   0   0   0   2   0   2   2   2   2   2   2   2   0   2   0   0   0   0   0   2   2   2   0   0   0   0   0   0   0   0   0   2   2   0   2   2   2   2   0   0   0   2   0   0   2   2   2   2   0   0   0   2   2   2   2   0   2   2   0   0   2   0   2   0   0   0   2   0   2   2   2   2   2   0   0   0   0   2   0   0   2   0   0   0   0   0   0   2   0   0   2   2   0   2   0   2   0
 MK-2-8                 0   0   2   2   0   2   2   0   0   0   0   2   0   0   2   2   2   2   2   0   0   0   0   2   2   0   2   0   2   2   0   2   2   0   0   2   0   2   2   2   0   0   0   2   0   2   2   0   2   0   2   0   2   0   0   2   0   2   0   2   2   2   2   0   0   2   0   2   2   0   0   2   0   2   0   2   0   2   0   2   2   0   0   0   0   2   2   2   0   2   0   0   2   2   2   2   0   2   0   0   0   0   2   0   0   0   2   2   2   0   2   2   2   2   2   0   2   0   0   0   0   0   2   2   2   0   0   2   0   0   2   0   0   0   2   2   0   0   2   2   0   0   0   0   2   0   0   2   2   2   2   0   0   0   2   2   2   2   0   2   2   0   0   2   0   2   0   0   0   2   0   2   2   2   2   2   0   0   0   0   2   0   0   2   0   0   0   2   0   0   2   0   2   2   2   0   2   0   2   0
 MK-2-9                 0   0   2   2   0   2   2   2   0   0   0   2   0   0   2   2   2   2   2   0   0   2   0   2   2   0   2   2   2   2   0   2   2   0   0   2   0   2   2   2   0   0   0   2   0   0   2   0   2   0   2   0   2   0   2   2   0   2   0   2   2   2   2   0   0   2   0   2   2   0   0   2   0   2   0   2   0   2   0   2   2   0   0   0   0   0   2   2   0   2   0   0   2   2   2   2   0   2   0   2   0   0   2   0   0   2   2   2   2   0   2   2   0   2   2   0   2   0   0   0   2   0   2   2   2   0   0   2   0   0   2   0   2   0   2   2   0   0   2   2   0   0   0   0   2   0   0   2   2   2   2   0   0   0   2   2   2   2   0   2   2   0   0   2   0   0   2   0   0   2   0   2   2   2   2   0   0   0   0   0   2   0   0   2   2   0   0   2   0   0   2   0   2   0   2   0   2   0   2   0
 MK-2-10                0   0   2   2   0   2   0   2   0   0   0   2   0   0   2   2   2   2   2   0   0   2   0   2   2   0   2   0   0   2   0   2   2   0   0   2   0   2   2   2   0   0   0   2   0   2   2   0   2   0   2   0   2   0   2   2   0   2   0   2   2   2   0   0   0   2   0   2   2   2   0   2   0   2   0   0   0   2   0   2   2   0   0   0   0   0   2   2   0   2   0   0   2   2   2   2   0   2   0   2   0   0   2   0   2   2   2   2   2   0   2   2   0   2   2   0   2   0   0   0   2   0   2   2   2   0   0   2   2   0   2   0   2   0   2   2   0   0   2   2   0   0   0   0   2   0   0   2   2   2   0   0   0   0   2   2   2   2   0   2   2   0   0   0   0   0   2   0   0   2   0   2   2   2   2   0   0   0   0   0   0   0   0   2   2   0   0   0   0   0   2   0   2   0   2   0   2   0   2   0
 MK-2-11                0   0   2   2   0   2   0   2   0   0   0   2   0   0   2   2   2   2   2   2   0   2   0   2   2   0   2   0   0   2   0   2   2   0   0   2   2   2   0   2   0   0   0   2   0   2   2   0   2   2   2   0   0   0   2   0   0   2   0   2   2   2   0   0   0   2   0   2   0   2   2   2   0   0   0   0   0   2   0   2   2   0   0   0   0   0   2   2   0   2   0   0   2   2   2   2   0   2   0   2   0   0   2   0   2   2   2   2   2   0   2   2   0   2   2   0   2   0   0   0   2   0   2   2   2   0   0   2   2   0   2   0   2   0   2   2   0   0   2   2   0   2   0   0   2   0   0   2   2   2   0   0   0   0   0   2   2   2   0   2   2   0   0   0   0   0   2   0   2   2   0   2   2   2   2   0   0   0   0   0   0   0   0   2   2   0   0   0   0   0   2   0   0   0   2   0   2   0   2   2
 MK-2-12                0   0   2   2   0   2   0   2   0   0   0   2   2   0   2   2   2   2   2   2   0   0   0   2   2   0   2   2   0   2   0   2   2   0   0   2   2   2   0   2   0   0   0   2   0   2   2   0   0   2   2   0   0   0   2   0   0   2   0   2   2   2   0   0   0   2   0   2   0   2   0   2   0   0   0   2   0   2   0   0   2   2   0   0   0   0   2   2   0   2   0   0   2   2   2   2   0   2   0   2   2   0   2   2   2   2   2   2   2   0   2   2   0   2   2   0   2   0   0   0   2   0   2   0   2   0   0   2   2   0   2   0   2   0   2   2   0   0   0   0   0   0   0   0   2   0   0   2   2   2   0   2   0   0   0   2   2   2   0   2   2   0   0   0   0   2   2   0   0   2   0   2   2   2   0   0   2   0   0   2   0   0   0   2   0   0   0   0   0   0   2   0   0   0   2   0   2   0   2   2
 MK-2-13                0   0   2   2   0   2   0   2   0   2   0   2   2   0   2   2   2   2   2   2   0   0   0   0   2   0   2   2   0   2   0   0   2   2   0   2   2   2   0   0   0   0   0   2   0   2   2   0   0   2   0   0   2   0   0   0   0   2   0   0   0   2   0   0   2   2   0   2   0   2   0   2   2   0   0   0   0   2   0   0   2   2   0   0   0   0   2   2   0   2   2   2   2   2   2   2   0   0   0   2   2   2   2   2   2   2   2   2   2   0   2   2   0   2   2   0   2   0   0   0   2   0   2   0   2   0   0   2   2   0   2   0   2   0   2   2   0   0   0   0   0   0   0   0   0   0   0   2   2   2   0   2   0   0   0   2   2   2   0   2   2   0   0   0   0   2   0   0   0   2   0   2   2   0   0   2   0   0   0   2   0   0   0   0   0   0   0   0   0   0   2   0   0   0   2   0   2   0   2   2
 MK-2-14                0   0   2   2   0   2   0   2   0   2   0   2   2   0   2   2   0   2   2   2   0   0   0   0   2   0   2   0   0   2   0   0   2   0   0   2   2   2   0   0   0   0   0   2   0   2   2   0   0   2   0   0   2   0   0   0   0   2   0   0   0   2   0   0   2   0   0   2   0   2   0   0   2   0   2   0   0   2   0   0   2   2   0   0   0   0   2   2   0   0   2   2   2   2   2   2   0   0   0   2   2   2   2   2   0   2   2   2   2   0   2   2   0   2   2   0   0   0   0   0   2   0   2   0   2   0   0   2   2   0   2   0   2   2   2   2   0   0   0   0   2   0   0   0   0   0   0   2   2   2   0   2   0   0   0   2   2   2   0   2   2   0   0   2   0   2   0   0   0   2   0   2   2   0   0   2   0   0   0   2   0   0   0   2   2   0   0   0   0   0   2   0   0   2   2   0   2   0   2   2
 MK-2-15                0   0   2   2   0   2   0   0   0   2   0   2   2   2   2   2   0   2   2   2   0   0   0   0   2   0   2   0   0   2   0   0   2   0   0   2   2   0   0   0   0   0   0   2   0   2   2   0   0   2   0   0   2   2   2   0   0   2   0   0   0   2   0   0   2   0   0   2   0   2   0   0   0   0   2   0   0   2   0   0   2   2   0   0   0   0   2   2   0   0   2   0   2   2   2   2   0   0   0   2   2   2   2   2   0   2   2   2   2   2   2   2   0   2   2   0   0   0   0   0   2   0   2   0   2   0   0   2   0   0   2   0   2   2   2   2   0   0   0   2   2   0   0   0   0   0   0   2   2   2   0   2   0   0   0   2   2   2   0   2   0   0   0   2   0   2   0   0   0   2   0   2   2   0   0   0   0   0   0   2   0   0   2   0   2   0   2   0   0   0   2   0   0   2   2   0   2   0   2   2
 MK-2-16                0   0   2   2   0   0   0   0   0   2   0   2   2   0   2   2   0   0   2   2   0   0   0   0   2   0   2   0   0   2   0   0   2   0   0   2   2   0   0   2   0   0   0   2   2   0   2   0   0   2   0   0   2   2   2   2   0   0   0   0   0   2   0   0   2   0   0   0   0   2   0   2   0   0   2   2   0   2   0   0   2   2   0   0   2   0   2   2   0   0   2   0   2   2   2   2   0   0   0   2   2   2   2   2   0   2   2   2   2   2   2   2   0   2   0   0   0   0   0   0   2   0   2   0   0   2   0   2   0   0   2   0   2   2   0   2   0   0   0   2   0   0   0   2   0   2   0   2   2   2   0   2   0   0   0   2   2   2   0   2   0   0   0   2   2   2   0   0   0   2   0   2   2   0   0   0   0   2   0   2   0   0   2   0   2   0   2   0   0   2   2   0   0   2   2   0   2   0   2   2
 MK-3-1                 2   2   2   2   2   0   2   2   2   2   0   2   2   2   2   0   0   0   0   2   0   2   2   0   2   0   2   2   0   0   0   0   0   0   2   0   0   2   0   0   0   0   2   2   0   0   0   0   2   2   2   2   2   2   0   2   2   2   2   0   2   2   2   0   0   0   0   0   0   0   2   2   2   0   0   2   0   2   2   0   2   2   0   0   2   0   2   0   0   2   2   0   2   2   0   2   0   0   2   0   2   2   0   2   2   2   2   2   0   2   0   2   0   0   2   2   2   2   0   2   0   0   0   0   2   2   0   0   2   2   2   2   2   0   2   2   2   0   2   0   0   2   0   2   2   2   0   0   2   2   2   2   0   2   2   0   0   0   0   2   0   2   0   0   2   2   2   2   2   2   2   2   2   2   2   0   2   0   0   2   2   0   2   0   0   2   2   2   2   0   2   2   0   2   2   0   2   2   2   0
 MK-3-2                 2   2   2   2   2   0   2   2   2   2   0   0   2   0   2   0   0   0   0   2   0   2   2   0   2   0   2   2   0   0   0   0   0   0   2   0   0   2   0   0   0   0   2   0   0   0   0   0   2   2   2   0   0   2   0   2   2   2   2   0   2   2   2   0   0   2   0   0   0   0   2   2   2   0   2   2   0   2   2   0   2   0   0   2   2   0   2   0   0   0   2   0   0   2   2   0   0   0   2   0   2   2   2   2   2   2   2   2   2   2   0   2   0   0   2   2   2   2   0   2   0   0   0   0   2   2   0   2   2   0   2   2   2   0   2   2   2   0   2   0   0   2   0   2   2   2   0   2   2   2   0   2   0   2   2   0   0   0   0   2   0   2   0   0   2   2   2   2   2   2   2   2   2   2   2   0   2   0   0   0   2   2   2   0   0   0   0   2   2   0   2   2   0   2   2   0   2   2   2   0
 MK-3-3                 2   2   2   2   2   0   2   2   0   2   0   0   2   2   2   0   0   0   0   2   0   2   0   0   2   0   2   2   0   0   0   0   0   0   0   0   0   2   0   0   0   0   2   0   0   2   0   0   2   2   2   0   0   2   0   0   0   2   2   2   2   2   2   0   0   0   2   0   0   0   2   2   2   0   2   2   0   2   2   2   2   0   0   2   2   0   2   0   0   0   2   0   0   2   2   2   0   0   2   0   2   2   2   2   2   2   2   2   2   2   2   2   0   2   0   2   2   2   0   2   0   0   0   2   2   2   0   2   2   0   2   2   0   0   2   0   2   0   2   2   2   2   0   2   2   2   0   2   2   2   0   2   0   2   0   0   0   0   2   2   0   0   0   0   2   2   2   2   0   0   2   2   2   2   2   2   2   0   0   0   2   2   2   2   0   0   0   2   2   0   2   2   0   0   2   0   2   2   2   0
 MK-3-4                 0   2   2   2   2   2   2   2   0   2   0   0   2   0   2   0   0   2   2   2   0   2   0   0   2   0   2   2   2   0   0   0   0   0   0   0   2   0   0   0   0   0   2   0   0   2   0   0   2   2   2   0   0   2   0   0   0   2   2   2   0   2   2   0   0   0   0   2   0   0   2   2   2   2   0   2   2   2   2   2   2   0   0   2   2   2   2   0   0   0   2   0   0   0   2   2   0   0   2   0   2   2   2   2   2   2   2   2   2   2   0   2   2   2   0   2   2   2   0   2   0   0   2   2   2   0   0   2   2   0   2   2   0   0   2   0   2   0   2   2   2   0   0   2   2   2   0   2   2   2   0   2   0   2   0   0   2   0   2   2   0   0   0   0   2   0   0   2   2   0   2   2   2   2   2   0   2   2   0   0   2   2   2   2   2   0   0   2   2   0   2   2   0   0   2   0   2   2   2   0
 MK-3-5                 0   2   2   2   2   2   2   2   0   2   0   0   2   0   2   0   0   2   2   2   0   2   0   2   2   0   2   2   2   0   2   0   0   0   0   0   2   0   0   2   0   0   2   0   0   2   0   0   2   2   2   0   0   2   0   0   0   2   2   2   0   2   2   0   0   0   0   2   0   0   2   2   2   2   2   2   2   0   2   2   2   0   0   2   2   2   2   0   0   0   2   0   0   2   2   2   2   0   2   0   2   2   2   2   2   2   2   2   2   2   0   2   2   2   2   2   2   0   0   2   0   0   2   2   2   0   0   2   2   0   0   2   0   0   2   2   2   0   2   2   2   0   0   2   2   2   0   2   2   0   0   2   0   2   0   0   2   0   2   2   2   0   0   0   2   0   0   2   2   0   2   2   2   0   2   0   2   2   0   0   2   2   2   2   2   0   0   2   2   0   2   2   0   0   2   0   2   0   2   0
 MK-3-6                 0   2   2   2   2   2   2   2   0   2   2   0   2   0   2   0   0   2   2   2   0   2   2   2   2   0   2   2   2   0   2   0   0   0   0   2   2   0   0   2   0   0   2   0   0   2   0   2   0   2   0   0   0   2   0   0   0   2   2   2   0   0   2   0   0   0   0   2   0   0   2   2   2   2   2   2   2   2   2   2   2   0   0   2   2   2   2   0   2   0   2   0   0   0   2   2   2   0   2   0   2   2   2   2   2   2   0   0   2   0   0   2   2   2   2   2   2   0   0   2   0   0   2   2   0   0   0   2   2   0   0   2   0   0   2   0   2   0   2   2   0   0   0   2   2   2   0   2   2   0   0   2   0   0   0   0   2   0   0   2   0   0   0   0   2   0   0   2   2   0   2   2   2   0   2   0   2   2   0   2   2   2   2   2   2   0   0   2   2   0   2   2   0   0   2   0   2   0   2   2
 MK-3-7                 0   2   2   2   2   2   2   2   2   2   0   0   2   2   2   0   0   2   0   2   0   2   2   2   2   0   2   2   2   0   2   0   0   0   0   2   2   0   0   2   0   0   2   0   0   2   2   2   0   2   0   2   0   2   0   0   0   2   2   0   0   0   2   2   0   0   0   2   0   0   2   2   2   2   2   2   2   2   2   2   2   0   0   2   2   2   2   0   2   0   2   0   0   0   2   2   0   0   2   0   2   2   2   2   2   2   0   0   2   0   0   2   2   2   2   2   2   0   0   0   0   0   2   2   0   0   0   2   2   0   0   0   0   0   2   0   2   0   2   2   0   0   0   2   2   2   0   2   2   0   0   0   0   0   0   0   2   0   0   2   0   0   0   2   2   0   2   2   2   0   2   2   2   2   2   0   2   2   0   2   2   2   2   0   2   0   0   2   2   0   2   2   0   0   2   0   2   0   0   2
 MK-3-8                 0   2   2   2   0   2   2   2   2   2   0   0   2   2   0   0   0   2   0   2   0   2   2   0   0   0   2   2   2   0   0   0   0   2   0   2   2   0   2   2   0   0   2   0   0   2   2   2   0   2   0   2   0   0   0   0   0   2   2   0   0   0   2   2   0   2   2   2   0   0   2   2   2   2   2   2   2   2   2   2   2   0   0   2   2   2   2   0   2   0   2   0   0   0   2   2   0   0   0   0   2   2   2   2   2   2   0   0   2   0   0   2   2   2   2   2   2   0   0   0   0   0   2   2   2   0   0   2   2   0   0   0   2   0   2   0   2   0   2   2   0   0   0   2   2   2   0   2   0   0   2   0   0   0   0   0   2   0   0   0   2   2   0   2   2   0   2   2   2   0   2   2   2   2   2   0   2   2   0   2   2   2   2   0   2   0   0   2   2   0   2   2   0   0   0   0   0   0   0   2
 MK-3-9                 0   0   2   2   0   2   2   2   2   2   0   0   2   2   0   0   0   2   0   2   0   2   2   0   0   0   2   2   2   0   0   0   0   0   0   2   2   0   2   2   0   0   2   0   2   0   2   2   0   2   2   2   0   0   0   0   0   2   2   0   0   0   2   0   0   2   2   2   0   0   2   2   2   2   2   0   2   2   0   2   2   0   0   2   2   2   2   0   2   2   2   0   2   0   2   2   0   0   0   0   2   2   2   2   2   2   0   0   2   0   0   2   2   2   0   2   2   0   0   0   0   0   2   2   2   0   0   2   2   0   0   0   2   0   2   0   2   0   2   2   0   0   0   2   2   2   0   2   0   0   2   2   0   0   0   2   0   0   0   0   2   2   0   2   2   0   2   2   2   0   2   2   2   2   2   0   2   2   0   0   2   2   2   0   2   0   0   2   0   0   2   2   0   0   0   0   0   0   0   2
 MK-3-10                0   0   2   2   2   0   2   2   2   2   0   0   2   2   0   0   0   2   0   2   0   2   2   0   0   0   2   2   2   0   2   0   0   0   0   2   2   0   2   2   0   0   2   0   2   0   0   2   0   2   2   2   0   0   0   0   0   2   2   0   0   2   2   0   0   2   2   2   0   0   2   2   2   2   2   0   2   2   0   2   2   0   0   2   2   2   2   0   2   2   2   0   0   0   2   0   0   2   0   0   2   2   2   0   2   2   0   0   2   2   2   2   2   2   0   2   2   0   0   0   0   0   2   2   2   0   0   2   2   0   0   0   2   0   0   0   2   0   2   2   0   0   0   2   2   2   0   2   0   0   2   2   0   2   0   2   0   0   0   0   2   2   0   0   2   2   2   2   2   0   2   2   0   2   2   0   2   2   0   0   2   2   2   0   2   0   0   2   0   2   2   0   0   0   0   0   0   0   2   2
 MK-3-11                0   0   2   2   2   0   2   2   2   2   0   2   2   0   0   0   0   2   0   2   0   2   2   0   0   0   0   2   2   0   2   0   0   0   0   2   2   0   2   2   0   0   2   0   2   0   0   2   0   0   2   2   0   0   0   0   0   2   2   0   0   2   2   0   0   2   2   2   0   0   2   2   2   2   2   0   2   2   0   2   2   0   0   0   2   0   2   0   2   2   2   0   0   0   2   0   0   2   0   0   2   2   2   0   2   2   0   0   2   2   2   2   2   2   0   2   2   0   0   0   0   2   2   2   2   0   0   2   2   0   0   0   2   0   0   0   2   0   2   2   0   0   0   2   2   2   0   0   0   0   0   2   0   0   0   2   0   0   0   0   2   2   0   0   2   2   2   2   2   2   2   2   0   2   2   0   2   2   0   2   2   2   2   0   2   0   0   2   0   2   2   2   0   0   0   0   0   0   2   0
 MK-3-12                0   0   2   2   2   0   2   0   2   0   0   2   2   0   0   0   0   2   0   2   0   2   2   0   0   0   0   2   2   0   2   2   0   0   0   2   2   0   2   2   0   0   2   0   2   0   0   2   0   0   2   2   0   2   0   0   2   0   2   0   0   2   2   0   0   2   2   2   0   0   2   2   2   2   2   0   2   0   0   2   2   0   0   0   2   0   2   0   2   0   2   2   0   0   2   0   2   2   0   2   2   2   2   0   2   2   0   0   2   2   2   2   2   2   0   2   2   0   0   0   0   2   0   2   2   0   0   2   2   0   2   0   2   0   0   2   2   0   0   0   0   0   0   2   2   0   0   0   0   2   0   2   0   0   0   2   0   0   0   0   2   2   0   0   2   2   0   2   2   0   2   2   0   2   2   0   2   2   0   2   2   2   0   0   2   0   0   2   0   2   2   2   2   0   0   0   0   0   2   0
 MK-3-13                2   0   2   2   2   0   2   0   2   2   2   2   2   0   0   0   2   2   0   2   0   0   2   0   0   2   0   2   2   0   2   2   0   0   0   2   0   0   2   2   0   0   2   0   2   0   0   2   0   0   2   2   0   2   0   0   2   0   2   0   0   2   2   2   0   2   2   2   0   0   2   2   2   2   2   2   2   0   0   2   2   0   0   0   2   0   2   0   2   0   2   2   0   0   2   0   2   0   2   2   2   0   2   0   2   2   0   0   2   2   2   2   2   2   0   2   2   0   0   0   0   2   0   2   2   0   2   2   2   0   2   0   2   2   0   2   2   0   2   0   0   2   0   2   2   0   0   0   0   2   2   2   0   0   0   2   0   0   0   0   2   2   0   0   2   2   0   2   2   0   2   2   2   2   2   0   2   2   0   2   2   2   0   0   2   2   0   2   0   2   2   2   0   0   0   0   0   0   2   0
 MK-3-14                2   0   2   2   2   2   2   2   0   2   2   2   0   0   0   0   2   0   0   2   2   0   2   0   0   2   0   2   2   0   2   2   0   0   0   2   0   0   2   2   0   0   0   0   2   0   0   2   0   2   2   2   0   2   0   0   2   0   2   0   0   2   2   2   0   2   2   2   0   0   0   2   2   2   2   2   2   0   0   2   2   0   0   0   2   2   2   0   0   0   2   2   0   0   2   2   2   0   2   2   2   0   2   0   0   2   0   0   2   2   2   2   2   0   0   2   2   0   0   2   2   2   0   0   2   0   2   0   2   0   2   2   2   2   0   2   2   0   2   0   0   2   0   2   2   0   0   2   0   2   2   2   2   0   0   0   0   0   2   0   2   2   0   0   2   2   0   2   0   0   2   0   2   2   2   0   2   2   0   2   2   2   0   0   2   2   0   2   0   2   2   2   0   0   0   0   0   0   2   0
 MK-3-15                2   0   2   2   2   2   2   0   0   2   0   0   0   2   0   0   2   0   0   2   2   0   2   0   0   2   0   2   2   0   2   2   0   0   0   2   0   0   2   2   0   0   0   0   2   2   0   2   0   2   2   2   0   2   0   0   2   2   2   0   0   2   2   2   0   2   2   0   2   0   2   2   2   2   2   2   2   0   0   2   2   0   0   0   2   2   2   0   2   2   2   2   0   0   2   2   2   2   2   2   0   0   2   0   0   2   0   0   2   2   2   2   2   0   0   2   2   0   0   2   2   2   2   0   2   0   2   0   2   0   2   2   2   2   0   2   0   0   2   0   0   2   0   2   2   0   0   2   0   2   2   2   2   0   0   0   0   0   2   0   2   2   0   0   2   2   0   2   0   0   2   0   2   2   2   0   2   2   0   2   2   2   0   0   2   2   2   2   0   2   2   2   0   0   0   0   0   0   2   0
 MK-3-16                2   0   2   0   2   2   2   0   0   2   0   0   0   2   0   0   2   0   0   2   2   2   2   0   0   2   2   2   2   0   2   2   0   0   0   0   0   2   2   2   0   0   0   0   2   2   0   2   0   2   2   2   0   2   0   0   2   2   2   0   0   0   0   2   2   2   2   0   2   0   2   2   2   0   0   0   2   2   0   2   2   0   0   0   2   2   2   0   2   2   2   2   0   0   2   2   2   0   0   2   0   0   2   0   0   2   0   0   2   2   2   2   2   0   0   0   2   0   0   2   2   2   2   0   2   0   0   0   0   0   2   2   2   0   0   2   0   0   2   0   2   2   0   2   2   0   2   2   0   2   2   2   2   0   0   0   0   0   2   0   0   2   2   0   2   2   0   0   0   0   2   0   2   2   2   0   2   2   0   2   2   2   0   0   2   2   2   2   0   2   2   2   0   0   0   0   0   0   2   0
 MK-4-1                 0   2   2   2   2   2   0   0   2   2   0   2   0   2   2   0   2   2   2   2   2   2   2   2   0   0   2   0   0   2   0   0   2   0   0   0   2   2   2   2   0   0   2   0   0   2   0   2   2   0   2   2   2   0   2   0   2   0   2   0   2   2   0   2   2   2   2   0   0   2   0   0   2   0   2   0   0   2   2   2   2   2   2   2   2   2   2   0   2   0   2   2   0   2   0   2   0   0   2   0   0   2   2   0   2   2   2   2   2   0   0   0   2   2   2   2   2   2   2   2   2   0   2   2   2   0   2   2   0   0   2   2   0   0   2   2   2   0   2   2   0   2   2   0   0   2   0   2   0   2   2   2   0   2   2   2   2   0   0   2   0   2   2   0   2   0   0   0   0   0   2   2   2   2   0   0   0   2   2   0   2   0   0   0   2   0   2   2   2   0   2   0   0   2   0   0   2   2   0   0
 MK-4-2                 0   2   2   2   2   2   0   0   2   0   0   2   0   2   2   0   2   2   2   0   2   2   0   2   2   0   2   0   0   2   0   0   2   0   0   0   2   2   0   2   0   0   0   0   0   0   0   2   2   0   2   2   2   0   2   0   2   0   2   0   2   2   2   2   2   2   2   0   0   2   0   0   2   0   2   2   0   2   2   2   2   2   2   2   2   2   2   0   2   0   2   0   0   2   0   2   0   0   0   2   0   2   2   0   2   2   2   2   2   0   0   0   2   2   2   2   2   2   2   2   2   0   0   2   2   0   2   2   0   0   2   2   0   0   2   2   2   0   2   2   0   2   2   0   0   2   0   2   0   2   2   2   0   2   2   2   2   2   0   2   0   2   2   0   2   0   0   0   0   0   0   2   0   2   0   0   0   0   2   0   2   0   0   0   2   0   0   2   2   0   2   0   0   2   0   0   2   2   0   0
 MK-4-3                 0   2   2   2   2   2   0   2   0   0   0   2   0   2   2   0   2   2   2   0   2   2   0   2   2   0   0   0   0   2   0   0   2   0   0   0   0   2   0   2   0   0   0   0   2   0   0   2   2   0   2   2   0   0   2   0   2   2   2   0   2   2   2   2   2   2   2   0   0   2   0   0   2   0   2   2   0   2   2   2   2   2   2   2   2   0   2   0   0   0   2   0   0   2   0   2   0   0   0   2   0   2   2   0   2   2   2   2   2   0   0   0   2   0   2   2   2   2   2   2   2   0   0   2   2   0   2   2   0   0   2   2   0   0   2   2   2   0   2   2   0   0   2   0   0   2   0   2   0   2   2   2   0   2   2   2   2   2   0   0   0   2   2   0   2   0   0   0   0   2   2   2   0   2   0   0   0   0   0   0   2   0   0   0   2   2   0   2   2   0   2   0   0   2   0   0   2   2   0   0
 MK-4-4                 0   0   2   2   2   2   0   2   0   0   2   2   0   2   2   0   2   2   2   2   0   2   0   2   2   0   0   0   0   2   2   2   2   0   0   0   0   2   2   2   0   0   0   0   2   0   0   2   2   0   2   2   0   0   2   0   2   2   2   0   2   2   2   2   2   2   2   0   0   2   0   0   2   0   2   2   0   2   2   2   2   2   2   2   2   0   2   0   0   0   2   0   0   2   0   2   0   0   0   0   0   2   2   0   2   2   2   2   2   0   0   0   2   0   2   2   2   2   0   2   2   0   0   2   2   0   2   2   2   0   2   2   0   0   2   2   2   0   2   2   0   0   2   0   0   2   0   2   0   2   0   2   0   2   0   0   2   2   0   0   0   0   2   0   2   0   0   0   0   2   2   0   0   2   0   0   0   0   0   0   2   0   0   0   2   2   0   0   2   0   2   0   0   2   0   0   2   2   0   0
 MK-4-5                 0   0   2   2   2   2   0   2   0   0   0   2   0   2   2   0   2   2   2   2   0   2   0   2   2   0   0   0   0   2   2   2   2   0   0   0   0   2   2   0   2   0   0   0   2   2   0   0   2   0   2   2   0   0   0   0   2   2   2   0   2   2   2   2   2   2   0   0   0   2   2   0   2   0   2   2   2   2   2   0   2   2   2   2   2   0   2   0   0   0   2   0   0   2   0   2   0   0   0   2   0   2   0   0   2   2   0   2   2   0   0   0   2   0   2   2   2   2   2   0   2   0   0   2   2   2   2   2   2   0   2   2   0   0   2   2   2   0   2   2   0   0   2   0   0   2   2   2   0   2   0   2   0   2   0   0   2   2   0   2   0   0   2   0   2   0   0   0   0   2   2   0   0   2   0   0   0   0   0   2   2   0   0   0   2   2   0   0   2   0   2   0   0   2   0   2   2   2   0   0
 MK-4-6                 0   0   2   2   2   2   0   2   0   0   0   2   0   2   2   0   0   2   2   2   0   2   2   2   2   0   0   2   0   2   2   2   2   0   0   0   0   2   2   0   2   0   0   0   2   2   0   0   2   0   2   2   0   0   0   0   0   2   2   0   2   2   2   2   2   2   0   0   0   2   2   0   0   0   2   2   2   2   2   0   2   0   0   2   2   0   2   0   0   0   2   0   0   2   0   0   0   0   0   2   0   0   0   0   2   2   0   2   2   0   0   2   2   0   2   0   2   2   2   0   2   0   0   2   2   2   2   0   2   0   2   2   0   0   2   2   2   0   2   2   0   0   2   0   0   2   2   0   0   2   0   0   0   2   0   0   2   2   0   0   0   0   2   0   2   0   0   2   0   2   2   0   0   2   2   0   0   2   0   2   2   0   0   0   2   2   0   0   2   0   2   0   0   0   2   2   2   2   2   0
 MK-4-7                 0   0   2   2   2   2   0   2   0   0   0   2   0   2   2   0   0   2   2   2   0   2   0   2   2   0   0   2   0   2   2   2   2   0   0   0   0   2   0   0   0   2   0   2   2   2   0   0   2   2   2   2   0   0   0   0   0   2   2   0   2   2   2   2   2   2   0   0   0   2   2   0   0   0   2   2   2   2   2   0   2   0   2   2   2   0   2   0   0   0   2   0   0   0   0   0   0   0   0   2   0   0   0   0   2   2   0   2   2   0   0   0   2   0   2   0   2   2   2   0   2   0   0   2   2   2   2   2   2   0   2   2   0   0   0   2   0   0   2   2   0   0   2   0   0   2   2   0   0   2   0   0   0   2   0   0   2   2   0   0   0   0   2   0   2   0   0   2   0   2   2   2   0   2   2   2   2   2   0   2   2   0   2   0   2   2   0   0   2   0   2   0   0   0   2   2   2   0   2   0
 MK-4-8                 2   0   2   2   2   2   0   0   0   0   0   2   0   2   2   0   0   2   2   2   0   2   0   2   2   2   0   2   0   2   2   2   2   0   0   0   0   2   0   0   0   2   0   2   2   2   0   0   2   2   0   2   0   0   0   0   0   0   2   0   2   2   2   2   0   2   0   0   0   2   2   0   0   2   2   0   2   2   0   0   2   0   0   2   2   0   2   0   0   0   2   0   0   0   0   0   0   0   0   2   0   0   0   0   2   2   0   2   2   2   0   0   2   0   2   0   0   2   0   0   2   0   0   2   0   2   2   0   2   0   2   2   0   2   0   2   0   0   0   2   0   0   2   0   2   2   2   2   0   2   0   0   0   2   0   0   2   2   0   0   0   0   2   0   2   0   0   2   0   0   2   2   0   2   2   2   2   2   0   2   2   0   2   0   2   2   2   0   2   0   2   0   0   0   2   2   2   0   2   0
 MK-4-9                 2   0   2   2   2   2   0   0   2   0   0   2   0   2   2   0   0   0   0   2   0   2   2   2   2   2   0   2   0   2   2   0   2   0   0   0   0   2   0   2   0   2   0   2   2   2   0   0   2   2   0   0   0   0   0   0   0   0   2   0   2   2   0   2   0   2   0   0   0   2   2   0   2   2   2   0   2   0   2   2   0   0   0   2   2   0   2   0   0   0   2   2   0   0   0   0   2   0   0   2   0   0   0   0   0   2   0   2   0   2   0   2   2   0   2   0   0   2   0   0   2   0   0   2   0   2   2   0   2   0   2   2   0   0   0   2   2   0   0   2   2   0   2   0   2   2   2   2   0   2   0   0   2   2   0   2   2   2   0   0   0   0   2   0   2   0   0   2   0   0   2   2   0   2   2   2   2   2   0   2   2   0   2   2   2   2   2   0   2   0   2   0   0   0   2   2   2   0   2   0
 MK-4-10                2   0   2   2   0   2   0   0   0   0   0   2   0   2   2   0   0   0   0   2   0   2   2   2   2   2   0   2   0   2   2   0   0   0   0   0   2   2   0   2   0   2   0   2   2   2   0   0   2   0   0   0   2   0   0   0   0   0   2   2   2   2   0   2   0   2   0   0   0   2   2   0   2   2   2   0   2   0   2   0   0   0   0   2   0   0   2   0   0   0   2   2   0   0   2   0   2   0   2   2   0   0   2   0   0   2   0   2   0   2   0   2   2   0   2   0   0   0   0   0   2   0   0   2   0   2   2   0   2   0   2   2   2   0   0   2   2   0   0   2   0   0   0   0   0   2   2   2   0   2   2   0   2   2   0   0   2   2   0   0   0   2   2   0   2   0   0   0   0   2   2   2   0   2   2   2   2   2   0   2   2   0   2   2   2   2   2   0   0   0   2   0   0   0   2   2   2   2   2   0
 MK-4-11                0   0   2   2   0   2   0   0   0   0   0   2   0   2   2   0   0   0   2   2   0   2   2   2   2   2   0   0   0   2   2   0   0   0   0   0   2   2   0   2   0   2   0   2   2   2   0   0   2   2   0   0   2   0   0   0   0   0   2   2   2   2   0   0   0   2   0   0   0   2   2   0   0   2   2   0   2   2   2   0   0   0   0   2   0   0   0   0   2   0   2   2   2   0   0   0   2   0   2   2   0   0   2   0   0   2   0   2   0   2   0   2   2   0   2   0   0   0   0   0   2   0   0   2   0   2   2   2   2   0   2   2   2   2   0   2   2   0   0   2   0   0   0   0   0   2   2   2   0   2   0   0   2   2   0   0   2   2   0   0   0   2   2   0   2   0   0   0   0   2   2   2   0   2   2   0   0   2   0   2   2   2   2   2   0   2   2   0   0   0   2   0   0   2   0   0   0   2   2   0
 MK-4-12                0   0   2   2   0   2   2   0   0   0   0   2   0   0   2   0   0   0   0   2   0   2   2   2   2   2   0   0   0   2   2   0   0   0   2   0   2   2   0   2   2   2   0   2   2   2   0   0   2   2   0   0   2   0   0   0   0   0   2   2   2   2   0   0   0   2   0   0   0   2   2   2   2   2   2   0   2   2   2   0   0   0   0   2   0   0   2   2   2   0   2   2   2   0   0   0   2   0   2   2   0   0   2   0   0   2   0   2   0   2   0   2   2   0   0   0   0   0   0   0   2   0   0   2   0   2   2   2   2   0   2   0   2   2   0   2   2   2   0   2   0   0   0   0   0   2   2   2   0   2   0   0   2   2   0   0   2   2   0   0   0   2   2   0   2   0   0   0   0   2   2   2   0   2   2   0   0   2   0   2   2   2   2   0   0   2   2   0   0   0   2   0   0   2   0   0   2   2   2   0
 MK-4-13                0   2   2   2   0   2   2   0   0   0   0   2   0   0   2   0   0   0   2   2   0   2   2   2   2   2   0   2   0   2   2   0   0   0   2   0   2   2   0   2   2   2   0   2   2   2   0   0   2   2   0   0   2   0   0   2   0   0   2   2   0   2   0   0   0   2   0   0   0   2   2   2   2   2   2   0   2   2   0   0   0   0   0   2   0   0   2   2   2   0   2   2   2   0   0   0   2   0   2   2   0   0   2   0   0   0   0   2   0   2   0   2   2   0   0   0   0   2   0   0   2   0   0   2   0   2   2   2   2   0   2   2   2   2   0   2   2   2   0   2   0   0   0   2   0   2   2   2   0   2   0   0   0   2   0   0   2   2   0   0   0   2   2   0   2   0   0   0   0   0   2   2   0   2   2   0   0   2   0   2   0   2   2   0   0   2   2   0   2   0   2   0   0   2   0   0   2   0   2   0
 MK-4-14                0   2   2   2   0   2   2   0   0   0   0   2   0   0   2   0   0   0   0   2   0   2   2   2   2   2   0   2   0   2   2   0   0   0   2   0   2   2   0   0   2   2   0   2   2   0   0   0   2   0   0   0   2   0   0   2   0   0   2   2   0   2   0   0   0   2   0   0   0   2   2   2   2   2   2   0   2   2   0   0   0   0   0   2   0   0   2   2   2   2   2   2   2   0   2   0   2   0   0   2   0   2   2   2   0   0   0   2   0   2   0   2   2   0   0   0   2   2   0   0   2   0   0   2   0   2   2   0   2   0   2   2   2   2   0   2   2   2   0   2   0   0   0   2   0   0   2   2   0   2   0   0   0   2   0   0   2   2   0   0   0   2   2   0   2   0   0   0   0   0   2   2   2   2   2   0   0   2   2   2   0   2   0   0   0   2   2   2   2   0   2   0   0   2   0   2   2   0   2   0
 MK-4-15                0   2   2   2   0   0   2   0   0   0   0   2   2   0   2   0   0   0   0   0   0   0   2   2   2   2   0   2   0   2   2   0   0   0   2   0   2   2   0   0   0   2   0   2   2   2   0   0   2   0   0   0   2   0   0   2   2   2   2   2   0   0   0   0   0   2   0   0   0   2   2   2   2   2   2   0   2   2   0   0   0   0   0   2   2   0   2   2   2   2   2   0   2   0   2   2   2   0   0   2   2   2   2   2   2   0   0   2   0   2   0   2   0   0   0   0   2   2   0   2   2   0   0   2   0   2   2   0   2   0   2   2   2   2   0   2   2   2   0   2   0   0   0   2   0   0   2   2   0   2   0   0   0   2   0   0   2   0   0   0   0   0   2   0   2   0   0   0   0   0   2   2   2   2   2   0   0   2   0   2   0   0   0   0   0   2   2   2   2   0   2   0   0   2   0   2   2   2   2   2
 MK-4-16                0   2   2   2   2   0   2   0   0   0   0   2   2   0   2   0   0   0   0   0   0   0   2   2   2   2   0   2   0   2   2   0   0   0   2   0   2   2   0   0   0   2   0   2   2   2   0   2   2   0   0   0   2   0   0   2   2   0   2   0   2   0   0   0   0   2   0   0   0   2   2   2   2   2   2   0   2   0   0   0   0   0   0   2   2   0   2   2   0   2   2   0   2   0   2   2   2   0   0   2   2   2   2   2   2   0   0   2   0   2   2   2   0   2   0   0   0   2   0   2   2   0   0   2   0   2   2   0   2   0   2   0   2   2   0   2   0   2   2   2   0   0   0   2   0   0   2   2   0   2   0   0   0   2   0   0   2   0   0   0   0   0   2   0   2   0   0   2   0   0   2   2   2   2   2   0   0   2   0   2   0   0   0   2   0   2   2   2   2   0   2   0   0   2   0   2   2   0   2   0
 MK-5-1                 0   0   2   2   2   2   2   2   0   0   0   2   2   2   2   0   0   2   2   0   0   2   0   0   2   0   2   0   0   2   2   0   0   0   0   0   0   2   2   0   0   2   0   0   0   0   0   2   0   2   0   2   2   0   2   0   2   0   2   2   0   0   0   2   2   2   0   2   0   2   0   0   0   2   0   2   0   2   0   2   2   2   0   2   0   2   0   0   0   2   2   0   2   0   2   0   2   2   0   0   0   0   0   0   0   0   2   0   0   0   2   2   2   0   2   2   2   2   0   2   0   0   2   0   2   2   0   2   2   0   2   2   0   2   2   0   0   0   0   0   0   2   2   2   2   2   0   0   2   0   0   0   0   2   2   2   0   0   2   0   0   2   0   0   2   2   2   0   2   0   0   2   2   0   0   0   0   2   2   2   0   2   2   2   0   0   0   2   0   2   2   2   0   2   0   2   2   2   2   0
 MK-5-2                 0   0   0   2   2   2   2   2   0   0   0   2   2   2   2   0   0   2   2   0   2   2   0   0   2   2   2   0   0   2   2   0   2   0   0   0   0   2   2   0   0   2   0   0   0   0   0   2   0   2   0   2   2   0   2   0   2   0   2   2   0   0   0   0   2   2   0   2   0   2   0   0   0   2   0   2   0   2   0   2   2   2   0   2   0   2   0   0   0   2   2   0   2   0   2   0   2   2   0   0   0   0   0   0   0   0   2   0   0   0   2   2   2   0   2   2   0   2   0   2   0   0   2   0   2   2   0   2   2   0   0   2   0   2   2   0   2   0   0   0   0   2   2   2   2   2   2   0   2   0   0   2   0   2   2   2   0   0   2   0   0   2   0   0   2   2   2   0   2   0   0   2   2   0   0   0   0   2   0   2   0   2   2   2   0   0   2   2   2   2   2   2   0   2   0   2   2   2   2   0
 MK-5-3                 0   0   0   2   2   2   2   2   0   0   0   2   2   2   2   0   0   0   2   0   2   2   0   2   2   2   2   0   0   2   2   0   2   0   0   0   0   2   2   0   0   2   0   0   0   0   0   2   0   2   0   2   2   0   2   2   2   0   0   2   0   0   0   0   2   2   2   2   0   2   0   2   0   2   0   2   0   2   0   2   2   0   0   2   0   2   0   0   0   2   2   2   2   0   2   0   2   2   0   0   0   0   0   0   0   0   2   0   0   0   2   2   2   2   2   2   0   2   0   2   0   0   2   0   2   2   0   2   2   2   0   2   0   0   2   0   2   2   0   0   0   2   2   2   2   2   2   0   2   0   0   2   0   0   2   2   0   0   2   0   0   0   0   0   2   2   2   0   2   0   0   2   2   0   0   0   0   2   0   2   0   2   2   2   0   0   2   2   2   2   2   0   0   2   0   2   2   2   2   0
 MK-5-4                 0   0   0   0   2   2   2   2   0   0   0   2   2   2   2   0   0   0   2   0   2   2   0   0   2   2   2   0   0   2   2   0   2   0   0   0   0   2   2   0   0   2   0   0   0   2   0   2   0   0   0   2   2   0   2   2   2   0   0   2   0   0   0   0   2   2   2   2   0   0   0   0   0   2   0   2   0   2   0   2   2   0   0   2   0   2   0   0   0   2   2   2   2   0   2   0   2   2   0   0   0   0   0   0   0   2   2   0   0   0   2   2   0   2   2   2   0   0   0   2   0   2   2   2   2   2   0   2   2   2   2   2   0   0   2   0   0   2   0   0   0   2   2   2   0   2   2   0   2   0   2   2   0   0   0   2   0   2   2   0   0   0   0   0   0   2   2   0   2   0   0   2   2   0   0   2   2   2   2   2   0   2   0   2   2   0   2   2   2   2   2   0   0   2   2   2   2   2   2   0
 MK-5-5                 0   0   0   0   2   2   2   2   0   2   0   2   2   2   2   0   0   0   2   0   2   2   0   0   2   0   2   0   0   2   2   0   2   0   0   0   2   2   2   2   0   0   2   0   0   2   0   2   0   0   0   2   2   0   2   2   2   0   0   2   0   0   0   0   2   2   0   2   0   0   0   0   0   0   0   2   2   2   0   0   2   0   0   2   0   2   2   0   0   2   2   2   0   0   2   0   2   2   0   0   0   0   0   0   0   2   2   0   0   0   2   2   0   2   2   2   0   0   0   2   0   2   2   2   0   2   0   2   2   2   2   2   0   0   2   0   0   2   0   0   0   2   2   0   0   2   2   0   2   0   2   2   0   0   0   2   0   2   2   2   0   0   0   0   0   2   0   0   2   0   0   2   2   0   0   2   2   0   2   2   0   2   0   2   2   0   2   2   2   2   2   0   0   2   2   0   2   2   2   0
 MK-5-6                 0   0   0   0   2   2   2   2   0   2   0   0   2   2   2   0   0   0   2   2   2   2   0   0   2   0   2   0   2   2   2   0   2   0   0   0   2   2   2   2   0   0   2   0   0   2   0   2   0   0   0   2   2   0   2   2   2   0   0   2   0   0   0   0   2   2   0   2   0   0   0   0   0   0   0   2   2   2   0   0   2   2   0   0   0   2   2   0   2   2   0   2   0   0   0   0   2   2   0   0   0   0   0   0   0   2   2   0   0   2   2   2   0   2   2   2   0   0   0   2   0   2   2   2   0   2   0   2   2   2   2   2   0   0   2   0   0   2   0   2   0   2   2   0   0   2   0   0   2   2   2   2   0   0   0   2   0   2   2   2   0   2   0   0   0   0   2   0   2   0   0   0   2   0   0   2   2   0   2   2   0   0   0   2   2   0   2   2   2   2   2   0   0   0   2   0   2   2   2   0
 MK-5-7                 0   0   2   0   2   2   2   2   0   2   2   0   0   2   2   0   0   0   2   2   2   2   2   0   2   0   2   0   2   2   2   2   0   0   0   0   0   2   2   2   0   0   2   0   0   2   0   2   0   2   0   2   2   0   2   2   2   0   0   0   0   0   0   0   2   2   0   0   0   0   0   0   0   2   0   2   2   2   0   0   2   2   0   0   0   2   2   0   2   2   0   2   0   0   0   0   2   2   0   0   0   0   0   0   0   2   2   0   0   2   2   2   0   2   0   2   0   0   0   0   0   2   2   0   0   2   0   2   2   2   2   2   0   0   2   0   2   2   0   0   0   2   2   0   0   2   2   2   2   2   2   2   0   0   0   2   0   2   0   2   0   0   0   0   0   0   2   0   2   0   0   2   2   0   0   2   2   2   2   2   0   0   0   2   2   0   2   2   2   0   2   0   0   0   2   0   2   2   2   0
 MK-5-8                 0   0   2   0   2   2   2   2   0   2   2   0   0   2   2   2   0   0   2   2   2   2   2   2   2   0   2   0   2   2   2   2   0   0   0   0   0   2   2   2   0   0   2   0   0   2   0   2   0   2   0   2   2   0   2   0   2   0   0   0   0   0   0   0   2   2   0   0   0   0   0   0   0   2   0   2   2   2   0   0   2   2   0   2   0   2   2   0   2   2   0   2   0   0   0   0   2   2   0   2   0   0   0   2   0   2   2   0   0   2   2   2   0   2   0   2   0   0   2   2   0   2   2   0   0   2   2   2   2   2   2   2   0   0   2   0   2   2   0   0   0   2   2   2   0   2   2   2   0   2   2   2   0   0   0   2   0   2   0   2   0   0   0   2   0   2   2   0   2   0   2   2   2   0   0   2   0   0   2   2   0   2   0   2   2   0   2   2   2   0   2   0   0   2   2   0   2   2   2   0
 MK-5-9                 0   0   2   0   2   0   2   2   0   2   2   0   0   2   2   2   0   0   2   2   0   2   2   2   2   0   2   0   2   2   2   2   0   0   0   2   0   2   2   2   0   0   2   0   0   2   0   2   0   2   0   2   2   0   2   0   2   0   0   0   0   0   0   0   2   2   0   0   0   0   0   0   0   0   0   2   2   2   0   0   2   2   0   0   2   2   0   0   2   2   0   2   2   0   0   0   2   2   0   2   0   0   0   2   0   2   2   0   2   2   2   2   0   2   0   2   0   0   2   2   0   2   2   0   0   2   2   2   2   0   2   0   0   0   2   0   2   2   0   0   0   2   2   2   0   0   2   2   0   2   2   2   0   0   0   0   0   2   0   2   0   0   0   2   2   2   2   2   2   0   2   2   2   0   0   2   0   0   2   2   0   2   0   2   2   0   2   0   0   0   2   2   0   2   2   0   2   2   2   0
 MK-5-10                0   0   2   0   2   0   2   2   0   0   2   0   0   2   2   2   0   0   2   2   0   2   2   2   2   0   2   0   2   2   2   2   0   0   0   0   0   2   2   2   0   0   2   0   0   2   0   2   0   2   0   2   2   0   2   0   2   0   0   0   0   0   0   0   2   2   0   0   0   0   0   0   0   0   0   2   2   2   0   2   2   2   0   0   0   2   0   0   2   2   0   2   2   0   0   0   0   2   0   2   0   0   0   2   0   0   2   0   0   2   2   2   2   2   0   2   0   0   2   2   0   2   0   0   0   2   2   2   2   2   2   0   0   0   0   0   2   2   0   0   0   2   2   2   0   0   2   2   0   2   2   2   0   0   2   0   0   2   0   2   0   0   2   2   2   2   2   2   2   0   2   2   2   0   0   0   0   0   2   0   0   2   0   2   2   2   2   0   0   0   2   2   0   0   2   0   2   0   2   0
 MK-5-11                0   0   2   0   2   2   2   2   0   0   2   0   0   2   0   2   0   0   2   2   0   2   2   0   2   0   2   0   2   2   2   2   0   0   0   0   0   2   2   2   0   0   2   0   0   2   0   2   0   0   0   2   2   0   2   0   2   0   0   0   0   0   0   0   2   2   0   2   0   0   0   0   0   0   0   2   2   2   0   2   2   0   0   2   0   2   0   0   2   2   0   2   2   2   0   0   0   2   0   2   0   2   0   2   0   0   2   0   0   0   2   2   2   2   0   2   0   0   2   2   0   2   0   0   0   2   2   0   2   2   2   2   0   0   0   0   2   2   0   0   0   2   2   2   0   0   0   2   0   2   2   2   0   0   2   0   2   2   0   2   0   0   2   2   2   2   2   2   2   0   2   2   2   0   0   0   0   0   2   0   0   0   0   2   2   2   2   0   0   0   0   2   0   0   0   0   2   0   2   0
 MK-5-12                0   0   2   0   2   2   2   2   0   2   2   0   0   2   0   2   0   0   2   2   2   2   2   0   2   0   2   0   2   2   2   2   0   0   0   2   0   2   2   2   0   0   2   0   0   2   0   2   0   0   0   2   2   0   2   2   2   0   0   2   0   0   0   0   2   2   0   2   0   0   0   0   0   0   2   2   2   2   0   2   2   0   0   2   0   2   0   0   2   2   0   2   2   0   0   2   0   2   0   2   0   2   0   2   0   0   0   2   0   0   0   2   2   2   0   2   0   0   2   2   0   2   0   0   2   2   2   0   2   2   0   2   0   0   0   0   2   2   2   2   0   2   2   2   0   0   0   2   0   2   2   2   0   0   2   0   2   0   0   2   0   0   2   2   2   2   2   2   2   2   2   0   2   0   0   0   0   0   2   0   0   0   0   2   2   2   2   2   0   0   0   2   0   0   0   0   2   0   2   0
 MK-5-13                0   0   2   0   2   2   2   2   0   0   2   0   0   2   2   2   0   0   2   2   2   2   0   0   2   0   2   0   2   2   2   2   0   0   0   2   0   2   2   2   0   2   2   0   0   2   0   0   0   0   0   0   2   0   2   2   2   0   0   2   0   2   0   2   2   0   0   2   0   0   0   0   0   0   2   2   2   2   2   2   2   0   0   2   0   2   0   0   2   2   0   2   0   0   0   2   0   2   0   0   0   2   0   0   0   0   0   2   0   0   0   2   2   2   0   2   0   0   2   2   0   2   2   0   2   2   2   0   2   2   0   2   0   0   0   0   2   2   2   2   0   2   2   2   0   0   0   0   0   2   2   0   0   0   2   0   2   0   0   2   0   0   2   2   2   2   2   2   2   2   2   0   0   0   0   0   0   0   2   0   0   0   0   2   2   2   2   2   0   0   0   2   0   0   0   0   2   0   0   0
 MK-5-14                0   0   2   0   0   2   2   2   0   0   2   0   0   2   2   2   0   0   2   2   2   2   0   0   2   0   2   0   2   2   0   2   0   0   0   2   0   2   2   0   0   2   2   0   0   2   2   0   0   0   0   0   2   0   2   2   2   0   2   2   0   0   0   2   2   0   0   2   0   0   0   0   0   0   2   2   2   2   2   2   2   0   0   2   0   2   0   0   2   0   0   2   0   0   0   2   0   2   0   0   0   2   0   0   0   0   0   2   0   0   0   2   2   2   0   2   0   0   2   2   2   2   0   0   2   2   2   0   2   0   0   2   0   0   0   0   2   2   2   2   0   2   2   0   0   0   0   0   2   2   2   0   0   2   2   0   2   0   0   2   0   0   2   2   2   2   2   2   2   2   2   0   0   0   0   0   0   0   2   0   0   0   0   2   2   2   2   2   0   0   0   2   0   0   0   0   2   0   0   0
 MK-5-15                0   0   2   0   0   2   2   0   2   0   0   0   0   2   2   2   0   0   2   2   2   2   0   0   2   0   2   0   2   2   0   2   0   0   0   2   0   2   2   0   2   2   0   0   0   2   2   0   0   0   0   0   2   0   2   2   2   0   2   0   2   0   0   2   2   0   0   2   0   0   0   2   2   0   2   0   2   2   2   0   2   0   0   2   0   2   0   0   2   0   0   2   0   0   0   2   0   2   0   0   0   0   0   0   0   0   0   2   0   0   0   2   2   2   2   0   0   0   2   2   2   2   0   0   2   2   2   0   2   0   0   2   0   0   0   0   2   2   2   2   0   0   2   0   0   0   0   2   0   2   2   0   2   2   2   0   2   0   0   2   0   0   2   2   2   2   2   2   2   0   2   0   0   0   0   0   0   0   2   0   0   2   0   2   2   2   2   0   0   0   0   2   0   2   0   0   2   0   0   0
 MK-5-16                0   0   2   0   0   0   2   0   2   0   0   0   0   2   2   2   0   0   2   0   2   2   0   0   2   0   2   0   2   2   0   2   0   0   0   2   0   0   2   0   2   2   0   0   0   2   2   0   0   0   0   0   2   0   2   2   2   0   2   0   2   0   0   0   2   0   0   2   2   0   0   2   2   0   2   0   2   2   2   0   2   2   0   2   0   2   0   0   2   0   0   2   0   0   0   2   0   2   0   0   2   2   0   0   0   0   2   2   0   0   0   2   2   0   2   0   0   0   2   2   0   2   0   0   2   2   2   0   2   0   2   2   2   0   0   0   2   2   2   2   0   0   2   0   0   0   0   2   0   2   2   0   2   2   2   0   2   0   0   2   0   0   2   2   2   2   2   2   2   0   2   0   0   2   2   0   2   0   2   0   0   2   0   2   2   2   2   0   0   0   0   0   0   2   0   0   2   0   0   0
 MK-6-1                 0   2   0   0   0   2   2   0   0   0   0   0   2   2   0   2   2   0   2   2   2   2   2   2   2   0   0   2   2   2   0   0   0   2   0   2   2   0   2   2   2   0   2   2   2   0   0   2   0   2   0   0   0   2   0   0   0   0   2   0   0   2   2   0   0   0   0   2   2   2   2   2   2   0   0   0   2   2   2   0   2   2   2   0   0   0   2   0   0   2   0   2   2   2   0   2   0   2   0   0   0   2   2   0   0   2   0   2   0   0   2   0   0   0   0   0   0   0   2   2   2   2   0   2   0   0   2   2   2   0   0   0   2   0   2   2   0   0   0   2   2   0   2   0   2   2   2   2   0   2   0   2   2   2   0   0   0   0   0   2   0   0   2   0   2   0   0   2   0   0   2   2   0   0   2   2   0   2   0   2   0   2   2   0   2   0   2   2   0   0   2   2   2   2   0   0   2   2   0   0
 MK-6-2                 0   2   0   0   2   0   2   0   0   0   2   0   2   2   0   2   0   0   2   0   2   2   2   2   2   0   0   2   2   2   0   2   0   2   0   2   2   0   2   2   2   0   2   2   2   2   0   2   0   2   0   0   0   2   0   0   0   0   2   0   0   2   2   0   0   0   0   2   2   2   0   0   2   0   0   0   2   2   2   0   2   2   2   0   0   0   2   0   0   0   2   2   2   2   0   2   0   2   0   0   2   2   2   0   0   2   0   2   0   0   0   0   0   0   0   0   0   0   2   2   0   2   0   2   0   0   2   0   2   0   0   0   2   0   2   2   0   0   0   2   2   0   2   0   2   2   2   2   0   2   0   2   2   0   0   0   0   0   0   2   0   0   2   0   2   0   0   2   0   0   2   0   0   0   2   2   2   2   0   2   0   2   2   0   2   0   0   2   0   0   2   2   2   2   0   0   2   2   0   0
 MK-6-3                 0   2   2   0   2   0   2   0   0   0   2   0   2   2   0   0   0   0   2   0   2   0   2   2   2   2   0   2   2   2   0   2   0   2   2   2   2   0   2   2   0   0   2   2   2   2   2   0   0   2   0   0   0   2   0   0   0   0   2   0   0   2   2   0   0   0   0   2   2   0   0   0   2   0   0   0   2   2   2   0   2   2   2   0   0   0   2   0   0   2   2   2   2   2   0   2   0   2   0   0   2   2   2   0   2   2   0   2   0   0   0   0   0   0   2   0   0   0   2   0   2   2   0   2   0   0   2   0   2   0   0   0   0   0   2   2   0   0   0   2   2   0   2   0   0   2   2   2   0   2   0   2   2   0   0   0   0   0   0   2   0   0   2   0   2   0   2   0   0   0   2   0   0   0   2   2   2   2   0   0   0   2   2   2   2   0   2   2   0   0   2   2   2   2   0   0   2   2   0   0
 MK-6-4                 0   2   2   0   2   2   2   0   0   0   2   0   2   2   0   0   0   0   2   0   2   0   2   2   2   2   0   2   2   2   0   2   0   2   0   2   2   0   2   2   0   0   2   2   2   2   0   0   0   2   0   0   0   2   0   0   0   0   2   2   0   2   0   2   0   0   0   2   2   0   0   0   2   2   0   0   2   0   2   0   2   2   2   0   0   0   2   0   0   2   2   2   2   2   0   2   0   0   0   0   2   2   2   0   2   2   0   2   0   0   0   0   0   0   2   0   0   0   0   0   2   2   0   2   2   2   2   0   0   0   0   0   0   0   2   2   0   0   0   2   2   0   2   0   0   0   2   2   2   2   0   2   2   0   0   2   0   0   0   2   0   2   2   0   2   0   2   0   0   0   2   0   0   0   2   2   0   2   0   0   0   2   2   2   2   0   2   2   0   0   2   2   2   2   0   0   2   2   0   0
 MK-6-5                 0   2   2   0   2   2   2   0   0   0   0   0   2   2   0   0   0   0   2   0   2   0   2   2   2   2   2   0   2   2   0   2   0   2   0   2   2   0   2   2   0   2   2   2   2   2   0   0   0   0   0   0   2   2   0   0   0   0   2   2   2   2   0   2   0   0   0   2   2   0   0   0   2   2   0   0   2   0   2   0   2   2   0   0   0   2   2   0   0   2   2   2   2   2   0   2   0   0   0   0   0   2   2   0   2   2   0   2   0   0   0   0   0   2   2   2   0   0   0   0   2   2   2   2   2   2   2   0   2   0   0   0   0   0   2   2   0   0   0   0   2   0   0   0   0   0   2   2   2   2   0   2   2   0   0   2   0   0   0   2   0   2   2   0   2   0   2   0   0   0   0   0   0   0   2   2   0   2   0   0   0   2   0   2   2   0   2   2   0   0   2   2   2   2   0   0   2   2   2   0
 MK-6-6                 0   2   2   0   2   2   2   0   0   2   2   0   2   2   0   0   0   0   2   0   2   0   2   2   2   2   0   0   2   2   0   0   0   2   0   2   2   0   0   2   0   2   2   2   2   2   0   0   0   0   0   0   2   0   0   0   0   0   2   2   2   2   2   2   0   0   0   2   2   0   0   0   2   2   2   0   2   0   2   0   2   2   0   0   0   0   2   0   2   2   2   2   2   2   0   0   0   0   0   0   0   2   2   0   2   2   0   2   0   0   0   0   0   2   2   2   0   0   0   0   2   2   2   2   2   2   2   0   2   0   0   0   0   0   2   2   0   0   0   0   2   0   0   0   0   0   2   2   2   2   0   0   2   0   0   2   0   0   0   2   0   2   2   0   2   2   2   0   0   0   0   0   0   0   2   0   0   2   0   0   0   2   0   2   2   0   2   2   0   0   2   2   2   0   0   0   2   2   2   2
 MK-6-7                 0   2   2   0   2   2   2   0   0   2   0   0   2   2   0   2   0   0   2   0   2   0   2   2   2   2   0   0   0   2   0   0   0   2   0   2   2   0   0   2   0   2   2   2   2   2   0   0   2   0   0   0   2   0   0   0   0   0   2   2   2   2   2   2   0   0   0   2   2   0   2   0   2   2   2   0   2   0   2   0   2   2   0   0   0   0   2   0   2   2   2   0   2   2   0   0   0   0   0   2   0   2   2   0   2   2   0   2   0   0   2   0   0   2   2   2   0   0   0   0   2   2   2   2   2   0   2   0   2   0   0   0   2   0   0   2   0   0   2   0   2   0   0   0   0   2   2   2   2   2   0   0   2   0   0   2   0   0   0   2   0   2   2   0   2   0   2   0   0   0   0   0   0   0   0   0   0   2   0   0   0   2   0   2   0   0   0   2   0   0   2   2   2   0   0   0   2   2   2   2
 MK-6-8                 0   0   0   0   2   0   2   0   0   2   0   0   2   2   0   2   0   0   2   0   2   0   2   2   2   2   0   0   0   2   0   0   2   2   0   2   2   0   0   2   0   2   2   0   2   0   0   0   2   0   0   0   2   0   0   0   2   0   0   2   2   2   2   0   0   0   0   0   2   0   2   0   2   2   2   0   2   2   2   0   2   2   0   0   0   0   2   0   2   0   2   0   2   2   0   0   0   0   0   2   0   2   2   0   2   2   0   2   0   0   2   0   0   2   2   2   0   0   0   0   2   2   2   2   2   0   2   0   2   0   0   0   2   0   0   2   0   2   2   0   2   0   0   0   0   0   2   2   0   0   0   0   2   0   0   2   0   0   0   2   0   2   2   2   2   0   2   0   0   0   0   0   0   0   0   2   0   2   0   0   0   2   0   2   0   0   0   2   0   0   2   2   2   2   0   2   2   2   2   2
 MK-6-9                 0   0   0   0   2   0   2   0   2   2   2   0   2   2   0   2   0   0   2   2   2   0   2   2   0   2   2   0   0   2   0   0   2   2   0   2   2   0   0   2   2   2   0   0   2   0   0   0   2   0   2   0   2   0   0   2   2   0   0   2   2   2   2   0   0   0   0   0   2   2   2   0   2   0   2   0   2   2   2   0   2   2   0   2   0   0   2   0   2   0   2   0   2   0   0   0   0   0   2   2   0   2   2   0   2   2   0   2   0   0   2   0   2   2   0   2   2   0   0   0   2   0   2   2   2   0   2   0   2   0   0   0   0   2   2   2   0   2   2   0   0   0   0   0   0   0   2   2   0   0   0   0   2   0   0   2   0   0   0   2   0   2   2   2   2   0   2   0   0   0   0   0   0   0   0   2   0   2   0   0   0   2   0   2   0   0   0   2   0   0   2   2   2   2   0   0   2   2   0   2
 MK-6-10                0   0   0   0   2   0   2   0   2   2   2   0   2   2   0   2   0   0   2   2   0   0   2   2   0   2   2   0   0   2   0   0   2   2   2   2   2   0   0   2   2   2   0   0   2   0   0   0   2   0   2   0   2   0   0   2   2   0   0   2   2   2   2   0   0   0   0   0   2   0   2   0   2   0   0   0   2   2   2   0   2   2   0   2   0   0   2   0   2   2   2   0   2   0   0   0   0   0   2   2   0   2   2   0   2   2   2   2   0   0   2   0   2   2   0   0   2   0   0   0   2   0   2   2   2   0   2   2   2   0   0   0   0   2   2   2   0   2   2   0   0   0   0   0   2   0   2   2   0   0   0   0   2   0   0   2   0   0   0   2   0   2   2   2   2   0   2   0   0   0   0   0   0   0   0   2   0   0   0   0   0   2   0   2   0   2   0   2   0   0   0   2   2   2   0   0   2   0   0   2
 MK-6-11                0   0   0   0   2   0   2   0   2   2   2   0   2   0   0   2   0   0   2   2   0   0   2   2   0   2   2   0   0   2   0   0   0   2   2   2   2   0   0   2   2   2   0   0   0   0   0   0   2   0   2   0   2   0   0   2   2   0   0   2   2   2   2   2   0   0   0   0   0   0   0   0   2   0   0   0   2   2   2   0   2   2   0   2   2   0   0   0   2   2   2   0   2   0   2   2   0   0   2   2   0   2   2   0   2   2   2   2   0   0   2   0   2   2   0   0   2   2   0   0   2   0   2   2   2   0   2   2   2   0   0   0   0   2   2   2   0   2   2   0   0   0   0   0   2   0   0   2   0   0   0   2   2   0   0   2   0   2   0   2   0   2   2   2   2   0   0   0   0   0   0   0   2   0   0   2   0   0   2   0   0   2   0   2   0   2   0   2   0   0   0   2   2   2   0   0   2   0   0   2
 MK-6-12                0   2   0   0   2   0   2   0   2   2   2   0   2   0   0   2   0   0   2   2   0   0   2   2   0   2   2   0   0   2   0   0   0   2   2   2   2   0   0   0   2   2   0   0   0   0   0   0   2   0   2   0   2   0   0   2   2   0   0   2   2   2   2   2   0   0   0   0   0   0   0   0   2   0   0   0   2   2   2   0   2   2   0   2   2   0   0   0   0   2   2   0   2   0   2   0   0   0   2   2   0   2   2   0   2   0   2   2   0   0   2   2   2   2   0   0   2   2   0   0   2   0   2   2   2   0   2   2   2   0   0   2   0   2   2   0   0   2   0   0   0   0   0   0   2   0   0   2   2   0   0   2   2   0   0   2   0   2   0   2   0   2   2   2   2   0   0   0   0   2   0   0   2   2   0   2   0   0   2   2   2   2   0   2   0   2   0   0   0   2   0   2   2   2   0   0   2   0   0   2
 MK-6-13                0   2   0   0   2   0   2   2   2   0   0   0   2   0   0   2   0   2   2   2   0   0   0   2   2   2   2   0   0   2   0   0   0   0   2   2   2   2   0   0   2   2   0   0   0   0   2   0   2   0   2   0   0   0   0   2   2   0   0   2   2   2   2   2   2   0   0   0   0   0   0   0   2   0   2   0   2   0   0   0   2   2   0   2   2   0   0   0   0   2   2   0   2   0   2   0   2   0   2   2   0   2   2   0   2   0   2   2   2   0   2   2   2   2   0   0   2   2   0   0   0   2   2   2   2   0   2   2   2   0   0   2   0   2   0   0   0   2   0   0   0   0   0   0   0   0   0   2   2   0   0   2   2   0   0   2   0   2   0   2   0   2   2   2   2   0   0   0   0   2   0   0   2   2   2   2   0   0   2   2   2   0   0   2   0   2   0   0   0   2   0   2   2   0   0   2   2   0   0   2
 MK-6-14                0   2   0   0   0   0   2   2   2   0   0   2   2   2   0   2   0   2   2   2   0   0   2   2   2   2   2   0   0   2   0   0   0   0   2   2   2   2   0   0   2   2   0   2   0   2   2   0   2   0   2   0   0   0   0   2   2   0   0   2   2   2   0   2   2   0   2   0   0   0   0   0   2   0   2   0   2   0   0   0   2   2   0   2   2   0   0   0   2   2   2   0   2   0   2   0   2   0   2   0   2   2   2   0   2   0   2   0   2   0   2   2   2   2   0   0   2   0   0   0   0   2   2   2   2   0   2   2   2   0   0   2   0   2   0   0   0   2   2   0   0   0   0   2   2   0   0   2   2   0   0   2   2   0   0   2   0   2   0   2   2   2   2   2   2   0   0   0   0   2   0   0   2   2   2   2   2   0   2   2   2   0   0   2   0   2   0   0   0   2   0   0   2   0   0   2   2   0   0   2
 MK-6-15                0   2   0   0   0   0   2   2   2   2   0   2   2   2   0   2   0   2   2   2   0   0   2   2   2   2   2   0   0   2   0   0   0   0   2   2   2   2   0   2   2   2   0   2   0   2   2   0   2   0   0   0   0   0   0   2   2   0   0   2   2   2   0   2   2   2   2   0   0   0   0   0   2   0   2   0   2   2   0   0   2   2   0   2   2   0   0   0   2   2   2   0   2   2   2   0   2   0   2   0   2   2   2   0   2   0   2   0   2   0   2   2   2   2   0   0   2   0   0   0   0   2   2   2   2   0   2   2   2   0   0   2   0   2   0   0   0   2   2   0   0   0   0   2   2   0   0   2   2   0   0   2   2   0   0   2   0   2   0   2   2   2   2   2   2   0   2   0   2   2   0   0   2   0   2   2   2   0   2   2   2   0   0   2   0   2   0   0   0   2   0   0   2   0   0   2   2   0   0   2
 MK-6-16                0   2   0   0   0   0   2   2   2   2   0   2   2   2   0   2   0   2   0   2   0   0   2   2   2   2   2   0   0   2   0   0   2   0   2   2   2   2   0   2   2   2   0   2   0   2   2   0   2   0   0   0   0   0   0   2   2   0   2   2   2   2   2   2   2   2   0   0   0   0   2   0   2   2   2   2   2   2   0   0   2   2   0   2   0   0   2   2   2   2   2   0   2   2   2   0   2   0   2   0   2   2   2   0   2   0   2   0   2   0   2   0   2   2   0   0   2   2   0   2   0   0   2   2   0   2   2   2   2   0   0   2   0   2   0   0   0   2   2   0   0   0   0   0   2   0   0   2   2   2   0   2   2   0   0   2   0   2   2   2   2   2   2   2   2   2   2   0   2   2   0   0   2   0   2   0   2   0   2   2   2   0   0   2   0   2   0   0   0   0   0   0   2   0   0   2   2   0   0   2
 
!****************************************** Phenotypic Data **********************************************************
!-100.0 is resevred for missing phenotype
SimulatedTrait1        10.6420   10.7084    9.8226    9.1192   11.0357   12.7612   10.6252   12.5421    8.3498    8.6021    9.4336   11.2537   11.5032    9.9961   12.6648   11.2109    9.2833   12.2057   10.0229    9.3686    9.9737    9.1426   10.3107   10.1738   12.1875    8.2594   10.6479    9.3981   10.8855   10.4162    8.6091   11.7536   10.3780   10.8620    6.1084    9.2350    8.5353   12.8232   10.3133    8.3115    7.9363    6.3136    7.3803    9.4183    8.7297    8.9889    7.6096   12.4450    9.4994   10.5108   11.0188    8.7061    9.2175    9.2231   10.8094   12.5111   10.6910   10.2047    9.2279    9.5140    9.8042   10.2766   11.0603   11.7161   11.3161   12.7581   12.2057    9.5409    7.9789    9.8657    7.5269    8.3255   12.2629    7.8243    8.9965   11.9201   10.0034   10.3410    9.5460   11.9803    9.3606    8.1979    8.5505   10.5628    8.0298   10.2217    9.1244    7.1740    7.0102   11.0762   12.3342    8.6198    9.6876    9.8468   10.8835   11.0852   10.7798    8.4438   10.5317   11.3375    9.3215   10.4308   10.3900    8.8362    8.5957   11.9255   11.9193   10.5227   11.1725    7.8999    8.8919    8.9345    9.3855    9.2226   11.1175   10.4749    8.1444   10.6458    8.1533   10.4330   11.1490   10.0095   10.2837   11.4209   12.3370   10.4798   10.2929   12.1842    8.8436    9.8978   10.2160   11.3425    7.1919    9.2364    9.9508    7.9018   12.5100    8.6054    9.9211   10.9980    7.1887    8.4098   10.9243   11.5814    8.6411    9.7864    8.9367   10.8830    7.7773   10.3433   10.4226   10.5862    8.5796    8.8812    9.5462   10.3820   10.8839    9.6565    6.6321   10.1287    8.6720    9.8074   11.2854    6.7721    8.7785    8.9586    8.7109   10.2977    9.4972   11.0421    9.6156    8.3702    9.7909   10.5603   10.0344    7.9108    8.9136    8.3774    7.8570    9.8852    9.5120    8.6327    8.4224   11.9395   12.7488   11.6777   11.0154    9.7733   10.4186   10.5673    9.0806    7.9837   10.4930   11.9309   10.6410    9.1907    9.7827   10.9492    9.1583    6.6586
SimulatedTrait2        14.6529   15.4899   14.3694   14.1951   15.3075   16.2024   15.9426   16.7718   15.2518   16.0066   14.8520   15.7163   16.4648   13.9526   15.2150   15.4054   12.6577   16.0394   19.1358   14.5410   13.6638   15.3918   14.5957   15.0031   15.0811   13.5144   12.9934   15.1352   12.9876   15.9836   14.1748   13.6180   14.1502   15.1075   15.7951   13.8658   16.0955   13.8266   15.9436   14.5059   15.9526   15.5772   15.0290   13.7169   14.6167   16.8977   12.5763   14.7246   15.5605   16.1180   15.4831   13.9337   15.0619   14.9842   16.7845   14.0544   15.5530   15.8608   15.6252   14.9815   13.3765   13.5871   15.8331   14.2237   14.5312   14.5958   14.4751   15.8980   13.5454   14.2221   13.4689   14.2641   14.3827   17.1773   15.4673   16.9388   14.7401   15.2191   14.8187   15.3352   15.0168   13.3485   12.2556   14.8956   16.0041   15.6436   16.8064   12.7855   12.1443   14.9651   17.1215   14.8210   14.8702   15.6317   17.0174   14.7013   15.3877   14.1359   14.1893   13.2801   15.6705   15.7511   15.3242   16.1117   15.1822   15.3375   15.0653   14.2762   12.9867   14.6177   15.3586   16.9241   16.0050   15.3318   13.0596   18.4844   14.2640   16.1384   14.0412   15.5357   14.7228   15.0601   14.7436   13.0780   14.1387   16.1709   14.5490   15.9500   14.9478   17.0692   14.9806   16.5978   12.1287   15.5872   18.6004   15.2512   14.1100   16.9024   15.9682   13.8320   16.1907   14.7569   13.7804   16.3157   17.3597   15.9134   17.6145   14.7501   14.2237   14.9403   15.7054   15.5672   14.4565   13.9846   12.7959   15.8662   14.6949   14.9530   16.4697   13.7481   14.4027   16.0282   12.8308   14.5704   15.2954   13.7468   13.7598   15.5304   16.0358   13.6205   11.8177   15.4112   17.6801   14.4171   15.0007   14.7006   18.2974   13.3196   14.7127   15.6953   15.1808   15.0456   17.2086   16.1898   15.8524   13.4743   14.9628   14.8156   16.3825   14.0388   17.5578   15.6520   12.4249   15.7271   16.6712   14.7213   16.4428   16.6085   15.6561   14.9829
 
