# Supplementary material for: Inclusive Composite Interval Mapping of QTL by Environment Interactions in Biparental Populations
Source: PLoS One. 2015 Jul 10;10(7):e0132414. doi: 10.1371/journal.pone.0132414 (PMC4498613; doi:10.1371/journal.pone.0132414)
Supplement: S3 File — (ZIP) [file pone.0132414.s003.zip › Simulation for unliked model/Simulated popualtions/run_00052.met]

!**********************Note: lines staring with "!" are remarks and will be ignored in the program********************
!*********************************General Information**********************************
!Assuming F1 = P1 x P2, populations available in QTL IciMapping are: 
!  1, P1BC1F1 = P1 x F1, the first backcrossing where P1 is used as the recurrent parent;
!  2, P2BC1F1 = P2 x F1, the first backcrossing where P2 is used as the recurrent parent;
!  3, F1DH, F1-derived doubled haploids; 
!  4, RIL or F1RIL, recombination inbred lines through the repeated selfing of F1;
!  5, P1BC1RIL, recombination inbred lines through the repeated selfing of P1BC1F1;
!  6, P2BC1RIL, recombination inbred lines through the repeated selfing of P2BC1F1;
!  7, F2, the selfing generation of F1;
!  8, F3, the selfing generation of F2;
!  9, P1BC2F1, the second backcrossing where P1 is used as the recurrent parent; 
! 10, P2BC2F1, the second backcrossing where P2 is used as the recurrent parent;
! 11, P1BC2RIL, recombination inred lines through the repeated selfing of P1BC2F1; 
! 12, P2BC2RIL, recombination inred lines through the repeated selfing of P2BC2F1; 
! 13, P1BC1F2, the selfing generation of P1BC1F1; 
! 14, P2BC1F2, the selfing generation of P2BC1F1; 
! 15, P1BC2F2, the selfing generation of P1BC2F1; 
! 16, P2BC2F2, the selfing generation of P2BC2F1; 
! 17, P1BC1DH, P1BC1F1-derived doubled haploids; 
! 18, P2BC1DH, P2BC1F1-derived doubled haploids; 
! 19, P1BC2DH, P1BC2F1-derived doubled haploids; 
! 20, P2BC2DH, P2BC2F1-derived doubled haploids; 
   3      !Mapping Population (see remarks above)
   2      !Mapping Function (1 for Kosambi; 2 for Haldane; 3 for Morgan)
   2      !Marker Space Type (1 for intervals; 2 for positions)
   1      !Marker Space Unit(1 for centiMorgans; 2 for Morgan)
   6      !Number of Chromosomes (or Linkage Groups)
 200      !Size of the mapping population
   2      !Number of environments
 
!***************************************** Chromosomes and Linkage Maps **********************************************
!Chromosome                 NumMarkers
-CH1                        16
-CH2                        16
-CH3                        16
-CH4                        16
-CH5                        16
-CH6                        16
!Linkage map (Marker name followed by position or the interval length)
 MK-1-1                1     0.000
 MK-1-2                1    10.000
 MK-1-3                1    20.000
 MK-1-4                1    30.000
 MK-1-5                1    40.000
 MK-1-6                1    50.000
 MK-1-7                1    60.000
 MK-1-8                1    70.000
 MK-1-9                1    80.000
 MK-1-10               1    90.000
 MK-1-11               1   100.000
 MK-1-12               1   110.000
 MK-1-13               1   120.000
 MK-1-14               1   130.000
 MK-1-15               1   140.000
 MK-1-16               1   150.000
 MK-2-1                2     0.000
 MK-2-2                2    10.000
 MK-2-3                2    20.000
 MK-2-4                2    30.000
 MK-2-5                2    40.000
 MK-2-6                2    50.000
 MK-2-7                2    60.000
 MK-2-8                2    70.000
 MK-2-9                2    80.000
 MK-2-10               2    90.000
 MK-2-11               2   100.000
 MK-2-12               2   110.000
 MK-2-13               2   120.000
 MK-2-14               2   130.000
 MK-2-15               2   140.000
 MK-2-16               2   150.000
 MK-3-1                3     0.000
 MK-3-2                3    10.000
 MK-3-3                3    20.000
 MK-3-4                3    30.000
 MK-3-5                3    40.000
 MK-3-6                3    50.000
 MK-3-7                3    60.000
 MK-3-8                3    70.000
 MK-3-9                3    80.000
 MK-3-10               3    90.000
 MK-3-11               3   100.000
 MK-3-12               3   110.000
 MK-3-13               3   120.000
 MK-3-14               3   130.000
 MK-3-15               3   140.000
 MK-3-16               3   150.000
 MK-4-1                4     0.000
 MK-4-2                4    10.000
 MK-4-3                4    20.000
 MK-4-4                4    30.000
 MK-4-5                4    40.000
 MK-4-6                4    50.000
 MK-4-7                4    60.000
 MK-4-8                4    70.000
 MK-4-9                4    80.000
 MK-4-10               4    90.000
 MK-4-11               4   100.000
 MK-4-12               4   110.000
 MK-4-13               4   120.000
 MK-4-14               4   130.000
 MK-4-15               4   140.000
 MK-4-16               4   150.000
 MK-5-1                5     0.000
 MK-5-2                5    10.000
 MK-5-3                5    20.000
 MK-5-4                5    30.000
 MK-5-5                5    40.000
 MK-5-6                5    50.000
 MK-5-7                5    60.000
 MK-5-8                5    70.000
 MK-5-9                5    80.000
 MK-5-10               5    90.000
 MK-5-11               5   100.000
 MK-5-12               5   110.000
 MK-5-13               5   120.000
 MK-5-14               5   130.000
 MK-5-15               5   140.000
 MK-5-16               5   150.000
 MK-6-1                6     0.000
 MK-6-2                6    10.000
 MK-6-3                6    20.000
 MK-6-4                6    30.000
 MK-6-5                6    40.000
 MK-6-6                6    50.000
 MK-6-7                6    60.000
 MK-6-8                6    70.000
 MK-6-9                6    80.000
 MK-6-10               6    90.000
 MK-6-11               6   100.000
 MK-6-12               6   110.000
 MK-6-13               6   120.000
 MK-6-14               6   130.000
 MK-6-15               6   140.000
 MK-6-16               6   150.000
!*********************************** Marker Types ********************************************************************
!Co-dominant marker: When heterozygote F1 is present, P1 is coded as 2, F1 is coded as 1, and P2 is coded as 0; Otherwise, P1 is coded as 2, and P2 is coded as 0. 
!Dominant marker: When heterozygote F1 is present, P1 and F1 are coded as 12, and P2 is coded as 0; Otherwise, P1 is coded as 2, and P2 is coded as 0.  
!Recessive markers: When heterozygote F1 is present, P1 is coded as 2, and F1 and P2 are coded as 10; Otherwise, P1 is coded as 2, and P2 is coded as 0. 
!Missing marker is coded as -1. 
 MK-1-1                 2   2   0   2   2   0   0   0   2   0   0   2   2   2   2   0   0   0   0   0   2   0   2   0   2   2   0   2   0   0   0   2   2   0   2   2   0   2   2   2   0   2   2   2   2   2   0   2   0   2   2   2   2   0   0   2   2   2   0   0   2   2   0   0   0   2   2   2   0   2   0   0   2   2   0   2   0   0   0   0   0   0   2   2   2   0   2   2   0   2   0   2   2   2   2   2   2   2   0   0   2   0   0   2   2   2   2   0   0   2   2   0   2   2   2   2   0   2   2   2   0   0   0   0   0   0   2   0   2   0   0   2   0   2   0   2   2   0   2   2   2   2   2   0   2   0   0   0   2   2   2   2   2   2   2   2   0   2   0   2   2   0   2   2   0   2   0   2   2   0   2   2   2   2   0   0   0   0   2   0   0   0   2   2   2   0   2   0   0   0   0   2   2   0   0   0   0   2   0   0
 MK-1-2                 2   2   0   2   2   0   0   0   2   0   0   2   2   2   2   0   0   0   0   0   0   0   2   0   2   2   0   2   0   0   0   2   2   0   2   2   0   2   2   2   0   2   2   0   2   2   0   2   0   2   2   2   2   0   0   2   2   2   0   0   2   0   0   0   0   2   2   2   0   2   0   0   2   2   0   2   0   2   0   0   0   0   2   2   2   0   2   2   0   2   0   2   2   2   2   0   2   2   0   2   2   0   0   2   2   2   2   0   0   2   2   0   2   2   2   2   0   2   2   0   0   0   2   2   0   0   0   0   2   0   2   2   0   2   2   2   2   0   2   2   2   2   2   0   2   0   0   0   2   2   2   2   2   2   2   0   2   2   0   2   2   0   2   2   2   2   0   0   2   0   2   2   2   2   0   0   2   0   2   0   0   0   2   2   2   0   2   0   0   0   0   2   2   0   0   0   0   2   0   0
 MK-1-3                 2   2   2   2   2   0   0   0   2   0   0   2   2   2   2   0   0   0   0   0   0   0   2   2   2   2   0   0   0   0   0   2   2   0   0   2   0   0   2   2   0   2   2   2   2   0   0   0   0   0   2   2   2   0   0   2   2   2   0   0   2   0   2   0   0   2   0   2   0   2   0   0   2   2   0   2   0   2   0   0   0   0   2   2   2   0   2   2   0   2   0   2   2   2   2   0   2   2   0   2   2   0   0   2   2   2   2   0   0   2   2   0   2   0   2   2   0   0   2   0   0   0   0   2   0   0   2   0   2   0   2   2   0   2   2   0   2   0   2   2   2   2   0   0   2   0   0   0   2   2   2   2   2   2   2   0   2   2   2   2   2   0   2   0   2   0   0   2   2   0   2   2   2   2   0   0   2   0   2   0   0   0   2   2   2   0   2   2   0   0   0   2   2   0   0   0   0   2   0   0
 MK-1-4                 2   2   2   2   2   0   0   0   2   0   0   2   2   2   2   0   0   0   0   0   0   0   2   2   2   2   0   0   0   0   0   2   2   0   2   0   0   0   2   2   2   0   2   2   2   0   0   0   2   0   2   2   2   2   0   2   2   2   0   0   2   0   2   0   0   2   0   2   0   2   0   0   2   2   0   2   0   2   0   0   0   0   2   2   2   0   0   2   0   2   0   2   2   2   2   0   2   2   0   2   2   0   0   2   2   2   2   0   2   2   2   0   2   0   2   2   0   0   2   0   0   0   0   2   0   0   2   0   2   0   2   2   0   2   2   0   2   0   2   2   2   2   0   0   2   0   0   0   2   2   2   2   0   2   2   0   2   2   2   2   2   0   2   0   2   0   0   2   2   0   2   2   2   2   0   0   2   0   2   0   0   0   0   2   2   0   2   2   0   0   0   2   2   0   0   0   0   2   0   0
 MK-1-5                 2   2   2   2   2   0   0   0   2   0   0   2   2   2   2   0   0   0   0   0   0   0   2   2   2   2   0   2   0   0   0   2   2   0   2   0   0   0   2   2   2   0   2   2   2   0   0   0   2   0   2   2   0   2   0   2   2   2   0   0   2   0   2   0   0   2   0   2   0   2   0   0   2   2   0   2   0   2   0   2   0   0   2   0   2   0   0   2   0   0   2   2   2   2   2   0   0   2   0   2   2   0   0   0   2   2   2   0   2   2   2   0   2   0   2   2   0   0   2   0   0   0   0   2   0   0   2   0   2   0   0   2   0   2   2   0   2   0   2   2   2   2   0   0   2   0   0   0   2   2   2   2   0   2   0   0   2   2   2   2   2   0   2   0   2   0   0   2   2   0   2   2   2   2   0   0   2   0   0   0   0   0   0   2   2   0   2   2   0   0   0   2   2   0   0   0   2   2   2   0
 MK-1-6                 2   2   2   2   2   0   0   0   2   0   0   2   2   2   2   0   0   0   0   0   0   0   2   2   2   2   0   2   0   0   0   2   2   0   0   0   0   0   2   2   2   0   2   2   2   0   0   0   2   0   2   2   0   2   0   2   2   0   0   0   2   0   2   0   0   2   2   2   0   2   0   0   2   2   0   2   0   0   2   2   0   0   2   0   2   2   2   2   0   0   2   2   2   2   2   0   0   2   0   2   2   0   0   0   2   2   2   0   2   2   2   0   2   2   2   2   0   0   2   0   2   0   0   0   0   0   2   0   2   0   0   2   0   2   2   0   0   0   2   2   0   2   0   2   2   0   0   2   2   2   2   2   0   0   0   0   2   2   2   2   2   0   2   0   2   2   0   2   2   0   2   2   2   0   0   0   2   0   0   0   0   0   0   2   2   0   2   2   0   0   0   2   2   0   0   0   2   2   2   0
 MK-1-7                 2   2   2   2   0   0   0   0   2   2   0   2   2   2   2   0   0   0   0   0   0   0   2   2   2   2   0   2   2   0   0   2   2   0   0   0   2   0   2   2   2   0   2   2   2   0   0   0   2   0   2   0   2   2   0   2   2   0   0   0   0   0   0   0   0   0   2   2   0   2   0   0   2   2   0   2   0   0   2   2   0   0   2   0   2   2   2   2   0   0   2   0   2   2   2   0   0   2   0   0   2   0   2   0   2   2   2   2   2   2   2   0   2   2   2   2   2   0   2   0   0   0   0   2   0   0   2   0   2   0   0   2   0   2   2   0   0   0   2   2   0   2   0   2   2   0   0   2   2   2   2   2   0   0   0   0   2   0   2   2   0   0   2   0   2   2   2   2   0   0   0   2   2   0   0   2   2   0   0   2   0   0   0   2   2   0   2   2   0   0   0   2   2   0   0   0   2   2   2   0
 MK-1-8                 2   2   2   2   0   2   0   0   2   2   0   2   2   2   2   0   0   0   0   0   0   2   2   0   2   2   0   2   2   0   0   2   2   0   0   0   2   0   0   2   2   0   2   2   2   0   0   0   0   0   2   0   2   2   0   2   2   0   0   0   0   0   0   0   0   0   2   0   0   2   2   0   2   2   0   2   0   0   2   2   2   0   2   0   2   2   2   2   0   2   0   0   2   2   2   0   2   2   0   0   2   0   2   2   2   2   2   2   2   2   2   0   2   2   2   2   2   0   2   0   2   0   0   2   0   0   2   0   2   2   0   0   0   2   2   2   0   0   2   0   0   2   0   2   2   0   0   2   2   2   2   2   0   0   0   0   2   0   2   0   0   0   2   0   2   2   2   2   0   0   0   0   2   0   0   2   2   0   0   2   0   0   0   2   2   0   2   2   0   0   0   2   2   0   0   0   2   2   2   0
 MK-1-9                 2   2   2   2   0   2   0   2   2   2   0   0   2   2   2   0   0   2   0   0   0   0   0   0   2   2   0   2   2   0   0   2   2   0   0   0   2   0   0   2   2   0   2   0   2   0   0   0   0   0   2   0   0   2   0   2   2   0   0   0   0   0   0   0   0   0   2   0   0   2   2   0   2   2   0   2   0   0   2   2   2   0   2   0   2   2   2   2   2   2   2   0   2   2   2   0   2   2   0   2   2   0   2   2   2   0   2   2   2   2   2   0   2   2   2   2   0   0   2   2   2   0   0   2   0   0   2   0   2   0   0   0   0   2   2   2   0   0   2   0   0   2   0   2   2   2   0   2   2   2   2   2   0   2   0   0   2   0   2   0   0   0   2   0   2   2   2   2   0   0   0   0   2   0   0   2   2   0   0   2   0   0   0   2   0   0   2   2   0   0   0   2   2   2   0   0   2   2   2   0
 MK-1-10                2   2   0   2   0   2   0   2   2   2   0   0   2   2   0   2   0   2   0   0   0   0   0   0   2   2   0   2   2   0   0   2   2   2   0   0   2   0   0   2   2   0   2   2   0   0   2   0   0   0   2   0   0   2   0   2   2   0   0   0   0   0   0   0   0   2   2   0   0   2   2   0   2   2   0   2   0   0   2   2   2   0   2   0   2   2   2   2   2   2   2   0   2   2   2   0   2   0   0   2   2   0   2   2   0   0   2   2   2   2   2   0   2   2   2   2   0   0   2   2   2   0   0   2   0   0   2   0   0   2   0   0   0   2   0   2   0   0   2   0   0   2   0   2   2   2   0   2   2   2   2   2   0   2   0   0   2   0   2   0   0   0   0   2   2   0   2   2   0   0   0   0   2   0   0   2   2   0   0   2   0   0   0   2   0   2   2   2   0   0   0   2   2   2   0   0   2   2   2   0
 MK-1-11                2   2   0   0   0   2   0   2   2   2   0   0   2   2   0   2   0   2   0   0   0   0   0   0   2   2   0   2   2   0   0   2   2   2   0   0   2   0   0   2   2   2   2   2   0   0   2   0   0   0   2   0   0   2   0   2   2   2   0   0   0   0   0   0   0   2   2   0   0   2   0   0   2   2   0   2   0   0   2   2   2   0   2   0   2   2   2   2   2   2   0   0   2   2   2   0   2   0   0   2   2   2   2   2   0   0   2   2   0   2   2   0   2   2   0   2   0   0   0   2   2   0   0   2   0   0   2   0   0   2   2   0   0   2   0   2   0   0   0   0   0   2   0   2   2   2   0   2   2   2   2   2   0   2   0   0   2   0   2   0   0   0   0   0   0   2   2   2   0   0   0   0   2   0   0   2   2   0   0   2   0   0   0   0   0   2   2   2   0   0   0   2   2   0   0   0   2   2   2   0
 MK-1-12                2   2   0   0   0   2   0   2   2   2   0   0   2   2   0   2   0   2   0   0   0   2   2   0   2   2   0   0   2   0   0   2   2   2   0   0   0   0   0   2   0   2   2   2   0   0   2   0   0   0   2   0   2   2   0   0   2   2   0   0   0   0   2   0   0   2   2   0   0   0   0   2   2   2   0   0   2   0   2   2   0   2   2   0   2   2   2   2   2   2   0   0   2   2   2   0   2   0   0   2   2   2   0   2   0   0   2   2   0   2   2   0   2   2   0   2   0   0   2   2   0   0   0   2   0   0   2   0   0   2   2   0   0   2   0   0   0   0   0   0   0   0   0   0   2   2   0   0   0   2   2   2   0   2   0   0   0   0   2   0   0   0   0   2   0   2   2   2   0   0   2   0   2   0   0   2   0   0   2   2   0   0   0   0   0   2   2   2   2   0   0   2   2   0   0   0   2   2   2   0
 MK-1-13                2   0   0   2   0   2   0   2   2   2   0   0   2   0   0   2   0   2   0   0   0   2   2   0   2   2   0   0   2   0   0   2   2   2   0   0   0   0   2   2   0   2   2   2   0   0   2   0   0   0   2   0   2   2   0   2   0   2   0   0   0   0   2   0   0   2   2   0   0   0   0   2   2   2   2   0   2   0   2   0   0   0   0   0   2   2   2   2   2   2   0   0   2   2   2   0   2   0   0   2   2   2   0   2   2   0   2   2   0   2   2   0   2   2   0   2   0   0   2   2   0   0   0   2   0   0   0   0   0   2   2   0   0   2   0   0   0   0   0   0   0   0   0   0   2   2   0   0   0   2   2   2   0   0   0   0   0   0   2   0   0   0   0   2   0   2   2   2   0   0   2   0   2   0   0   0   0   0   2   0   0   0   0   0   0   2   2   2   2   0   0   2   2   0   0   0   2   2   2   0
 MK-1-14                0   0   0   2   2   2   0   0   2   2   0   0   2   0   0   2   0   2   0   0   0   0   0   0   2   2   0   0   2   0   0   2   2   2   0   0   0   0   2   2   0   2   2   2   2   0   2   0   0   2   2   0   2   2   0   2   0   2   0   0   0   0   2   0   2   2   2   0   0   0   0   2   2   2   2   0   2   0   2   0   0   0   0   0   2   2   2   2   2   2   0   0   2   2   2   0   2   0   0   2   2   2   0   2   2   0   2   2   0   2   2   2   0   2   0   2   0   0   2   2   2   0   0   2   0   0   0   2   0   2   2   0   0   2   0   0   0   0   0   0   0   0   0   0   2   2   0   0   0   2   2   2   2   0   0   0   2   0   0   0   0   0   0   2   2   2   2   2   0   0   2   0   2   0   0   0   0   0   2   0   0   0   0   0   0   2   2   2   2   0   0   0   2   0   0   0   2   2   2   0
 MK-1-15                0   0   0   2   2   2   0   0   2   2   0   0   2   0   0   2   0   2   0   0   0   2   2   0   2   2   0   0   2   0   0   2   0   2   2   0   0   0   2   2   0   2   2   0   2   0   2   0   0   2   2   0   2   2   0   2   0   2   0   0   0   0   2   0   2   2   2   0   0   2   0   2   2   2   2   0   2   0   2   0   0   0   0   0   2   2   2   2   2   2   0   0   2   2   2   0   2   0   0   0   2   2   0   2   2   0   0   2   0   2   2   2   0   2   0   2   0   0   2   2   0   0   2   2   0   0   0   2   0   2   2   2   0   2   0   0   0   0   0   0   0   0   0   0   2   2   0   0   0   2   2   2   2   0   0   0   2   0   0   0   0   2   0   2   2   0   2   0   2   0   2   0   2   0   0   0   0   0   0   0   0   2   2   0   0   2   0   2   2   0   0   0   2   0   0   2   2   2   2   0
 MK-1-16                0   2   0   2   2   2   0   2   2   2   0   0   2   0   2   2   0   2   0   0   0   2   2   2   2   0   0   0   2   0   0   2   0   2   2   0   0   0   2   2   0   2   2   0   2   2   0   0   0   2   2   0   2   2   0   2   0   2   0   0   2   0   2   0   2   2   2   0   0   2   0   2   2   0   2   0   2   0   2   0   0   0   0   0   2   2   2   2   2   2   2   0   2   0   2   0   2   0   0   2   2   2   0   2   2   0   0   0   0   2   2   2   0   2   0   2   0   0   2   2   0   0   2   2   2   0   0   2   0   2   2   2   0   0   2   0   0   0   0   0   0   0   2   2   2   2   2   0   0   2   0   2   2   0   0   0   2   0   0   0   0   0   0   2   2   0   2   0   2   2   2   0   2   0   0   0   0   0   0   0   0   2   2   0   0   2   0   2   2   0   0   2   2   0   0   2   2   2   2   0
 MK-2-1                 0   0   0   2   2   2   0   2   2   0   0   0   2   2   0   2   2   0   2   2   0   0   0   0   2   0   0   0   0   0   0   2   0   0   2   2   0   2   2   0   0   2   2   2   2   2   0   0   2   0   2   0   0   0   0   0   0   2   2   0   0   2   0   2   0   0   0   0   0   2   2   0   2   0   2   2   0   2   2   0   2   2   0   2   2   2   0   0   2   2   2   0   2   2   0   0   2   2   0   2   2   0   0   0   0   0   2   2   0   0   2   0   0   2   2   2   2   2   2   0   2   0   0   2   2   2   0   2   0   0   0   0   0   2   0   0   0   0   0   0   0   0   0   2   2   0   2   2   0   0   0   0   0   0   0   2   2   2   0   0   2   0   2   2   0   0   2   0   0   2   2   0   2   0   2   0   2   0   0   2   2   2   2   2   2   0   0   2   0   0   2   2   0   0   2   2   0   2   2   0
 MK-2-2                 0   0   0   2   0   2   0   2   2   0   0   0   2   2   0   2   2   0   2   0   0   0   2   0   2   0   0   0   0   0   0   2   0   0   2   2   0   0   2   0   2   2   2   2   2   2   0   0   2   0   2   0   0   0   0   2   0   2   2   0   0   2   0   2   2   0   0   0   0   0   2   0   2   0   2   2   0   2   2   0   2   2   0   2   2   2   0   0   2   2   2   0   2   0   0   2   2   2   0   2   2   0   0   0   2   0   2   2   2   0   2   0   0   2   2   2   0   2   2   2   2   0   0   2   0   2   0   2   0   0   0   2   0   2   0   0   0   0   0   0   0   0   0   2   2   0   2   2   0   0   0   0   0   0   0   2   2   2   0   0   2   0   2   2   0   0   2   0   0   2   0   0   2   0   2   0   2   0   0   2   2   2   2   2   2   0   0   2   0   0   2   2   0   0   2   2   0   2   2   2
 MK-2-3                 0   0   0   2   2   2   0   2   2   0   0   0   2   2   0   2   2   0   2   0   0   0   2   0   2   0   0   0   0   0   0   2   0   0   2   2   0   0   2   0   2   2   2   2   2   2   0   0   0   0   2   0   0   0   2   2   0   2   2   0   0   2   0   2   2   0   0   0   0   0   2   0   2   0   2   2   0   2   0   0   2   2   0   2   2   2   0   0   2   2   0   0   2   0   0   2   2   2   0   2   2   0   0   0   2   2   2   2   2   0   2   0   0   2   0   2   0   2   2   2   2   0   0   2   0   2   0   2   0   0   0   2   0   2   0   2   0   0   0   0   0   0   0   2   2   0   2   2   0   0   0   0   0   0   0   2   2   2   0   0   2   0   2   2   0   0   2   0   0   2   0   2   2   0   2   0   2   0   0   2   2   2   2   2   2   0   0   2   2   0   2   2   0   0   0   2   0   2   2   2
 MK-2-4                 0   0   0   2   2   2   0   0   2   0   0   0   2   2   0   2   2   0   2   0   0   2   2   0   2   2   0   0   0   0   0   2   0   0   2   2   0   0   2   0   2   2   2   2   2   2   0   0   0   0   2   0   0   0   2   2   0   2   2   0   0   2   2   2   2   0   0   0   0   0   2   0   2   0   2   2   0   2   0   0   2   2   0   2   2   2   0   0   2   2   0   0   2   0   0   0   2   2   0   2   2   0   0   0   2   2   2   2   2   0   2   0   0   0   0   2   0   2   2   2   2   2   0   0   0   2   0   2   0   0   0   2   0   2   0   2   0   0   0   0   0   0   0   2   2   0   2   2   0   0   0   0   0   0   0   2   0   2   0   0   2   0   2   2   0   2   2   0   0   2   0   2   2   0   0   0   2   0   0   2   2   2   2   2   2   0   0   2   2   0   2   2   0   0   0   2   2   2   2   2
 MK-2-5                 0   0   0   2   2   2   0   0   2   0   0   0   2   2   0   0   2   0   2   0   0   2   2   0   2   2   0   0   0   2   0   2   0   0   2   2   0   2   2   0   2   2   2   2   2   0   0   0   0   0   2   0   0   0   2   2   0   2   2   0   0   2   2   2   2   0   0   2   0   2   2   0   2   0   2   2   0   2   0   0   2   2   0   0   2   2   0   2   2   2   0   0   2   0   0   0   2   0   2   2   2   0   2   0   2   2   2   2   2   0   2   0   0   0   0   2   0   2   0   2   2   2   0   0   0   2   0   2   0   0   0   2   0   2   2   2   0   0   0   0   0   0   0   2   2   0   2   2   0   0   0   0   0   2   0   2   0   2   0   0   2   0   2   2   0   2   2   0   0   2   0   2   2   0   0   0   2   0   2   0   2   2   0   2   2   2   0   2   2   0   2   0   0   0   0   2   2   2   2   2
 MK-2-6                 0   0   0   0   2   2   0   0   2   0   0   0   2   2   2   0   0   0   2   0   0   2   2   0   2   2   0   0   0   2   0   2   0   0   2   2   0   2   2   0   2   2   2   2   2   0   0   0   0   0   2   0   0   0   0   2   0   2   2   0   0   2   2   2   2   0   0   2   0   2   2   0   2   0   2   2   0   2   0   0   2   2   0   2   2   2   0   0   2   2   0   0   2   0   0   0   2   0   2   0   0   0   2   0   2   2   2   2   2   0   2   0   0   0   2   2   0   2   0   2   2   2   0   0   0   2   0   2   0   0   0   2   0   2   2   2   0   0   0   0   0   0   0   2   2   0   2   0   0   0   2   0   0   2   0   2   0   2   0   0   2   0   2   2   2   2   2   0   0   2   0   2   2   0   2   0   2   0   2   0   2   2   0   2   2   2   0   0   2   0   0   0   2   0   0   2   2   0   0   2
 MK-2-7                 0   0   0   0   2   2   0   0   2   0   0   0   0   2   2   2   0   0   2   0   0   2   2   0   2   2   0   0   0   2   0   2   0   0   2   2   0   2   2   0   2   2   2   2   2   0   0   0   0   0   2   0   0   2   0   2   0   0   0   2   0   2   2   2   2   0   0   2   2   2   2   0   2   0   2   2   0   2   0   2   2   2   0   2   2   2   0   0   2   2   0   0   2   0   2   0   0   0   2   0   0   0   2   0   2   2   2   2   2   0   2   0   0   0   2   2   0   0   0   2   0   2   0   0   0   2   0   2   0   2   0   2   0   2   2   0   0   0   0   0   2   2   0   2   2   0   2   0   0   0   2   0   2   2   0   2   0   2   0   0   2   0   2   0   2   2   2   0   0   2   0   2   2   0   2   0   2   0   0   0   2   0   0   2   0   2   0   0   2   0   0   0   0   0   0   2   2   0   0   2
 MK-2-8                 0   0   0   0   2   2   0   2   2   0   0   2   0   2   0   2   0   0   2   0   0   2   2   0   2   2   0   0   0   2   2   2   0   2   2   2   0   2   2   0   2   2   2   2   2   0   0   0   0   0   0   0   2   2   0   2   0   0   0   2   0   2   2   2   2   0   0   2   2   2   0   0   2   0   2   0   0   2   0   2   2   2   0   2   2   2   0   0   2   2   0   0   2   0   2   0   0   0   0   0   0   0   2   0   2   2   2   2   2   0   2   0   0   0   2   0   0   0   0   2   0   0   0   0   0   2   0   2   0   2   0   2   0   2   2   0   0   0   0   0   2   0   0   2   0   0   2   0   2   0   2   2   2   2   0   2   0   2   0   0   2   0   2   0   2   2   2   0   0   2   0   2   2   0   2   0   2   2   0   0   2   0   0   2   0   2   0   0   2   0   0   0   2   0   0   2   2   0   0   2
 MK-2-9                 0   0   0   2   2   2   0   2   2   0   0   2   0   2   0   2   0   2   2   0   0   2   2   0   2   2   0   0   2   2   2   2   0   2   2   2   0   2   2   0   2   2   2   2   2   0   0   0   0   0   0   0   2   2   2   2   0   0   0   2   0   0   2   2   2   0   0   2   2   2   0   0   2   0   2   0   0   2   0   0   2   2   0   2   2   2   0   0   2   2   2   0   2   0   2   0   0   0   0   0   0   0   2   0   2   2   0   2   2   0   2   0   0   0   2   0   0   0   0   2   0   0   0   0   2   2   0   2   0   0   0   0   0   2   2   0   0   0   2   0   2   0   0   2   0   0   2   0   0   2   0   2   2   2   0   2   0   2   0   0   2   0   0   0   2   2   2   0   0   2   0   2   2   2   2   2   2   2   0   0   2   0   0   2   0   2   0   0   2   0   0   0   2   0   0   2   2   0   0   2
 MK-2-10                0   0   0   2   2   2   0   0   2   0   0   2   0   2   0   0   2   2   2   0   0   2   2   0   2   2   0   2   0   2   2   2   0   2   2   2   0   0   2   0   2   2   2   2   2   0   0   0   0   2   0   0   2   2   2   2   0   0   0   2   0   0   2   2   2   0   0   0   2   2   0   0   2   0   2   0   0   2   0   0   2   2   0   2   2   2   0   0   2   2   2   0   2   0   2   0   0   0   0   0   0   0   0   0   2   2   0   2   2   0   2   0   0   0   2   0   0   0   0   2   0   0   0   2   2   2   0   2   0   0   0   0   0   2   2   0   0   2   2   0   2   2   0   2   0   0   2   2   0   2   0   0   2   2   0   2   2   2   0   0   2   0   2   0   2   2   0   0   0   2   0   2   2   2   2   2   2   2   0   0   2   2   0   2   0   2   0   0   2   0   2   0   2   0   0   2   2   0   0   2
 MK-2-11                0   2   0   2   0   0   0   0   0   0   0   2   0   2   0   0   2   2   2   0   0   2   2   0   2   2   0   2   0   2   2   2   0   2   2   2   0   0   2   0   2   0   2   2   2   0   0   0   0   2   0   0   2   0   2   0   2   0   0   2   0   0   2   0   2   0   0   0   2   2   0   0   2   0   2   0   0   2   0   2   2   2   0   2   2   2   0   0   2   2   2   0   2   0   2   0   0   0   0   0   0   0   0   2   2   2   0   0   2   0   0   0   0   0   0   0   0   0   0   2   0   0   0   2   2   2   0   2   0   2   0   0   0   2   2   0   0   2   0   2   2   2   0   2   0   2   2   2   0   0   0   2   2   2   0   2   2   2   0   2   2   0   2   0   0   2   0   0   0   2   0   2   2   2   2   2   2   2   0   0   2   2   2   0   0   2   0   0   2   0   2   0   2   0   0   2   2   0   0   2
 MK-2-12                2   2   0   2   0   0   0   0   0   0   0   2   0   2   0   0   2   2   2   0   0   2   2   0   2   0   0   2   0   2   2   2   0   2   2   2   0   0   2   0   2   0   2   0   2   0   0   0   0   2   0   2   2   0   2   0   2   0   0   2   0   0   2   0   2   0   0   0   2   2   2   0   2   2   2   0   0   0   0   2   2   2   0   2   0   2   0   0   2   2   2   0   2   2   2   0   2   0   0   0   0   0   0   2   2   2   0   0   2   0   0   0   0   0   0   0   0   0   0   2   0   0   0   2   2   2   0   2   0   2   0   0   0   0   2   0   0   2   0   2   2   2   0   2   0   2   2   0   0   0   0   2   2   2   0   2   2   2   0   2   2   0   2   0   0   2   0   0   0   2   0   2   2   2   2   2   2   2   0   0   2   2   2   0   0   2   0   0   2   0   2   0   2   0   0   2   2   0   0   2
 MK-2-13                2   2   0   2   0   0   0   0   0   0   0   0   0   2   0   0   2   2   2   0   0   2   2   0   2   2   0   2   0   2   0   2   0   2   2   2   0   0   2   0   2   0   2   0   2   2   0   2   0   2   0   2   2   0   2   0   2   0   0   2   0   2   2   0   2   0   0   0   2   2   2   2   2   2   2   0   0   0   0   2   2   2   0   2   0   2   0   0   2   0   2   0   2   2   2   0   2   0   0   0   0   0   0   0   2   2   0   0   2   0   0   0   0   0   2   0   0   0   0   2   0   0   0   2   0   2   2   0   0   2   0   0   0   0   2   2   0   2   0   2   2   2   0   2   0   2   2   0   0   0   0   2   2   2   0   2   2   2   0   2   2   0   2   0   0   0   0   0   2   2   0   2   2   2   2   2   2   2   0   0   2   0   2   0   0   2   0   0   2   0   2   0   2   0   0   2   2   0   0   2
 MK-2-14                2   2   0   2   0   0   0   0   0   2   0   0   0   2   0   0   2   2   2   0   0   2   2   0   2   2   0   2   0   2   0   2   0   2   2   2   0   0   0   0   2   0   2   0   2   2   2   2   0   2   0   2   2   0   2   0   0   0   0   2   0   2   2   0   2   0   0   0   2   2   2   2   2   2   2   0   0   0   0   2   2   2   0   2   0   2   2   0   2   0   0   0   2   2   2   0   2   0   0   0   0   0   0   2   2   2   2   0   2   0   0   0   0   0   2   0   0   0   0   2   0   0   0   2   0   2   2   0   0   2   0   0   0   0   2   2   0   2   0   2   2   2   0   2   0   2   2   0   0   0   0   2   2   2   0   0   2   2   0   2   2   0   2   0   0   0   0   0   2   2   2   2   2   0   2   2   2   2   0   0   2   0   2   0   2   2   0   0   2   0   2   0   2   0   0   2   2   0   0   2
 MK-2-15                2   0   0   2   2   0   0   0   0   2   0   0   0   2   0   0   2   2   2   0   0   2   2   0   2   2   0   2   0   2   0   2   0   2   2   2   0   0   0   0   2   2   2   0   2   0   0   2   2   2   2   2   2   0   2   0   0   0   0   2   0   0   0   0   2   0   0   2   2   0   2   2   2   2   2   0   0   0   0   2   2   2   2   2   0   2   2   0   2   0   0   0   2   2   2   0   2   0   0   0   0   0   0   2   2   2   2   0   2   0   0   0   0   0   2   0   0   2   2   2   0   0   0   2   0   2   2   0   0   2   0   2   2   0   2   2   0   2   0   2   0   2   0   2   0   2   2   0   0   0   0   2   0   2   0   2   2   0   0   2   2   0   2   0   0   0   0   0   2   2   2   2   2   0   2   2   2   2   0   0   2   0   2   0   2   2   0   2   2   0   2   2   2   0   0   2   2   0   0   2
 MK-2-16                2   0   0   2   2   0   2   0   0   2   0   0   0   2   0   0   2   2   2   2   0   2   2   0   2   2   0   0   2   2   0   2   0   2   2   2   0   0   0   2   2   2   2   0   2   0   0   2   2   2   2   2   2   0   2   0   0   0   0   2   0   0   0   0   2   0   0   2   2   0   2   2   2   2   2   0   0   0   0   2   0   2   0   2   0   2   2   0   2   0   0   0   0   2   2   0   2   2   0   0   0   0   0   2   0   2   0   0   2   0   0   0   0   0   2   0   0   2   2   2   0   0   0   2   2   2   2   0   0   2   0   2   2   0   2   2   0   0   2   2   0   2   0   2   0   2   2   0   0   0   0   2   0   2   0   2   2   2   0   2   2   0   2   0   0   2   0   0   2   2   2   2   0   0   2   2   2   0   0   0   2   0   2   0   2   2   0   2   2   0   2   2   2   0   0   2   2   0   0   0
 MK-3-1                 2   2   2   2   2   0   0   2   2   2   2   2   2   2   0   2   0   2   2   2   0   0   0   0   0   0   2   0   0   2   2   2   0   0   2   0   2   2   2   0   2   2   0   0   0   2   0   2   2   2   0   2   0   0   0   0   2   0   2   2   0   2   0   2   2   2   0   0   2   0   2   0   0   2   2   2   0   0   0   0   2   0   2   0   0   0   2   0   0   2   2   0   2   0   0   2   2   0   2   0   0   0   2   0   2   0   2   2   0   2   2   2   0   0   2   0   0   0   2   2   0   0   2   0   0   0   0   2   2   0   0   0   2   0   2   2   2   0   0   0   0   0   2   0   0   0   0   0   0   2   2   0   0   0   2   0   0   0   0   2   2   2   2   2   0   2   0   2   0   0   2   2   0   2   2   0   2   2   0   2   2   0   2   0   0   0   2   0   2   0   2   2   0   2   2   2   0   2   0   2
 MK-3-2                 2   2   2   2   2   0   0   2   2   2   2   2   2   2   0   2   0   2   2   2   0   2   0   2   0   0   2   2   0   2   2   2   0   0   2   0   2   2   2   2   2   0   0   0   0   2   2   2   2   2   0   2   0   0   0   0   2   0   2   2   0   2   0   2   0   2   0   0   2   0   2   0   0   2   2   2   0   0   0   0   2   0   2   0   0   0   2   0   0   2   2   0   0   0   0   2   2   0   2   0   0   2   2   0   2   0   2   2   0   2   2   2   0   0   2   0   0   0   2   2   0   0   2   0   0   2   0   0   2   2   2   0   2   0   2   2   2   2   0   0   0   0   2   0   2   0   0   0   2   2   0   0   0   0   2   0   0   0   0   2   0   2   2   2   0   2   0   2   0   2   2   2   0   2   2   0   2   2   0   2   2   0   2   0   0   0   2   2   2   0   2   2   0   2   2   2   0   0   2   2
 MK-3-3                 2   2   2   2   2   0   0   2   2   0   2   2   0   2   0   2   0   2   2   2   2   0   0   2   0   0   2   2   0   2   2   2   0   0   2   0   2   2   2   2   2   0   0   0   0   2   2   2   0   2   0   2   0   0   0   0   0   0   2   2   0   2   0   2   2   0   0   0   2   0   2   0   0   2   2   2   0   0   0   0   2   0   2   2   0   0   2   2   0   2   2   0   0   0   0   2   2   0   2   0   0   2   2   0   2   0   2   2   0   2   2   2   0   0   2   0   0   0   0   2   0   0   2   0   0   2   0   0   2   0   2   0   2   2   2   2   0   2   0   0   2   0   2   0   2   0   0   0   2   2   0   0   0   0   2   0   0   0   0   2   0   2   2   2   0   2   0   2   0   0   2   2   2   2   2   0   2   2   0   2   2   0   2   0   0   0   2   2   2   0   2   2   0   0   2   2   0   0   2   2
 MK-3-4                 2   2   2   2   0   2   0   2   2   2   2   2   0   2   0   2   0   2   2   0   2   0   0   2   0   0   2   0   0   2   2   2   2   2   2   0   2   2   2   0   2   0   0   0   0   2   2   2   0   2   0   2   0   0   0   2   0   0   2   0   0   2   0   2   2   0   2   0   0   0   2   0   0   2   2   2   0   2   0   0   0   0   0   2   0   0   2   2   0   2   2   0   0   0   0   2   2   0   2   0   0   2   2   0   2   0   2   2   0   0   2   2   0   0   2   0   0   0   0   2   0   0   2   2   0   2   0   0   2   0   2   0   2   2   2   2   0   2   0   0   2   0   2   0   2   0   0   0   2   2   0   0   0   0   2   0   2   0   0   2   0   0   2   2   0   2   0   2   0   0   0   2   2   2   2   0   2   2   0   2   2   0   2   0   0   0   2   2   2   0   2   2   0   0   2   2   0   0   2   2
 MK-3-5                 2   2   2   2   0   2   0   2   2   2   2   2   0   2   0   2   2   2   2   0   2   0   0   2   0   0   2   0   0   2   0   2   2   2   2   0   2   2   2   0   2   0   2   0   0   2   0   2   0   2   0   2   0   0   0   0   0   2   0   0   0   2   0   2   2   0   2   0   0   2   2   0   0   0   2   2   0   2   0   0   0   0   0   2   0   0   2   2   0   2   2   0   0   0   2   2   2   2   2   0   0   2   2   0   2   0   2   2   0   0   2   2   0   2   2   0   0   0   0   2   0   0   2   2   0   2   0   0   2   0   2   0   0   0   0   2   0   2   0   0   2   0   0   0   2   0   2   0   0   2   0   0   0   0   2   0   2   0   0   2   0   0   2   2   0   0   0   2   0   0   2   2   2   2   2   0   2   2   0   2   2   2   2   0   2   0   2   2   2   0   2   2   0   0   2   2   0   0   2   2
 MK-3-6                 2   2   2   2   0   2   0   2   2   2   2   2   0   2   0   2   0   2   0   0   2   2   0   2   0   0   2   0   0   2   0   0   2   2   2   0   2   2   2   2   2   0   2   0   2   2   2   2   0   2   0   2   2   0   0   0   2   2   0   0   0   2   0   2   2   0   2   0   0   2   2   0   2   0   2   2   0   2   0   0   0   2   0   0   0   0   2   2   0   2   2   2   0   0   2   2   2   2   2   2   0   2   2   2   2   0   2   2   0   0   2   2   0   2   2   0   0   2   0   2   0   0   2   2   0   0   0   0   2   0   2   0   0   0   0   2   0   2   0   2   2   0   2   0   0   0   2   0   0   2   0   0   0   0   2   0   2   0   0   2   0   2   2   0   0   0   0   2   0   0   2   2   2   2   2   0   2   2   2   2   2   2   2   0   2   0   2   2   2   0   0   2   0   0   2   2   0   0   2   2
 MK-3-7                 2   2   0   2   0   2   0   2   2   2   2   2   0   2   0   2   0   0   0   0   2   2   0   2   0   0   2   2   0   2   0   0   2   2   2   0   0   2   2   0   2   0   2   0   2   0   2   2   0   2   0   2   2   0   0   0   2   2   0   0   0   2   0   2   2   0   2   0   0   2   2   0   0   0   2   2   0   2   0   0   0   2   0   0   0   2   2   2   0   0   2   2   0   0   2   2   2   2   2   2   0   2   2   2   2   0   2   2   0   0   2   2   0   2   2   0   0   2   0   2   0   2   2   2   0   0   0   0   2   2   2   0   0   0   0   2   0   2   0   2   2   0   2   0   0   0   2   0   0   2   2   0   0   0   2   0   2   0   0   2   0   2   2   2   0   0   0   2   0   0   2   2   2   2   2   0   2   2   2   2   2   2   2   0   2   0   0   2   2   0   0   2   0   0   2   2   0   2   2   2
 MK-3-8                 2   2   0   2   2   2   2   2   2   2   2   2   0   2   0   2   0   0   0   0   2   2   2   2   0   0   2   2   0   2   0   0   2   2   2   0   2   2   2   0   2   0   2   0   2   0   0   2   0   2   0   2   2   2   0   0   2   2   0   0   0   2   0   2   2   2   2   0   0   2   2   2   0   0   2   2   2   2   0   0   0   2   0   0   0   2   2   2   0   0   0   2   0   0   2   2   0   2   2   2   0   2   2   2   2   0   2   2   0   0   2   2   0   2   2   0   0   2   0   2   0   2   2   2   0   0   0   0   2   2   2   0   2   0   0   2   0   2   0   2   2   0   2   0   0   0   2   0   0   2   2   0   0   0   2   0   2   2   0   2   0   2   0   2   0   0   0   2   0   0   2   2   2   2   2   0   2   2   2   2   2   2   2   0   2   0   0   2   0   2   0   0   2   0   2   0   0   2   2   2
 MK-3-9                 2   2   0   2   2   2   2   2   2   2   2   2   0   0   0   2   2   0   0   0   2   2   2   2   0   0   2   2   0   2   0   0   0   2   2   0   2   2   2   0   2   2   2   0   0   0   0   2   0   2   0   2   2   2   0   0   2   2   0   0   0   0   0   2   2   2   2   0   0   2   0   0   0   0   2   2   2   2   0   0   0   2   0   0   0   2   0   2   0   0   0   2   0   0   2   2   0   2   2   2   2   2   0   2   2   0   2   2   0   0   2   2   2   2   2   0   0   2   0   2   0   2   2   2   2   0   0   0   2   2   0   0   2   0   0   2   0   2   0   2   2   2   2   2   0   0   2   0   0   2   2   0   0   0   0   0   0   2   0   2   0   0   0   2   0   2   0   2   0   0   2   2   2   2   2   0   2   2   2   2   2   2   0   0   2   0   0   2   2   2   0   0   2   0   2   2   0   2   2   2
 MK-3-10                2   2   0   2   2   2   2   2   2   2   2   2   0   0   0   2   2   0   2   0   2   2   2   0   0   0   2   2   0   0   0   0   0   2   2   0   0   2   2   0   2   0   2   0   0   0   0   2   0   2   0   2   2   2   0   0   2   2   0   0   0   0   0   0   2   2   2   0   0   2   0   0   0   0   0   2   2   2   0   0   0   2   0   0   0   0   0   2   0   0   0   2   0   0   2   2   0   2   2   2   2   2   0   2   2   0   2   2   0   0   2   2   2   2   2   0   0   2   0   2   0   2   2   2   2   0   0   2   2   2   0   0   2   0   0   2   0   2   0   2   2   2   2   2   0   0   0   0   0   2   2   0   2   0   0   0   0   2   0   2   0   0   0   2   0   2   0   2   0   2   2   2   0   2   2   0   2   2   2   2   2   2   0   0   2   0   0   2   2   2   0   2   2   0   2   2   0   2   2   2
 MK-3-11                2   2   0   2   2   2   0   2   2   2   2   2   0   0   0   2   2   0   2   0   2   2   2   0   0   0   2   2   0   0   0   0   0   2   2   0   2   2   2   0   2   0   2   0   0   0   0   2   0   2   0   2   2   2   0   0   2   2   2   0   0   0   0   0   2   2   2   0   0   2   0   0   0   0   0   2   2   2   0   0   0   2   0   0   2   2   0   2   0   0   0   2   0   0   2   2   0   2   2   2   2   2   0   2   2   0   2   2   0   0   2   0   2   2   2   0   0   0   0   2   0   2   2   2   2   0   0   2   2   2   0   0   2   0   0   2   0   2   0   0   2   2   2   2   2   0   2   0   0   2   2   0   2   0   0   0   0   2   0   2   0   0   0   2   0   2   0   2   0   2   2   2   0   2   2   0   2   2   2   0   2   2   0   2   2   2   0   2   2   2   0   2   2   0   2   2   0   2   2   2
 MK-3-12                0   2   0   2   0   2   0   0   2   2   2   2   0   0   0   2   2   0   2   0   2   2   2   0   0   2   2   2   0   2   0   0   0   2   2   0   2   2   2   2   2   0   2   2   0   0   0   2   0   2   0   2   2   2   0   0   2   2   2   0   0   0   0   0   2   2   0   0   2   2   0   0   0   0   0   2   2   2   0   0   0   0   0   0   2   2   0   2   0   0   0   2   2   0   2   2   0   2   0   2   2   0   0   2   2   0   2   2   0   0   2   0   2   2   2   0   0   0   2   2   0   2   2   2   2   0   0   2   2   2   0   0   0   0   0   2   2   2   0   0   2   2   2   2   2   0   0   0   0   2   2   0   2   0   0   0   2   2   0   2   0   0   2   2   0   2   2   2   0   2   2   2   0   2   2   0   2   2   2   0   2   2   0   2   2   2   0   2   2   2   0   2   2   0   2   2   0   2   2   2
 MK-3-13                0   2   0   2   0   2   0   0   0   2   2   2   0   0   0   2   2   2   2   2   2   2   2   0   0   2   2   0   0   2   0   0   0   2   2   0   2   2   2   2   2   0   2   2   0   0   0   0   0   0   0   2   2   2   0   0   2   2   2   0   0   2   0   0   2   2   0   0   2   2   0   0   0   0   0   2   2   2   0   0   0   2   0   0   0   2   0   2   0   0   0   2   2   0   2   2   0   0   0   2   2   0   0   2   0   0   2   2   2   0   2   0   2   0   2   0   0   0   2   2   0   2   2   2   2   2   0   2   2   2   0   2   0   0   0   0   2   2   0   0   2   2   2   2   2   0   2   0   2   2   2   0   2   0   0   0   2   2   0   2   2   0   2   2   2   2   2   2   0   2   2   2   2   2   2   0   2   2   2   0   2   2   0   0   2   2   0   2   2   0   0   2   2   0   2   0   0   2   2   2
 MK-3-14                0   2   0   2   0   2   0   0   0   2   2   2   0   2   0   0   2   2   2   2   2   2   2   0   0   2   0   0   0   2   0   0   0   2   2   0   2   2   2   2   2   0   2   2   0   0   0   0   2   0   0   2   2   2   0   0   2   2   2   0   0   2   0   0   2   0   0   0   2   2   0   0   0   0   0   2   2   2   2   0   0   2   0   2   0   0   0   2   0   0   0   2   2   0   2   2   2   0   0   2   2   0   0   2   0   0   2   0   2   2   2   0   2   0   2   0   0   0   2   2   2   2   0   2   2   2   0   2   2   2   0   2   0   0   0   0   2   2   0   0   2   2   2   2   2   0   2   0   0   2   2   0   2   0   0   0   2   2   0   2   2   0   2   2   0   2   2   2   0   2   2   2   2   2   2   0   2   2   2   0   2   2   2   0   2   2   0   2   0   0   0   2   2   0   2   0   0   2   2   2
 MK-3-15                0   2   0   2   2   2   0   0   2   2   2   0   0   2   0   0   2   0   2   2   2   2   2   0   0   2   0   0   0   2   0   0   0   2   2   0   2   2   0   2   0   0   2   2   0   0   0   0   2   0   2   2   2   2   0   0   2   2   0   0   0   2   0   0   2   0   0   0   2   2   0   0   0   0   0   2   2   2   2   2   0   2   0   2   0   0   0   2   0   0   0   2   2   0   2   2   2   0   0   2   2   0   0   2   0   0   2   0   2   2   2   0   2   0   2   2   0   0   2   2   2   0   0   2   2   2   0   0   2   2   0   2   0   0   0   0   2   2   0   0   2   2   2   2   2   0   2   0   0   2   2   2   2   0   0   0   2   2   2   0   2   0   0   2   0   0   2   2   0   2   2   2   2   2   2   0   2   2   2   0   0   2   2   2   2   2   0   2   0   0   0   2   2   0   2   0   0   2   2   2
 MK-3-16                0   2   0   2   2   2   0   0   2   0   2   0   0   2   0   0   2   0   2   2   2   2   2   0   0   2   0   0   0   2   0   0   2   2   2   0   2   2   0   2   0   0   2   2   0   0   0   0   2   0   2   2   2   0   0   0   2   2   0   0   0   2   0   0   2   0   0   0   2   2   2   0   0   0   0   2   2   2   2   2   0   0   0   2   0   0   0   2   0   0   0   2   2   0   0   2   2   2   0   2   2   0   0   2   0   0   2   0   2   2   2   2   2   0   2   2   0   0   2   2   2   2   0   2   2   2   0   0   2   2   0   2   0   0   0   0   2   2   0   0   2   2   2   2   2   0   2   0   0   2   2   2   2   0   0   0   2   2   2   0   0   0   0   2   2   0   2   2   0   2   2   2   0   2   2   0   2   2   2   0   0   2   2   2   2   2   0   2   0   2   0   0   2   0   2   0   0   2   0   2
 MK-4-1                 2   2   2   0   0   2   0   0   0   2   0   0   0   2   0   2   0   2   2   0   2   2   2   2   2   2   2   0   2   2   0   0   2   0   2   2   0   2   0   0   0   2   0   0   0   0   2   0   2   2   2   0   0   2   0   2   2   2   2   2   2   2   0   0   0   0   0   2   2   0   0   2   2   2   2   2   2   0   2   0   0   0   0   0   2   2   0   0   2   2   0   0   2   2   2   2   0   0   0   0   0   2   0   0   2   2   0   2   0   2   0   2   0   2   2   2   2   0   0   2   0   2   0   2   2   2   0   2   0   0   0   2   0   2   2   2   0   2   0   2   2   0   2   0   0   0   0   2   0   0   2   0   2   0   2   0   0   0   0   2   2   2   0   2   2   2   2   0   2   0   2   0   2   0   2   0   2   2   2   0   2   2   0   2   0   2   2   0   0   2   2   0   2   0   0   2   2   0   2   0
 MK-4-2                 2   2   2   0   0   2   0   0   2   2   0   0   0   2   0   2   0   2   2   0   0   2   2   2   2   2   2   0   2   2   0   0   2   0   2   2   0   2   0   0   0   2   0   0   0   0   0   0   2   2   2   0   0   2   0   2   2   2   2   2   2   2   0   0   0   0   0   2   2   0   0   2   2   2   2   2   0   2   2   0   0   0   0   0   2   2   2   0   2   2   0   0   2   2   2   2   0   0   0   0   2   2   0   0   2   2   0   2   2   2   0   2   0   2   2   2   2   0   0   2   0   2   0   2   2   2   0   2   0   0   0   0   0   2   2   2   0   2   0   2   2   0   2   0   0   0   0   2   0   0   2   0   2   0   2   0   0   0   0   2   2   2   0   2   2   2   2   0   0   0   2   0   2   0   2   0   2   2   2   0   2   2   0   2   0   2   2   0   2   2   2   0   2   2   0   2   2   0   2   0
 MK-4-3                 2   2   0   0   0   2   0   2   2   2   0   0   2   2   2   2   0   2   0   0   0   2   2   2   2   2   0   0   2   2   2   2   2   0   2   2   0   2   0   0   0   0   0   0   0   0   0   0   2   2   2   0   0   2   0   2   2   2   2   2   2   2   0   0   0   0   0   2   2   0   0   2   2   2   2   2   0   2   2   0   0   0   0   0   2   2   0   0   2   2   0   0   2   2   2   2   0   2   0   0   2   2   2   2   2   2   0   2   2   2   2   2   0   2   2   2   2   0   0   2   0   2   0   2   2   2   0   2   2   0   0   2   2   2   2   2   0   2   0   0   2   0   0   0   0   0   0   2   2   0   2   0   2   0   2   0   0   0   2   0   2   2   0   2   2   2   2   0   2   0   2   0   2   0   0   0   2   2   2   2   2   2   0   2   0   2   2   0   2   2   2   0   2   2   0   2   2   0   2   0
 MK-4-4                 2   2   2   0   0   2   0   2   2   2   2   0   2   2   0   2   0   2   0   0   0   2   2   2   2   2   0   0   0   2   2   2   2   0   2   2   0   2   0   0   0   0   0   0   0   0   0   0   2   2   2   2   0   2   0   2   2   2   2   2   2   2   2   0   0   0   0   2   2   0   0   2   2   2   2   2   0   0   2   2   0   0   0   0   2   2   0   0   2   2   0   0   2   2   2   2   0   2   0   0   2   2   2   2   2   2   0   2   0   2   0   0   0   2   2   2   2   2   2   2   0   2   0   2   2   2   0   2   2   0   0   2   0   2   2   2   0   2   0   0   2   0   0   0   0   0   0   2   2   0   0   0   2   0   0   2   0   0   2   0   0   2   0   0   2   2   0   0   2   0   2   0   2   0   0   0   2   2   2   2   2   2   0   2   0   2   2   0   2   2   2   0   2   2   2   2   2   0   2   2
 MK-4-5                 2   2   2   2   0   2   0   0   2   2   2   0   2   2   0   2   0   0   0   0   2   2   2   2   0   2   2   0   0   2   2   0   2   0   2   2   0   2   0   0   0   0   0   2   0   2   0   0   2   0   2   2   0   2   0   2   2   0   2   2   2   2   2   0   0   0   0   2   2   0   0   2   2   0   2   0   0   0   2   2   0   0   0   0   2   2   0   2   2   0   0   0   2   2   2   2   0   2   0   0   2   2   2   0   2   2   0   2   0   2   0   2   0   2   2   2   2   2   2   2   0   2   0   2   2   2   0   2   2   0   0   2   0   2   2   0   0   0   0   0   2   0   0   0   2   0   0   2   2   0   0   0   2   0   0   2   0   0   2   0   0   2   0   0   2   2   0   0   2   0   2   0   2   0   0   2   2   2   2   2   2   2   0   2   0   2   2   0   2   2   2   0   2   2   0   2   2   0   2   2
 MK-4-6                 2   2   2   2   0   2   2   0   2   2   2   0   2   2   0   2   0   0   0   0   2   2   2   2   0   0   2   2   0   2   2   0   2   0   2   2   2   2   0   0   0   0   0   0   0   2   0   0   2   0   2   2   2   2   0   2   2   0   2   2   2   0   2   0   0   0   0   2   2   0   0   2   2   0   2   0   0   0   2   2   0   0   0   0   2   2   0   2   2   0   0   0   2   2   2   2   0   2   0   0   2   2   2   0   2   2   0   2   0   2   0   2   0   2   2   2   2   2   2   2   0   2   0   2   2   2   0   2   2   0   0   2   2   2   2   0   0   0   0   2   2   0   0   0   2   2   0   2   2   0   0   0   2   0   0   2   2   0   2   0   0   2   0   0   2   2   0   0   2   0   2   0   2   0   0   2   2   2   2   2   2   2   0   2   0   2   2   0   2   2   2   0   0   2   2   0   2   0   2   0
 MK-4-7                 2   2   2   0   0   2   2   2   2   2   2   0   2   2   0   2   0   0   0   0   2   2   2   2   0   0   2   2   0   2   0   0   2   0   2   2   2   2   0   0   0   0   0   0   0   2   0   0   2   0   2   2   2   2   0   2   2   0   2   2   2   0   2   0   0   0   0   2   2   0   0   2   2   0   2   2   0   0   2   2   0   0   0   0   2   2   0   2   2   0   2   0   2   0   2   2   0   2   0   0   2   2   2   0   0   0   2   2   0   2   0   2   0   2   0   2   2   2   2   2   2   2   0   0   2   0   0   2   2   0   0   2   2   2   2   2   0   0   0   2   0   0   0   0   0   0   0   2   2   0   0   0   2   0   0   2   2   0   2   2   0   2   0   0   2   2   0   0   2   0   2   0   2   0   0   0   2   2   2   2   2   2   0   2   0   2   0   0   2   2   2   0   0   0   2   2   2   0   2   0
 MK-4-8                 2   2   2   0   0   2   2   2   2   2   2   0   2   2   0   2   0   0   0   0   2   2   0   0   0   2   0   2   0   2   0   0   2   0   2   2   2   2   0   0   0   0   0   0   0   2   0   0   2   2   2   2   2   2   0   2   2   0   2   2   2   0   2   2   0   0   0   0   0   0   0   2   0   0   2   2   2   2   2   2   0   0   0   0   2   2   0   2   2   0   2   0   2   0   2   2   2   2   0   0   2   2   2   0   0   0   2   2   0   2   0   2   2   2   0   2   2   2   2   2   2   2   2   0   2   0   0   2   2   0   0   2   2   2   2   2   0   0   0   2   0   0   0   0   0   0   0   2   2   0   0   0   2   0   0   2   2   2   2   0   0   2   0   0   2   2   0   0   2   0   2   0   0   2   0   0   2   2   2   2   2   2   0   0   0   0   0   0   2   0   2   0   0   0   2   2   2   0   2   0
 MK-4-9                 2   2   2   0   2   2   2   2   2   2   2   0   2   2   0   2   0   0   0   2   2   2   0   0   0   2   0   2   0   2   0   0   2   0   0   2   2   2   0   0   0   2   0   0   0   2   0   0   2   2   2   2   2   0   0   2   2   0   2   2   2   2   2   2   2   0   0   0   0   0   0   2   0   2   2   0   2   2   2   2   0   0   0   2   2   0   0   2   2   2   2   0   2   0   2   2   2   2   0   0   2   2   2   0   0   0   2   0   0   2   0   2   2   2   0   2   2   2   2   2   2   2   2   0   0   0   0   2   2   0   2   2   2   2   2   2   0   0   0   2   0   0   0   0   2   2   0   2   2   0   0   0   2   2   0   0   2   2   2   0   0   2   0   2   2   2   0   0   2   0   2   0   0   2   0   0   2   2   2   2   2   2   0   0   0   0   0   0   2   0   2   0   0   0   2   2   2   0   2   0
 MK-4-10                2   2   2   0   0   2   2   2   2   2   2   0   2   2   0   2   0   0   2   2   2   2   0   0   0   2   0   2   0   2   0   0   2   0   0   0   2   2   0   0   0   2   0   0   0   2   0   0   2   2   2   2   0   0   0   2   2   0   2   2   0   2   2   2   2   0   0   0   0   0   0   2   0   2   2   0   2   2   2   2   0   0   0   2   2   0   0   2   0   2   2   0   2   0   2   2   2   2   0   0   2   2   2   0   0   0   2   2   0   2   0   2   2   0   0   2   2   0   2   2   0   2   2   0   0   0   0   0   2   0   0   2   2   0   2   2   0   0   0   2   0   0   0   0   2   2   2   2   2   0   0   0   2   2   0   0   2   2   2   0   0   2   0   2   2   2   0   0   2   0   2   0   2   2   0   0   2   2   2   2   2   2   0   2   0   0   0   0   2   0   2   0   0   2   2   2   2   0   2   0
 MK-4-11                2   0   0   0   0   2   2   2   2   2   2   0   2   2   0   2   0   0   2   2   2   2   0   0   0   2   0   2   0   2   0   0   2   2   0   0   2   2   0   0   2   2   0   0   0   2   0   0   2   2   2   2   0   0   0   2   2   0   2   2   2   2   2   2   2   2   0   0   0   0   0   2   0   2   2   0   2   0   2   2   0   0   0   2   2   0   0   2   0   2   2   0   2   0   2   2   2   2   0   0   2   2   2   0   0   0   2   2   0   2   0   2   2   0   0   2   2   0   2   0   0   2   2   0   0   0   0   0   2   0   0   2   2   0   2   2   0   0   0   2   0   0   0   0   2   2   2   2   2   0   0   2   2   2   0   0   2   2   0   0   0   2   0   0   2   2   0   0   0   0   2   0   2   2   0   0   2   0   2   2   2   2   0   2   0   0   0   0   2   0   2   0   0   2   2   2   2   0   2   0
 MK-4-12                2   0   0   0   0   2   2   2   2   2   2   0   2   2   0   2   0   0   2   2   2   2   0   0   0   2   0   0   0   2   0   0   2   2   0   2   2   2   0   0   2   2   0   0   0   2   0   0   2   2   2   2   0   0   0   2   2   0   2   2   2   2   2   2   2   0   0   0   0   0   0   2   0   2   2   0   2   2   2   2   2   0   0   2   2   0   0   2   0   2   2   0   2   0   2   2   2   2   0   0   2   2   2   0   0   0   2   2   2   2   0   2   2   0   0   2   2   0   2   0   2   2   2   0   0   0   0   0   2   0   0   2   0   0   2   2   0   2   0   2   0   0   0   0   2   2   2   2   2   0   0   2   2   0   2   0   2   2   0   0   0   2   0   0   0   2   0   2   0   0   2   0   2   0   0   0   2   0   2   2   2   2   0   2   0   0   0   0   2   0   2   0   2   2   2   2   2   0   2   0
 MK-4-13                2   0   0   0   0   2   2   2   2   2   2   2   2   2   0   2   0   0   2   2   0   2   0   0   0   2   0   0   2   2   0   2   2   0   0   2   2   2   2   0   2   2   0   0   0   2   0   0   2   2   0   2   0   0   0   2   2   0   2   2   2   2   2   2   2   0   0   0   0   0   0   2   0   2   2   0   2   2   2   2   2   0   0   2   2   2   0   2   0   2   2   0   2   0   2   2   2   2   0   0   2   2   2   0   0   0   2   2   2   2   0   2   2   0   0   2   2   0   2   2   2   2   2   0   0   0   0   2   0   0   0   2   0   0   2   2   0   2   0   2   0   0   0   2   2   2   2   2   2   0   0   2   2   0   2   0   2   2   0   0   0   2   0   0   0   2   0   2   0   0   2   0   2   0   0   0   2   0   2   2   2   2   0   2   2   0   0   0   2   0   2   0   0   2   2   2   2   0   2   0
 MK-4-14                2   0   0   0   0   2   2   2   2   2   2   2   2   2   0   2   0   0   2   2   0   2   0   0   0   2   0   0   2   2   2   2   2   0   0   2   2   2   2   0   0   2   0   2   2   2   0   0   2   2   0   2   0   2   0   2   0   0   2   2   0   2   2   2   0   0   0   0   2   0   0   2   0   0   2   0   2   2   2   2   0   0   0   2   2   2   0   2   0   0   2   0   2   0   2   2   2   2   0   0   2   2   2   0   0   0   0   2   2   2   0   2   2   0   0   2   2   0   2   2   2   2   2   0   0   0   0   2   0   0   0   2   0   0   2   2   0   0   0   2   0   0   0   2   2   2   2   2   2   2   2   2   2   0   2   0   2   2   0   0   2   2   0   0   0   2   0   2   0   0   2   0   0   0   0   0   2   0   0   2   0   2   0   2   2   0   0   0   2   0   2   0   0   2   2   2   2   0   0   0
 MK-4-15                2   0   0   2   0   2   2   2   0   2   2   2   2   0   2   2   0   2   2   2   0   2   0   0   0   0   0   0   2   2   2   2   2   0   0   2   2   2   2   0   0   2   0   2   2   2   0   0   2   2   0   2   0   2   0   2   0   0   2   2   0   2   2   2   0   0   0   0   2   0   0   2   0   0   0   0   2   2   2   2   0   0   0   0   2   2   0   2   0   0   2   0   2   0   2   2   2   2   0   2   2   2   2   0   0   0   0   2   2   2   0   2   2   0   0   2   2   0   2   2   2   2   2   0   0   0   0   2   0   0   0   2   0   0   2   0   0   0   0   2   0   0   0   2   2   0   2   2   2   2   2   2   2   0   2   0   2   2   0   0   2   2   0   2   0   2   0   2   2   0   2   0   0   0   0   0   2   0   0   2   0   2   0   2   2   0   0   0   2   0   2   0   0   0   2   2   2   0   0   0
 MK-4-16                2   0   0   2   0   2   0   2   2   2   2   2   2   0   2   2   0   2   2   2   0   0   0   0   0   0   0   0   2   2   2   2   2   0   0   2   2   2   2   0   2   2   0   2   2   2   0   0   2   2   0   2   0   2   0   2   0   0   2   2   0   2   0   2   0   0   0   0   2   0   0   2   0   0   2   0   2   2   2   2   0   0   0   0   2   2   0   2   0   0   2   0   0   0   2   2   2   0   2   2   2   2   2   0   0   0   0   2   2   2   0   2   2   0   0   2   2   0   2   2   2   2   2   0   0   0   0   2   0   0   0   2   2   0   2   0   0   0   0   2   0   0   0   2   2   2   2   0   2   2   2   2   2   0   2   0   2   2   0   0   2   2   0   2   0   0   0   2   2   0   2   0   0   0   0   2   2   0   0   2   0   2   0   2   2   0   0   0   2   2   2   0   0   0   2   2   0   0   2   2
 MK-5-1                 2   0   0   2   2   2   2   2   0   0   2   0   0   0   0   2   0   2   2   2   2   2   2   0   0   0   2   2   0   2   0   2   0   0   2   2   0   2   0   0   2   0   2   2   0   0   0   2   2   0   0   0   2   2   2   0   2   0   0   2   0   2   0   0   0   0   0   2   0   0   0   0   0   2   0   2   0   0   2   2   2   2   2   2   2   0   0   0   0   2   2   0   2   2   0   2   0   0   0   0   2   2   0   0   0   2   0   2   2   0   2   0   0   0   2   0   2   0   2   2   0   0   2   2   2   2   0   2   2   0   2   2   2   2   0   0   0   0   2   0   2   0   0   0   2   2   0   2   2   2   2   2   2   0   2   0   2   0   2   0   2   0   2   2   2   0   2   0   0   2   0   2   0   2   0   0   0   0   0   2   0   0   2   2   2   2   0   2   0   0   0   2   0   2   0   0   2   2   2   0
 MK-5-2                 2   0   0   2   2   2   2   2   0   0   2   2   0   0   0   2   0   2   2   2   2   2   2   0   0   0   2   2   0   2   0   2   2   0   2   2   0   2   0   0   2   0   2   2   0   0   0   2   2   0   0   0   0   2   2   0   2   0   0   2   0   2   0   0   0   0   0   2   0   0   0   0   0   2   2   2   0   0   2   2   2   2   2   0   2   0   0   0   0   2   2   0   2   2   2   2   0   0   0   0   2   2   2   0   0   2   0   2   2   0   2   0   0   0   2   0   2   0   2   2   0   0   2   2   2   2   0   2   2   0   2   2   2   2   0   0   0   0   2   0   2   0   0   0   2   0   2   2   2   2   2   2   2   0   2   0   2   0   2   0   2   0   0   2   2   2   2   0   0   2   0   2   0   2   2   0   0   0   0   2   0   0   0   2   0   2   0   2   0   0   0   2   0   2   0   0   2   2   2   0
 MK-5-3                 2   0   0   2   2   2   2   2   0   0   2   2   0   0   0   2   0   2   2   0   2   2   2   0   0   0   2   0   0   0   0   2   2   0   2   2   0   2   0   0   2   0   2   2   0   2   0   2   0   0   0   0   0   2   2   0   0   0   0   2   2   0   0   0   0   0   0   2   2   0   0   0   0   2   2   2   0   0   2   2   2   0   2   0   2   0   0   0   0   2   2   0   2   2   2   2   0   0   0   2   2   2   0   0   0   0   0   2   2   0   2   0   0   0   2   0   2   0   2   2   0   0   2   2   2   2   0   2   2   0   2   2   2   2   0   0   0   0   0   0   2   0   2   0   2   0   0   2   0   2   0   0   2   0   2   0   2   0   2   0   2   0   0   2   2   0   2   0   0   2   0   2   0   2   2   0   0   0   0   2   0   2   0   2   0   2   0   2   0   0   0   2   0   2   0   0   2   2   2   0
 MK-5-4                 2   0   0   2   2   2   2   2   0   2   0   2   0   0   0   2   0   0   0   0   2   2   2   0   0   0   2   0   0   0   0   2   0   0   2   2   2   2   0   0   2   0   2   2   0   2   0   2   0   0   0   0   0   2   2   0   0   0   0   2   2   0   0   0   0   2   0   2   2   0   0   0   0   2   2   2   0   0   2   2   2   0   2   0   0   0   0   0   2   2   2   0   2   2   2   2   2   0   0   2   2   2   0   0   0   0   2   2   2   0   2   0   2   0   2   2   2   0   2   2   0   0   2   2   2   2   2   2   2   0   2   0   2   2   0   0   0   0   0   0   2   0   2   0   2   0   0   2   0   2   0   0   2   2   2   2   0   0   2   0   0   0   0   2   2   0   2   2   0   2   2   2   0   2   2   0   0   0   0   2   0   2   0   2   0   2   0   2   0   0   0   2   0   2   0   0   2   2   2   0
 MK-5-5                 2   0   0   2   2   2   2   2   0   2   0   2   0   0   0   2   0   0   0   2   2   2   2   0   0   0   2   0   0   0   0   2   0   0   0   2   2   0   0   0   2   0   2   2   0   2   0   2   0   0   0   0   0   2   2   2   0   0   0   2   2   0   0   0   0   0   0   0   2   0   2   0   0   2   2   2   0   0   2   2   2   2   2   0   0   0   0   0   2   2   2   0   2   2   2   2   2   0   0   2   2   2   0   0   0   0   2   2   2   0   0   0   2   0   2   2   0   0   0   2   0   0   2   2   2   2   2   2   2   0   2   0   0   2   0   0   0   0   0   0   0   0   2   0   0   2   0   2   0   2   0   0   0   0   2   2   0   0   2   0   0   0   0   2   2   2   2   2   2   2   2   2   0   2   0   2   2   0   0   2   0   2   0   2   0   2   0   2   0   0   0   2   0   2   0   0   2   2   2   0
 MK-5-6                 0   0   0   2   2   2   2   2   0   0   0   2   0   0   0   2   0   0   0   2   2   2   2   0   0   0   2   2   0   0   0   2   0   0   0   2   2   0   0   0   2   0   2   2   0   2   0   2   2   2   0   0   0   2   2   2   0   0   0   2   2   0   0   2   0   0   0   0   2   0   2   0   2   2   2   2   0   0   2   2   0   2   2   0   0   0   0   0   2   2   2   0   2   2   2   2   2   0   2   0   2   2   0   2   0   0   2   2   2   0   0   0   2   0   2   2   2   2   0   2   0   0   2   2   2   0   2   2   2   0   2   0   0   2   0   0   2   0   0   0   0   0   2   0   0   2   0   2   0   2   0   0   0   0   2   2   0   0   2   0   0   0   0   2   2   0   2   2   2   2   2   2   0   2   0   2   2   0   0   2   0   2   0   2   0   2   0   2   0   0   0   2   0   2   0   0   2   2   2   0
 MK-5-7                 0   0   0   2   2   2   2   2   0   0   0   2   0   0   0   2   0   0   0   2   2   2   2   0   0   2   2   0   0   0   0   2   0   0   0   2   2   0   0   0   2   0   2   2   0   2   0   2   0   2   0   0   0   0   2   2   0   0   2   2   2   0   0   2   0   2   0   2   2   0   2   0   2   2   0   2   0   0   2   2   0   2   2   0   0   0   0   2   2   2   2   0   2   2   2   2   0   0   2   0   2   2   0   2   0   0   2   2   2   0   0   0   2   0   2   2   2   2   0   2   0   0   2   2   2   0   2   2   2   0   2   0   0   2   0   0   2   0   0   0   0   0   0   0   0   2   0   2   0   2   0   0   0   0   2   2   0   0   2   0   0   0   0   0   2   0   2   2   2   2   2   2   0   2   2   2   2   2   0   2   0   0   0   0   2   0   0   2   0   0   0   2   0   2   0   0   2   2   2   0
 MK-5-8                 0   0   0   2   2   2   2   0   0   2   0   2   0   0   0   2   0   0   0   2   2   2   2   0   0   2   2   0   2   0   0   2   0   0   0   2   2   0   0   0   2   0   0   2   0   2   0   2   2   2   0   2   0   2   2   2   0   0   2   2   2   0   0   2   0   2   0   2   2   0   2   0   2   2   0   2   2   0   2   2   0   2   2   0   0   0   0   0   2   2   2   0   2   2   0   2   0   2   2   0   2   2   0   0   0   0   2   2   0   0   0   0   2   0   2   2   2   2   0   2   0   0   2   2   2   0   2   2   2   0   2   0   0   2   0   0   2   0   0   0   0   0   0   0   0   2   0   2   0   2   0   0   0   0   2   2   0   0   2   0   0   0   0   0   2   0   2   2   2   2   0   0   0   2   2   2   2   2   0   2   0   0   0   0   2   0   0   2   0   2   0   2   0   2   0   0   2   2   2   0
 MK-5-9                 0   0   2   2   2   2   2   0   0   2   2   2   0   0   0   2   0   0   0   2   2   2   2   0   0   0   2   0   2   0   0   2   0   0   0   2   2   0   0   0   2   0   0   2   0   2   0   2   2   2   0   2   0   2   2   2   0   0   2   2   2   0   0   2   0   2   0   2   2   0   0   0   2   2   0   2   2   0   2   2   0   2   2   0   0   2   0   0   2   2   2   0   2   2   0   2   0   2   2   0   0   2   0   0   0   0   2   2   0   0   0   0   2   0   2   2   2   2   0   2   0   0   2   2   2   0   2   2   2   0   2   0   2   2   0   0   2   0   0   0   0   0   0   0   0   2   0   2   0   2   0   0   0   2   2   0   2   0   2   0   0   0   0   0   2   0   2   2   0   2   0   0   0   2   2   2   2   2   0   2   0   0   0   0   2   0   0   0   0   2   0   2   0   0   0   0   0   2   2   0
 MK-5-10                0   0   2   2   2   2   2   0   0   0   2   2   2   0   0   2   0   0   0   2   2   2   2   0   0   0   2   0   2   0   0   2   0   0   0   2   2   0   0   0   2   0   0   0   0   2   0   2   2   2   0   2   0   2   2   0   0   0   2   2   2   0   0   2   0   2   2   2   2   0   0   0   2   2   0   2   2   0   2   2   0   2   2   0   0   2   0   0   2   2   2   0   2   2   0   2   0   2   2   0   0   2   0   0   0   0   2   2   0   0   0   0   2   0   2   2   2   2   0   2   0   0   2   2   2   0   2   2   2   0   2   0   2   2   0   0   0   0   0   0   0   0   2   0   0   2   0   0   0   2   0   0   0   2   2   0   0   0   2   0   0   0   0   0   2   0   2   2   0   0   0   0   0   2   2   2   2   2   2   2   0   0   0   2   2   0   0   0   0   2   0   2   0   0   0   0   0   2   2   0
 MK-5-11                0   0   2   2   2   2   2   0   0   0   2   2   2   0   0   0   0   0   0   2   2   2   0   0   0   0   2   0   2   0   0   2   0   0   2   2   0   0   2   0   2   0   0   0   2   2   0   2   2   2   0   2   0   2   2   0   2   0   2   2   2   0   0   2   0   2   0   2   0   0   0   2   2   2   0   2   2   0   2   2   0   2   2   0   0   0   0   0   2   2   2   0   2   2   2   2   0   2   0   2   0   2   0   0   0   2   2   2   0   0   0   0   2   0   0   2   2   2   0   2   0   0   2   0   2   2   2   2   2   0   2   0   0   2   0   0   0   0   0   0   0   0   2   0   0   2   0   0   0   2   0   0   0   2   2   2   0   2   0   0   2   0   0   0   0   0   2   2   0   0   0   0   0   2   0   2   2   2   0   2   0   0   0   2   2   0   0   2   0   2   0   2   0   0   0   0   0   2   2   0
 MK-5-12                0   0   2   2   2   2   2   0   0   2   2   2   2   0   0   0   2   0   2   2   0   2   0   0   0   0   2   2   2   0   0   0   0   0   2   2   0   0   2   0   2   0   0   0   2   2   0   2   2   2   0   2   0   2   2   0   0   0   0   2   2   0   0   2   0   2   0   2   0   0   0   2   2   2   0   2   2   0   2   2   0   2   2   0   0   0   0   0   2   2   2   0   2   2   2   2   0   2   0   2   0   2   0   0   2   2   2   2   0   0   0   0   0   0   0   2   2   0   0   2   0   0   0   0   2   2   0   2   2   0   2   0   0   2   0   0   0   0   0   0   0   0   2   0   0   2   0   0   0   2   0   0   0   2   2   2   0   0   0   0   2   0   0   0   0   0   2   2   0   0   0   2   2   2   0   2   2   2   0   2   0   0   2   2   2   0   0   2   0   2   0   2   0   0   0   0   0   2   2   0
 MK-5-13                0   0   2   2   2   2   2   0   0   2   2   2   2   0   0   0   2   0   2   2   0   2   0   2   0   0   2   2   2   0   0   0   0   0   2   2   0   0   2   0   2   0   0   0   2   2   2   2   2   2   0   2   2   0   2   0   0   0   0   2   2   0   0   2   0   2   0   2   0   2   0   2   2   2   0   2   2   0   2   2   0   2   2   0   0   2   0   0   2   2   2   0   2   2   2   2   2   2   0   2   0   2   0   0   2   2   2   2   0   0   0   0   0   0   0   2   2   0   0   0   0   0   0   0   2   2   0   2   2   0   2   0   0   2   0   0   0   0   0   0   0   0   2   0   0   2   0   0   0   2   0   0   0   2   2   2   0   0   0   0   2   0   0   0   0   0   2   2   0   0   0   2   2   2   0   2   2   2   0   2   0   0   2   0   2   0   0   2   0   2   0   2   0   0   2   0   0   2   2   0
 MK-5-14                0   0   2   0   2   2   2   0   0   2   2   2   2   0   0   0   2   0   2   2   0   2   0   2   0   0   2   2   2   0   2   0   0   2   2   2   2   0   2   0   2   0   2   0   2   2   0   2   2   2   0   0   2   0   2   0   0   0   0   2   2   0   0   2   0   2   0   2   0   0   0   2   2   2   0   2   0   0   2   2   0   2   2   0   0   2   2   0   0   2   2   0   2   2   2   2   2   2   0   2   0   2   0   0   2   2   2   2   0   0   0   0   0   0   0   2   2   0   0   0   0   0   0   0   2   2   0   2   2   0   2   0   0   2   0   0   0   0   0   0   0   0   2   0   0   2   0   0   0   2   0   0   0   2   0   2   0   0   0   0   2   0   0   0   0   0   2   2   2   0   0   2   0   2   0   2   2   2   0   2   0   0   2   0   2   0   0   2   0   2   0   2   0   0   2   0   0   0   2   0
 MK-5-15                0   2   2   0   2   2   2   0   0   0   0   2   2   0   0   0   2   0   2   2   0   2   0   2   0   0   2   2   2   0   2   0   0   2   2   0   2   0   2   0   2   0   2   0   2   2   2   2   2   2   0   0   2   0   0   0   2   0   0   0   0   0   0   2   0   2   0   2   0   0   2   2   2   2   0   2   2   0   2   2   0   2   2   0   2   2   2   0   0   2   0   0   2   2   2   2   2   2   0   2   0   2   0   0   2   2   2   2   0   0   0   0   0   2   0   2   2   0   0   0   0   0   0   0   0   2   0   2   2   0   2   0   0   2   2   0   0   0   0   0   0   0   2   0   0   2   0   0   0   2   0   0   0   2   0   0   0   0   0   0   0   0   0   0   0   0   2   2   2   0   0   2   0   2   0   2   2   2   0   2   0   0   0   0   2   0   0   2   0   2   0   2   0   2   2   0   2   0   2   0
 MK-5-16                0   2   0   0   2   2   2   0   0   0   0   2   2   0   0   0   2   0   2   2   0   2   2   0   2   0   2   2   2   0   2   0   0   2   2   0   2   0   2   0   2   2   2   0   2   2   0   2   2   2   0   0   2   0   0   0   2   0   0   0   0   0   2   2   0   2   0   2   0   2   2   2   2   2   0   2   2   0   2   2   0   2   2   0   2   2   2   0   0   2   0   0   2   2   2   2   2   2   0   2   0   2   2   0   2   2   2   2   0   0   0   0   0   2   0   2   2   0   0   0   0   0   0   0   0   2   0   2   2   0   2   0   2   2   2   0   0   0   0   0   0   0   2   0   0   2   0   0   0   2   0   0   0   2   0   0   0   0   0   0   0   0   0   0   0   0   2   2   2   0   0   2   0   2   0   2   2   2   0   0   0   0   0   0   2   0   0   2   0   2   0   2   0   2   2   0   2   0   2   0
 MK-6-1                 2   0   2   0   2   0   2   0   2   2   2   0   2   0   2   2   2   2   0   2   2   2   2   0   0   2   2   2   0   0   2   0   2   0   0   2   2   0   2   2   2   2   2   2   2   0   2   2   0   2   0   0   2   2   0   0   2   0   2   2   0   0   0   0   2   0   2   2   0   0   0   0   2   2   0   0   0   2   2   0   2   2   0   2   2   2   0   0   0   2   2   0   0   0   0   0   0   0   2   2   0   0   2   0   2   2   0   0   0   2   2   2   2   0   0   2   2   2   0   0   0   0   0   0   2   0   0   2   0   2   0   0   2   2   2   0   2   0   0   2   2   0   2   2   0   2   2   2   0   2   2   0   0   2   0   0   0   2   0   0   0   0   2   2   2   2   0   2   0   0   2   0   0   0   0   0   2   2   0   2   2   0   0   0   2   0   0   0   2   2   2   2   0   0   2   2   0   0   2   2
 MK-6-2                 2   0   2   0   2   0   2   0   2   2   2   0   2   0   2   2   2   2   0   2   2   2   2   0   0   2   2   2   0   0   2   0   2   0   0   2   2   0   2   2   2   2   2   2   2   0   2   2   0   2   0   0   2   2   0   0   2   0   2   2   0   0   0   0   2   0   2   2   0   0   0   0   2   2   0   0   0   2   2   0   2   2   0   2   2   2   0   0   2   2   2   0   0   0   0   0   2   0   2   2   0   0   2   0   0   2   0   0   0   0   2   2   2   0   0   2   2   2   0   0   0   0   0   0   2   0   0   2   2   2   2   0   2   0   2   0   0   0   0   2   2   0   2   2   0   2   2   2   2   2   2   0   0   2   2   2   0   2   0   2   0   0   2   2   2   2   0   2   0   0   2   0   0   0   0   0   2   2   0   2   2   0   2   0   2   2   0   0   2   0   2   2   0   0   2   2   0   0   2   2
 MK-6-3                 2   0   2   0   2   0   2   0   2   2   2   0   2   0   2   2   2   2   0   2   2   2   0   0   2   2   2   2   2   0   2   0   2   0   0   2   2   0   2   2   2   2   2   2   2   0   2   2   0   2   0   0   2   2   0   0   2   0   2   2   0   0   2   0   2   0   2   2   0   0   0   0   2   2   0   0   0   2   2   0   2   2   0   2   2   2   0   2   2   2   2   0   0   0   0   0   2   0   2   2   0   0   2   0   0   2   0   0   0   0   2   2   2   0   0   2   2   2   0   2   2   2   0   0   2   0   0   2   0   0   2   0   2   0   0   2   0   0   0   2   0   0   2   0   0   2   2   2   0   2   2   0   0   2   2   2   0   2   0   2   0   2   2   2   2   2   0   2   0   0   2   0   0   0   0   0   2   0   0   0   2   0   2   2   2   2   0   0   2   0   0   2   0   0   2   2   0   0   2   2
 MK-6-4                 2   0   2   0   2   0   2   0   2   2   2   0   2   0   2   2   2   2   0   2   2   2   0   0   2   2   2   2   2   0   2   2   0   2   0   2   2   0   2   2   2   2   2   2   2   0   2   2   0   2   0   0   2   2   0   0   2   0   2   2   2   0   2   0   2   0   2   2   0   0   0   0   2   2   0   0   0   2   2   0   2   0   0   2   0   2   0   2   2   2   2   0   0   0   0   0   2   0   2   2   0   0   2   0   0   2   0   0   0   0   0   2   0   0   0   0   2   2   2   2   2   2   0   0   2   2   0   2   0   0   2   0   2   2   0   2   0   0   0   2   0   0   2   0   0   2   2   2   2   2   0   2   0   2   2   2   0   2   0   2   0   0   2   2   2   2   0   2   0   0   2   2   0   0   0   0   2   0   0   0   2   0   2   0   2   2   0   0   0   0   0   2   0   0   0   2   0   0   2   2
 MK-6-5                 2   0   2   0   2   0   2   0   2   2   2   0   2   0   2   0   2   2   2   2   2   2   0   0   2   2   2   2   2   0   2   2   0   2   0   2   2   0   2   2   2   2   2   0   2   0   2   0   0   2   0   2   2   2   0   0   2   0   2   2   2   0   2   0   2   0   2   2   0   0   0   0   2   2   0   0   0   2   2   0   2   0   0   2   0   2   0   2   2   2   0   0   0   0   0   0   2   0   2   2   0   0   0   0   0   2   0   0   0   0   0   2   0   0   0   0   2   0   2   2   2   2   0   0   2   2   0   2   0   0   2   0   2   2   0   2   0   0   0   2   0   2   2   0   0   2   2   2   2   2   0   2   0   0   2   2   0   2   0   0   0   2   2   2   2   2   0   2   0   0   2   2   0   2   0   0   2   0   0   0   2   0   2   0   2   0   0   0   0   0   2   2   0   0   0   2   0   0   2   2
 MK-6-6                 2   0   2   0   2   0   2   0   2   2   0   0   2   0   2   2   2   0   2   0   2   2   0   0   2   2   2   2   2   2   2   2   0   2   0   2   2   0   0   2   2   2   2   0   2   0   2   0   0   2   0   2   2   2   2   0   2   0   2   2   2   0   0   0   0   2   2   2   0   0   0   0   2   2   0   0   0   2   2   0   2   0   0   2   0   2   0   2   2   2   0   0   0   0   0   0   2   0   2   2   2   0   0   0   0   2   0   0   0   0   0   2   0   0   0   0   2   0   2   0   2   2   0   0   2   0   0   2   0   0   2   0   2   2   0   2   0   2   0   2   0   2   2   0   0   2   2   2   2   2   0   2   0   0   2   2   0   2   0   0   0   2   2   2   2   2   0   2   0   0   2   2   0   2   0   2   2   0   0   0   2   0   2   0   2   2   0   0   0   0   2   2   0   2   0   2   0   2   2   0
 MK-6-7                 2   0   2   0   2   0   2   0   2   2   0   0   2   0   2   2   2   0   2   2   2   2   0   0   2   2   2   2   2   0   2   2   0   2   0   2   2   0   0   2   2   2   2   0   2   0   2   0   0   0   0   2   2   2   2   0   2   0   2   2   2   0   0   0   0   2   2   2   0   0   0   0   2   2   0   2   0   2   2   0   2   0   0   2   0   2   0   2   2   2   0   0   0   2   0   0   2   0   2   2   2   0   0   0   0   2   0   2   0   0   0   2   0   0   0   0   2   0   0   0   0   2   0   0   2   0   0   2   0   0   2   0   2   2   0   0   0   2   0   2   2   2   2   0   0   2   2   2   2   2   2   2   0   0   2   2   0   2   0   0   0   2   2   2   0   2   0   2   2   0   2   2   0   0   0   2   2   0   0   0   2   0   2   2   2   2   0   0   0   0   2   2   0   2   0   2   0   2   2   0
 MK-6-8                 2   0   2   0   2   2   2   0   2   2   0   0   2   0   2   2   2   0   2   2   2   0   0   0   2   2   2   2   2   2   2   2   2   2   0   2   2   0   0   0   2   2   2   0   2   0   0   0   0   0   0   2   2   2   2   0   2   2   2   2   2   0   0   0   0   2   2   2   2   0   0   0   2   2   0   2   0   2   2   0   2   0   0   2   0   2   0   2   2   2   0   2   0   2   2   0   2   0   2   0   2   0   0   0   0   2   2   2   0   0   0   0   0   0   2   0   0   0   0   0   0   2   0   0   2   0   0   2   0   0   2   0   2   2   0   0   0   2   0   2   2   2   2   0   0   2   0   2   2   2   2   2   0   0   2   2   0   2   0   0   0   2   2   2   0   2   0   2   2   2   2   2   0   0   2   2   2   0   0   0   2   0   2   2   2   2   0   0   0   2   2   2   0   2   0   2   0   2   2   0
 MK-6-9                 2   0   2   0   2   2   2   2   2   2   0   0   2   0   2   2   2   0   2   2   2   0   0   0   2   2   2   2   0   2   2   2   2   2   0   2   2   0   0   0   2   2   2   0   2   0   0   2   0   0   0   2   2   2   0   0   2   2   2   2   2   0   0   0   0   2   2   2   2   0   0   0   0   2   0   0   0   0   2   0   2   0   0   2   0   2   0   2   0   2   0   2   0   2   0   0   2   0   2   0   2   0   0   0   0   2   2   2   0   2   2   0   0   0   2   0   2   0   0   0   0   2   0   0   2   0   0   2   0   0   2   0   2   2   0   0   0   2   0   2   2   2   2   2   0   2   0   0   0   2   2   2   0   0   2   2   0   0   0   0   0   2   0   2   0   2   0   2   2   0   2   2   0   0   2   2   2   0   0   0   2   0   2   2   2   2   0   0   0   2   2   2   0   2   0   2   0   2   2   0
 MK-6-10                2   0   2   0   2   2   2   2   2   2   0   0   2   0   0   2   2   0   2   2   2   0   0   0   2   2   2   2   0   2   2   2   2   2   0   2   2   0   0   0   0   2   2   0   2   0   0   2   0   2   0   2   2   2   0   0   2   2   2   2   2   0   2   2   2   2   2   2   2   0   0   2   0   2   0   0   0   0   2   0   2   0   0   0   0   2   0   2   0   2   0   2   0   2   2   0   2   0   2   2   2   0   2   0   2   2   0   2   0   2   2   0   0   0   2   0   0   2   0   0   0   0   0   2   2   0   0   2   2   0   2   0   2   2   0   2   0   2   0   2   2   2   2   2   0   2   0   0   0   2   2   2   0   0   2   2   0   0   0   0   0   2   0   2   2   2   0   2   2   2   2   0   0   0   0   2   2   0   0   0   2   0   2   2   2   0   0   0   0   2   2   2   0   2   0   2   0   2   2   0
 MK-6-11                2   0   0   0   2   0   2   2   0   2   0   0   0   0   0   2   2   0   0   2   0   0   0   0   2   2   2   2   0   2   2   2   2   2   0   2   2   0   0   0   0   0   2   0   2   0   0   2   0   2   0   2   2   2   0   0   2   2   2   2   2   0   2   2   2   2   2   0   2   2   2   0   0   0   0   0   0   0   0   0   2   0   0   2   0   2   0   2   0   0   0   2   0   2   2   2   2   0   2   0   2   0   2   2   2   2   0   2   0   2   2   0   0   0   2   0   0   2   0   0   0   0   0   2   2   0   0   0   2   0   2   2   2   2   0   2   0   2   0   0   2   2   2   0   0   2   0   0   0   2   2   2   0   0   2   2   0   0   0   0   0   2   0   2   2   2   2   2   2   2   2   0   0   0   0   2   2   0   2   0   2   0   2   2   2   0   0   0   0   2   2   0   0   2   0   2   0   2   0   0
 MK-6-12                2   0   0   0   2   0   2   0   0   2   0   2   0   0   0   2   0   0   0   2   0   0   0   0   2   2   2   2   0   2   2   2   2   2   0   2   2   0   0   0   0   0   2   0   2   0   0   2   0   2   0   2   2   2   0   0   0   2   2   2   2   0   2   2   2   2   2   0   2   2   2   0   0   0   0   0   0   0   0   0   2   0   0   2   0   2   0   2   0   0   0   2   0   2   2   2   2   0   2   2   2   2   2   2   2   2   2   2   0   2   2   2   0   2   2   0   2   2   0   0   0   0   0   2   2   2   0   0   2   0   2   2   0   2   0   2   0   0   0   0   2   2   2   0   0   2   0   0   0   2   2   2   0   0   2   2   0   0   0   0   0   2   0   2   2   2   0   2   2   2   2   0   0   0   0   2   2   0   2   2   2   0   2   2   2   0   0   0   2   2   2   0   0   2   0   2   2   2   0   0
 MK-6-13                2   0   0   0   2   0   2   0   0   2   0   2   0   0   0   2   0   0   0   2   0   0   2   0   2   2   2   2   0   2   2   0   2   2   0   2   2   0   0   0   0   0   2   0   2   0   0   2   0   2   0   2   0   2   0   2   0   2   2   2   2   0   2   2   2   2   2   2   2   0   2   2   0   2   0   0   0   0   0   0   2   0   0   2   0   2   0   2   0   0   0   2   0   2   2   2   2   0   2   2   2   2   2   2   2   2   2   2   0   2   2   2   0   2   2   0   2   0   0   0   0   0   0   0   2   2   0   0   2   0   0   2   0   2   0   2   0   0   0   0   2   2   0   0   2   2   0   0   0   2   2   2   0   2   0   0   0   0   0   0   2   2   0   2   2   2   0   2   0   2   2   0   0   0   0   2   2   0   2   2   2   0   0   2   2   2   0   0   2   2   2   0   0   2   0   2   2   2   0   2
 MK-6-14                2   0   0   0   2   0   2   0   0   2   0   2   0   0   0   2   0   0   0   2   0   0   2   0   2   2   2   2   0   2   2   0   2   2   2   2   2   0   0   0   0   0   2   0   2   0   0   2   0   2   0   2   0   2   0   2   0   2   2   2   2   0   2   0   2   0   2   0   2   0   2   2   0   2   0   0   0   0   0   0   2   0   0   2   0   2   0   2   0   0   0   2   0   2   2   2   0   2   2   2   0   2   2   2   2   0   2   2   0   2   2   2   0   2   2   0   2   0   0   0   0   0   0   0   0   2   0   0   2   0   0   2   0   2   0   2   0   0   0   0   2   2   0   0   0   0   0   2   0   2   2   2   0   2   0   2   0   0   0   0   2   2   0   2   2   2   0   2   0   2   2   0   0   0   0   2   2   0   2   2   2   0   0   2   2   2   0   0   0   2   2   0   0   2   0   2   2   2   0   2
 MK-6-15                2   0   0   0   0   0   2   0   0   2   0   2   0   0   0   2   0   0   2   2   0   0   2   2   2   2   2   0   0   2   2   0   2   0   2   2   2   2   0   0   0   0   2   0   2   0   0   2   0   2   0   2   0   2   0   2   0   2   0   2   0   0   0   0   0   0   2   2   2   0   2   2   0   2   0   0   0   0   0   2   2   0   0   0   0   2   0   2   0   0   2   0   0   2   2   2   0   2   2   2   0   2   2   2   2   0   2   2   0   2   2   0   0   2   2   2   2   0   0   0   0   0   0   0   0   0   0   2   2   0   2   2   0   2   0   2   0   2   0   0   2   2   0   0   0   0   0   2   0   2   2   2   0   2   0   2   0   0   0   0   2   2   0   2   2   2   2   2   0   2   2   0   0   0   0   2   2   0   2   0   2   0   0   2   2   2   0   0   0   0   2   0   0   2   0   2   2   2   0   2
 MK-6-16                2   0   0   0   0   0   2   0   0   2   0   2   2   0   0   2   2   0   2   2   0   0   2   0   2   2   2   0   0   2   2   0   2   0   2   2   2   2   0   0   0   0   2   0   2   0   2   2   0   2   0   2   0   2   0   0   0   2   0   2   2   0   0   0   0   2   2   2   2   0   2   2   0   2   0   0   0   0   0   2   2   0   0   0   0   2   0   2   2   0   2   0   0   2   2   2   0   2   2   2   0   2   2   2   2   0   2   2   0   2   2   0   0   2   2   2   2   0   0   0   0   0   0   0   0   0   0   2   2   0   2   2   0   2   0   2   0   0   0   0   2   2   0   0   0   0   0   2   0   2   0   2   0   2   0   2   0   0   0   2   2   2   0   2   2   2   2   2   0   2   2   0   0   2   0   0   2   0   2   0   2   0   0   2   2   0   0   2   0   0   2   0   0   2   0   2   2   2   0   2
 
!****************************************** Phenotypic Data **********************************************************
!-100.0 is resevred for missing phenotype
SimulatedTrait1        10.6817    8.4047    9.7162   11.8198    9.2913   11.7516    9.9464    9.9116    8.1411    9.0490    8.3494    9.5608   11.3842   11.7098    7.5857   12.0565    9.5656    8.7780    8.0372    9.2734    8.6099    8.8421   11.9880   10.2561   10.3286    9.0594   10.4724    7.4495    7.9321   10.6985    8.1942   13.9984    8.3610    8.8628   12.2143   10.9740    8.9117   11.4812   10.4546    9.9196    8.8881   11.0317   11.9510   11.8562    9.9218   10.8059    9.2610    9.1202    8.8530    8.5681   10.2172    8.7310    9.0323   10.7672   10.2444   12.4387   10.1781   11.2861   11.8120    9.4214   10.6671   10.2968   11.8408    8.7500    8.0918    9.7248    7.3223   10.5101   10.4914    6.8379    9.1901   10.4266   11.8286   10.6741   13.4148   10.9698    8.4432    8.6135   11.9671    9.8549   10.4722   11.1563    8.8892   10.3613   11.3100   10.6708    9.1216    8.8205   10.6669   11.6471   10.1219   10.0285   12.2959   12.0295   10.6879    9.9351   11.1730   11.0510    7.9515   11.0260   12.5724   11.0892   11.3930    8.4072   10.6949   10.8022   10.4858   11.6598   11.2676   11.6381   12.1196    9.7449    8.8723   11.0923   10.7336   10.8539   12.9074   10.9857   10.5114   10.1429    8.8672    8.8201    8.5688   10.2329   10.0953   12.3853   12.4853    9.3684   12.4627    9.1286   10.5550   11.6488    9.0130   11.5429   10.8280    8.6069    9.4681    9.1710    9.3297    8.9738   10.1890    8.5076    9.9754    9.3049    9.5033    7.6347    8.5864   10.1837    9.1007   10.3013    9.9027    9.6111   12.2445   10.1590   11.5371    9.2962    8.9734    9.1656   12.1276    8.8870   12.2122    9.3391    8.8816   11.6500   11.4194   10.9185   10.1163    8.4924   10.1198    9.7447   12.0871    9.1358   10.1924    8.3627   10.3896    8.6338   12.8146    7.9162   10.3395   13.1959    9.3989   11.5505   10.3191   12.6315    9.2003   10.0155    9.4897   11.1094    9.8370    7.9767    9.3990   11.4838    7.8749   10.3812   12.2760   11.3009   10.5565   11.5246   10.9286   10.1719
SimulatedTrait2        15.7190   17.4255   15.6778   16.6881   15.0392   17.4487   14.3076   15.7829   16.2248   16.5019   15.5445   19.1818   14.3806   16.1644   12.6280   14.3729   13.6894   15.0204   13.7833   13.6547   14.6244   14.5129   15.4573   17.8883   14.9330   15.3232   15.1989   14.2808   12.5073   15.3241   17.2544   14.2648   14.7869   15.1285   14.1945   15.7823   15.7196   14.2287   14.0156   15.9170   17.9875   15.3722   15.8553   14.8848   14.4266   15.3767   12.5315   16.7592   13.2951   14.7529   13.4736   14.9467   15.6213   15.6995   13.9082   16.5001   15.0808   15.4525   14.5766   15.5370   18.2405   13.1650   16.3743   13.1764   13.8435   16.9121   15.8270   13.4916   14.5140   16.0028   13.6660   15.6969   15.0401   14.9476   14.0788   16.0369   14.4626   14.4623   13.2181   16.0531   12.1620   14.5500   15.0098   15.2949   15.1195   10.9293   16.2237   17.4640   13.1377   16.3911   15.4522   16.8362   14.5412   14.7444   17.8014   17.4377   15.6026   16.3796   17.5829   15.1230   15.0626   16.1025   13.0695   15.9186   16.1070   15.3502   17.1399   14.9652   14.0472   14.0044   14.9825   15.1021   16.5071   14.6280   16.5513   14.4539   13.0340   12.8919   15.3574   15.9315   13.3103   13.6090   16.2567   14.8687   12.8719   15.1992   17.5559   14.0433   16.8643   15.4443   16.8735   14.4323   14.1978   16.7297   16.0367   15.3214   14.4334   15.3253   16.0891   13.6854   14.0972   15.3805   14.9903   12.4824   15.3651   16.2017   14.2934   14.2832   15.2277   14.9808   13.9361   15.3136   14.5629   14.5181   16.6110   13.7549   15.3188   12.1753   15.7586   16.9691   14.9590   13.0958   15.9552   16.2543   16.2522   15.5709   13.5505   15.8179   15.4029   15.6114   15.7739   17.6012   15.8916   17.2941   15.0864   12.9652   15.0112   15.1996   13.3740   13.9158   15.7529   14.1776   15.0821   14.3756   13.6146   14.5800   14.0240   15.8306   14.8792   12.2786   15.5031   16.6337   15.6243   13.8528   13.3355   14.6797   15.2661   15.5644   13.2697   13.8509
 
