# Supplementary material for: Inclusive Composite Interval Mapping of QTL by Environment Interactions in Biparental Populations
Source: PLoS One. 2015 Jul 10;10(7):e0132414. doi: 10.1371/journal.pone.0132414 (PMC4498613; doi:10.1371/journal.pone.0132414)
Supplement: S3 File — (ZIP) [file pone.0132414.s003.zip › Simulation for unliked model/Simulated popualtions/run_00053.met]

!**********************Note: lines staring with "!" are remarks and will be ignored in the program********************
!*********************************General Information**********************************
!Assuming F1 = P1 x P2, populations available in QTL IciMapping are: 
!  1, P1BC1F1 = P1 x F1, the first backcrossing where P1 is used as the recurrent parent;
!  2, P2BC1F1 = P2 x F1, the first backcrossing where P2 is used as the recurrent parent;
!  3, F1DH, F1-derived doubled haploids; 
!  4, RIL or F1RIL, recombination inbred lines through the repeated selfing of F1;
!  5, P1BC1RIL, recombination inbred lines through the repeated selfing of P1BC1F1;
!  6, P2BC1RIL, recombination inbred lines through the repeated selfing of P2BC1F1;
!  7, F2, the selfing generation of F1;
!  8, F3, the selfing generation of F2;
!  9, P1BC2F1, the second backcrossing where P1 is used as the recurrent parent; 
! 10, P2BC2F1, the second backcrossing where P2 is used as the recurrent parent;
! 11, P1BC2RIL, recombination inred lines through the repeated selfing of P1BC2F1; 
! 12, P2BC2RIL, recombination inred lines through the repeated selfing of P2BC2F1; 
! 13, P1BC1F2, the selfing generation of P1BC1F1; 
! 14, P2BC1F2, the selfing generation of P2BC1F1; 
! 15, P1BC2F2, the selfing generation of P1BC2F1; 
! 16, P2BC2F2, the selfing generation of P2BC2F1; 
! 17, P1BC1DH, P1BC1F1-derived doubled haploids; 
! 18, P2BC1DH, P2BC1F1-derived doubled haploids; 
! 19, P1BC2DH, P1BC2F1-derived doubled haploids; 
! 20, P2BC2DH, P2BC2F1-derived doubled haploids; 
   3      !Mapping Population (see remarks above)
   2      !Mapping Function (1 for Kosambi; 2 for Haldane; 3 for Morgan)
   2      !Marker Space Type (1 for intervals; 2 for positions)
   1      !Marker Space Unit(1 for centiMorgans; 2 for Morgan)
   6      !Number of Chromosomes (or Linkage Groups)
 200      !Size of the mapping population
   2      !Number of environments
 
!***************************************** Chromosomes and Linkage Maps **********************************************
!Chromosome                 NumMarkers
-CH1                        16
-CH2                        16
-CH3                        16
-CH4                        16
-CH5                        16
-CH6                        16
!Linkage map (Marker name followed by position or the interval length)
 MK-1-1                1     0.000
 MK-1-2                1    10.000
 MK-1-3                1    20.000
 MK-1-4                1    30.000
 MK-1-5                1    40.000
 MK-1-6                1    50.000
 MK-1-7                1    60.000
 MK-1-8                1    70.000
 MK-1-9                1    80.000
 MK-1-10               1    90.000
 MK-1-11               1   100.000
 MK-1-12               1   110.000
 MK-1-13               1   120.000
 MK-1-14               1   130.000
 MK-1-15               1   140.000
 MK-1-16               1   150.000
 MK-2-1                2     0.000
 MK-2-2                2    10.000
 MK-2-3                2    20.000
 MK-2-4                2    30.000
 MK-2-5                2    40.000
 MK-2-6                2    50.000
 MK-2-7                2    60.000
 MK-2-8                2    70.000
 MK-2-9                2    80.000
 MK-2-10               2    90.000
 MK-2-11               2   100.000
 MK-2-12               2   110.000
 MK-2-13               2   120.000
 MK-2-14               2   130.000
 MK-2-15               2   140.000
 MK-2-16               2   150.000
 MK-3-1                3     0.000
 MK-3-2                3    10.000
 MK-3-3                3    20.000
 MK-3-4                3    30.000
 MK-3-5                3    40.000
 MK-3-6                3    50.000
 MK-3-7                3    60.000
 MK-3-8                3    70.000
 MK-3-9                3    80.000
 MK-3-10               3    90.000
 MK-3-11               3   100.000
 MK-3-12               3   110.000
 MK-3-13               3   120.000
 MK-3-14               3   130.000
 MK-3-15               3   140.000
 MK-3-16               3   150.000
 MK-4-1                4     0.000
 MK-4-2                4    10.000
 MK-4-3                4    20.000
 MK-4-4                4    30.000
 MK-4-5                4    40.000
 MK-4-6                4    50.000
 MK-4-7                4    60.000
 MK-4-8                4    70.000
 MK-4-9                4    80.000
 MK-4-10               4    90.000
 MK-4-11               4   100.000
 MK-4-12               4   110.000
 MK-4-13               4   120.000
 MK-4-14               4   130.000
 MK-4-15               4   140.000
 MK-4-16               4   150.000
 MK-5-1                5     0.000
 MK-5-2                5    10.000
 MK-5-3                5    20.000
 MK-5-4                5    30.000
 MK-5-5                5    40.000
 MK-5-6                5    50.000
 MK-5-7                5    60.000
 MK-5-8                5    70.000
 MK-5-9                5    80.000
 MK-5-10               5    90.000
 MK-5-11               5   100.000
 MK-5-12               5   110.000
 MK-5-13               5   120.000
 MK-5-14               5   130.000
 MK-5-15               5   140.000
 MK-5-16               5   150.000
 MK-6-1                6     0.000
 MK-6-2                6    10.000
 MK-6-3                6    20.000
 MK-6-4                6    30.000
 MK-6-5                6    40.000
 MK-6-6                6    50.000
 MK-6-7                6    60.000
 MK-6-8                6    70.000
 MK-6-9                6    80.000
 MK-6-10               6    90.000
 MK-6-11               6   100.000
 MK-6-12               6   110.000
 MK-6-13               6   120.000
 MK-6-14               6   130.000
 MK-6-15               6   140.000
 MK-6-16               6   150.000
!*********************************** Marker Types ********************************************************************
!Co-dominant marker: When heterozygote F1 is present, P1 is coded as 2, F1 is coded as 1, and P2 is coded as 0; Otherwise, P1 is coded as 2, and P2 is coded as 0. 
!Dominant marker: When heterozygote F1 is present, P1 and F1 are coded as 12, and P2 is coded as 0; Otherwise, P1 is coded as 2, and P2 is coded as 0.  
!Recessive markers: When heterozygote F1 is present, P1 is coded as 2, and F1 and P2 are coded as 10; Otherwise, P1 is coded as 2, and P2 is coded as 0. 
!Missing marker is coded as -1. 
 MK-1-1                 0   2   0   0   2   2   2   0   2   0   2   2   0   0   2   0   0   2   0   0   2   2   2   2   0   0   2   2   2   2   2   0   2   0   0   2   0   0   2   0   0   2   2   0   2   0   0   0   2   2   0   0   2   0   2   2   2   0   2   0   0   0   0   0   0   2   2   2   0   2   2   2   2   0   0   2   0   0   0   0   0   2   2   0   2   2   0   0   0   2   2   2   0   0   0   0   0   0   0   2   0   0   0   0   2   0   2   2   0   2   2   2   0   0   2   2   2   2   2   0   0   0   0   2   2   2   2   0   0   2   0   0   0   2   0   2   2   0   0   0   2   2   0   2   2   0   0   0   2   0   0   2   0   0   2   0   2   2   2   0   2   2   2   2   0   2   2   2   2   2   2   0   0   2   2   2   2   2   2   2   2   0   2   2   0   0   2   0   2   2   2   2   0   2   0   2   2   0   2   2
 MK-1-2                 0   2   0   0   2   2   0   0   2   0   2   2   0   0   2   0   0   0   0   0   2   2   2   2   2   0   2   2   2   0   2   0   2   2   2   2   0   0   2   0   0   2   0   0   2   0   0   0   2   2   0   2   2   0   2   2   2   0   2   0   0   0   0   2   0   2   2   2   0   0   2   2   2   0   2   2   0   0   0   0   0   2   0   2   0   2   0   0   0   2   2   2   0   0   0   0   0   0   0   2   0   0   2   0   2   0   2   2   0   2   2   2   0   0   2   2   2   2   2   0   0   0   0   0   2   0   2   2   0   2   0   2   0   2   0   2   2   0   0   0   2   2   0   2   2   0   0   0   2   0   0   2   2   0   2   0   2   2   2   0   2   2   2   2   0   2   2   2   2   2   2   0   0   2   2   0   2   2   2   2   2   0   2   2   0   0   2   0   2   2   0   2   0   2   0   2   0   0   2   2
 MK-1-3                 0   2   0   0   2   2   0   0   2   0   2   2   0   0   2   0   0   0   0   0   0   2   2   0   2   0   2   2   2   0   2   0   2   2   2   2   0   0   2   0   0   2   0   0   0   0   0   0   2   2   0   2   2   0   2   2   2   0   2   0   0   0   0   2   0   2   2   2   0   0   2   2   2   2   2   2   0   0   0   0   0   2   0   2   0   2   0   0   0   2   2   2   0   0   0   0   0   0   2   2   0   0   2   0   2   0   2   0   0   2   2   2   0   0   2   2   0   0   2   0   0   0   0   0   0   0   2   2   0   2   0   2   0   2   0   2   0   0   0   0   2   2   0   2   2   0   0   0   2   0   0   2   2   0   2   0   2   2   2   2   2   2   2   2   0   0   2   2   2   2   2   0   0   2   2   0   2   2   2   2   0   2   2   2   0   0   2   0   2   0   0   2   0   0   0   2   0   0   2   2
 MK-1-4                 0   2   0   0   2   0   0   0   2   0   2   2   0   0   2   2   0   0   0   0   0   2   2   0   2   0   2   2   2   0   0   2   0   2   2   2   0   0   2   0   0   2   0   0   0   0   2   0   2   2   0   2   2   0   2   2   2   0   2   0   0   0   0   0   0   2   2   2   0   0   2   2   2   2   2   0   0   2   0   0   0   2   0   2   0   2   0   0   0   2   0   2   0   0   0   0   2   0   2   2   0   0   2   0   2   0   2   0   0   2   2   2   2   0   0   2   0   0   2   0   0   2   0   0   0   0   2   2   2   2   0   2   0   2   0   2   0   0   0   0   2   2   0   2   2   0   0   0   2   0   0   2   2   2   2   0   2   2   2   2   2   0   2   2   0   0   2   2   2   2   2   0   0   2   2   0   2   2   2   2   2   2   2   2   0   0   2   2   2   0   0   2   0   0   0   2   0   0   2   2
 MK-1-5                 0   2   0   0   2   0   0   0   2   0   2   2   0   0   2   2   0   0   0   0   2   2   2   0   2   2   2   2   2   0   0   2   0   2   2   2   0   0   2   0   0   2   0   0   0   0   2   0   2   2   0   2   2   0   2   2   2   0   2   0   0   0   0   0   0   2   2   2   0   0   2   0   0   2   0   0   0   2   0   0   0   2   0   2   0   2   0   0   0   2   0   2   0   0   0   0   2   0   2   2   0   0   2   0   2   2   0   0   0   2   2   2   2   0   2   2   0   0   2   0   2   0   0   0   0   0   2   2   2   0   0   2   0   2   0   2   0   0   0   0   2   2   0   2   2   0   0   0   2   0   0   2   2   2   2   0   2   2   2   0   2   0   2   2   0   0   2   2   2   2   2   0   0   2   2   0   2   2   2   2   2   2   0   2   0   0   2   2   2   0   0   2   0   2   0   2   0   0   2   2
 MK-1-6                 0   2   0   2   2   0   0   0   2   0   2   2   0   0   2   2   0   0   0   0   2   2   2   0   2   2   2   2   2   0   0   2   0   2   2   2   0   0   2   0   0   2   0   0   0   0   2   0   2   2   0   2   2   0   2   2   2   0   2   0   0   0   0   0   2   2   2   2   0   0   2   0   0   2   0   0   0   2   0   0   2   2   0   2   0   2   0   0   0   2   0   2   0   0   0   0   2   0   2   2   0   0   2   0   0   2   0   0   0   2   0   2   2   0   0   2   0   0   2   0   2   0   0   2   0   2   2   2   2   0   0   2   0   2   0   2   0   0   0   0   2   2   0   2   2   0   2   0   2   0   0   2   2   2   2   2   2   2   2   0   2   0   2   2   0   0   2   2   2   2   2   0   0   2   2   0   0   2   2   2   2   2   0   2   0   0   2   0   2   0   0   2   0   2   0   2   0   0   2   2
 MK-1-7                 0   2   0   2   2   0   0   0   2   0   2   2   0   0   2   2   2   0   0   2   2   2   2   0   2   2   2   2   0   0   0   2   0   2   2   2   2   0   2   0   0   2   0   0   0   0   2   0   2   2   0   2   2   0   2   2   2   0   0   0   0   0   0   0   2   2   2   2   0   0   2   0   0   2   0   2   0   2   0   0   2   2   0   2   0   2   0   0   0   2   2   0   0   0   0   0   2   0   2   2   0   0   2   0   0   2   0   0   0   2   0   2   2   0   0   2   0   0   2   0   2   0   0   2   0   2   2   2   2   0   0   2   0   2   0   2   0   0   0   0   2   2   0   2   2   0   2   0   2   0   0   0   2   0   2   2   0   2   2   0   2   0   2   2   0   0   2   2   2   2   0   0   2   0   2   0   0   2   2   2   2   2   0   2   0   0   2   0   2   0   0   2   0   2   0   2   0   0   2   0
 MK-1-8                 0   2   0   2   2   0   0   0   2   0   2   2   0   0   2   2   2   0   0   2   2   2   2   0   2   0   2   2   0   0   0   2   0   2   2   2   2   0   2   0   0   2   0   0   0   2   2   2   2   2   0   2   2   0   2   0   2   0   0   0   0   0   0   0   2   2   2   2   0   0   2   0   0   2   0   2   0   2   0   0   0   2   0   2   0   2   0   0   0   2   2   0   0   0   0   0   2   2   2   2   0   2   0   2   0   2   0   0   0   2   2   2   2   0   0   2   0   0   2   0   2   0   0   2   0   2   2   2   2   2   0   2   0   2   0   2   2   0   0   0   2   2   0   2   2   0   2   0   2   0   0   0   2   0   2   2   0   2   2   0   2   0   2   2   0   0   2   2   2   2   0   0   2   0   2   0   0   2   2   2   2   2   0   2   0   0   2   0   2   0   2   2   0   2   0   2   0   0   2   0
 MK-1-9                 0   2   0   2   2   0   0   0   2   0   2   2   0   0   2   2   2   0   0   2   2   2   2   0   2   0   2   2   0   0   0   2   0   2   2   2   2   0   2   0   0   2   2   0   0   2   2   2   2   2   0   0   2   0   2   0   2   0   0   0   0   0   0   0   2   2   2   2   0   0   2   0   2   0   2   2   0   2   0   0   0   0   2   0   0   2   0   0   0   2   2   0   0   0   0   0   2   0   2   2   0   0   0   2   0   2   0   0   0   2   2   2   2   0   0   2   0   0   2   0   2   0   0   2   0   2   2   2   2   2   0   2   0   2   0   2   2   0   0   0   2   2   0   2   2   0   2   0   2   0   0   0   2   2   2   2   0   2   2   2   2   0   2   2   0   0   2   2   2   2   0   0   2   0   2   0   0   2   2   2   2   0   0   2   0   0   0   0   2   0   2   2   0   0   0   0   0   0   2   0
 MK-1-10                0   2   0   2   2   0   0   0   2   2   2   2   0   0   2   2   2   0   2   2   0   2   2   2   2   0   2   2   0   0   0   2   0   2   0   0   2   0   2   0   0   2   0   0   0   2   2   2   2   2   0   0   2   2   2   0   0   0   2   0   0   0   0   0   2   2   2   2   0   0   2   0   2   0   2   2   0   2   2   0   0   0   2   0   0   0   0   2   0   0   2   0   0   0   0   0   2   0   2   2   0   0   0   2   0   2   0   0   0   2   2   2   2   0   0   0   0   0   2   0   2   0   0   2   0   0   2   2   2   2   0   2   0   2   0   2   2   0   0   0   2   2   0   2   0   2   2   0   2   2   2   0   2   2   2   2   0   2   2   2   2   0   2   2   0   0   2   0   0   2   0   0   2   2   2   0   0   2   2   2   2   0   0   2   0   0   2   0   2   0   0   2   0   2   0   2   0   0   2   0
 MK-1-11                0   2   0   2   2   0   0   0   2   2   2   2   0   2   2   2   2   0   2   2   0   2   2   0   2   0   2   2   2   0   0   2   0   2   0   0   2   0   2   0   0   2   0   0   0   2   2   2   2   2   0   0   2   2   2   0   0   0   2   0   0   0   0   0   2   0   0   2   0   0   2   0   2   0   2   2   0   2   2   0   2   0   2   0   2   0   0   2   0   2   2   2   0   0   0   0   2   0   2   2   0   0   0   2   0   2   0   0   0   2   2   2   0   0   0   0   0   0   2   0   2   0   0   2   0   0   2   0   0   2   0   2   0   2   0   0   2   0   0   0   2   2   0   2   0   2   2   0   2   2   2   0   2   2   2   0   0   2   2   2   2   0   2   2   0   0   2   0   0   2   0   0   2   0   2   2   0   2   2   0   2   0   0   0   0   2   0   0   2   0   2   2   0   2   0   2   0   0   2   0
 MK-1-12                0   0   0   2   2   0   0   0   0   2   2   2   0   2   2   2   2   0   2   2   0   2   2   0   2   0   2   2   2   0   2   2   0   2   0   0   2   0   2   0   0   2   0   0   0   2   2   2   2   2   0   0   0   2   2   2   0   0   2   0   0   0   0   0   2   0   0   2   0   2   2   0   2   2   2   2   2   2   2   0   2   0   2   0   2   0   0   2   0   2   2   2   0   0   0   2   2   0   2   2   0   0   0   2   0   2   0   0   0   2   2   0   0   0   0   0   0   0   2   2   0   0   0   2   0   0   0   0   0   2   0   2   2   2   0   0   2   0   0   0   2   2   0   2   0   2   2   2   2   2   2   0   0   2   2   0   0   2   2   2   2   0   2   2   0   0   2   0   0   2   0   2   2   0   2   2   0   2   2   0   2   0   0   0   0   2   0   0   2   0   0   2   2   2   0   2   0   0   2   0
 MK-1-13                0   0   0   2   2   0   0   2   0   2   0   2   0   2   2   2   2   0   0   2   0   2   2   0   2   0   2   2   0   0   2   2   0   2   0   0   2   0   0   0   0   2   0   0   0   2   2   2   2   2   0   0   0   0   2   2   0   0   2   0   0   0   0   0   2   0   0   0   0   2   2   0   2   0   2   2   2   2   2   0   2   0   2   0   2   0   0   2   0   2   2   2   0   2   0   2   2   0   0   2   2   0   0   2   0   2   0   2   0   2   2   0   0   0   2   0   0   0   2   2   0   0   0   2   0   2   0   0   0   2   0   2   2   2   0   0   2   0   0   2   0   2   0   2   0   2   2   2   2   2   2   0   0   2   2   0   0   2   2   0   2   0   2   2   0   0   2   0   0   2   0   2   2   0   2   2   0   2   2   0   2   0   0   2   0   2   0   0   0   0   0   2   2   2   0   2   0   0   2   0
 MK-1-14                0   0   2   2   2   0   0   2   0   2   2   2   0   2   2   2   2   0   0   0   0   2   2   0   2   2   2   2   0   0   2   2   0   2   0   0   2   2   0   0   0   0   0   2   0   2   0   2   2   2   0   0   0   0   2   2   0   0   0   2   0   2   0   0   2   0   0   0   2   2   2   0   2   0   2   0   0   2   0   0   2   0   2   0   2   0   0   2   0   2   2   0   0   2   0   2   2   2   0   2   2   0   0   2   0   2   0   2   0   2   2   0   0   0   2   0   0   0   2   2   0   0   0   2   0   2   2   0   0   2   0   2   2   2   0   0   0   0   0   2   0   2   0   0   0   2   2   2   2   2   2   0   2   2   2   0   0   2   2   0   2   0   2   2   0   0   2   0   0   0   0   2   2   0   2   2   0   2   0   0   2   0   0   2   0   2   2   0   0   0   0   2   2   2   0   2   2   0   2   0
 MK-1-15                0   0   2   2   2   0   0   2   0   2   2   2   0   0   0   0   2   0   0   0   2   2   2   0   2   2   2   2   0   0   2   0   0   2   0   0   2   2   0   0   0   2   0   2   0   2   0   2   2   2   0   0   0   0   2   2   0   0   0   0   0   2   0   0   2   0   0   0   2   2   0   0   2   0   2   0   0   2   0   0   2   2   2   0   0   0   0   2   0   2   2   0   0   0   2   2   2   2   0   0   2   0   0   2   0   2   0   2   2   2   2   2   0   0   2   2   0   0   2   2   0   0   0   2   0   2   2   0   0   2   0   0   2   2   0   0   0   0   0   2   0   2   0   0   0   2   2   2   0   2   2   2   2   2   2   2   0   2   2   0   2   0   0   2   0   0   2   0   0   0   0   2   0   0   2   2   0   2   0   0   2   0   0   2   2   2   2   0   0   0   0   2   0   2   0   2   2   0   2   0
 MK-1-16                0   0   2   2   2   0   0   2   0   2   2   2   0   0   2   0   2   0   0   0   2   2   2   2   2   2   2   2   0   0   2   0   0   2   0   0   2   2   0   0   0   2   0   2   0   2   0   2   2   2   0   0   2   0   2   2   0   0   0   0   0   2   0   0   0   0   0   0   2   2   0   0   2   0   2   0   0   2   0   0   2   2   2   0   0   0   0   2   0   2   2   0   0   0   2   2   2   2   0   0   2   0   0   2   0   2   0   2   2   2   2   0   0   0   2   2   0   0   2   2   0   0   0   2   0   2   2   0   2   0   2   2   2   0   0   0   0   0   0   2   0   0   0   2   0   2   2   2   0   2   2   0   2   2   2   2   0   2   2   0   2   0   0   2   0   0   2   0   0   0   0   0   0   0   2   2   0   2   0   0   2   0   0   2   2   2   0   0   2   0   0   2   0   2   2   2   2   0   0   0
 MK-2-1                 2   0   0   0   2   0   0   0   2   2   2   2   2   0   2   0   2   0   0   0   0   2   0   0   2   2   0   0   2   0   0   2   0   2   2   0   2   2   0   2   0   0   0   0   0   2   2   0   0   2   2   0   2   0   0   0   2   2   2   2   0   2   2   0   2   0   0   0   0   0   0   0   2   0   2   2   2   0   0   0   0   2   0   0   0   2   2   2   2   0   2   2   2   0   0   2   0   2   2   0   2   0   2   2   2   2   0   0   0   0   0   0   0   0   2   0   2   2   2   2   0   0   2   2   2   2   0   0   2   0   2   2   0   0   0   0   2   0   2   0   0   0   2   2   2   0   2   0   2   0   0   0   0   2   2   0   2   0   2   2   2   2   0   2   0   0   2   2   0   2   0   0   2   0   2   0   2   0   0   2   0   0   2   0   2   0   2   2   2   0   2   2   2   2   2   2   2   2   2   2
 MK-2-2                 2   0   0   2   2   0   0   0   2   2   2   2   2   0   2   0   2   0   0   0   0   2   0   0   2   2   0   0   0   0   0   2   0   2   2   0   2   2   0   2   0   0   2   0   0   2   2   0   0   2   2   0   2   0   0   0   2   2   2   2   0   2   2   0   2   0   0   0   0   0   0   2   2   0   2   0   2   0   0   0   2   2   0   2   0   2   2   2   2   0   2   0   2   0   0   2   0   2   2   0   2   0   2   2   0   2   0   0   0   0   0   0   0   0   2   0   2   2   2   2   0   0   0   2   2   2   0   0   2   0   2   0   0   0   0   0   2   0   2   0   0   0   2   2   2   2   2   0   2   0   0   0   0   2   2   0   2   2   2   2   0   2   2   2   2   2   2   2   0   2   0   0   2   0   2   0   2   0   0   2   0   0   2   0   2   0   2   2   2   0   2   2   2   2   2   2   2   2   2   2
 MK-2-3                 2   0   0   2   0   0   0   0   2   2   2   2   2   0   2   0   2   0   0   0   0   2   0   0   2   2   0   0   2   2   2   2   0   2   2   0   2   2   0   2   0   0   2   0   0   2   2   0   0   2   2   2   2   2   2   0   2   2   2   2   0   2   2   0   2   0   0   0   0   0   0   2   2   0   2   0   2   0   0   0   2   2   0   2   0   2   2   0   2   0   2   0   2   0   0   0   0   2   2   0   2   0   2   2   2   2   0   0   0   0   2   0   0   0   2   0   2   2   2   2   0   0   0   2   2   2   0   0   0   2   2   0   0   0   0   0   2   0   2   0   0   0   2   2   2   2   2   0   2   0   0   0   0   2   2   0   2   2   2   2   0   2   2   0   2   2   2   0   0   2   2   0   2   0   2   0   2   0   0   2   0   0   2   2   2   0   2   2   2   0   2   2   2   2   2   0   2   2   0   2
 MK-2-4                 2   0   0   2   2   0   0   0   0   2   2   2   2   0   2   0   2   0   0   0   0   2   0   0   2   2   0   0   2   2   2   2   2   2   2   0   0   2   0   2   0   0   2   0   0   2   2   0   0   2   2   2   2   0   2   0   2   2   2   0   0   2   2   0   2   0   0   2   0   0   0   2   2   0   2   0   2   0   0   2   2   2   0   2   0   2   2   0   2   0   2   0   2   0   0   0   0   2   2   0   2   0   2   0   2   2   0   0   0   0   2   0   0   0   2   0   2   2   2   2   0   0   0   2   2   2   0   0   0   2   0   0   2   0   0   0   2   0   2   0   0   2   2   2   2   2   2   0   2   0   0   0   0   2   2   0   0   2   2   2   0   2   2   0   2   2   2   0   0   2   2   0   2   0   2   0   2   0   0   0   0   0   2   2   2   0   2   2   2   0   2   0   2   2   2   0   2   2   0   2
 MK-2-5                 2   0   0   2   0   0   0   0   0   2   2   2   0   0   2   0   2   2   0   0   0   2   0   0   2   2   0   0   2   0   0   2   2   0   2   0   0   2   2   2   2   0   0   0   0   2   2   0   0   2   2   2   2   0   2   0   2   2   2   0   0   2   2   0   2   2   0   2   0   0   0   2   2   0   2   0   2   0   0   2   0   2   2   2   0   2   2   0   2   0   2   2   2   2   0   0   0   0   2   0   2   0   2   0   2   2   0   0   0   0   2   0   0   0   2   0   2   2   2   2   0   0   0   2   2   2   0   0   0   2   0   0   2   0   0   0   2   2   2   0   0   2   2   2   2   2   2   0   2   0   2   0   0   2   2   0   0   2   2   2   0   2   2   0   0   2   2   0   0   0   0   0   2   0   2   0   2   0   0   0   0   0   2   2   2   0   2   2   2   0   2   2   2   2   2   0   2   2   0   2
 MK-2-6                 2   0   0   2   0   0   2   2   0   2   2   2   2   0   0   0   2   2   0   2   0   2   0   0   2   2   0   0   0   0   0   2   2   0   2   0   0   2   2   2   2   2   0   0   0   0   2   0   2   2   0   2   2   0   2   0   2   2   2   0   0   0   2   0   2   2   0   2   0   0   0   2   2   0   2   0   2   0   0   2   0   2   2   2   0   2   2   0   2   0   2   2   2   2   0   0   0   0   2   0   2   0   2   0   2   0   0   0   0   0   2   0   0   0   2   0   2   2   2   2   0   0   0   0   2   2   0   2   0   2   0   0   2   0   0   0   2   2   2   0   0   2   2   2   2   2   2   0   2   0   2   0   0   2   2   0   0   2   2   2   0   2   0   0   0   2   2   0   0   0   0   2   2   0   2   0   0   0   0   2   2   0   2   2   2   0   2   2   2   0   2   2   2   2   2   0   2   2   0   2
 MK-2-7                 2   0   0   2   0   0   2   2   0   2   2   2   2   0   0   0   2   0   0   2   0   2   0   0   2   2   0   0   0   0   0   2   2   0   0   0   0   2   2   2   2   2   0   0   2   0   2   0   2   2   2   2   2   2   2   2   2   2   0   0   0   0   2   0   2   2   0   2   2   0   0   2   2   0   2   0   2   0   0   2   2   0   2   2   0   2   2   0   2   2   2   2   2   2   0   0   0   0   2   0   2   0   2   0   2   0   0   0   0   0   0   0   0   0   2   0   2   2   2   2   0   0   0   0   2   2   0   2   0   2   0   0   2   0   0   0   2   2   2   0   0   2   0   2   2   2   2   0   2   0   2   0   0   2   2   0   0   2   2   2   0   2   0   0   0   2   2   0   0   0   0   2   2   0   2   0   0   0   0   2   2   0   2   2   0   0   2   2   2   0   2   2   2   2   2   0   2   2   0   2
 MK-2-8                 2   0   0   0   0   0   2   2   0   2   2   2   2   0   0   0   2   0   0   2   2   2   0   0   2   2   0   0   2   0   0   2   2   0   0   0   0   2   2   2   0   2   0   0   2   0   2   0   0   2   2   2   2   2   2   2   2   2   0   0   0   0   2   0   2   2   0   2   2   0   0   2   2   0   2   0   0   2   0   2   2   0   2   2   0   2   2   0   2   2   2   2   2   0   0   0   0   0   2   0   2   2   2   0   2   0   0   0   0   0   0   0   0   0   2   0   2   2   2   2   0   0   0   0   2   2   2   2   0   2   0   0   0   0   0   2   2   2   2   0   0   2   0   2   2   2   2   0   2   0   2   0   0   2   2   0   0   2   2   2   0   2   2   0   2   2   2   0   0   0   0   2   2   0   2   0   0   0   0   2   2   0   2   2   0   0   2   2   2   0   0   2   2   2   2   0   2   2   0   2
 MK-2-9                 2   0   0   0   0   0   2   2   0   2   2   2   2   0   0   2   2   0   0   2   2   2   0   0   2   2   0   0   2   2   0   2   2   0   0   0   0   2   2   2   0   2   0   0   2   0   2   0   0   0   2   2   2   2   2   2   2   2   0   0   0   0   2   0   2   2   0   2   2   0   2   2   2   0   2   0   0   2   0   2   2   0   2   2   0   2   2   0   0   2   2   2   2   0   0   0   0   0   2   0   2   0   2   0   2   0   0   0   0   0   0   0   0   0   2   0   2   2   2   2   0   0   0   0   2   0   2   2   2   2   2   0   0   2   0   2   2   2   2   0   0   2   0   2   2   2   2   0   2   0   2   0   0   2   2   0   0   2   2   2   0   2   2   0   2   0   2   0   2   2   2   2   2   0   2   2   0   0   0   2   2   0   2   2   0   2   2   2   0   0   0   2   0   2   2   0   2   2   0   2
 MK-2-10                2   0   2   2   0   0   2   2   0   2   2   2   2   0   0   2   2   0   0   2   2   2   0   0   2   2   0   2   2   2   0   2   2   0   0   0   0   2   2   0   0   0   0   0   2   0   2   0   0   0   2   2   2   2   2   2   2   2   0   0   0   0   0   0   0   2   0   2   2   0   2   0   2   0   2   0   0   2   0   2   0   0   2   2   0   2   2   0   0   0   2   2   0   0   0   0   0   0   2   0   2   0   2   0   2   0   0   0   0   0   0   0   0   2   2   0   2   2   2   2   0   0   2   0   2   0   2   2   2   0   2   0   0   2   0   2   2   2   2   0   0   2   0   2   0   2   2   0   2   0   2   0   0   0   2   0   0   2   2   2   0   0   2   0   2   2   2   0   0   0   2   2   2   0   2   0   0   0   0   0   2   0   0   0   0   2   2   2   2   0   0   2   0   2   2   0   2   2   2   2
 MK-2-11                2   0   2   0   0   0   2   2   0   2   2   2   2   0   0   2   2   0   0   2   2   2   0   0   0   2   0   2   2   0   0   2   2   0   2   0   0   2   2   0   0   0   2   0   2   0   2   0   0   0   2   2   2   2   2   2   2   2   0   0   0   0   0   0   0   0   2   2   2   0   0   0   2   0   2   0   0   2   0   2   0   0   0   2   0   2   2   0   0   0   2   0   0   0   0   0   0   2   2   0   0   0   2   0   2   0   0   0   0   0   0   0   0   2   2   0   2   2   0   2   0   0   2   0   2   2   0   2   2   0   2   0   0   2   0   2   2   2   2   0   0   2   0   2   0   2   2   0   2   0   2   2   0   0   2   0   0   2   2   0   0   0   2   2   2   2   2   0   0   0   0   2   2   0   2   0   0   0   0   0   2   0   0   0   0   2   2   2   2   0   0   2   0   2   2   2   0   2   0   2
 MK-2-12                2   0   0   0   0   0   2   0   0   2   2   2   2   0   0   2   2   0   2   2   2   2   0   0   0   2   0   2   2   0   0   2   2   0   2   0   0   2   2   0   0   0   2   0   0   2   2   0   0   0   2   0   2   2   2   2   2   2   0   0   0   0   0   0   0   0   0   2   2   0   0   0   2   0   2   0   0   2   0   2   0   0   0   2   0   2   2   0   0   0   0   2   0   0   0   0   0   2   0   0   0   0   0   0   0   0   0   0   0   0   0   0   0   2   2   0   2   0   0   2   0   0   2   0   2   2   0   0   2   0   2   0   0   0   0   2   2   2   2   0   0   2   0   2   0   0   2   0   2   0   2   2   0   0   2   0   0   2   2   0   0   0   2   2   2   2   2   0   0   0   0   2   2   0   2   0   0   0   0   0   2   0   0   0   0   2   2   2   0   0   0   2   0   0   0   2   0   0   0   2
 MK-2-13                2   0   0   0   0   0   2   0   0   2   2   2   0   0   0   2   2   0   0   2   2   2   0   0   0   2   2   2   2   0   2   2   2   0   2   0   0   2   0   0   0   0   2   0   2   2   2   0   0   0   2   0   2   2   0   2   2   2   2   0   0   0   0   0   0   0   0   2   2   2   0   0   2   0   2   0   0   0   0   2   2   0   0   2   0   2   2   0   0   0   0   2   0   0   2   0   0   2   0   0   0   0   0   0   0   0   0   0   0   0   0   0   0   2   2   0   2   0   0   2   0   0   0   0   0   2   0   0   2   0   2   0   0   0   0   2   2   2   2   0   0   2   0   2   0   0   2   0   2   0   2   2   0   0   2   0   0   2   2   0   0   0   2   2   2   2   2   0   0   0   0   2   2   0   2   0   0   0   2   0   0   0   0   0   0   2   0   2   0   0   0   2   0   0   0   2   2   2   0   2
 MK-2-14                2   0   0   0   0   2   2   0   0   2   2   2   0   0   0   0   2   0   0   2   2   2   2   0   2   2   2   2   2   0   2   2   2   0   2   0   0   2   0   0   0   0   2   0   2   2   2   2   0   0   2   0   2   2   0   2   2   2   2   0   0   0   0   0   0   0   0   0   2   0   0   0   2   0   2   0   0   0   0   2   2   2   0   0   0   0   2   0   0   0   0   2   0   0   2   0   0   2   0   0   0   0   0   0   0   0   0   0   0   0   0   0   2   2   0   0   2   2   0   2   0   0   0   0   0   2   0   0   2   0   2   0   2   2   0   2   2   0   2   0   2   2   0   2   0   0   2   0   2   0   0   0   2   0   2   0   0   2   2   0   0   0   2   2   0   0   0   0   0   0   0   2   2   0   2   0   0   0   0   0   0   0   0   0   0   2   0   2   0   0   0   2   0   0   0   2   2   2   2   2
 MK-2-15                2   0   0   0   0   2   2   0   0   2   2   2   0   0   0   2   0   2   0   2   2   2   2   0   2   2   2   2   2   0   2   2   2   0   2   0   2   2   0   0   0   0   0   0   2   2   2   2   0   2   2   0   2   2   0   2   2   2   0   0   0   2   0   0   0   0   0   0   2   0   0   0   2   0   2   0   0   0   0   2   2   2   0   0   0   0   2   0   0   0   0   2   0   0   2   0   0   2   2   2   0   0   0   0   0   0   0   0   0   0   0   0   2   2   0   0   2   2   0   2   0   0   0   0   0   2   0   0   2   0   0   0   2   2   0   2   2   0   2   0   2   2   0   2   0   0   2   0   2   0   0   0   2   0   2   0   0   0   0   2   0   0   2   2   0   0   0   0   0   0   0   2   2   0   2   0   0   0   0   0   0   0   0   0   0   2   0   2   0   0   0   2   0   2   0   2   2   2   2   2
 MK-2-16                2   0   0   0   0   2   2   0   0   2   2   2   0   0   0   2   0   2   0   2   2   2   2   0   0   2   2   2   2   0   2   2   2   0   2   0   2   2   0   0   0   0   0   0   2   2   2   2   0   2   2   0   2   2   0   2   2   2   0   0   0   2   0   0   0   0   0   0   2   0   0   0   2   0   2   0   0   0   0   2   2   2   0   0   0   0   2   0   0   0   0   2   0   0   2   0   0   2   2   2   0   0   2   0   0   2   0   0   0   2   0   0   0   2   0   0   2   2   0   2   0   0   0   0   0   2   0   0   2   0   0   0   2   2   0   2   2   0   0   0   2   0   0   2   0   0   2   0   2   0   0   0   2   0   2   0   0   0   0   2   0   0   2   2   0   0   0   0   0   0   0   2   2   0   0   2   0   0   0   0   0   0   0   0   0   2   0   2   0   0   0   2   0   2   0   2   2   0   2   2
 MK-3-1                 0   0   0   0   2   0   2   0   2   2   2   0   0   2   2   2   0   0   0   2   2   0   0   0   2   2   0   0   0   2   0   0   0   0   0   0   0   0   2   0   0   0   2   0   0   2   0   2   2   0   0   0   0   2   2   0   0   0   2   0   2   2   0   0   0   0   0   0   0   2   0   2   0   0   2   0   0   2   0   2   0   2   0   0   0   2   0   0   0   2   2   2   0   2   2   0   2   2   2   2   0   0   2   2   0   2   0   0   2   0   0   2   0   2   2   2   0   0   0   0   0   2   2   0   0   2   2   0   2   2   2   0   2   2   0   2   2   2   2   2   0   0   2   2   0   0   2   2   0   0   0   2   2   0   0   2   2   0   0   2   2   0   0   0   0   0   0   0   0   0   2   2   2   2   0   2   0   2   0   0   2   0   0   0   2   0   2   2   0   2   0   2   2   2   0   2   2   2   0   2
 MK-3-2                 0   0   0   0   2   0   2   0   2   2   2   0   0   2   2   2   0   0   2   2   2   0   0   2   0   2   0   2   0   2   2   0   2   0   0   0   0   0   2   0   0   0   2   0   0   2   2   2   2   0   0   0   0   2   2   0   0   0   2   0   2   2   2   0   0   2   0   0   2   2   0   2   0   0   2   0   0   2   0   2   2   2   0   0   0   2   0   0   0   2   0   2   0   2   2   0   2   2   0   2   0   0   2   2   0   2   0   0   2   0   0   2   2   0   2   0   0   0   0   0   2   2   2   0   0   2   2   0   2   2   2   0   0   2   2   2   2   2   2   2   0   0   2   2   0   0   2   2   0   0   2   0   2   0   0   2   2   0   2   2   2   0   0   0   0   2   0   0   0   0   2   2   2   2   0   2   0   2   2   0   2   0   0   0   2   0   2   2   0   2   0   2   2   2   0   2   2   0   0   2
 MK-3-3                 0   0   0   0   2   0   2   0   2   2   2   0   0   2   2   2   0   0   2   2   2   0   0   2   0   2   0   2   0   2   2   0   2   2   0   0   0   0   2   0   0   0   2   0   0   2   2   2   2   0   0   0   0   2   2   0   0   0   2   2   2   2   2   0   0   2   2   0   2   2   0   2   2   0   2   0   0   2   2   2   0   2   0   0   0   2   2   2   0   2   0   0   0   2   2   0   2   2   0   2   0   0   2   2   0   2   0   0   2   0   0   2   2   0   2   0   2   0   0   0   2   0   0   0   0   2   2   0   2   2   2   0   0   2   2   2   2   2   2   2   0   0   2   2   0   0   2   2   0   0   2   0   2   0   0   2   2   0   0   2   2   0   0   0   0   2   2   0   0   0   2   2   2   2   0   2   0   0   2   0   2   0   0   0   2   0   2   2   0   2   0   2   2   0   0   2   2   0   0   2
 MK-3-4                 0   0   0   0   0   0   2   0   2   2   2   0   0   2   2   2   0   0   2   2   2   0   0   2   0   2   0   0   0   2   2   0   2   2   0   0   0   0   2   0   0   0   2   0   0   2   0   2   2   0   0   2   0   2   2   0   0   0   2   2   2   2   2   0   0   2   2   0   2   2   0   2   2   0   2   0   0   2   2   2   0   0   0   0   2   2   2   2   0   2   0   0   0   2   2   0   2   2   0   2   0   0   2   2   0   2   0   0   2   0   0   2   0   0   2   2   2   0   0   0   2   0   0   0   2   2   2   0   2   2   2   0   0   2   2   2   2   2   2   2   0   0   2   2   0   2   2   2   0   0   2   0   2   0   0   2   2   0   0   2   2   0   2   0   0   2   2   0   0   0   2   2   2   2   2   2   0   0   2   0   2   0   0   2   2   0   2   2   0   2   0   2   2   2   0   2   0   0   0   2
 MK-3-5                 2   0   0   0   0   0   2   0   2   2   2   0   0   0   2   2   2   0   2   2   0   0   0   2   0   2   0   0   0   2   2   0   0   2   0   0   2   0   2   0   2   0   2   0   0   2   0   2   2   0   2   2   0   2   2   0   0   0   2   0   2   2   2   0   0   2   2   0   2   2   0   2   2   0   2   0   0   0   2   2   0   0   0   0   2   2   2   2   0   2   2   0   0   0   2   0   2   2   0   2   0   0   2   2   0   2   0   2   2   0   0   2   0   0   2   2   2   0   0   0   0   2   0   2   2   2   2   0   2   2   2   2   0   2   2   2   2   0   0   2   0   0   2   2   2   2   2   2   0   0   2   0   2   0   2   2   2   0   0   2   2   0   2   0   0   2   2   0   0   0   2   2   2   2   2   2   0   0   2   0   2   0   0   0   2   2   0   2   0   0   0   2   2   2   0   2   0   0   0   2
 MK-3-6                 2   0   2   0   0   2   2   2   2   2   0   0   0   0   2   2   2   0   2   2   0   0   0   2   0   2   0   0   0   2   2   0   0   2   0   2   2   0   0   0   2   0   2   0   0   2   0   2   2   0   2   0   0   2   2   0   0   0   2   0   2   2   2   0   0   2   2   0   2   2   0   2   2   0   2   0   0   2   2   2   0   0   0   0   2   0   0   2   0   2   2   0   0   0   0   0   2   0   0   2   2   0   2   2   0   2   0   2   2   0   0   2   0   2   2   2   2   0   0   0   0   2   0   2   2   2   2   0   2   2   2   2   0   2   2   2   0   0   0   2   0   0   2   2   2   2   0   2   0   0   2   0   2   0   2   2   2   0   0   2   2   0   0   0   0   2   2   0   2   0   2   2   2   2   2   2   0   0   2   0   2   0   0   0   2   2   0   2   0   0   0   2   2   2   0   2   0   0   0   2
 MK-3-7                 2   0   2   0   0   2   0   2   2   2   0   0   0   0   0   2   2   0   2   2   2   0   0   2   0   2   0   0   0   2   2   0   0   0   0   2   0   0   0   0   2   0   2   0   0   2   0   2   2   0   2   0   0   2   2   0   0   0   2   0   2   0   2   0   0   2   2   0   2   2   0   2   2   2   2   0   0   2   2   2   0   0   0   0   2   0   0   2   2   2   2   0   2   0   2   0   2   0   0   2   2   0   2   2   0   2   0   2   2   0   0   2   2   2   0   2   2   0   0   0   0   2   0   2   2   2   2   0   2   2   2   2   0   2   2   2   0   0   0   2   0   0   2   0   2   2   0   2   0   0   2   0   2   0   2   2   2   0   0   0   2   0   0   2   0   2   2   0   2   0   2   2   2   2   2   2   2   0   2   0   2   0   0   0   2   2   0   2   0   0   0   2   2   2   0   0   0   0   0   0
 MK-3-8                 2   0   2   0   0   0   0   2   2   2   0   0   0   0   0   2   2   0   2   2   2   0   0   2   0   2   0   2   2   2   2   0   0   0   0   2   0   2   0   2   2   0   2   0   0   2   0   2   2   0   2   0   0   2   2   0   2   0   0   0   2   0   2   0   0   2   2   0   2   2   2   2   2   2   2   0   0   2   2   2   0   0   0   0   2   0   0   2   2   2   2   0   0   0   0   0   2   0   0   0   2   0   2   2   0   2   0   2   2   0   0   2   2   2   0   2   2   0   0   0   2   2   0   2   2   2   2   0   2   2   2   2   0   2   2   2   0   0   0   2   0   0   2   0   2   2   0   2   0   0   2   0   2   0   2   2   0   0   0   0   2   0   0   2   0   2   2   0   2   2   0   0   2   2   2   2   2   0   2   0   2   0   0   0   2   2   2   2   0   0   0   2   2   0   0   0   0   0   0   0
 MK-3-9                 2   0   0   0   0   0   0   0   2   2   0   0   2   0   0   2   2   0   0   2   0   0   0   2   0   2   0   2   2   2   2   0   0   0   0   0   0   2   0   2   2   0   2   0   0   2   2   2   0   0   2   0   0   2   2   0   2   0   0   0   2   0   2   0   0   2   2   0   2   2   0   2   2   2   2   0   0   0   2   0   0   0   2   0   2   0   0   2   2   2   0   0   0   0   0   0   2   0   0   0   2   0   2   0   0   2   0   2   2   0   0   2   2   2   0   2   2   0   0   0   2   2   0   2   2   2   2   0   2   2   2   2   0   2   2   2   0   0   0   2   0   0   0   0   2   0   0   0   0   0   2   0   2   0   0   2   0   0   0   0   2   0   0   2   0   2   2   0   2   2   0   0   2   0   2   2   0   0   2   0   2   0   0   0   2   2   2   2   0   0   0   2   2   0   0   0   0   0   0   0
 MK-3-10                2   0   0   2   0   0   0   0   2   2   0   0   2   0   0   2   0   0   0   2   0   0   0   0   0   2   0   2   2   2   2   0   0   0   0   0   0   2   0   2   2   0   2   0   0   2   0   2   0   0   2   0   2   2   2   0   2   0   0   2   2   0   2   0   0   2   2   0   2   2   0   2   2   0   2   0   0   0   2   0   0   0   2   0   2   0   0   2   2   2   0   0   0   0   0   0   2   2   0   0   2   0   2   0   0   2   0   2   2   0   0   2   2   0   0   2   2   0   0   0   2   2   0   2   2   2   2   0   2   2   2   2   0   2   2   2   0   0   0   2   0   0   0   0   2   0   0   0   0   0   2   0   2   0   0   2   0   0   0   0   0   0   0   2   0   2   2   0   2   2   0   0   2   0   2   0   0   2   2   0   2   0   0   0   2   0   2   2   0   0   0   0   2   0   0   0   2   0   0   0
 MK-3-11                2   0   0   2   0   0   0   0   2   2   0   0   2   0   0   2   0   0   0   2   0   0   0   0   0   2   0   2   2   2   2   0   0   0   2   0   0   2   0   2   2   0   2   0   0   2   0   0   0   0   2   0   2   2   2   0   2   0   0   2   0   2   2   0   0   2   2   0   2   2   0   2   2   0   2   0   0   0   2   0   0   0   2   0   2   0   0   0   2   2   2   0   0   0   0   0   0   2   2   0   2   0   2   0   0   2   0   2   2   0   0   2   2   0   0   0   2   0   0   0   2   2   0   0   2   2   2   0   2   2   0   2   0   2   2   2   0   0   2   2   0   0   0   0   2   0   0   0   0   0   2   0   2   0   0   2   0   0   0   0   0   0   0   2   0   2   2   0   2   0   2   2   2   0   0   0   0   2   2   0   0   2   0   0   2   0   2   2   0   0   0   0   2   0   0   0   0   0   0   0
 MK-3-12                0   0   0   2   0   0   0   0   2   2   2   0   2   0   0   2   0   0   0   2   0   0   0   2   0   2   0   2   2   2   0   2   0   0   2   0   0   2   0   2   2   0   2   0   2   2   0   0   0   0   2   2   2   2   2   0   2   0   0   2   2   0   2   0   0   2   2   0   2   0   0   2   2   0   2   0   0   0   2   0   0   0   2   0   2   0   0   0   2   2   2   0   0   0   0   0   0   2   2   0   0   0   2   0   0   0   0   2   0   2   0   2   2   0   2   0   2   0   0   2   2   2   0   0   2   2   2   0   2   2   2   2   2   2   2   2   0   0   0   2   2   0   2   0   2   0   0   0   0   0   0   0   2   0   0   0   0   0   2   0   0   0   2   2   0   2   2   2   2   0   2   0   2   0   0   0   0   2   2   0   0   2   0   0   2   0   2   2   0   0   0   0   2   0   2   2   0   0   0   0
 MK-3-13                0   0   0   0   2   0   0   0   2   2   2   0   2   0   0   2   2   0   2   2   0   0   0   2   0   2   0   2   0   2   0   2   2   0   2   0   0   2   0   2   2   0   2   0   0   2   0   0   0   0   2   2   2   2   2   0   2   0   0   2   2   0   2   0   0   2   2   0   2   0   0   2   2   0   2   0   0   0   2   0   0   0   2   0   2   0   0   0   2   2   2   0   0   0   0   0   0   2   2   0   0   2   2   0   0   0   0   2   0   2   2   2   2   0   2   0   2   0   0   2   2   2   0   0   2   2   2   0   0   2   0   2   2   2   2   2   2   0   0   0   2   0   2   0   2   0   0   0   0   0   0   0   2   0   0   0   0   0   2   0   0   0   2   2   0   2   2   2   2   0   2   0   2   0   0   0   0   2   2   0   0   2   0   0   2   0   2   2   2   0   0   0   2   0   2   2   0   2   2   0
 MK-3-14                0   0   0   2   2   0   0   0   2   2   2   0   2   0   0   2   2   0   2   2   0   0   0   2   0   2   0   2   0   2   0   2   2   0   2   0   0   2   0   2   2   0   2   0   0   2   0   0   0   2   2   2   2   2   2   0   2   0   0   2   2   0   2   0   0   2   2   0   2   0   0   2   2   2   2   0   0   0   2   0   0   0   2   0   2   0   0   0   2   2   2   0   2   0   0   0   0   2   2   0   0   2   2   0   0   2   0   2   0   0   2   2   2   0   2   0   2   0   0   2   2   2   0   2   2   2   2   0   0   2   0   2   2   2   2   2   2   0   0   0   2   0   2   0   2   0   2   0   0   0   0   0   2   0   0   0   0   0   2   0   0   2   2   2   0   2   2   2   2   0   0   0   0   0   0   0   2   2   2   0   0   2   0   0   2   0   2   2   2   0   0   0   2   0   2   2   0   2   2   0
 MK-3-15                0   0   2   2   2   0   0   0   2   2   0   0   2   0   0   2   2   2   2   2   0   0   0   2   0   2   0   2   0   2   0   2   0   0   2   0   0   2   0   2   2   0   2   0   0   2   0   0   0   2   2   2   2   2   2   0   2   0   0   2   0   0   2   0   0   2   2   0   2   0   0   0   2   2   0   2   0   0   2   2   0   0   2   0   2   0   0   0   2   2   0   0   2   0   0   0   0   2   2   0   0   2   2   0   0   2   2   2   0   0   0   2   2   0   2   2   2   0   0   2   2   2   2   2   2   2   2   2   0   2   2   2   2   2   2   2   2   0   0   0   2   0   2   0   2   0   2   0   0   2   0   0   2   0   0   0   0   0   2   0   0   2   2   2   0   2   2   2   2   0   2   0   0   0   0   0   2   2   2   0   0   2   0   0   2   0   2   2   2   0   0   0   2   0   2   2   0   2   2   0
 MK-3-16                0   0   2   0   2   0   0   0   2   2   2   0   2   0   0   2   2   2   2   2   2   0   0   2   2   2   0   2   0   2   0   2   0   0   2   0   0   2   0   2   2   0   2   0   0   2   0   0   0   2   2   2   2   2   0   0   2   0   0   2   0   2   2   0   0   2   2   0   2   0   0   0   2   2   0   2   0   0   2   2   0   2   2   0   2   0   2   0   2   2   0   0   2   0   0   0   2   2   0   0   2   2   2   0   0   2   2   2   0   0   0   0   2   2   2   2   2   0   0   2   2   2   2   2   2   2   2   2   0   2   2   2   2   2   2   2   2   2   0   0   2   0   2   2   2   0   2   0   0   2   0   0   2   0   0   0   0   0   2   0   0   2   2   2   0   2   2   2   2   0   2   0   0   0   0   0   2   2   2   0   2   2   0   2   0   0   2   2   2   0   0   0   2   0   2   2   0   2   2   2
 MK-4-1                 0   0   0   2   2   0   0   2   0   2   2   2   2   2   2   2   0   2   0   0   2   2   2   2   2   0   2   0   0   2   2   2   0   0   0   2   2   2   2   0   0   0   0   0   0   0   0   0   2   2   2   0   0   0   0   2   2   0   2   0   0   2   2   0   0   0   2   2   2   0   2   2   2   0   2   0   2   0   0   0   0   0   0   0   0   2   0   2   2   2   2   0   0   0   2   0   2   0   0   2   0   0   0   0   2   2   0   0   2   2   2   0   0   2   2   2   2   0   2   0   2   0   2   0   0   0   2   2   0   0   0   0   2   2   2   2   2   2   0   2   2   0   2   2   2   0   2   2   0   2   0   0   2   0   0   2   2   2   2   0   0   0   2   2   2   0   0   2   0   2   2   0   2   0   0   0   0   2   2   0   0   2   0   2   2   2   0   0   2   2   2   0   2   2   2   2   0   2   2   0
 MK-4-2                 0   0   0   2   0   0   0   2   0   0   2   2   2   2   2   2   0   2   0   0   2   2   2   0   2   0   2   0   2   2   2   0   0   2   0   2   2   2   2   0   0   0   0   0   0   0   2   0   2   0   2   0   0   0   0   2   2   0   2   0   0   2   2   0   0   0   2   0   2   0   2   2   2   0   2   0   2   0   0   0   0   0   0   0   0   2   0   2   2   2   2   0   0   0   2   0   2   0   0   2   0   0   0   0   2   2   0   0   2   2   2   0   0   2   2   2   2   0   0   0   2   0   2   2   2   0   2   0   0   2   0   0   2   2   2   2   2   0   0   2   2   0   2   2   2   0   2   2   0   2   0   0   2   0   0   2   2   2   2   0   2   0   2   2   2   0   0   2   0   2   2   0   2   0   0   0   0   2   2   0   0   2   2   2   2   2   0   0   2   2   2   0   2   2   2   2   2   2   2   0
 MK-4-3                 0   0   0   2   0   0   0   0   0   0   2   2   2   2   2   2   0   2   2   0   2   2   2   0   2   0   2   0   2   2   2   0   0   2   0   2   2   2   2   0   0   0   0   0   0   0   2   2   2   0   0   0   0   2   0   2   2   0   2   0   0   2   2   0   0   0   2   0   2   2   0   2   2   0   2   0   2   0   0   0   2   0   0   0   0   2   0   2   2   0   2   0   0   0   0   0   2   0   0   2   0   0   0   0   2   2   0   2   2   2   2   0   0   0   2   2   2   0   0   0   2   0   2   2   2   0   2   0   2   0   0   0   2   2   2   2   2   0   2   0   2   0   2   2   2   0   2   2   0   2   0   0   2   0   0   2   2   0   2   0   2   0   2   2   0   0   0   2   0   2   0   0   2   0   0   2   0   2   2   0   0   2   2   2   0   2   0   0   2   2   2   0   2   2   2   2   2   2   2   0
 MK-4-4                 0   0   0   2   0   0   0   0   0   0   2   2   2   2   2   2   0   2   2   0   2   2   0   0   0   0   2   0   2   2   2   0   0   2   0   2   0   2   0   0   0   0   0   0   0   0   2   2   2   0   0   0   0   2   0   0   2   0   2   0   0   2   2   0   0   0   2   0   2   2   0   2   2   0   0   0   0   0   0   0   2   0   0   0   0   2   0   0   0   0   2   0   0   0   0   0   2   0   0   0   0   0   0   0   2   2   0   2   2   2   0   0   0   0   2   2   2   0   2   0   2   0   2   2   2   0   2   0   2   0   0   0   2   2   2   2   2   0   2   0   2   0   2   2   2   0   2   2   0   2   0   0   2   0   2   2   0   0   2   0   2   0   2   2   2   0   0   2   0   2   0   0   2   0   0   2   0   2   2   0   0   2   2   2   0   2   0   0   2   2   2   0   2   2   0   2   2   2   2   0
 MK-4-5                 0   2   2   2   0   0   0   0   0   0   2   2   2   0   2   2   0   0   2   0   2   2   0   0   2   0   2   0   2   2   2   0   0   2   0   2   0   2   0   0   0   0   0   0   0   0   0   2   2   0   0   0   0   0   0   0   2   0   0   0   0   0   2   0   0   0   0   0   2   2   0   2   2   0   2   0   0   0   0   0   2   0   0   0   0   2   0   0   0   0   2   2   0   0   0   0   2   0   0   0   0   0   2   0   2   2   0   0   2   0   0   0   0   0   2   2   2   0   2   0   0   0   2   2   2   0   2   2   2   0   0   0   2   2   2   2   2   0   2   2   2   0   2   2   2   2   2   2   2   2   0   0   2   0   2   0   0   0   2   0   2   0   0   2   2   0   0   2   0   2   0   0   2   0   0   2   0   2   2   0   0   2   2   0   0   2   0   0   2   2   2   0   2   2   2   2   2   2   2   0
 MK-4-6                 0   2   2   2   0   0   0   2   0   0   0   2   2   0   2   2   2   0   2   2   2   2   0   0   2   2   2   0   2   2   2   0   0   2   0   2   2   2   0   0   0   0   0   0   2   0   0   2   2   0   0   0   0   0   0   0   2   0   0   2   0   0   2   0   0   0   2   0   2   2   0   2   2   0   0   0   0   0   0   0   2   0   0   0   2   2   0   0   0   0   2   2   0   0   0   0   2   0   0   0   0   0   2   0   2   0   0   0   2   0   0   0   0   0   2   2   2   0   2   0   0   0   2   2   2   0   2   2   2   0   0   0   2   2   2   2   2   0   2   2   2   0   2   2   0   2   0   2   2   2   2   0   2   0   2   0   0   0   2   0   2   0   0   2   2   0   0   2   0   2   0   0   2   0   0   2   0   2   2   0   0   2   2   0   0   2   0   0   2   2   0   2   2   2   2   0   0   2   2   0
 MK-4-7                 0   2   2   2   0   0   0   2   0   2   0   0   0   0   2   2   2   0   2   2   2   2   2   0   2   2   2   0   2   2   2   2   0   2   0   0   2   2   0   0   0   0   0   0   0   0   0   2   2   0   0   2   0   0   0   0   0   0   0   2   0   0   2   0   0   0   0   0   2   2   0   0   2   0   0   0   0   0   0   0   2   2   0   0   2   0   0   0   0   0   2   2   0   0   0   0   2   0   0   0   0   0   2   0   2   0   0   0   2   0   0   0   0   0   2   2   2   0   2   0   0   0   2   0   2   0   2   2   2   0   0   0   2   2   2   2   2   0   2   2   2   2   2   2   0   2   0   2   2   0   2   0   2   0   2   0   0   0   2   0   2   0   2   2   2   0   0   2   0   2   0   2   2   0   2   0   0   2   2   0   0   2   2   0   0   0   0   0   2   2   0   2   0   2   2   0   0   2   2   0
 MK-4-8                 0   2   2   2   0   0   0   2   0   2   0   0   0   0   2   2   2   0   2   2   2   2   0   0   2   2   2   0   2   2   2   2   0   2   0   0   2   2   0   0   0   0   0   0   0   0   0   2   2   0   0   2   0   0   2   0   0   0   0   0   0   0   2   0   0   0   0   0   2   2   0   0   0   0   0   0   0   0   0   0   0   2   0   0   2   2   0   0   0   0   2   2   0   0   0   0   2   0   0   0   0   0   2   0   2   0   0   0   2   0   0   0   0   0   2   2   2   0   2   0   0   0   2   0   2   0   2   2   2   2   0   0   2   2   2   2   2   0   2   0   2   2   2   2   0   2   0   0   2   0   2   0   2   0   2   0   0   0   0   0   0   0   2   2   2   0   0   2   0   2   0   2   2   0   2   0   0   2   2   0   0   2   2   0   0   0   0   0   2   2   0   2   0   2   2   0   0   2   2   0
 MK-4-9                 0   0   2   2   0   0   0   2   0   2   0   0   0   0   2   2   2   0   0   2   2   2   0   0   2   2   2   0   2   2   2   2   0   2   0   0   2   2   0   0   0   0   0   0   0   0   0   0   2   0   2   2   0   0   2   0   0   0   2   2   0   0   2   2   0   0   0   0   2   2   0   0   0   0   0   0   0   0   0   0   0   0   0   0   0   2   0   0   0   0   2   2   0   0   0   0   2   0   0   0   2   0   2   0   2   2   0   0   2   0   0   0   0   0   2   0   2   0   2   0   0   2   2   2   2   0   2   2   2   2   0   0   2   2   0   2   2   0   2   0   2   2   2   2   0   2   0   0   2   0   2   0   2   0   0   0   0   0   0   0   0   0   2   0   2   0   2   2   0   2   0   2   2   0   2   0   0   0   2   0   0   2   0   0   2   0   0   0   0   2   0   2   0   2   2   0   0   2   2   0
 MK-4-10                0   0   2   2   0   0   0   2   0   2   0   0   0   0   2   2   2   0   0   2   0   2   0   0   2   2   0   0   2   2   2   2   0   2   0   0   2   2   0   0   0   0   0   0   0   0   0   0   2   0   2   2   0   0   0   0   0   0   2   2   0   0   2   2   0   0   0   2   2   2   0   0   0   0   0   0   0   0   0   0   0   0   0   0   0   2   0   0   0   2   2   2   0   0   0   0   2   0   0   0   2   0   2   0   2   2   0   0   2   0   0   0   0   0   2   0   2   0   2   0   0   2   2   2   2   0   2   2   2   2   0   0   2   2   0   2   2   0   2   0   2   2   2   2   0   2   0   0   2   0   2   2   2   0   0   2   0   0   0   2   2   0   2   0   2   0   2   2   2   2   0   2   2   0   2   0   0   0   2   0   0   2   0   0   2   0   0   0   0   0   0   2   0   2   2   0   0   2   2   0
 MK-4-11                0   0   2   2   0   0   0   2   0   2   0   0   0   0   2   2   2   0   0   2   0   2   2   0   2   2   0   0   2   2   0   2   0   2   0   0   2   2   0   0   0   0   0   0   0   2   0   0   2   0   2   2   0   2   2   0   0   0   2   2   0   0   2   2   0   0   0   2   2   2   2   0   0   0   0   0   0   0   0   0   0   0   0   0   0   2   0   0   0   2   2   2   0   0   0   0   2   0   0   0   2   0   2   0   2   2   0   0   2   0   0   0   0   0   2   0   2   0   2   0   0   2   2   2   2   2   2   2   2   2   0   0   2   2   2   2   0   0   0   0   2   2   2   2   0   2   0   0   2   0   2   2   2   0   0   2   0   0   0   2   2   0   0   0   2   0   2   2   2   2   0   2   2   0   2   0   0   0   2   0   0   2   0   0   2   0   0   0   0   0   0   2   2   2   0   0   0   2   0   0
 MK-4-12                0   0   2   2   0   2   0   2   0   0   0   0   0   0   2   2   2   0   0   2   0   0   0   0   2   2   0   0   2   2   0   2   0   2   2   0   2   2   0   0   0   0   0   0   0   2   0   0   0   0   2   2   0   2   2   0   0   0   2   2   0   0   2   2   0   0   0   2   2   2   2   0   0   0   0   0   0   0   0   0   0   0   0   0   0   2   0   0   0   2   2   2   0   0   0   0   2   2   0   0   2   0   2   0   0   2   0   0   2   0   0   0   0   0   2   0   2   0   2   0   0   2   2   2   2   2   2   2   2   2   0   0   2   2   2   2   0   0   0   0   2   2   2   2   2   2   0   0   2   2   2   2   2   0   2   2   0   0   0   2   2   0   0   0   2   0   2   2   2   2   2   2   2   0   2   0   0   0   0   0   0   2   0   0   2   0   0   0   0   0   0   2   2   2   0   0   0   0   0   0
 MK-4-13                0   0   2   0   0   2   0   2   0   0   0   0   0   0   2   2   0   0   2   2   0   0   0   2   2   2   0   0   2   2   0   2   0   2   2   0   2   2   0   0   0   0   0   2   0   2   0   0   0   0   0   2   0   2   2   0   0   0   2   2   0   0   2   2   0   0   0   2   2   2   2   2   0   0   0   0   0   0   0   0   0   0   0   0   0   2   0   0   2   2   2   2   0   0   0   2   2   2   0   2   2   0   2   0   0   2   0   0   2   0   0   0   0   0   2   0   0   0   2   0   0   2   0   2   2   2   2   2   2   0   0   0   2   2   0   2   0   0   0   0   2   2   0   2   2   2   0   0   0   2   2   2   2   0   2   2   0   0   0   2   2   0   0   0   2   0   2   2   2   2   2   2   2   0   2   0   0   2   0   0   0   2   0   0   2   0   0   0   0   0   2   2   2   2   0   0   0   0   0   0
 MK-4-14                0   0   2   0   0   0   2   2   0   0   0   0   0   2   2   2   0   0   2   0   0   0   0   2   2   2   0   0   2   2   0   2   0   2   2   0   2   2   0   0   0   0   0   2   0   2   2   0   0   0   0   2   0   2   2   0   0   0   2   2   0   0   2   2   0   0   0   0   2   2   2   2   0   2   0   0   0   0   0   0   0   0   0   0   0   2   0   0   2   2   2   2   0   0   2   2   2   0   0   2   2   0   2   0   0   2   0   0   0   0   0   0   0   0   2   2   0   0   2   0   0   2   0   2   2   2   2   2   2   0   0   0   2   2   0   2   0   0   0   0   2   2   0   2   2   0   0   0   0   2   2   0   2   0   2   2   0   0   0   2   2   0   0   0   2   0   2   2   2   2   2   2   2   0   2   0   2   0   0   0   2   2   0   0   2   0   0   0   0   0   2   2   2   2   2   0   0   0   0   2
 MK-4-15                0   0   2   2   2   0   2   2   2   0   0   0   0   2   2   2   0   0   0   0   0   0   0   2   0   2   0   0   2   2   0   2   0   2   2   0   2   2   0   0   0   0   0   2   0   2   2   0   0   0   0   2   2   2   2   0   0   0   2   2   0   0   2   2   0   0   0   0   0   0   2   2   0   2   0   0   2   0   0   0   0   0   0   0   0   2   0   0   2   2   2   0   0   0   2   2   2   0   0   2   2   0   2   0   0   2   0   0   0   0   0   0   0   0   2   2   0   0   2   0   2   2   0   2   2   0   2   2   0   0   0   0   2   2   0   2   0   0   0   0   2   2   0   2   2   0   0   0   0   2   2   0   2   0   2   2   0   0   0   2   2   0   0   0   2   0   2   2   2   2   2   2   2   0   2   0   2   0   0   0   2   2   0   2   2   0   0   0   0   0   2   2   2   2   2   0   0   0   0   2
 MK-4-16                2   0   0   2   2   0   2   2   2   0   0   0   0   2   2   0   0   0   0   2   0   0   0   2   0   2   0   0   2   2   0   2   0   2   2   0   2   2   0   0   0   0   0   2   0   2   2   0   0   0   0   2   2   2   2   0   0   0   2   2   0   0   2   2   0   0   0   0   0   0   2   2   0   2   0   0   2   0   0   0   0   0   0   0   0   2   0   0   2   2   0   0   0   0   0   2   2   2   0   0   2   0   2   0   0   2   0   0   0   0   0   0   2   0   2   2   0   0   0   0   2   2   0   2   0   0   2   2   0   0   2   2   2   2   0   2   0   0   0   0   2   2   0   2   2   0   2   0   0   2   2   0   2   0   2   2   0   0   0   2   2   0   0   0   0   0   2   2   2   2   2   2   2   0   2   0   2   0   0   0   2   2   0   2   2   0   0   0   0   0   2   2   2   2   2   0   0   0   0   2
 MK-5-1                 2   2   2   0   2   0   2   0   0   2   0   2   0   2   0   0   0   2   0   0   2   0   2   2   0   0   0   2   0   2   0   0   0   0   2   2   0   2   0   2   2   0   2   0   0   0   0   0   2   2   0   0   2   0   0   0   2   0   0   0   2   0   2   0   0   0   2   0   0   2   0   0   2   2   0   0   0   0   2   0   2   0   0   2   2   2   2   2   2   2   2   0   0   2   0   2   2   0   2   0   0   2   0   2   2   0   0   2   0   2   2   0   2   0   2   0   0   0   2   0   0   0   0   2   0   0   0   0   2   2   0   2   0   0   2   2   2   2   2   0   2   0   0   2   2   2   0   0   0   2   0   2   2   0   0   2   0   2   0   2   2   0   2   0   2   0   0   2   2   0   0   0   2   2   0   2   0   2   0   0   0   0   0   0   0   2   2   2   2   0   0   2   2   2   0   2   0   0   0   2
 MK-5-2                 2   2   2   0   2   0   2   0   0   2   0   2   0   2   0   0   0   0   0   0   2   0   2   2   2   0   0   2   0   2   0   0   0   0   2   2   0   2   0   2   2   0   2   2   0   0   0   0   2   2   0   0   2   2   0   0   2   2   0   0   2   0   2   0   0   0   2   0   0   2   0   0   2   2   0   0   0   0   2   0   2   0   0   2   2   2   2   2   0   2   2   0   0   2   0   2   2   0   2   0   2   2   0   2   2   0   0   2   0   2   2   0   2   0   2   0   0   0   2   0   0   0   0   2   0   0   0   0   2   2   0   0   0   0   2   2   2   2   2   0   2   2   0   2   2   2   2   0   0   2   0   2   2   0   0   2   0   2   0   2   2   0   2   0   2   0   0   2   2   0   0   0   2   2   0   2   0   2   0   0   0   0   0   0   0   2   2   2   2   0   0   2   2   2   0   2   0   0   2   2
 MK-5-3                 0   2   2   0   2   0   2   0   0   2   0   2   0   2   2   0   0   0   2   0   2   0   2   2   2   0   2   2   0   2   0   0   0   0   2   2   2   2   0   2   2   0   2   2   0   0   0   0   0   0   0   0   2   2   0   0   2   2   0   0   2   0   2   0   0   0   2   0   0   2   0   0   2   2   0   0   0   0   2   0   2   0   0   2   2   2   2   2   0   2   2   0   0   2   0   2   2   0   2   0   2   2   0   0   2   0   0   2   0   2   2   0   2   0   2   0   0   0   2   0   2   0   0   2   0   0   0   0   2   2   0   0   0   0   2   2   2   2   2   0   0   2   0   2   2   2   2   0   0   2   0   2   2   0   0   2   2   0   0   2   0   0   0   0   2   0   0   0   0   0   0   0   2   2   0   0   0   2   0   0   0   0   2   0   0   2   2   2   2   0   0   2   2   2   0   2   0   0   2   2
 MK-5-4                 0   2   2   0   2   0   2   0   0   2   0   2   0   0   2   0   0   0   2   0   2   0   2   2   0   0   2   2   0   2   0   0   0   0   2   2   2   2   0   2   2   2   2   2   0   0   0   0   0   0   0   0   2   2   0   0   2   2   0   0   2   0   2   0   0   0   2   0   0   2   0   0   2   2   0   2   0   0   2   0   2   0   0   2   2   2   2   2   0   2   2   0   0   2   0   2   2   0   2   0   0   2   0   0   2   0   0   0   0   2   2   2   2   0   2   0   0   0   2   0   2   0   0   2   2   0   0   0   2   2   0   0   0   0   2   2   0   2   2   0   0   2   0   2   2   2   2   0   0   2   0   2   2   0   0   2   2   2   0   2   0   0   0   0   2   0   0   0   0   0   0   0   2   2   0   0   0   2   0   0   0   0   2   0   0   2   2   2   2   0   0   2   0   2   0   0   0   0   0   2
 MK-5-5                 0   2   2   0   2   0   2   0   0   2   0   2   0   0   2   0   0   0   2   0   2   0   2   0   0   0   2   2   0   2   0   0   0   2   2   0   2   2   0   2   2   2   0   2   0   0   0   0   0   0   0   0   2   2   0   0   2   2   0   0   2   0   2   0   0   0   2   0   0   2   0   0   2   0   0   2   0   0   0   2   2   0   0   2   2   2   0   0   2   2   2   0   0   2   0   2   2   0   2   0   0   2   0   2   2   0   0   0   0   2   2   2   2   0   2   0   0   0   2   0   2   0   0   2   2   0   0   0   2   2   0   0   2   0   2   2   0   2   2   0   0   2   0   2   2   2   2   0   0   2   2   2   2   0   0   2   2   2   0   2   0   0   2   2   2   0   0   0   2   0   0   0   2   2   0   0   0   2   0   0   0   2   2   0   2   2   0   2   2   0   0   2   0   2   0   0   0   0   0   2
 MK-5-6                 0   2   2   0   0   0   2   0   0   2   2   2   0   2   2   0   0   0   2   0   2   0   2   0   2   0   2   0   0   2   0   0   0   2   2   0   2   2   0   2   2   2   2   2   2   2   0   0   0   0   0   0   2   2   2   0   2   2   0   0   2   0   2   0   0   0   2   0   0   2   0   2   2   0   0   2   0   0   0   2   2   0   0   2   2   2   0   0   2   2   2   0   0   0   0   2   2   0   0   0   0   2   0   2   2   0   0   0   0   2   2   2   2   0   2   0   0   0   2   0   2   0   0   2   2   0   0   0   2   2   2   0   2   0   2   2   0   2   2   0   0   2   0   0   2   2   2   0   0   2   2   2   2   0   0   2   2   2   0   2   2   0   2   2   2   0   0   0   2   0   0   2   2   2   0   0   0   2   0   2   0   2   2   0   2   0   0   2   2   0   0   2   0   2   0   0   0   0   0   2
 MK-5-7                 0   2   0   0   0   0   2   0   0   2   2   2   0   0   2   0   2   0   2   0   2   0   2   0   2   0   2   0   0   2   0   0   0   2   2   0   2   2   0   2   0   2   2   2   2   2   0   0   0   0   0   0   0   2   2   0   2   2   2   0   2   0   2   0   2   0   2   0   0   2   0   2   2   0   0   2   0   0   0   2   2   0   0   2   2   2   0   2   2   2   2   0   0   2   0   2   2   0   0   0   0   2   0   2   2   0   0   0   0   2   2   2   2   0   2   0   0   0   2   2   2   0   0   2   2   0   0   0   2   2   2   0   2   0   2   2   0   2   2   0   0   2   0   0   2   2   2   0   0   0   2   2   2   0   0   2   2   2   0   2   0   0   2   2   2   0   0   0   2   0   0   0   2   0   0   0   0   2   0   2   0   2   2   0   2   0   0   2   2   0   0   2   0   2   0   0   0   0   0   2
 MK-5-8                 0   2   0   0   0   2   2   0   0   2   2   2   0   0   2   0   2   0   2   0   2   0   2   0   2   0   2   2   0   2   0   0   0   2   2   0   2   2   0   2   0   2   0   2   2   2   0   0   0   0   2   0   0   2   2   0   0   2   2   0   2   0   2   0   2   0   2   0   0   0   0   2   2   0   2   0   0   0   0   2   2   0   0   2   2   2   2   2   2   2   2   0   2   2   0   2   0   0   0   0   0   2   0   2   2   0   0   0   0   2   2   2   2   0   2   0   2   0   2   2   0   0   0   2   2   0   2   0   2   2   2   0   2   0   2   2   0   2   2   0   0   2   0   0   2   2   2   0   0   0   2   2   0   0   0   2   2   2   0   2   0   0   2   2   2   0   0   0   2   0   0   0   2   0   0   0   0   2   2   2   0   0   2   0   2   0   0   2   2   0   0   2   0   2   0   0   2   0   0   2
 MK-5-9                 0   2   0   0   0   2   2   0   0   2   2   2   0   0   2   0   2   0   2   0   2   0   2   2   2   0   0   2   0   2   0   2   0   2   2   0   2   2   0   0   2   2   0   2   2   2   0   0   2   0   2   0   0   2   2   2   0   2   2   0   2   0   2   0   2   0   2   0   0   0   0   2   2   0   2   0   0   0   0   2   2   0   0   2   2   2   2   2   2   2   2   0   2   2   0   2   2   0   0   0   0   2   0   2   2   0   0   0   0   2   2   2   2   0   2   0   2   0   2   2   0   0   0   2   2   0   2   0   2   2   2   2   2   0   2   2   0   2   2   2   0   2   0   0   2   2   2   0   0   0   2   2   0   0   0   2   2   2   0   2   0   0   2   2   2   0   0   2   2   0   0   2   2   0   0   2   0   2   2   2   0   0   2   0   2   0   0   2   2   0   0   2   0   2   0   0   2   0   0   2
 MK-5-10                0   2   0   0   0   2   2   0   0   2   2   0   0   0   2   0   2   0   2   0   2   0   2   2   2   0   0   2   0   2   0   0   0   2   2   0   2   2   0   0   0   2   2   2   2   2   0   2   2   0   2   0   2   2   2   2   0   2   2   2   2   0   2   0   2   0   2   0   0   0   0   2   2   0   2   2   0   0   0   2   2   0   0   2   2   2   2   2   2   2   2   0   2   2   0   0   2   0   0   2   0   2   0   2   2   2   0   0   2   0   0   2   2   0   2   0   2   0   2   2   0   2   0   0   2   0   2   0   2   0   2   2   2   0   2   2   0   2   2   2   0   2   0   0   2   2   2   0   0   0   2   2   0   0   0   2   2   2   2   2   0   0   2   2   2   2   0   2   2   2   0   2   2   0   0   0   0   2   2   2   0   0   2   0   2   0   0   2   2   0   0   2   2   2   0   2   2   0   0   2
 MK-5-11                2   0   0   0   0   2   2   0   0   2   2   0   0   2   2   0   2   0   2   0   0   0   2   2   2   0   0   2   0   2   2   0   0   2   2   0   2   2   0   0   0   2   2   2   2   2   0   2   2   0   2   0   2   2   2   2   0   2   2   2   2   0   2   0   2   0   2   0   0   0   0   2   2   0   2   2   0   0   2   2   2   0   2   2   0   2   2   2   0   0   2   0   0   2   0   0   2   0   0   0   0   2   0   2   2   2   0   0   2   0   0   2   2   0   2   0   2   0   2   2   0   2   0   0   2   0   2   0   2   0   2   2   2   0   2   2   0   0   2   2   0   2   0   0   2   2   0   0   0   0   2   2   0   0   0   2   2   2   2   2   0   0   2   2   2   2   0   0   2   2   0   2   2   0   0   0   0   2   0   2   0   0   2   0   2   0   0   2   2   2   0   2   2   2   0   2   2   0   2   2
 MK-5-12                2   0   0   0   0   2   2   0   0   2   2   2   0   0   0   0   2   2   2   0   0   0   2   2   2   0   0   2   0   2   2   0   2   2   2   0   2   2   0   0   0   2   2   2   2   2   0   2   2   0   2   0   2   0   2   2   0   2   2   2   2   0   2   0   2   0   2   0   0   0   0   2   2   0   2   2   0   0   2   0   2   0   2   2   0   2   2   2   0   0   2   0   0   2   0   2   2   0   0   2   0   2   0   2   2   0   0   0   2   0   0   2   2   0   2   0   2   0   2   2   0   0   0   0   0   0   0   0   2   2   0   0   2   0   2   2   0   0   2   2   0   2   0   2   2   2   0   0   0   2   2   2   0   0   0   2   2   2   2   2   0   0   2   2   2   2   0   0   2   2   2   2   2   0   0   0   0   2   0   2   0   0   2   0   2   0   0   2   2   2   2   2   2   2   0   0   2   0   0   2
 MK-5-13                2   0   0   0   0   0   2   0   2   2   2   2   2   0   0   0   2   2   2   0   0   0   2   2   2   0   0   0   0   2   0   0   2   2   2   0   2   2   0   0   0   2   2   2   2   2   0   2   2   0   2   0   2   0   2   2   0   2   2   2   2   0   0   0   2   0   0   0   0   0   0   2   2   0   2   0   0   0   2   0   2   0   0   2   0   2   2   2   2   2   2   2   0   2   0   2   2   0   2   2   0   2   0   2   2   0   0   0   2   2   0   2   2   0   2   0   2   0   2   2   0   0   0   0   0   0   0   2   2   2   0   0   2   0   2   2   0   0   2   2   0   2   0   2   2   2   0   0   2   2   2   2   0   0   0   0   0   2   2   2   0   2   0   2   2   2   0   0   2   2   2   0   2   0   0   0   0   2   0   2   0   0   2   0   0   0   2   2   2   2   2   2   2   2   2   0   2   0   0   2
 MK-5-14                2   0   0   0   0   0   2   0   2   2   2   2   2   0   0   0   2   2   2   0   0   0   2   2   2   0   0   0   0   2   0   0   2   2   2   0   2   2   0   0   0   2   2   2   2   2   0   0   2   0   2   0   2   0   2   2   0   2   2   0   2   0   0   0   2   0   0   2   0   0   2   2   2   2   2   0   0   0   2   0   2   0   0   2   0   2   2   2   2   2   2   2   0   0   0   2   2   0   2   2   0   2   0   2   2   2   0   0   2   2   0   2   2   0   2   0   2   0   2   2   0   0   0   0   0   0   0   2   2   0   0   0   2   0   2   2   2   0   2   2   0   2   2   2   2   2   0   0   2   2   0   0   2   0   0   0   0   2   2   0   0   2   0   2   0   2   0   0   2   2   2   0   2   0   0   0   0   2   0   2   0   0   2   0   0   0   0   2   0   2   2   2   2   2   2   0   2   0   0   2
 MK-5-15                2   0   0   2   0   0   2   0   2   2   2   2   2   0   2   0   2   2   2   2   0   0   2   2   2   0   0   0   0   2   0   0   2   2   2   0   2   2   0   0   0   2   2   2   2   2   0   0   2   0   2   0   2   0   2   2   0   0   0   2   2   0   0   0   2   0   2   2   0   0   2   2   2   2   2   0   0   0   2   0   2   0   0   2   0   2   2   2   2   0   2   2   0   0   0   2   0   0   2   0   0   2   0   2   2   2   0   0   2   2   0   2   2   0   0   0   2   0   2   2   0   0   2   0   0   0   0   2   2   0   0   0   2   0   2   2   2   0   2   2   0   2   2   2   2   2   0   0   2   2   0   2   2   0   0   0   2   2   2   0   0   2   0   2   2   2   0   2   2   2   2   2   2   2   0   0   0   2   0   2   0   0   2   0   0   0   0   0   0   2   2   2   2   2   2   0   2   0   0   2
 MK-5-16                2   0   0   2   0   0   2   2   2   2   2   2   2   0   2   0   2   2   2   2   0   0   2   2   2   0   0   0   0   2   0   0   2   2   2   0   2   2   0   2   0   2   2   2   0   2   0   2   2   0   2   0   2   0   2   0   0   0   0   2   2   0   0   0   2   0   2   2   0   0   2   2   2   2   2   0   0   0   0   0   2   0   0   2   0   2   2   2   2   0   2   2   0   0   0   2   0   0   2   0   0   2   0   0   2   2   0   0   2   2   0   2   2   0   0   0   2   0   2   2   0   0   2   0   0   0   0   2   2   0   0   0   2   0   2   2   2   0   2   2   0   0   0   2   2   2   0   0   2   2   0   2   2   0   0   0   2   2   2   0   0   2   0   2   2   2   0   2   2   2   2   2   2   2   0   0   0   2   0   2   0   0   2   0   0   0   0   0   0   2   2   2   2   2   2   0   2   0   0   2
 MK-6-1                 0   0   0   0   2   2   2   2   2   0   2   0   2   2   2   2   2   2   0   0   0   2   0   2   2   0   0   0   2   0   2   2   0   0   2   0   0   0   2   2   0   2   2   0   0   2   2   0   0   2   2   2   2   2   0   0   2   2   0   2   2   0   2   0   0   2   0   2   0   2   2   0   2   0   2   0   2   0   0   0   2   0   2   2   0   2   0   0   0   0   0   0   2   2   2   2   2   2   0   2   2   0   2   2   2   0   2   2   0   0   0   0   0   2   0   0   0   2   0   2   2   2   2   0   2   2   2   2   0   2   0   2   0   2   0   2   2   0   0   0   0   0   2   2   0   0   2   0   0   0   2   2   0   2   2   0   2   2   2   0   2   0   2   0   2   2   2   0   2   0   0   0   2   0   0   0   0   2   0   0   0   0   2   2   2   0   0   2   2   2   0   2   0   0   2   2   0   0   0   2
 MK-6-2                 0   0   0   0   2   0   2   2   2   0   2   0   2   2   2   2   0   2   0   0   0   2   0   2   2   2   0   0   2   0   2   2   0   0   2   2   0   0   2   2   0   2   2   2   0   2   2   0   0   2   2   2   2   2   0   2   2   2   0   2   2   0   2   2   0   2   0   2   0   2   2   0   2   0   2   0   2   0   0   0   2   0   2   2   0   2   0   0   0   0   0   0   2   2   0   2   2   2   0   2   2   0   2   2   2   0   2   0   0   0   0   2   0   2   0   0   0   2   0   2   2   0   2   2   2   2   2   2   0   2   0   2   0   0   2   2   2   0   0   0   0   0   2   2   0   0   2   0   0   0   2   2   2   2   2   0   2   2   2   0   2   0   2   0   2   2   2   0   2   0   0   0   2   0   0   0   2   2   0   0   0   0   2   2   2   0   0   2   2   2   0   2   0   0   2   2   0   0   0   2
 MK-6-3                 0   0   0   0   2   0   2   2   2   0   2   0   2   2   2   0   0   2   0   0   0   2   0   2   2   2   2   0   2   0   2   2   0   0   2   2   0   0   2   2   0   2   2   2   2   2   0   0   0   2   2   2   2   2   0   2   2   2   0   2   2   0   2   2   0   2   0   2   0   2   2   2   2   0   2   0   0   0   0   0   2   0   2   2   0   2   0   0   0   0   0   0   2   2   2   2   2   2   0   2   2   0   2   2   2   0   2   0   0   2   0   2   0   2   2   0   0   2   0   2   2   0   2   2   2   2   2   2   0   0   0   2   0   0   0   2   0   0   0   0   0   0   2   2   0   0   2   0   0   2   2   2   2   2   2   2   2   2   2   0   2   0   2   0   2   2   2   0   2   0   0   0   0   0   0   0   2   2   0   0   2   0   2   2   2   0   0   2   2   2   0   0   0   2   2   2   0   0   0   2
 MK-6-4                 0   0   0   0   2   0   2   2   2   0   2   0   2   0   2   0   0   2   0   0   0   2   0   2   2   2   2   0   2   0   2   2   0   2   2   2   0   0   2   2   0   2   0   2   2   2   0   0   0   2   2   2   2   2   0   2   2   2   0   0   2   0   0   2   0   2   0   2   0   2   2   2   2   0   2   0   0   0   0   0   2   0   0   2   0   2   0   0   0   0   0   0   2   0   2   2   0   2   0   2   2   0   2   2   2   0   2   0   0   2   0   2   0   2   2   0   0   2   0   2   2   2   2   0   2   2   0   2   0   0   0   2   0   0   0   2   0   0   0   0   0   0   2   2   0   0   2   0   0   2   2   2   2   2   2   2   2   0   2   0   2   0   2   0   2   2   0   0   2   0   0   0   0   0   0   0   2   2   0   0   2   0   2   0   2   0   0   2   2   2   0   0   0   2   2   2   0   0   0   2
 MK-6-5                 0   0   0   0   2   0   2   2   2   0   2   0   2   0   2   0   0   2   2   0   0   2   0   2   2   2   2   0   2   2   2   2   0   2   2   2   0   2   2   2   0   2   0   2   2   2   0   2   0   0   0   2   2   0   0   2   2   2   0   0   2   0   0   2   0   2   0   2   0   2   2   2   0   0   2   0   0   0   0   0   2   0   0   2   0   2   0   0   0   0   0   0   2   0   0   2   0   2   2   2   2   0   2   2   2   0   2   0   0   0   0   2   0   2   2   0   0   2   0   2   2   2   2   0   2   2   0   2   0   0   0   2   0   0   0   2   0   0   0   0   0   0   2   2   0   0   2   2   0   2   2   2   2   2   2   2   2   0   2   0   0   0   2   0   2   2   0   0   2   0   0   0   0   0   0   0   2   2   0   0   2   0   2   0   2   0   0   2   2   2   0   0   0   2   2   2   0   2   0   2
 MK-6-6                 0   0   0   0   2   0   2   2   0   0   2   2   2   2   2   0   0   2   2   0   0   2   0   0   2   0   2   0   2   2   2   2   0   0   2   2   0   2   2   0   2   2   0   2   2   0   0   2   0   0   2   2   2   0   2   2   2   2   0   0   2   0   0   2   0   2   0   2   0   2   2   2   0   0   2   0   0   0   0   0   2   0   0   2   0   2   0   0   0   0   0   0   2   0   2   2   0   2   2   2   2   0   0   2   2   0   2   0   0   2   2   2   0   2   2   0   0   0   0   2   2   2   2   0   2   2   0   2   0   0   0   2   0   0   0   2   0   0   0   0   0   0   2   2   2   0   2   2   0   2   2   2   2   0   2   2   2   0   0   0   0   0   2   2   2   2   0   0   2   0   0   0   0   2   0   0   2   2   0   0   2   0   2   0   2   0   0   2   2   2   0   0   0   2   2   0   0   2   0   2
 MK-6-7                 0   0   0   0   2   0   0   2   0   0   2   2   2   0   2   0   0   2   2   0   0   2   0   0   2   2   2   0   2   2   0   2   0   0   2   2   0   2   2   0   2   2   0   0   2   0   0   2   0   0   2   2   2   0   2   2   2   2   0   2   2   0   0   2   0   2   0   2   0   2   2   2   0   0   2   0   0   0   0   0   0   0   0   2   0   2   0   0   0   0   0   0   2   0   2   2   0   2   2   2   2   0   0   2   2   0   2   0   0   0   2   2   0   2   2   0   0   0   0   2   2   2   0   0   2   2   0   2   0   0   0   2   0   0   0   2   0   0   0   0   0   0   2   2   2   0   2   2   0   2   0   2   2   0   2   2   2   2   0   0   0   0   0   0   2   2   2   0   2   2   2   2   0   2   0   0   2   2   0   0   2   0   2   0   2   0   0   2   2   2   0   0   0   2   2   0   0   2   0   2
 MK-6-8                 0   0   0   0   2   0   0   2   0   0   2   0   2   0   2   0   0   2   2   0   0   2   0   0   2   2   2   0   2   2   2   2   0   0   2   2   0   2   2   0   2   2   0   0   2   0   0   2   0   0   2   2   2   0   2   2   2   2   0   2   2   0   0   2   0   2   0   2   0   2   2   2   0   0   2   0   0   0   0   0   2   0   2   0   0   2   0   0   0   0   0   0   2   2   2   2   0   2   2   2   2   2   0   2   0   0   2   0   0   0   2   2   0   0   2   2   2   0   0   2   2   2   0   0   2   2   0   2   0   0   0   2   0   0   0   0   0   0   0   0   0   0   2   2   2   0   2   2   0   2   0   2   2   2   2   2   2   2   2   0   0   0   0   0   2   2   2   0   2   2   2   2   0   2   0   0   2   2   0   0   2   0   2   0   2   0   0   2   0   2   0   0   0   0   2   0   0   2   2   2
 MK-6-9                 0   0   0   2   2   0   0   2   0   0   2   0   2   0   2   0   0   2   2   0   2   2   0   0   2   2   0   0   2   2   2   2   0   0   2   0   0   2   2   0   2   2   0   0   0   2   0   2   0   2   2   2   2   0   2   0   2   2   0   0   2   0   0   2   0   2   0   2   2   2   2   2   0   0   2   0   0   0   0   2   2   0   2   0   0   0   2   0   0   0   0   0   0   2   2   2   0   2   2   2   2   2   0   2   0   0   2   0   0   0   2   0   0   2   2   2   2   0   0   2   2   2   0   2   2   2   0   2   0   0   0   0   0   0   0   0   0   0   0   0   0   2   0   2   2   0   2   2   0   2   0   2   2   2   2   2   2   2   2   0   0   0   0   0   0   2   0   0   0   2   2   2   0   2   0   0   2   0   0   0   2   0   2   0   2   0   0   0   0   2   0   0   0   2   2   0   0   2   2   2
 MK-6-10                0   0   0   2   2   0   0   2   0   0   2   0   2   0   2   0   0   2   2   0   2   2   0   0   2   2   0   0   2   2   2   2   0   0   0   0   0   2   2   0   2   2   0   0   0   2   0   2   2   2   2   2   2   0   2   0   2   2   0   0   2   0   0   2   0   2   0   2   2   2   2   2   0   0   0   0   0   0   0   2   2   0   2   0   0   0   2   0   0   0   0   0   0   2   2   2   0   2   0   2   2   2   0   2   0   0   0   0   0   0   2   0   0   2   2   2   2   0   2   2   2   2   0   2   2   2   0   2   0   0   0   0   0   0   0   0   0   0   0   0   0   2   0   2   2   0   2   0   0   2   0   2   2   2   2   2   2   0   2   0   0   0   0   0   0   2   0   0   0   2   0   2   0   2   0   0   2   0   0   2   2   0   2   0   2   0   0   0   0   2   0   0   0   2   2   0   0   2   2   2
 MK-6-11                0   0   2   2   2   2   0   2   0   0   2   0   2   0   2   0   0   2   2   0   2   2   2   0   2   2   0   0   2   2   2   0   0   2   0   0   0   2   2   0   2   0   2   0   0   2   0   2   2   2   2   2   2   0   2   0   2   2   2   2   2   0   0   2   0   2   0   2   2   2   2   2   0   0   0   0   0   0   0   2   0   0   2   0   0   0   2   0   0   0   0   0   0   2   2   2   0   2   0   2   2   2   0   2   0   0   0   0   0   2   2   0   0   2   2   2   0   0   2   2   2   2   0   2   2   2   0   2   0   0   0   0   0   0   0   0   2   0   0   0   0   2   0   2   2   0   2   0   0   2   0   2   0   2   2   2   2   0   2   0   0   2   0   0   2   2   0   0   2   2   0   0   0   2   0   2   2   0   0   2   2   0   2   0   0   0   0   0   0   2   0   0   0   2   2   0   0   2   2   2
 MK-6-12                0   0   2   2   2   2   0   2   0   0   2   0   2   0   2   0   2   2   2   0   2   0   2   2   2   2   0   0   2   2   2   0   0   2   0   2   0   2   2   0   2   0   2   0   0   0   0   2   2   2   2   2   2   0   2   0   0   2   2   0   2   0   0   2   0   2   0   2   2   2   2   2   0   2   0   0   0   0   0   2   0   0   2   0   0   0   2   0   0   0   0   2   0   0   2   2   0   2   0   2   2   2   2   2   0   0   0   0   0   2   2   0   0   2   2   2   0   0   2   2   2   0   0   2   2   2   0   2   0   0   0   0   0   0   0   0   2   0   2   0   2   2   0   2   2   0   2   0   0   2   0   2   0   2   2   2   2   0   2   0   0   2   0   0   0   2   0   0   2   2   0   0   0   0   0   2   2   0   0   2   2   0   2   0   0   0   2   0   0   2   0   0   0   2   2   2   2   2   2   0
 MK-6-13                0   0   0   2   2   2   0   0   0   0   2   0   2   0   2   0   2   2   2   0   2   0   2   2   2   2   0   0   2   0   2   0   0   2   0   2   0   2   2   0   2   2   2   0   0   0   0   2   2   2   2   2   2   0   0   0   0   2   2   0   2   0   0   2   0   2   0   2   2   2   2   2   0   2   0   0   2   0   2   2   0   0   2   0   2   0   2   0   0   0   0   2   0   0   2   2   0   2   0   2   2   2   2   2   0   0   0   0   0   2   2   0   0   2   2   2   0   0   2   2   2   0   0   2   2   0   0   2   0   0   0   0   0   0   0   0   2   0   2   0   2   2   0   2   0   0   2   0   2   2   0   0   0   2   2   2   2   0   2   0   2   2   0   0   0   2   0   0   2   2   0   0   0   0   0   2   2   0   0   2   2   0   0   0   0   0   2   0   0   2   0   0   0   2   2   0   2   0   2   0
 MK-6-14                2   2   0   2   2   2   0   2   0   2   2   0   2   0   2   0   2   2   2   0   2   0   2   2   2   2   0   0   0   0   2   0   0   2   0   2   0   2   2   0   2   2   2   0   0   0   0   2   2   2   2   2   0   0   0   0   0   2   2   0   2   0   2   2   0   2   0   2   2   2   2   2   0   2   0   0   0   2   2   2   0   0   2   2   0   0   2   0   0   0   0   2   0   0   2   0   0   2   0   2   2   2   2   2   0   0   0   0   0   2   2   0   2   0   2   2   0   2   2   2   2   0   0   2   2   0   0   2   0   0   0   0   0   0   0   0   2   0   2   0   2   2   0   2   0   0   2   0   2   2   0   0   0   2   2   2   2   0   2   0   2   2   0   0   0   2   0   0   2   2   0   0   0   0   0   0   2   0   0   2   2   0   0   0   0   2   2   0   0   0   0   0   0   2   2   2   2   0   0   0
 MK-6-15                2   2   0   2   2   0   0   0   0   2   2   0   2   0   2   0   2   2   0   0   2   0   2   2   2   2   0   0   0   0   2   0   0   2   0   2   2   2   2   0   2   2   2   0   0   0   0   2   0   2   2   2   0   0   0   0   0   2   0   0   2   0   2   2   0   2   0   2   2   2   2   2   0   2   0   0   0   0   2   2   0   2   2   2   0   0   2   0   0   0   0   2   0   0   0   0   0   2   0   2   2   2   2   0   0   0   0   2   2   2   2   0   2   0   2   2   0   2   2   2   2   0   0   2   2   0   0   2   0   2   0   0   0   0   0   0   2   0   2   0   0   2   0   2   0   0   2   0   2   2   0   0   0   0   2   2   2   0   2   0   2   2   0   0   0   2   0   0   2   2   0   0   0   0   0   0   0   0   0   2   2   0   0   0   0   0   2   0   0   0   0   0   0   2   2   2   2   0   0   0
 MK-6-16                2   2   0   2   2   0   0   0   0   2   2   0   2   0   2   2   2   2   0   0   2   0   2   2   2   0   0   0   0   0   2   0   0   2   0   2   2   2   2   2   0   2   2   0   0   0   2   2   2   2   2   0   0   0   0   0   0   2   0   0   2   2   2   2   0   2   0   2   2   2   2   2   0   2   0   0   0   0   2   2   0   0   2   2   2   0   2   2   2   0   2   2   0   0   0   0   0   2   2   2   2   2   2   0   0   0   0   2   2   2   2   0   2   0   2   2   0   2   2   2   2   0   0   2   2   0   2   2   0   2   0   0   0   0   0   0   2   0   2   0   0   0   0   2   0   0   2   0   2   0   0   2   0   2   2   2   2   0   2   0   2   2   0   0   0   2   0   0   2   2   0   0   0   0   0   0   0   0   0   2   2   0   0   0   0   0   2   0   2   0   0   0   0   2   2   2   2   0   0   0
 
!****************************************** Phenotypic Data **********************************************************
!-100.0 is resevred for missing phenotype
SimulatedTrait1         8.0368    9.8710    7.5147   10.3051    9.6301   10.0043    8.8097    8.9651    9.4138    9.1628   11.9852   12.8849    9.9993    9.7120   11.9989   10.2115    9.4499    9.1734    9.8538    8.7316    8.3848   10.8754    9.0769    7.0899    8.6555    6.9249   10.2836   10.3261   10.6180    9.1822    9.5819    7.7369    9.4181   11.4352   11.0246   10.9899    9.1991   11.9121    9.2567   10.2775    8.2385   11.3243    8.3252   10.1198    9.5014    9.6352    9.9968    9.1178   10.6647    9.4338    8.5784    9.1631    9.7221   11.4759   10.3099   10.3052   13.5768    9.4951    9.3806    8.5150    8.3272    9.3371   11.3725    9.5732    8.8887    8.5890   11.5167    7.1806    8.9342   10.1656    8.1872    8.6449   12.0066    9.6089    9.3613    9.8928   11.3902    9.8208    9.5404    9.7061   11.7761    9.8474    6.5348   10.7132    8.4193   11.6030   13.3618    9.9899    9.8453    9.3963   10.5861    8.6156    8.4196    7.9052    8.0762   11.2951   12.2184    9.5749   10.7018    9.5552   10.1259    8.2366   10.0032   10.2118   12.3116    8.5082    7.8145    9.9024    9.5262   12.7060   10.7996   12.3708    7.2505    9.6397   12.3012    9.9873   11.5197    9.1389   12.5709    8.9888    8.8816    8.1384   10.0610   11.3229    9.0742    9.3174    8.4440    7.4827   11.0121   10.9279    8.5073    8.9220    8.8210   10.5095    9.2103    9.5146   10.1581    8.4508   12.2782    7.3989   10.1210   10.8040   10.0445   12.0834   12.0740   10.1011   10.4923    8.4514   11.8786   10.5646    6.9162    9.5418   10.7133    8.9573   11.9716   10.6822   12.7686    8.9373   11.0168    8.6431   11.6597    9.6502   10.9181   10.1018   10.1039    9.0433    9.3946   11.3858   11.6171    9.4492   10.5437    8.4363   11.3005    9.1489    9.3562    8.3173    9.7620   11.3399    8.8496   10.2284    9.0007    7.4634   11.1569   10.3661    9.2720   10.2838    9.9347    8.8906   11.0714   10.1745   10.5108   10.8614   10.8135   11.9103   11.8980   11.5700   10.5920    9.2652   10.5353   10.0594
SimulatedTrait2        12.7231   17.4426   15.2371   13.1408   14.7675   15.4623   16.6526   13.4224   14.0713   13.8621   17.5543   14.5251   13.3395   15.4091   16.0715   15.9468   14.8672   15.4451   17.0216   14.9465   14.4595   12.5354   14.6174   14.0383   12.6795   13.5512   15.9176   14.7595   14.0261   16.0045   15.1606   12.3988   16.0662   14.1873   15.1609   17.9759   13.6571   15.0539   14.8355   15.1828   16.8872   15.6939   15.5333   16.3884   13.9785   13.3913   13.7270   13.4754   17.1991   14.4490   12.6877   16.5274   15.4457   16.1066   16.2558   15.4739   14.8024   15.5885   14.3033   14.0299   15.2452   14.0009   13.8866   14.4132   14.3102   17.8307   17.2858   13.9118   15.5053   16.3107   15.4747   15.5154   17.0120   14.1239   16.4147   14.3698   13.9879   13.7661   14.9129   15.0259   15.0324   12.2585   14.6459   17.0276   12.8387   17.0862   14.6204   14.9232   14.5719   15.4047   14.8435   15.6218   13.6654   16.2627   14.9600   15.2397   15.7868   16.0027   16.7789   15.4205   13.5679   15.6262   15.4101   17.3410   16.2622   12.2866   15.3658   15.3802   14.3398   16.9165   14.4247   17.0166   15.4294   13.4312   16.0586   16.3069   12.9330   14.1155   15.1994   13.3779   15.9273   13.9202   14.2960   15.9071   13.5143   13.4246   18.8609   14.5249   15.8614   17.2120   12.8529   15.9401   14.0182   16.4185   15.1851   15.9492   15.7385   15.4382   13.0352   15.9259   16.5242   17.1643   13.9233   14.4744   16.1350   15.5004   14.3947   15.3010   15.2409   16.5552   15.6653   15.4969   15.4549   11.9244   15.0421   16.9072   16.1207   14.1117   11.4783   15.1026   15.6285   13.7798   16.0182   14.1413   13.0268   17.4471   14.6891   14.1170   14.7196   15.4932   15.7272   16.5430   14.0369   15.4788   15.0325   15.6767   13.8455   15.1260   16.1633   13.7079   15.5066   15.9950   15.2697   17.1138   15.2910   16.9557   12.3393   15.4062   13.9888   16.3382   12.2656   16.1441   14.3796   15.3028   10.9590   16.0830   11.8171   11.9638   13.8837   16.1783
 
