# Supplementary material for: Inclusive Composite Interval Mapping of QTL by Environment Interactions in Biparental Populations
Source: PLoS One. 2015 Jul 10;10(7):e0132414. doi: 10.1371/journal.pone.0132414 (PMC4498613; doi:10.1371/journal.pone.0132414)
Supplement: S3 File — (ZIP) [file pone.0132414.s003.zip › Simulation for unliked model/Simulated popualtions/run_00055.met]

!**********************Note: lines staring with "!" are remarks and will be ignored in the program********************
!*********************************General Information**********************************
!Assuming F1 = P1 x P2, populations available in QTL IciMapping are: 
!  1, P1BC1F1 = P1 x F1, the first backcrossing where P1 is used as the recurrent parent;
!  2, P2BC1F1 = P2 x F1, the first backcrossing where P2 is used as the recurrent parent;
!  3, F1DH, F1-derived doubled haploids; 
!  4, RIL or F1RIL, recombination inbred lines through the repeated selfing of F1;
!  5, P1BC1RIL, recombination inbred lines through the repeated selfing of P1BC1F1;
!  6, P2BC1RIL, recombination inbred lines through the repeated selfing of P2BC1F1;
!  7, F2, the selfing generation of F1;
!  8, F3, the selfing generation of F2;
!  9, P1BC2F1, the second backcrossing where P1 is used as the recurrent parent; 
! 10, P2BC2F1, the second backcrossing where P2 is used as the recurrent parent;
! 11, P1BC2RIL, recombination inred lines through the repeated selfing of P1BC2F1; 
! 12, P2BC2RIL, recombination inred lines through the repeated selfing of P2BC2F1; 
! 13, P1BC1F2, the selfing generation of P1BC1F1; 
! 14, P2BC1F2, the selfing generation of P2BC1F1; 
! 15, P1BC2F2, the selfing generation of P1BC2F1; 
! 16, P2BC2F2, the selfing generation of P2BC2F1; 
! 17, P1BC1DH, P1BC1F1-derived doubled haploids; 
! 18, P2BC1DH, P2BC1F1-derived doubled haploids; 
! 19, P1BC2DH, P1BC2F1-derived doubled haploids; 
! 20, P2BC2DH, P2BC2F1-derived doubled haploids; 
   3      !Mapping Population (see remarks above)
   2      !Mapping Function (1 for Kosambi; 2 for Haldane; 3 for Morgan)
   2      !Marker Space Type (1 for intervals; 2 for positions)
   1      !Marker Space Unit(1 for centiMorgans; 2 for Morgan)
   6      !Number of Chromosomes (or Linkage Groups)
 200      !Size of the mapping population
   2      !Number of environments
 
!***************************************** Chromosomes and Linkage Maps **********************************************
!Chromosome                 NumMarkers
-CH1                        16
-CH2                        16
-CH3                        16
-CH4                        16
-CH5                        16
-CH6                        16
!Linkage map (Marker name followed by position or the interval length)
 MK-1-1                1     0.000
 MK-1-2                1    10.000
 MK-1-3                1    20.000
 MK-1-4                1    30.000
 MK-1-5                1    40.000
 MK-1-6                1    50.000
 MK-1-7                1    60.000
 MK-1-8                1    70.000
 MK-1-9                1    80.000
 MK-1-10               1    90.000
 MK-1-11               1   100.000
 MK-1-12               1   110.000
 MK-1-13               1   120.000
 MK-1-14               1   130.000
 MK-1-15               1   140.000
 MK-1-16               1   150.000
 MK-2-1                2     0.000
 MK-2-2                2    10.000
 MK-2-3                2    20.000
 MK-2-4                2    30.000
 MK-2-5                2    40.000
 MK-2-6                2    50.000
 MK-2-7                2    60.000
 MK-2-8                2    70.000
 MK-2-9                2    80.000
 MK-2-10               2    90.000
 MK-2-11               2   100.000
 MK-2-12               2   110.000
 MK-2-13               2   120.000
 MK-2-14               2   130.000
 MK-2-15               2   140.000
 MK-2-16               2   150.000
 MK-3-1                3     0.000
 MK-3-2                3    10.000
 MK-3-3                3    20.000
 MK-3-4                3    30.000
 MK-3-5                3    40.000
 MK-3-6                3    50.000
 MK-3-7                3    60.000
 MK-3-8                3    70.000
 MK-3-9                3    80.000
 MK-3-10               3    90.000
 MK-3-11               3   100.000
 MK-3-12               3   110.000
 MK-3-13               3   120.000
 MK-3-14               3   130.000
 MK-3-15               3   140.000
 MK-3-16               3   150.000
 MK-4-1                4     0.000
 MK-4-2                4    10.000
 MK-4-3                4    20.000
 MK-4-4                4    30.000
 MK-4-5                4    40.000
 MK-4-6                4    50.000
 MK-4-7                4    60.000
 MK-4-8                4    70.000
 MK-4-9                4    80.000
 MK-4-10               4    90.000
 MK-4-11               4   100.000
 MK-4-12               4   110.000
 MK-4-13               4   120.000
 MK-4-14               4   130.000
 MK-4-15               4   140.000
 MK-4-16               4   150.000
 MK-5-1                5     0.000
 MK-5-2                5    10.000
 MK-5-3                5    20.000
 MK-5-4                5    30.000
 MK-5-5                5    40.000
 MK-5-6                5    50.000
 MK-5-7                5    60.000
 MK-5-8                5    70.000
 MK-5-9                5    80.000
 MK-5-10               5    90.000
 MK-5-11               5   100.000
 MK-5-12               5   110.000
 MK-5-13               5   120.000
 MK-5-14               5   130.000
 MK-5-15               5   140.000
 MK-5-16               5   150.000
 MK-6-1                6     0.000
 MK-6-2                6    10.000
 MK-6-3                6    20.000
 MK-6-4                6    30.000
 MK-6-5                6    40.000
 MK-6-6                6    50.000
 MK-6-7                6    60.000
 MK-6-8                6    70.000
 MK-6-9                6    80.000
 MK-6-10               6    90.000
 MK-6-11               6   100.000
 MK-6-12               6   110.000
 MK-6-13               6   120.000
 MK-6-14               6   130.000
 MK-6-15               6   140.000
 MK-6-16               6   150.000
!*********************************** Marker Types ********************************************************************
!Co-dominant marker: When heterozygote F1 is present, P1 is coded as 2, F1 is coded as 1, and P2 is coded as 0; Otherwise, P1 is coded as 2, and P2 is coded as 0. 
!Dominant marker: When heterozygote F1 is present, P1 and F1 are coded as 12, and P2 is coded as 0; Otherwise, P1 is coded as 2, and P2 is coded as 0.  
!Recessive markers: When heterozygote F1 is present, P1 is coded as 2, and F1 and P2 are coded as 10; Otherwise, P1 is coded as 2, and P2 is coded as 0. 
!Missing marker is coded as -1. 
 MK-1-1                 2   0   0   0   2   0   0   0   0   2   0   2   2   0   0   2   2   2   0   0   2   2   2   2   2   2   2   2   2   2   0   2   0   0   2   0   0   0   2   2   0   0   2   2   0   2   0   0   2   0   0   2   2   0   2   0   2   0   2   0   0   0   2   0   2   0   2   0   0   2   2   2   2   2   0   0   0   2   2   0   0   0   2   2   2   0   2   0   0   0   2   2   2   0   2   0   2   0   0   0   2   2   0   2   2   0   0   0   2   2   0   2   2   0   2   2   0   0   0   0   2   2   2   2   0   0   0   2   0   0   2   0   2   0   2   2   0   2   0   0   2   2   0   0   2   2   2   0   0   0   0   2   2   0   2   2   0   0   0   2   2   2   2   0   2   0   0   0   0   0   0   0   0   0   0   2   2   0   0   2   2   2   2   0   0   2   2   0   2   2   2   0   0   2   0   2   2   0   2   2
 MK-1-2                 2   0   0   0   2   0   0   2   0   2   0   2   2   0   2   2   2   2   0   0   0   2   2   0   2   2   2   2   0   2   0   2   0   0   2   0   0   0   2   2   0   0   2   2   0   2   0   0   2   0   0   2   2   0   2   0   2   0   2   0   0   0   2   0   2   0   2   0   0   2   2   0   2   2   0   0   0   2   2   0   2   0   2   2   2   0   2   0   0   0   2   2   0   0   0   2   2   0   0   0   2   2   2   2   2   0   0   0   2   2   2   2   2   0   2   2   0   0   0   2   2   2   2   2   0   0   0   2   0   0   2   0   2   0   2   2   0   2   0   0   2   0   0   0   2   2   2   0   0   0   0   2   2   0   2   2   0   0   0   2   2   2   2   0   2   0   0   0   0   0   0   0   0   0   0   2   2   0   0   2   2   2   2   0   0   2   2   0   2   2   2   0   0   2   0   0   0   0   2   2
 MK-1-3                 2   0   0   0   2   0   2   2   0   2   0   2   2   2   2   0   2   2   0   0   0   2   2   2   2   2   2   2   0   2   0   2   0   0   2   0   0   0   2   2   0   2   2   2   0   2   0   0   2   0   2   2   2   0   2   0   2   0   2   0   0   0   2   0   2   0   2   0   0   2   2   0   2   2   0   0   0   2   2   0   2   0   2   2   2   0   2   0   0   0   0   2   2   0   0   2   2   0   0   0   2   2   2   2   2   0   0   0   0   2   2   2   2   0   0   2   2   0   0   2   2   2   2   2   0   0   0   2   0   2   2   0   2   0   0   2   0   2   0   0   2   0   0   2   2   2   2   0   0   0   0   2   2   0   2   2   0   0   0   2   2   2   2   0   2   0   0   2   0   0   0   0   0   2   0   2   2   0   0   2   2   2   2   2   0   2   2   0   2   2   2   2   0   2   0   0   0   0   2   0
 MK-1-4                 2   0   0   0   2   0   2   2   2   2   0   2   2   2   2   0   0   0   0   0   0   2   2   2   2   2   2   2   0   2   0   2   0   2   2   0   0   2   2   2   0   2   2   2   0   0   0   0   2   0   2   2   2   0   2   0   2   2   2   0   0   0   2   0   2   0   2   2   0   2   0   0   2   2   0   0   0   2   2   0   2   0   2   2   2   0   2   0   0   0   0   2   2   0   0   2   2   0   0   0   0   2   2   2   2   0   0   0   0   2   2   0   2   0   0   2   2   0   0   2   2   0   2   2   0   0   0   2   0   2   2   0   2   2   0   2   0   2   0   0   2   0   0   0   2   2   2   0   0   2   2   0   2   0   2   2   0   2   0   2   2   2   2   0   2   0   0   2   0   0   0   0   0   0   0   0   2   0   0   2   2   2   2   2   0   2   2   0   2   0   2   2   0   2   0   0   0   2   2   0
 MK-1-5                 2   0   0   0   2   0   2   2   2   2   0   2   2   2   2   0   0   0   0   0   0   2   0   2   2   2   2   2   0   2   0   2   0   2   2   0   0   2   2   0   0   0   2   2   0   0   0   0   2   0   2   2   2   0   0   0   2   2   2   0   0   0   2   0   2   0   2   2   0   0   0   0   2   2   0   0   0   2   2   0   2   2   2   2   2   0   0   0   0   0   0   2   2   0   0   0   2   0   0   0   0   2   2   2   2   0   0   0   2   2   2   0   2   0   0   2   2   0   0   2   2   0   2   2   0   0   0   2   0   2   2   0   2   2   0   2   0   0   0   0   2   0   2   0   2   2   2   0   0   2   2   0   2   0   2   2   0   2   0   2   2   2   0   0   2   0   0   2   0   0   0   0   0   0   0   0   2   0   0   2   2   2   2   2   0   2   2   0   2   0   2   2   0   2   0   2   0   0   2   0
 MK-1-6                 2   0   0   0   2   0   2   2   2   2   0   0   2   2   0   2   0   2   0   0   0   2   0   2   2   2   2   2   0   2   0   2   0   2   2   0   0   2   0   0   0   0   2   2   0   0   0   0   0   0   2   2   2   2   0   0   2   2   0   0   0   0   2   0   2   0   2   2   0   0   0   0   2   2   0   0   0   2   2   0   2   2   2   2   2   0   0   0   0   0   0   2   2   0   0   0   2   0   0   0   0   0   0   2   2   0   2   0   2   2   2   0   0   0   0   2   0   0   0   2   2   0   0   2   0   0   0   2   0   2   2   0   0   2   0   2   0   0   0   0   2   0   2   0   2   2   2   0   0   2   0   0   2   0   2   2   0   2   0   2   0   2   0   0   2   0   0   2   0   0   0   2   0   0   2   0   2   2   0   2   2   2   2   2   0   2   2   0   2   0   0   2   2   2   0   2   0   0   2   0
 MK-1-7                 2   2   0   0   2   0   2   2   2   2   0   0   2   2   0   2   0   2   0   0   0   2   0   0   2   2   2   2   0   2   0   2   0   2   2   0   0   0   2   0   0   0   2   2   0   0   2   0   0   0   2   0   2   2   0   2   2   2   0   0   0   0   2   0   2   0   2   2   0   0   0   0   2   0   2   0   0   2   2   0   2   2   2   2   2   0   0   0   2   0   0   2   2   0   0   0   2   0   0   0   0   0   0   2   2   0   2   0   2   2   2   0   0   0   0   2   0   0   0   2   2   0   0   2   0   0   0   2   0   2   2   0   0   2   0   2   0   0   0   0   2   0   2   2   2   2   2   0   0   2   0   0   2   0   0   2   0   2   0   2   0   2   2   0   2   0   0   2   0   0   0   2   0   0   2   0   2   2   0   2   2   2   2   2   0   2   0   0   2   0   0   2   2   0   0   2   0   0   2   0
 MK-1-8                 2   2   0   0   2   0   2   0   2   2   0   2   2   2   0   2   0   2   0   0   0   2   0   0   2   2   2   2   0   2   0   2   0   2   2   2   0   0   2   0   0   0   2   2   0   0   2   0   0   0   2   0   2   2   0   2   0   2   0   0   0   2   2   0   2   0   2   2   0   0   0   0   2   2   2   0   0   2   2   0   2   2   2   2   2   0   0   2   2   0   0   2   2   0   0   0   2   0   0   0   0   0   2   0   2   0   2   0   2   2   2   0   0   0   0   2   0   0   0   2   2   0   0   2   0   0   0   2   0   2   2   0   0   2   0   2   0   0   0   2   2   0   2   2   2   2   2   0   0   2   0   0   2   0   0   2   0   0   0   2   0   0   2   0   2   0   0   2   0   0   0   2   0   0   2   0   2   2   0   0   2   2   0   2   0   2   0   0   2   0   0   2   2   2   0   2   0   0   2   0
 MK-1-9                 2   2   0   0   2   0   2   0   2   2   0   0   2   2   0   0   0   2   0   0   0   2   0   0   2   2   2   2   0   0   2   2   0   0   2   2   0   0   2   0   0   0   2   2   0   0   2   0   0   0   2   0   2   2   0   2   0   2   0   0   0   2   2   0   2   0   2   2   0   0   0   0   2   2   2   2   0   2   2   0   2   2   2   2   2   0   0   2   2   0   0   2   2   0   0   0   2   0   0   0   0   0   0   2   2   0   2   0   2   2   2   0   0   0   0   2   0   0   0   2   2   0   0   2   0   0   0   2   0   2   2   0   0   2   0   2   0   0   0   2   2   2   2   2   2   0   2   0   0   2   0   0   2   0   2   2   0   0   0   2   0   0   2   0   2   0   0   2   0   0   0   2   0   0   2   0   2   2   0   0   2   2   0   2   0   2   0   0   2   0   0   2   2   2   0   2   0   0   2   0
 MK-1-10                2   2   0   0   2   0   2   0   2   2   0   0   2   2   0   0   0   2   0   0   0   2   0   0   2   0   0   0   0   0   2   2   0   0   2   2   0   0   0   0   0   0   2   0   0   0   2   0   0   0   2   0   2   2   2   2   0   2   0   0   0   2   0   2   2   2   2   2   2   0   0   2   2   2   2   2   2   2   2   0   2   0   2   2   2   0   0   0   2   0   0   2   2   0   0   0   2   0   0   0   2   0   0   2   2   2   2   2   2   2   2   0   0   0   0   2   0   0   0   2   2   0   0   2   0   0   0   2   0   2   2   2   0   0   0   2   0   0   0   2   0   2   2   2   2   0   2   0   0   2   0   2   2   0   2   2   0   0   0   0   0   0   2   0   2   2   0   2   0   0   0   2   0   2   0   0   2   2   0   2   2   0   2   0   0   2   0   0   2   0   0   2   2   2   0   2   0   0   2   0
 MK-1-11                2   2   0   2   2   0   2   0   2   2   2   0   0   2   0   2   2   2   0   0   0   2   0   0   2   0   0   0   0   0   2   2   0   0   0   2   0   0   0   0   2   2   2   0   0   0   2   0   0   0   2   0   2   2   2   2   0   2   0   0   2   2   0   2   2   2   2   2   2   0   0   2   2   2   2   2   2   2   2   0   2   0   2   2   2   0   0   0   2   0   0   2   0   0   0   0   2   0   0   0   2   0   0   2   0   2   2   0   0   2   2   0   0   0   0   2   0   2   0   2   2   0   0   2   0   2   0   2   0   2   2   2   0   0   2   2   0   2   0   2   0   2   0   2   2   0   2   0   0   2   0   2   0   0   2   2   0   0   0   0   0   0   2   0   2   2   0   2   0   0   0   2   0   2   0   0   2   2   0   2   2   0   2   2   0   2   0   2   2   0   0   2   2   2   0   2   0   2   2   0
 MK-1-12                2   2   0   2   2   0   2   0   2   2   2   0   2   2   0   2   2   2   0   2   0   2   0   0   2   0   0   0   0   0   0   2   0   0   0   2   0   0   0   0   2   2   2   0   0   0   2   0   0   0   2   0   2   2   2   2   0   2   0   0   2   2   0   2   2   2   2   2   2   0   0   2   2   2   2   2   2   2   2   0   2   0   2   2   2   0   0   2   2   0   0   2   0   2   0   0   2   0   0   0   2   0   0   2   0   2   2   0   0   2   0   0   0   0   0   2   0   2   0   2   2   0   0   0   0   2   0   2   0   2   2   2   0   0   2   2   0   2   0   2   0   2   0   2   2   0   2   0   0   2   0   2   0   0   2   2   0   0   0   0   0   0   2   0   0   2   0   2   0   0   0   2   0   2   2   0   2   2   0   2   2   0   0   2   0   2   0   2   0   0   2   2   2   2   0   2   0   2   2   0
 MK-1-13                2   2   2   2   2   0   2   0   2   2   2   0   2   2   0   2   2   2   0   2   0   2   0   0   2   0   0   0   0   0   0   2   0   0   0   2   0   0   0   2   2   2   2   0   0   2   2   0   0   0   2   0   2   2   2   2   0   2   0   0   2   2   0   2   2   2   2   2   2   0   0   2   2   2   2   2   2   2   2   0   2   0   0   2   2   0   0   2   2   0   0   2   0   2   0   0   2   2   0   0   2   2   0   2   0   2   2   0   0   2   0   0   2   0   0   2   0   2   0   2   2   0   0   0   0   2   0   2   0   0   2   2   2   0   2   2   2   2   0   0   0   2   0   2   2   0   2   0   0   2   0   2   0   0   2   2   0   0   0   0   0   0   2   0   2   2   0   2   0   0   0   2   0   0   2   0   2   2   2   2   2   2   0   2   0   2   2   2   0   0   2   2   0   2   0   2   0   0   0   0
 MK-1-14                2   2   2   2   2   0   2   0   2   2   2   0   2   2   2   2   2   2   2   2   0   2   0   0   2   0   0   0   0   0   0   2   0   0   2   2   0   0   0   2   2   0   2   0   0   2   2   0   0   0   2   0   2   2   2   2   0   2   0   0   2   2   0   2   2   2   2   0   2   0   0   2   2   2   2   2   2   2   2   0   2   0   2   2   2   0   0   2   0   0   0   2   0   2   0   0   2   2   0   0   0   2   2   2   2   2   2   0   2   2   0   0   2   0   2   2   0   2   0   2   2   0   0   0   0   0   0   2   0   0   2   2   2   0   2   2   0   2   0   0   2   2   0   2   2   2   2   0   0   2   0   2   0   0   2   2   0   0   0   0   0   0   2   0   2   2   0   2   0   0   0   2   0   0   2   0   2   2   2   0   2   2   0   2   2   2   2   2   0   0   2   0   2   2   0   2   0   0   0   2
 MK-1-15                2   2   2   2   2   0   2   0   2   2   2   0   2   0   2   2   2   2   2   2   0   2   2   0   2   0   0   0   0   0   0   2   0   0   2   2   0   2   0   0   2   0   0   0   0   0   2   0   0   0   0   0   2   2   2   0   0   2   0   2   2   2   0   2   2   2   2   2   2   0   0   2   2   2   2   2   2   2   2   0   2   0   2   2   2   0   0   2   0   0   2   2   0   2   2   0   2   2   2   0   0   2   2   2   2   2   0   2   2   2   0   0   2   0   2   2   0   2   0   0   2   0   0   0   0   0   0   2   0   0   2   2   2   2   2   2   0   2   0   0   2   2   0   2   2   2   2   0   0   0   0   0   0   0   2   2   0   0   0   0   0   0   2   0   2   2   0   2   0   0   0   2   0   0   2   0   2   0   2   2   2   2   0   2   2   2   2   2   0   0   2   0   2   2   0   2   0   0   0   2
 MK-1-16                2   2   2   2   2   0   2   0   2   2   2   0   2   0   0   0   2   2   0   0   0   2   2   0   2   0   0   0   0   0   0   2   0   0   2   0   0   2   0   0   2   0   2   0   0   0   0   0   0   0   0   0   0   2   2   0   0   0   2   2   2   2   0   2   2   2   2   2   2   0   0   2   2   2   2   0   0   2   2   0   2   0   2   2   2   0   0   2   0   0   2   2   0   2   2   2   2   2   2   0   0   2   2   2   0   0   0   2   2   2   0   0   2   0   2   2   0   0   0   0   2   0   0   0   0   0   0   2   0   0   2   2   2   2   2   0   0   2   0   0   2   0   0   2   2   2   2   0   2   0   0   2   0   0   2   2   0   2   2   0   0   0   2   0   2   2   0   2   0   0   0   2   0   0   2   2   2   0   0   2   2   2   0   2   2   2   2   2   0   0   2   0   2   2   0   2   0   0   0   0
 MK-2-1                 2   2   0   2   0   0   0   0   0   0   2   2   2   0   0   0   0   2   2   2   2   2   0   0   2   0   0   2   2   0   2   2   0   2   0   0   0   0   0   2   2   0   2   2   2   0   0   2   2   2   0   0   0   2   2   0   0   0   2   0   2   2   2   0   0   2   0   2   2   2   0   0   0   0   2   0   2   2   2   2   0   2   2   2   2   0   0   0   2   2   2   2   0   2   2   0   0   0   2   2   0   2   0   2   2   0   2   2   2   0   0   2   0   0   0   2   2   0   0   2   2   2   2   2   0   2   0   0   0   0   2   0   2   0   0   0   2   2   2   0   0   0   0   2   0   0   2   0   2   0   2   0   2   2   2   2   0   0   0   2   2   2   2   0   2   2   0   0   0   0   0   0   2   2   2   0   2   0   2   0   2   2   2   0   2   2   0   2   0   0   2   0   0   2   2   2   0   0   2   0
 MK-2-2                 2   2   0   2   0   0   0   0   0   2   2   2   2   0   0   0   0   2   2   2   2   2   0   2   2   0   0   2   2   0   2   2   0   2   0   0   0   0   0   2   2   0   2   2   2   0   0   2   2   2   0   0   0   2   2   0   2   0   0   0   0   2   2   0   0   0   0   2   2   2   0   0   0   0   2   0   2   2   2   2   0   2   2   2   2   2   0   0   2   2   0   0   0   2   2   0   2   0   2   2   0   2   0   2   2   2   2   2   2   0   0   2   0   2   0   2   2   0   0   2   2   2   2   2   0   2   0   0   0   0   2   0   2   0   0   0   2   2   2   0   0   0   0   2   0   2   2   0   2   0   2   0   0   2   2   2   0   0   0   2   2   2   2   0   2   2   0   0   0   0   0   0   2   2   2   0   2   0   2   0   2   2   2   0   2   2   0   2   0   0   2   0   0   2   2   2   0   0   2   0
 MK-2-3                 2   2   0   2   0   0   0   0   0   2   2   2   2   0   0   2   0   0   2   2   2   2   0   2   2   0   0   2   2   0   2   2   0   2   0   0   2   0   0   2   2   0   2   2   2   0   0   2   2   2   0   0   0   2   2   0   2   0   0   0   0   2   2   0   0   0   2   2   2   2   0   0   0   0   2   0   2   2   2   2   0   2   2   2   2   2   0   0   2   2   0   0   0   2   2   0   2   0   2   2   0   2   0   2   2   2   2   0   2   0   0   2   0   2   0   2   2   0   0   2   2   2   2   2   0   2   0   0   0   0   2   0   2   0   0   0   2   2   2   0   0   0   0   2   0   2   2   0   2   0   2   0   0   2   2   2   0   0   0   2   2   2   2   0   2   2   0   0   0   0   0   0   2   2   2   0   2   0   2   0   2   2   2   0   2   2   0   2   0   0   2   0   0   2   2   2   0   0   2   0
 MK-2-4                 2   2   0   2   0   0   0   2   0   0   2   2   2   2   0   2   2   0   2   2   2   2   2   2   2   0   0   2   2   0   2   2   0   2   0   2   2   0   2   0   2   0   2   2   2   0   0   2   2   2   0   2   0   2   2   0   2   0   0   0   0   2   2   2   0   0   2   0   2   2   0   0   0   0   0   0   2   2   2   2   0   2   0   2   0   2   0   2   2   2   0   0   0   2   2   0   2   0   2   2   2   2   0   2   2   2   2   0   2   0   0   2   0   0   0   2   2   0   0   2   2   0   2   2   0   0   0   0   0   0   2   0   2   0   0   0   2   2   0   0   0   0   0   2   0   2   2   0   2   0   2   0   0   2   2   2   0   0   0   2   2   2   2   2   0   2   0   2   0   0   0   0   0   2   0   2   2   2   0   0   2   2   2   0   2   2   0   2   2   0   2   0   0   2   2   2   0   0   2   0
 MK-2-5                 2   2   0   2   0   0   0   2   0   0   2   2   2   2   0   2   2   2   2   2   2   2   2   2   2   0   0   2   2   0   2   2   0   2   0   0   2   0   2   0   2   2   2   2   2   0   0   2   2   2   0   2   0   2   2   0   2   0   0   0   0   2   2   2   0   0   2   0   2   2   0   0   0   0   0   0   2   2   2   2   0   0   0   2   0   2   2   2   2   0   0   2   0   2   2   0   2   2   2   2   2   2   2   2   0   2   2   0   2   0   0   0   0   0   0   2   2   2   0   2   2   0   0   2   0   0   2   0   0   0   0   0   2   0   0   0   2   2   0   0   0   0   0   2   0   2   2   0   2   2   2   2   0   2   2   2   0   0   0   2   2   2   2   2   0   2   0   2   0   0   0   0   0   2   0   2   2   2   0   0   2   2   2   0   2   2   0   2   2   2   2   0   0   2   2   2   2   0   2   0
 MK-2-6                 2   2   0   2   0   0   0   2   0   0   2   2   2   2   0   2   2   2   0   2   2   0   2   0   2   0   0   2   2   0   2   2   0   2   0   0   2   0   2   0   2   2   2   2   2   0   0   2   2   2   0   2   0   2   2   0   2   0   0   2   2   2   2   2   0   0   2   0   2   2   2   2   0   0   0   0   2   2   2   2   0   0   0   0   0   2   2   0   0   0   0   2   0   2   2   0   0   2   2   2   2   2   2   2   0   2   2   0   2   0   0   0   0   0   0   2   2   2   0   2   2   0   0   2   0   0   2   0   0   0   0   2   2   0   0   0   2   2   0   2   0   0   0   2   0   2   2   0   2   2   0   2   2   2   2   2   0   0   0   2   2   2   2   2   0   0   0   2   0   0   0   0   0   2   0   0   2   2   0   0   2   2   2   0   2   2   0   2   2   2   2   0   0   2   2   2   2   0   2   0
 MK-2-7                 2   2   0   2   0   0   0   2   0   0   2   2   2   2   0   2   2   0   0   2   2   0   2   0   0   0   0   2   0   0   2   2   0   2   0   0   2   0   2   0   2   0   2   2   2   2   0   2   2   2   0   2   0   2   2   0   2   0   0   2   2   2   2   2   0   0   2   0   2   2   2   2   2   2   0   0   2   2   2   0   0   0   0   0   0   0   2   0   0   0   0   2   0   2   2   0   0   2   2   2   2   2   2   2   0   2   2   0   2   0   0   0   0   0   0   2   2   2   0   2   2   0   0   2   0   0   2   0   0   0   0   2   2   0   0   0   2   2   0   2   0   0   0   2   0   0   2   0   2   2   0   2   2   2   2   2   0   0   0   2   0   2   2   2   0   2   0   2   0   0   0   0   0   2   0   0   2   2   0   0   2   2   2   0   2   0   0   2   2   2   0   0   0   2   2   2   2   0   2   0
 MK-2-8                 2   2   0   0   0   0   0   2   2   0   2   2   2   2   0   2   2   0   0   2   2   0   2   0   0   0   0   2   0   0   2   2   0   2   0   0   2   0   2   0   2   0   2   2   2   2   0   2   2   2   0   2   0   2   2   0   2   0   0   0   2   2   2   2   0   0   2   0   2   2   0   2   2   0   0   0   2   2   2   0   0   0   0   2   2   0   2   2   0   0   2   2   0   2   2   0   0   2   2   2   0   2   2   2   0   2   2   0   2   0   0   0   0   0   2   2   2   2   0   2   2   2   0   2   0   0   2   0   0   0   0   2   2   0   0   0   2   2   0   2   0   0   0   2   0   0   2   0   0   2   0   2   2   2   2   2   0   0   0   0   0   2   2   2   0   2   0   2   0   0   0   2   0   2   0   0   2   2   0   0   2   2   2   0   2   0   0   2   2   2   0   0   0   2   2   2   2   0   2   0
 MK-2-9                 0   2   0   0   0   2   0   2   2   0   2   2   2   2   0   2   2   0   0   2   2   0   2   0   0   0   0   2   0   0   2   2   0   2   0   0   2   0   2   0   2   0   2   2   2   2   0   2   0   2   0   2   0   2   2   0   2   0   0   0   2   2   2   2   0   0   2   0   2   2   0   2   2   0   0   0   2   2   2   0   0   2   2   2   2   0   2   2   0   0   2   2   0   2   2   0   0   2   2   2   0   2   2   2   2   0   2   0   2   0   0   0   0   0   0   2   2   2   0   2   2   2   0   2   0   0   2   0   0   2   0   2   2   0   0   2   2   0   0   2   2   0   0   2   0   0   2   0   0   2   0   0   2   0   0   2   0   0   0   2   0   2   2   2   0   2   0   2   0   0   0   2   0   2   0   0   2   2   0   0   2   2   2   0   2   0   0   2   2   2   0   0   0   2   2   2   2   0   2   0
 MK-2-10                0   2   0   0   0   2   0   2   0   0   2   2   2   0   0   2   2   0   0   2   2   0   2   0   0   0   0   2   0   0   2   2   0   2   0   0   0   0   2   0   0   0   0   2   2   2   0   2   0   2   0   2   0   0   2   0   2   0   0   0   2   2   2   2   0   0   2   0   2   2   0   2   2   0   2   0   2   2   0   2   0   2   0   2   2   0   0   2   0   0   2   2   0   2   2   0   0   2   2   2   0   2   2   2   2   0   2   2   2   0   0   0   0   0   0   2   2   2   0   2   2   2   0   2   0   0   2   0   0   2   0   2   0   0   0   2   2   0   2   0   2   0   0   2   0   0   2   0   2   2   0   0   2   0   0   2   0   0   0   2   0   2   2   2   0   2   0   2   0   0   0   2   0   2   0   0   2   0   0   0   2   2   2   0   2   0   0   0   2   2   0   0   0   2   2   2   0   0   0   2
 MK-2-11                0   2   0   0   0   2   0   0   0   0   2   2   2   0   0   2   2   0   0   2   2   0   2   0   0   0   0   2   0   0   2   2   0   2   0   0   0   0   2   0   0   0   0   2   2   2   0   2   0   2   0   2   0   0   2   0   2   0   0   0   0   2   2   0   0   0   2   0   2   0   0   2   2   0   2   2   2   2   2   2   0   0   0   2   2   0   0   2   0   0   2   0   0   2   2   0   0   2   2   2   2   2   2   2   2   0   2   0   2   0   0   0   0   0   0   0   2   2   0   2   2   2   0   2   2   0   2   0   0   2   0   2   0   0   0   2   0   0   2   0   2   0   0   2   0   0   2   0   2   2   0   0   2   0   2   2   0   2   0   2   0   2   2   2   0   2   0   2   0   0   0   2   0   2   0   0   2   0   0   0   2   2   2   0   2   0   0   0   2   2   0   0   0   2   2   2   0   0   0   2
 MK-2-12                0   2   0   0   0   2   0   0   0   0   2   0   2   0   2   2   2   0   0   2   2   0   2   0   0   0   0   2   0   0   2   2   0   0   0   0   0   0   2   0   0   0   0   2   2   2   0   0   0   2   0   2   0   0   2   0   2   0   0   0   0   2   2   0   0   0   2   0   2   0   0   2   2   0   0   2   2   2   2   2   0   0   0   2   0   0   2   2   0   0   2   0   0   2   2   0   0   2   2   2   0   2   2   0   2   0   2   2   2   2   0   0   0   2   0   0   0   2   2   2   0   0   0   2   2   0   2   0   0   2   2   2   0   2   0   2   0   0   2   0   2   0   0   2   0   0   2   0   2   2   0   0   2   0   2   2   0   2   0   2   0   2   0   2   0   2   0   2   0   0   0   2   0   2   0   0   2   0   0   0   2   2   2   2   0   0   0   0   0   2   0   0   0   2   2   2   2   0   0   2
 MK-2-13                0   2   0   0   0   2   0   0   0   2   2   0   2   0   0   2   2   0   0   2   2   0   0   0   0   2   0   2   0   2   2   2   0   0   0   2   0   0   2   0   0   0   0   2   2   0   0   0   0   2   0   2   0   0   2   0   2   0   0   0   0   2   2   0   0   0   2   0   2   0   0   2   2   0   0   2   2   2   2   2   0   0   0   2   0   0   2   2   0   0   2   0   0   2   2   0   0   2   2   2   0   2   2   0   2   0   2   2   2   2   0   0   0   2   0   0   0   2   2   2   0   0   0   2   2   0   2   0   0   0   2   2   0   2   0   2   0   0   2   0   2   0   0   2   0   0   2   0   2   2   2   0   2   0   2   2   0   2   0   2   0   2   0   2   0   2   0   2   2   0   0   2   0   2   0   0   2   0   2   0   2   2   2   2   0   0   0   2   0   2   0   0   0   2   2   2   2   0   2   2
 MK-2-14                0   2   0   0   2   2   0   0   0   2   2   0   0   0   0   2   2   0   0   2   0   0   0   0   0   2   0   2   0   2   2   2   0   0   0   0   0   0   0   2   0   0   2   2   2   0   0   0   0   2   0   2   0   2   2   0   0   2   2   0   2   2   0   0   0   0   2   0   2   0   0   2   2   0   0   2   2   2   2   2   0   0   0   2   0   0   2   2   2   0   2   0   0   2   2   0   2   2   2   0   0   2   2   0   2   0   0   2   2   2   0   0   0   0   0   0   0   2   2   2   0   0   0   2   2   0   2   0   0   0   2   2   0   2   0   0   0   0   2   0   2   0   0   2   0   0   2   0   2   2   2   0   2   0   2   2   0   0   0   2   0   2   0   2   0   2   0   2   2   0   0   2   2   2   0   0   2   0   2   0   2   2   0   2   0   0   0   2   0   2   0   0   0   0   2   2   2   0   2   0
 MK-2-15                0   0   0   0   2   2   0   0   2   2   2   0   0   0   0   2   2   0   0   2   0   0   0   0   0   2   0   2   0   2   2   2   0   0   0   0   0   0   0   2   0   0   2   2   2   0   0   0   2   2   0   2   0   2   2   0   0   2   2   0   2   2   0   2   0   0   2   0   0   0   2   2   2   0   0   2   2   0   2   2   0   0   0   2   0   0   2   0   2   0   2   0   0   2   2   0   0   2   2   0   0   2   2   0   2   0   0   2   2   0   0   0   0   0   0   0   0   2   2   2   0   0   0   2   2   0   2   0   0   0   2   2   0   2   0   0   2   0   2   0   2   0   0   2   2   0   2   0   0   2   2   0   2   0   2   2   0   0   0   0   0   2   0   2   0   2   2   0   2   2   2   2   2   2   0   0   2   0   2   0   2   2   0   2   2   2   0   2   0   2   2   0   0   0   2   2   2   0   2   0
 MK-2-16                0   0   0   0   2   2   0   0   2   2   2   0   0   2   0   2   2   0   0   2   0   0   0   0   0   2   0   2   0   2   2   2   0   0   0   0   0   0   0   2   0   0   2   2   2   0   0   0   2   2   0   2   0   0   2   0   0   2   2   0   2   2   0   2   0   0   2   0   0   2   2   2   2   0   0   2   2   0   2   2   0   0   0   2   0   2   2   2   2   0   2   0   0   2   2   0   0   2   2   0   0   0   2   0   0   0   0   2   2   0   0   0   0   0   0   0   0   2   2   2   0   0   0   2   2   0   2   0   0   0   2   2   2   2   0   0   2   0   2   0   2   0   0   2   0   0   2   0   0   2   2   0   2   0   2   0   0   0   0   0   2   2   0   2   0   2   2   2   2   2   2   2   2   2   0   0   2   0   2   0   2   2   0   2   0   0   2   2   0   2   2   0   0   0   2   2   2   0   2   0
 MK-3-1                 0   0   0   0   2   0   0   2   0   0   2   0   0   0   0   2   2   0   2   0   2   2   0   0   2   2   0   2   0   2   0   0   2   2   2   0   0   0   2   0   2   0   2   0   2   2   0   2   0   2   0   2   0   0   2   2   0   0   0   2   0   0   0   2   2   2   0   2   0   2   2   2   0   2   2   0   2   0   2   2   0   2   2   2   2   2   0   2   2   2   0   0   2   0   2   0   0   2   2   0   2   0   2   2   0   0   0   2   2   2   2   2   0   0   0   2   2   0   2   0   2   0   0   0   2   0   0   0   0   2   2   0   2   0   2   2   2   0   0   2   2   0   0   2   2   2   2   2   0   0   2   0   2   0   2   2   2   0   2   2   0   2   0   0   0   0   0   2   0   0   2   2   0   2   2   0   0   2   0   2   2   2   2   0   0   2   0   0   2   2   2   0   2   2   0   0   2   2   2   0
 MK-3-2                 0   0   0   0   2   0   0   2   0   2   2   0   0   0   2   0   2   0   2   0   2   2   0   0   2   2   0   2   0   2   0   0   2   2   2   0   0   0   2   0   2   2   2   0   0   2   0   2   0   2   0   2   0   0   2   2   0   0   0   2   0   0   0   2   2   2   0   2   0   2   2   2   2   2   0   2   2   0   0   0   0   2   0   2   2   2   0   2   2   2   0   0   0   0   2   0   0   2   2   0   2   0   2   2   0   0   2   2   2   2   2   2   0   0   0   2   2   0   2   0   2   2   0   0   2   0   0   0   0   2   0   0   2   0   2   0   2   0   0   2   2   0   0   2   2   2   2   2   0   0   2   0   2   0   2   2   2   0   2   2   0   2   0   0   0   0   0   2   0   2   0   2   0   2   2   0   0   2   0   2   2   2   0   0   0   2   0   0   2   2   2   0   2   2   0   2   2   2   0   0
 MK-3-3                 0   0   0   2   2   2   0   2   0   2   2   0   0   2   2   0   2   2   0   0   2   0   0   0   2   0   0   2   0   2   0   0   2   2   2   2   0   2   2   0   2   2   0   0   0   2   0   2   0   2   0   2   0   0   2   2   0   0   2   0   0   0   0   2   2   2   0   2   0   0   2   2   2   2   0   2   2   0   0   0   0   2   0   2   2   2   0   2   0   2   0   0   0   0   2   0   0   2   2   0   2   0   2   2   2   0   2   2   2   2   2   0   0   0   0   2   2   0   2   0   2   2   2   0   2   0   0   0   0   2   0   0   2   0   2   0   2   2   0   2   2   0   0   2   2   0   2   2   0   0   2   2   2   0   2   2   2   0   2   2   0   2   0   0   0   0   0   2   0   2   0   2   0   2   2   0   0   2   2   2   2   2   0   0   2   2   0   0   2   2   2   0   2   2   2   2   2   2   0   0
 MK-3-4                 0   0   2   2   2   2   0   2   0   0   2   0   0   2   2   0   2   2   0   0   2   0   0   0   2   0   0   2   0   2   0   0   0   2   2   2   0   2   0   0   2   2   0   0   0   2   0   0   0   2   0   2   0   0   0   2   2   0   0   0   0   0   0   2   2   2   0   2   0   2   2   2   0   2   0   2   2   0   0   0   0   2   0   2   2   2   0   2   0   2   0   0   0   0   2   0   0   2   2   2   0   0   2   2   0   0   2   2   2   2   2   0   0   0   0   2   2   0   2   0   2   2   2   0   2   0   2   0   0   2   0   0   2   0   2   0   2   2   0   2   2   0   0   2   2   2   2   2   0   0   2   2   2   0   2   2   2   0   2   2   0   2   2   0   0   0   2   2   0   2   0   2   0   0   2   0   2   0   2   2   2   2   0   2   2   2   0   0   2   2   2   0   2   2   2   2   2   0   0   2
 MK-3-5                 0   0   2   2   2   2   0   2   0   0   0   0   0   2   2   0   2   2   0   0   2   0   0   0   2   0   0   2   0   2   0   0   0   2   2   2   0   2   0   0   2   2   0   0   0   2   0   0   0   2   0   2   0   0   0   2   2   0   0   0   0   0   0   2   0   0   0   0   2   2   2   2   2   2   0   2   2   2   0   0   0   2   0   2   2   0   0   2   0   2   0   0   0   2   2   0   0   2   2   2   0   0   2   2   0   0   2   2   2   2   0   0   0   0   0   2   0   0   0   0   0   2   0   0   2   0   2   0   0   2   0   0   2   0   2   0   2   2   0   2   2   0   0   2   2   2   2   2   0   2   0   2   2   0   2   2   2   0   2   2   0   2   0   0   0   0   2   2   0   2   0   2   0   0   2   2   2   0   2   2   2   2   0   2   2   2   0   0   2   2   2   0   2   2   2   2   0   0   0   2
 MK-3-6                 0   2   2   2   2   2   0   2   0   0   0   0   0   2   2   0   2   2   0   0   2   0   0   0   2   0   0   2   2   2   0   0   0   2   2   2   0   2   0   0   0   2   0   0   0   2   0   0   0   2   0   2   0   0   0   2   2   0   0   0   0   0   0   2   0   0   0   0   2   2   2   2   2   2   0   2   2   2   0   0   0   2   0   2   2   0   0   2   0   2   0   0   2   2   2   0   0   2   2   2   0   0   2   2   2   0   2   2   2   2   0   2   0   0   0   2   0   0   0   0   0   2   0   0   0   2   2   0   0   2   0   2   2   0   2   0   2   2   0   2   2   0   0   2   0   2   2   2   2   2   0   2   2   0   2   2   2   0   2   2   0   2   0   0   0   0   2   2   0   2   0   2   0   0   2   2   2   2   2   2   2   2   0   2   2   2   2   0   2   2   2   0   2   2   2   2   0   0   0   2
 MK-3-7                 0   2   0   2   2   2   0   2   0   0   0   0   0   2   2   0   2   2   0   0   2   0   0   0   0   0   0   2   2   2   2   0   0   2   2   2   0   2   0   0   0   2   0   0   0   2   0   0   0   2   0   2   0   0   0   2   2   0   2   0   0   0   0   2   0   0   0   0   2   2   2   2   2   2   0   2   2   2   0   0   2   2   0   2   2   0   0   2   0   2   0   0   2   2   2   0   0   2   2   2   0   0   2   0   2   0   2   2   2   2   0   2   0   0   0   2   0   0   0   0   0   0   0   0   0   2   2   0   0   2   0   2   2   0   2   0   2   2   0   2   2   0   0   0   0   2   0   2   2   2   0   2   2   0   2   2   2   0   2   2   2   2   0   0   0   2   2   2   2   2   0   2   0   0   2   2   0   2   2   2   2   2   2   2   2   2   2   0   2   2   2   0   2   2   2   2   0   0   0   2
 MK-3-8                 2   2   0   2   2   2   0   2   0   0   2   0   0   2   2   0   2   2   0   0   2   0   0   0   0   0   0   2   2   2   2   0   0   2   2   2   0   2   0   0   0   2   0   0   0   2   0   0   0   2   0   2   0   0   0   2   2   0   2   0   0   2   0   2   0   0   0   0   2   2   2   2   2   2   0   2   2   2   2   0   2   2   0   2   2   0   0   2   0   2   0   0   2   2   2   2   0   2   2   2   0   0   0   0   2   0   2   2   2   2   0   2   0   0   0   0   0   0   0   2   0   0   2   0   0   2   2   0   0   2   0   2   2   0   2   2   2   2   2   2   2   0   0   2   0   2   0   2   0   2   0   2   2   2   2   2   2   0   2   2   2   0   0   0   0   0   2   2   2   2   0   2   0   0   2   2   0   2   2   2   2   2   2   2   2   2   2   0   2   2   2   0   2   2   2   2   0   0   0   2
 MK-3-9                 2   2   0   2   2   2   0   2   0   0   2   0   0   2   2   0   2   2   0   0   2   0   0   0   0   0   0   2   2   2   2   0   0   2   2   2   0   2   0   0   0   2   0   0   0   2   0   0   0   2   0   2   0   0   0   2   2   0   2   0   0   0   0   2   0   0   0   0   2   2   2   2   2   2   0   2   2   2   2   0   0   2   0   2   2   0   0   2   0   2   0   0   2   2   2   2   0   2   2   2   0   0   0   0   2   0   2   2   2   2   0   2   0   0   0   0   2   0   0   2   0   0   0   0   0   2   2   0   0   2   0   2   2   0   2   2   2   2   0   2   2   0   0   2   0   2   0   2   0   2   2   2   2   2   2   2   0   0   0   2   2   0   0   0   0   0   2   2   2   2   0   2   0   0   2   2   0   2   2   0   2   2   2   2   2   2   2   0   2   2   2   0   2   2   2   0   0   0   0   2
 MK-3-10                2   2   0   2   2   2   0   2   0   0   2   0   0   2   0   0   2   2   0   0   2   0   0   0   0   0   0   2   0   2   0   2   0   2   2   2   0   2   0   0   0   2   0   0   0   2   0   0   0   2   2   2   0   0   0   2   0   0   2   0   0   0   0   2   0   2   0   0   2   0   2   2   2   2   0   2   2   2   2   0   0   2   0   2   2   0   0   2   0   2   0   0   2   2   2   2   0   2   2   2   0   0   0   0   2   0   2   2   2   2   0   2   0   0   0   0   2   0   0   2   0   0   0   0   0   2   2   0   0   2   0   2   2   0   2   0   0   2   0   2   2   0   0   2   0   2   0   2   0   2   2   2   2   2   2   2   0   0   2   2   2   0   0   2   0   0   0   2   2   0   0   2   0   0   2   2   0   2   2   2   2   2   2   2   2   2   2   0   2   2   2   0   2   2   2   0   0   0   0   2
 MK-3-11                2   2   0   2   2   2   0   0   0   0   2   0   0   2   0   0   2   2   0   0   2   2   0   0   2   0   0   2   0   2   0   2   0   0   2   2   0   2   0   0   0   2   0   0   0   2   0   2   0   2   2   2   0   0   0   2   0   0   2   0   2   2   0   2   0   2   0   0   2   0   2   2   2   2   0   2   2   2   2   0   0   2   0   2   2   0   2   2   0   2   0   0   2   2   2   2   0   2   2   2   0   0   0   0   2   0   2   2   0   2   0   2   0   0   0   0   2   0   2   2   0   0   0   0   0   2   2   2   0   2   0   2   2   0   2   0   0   2   0   2   2   0   0   2   0   2   0   2   0   2   2   2   2   2   2   0   0   2   2   2   2   0   0   2   0   2   0   2   2   0   0   2   0   0   2   0   0   2   0   2   2   2   2   2   2   2   2   0   2   2   2   0   0   2   2   2   0   0   0   2
 MK-3-12                2   2   0   0   2   2   0   0   0   0   2   0   0   2   0   0   2   2   0   0   2   2   2   0   2   0   0   2   0   2   0   2   0   0   2   2   0   2   0   0   0   2   0   0   0   2   0   2   0   2   0   2   2   0   0   0   0   0   2   2   2   2   0   2   0   2   0   0   2   0   2   2   2   2   0   2   2   2   2   2   0   2   0   2   2   0   2   2   0   2   0   0   2   2   2   2   0   2   2   2   0   0   0   0   2   0   2   2   0   2   2   0   0   0   0   0   2   0   2   2   0   0   0   0   0   2   2   2   0   2   0   2   2   0   2   0   0   2   2   2   2   0   0   2   0   2   0   2   0   0   2   2   2   2   2   0   0   0   2   2   0   0   0   2   0   2   0   2   2   0   0   2   0   0   2   0   0   2   2   2   2   2   2   2   2   2   2   0   2   2   2   0   0   2   2   0   0   0   0   2
 MK-3-13                2   2   0   0   2   2   0   0   0   0   2   2   0   2   0   0   2   2   0   0   2   2   2   0   2   0   0   2   2   2   0   2   0   0   2   2   0   2   0   0   0   2   2   0   0   2   0   2   0   2   0   0   2   0   0   0   0   0   2   2   2   2   0   2   0   2   0   0   2   0   2   2   2   2   0   2   0   2   2   2   0   2   0   2   2   0   2   2   0   2   0   2   2   2   2   2   0   2   2   2   2   0   0   0   2   0   2   2   0   2   2   2   0   0   0   0   2   0   2   2   0   0   0   0   0   2   2   2   0   2   0   2   2   0   2   0   0   2   2   2   2   2   2   2   0   2   0   2   0   0   2   0   2   2   2   0   0   0   2   2   0   0   0   0   0   2   2   2   2   0   2   2   0   0   2   0   2   0   2   2   2   2   2   2   2   2   2   2   2   2   2   0   0   2   2   0   0   0   0   2
 MK-3-14                0   2   0   0   2   2   0   2   0   0   2   2   0   2   0   0   2   2   0   0   2   2   2   0   2   0   0   2   2   2   0   0   0   0   2   2   0   2   0   0   0   2   2   2   0   2   0   2   0   2   0   0   2   0   0   0   0   0   2   2   0   0   0   2   0   2   0   0   0   0   2   2   0   2   0   2   0   2   2   2   0   2   0   2   2   0   2   2   0   0   0   2   2   2   2   2   0   2   2   2   2   0   0   0   2   0   2   2   0   2   2   2   0   0   0   0   2   0   2   2   2   0   0   0   0   2   2   2   0   2   2   2   2   0   2   0   0   2   2   2   0   2   2   2   0   2   0   2   0   0   2   0   2   2   2   0   0   0   2   2   0   0   0   0   0   2   0   2   2   0   2   0   0   0   2   0   2   0   2   2   2   0   2   2   2   2   2   0   0   2   2   0   0   0   2   0   0   0   0   2
 MK-3-15                0   2   0   0   2   2   0   2   2   2   2   2   0   2   0   0   2   2   2   0   2   2   2   2   2   0   0   2   2   0   0   2   0   0   2   2   0   0   2   0   0   2   2   2   0   2   0   2   0   2   0   0   2   0   0   0   0   0   0   2   0   0   0   2   0   2   0   0   0   0   2   2   0   2   0   2   0   2   2   2   0   2   0   2   2   0   2   2   0   0   0   2   2   2   2   2   0   2   2   2   2   0   0   0   2   0   2   2   0   2   2   0   0   0   2   0   0   2   2   2   2   2   0   0   0   2   2   2   0   2   2   2   2   0   2   0   0   2   2   2   0   2   2   0   0   2   0   2   0   0   2   0   2   2   2   0   0   0   2   2   0   0   0   0   0   2   0   0   2   0   2   0   0   0   2   0   2   0   2   2   2   0   2   2   2   2   2   0   0   2   2   0   0   0   2   0   0   0   0   2
 MK-3-16                0   2   0   0   2   0   0   2   2   2   2   2   0   2   0   0   2   2   2   0   2   2   2   2   2   0   0   2   0   0   0   0   0   0   2   2   0   2   2   2   0   2   2   2   0   2   0   2   0   2   0   0   2   0   0   0   0   0   0   2   0   2   0   2   0   2   0   0   0   0   2   2   0   2   0   2   0   2   0   2   0   2   0   2   2   0   2   2   0   0   2   2   0   2   2   2   0   2   2   2   2   0   2   0   2   0   2   0   0   2   2   0   2   0   2   0   2   2   2   0   2   2   0   0   2   2   2   2   0   2   2   2   2   0   2   0   0   2   0   0   0   2   2   2   0   2   0   2   0   0   2   0   0   2   2   0   0   0   2   2   0   0   2   0   0   2   0   0   2   0   2   0   0   0   2   0   2   0   2   2   2   2   2   2   2   0   2   0   0   2   2   0   2   0   2   0   0   0   0   2
 MK-4-1                 2   2   2   0   0   0   0   0   2   2   2   0   2   0   0   2   2   0   0   0   2   2   2   0   0   2   2   0   0   0   2   0   2   2   2   2   2   2   2   2   2   2   2   0   2   2   0   0   2   0   2   0   0   0   2   0   2   0   0   0   2   0   2   0   2   2   0   2   2   2   0   0   0   2   0   2   0   2   2   2   2   0   0   2   2   2   0   2   2   2   0   2   2   2   0   0   0   2   2   2   2   2   0   2   0   0   0   0   0   2   2   0   2   2   0   0   2   0   2   2   0   2   0   2   0   2   0   2   0   0   2   0   0   2   2   2   0   2   0   0   0   0   0   2   2   2   2   0   2   2   0   0   0   2   0   0   2   2   2   0   0   2   0   2   2   0   2   0   0   0   0   0   0   0   0   0   0   0   0   0   2   0   2   2   2   2   2   2   0   0   0   2   0   0   2   2   2   2   0   2
 MK-4-2                 2   2   2   0   0   0   0   0   2   2   2   0   2   0   0   2   2   0   2   0   2   2   2   0   0   2   2   0   0   0   2   0   2   2   2   2   2   2   2   0   2   2   2   0   2   2   0   0   2   0   2   0   0   0   2   0   2   0   0   0   2   0   2   0   0   2   0   2   2   2   0   0   2   0   0   0   0   2   2   2   2   0   0   2   2   2   0   2   2   2   0   2   2   2   0   0   2   2   2   0   2   2   0   2   0   0   0   2   0   2   2   0   2   2   0   0   2   0   2   2   0   2   0   2   0   2   0   2   0   2   2   0   0   2   2   2   2   2   0   0   0   0   0   2   2   2   2   0   2   2   0   0   0   2   0   2   2   0   2   0   0   2   0   2   2   0   0   0   0   0   0   0   0   0   2   0   0   0   0   0   0   0   2   2   2   2   2   2   0   0   2   2   0   0   2   2   2   2   0   2
 MK-4-3                 0   2   2   0   0   0   0   0   2   2   2   0   2   0   0   2   2   0   0   0   2   2   2   0   0   2   2   0   0   0   2   2   2   2   0   2   2   2   2   0   2   2   2   0   2   2   0   0   2   0   2   0   0   0   2   0   2   0   0   0   2   2   2   0   0   2   0   2   2   0   0   0   2   0   2   2   0   2   2   2   2   2   2   2   2   2   0   2   2   2   0   2   2   2   0   0   2   2   2   0   2   2   0   2   0   0   0   2   2   2   2   0   2   0   0   0   2   0   2   2   0   2   0   2   0   2   0   2   0   2   0   0   0   2   2   2   2   0   0   0   0   2   0   2   2   2   2   0   2   2   0   0   0   2   0   2   2   0   2   0   0   2   0   2   2   0   0   0   0   2   0   0   0   0   0   0   0   0   0   0   0   0   2   2   2   2   2   2   0   0   2   2   2   0   2   2   0   0   2   0
 MK-4-4                 0   2   2   0   0   0   0   0   2   2   2   0   2   0   0   2   2   0   0   2   0   2   2   0   0   2   2   0   0   0   2   2   2   2   0   2   2   2   2   0   2   2   0   0   2   2   2   0   2   2   2   2   0   0   2   0   2   2   0   0   2   2   2   0   0   2   0   2   2   0   0   0   2   0   2   2   0   2   2   2   2   2   2   2   2   2   0   2   0   0   2   2   0   0   0   0   2   2   2   0   2   2   0   2   0   0   0   2   2   2   2   0   2   0   0   0   2   0   2   2   0   2   0   2   0   2   0   2   0   2   0   0   0   0   2   2   2   0   0   0   0   2   0   2   2   2   2   2   2   2   2   0   0   2   2   2   2   0   2   0   0   2   0   2   2   0   0   0   0   2   0   0   0   0   0   0   0   0   0   0   0   0   2   2   2   2   2   2   0   0   2   2   2   0   2   2   0   0   2   0
 MK-4-5                 0   2   2   0   0   0   0   2   2   2   2   0   2   0   0   0   2   0   0   2   0   2   2   0   0   2   2   0   0   0   2   2   2   2   0   2   2   2   2   0   2   2   0   0   0   2   2   0   2   2   2   2   0   0   2   0   2   2   0   2   2   2   2   0   0   2   0   2   0   2   0   0   2   0   2   2   0   2   0   2   2   2   2   2   2   2   0   2   0   2   2   0   0   2   0   0   2   2   2   0   0   2   0   2   0   0   0   2   2   2   2   2   2   0   0   0   2   0   2   0   0   2   0   2   0   2   0   2   0   2   2   0   0   0   2   2   2   0   0   0   0   0   0   2   2   2   2   2   0   2   2   2   0   2   2   2   2   0   2   0   0   2   0   2   2   0   0   0   0   2   0   2   2   0   2   0   0   0   0   2   2   0   2   2   2   2   2   0   0   0   2   2   2   0   2   2   0   0   2   0
 MK-4-6                 2   2   0   0   0   0   0   2   2   2   2   0   2   0   0   0   2   0   0   2   0   0   2   0   0   2   2   0   0   0   2   2   2   2   0   2   2   2   2   0   2   2   2   0   0   2   2   0   2   2   2   2   0   0   2   0   2   2   0   2   2   2   0   2   0   2   0   2   0   2   0   0   2   2   2   2   0   2   0   2   2   2   2   2   2   2   0   2   2   2   2   0   0   2   0   0   2   2   2   0   0   2   0   0   0   0   0   2   2   2   0   2   2   0   0   0   2   0   0   0   0   2   0   2   0   2   0   2   0   2   2   0   0   0   2   2   2   0   2   0   0   0   2   2   2   2   2   2   0   2   2   2   0   2   2   2   2   0   2   0   0   2   0   2   2   0   0   0   0   2   0   2   0   0   2   0   0   0   0   2   2   0   2   2   2   2   2   0   0   0   2   2   2   0   2   2   0   0   2   0
 MK-4-7                 2   2   2   2   0   0   0   0   2   2   2   0   0   0   0   0   2   0   0   2   0   0   0   0   0   2   2   0   0   0   2   2   2   2   2   2   2   2   2   0   2   2   2   0   0   2   2   0   2   2   2   2   2   0   2   2   2   2   0   2   2   2   0   2   0   2   0   2   0   2   0   0   2   2   2   2   2   2   0   2   2   2   2   2   2   2   0   2   2   2   2   0   0   2   0   0   2   2   2   2   0   2   0   0   2   2   0   2   2   2   0   2   0   0   0   0   2   0   0   0   0   2   0   2   0   2   2   2   0   2   2   0   0   0   2   2   0   0   2   0   0   0   2   2   2   2   2   2   0   2   2   2   2   2   2   2   2   0   2   2   2   2   0   2   2   0   0   0   2   2   0   2   0   0   2   0   0   0   0   2   2   0   2   2   2   2   2   2   0   0   2   0   2   0   2   2   2   0   2   0
 MK-4-8                 2   0   2   2   0   0   0   0   2   2   2   0   0   0   0   0   2   0   0   2   0   0   0   0   0   2   2   0   2   0   2   2   2   2   2   2   2   2   2   0   2   2   2   0   0   2   2   0   2   2   2   2   2   0   2   2   2   2   0   2   2   2   0   2   0   2   0   2   0   2   0   0   2   2   2   2   2   2   0   2   2   2   2   2   2   2   0   2   2   0   2   0   0   2   0   0   2   0   2   2   0   2   0   0   2   2   0   2   0   2   0   2   0   2   0   0   2   0   0   0   0   2   0   2   0   2   0   2   0   2   2   0   0   0   2   2   0   0   2   0   0   0   2   2   2   0   2   2   0   2   2   2   2   0   2   2   2   0   2   2   2   2   0   2   2   0   0   0   2   0   0   2   0   0   2   0   0   0   2   0   2   0   0   2   2   2   2   2   0   0   2   0   2   0   2   0   2   0   2   0
 MK-4-9                 2   0   2   2   0   0   0   0   2   2   2   0   0   0   0   0   2   2   0   2   0   0   0   0   0   2   2   0   2   2   2   2   2   2   2   2   2   2   2   0   2   2   2   0   0   0   2   0   2   2   0   2   2   0   2   2   2   2   0   2   2   2   0   2   0   2   2   2   0   2   2   0   2   2   2   2   2   2   0   2   2   2   2   2   2   2   0   2   2   0   2   0   0   2   0   0   2   2   2   2   0   2   0   0   2   2   0   2   0   2   0   2   0   2   0   0   2   0   0   0   0   2   0   2   0   2   0   2   0   2   2   2   0   0   2   2   0   0   2   0   0   0   2   2   2   0   2   2   0   2   0   2   0   0   2   2   2   0   0   2   2   2   0   2   2   0   0   0   0   0   0   2   0   0   0   0   0   2   0   0   2   0   0   2   2   2   2   2   0   0   0   0   2   0   2   0   2   0   2   0
 MK-4-10                2   0   2   2   0   0   0   0   0   2   0   0   0   0   0   0   2   2   0   2   0   0   0   0   0   2   2   0   2   2   0   2   2   2   2   2   2   0   2   0   2   2   2   0   0   0   2   2   2   2   0   2   2   0   2   2   2   0   0   2   2   2   0   2   2   2   2   0   2   2   2   0   2   0   2   2   2   2   0   2   2   2   2   0   2   2   0   2   2   0   0   0   0   0   0   0   2   2   2   2   0   2   0   2   2   2   2   2   0   2   0   2   0   2   0   0   2   0   0   2   0   2   2   0   0   2   0   2   0   2   2   2   0   0   2   2   0   0   2   0   0   0   2   2   2   2   2   0   0   2   0   2   0   0   2   2   2   0   2   2   2   0   0   2   2   0   2   0   0   0   0   2   0   0   0   0   0   2   0   2   2   0   0   2   2   0   2   2   0   0   0   0   2   0   2   0   2   0   2   0
 MK-4-11                2   0   2   2   0   0   0   0   0   2   0   0   2   0   0   0   0   2   0   2   0   0   0   0   0   0   2   0   2   2   2   0   2   2   2   2   2   0   2   0   2   2   2   0   2   0   2   2   2   2   0   2   2   0   2   0   2   0   0   2   2   2   0   2   2   2   2   0   2   2   2   0   2   0   2   2   2   2   0   2   2   2   2   0   2   2   0   2   2   0   2   0   2   0   0   0   2   2   0   2   0   2   0   2   2   2   2   2   0   2   0   2   0   2   0   0   2   0   0   2   0   2   2   0   0   2   0   2   0   2   2   2   0   0   2   2   0   0   2   0   2   0   2   2   2   2   2   0   0   2   0   2   0   0   2   2   0   0   2   2   2   0   0   2   2   0   2   0   0   0   0   2   0   0   0   0   0   2   0   2   2   0   0   2   2   0   2   2   0   2   0   0   0   0   2   0   0   0   2   0
 MK-4-12                2   0   2   0   0   0   0   2   0   2   0   0   2   0   0   0   0   2   0   2   0   0   0   0   0   0   2   0   2   2   2   0   2   2   2   2   0   0   2   0   2   2   2   0   2   0   0   2   2   2   0   2   2   0   2   2   2   0   0   2   2   2   0   2   2   2   2   0   2   2   2   0   2   0   2   2   2   2   0   2   2   2   2   0   2   0   0   2   0   0   2   0   2   0   2   2   2   2   0   2   0   2   0   2   2   2   2   2   0   2   0   2   0   2   0   0   2   0   0   2   0   2   2   0   0   2   0   2   0   2   2   2   0   0   2   2   0   0   2   0   2   0   0   2   2   2   0   0   0   2   0   2   0   0   2   0   0   0   2   2   2   2   0   2   2   0   0   0   0   0   0   2   0   0   0   2   0   2   0   2   2   0   0   2   0   0   2   2   2   2   0   0   0   0   2   0   0   0   2   2
 MK-4-13                2   0   2   0   0   0   0   2   0   2   0   0   2   0   0   0   0   2   0   2   0   0   0   0   0   0   2   0   2   2   2   0   2   2   2   2   0   0   2   0   2   2   2   0   2   0   0   2   2   2   0   2   2   0   2   2   2   0   0   2   2   2   0   2   2   2   2   0   2   2   2   0   2   2   2   2   2   2   0   2   2   2   2   0   2   0   0   2   0   0   2   0   2   0   2   2   2   2   0   2   0   2   0   2   0   2   2   2   0   2   2   2   0   2   0   0   2   0   0   2   2   2   2   2   0   2   0   2   0   2   2   0   0   0   2   2   0   0   2   0   2   0   0   2   2   2   0   0   0   2   0   2   0   0   2   0   0   2   2   2   2   2   2   2   2   0   0   0   0   0   2   2   0   0   0   2   0   2   0   2   2   0   0   0   0   0   2   2   2   2   0   0   0   0   2   0   0   0   2   0
 MK-4-14                2   0   2   0   0   0   0   2   0   2   0   0   2   0   0   0   0   2   0   2   0   0   0   0   0   0   2   0   2   2   2   0   2   2   2   2   2   0   2   0   2   2   2   0   2   2   2   2   2   2   0   2   0   0   2   2   2   0   0   2   2   2   0   0   0   2   2   0   2   2   2   0   2   2   2   2   2   2   0   2   2   0   2   0   2   2   0   2   0   0   2   0   2   0   2   2   2   2   0   2   0   2   0   2   0   2   2   2   0   0   2   2   0   2   0   2   2   0   0   2   2   2   2   2   0   2   0   0   0   2   2   0   0   0   2   2   0   0   2   0   2   0   0   2   2   2   0   2   0   2   2   2   0   0   2   0   0   2   2   2   2   2   2   2   2   0   0   0   0   0   2   2   0   0   0   2   2   2   2   2   2   0   0   0   0   0   2   0   2   2   0   0   2   0   2   0   0   0   2   0
 MK-4-15                2   0   2   0   0   0   0   2   2   2   0   0   2   2   0   0   2   2   0   2   0   0   0   0   0   0   2   0   2   0   2   0   2   2   2   0   2   0   2   0   2   2   2   0   2   2   2   2   0   2   0   2   0   0   2   2   2   0   0   2   2   2   0   0   0   0   2   0   2   2   2   0   2   0   2   2   2   2   2   2   2   0   2   0   2   2   0   2   0   0   2   0   2   0   2   2   2   2   0   2   0   2   0   2   0   2   2   2   0   0   2   2   0   2   2   2   2   0   2   2   2   2   2   2   0   2   0   0   0   2   2   0   0   0   2   0   0   0   2   0   0   2   0   2   2   2   0   2   0   2   2   2   0   0   2   0   0   2   2   2   2   2   2   2   0   0   0   0   0   0   2   2   0   0   0   2   2   0   2   2   2   0   0   0   2   0   2   0   2   2   0   0   2   0   2   0   0   0   2   0
 MK-4-16                2   2   2   0   0   0   0   2   0   2   0   0   2   2   0   0   2   2   0   2   0   0   0   0   0   0   2   0   2   0   2   0   2   2   2   0   2   0   2   0   2   2   2   0   2   2   2   2   0   2   0   2   0   0   2   2   2   0   0   2   2   2   0   0   0   0   2   0   2   2   2   0   2   0   0   2   0   2   2   2   2   0   2   0   0   0   0   2   0   0   2   0   2   0   2   2   2   2   0   2   0   2   0   2   0   2   2   2   0   0   2   2   0   2   2   2   2   0   2   2   2   2   2   2   0   2   0   0   0   2   2   0   0   0   2   0   0   0   2   0   0   2   2   2   2   2   0   2   0   2   2   2   0   0   2   2   0   2   2   2   2   2   2   2   0   0   0   0   0   0   2   2   0   0   0   0   2   0   2   2   2   0   0   0   2   0   2   0   2   2   0   0   2   0   2   0   0   0   2   0
 MK-5-1                 0   0   2   2   0   0   2   2   2   2   2   2   0   2   0   0   2   2   2   2   2   2   0   2   2   0   0   0   0   2   0   0   0   0   0   0   0   0   0   2   2   2   2   2   0   0   0   2   2   2   2   0   0   0   0   2   0   0   0   0   2   0   0   0   0   0   0   0   2   2   2   2   0   0   0   2   0   0   2   2   0   2   2   0   2   2   0   0   2   0   2   0   0   0   0   2   0   0   0   2   0   0   0   0   0   2   0   2   2   0   2   2   0   2   2   0   0   2   2   2   2   0   2   0   2   2   0   0   0   0   0   2   0   0   2   2   0   0   2   0   2   0   0   0   2   2   2   2   0   0   2   0   2   0   0   0   0   0   0   0   2   2   0   0   2   2   2   2   0   0   0   0   0   0   2   2   0   2   0   2   0   2   0   0   0   2   0   2   2   2   2   0   0   0   0   2   2   2   2   0
 MK-5-2                 2   0   0   2   0   0   2   2   2   2   2   2   0   2   2   2   2   2   0   2   2   2   0   2   2   0   0   0   0   2   0   0   0   0   0   0   0   0   0   2   2   2   2   2   0   0   0   2   2   2   2   0   0   2   0   2   0   0   0   0   2   0   0   0   2   0   0   0   2   2   2   2   2   0   0   2   0   2   2   2   0   2   2   0   2   2   2   0   2   0   2   0   0   2   0   2   0   0   0   2   0   0   0   0   0   2   0   2   2   0   2   2   0   2   2   0   0   2   2   0   2   0   2   2   2   2   0   2   0   0   0   2   0   0   2   0   2   0   2   0   2   0   0   0   2   2   2   2   0   0   2   0   2   0   0   0   2   0   0   2   2   2   0   0   2   2   2   2   0   0   0   0   0   0   2   0   0   2   0   2   0   2   0   0   0   2   0   2   2   2   2   0   0   0   0   2   2   2   2   0
 MK-5-3                 2   0   0   2   0   0   2   0   2   2   2   0   0   2   2   2   2   2   2   2   2   0   0   2   2   0   0   0   0   2   0   0   0   0   0   0   0   0   0   2   2   2   2   2   0   0   0   2   2   2   2   0   0   0   0   2   0   0   0   0   2   0   0   2   2   0   0   0   2   2   2   2   2   0   2   2   0   2   2   0   0   2   2   0   2   2   0   0   2   2   0   2   0   2   0   2   0   0   0   2   2   0   2   0   0   2   0   2   2   0   2   2   0   2   2   0   0   2   2   0   2   0   2   2   0   2   0   2   0   0   0   2   0   0   0   2   0   0   2   0   2   0   0   0   2   2   2   2   2   0   2   0   2   0   0   0   2   0   0   2   2   2   0   0   2   2   2   2   0   0   0   0   0   0   2   0   0   2   2   2   0   2   0   0   0   2   0   2   2   2   2   0   2   0   0   2   2   2   2   0
 MK-5-4                 2   0   0   2   2   0   2   0   2   2   2   0   2   2   2   2   2   2   2   2   2   0   2   2   2   0   0   0   0   2   0   0   0   0   0   2   0   0   0   2   2   0   2   2   0   0   0   2   0   2   2   0   2   0   0   2   2   0   0   0   2   0   0   2   2   0   0   0   2   2   2   2   2   0   2   2   0   2   2   0   0   0   2   2   2   2   0   0   2   2   0   2   0   2   0   0   0   0   0   2   0   0   2   0   0   2   0   2   2   0   2   2   0   2   2   0   0   2   2   0   2   0   2   2   0   2   0   2   0   0   0   0   0   0   0   2   0   0   2   0   2   0   0   0   2   2   2   2   2   0   2   0   2   2   2   0   2   0   0   2   2   2   0   0   2   2   2   2   0   0   0   0   0   0   2   0   0   2   2   2   0   2   0   0   0   2   0   2   2   2   2   0   2   0   0   2   2   2   2   0
 MK-5-5                 2   0   0   2   2   0   2   2   2   2   2   0   2   2   2   2   2   2   2   2   2   2   2   2   2   0   2   0   0   0   0   0   0   0   0   2   0   0   0   2   2   0   2   2   0   0   2   2   2   2   2   0   2   0   0   2   2   0   0   0   2   0   0   2   2   0   0   0   2   2   2   2   2   0   2   2   0   2   2   0   0   0   2   2   0   2   0   0   2   2   0   2   0   2   0   0   0   0   0   2   0   0   2   0   0   2   2   2   2   0   2   2   0   2   2   2   0   2   2   0   2   0   2   2   0   2   0   2   2   0   0   0   0   0   0   2   0   0   2   0   2   0   0   0   2   2   2   2   2   0   2   0   2   2   2   0   2   0   0   2   2   2   0   0   2   2   0   2   0   0   0   2   0   0   2   0   0   2   2   2   0   0   0   0   0   2   0   2   2   2   2   0   2   0   0   2   2   2   2   0
 MK-5-6                 2   0   0   0   2   0   2   2   2   2   2   0   2   2   2   2   2   2   2   2   2   2   2   2   2   0   2   0   0   0   0   0   0   0   0   2   0   0   0   2   2   0   2   2   2   0   2   2   2   2   2   0   2   0   0   2   2   0   0   0   2   0   2   2   2   0   0   0   2   2   2   2   2   0   2   2   0   2   2   0   0   2   2   2   0   2   0   0   2   2   0   2   0   2   0   0   0   2   0   2   0   0   2   0   0   2   2   2   2   0   2   2   0   2   2   2   0   2   2   0   2   2   2   2   0   2   0   2   2   0   0   0   0   0   0   2   0   0   2   0   2   0   0   0   2   2   2   2   2   0   2   2   2   2   2   2   2   0   0   0   2   2   0   0   2   2   0   2   0   2   0   2   0   0   0   2   0   2   2   2   0   0   0   0   0   2   2   2   2   2   2   0   2   0   0   2   2   2   2   0
 MK-5-7                 2   0   0   0   2   0   2   2   2   2   2   0   2   2   2   2   2   2   2   2   2   2   2   0   0   2   2   0   0   2   0   0   0   0   0   2   0   0   0   2   0   0   2   2   2   2   2   2   2   2   2   0   2   0   0   2   2   0   0   0   2   0   2   2   2   0   0   0   2   2   2   0   2   0   2   2   0   2   2   0   0   2   2   2   0   2   0   0   2   2   0   2   0   2   0   0   0   2   0   0   2   0   2   0   0   2   2   2   2   0   2   2   0   0   2   2   2   2   2   2   2   2   2   2   0   0   0   2   2   0   0   0   0   0   0   0   0   0   2   0   2   0   0   0   2   2   2   2   2   0   2   2   2   2   2   2   2   0   0   0   2   2   0   0   0   2   0   2   0   2   0   2   0   0   0   2   0   2   2   2   0   0   0   0   0   0   2   2   2   2   2   0   2   0   0   2   2   2   2   2
 MK-5-8                 2   0   0   0   0   0   2   2   2   2   2   0   2   2   0   2   2   2   2   2   2   2   2   0   2   2   2   0   0   0   2   0   0   0   0   2   0   0   0   2   0   0   2   2   2   2   0   2   2   2   2   0   0   0   0   2   2   0   0   0   2   0   2   2   2   0   0   0   2   2   2   0   2   0   2   2   0   2   2   0   0   0   2   2   0   2   0   0   2   2   0   2   0   2   0   0   0   2   0   0   2   0   2   2   0   2   2   2   2   0   0   2   0   0   2   2   2   2   0   2   2   0   2   2   0   0   0   2   2   0   0   0   0   0   0   2   0   0   2   0   2   0   0   0   2   2   2   2   0   0   2   2   2   2   2   2   2   0   0   0   2   2   0   0   0   2   0   2   0   2   0   2   0   0   0   2   0   2   2   2   0   0   0   0   0   0   2   0   2   2   2   0   2   0   0   2   2   2   2   2
 MK-5-9                 2   0   0   0   0   0   2   2   2   2   2   0   2   2   0   2   0   2   0   2   0   2   2   0   2   2   2   0   0   0   0   0   0   0   0   0   0   0   2   0   0   0   2   2   2   2   0   2   2   2   2   0   0   0   2   2   2   2   0   0   2   0   2   2   2   0   0   0   2   2   2   0   2   2   2   2   0   2   0   0   0   0   2   0   0   2   0   0   2   2   0   2   0   0   0   0   0   2   0   2   2   0   2   2   0   2   2   2   2   0   0   0   0   2   2   0   2   2   0   2   2   2   2   2   0   0   0   0   2   0   0   0   0   0   0   2   0   0   2   0   2   0   0   0   2   2   2   2   0   0   2   2   2   2   2   2   2   0   0   0   2   2   0   0   0   2   0   2   0   2   0   2   0   2   0   2   0   2   2   2   0   0   0   0   0   0   2   0   2   2   0   0   2   0   0   2   2   2   2   2
 MK-5-10                2   0   0   0   0   0   2   2   2   2   2   0   2   2   0   2   0   2   0   2   0   2   2   2   2   2   2   0   0   0   0   2   0   0   0   0   0   0   2   0   0   0   2   2   2   2   0   2   0   2   2   0   2   0   2   2   2   2   0   2   2   0   2   2   0   0   2   0   0   2   2   0   2   2   2   2   0   2   0   0   0   0   2   0   0   2   2   0   2   0   2   2   0   0   0   0   0   2   0   2   2   0   2   2   0   2   2   2   2   0   2   0   0   2   2   0   2   2   2   2   2   2   2   2   0   0   0   0   2   0   0   0   2   0   0   2   0   0   2   0   2   0   0   0   2   2   2   2   0   0   2   0   2   0   2   2   2   0   0   0   2   2   0   0   0   2   0   2   0   2   0   2   0   2   0   2   0   2   2   2   0   0   0   0   0   0   2   0   2   2   0   0   2   0   0   2   2   0   0   2
 MK-5-11                2   0   2   0   0   0   2   2   2   2   2   0   2   2   0   2   0   2   0   2   0   2   2   2   2   2   2   0   0   0   0   2   0   2   0   0   0   0   2   2   0   0   2   2   2   2   0   2   0   2   2   0   2   0   2   2   2   2   0   2   0   0   2   2   0   2   2   0   0   2   2   0   2   2   2   2   0   2   0   0   0   0   2   0   0   0   2   0   2   0   2   2   0   0   0   0   0   2   0   2   2   0   2   2   0   0   2   2   0   0   2   0   0   2   2   0   2   2   2   2   2   2   2   2   0   0   0   0   2   0   0   2   2   0   0   0   0   2   2   0   0   0   0   0   2   2   2   2   0   0   2   0   2   0   2   2   2   0   0   0   2   2   0   0   2   2   0   2   0   2   0   2   0   2   0   2   0   2   2   2   0   0   0   0   0   0   2   0   0   2   0   0   2   0   0   2   0   0   2   2
 MK-5-12                2   0   2   0   0   0   2   2   2   2   2   0   2   2   0   2   0   2   0   2   0   2   0   2   2   2   0   0   0   0   0   2   0   2   0   0   0   2   2   2   0   0   2   2   2   0   0   2   0   2   0   2   2   0   2   0   2   2   0   2   0   0   2   2   0   2   2   2   0   2   2   0   2   0   2   2   0   2   0   2   0   0   2   0   2   0   2   0   2   0   2   2   0   0   0   0   0   2   0   2   2   0   2   2   0   0   2   0   0   0   2   0   0   2   2   0   2   2   2   2   0   2   2   2   0   0   0   0   2   0   0   2   2   0   0   0   0   2   2   0   0   0   0   2   2   2   2   2   2   2   2   0   2   0   2   2   0   0   0   0   2   2   0   0   2   2   0   2   0   2   0   2   0   2   0   2   0   2   2   2   0   0   0   0   0   0   2   0   0   2   0   0   2   0   2   2   0   0   2   2
 MK-5-13                2   0   2   2   0   0   2   2   2   2   2   0   2   2   0   2   0   2   0   2   0   2   0   2   2   2   0   0   0   0   0   2   0   2   2   0   0   2   2   2   0   0   2   2   2   0   2   2   2   2   0   2   2   0   2   0   2   2   0   0   0   0   2   2   0   2   2   2   0   2   2   0   2   0   2   2   0   2   0   2   0   0   2   0   2   0   2   0   2   0   2   0   0   0   0   0   0   2   0   2   2   0   2   2   0   0   2   0   0   0   2   0   0   2   2   2   2   2   2   2   0   2   2   2   0   0   0   0   2   2   0   2   2   0   0   0   0   2   2   0   0   2   0   2   0   2   2   2   2   2   2   0   2   0   2   2   0   0   0   0   0   2   0   0   2   2   0   2   2   2   0   2   0   2   0   2   0   2   2   2   0   0   0   0   0   0   2   0   0   2   0   0   2   2   2   2   0   0   2   2
 MK-5-14                2   0   2   2   0   2   2   2   0   2   2   0   2   2   0   2   0   2   0   2   0   2   0   0   2   2   0   0   0   0   0   2   0   0   2   0   0   2   2   2   0   0   2   2   2   0   0   2   2   2   0   2   2   0   2   2   2   2   0   0   0   2   2   2   0   2   2   2   0   2   2   0   2   2   2   2   0   2   0   2   0   0   2   0   2   0   2   0   2   0   2   0   0   2   0   0   0   2   0   0   2   0   2   2   0   0   2   0   0   0   2   0   0   2   2   2   0   2   2   0   0   2   2   2   0   0   0   0   2   2   0   0   2   0   0   0   0   2   2   0   0   2   0   2   0   0   2   2   2   2   2   0   2   0   2   2   0   0   0   0   2   0   0   0   2   2   0   2   2   2   0   2   0   2   0   0   0   2   2   2   0   0   0   0   0   0   2   0   0   2   0   2   2   2   2   2   0   0   2   2
 MK-5-15                0   0   2   2   0   2   2   2   0   2   0   0   2   2   0   2   0   2   0   2   0   0   0   0   2   2   0   0   0   0   0   2   0   0   0   0   2   2   2   2   0   0   2   2   2   0   0   2   2   2   0   2   2   0   2   2   2   2   0   0   2   2   2   2   2   2   2   0   2   2   2   0   2   2   2   2   0   0   0   2   0   0   2   0   2   0   2   0   0   0   2   0   0   2   2   0   0   2   0   0   2   0   2   2   0   0   2   0   0   0   2   0   2   2   2   2   0   2   2   0   2   2   2   2   0   0   0   0   2   2   0   0   2   0   0   0   0   2   2   0   0   2   0   2   0   0   2   2   2   2   0   0   2   0   2   2   0   0   0   0   2   0   0   0   2   2   0   2   2   2   0   2   0   2   0   0   0   0   2   2   0   0   0   0   2   0   2   0   0   2   0   2   2   2   2   2   0   0   2   2
 MK-5-16                0   0   2   2   0   2   0   2   0   0   0   0   2   2   0   0   0   2   0   2   0   0   0   2   2   2   0   0   0   0   0   2   0   0   2   0   2   2   2   2   0   0   2   2   2   2   0   2   2   2   0   2   2   0   2   2   2   2   0   0   2   2   2   2   2   2   2   0   2   0   2   0   2   2   2   2   0   0   0   2   0   2   2   0   2   2   2   0   0   0   2   0   0   2   2   0   0   2   0   0   0   0   2   2   0   0   2   0   0   0   2   0   2   2   2   2   0   2   2   2   2   2   2   2   0   0   0   0   2   2   0   0   2   2   0   0   0   2   2   0   0   2   0   2   0   0   2   0   2   0   0   0   2   2   2   2   0   0   0   2   2   0   0   0   2   2   0   2   2   2   0   2   0   0   0   0   0   0   2   0   2   0   0   0   2   2   2   0   0   2   0   2   2   2   2   2   0   0   2   2
 MK-6-1                 0   2   2   0   2   2   2   0   2   0   0   2   2   2   2   2   2   2   0   0   2   0   2   0   2   2   0   2   2   2   2   0   2   2   2   0   0   2   0   0   0   2   2   2   0   0   0   0   2   0   2   0   0   2   0   2   2   2   2   0   0   2   0   2   0   0   0   0   0   0   2   2   0   0   0   2   2   0   2   2   2   2   2   0   2   0   2   2   2   2   2   0   2   0   2   2   0   2   0   0   0   0   2   0   0   2   0   0   2   0   0   0   0   2   2   2   2   2   2   2   0   0   2   0   2   0   2   0   2   0   2   2   2   0   0   2   0   2   0   2   2   2   2   2   2   2   0   0   0   0   0   2   0   0   2   2   0   2   2   0   0   0   0   2   0   2   2   2   0   0   0   2   2   2   0   2   0   0   2   0   2   2   2   0   2   0   2   0   2   2   2   0   0   2   0   0   0   0   0   0
 MK-6-2                 0   2   2   0   2   2   2   0   2   0   0   2   2   2   2   2   2   2   0   2   2   0   2   0   2   2   0   2   2   2   0   0   2   2   2   0   0   2   2   0   2   2   2   2   0   0   2   0   2   0   2   0   0   2   0   2   2   2   2   0   0   2   0   2   0   0   0   0   0   0   2   2   0   0   0   2   2   0   2   2   2   2   2   0   2   0   2   0   2   2   2   0   2   0   2   2   0   2   0   0   0   0   2   0   0   0   0   0   2   0   0   0   0   2   2   2   2   2   2   2   0   0   2   0   2   0   0   0   0   0   2   2   2   0   0   2   0   0   0   2   2   2   2   2   2   2   0   0   0   0   0   0   0   0   2   2   0   2   2   0   0   0   0   2   0   2   2   2   0   0   2   0   0   2   0   2   0   0   2   0   2   2   2   0   2   0   2   0   2   2   2   0   0   2   0   0   0   0   0   0
 MK-6-3                 0   2   2   0   0   2   0   0   2   0   0   2   0   2   2   2   2   2   0   2   2   0   2   0   2   2   0   2   2   0   0   0   2   2   0   0   0   2   2   0   2   2   2   2   0   2   2   0   2   0   2   0   0   2   2   2   2   2   2   0   0   2   0   2   0   0   0   0   0   0   0   2   2   0   0   0   0   2   2   2   0   2   2   0   2   0   0   2   0   2   2   0   0   0   2   2   0   2   0   0   0   0   2   0   0   2   0   0   2   0   0   0   0   0   2   2   2   2   2   2   0   0   2   0   2   2   0   0   0   0   0   0   2   0   0   2   0   0   0   0   2   0   2   2   2   2   0   0   0   0   0   0   0   2   2   2   0   2   2   2   0   0   2   2   0   2   2   2   0   0   2   0   0   2   0   2   0   0   2   0   2   2   2   0   2   0   2   0   2   2   0   0   0   2   0   0   0   0   0   0
 MK-6-4                 0   2   2   2   2   2   0   0   2   0   0   2   0   2   2   2   2   2   0   2   2   0   2   0   2   2   0   2   2   0   0   0   2   2   0   0   0   0   2   0   2   0   2   2   0   2   2   0   2   0   2   0   0   2   2   2   2   0   2   0   0   2   0   2   0   0   0   0   0   0   0   0   2   0   0   0   0   2   2   2   0   2   2   2   2   0   0   0   0   2   2   0   0   0   2   2   2   2   2   0   0   0   2   0   0   2   0   0   2   0   0   0   0   0   2   2   2   2   2   2   0   0   2   0   2   2   0   0   0   0   0   0   2   0   0   2   0   0   0   0   2   0   2   0   2   2   0   0   0   0   0   0   2   2   2   2   0   2   2   2   0   0   2   0   0   2   2   2   0   0   2   0   0   2   0   2   2   0   2   0   2   2   2   0   2   0   2   0   2   2   0   2   0   2   0   0   0   0   0   0
 MK-6-5                 0   2   2   2   2   2   0   0   2   0   2   2   0   2   0   2   2   0   0   2   2   0   2   0   2   0   0   2   2   0   2   0   2   2   0   0   0   0   2   0   2   0   2   2   0   2   2   0   2   0   2   0   0   2   2   2   2   0   0   0   0   2   0   2   0   0   0   0   0   2   0   0   2   0   0   2   0   2   0   2   0   2   2   2   2   0   0   0   0   2   2   0   0   0   0   2   2   2   2   0   0   0   2   0   0   2   0   0   2   0   0   0   0   0   2   2   2   2   2   2   0   0   2   0   2   2   0   0   2   0   0   2   2   0   0   2   0   0   0   0   2   0   2   0   2   2   0   0   0   0   0   0   2   2   2   2   0   2   2   2   0   0   2   0   0   2   2   2   0   0   2   0   0   2   0   0   2   0   2   0   2   2   2   0   2   0   2   0   2   2   0   0   0   2   0   0   0   0   0   0
 MK-6-6                 0   0   2   2   2   2   0   2   2   2   2   2   2   2   0   2   2   0   0   2   2   0   2   0   2   2   0   2   2   0   2   0   0   2   0   0   0   0   0   0   2   0   2   2   0   2   2   0   2   0   2   2   0   2   2   2   2   0   0   0   0   2   0   2   0   0   0   0   0   2   0   0   2   0   2   2   2   2   2   2   0   2   2   2   2   0   0   0   0   2   2   0   0   2   0   2   2   2   2   0   0   0   2   0   0   2   2   0   2   0   0   0   0   0   2   2   2   2   2   2   0   0   2   0   2   2   0   0   2   0   0   2   2   0   0   2   0   0   2   0   2   0   2   0   2   0   0   0   0   0   0   0   2   2   0   0   0   2   2   2   0   2   2   0   0   2   2   2   0   0   2   0   0   2   0   0   2   0   0   0   2   2   2   0   2   0   2   0   2   2   0   0   0   2   0   0   2   2   0   0
 MK-6-7                 0   0   2   2   2   2   0   2   2   2   2   2   2   2   0   2   2   2   0   2   2   0   2   0   2   2   0   2   2   0   2   0   0   0   0   0   0   0   0   0   2   0   2   2   2   2   2   0   2   0   2   0   0   2   0   2   2   0   2   0   0   2   0   0   0   0   0   0   0   2   0   0   2   0   2   0   2   0   2   2   0   2   2   2   2   0   0   0   0   2   2   0   2   2   0   2   2   2   2   2   0   0   2   0   0   2   2   0   2   0   0   0   0   0   2   2   2   2   2   2   0   0   2   0   2   2   0   0   2   0   0   2   2   0   2   2   0   0   2   0   0   0   2   0   2   0   0   0   0   0   0   0   2   2   0   0   0   2   0   2   0   2   2   0   0   2   2   2   0   0   2   0   0   2   0   0   2   0   0   0   2   2   2   0   2   0   2   0   0   2   0   2   0   0   0   0   2   2   0   2
 MK-6-8                 0   0   2   2   2   2   0   2   2   2   0   2   0   2   0   0   2   2   0   2   2   2   2   0   2   2   0   2   2   0   2   0   0   0   0   0   0   0   0   0   2   0   2   2   2   2   2   2   2   0   2   0   0   2   0   2   0   0   2   0   0   2   2   0   0   0   2   2   0   2   0   2   2   0   2   2   2   0   2   2   0   2   2   2   2   0   2   2   0   2   0   0   2   0   0   2   2   2   2   2   2   0   2   0   0   0   2   0   2   0   0   0   0   0   2   2   2   2   2   2   0   0   2   0   0   2   0   0   2   0   0   2   2   0   2   2   0   0   2   0   0   0   2   0   2   2   0   0   0   0   0   0   2   2   0   0   2   2   0   2   0   2   0   0   2   2   2   2   0   0   2   0   0   2   0   0   2   0   0   0   2   2   2   0   2   0   2   0   0   0   0   2   0   0   0   0   2   0   0   2
 MK-6-9                 0   0   2   2   2   2   0   2   2   2   0   2   0   2   0   2   2   2   0   2   2   2   2   0   2   2   0   2   2   0   2   0   0   0   0   0   0   2   0   0   2   0   0   2   2   2   2   2   2   0   2   2   0   2   0   2   0   0   2   0   0   0   2   0   0   0   2   2   0   2   0   2   2   0   2   2   2   0   2   2   0   2   2   2   2   2   2   2   0   2   0   0   2   2   0   2   0   2   2   2   2   0   2   0   0   2   2   0   2   0   0   0   2   2   2   2   2   2   2   2   0   0   2   0   0   2   0   0   2   0   0   2   2   0   2   2   0   0   2   0   0   0   2   0   2   2   0   0   0   0   0   0   2   2   0   0   2   2   0   2   0   2   0   0   2   0   0   2   0   0   2   0   2   2   0   0   0   0   0   0   2   2   2   0   2   0   0   0   0   2   0   2   0   0   0   0   2   0   0   2
 MK-6-10                0   0   2   2   0   2   0   2   2   2   0   2   0   2   0   2   2   2   0   2   2   2   2   0   2   2   0   2   2   0   2   0   0   0   0   0   0   2   0   0   2   0   0   2   2   2   2   2   0   0   2   2   0   0   0   2   0   0   2   0   0   0   2   0   0   0   2   0   0   2   0   2   2   0   2   2   2   0   2   2   0   2   2   2   2   2   0   2   0   2   0   0   2   2   2   0   0   2   2   2   2   0   2   0   0   2   2   0   2   0   0   0   2   2   2   2   2   2   2   0   0   0   2   0   0   2   0   2   2   0   0   2   2   2   0   2   0   0   2   0   0   0   2   0   2   2   0   0   0   0   0   0   2   2   0   0   2   2   0   2   0   0   0   0   2   0   0   2   0   0   2   0   2   2   2   0   0   0   0   0   2   2   2   0   2   0   0   0   0   2   0   2   0   2   0   0   2   0   0   2
 MK-6-11                0   0   2   2   0   2   0   2   0   2   0   2   0   2   0   2   2   2   2   2   0   2   2   0   2   2   0   2   2   0   2   0   2   0   0   0   0   2   0   0   2   0   0   2   2   2   0   2   0   0   2   0   0   0   0   2   0   2   2   2   2   0   2   0   0   2   2   0   0   2   0   2   2   0   2   0   0   2   2   2   0   2   2   2   2   2   0   2   0   2   0   0   0   2   2   0   0   0   2   2   2   0   2   0   2   2   2   0   2   0   0   0   2   2   2   2   2   2   2   0   0   0   2   0   0   2   0   2   2   0   0   2   2   2   0   0   0   0   2   0   0   0   2   0   2   2   0   0   0   0   0   2   2   2   0   0   2   2   0   2   0   0   0   0   2   0   0   2   0   0   2   0   2   2   2   0   0   0   0   2   2   2   2   0   2   0   0   0   0   2   0   2   0   2   0   0   2   0   0   2
 MK-6-12                0   0   2   2   0   2   0   2   0   2   0   2   0   0   0   2   2   2   2   2   0   2   2   0   2   2   0   2   2   2   2   0   2   0   2   0   0   2   0   0   2   0   0   2   2   2   0   2   0   2   2   0   0   0   0   2   0   0   2   2   2   0   2   0   0   2   2   2   0   2   0   2   2   0   2   0   2   0   2   2   0   2   0   2   2   2   0   0   0   2   0   0   0   2   2   0   0   0   2   2   0   0   2   0   2   2   2   0   2   0   0   2   2   2   2   2   2   2   0   0   0   0   2   0   0   2   0   2   2   0   0   2   2   2   0   0   0   0   2   0   0   0   0   0   0   0   0   0   0   0   0   2   2   2   0   0   2   2   0   2   0   2   0   0   2   0   0   2   2   0   0   0   2   2   2   0   0   0   0   2   2   2   2   0   2   0   0   0   0   2   0   0   0   2   0   0   2   0   0   2
 MK-6-13                0   0   2   2   0   0   2   2   0   2   0   2   0   0   0   2   2   2   2   2   0   2   2   0   2   2   2   2   2   2   2   0   2   0   2   0   0   2   0   0   0   0   0   2   2   2   2   2   0   2   2   2   0   0   0   2   0   0   2   2   2   2   2   0   0   2   2   2   0   2   0   2   2   0   2   0   2   0   2   2   0   2   0   2   2   2   0   0   0   2   0   0   0   2   2   0   0   0   2   2   0   0   2   0   2   2   2   0   2   0   0   2   2   2   2   2   2   2   0   0   0   0   0   0   0   2   0   2   2   0   0   0   2   2   0   0   0   2   2   0   0   0   0   0   0   0   0   0   2   0   0   2   2   0   0   0   2   2   0   2   0   2   0   0   2   0   0   2   0   0   0   0   2   2   2   0   0   0   2   2   0   0   2   0   2   0   0   0   0   2   0   2   0   2   0   0   2   0   0   2
 MK-6-14                0   0   2   2   0   0   2   2   0   2   0   2   0   0   0   2   2   2   2   2   0   2   2   2   2   2   2   2   2   2   2   2   2   0   2   0   0   0   0   2   0   0   0   2   2   2   2   2   2   2   2   2   0   0   0   2   0   0   2   2   2   2   2   0   0   2   2   2   0   2   2   2   2   0   2   0   2   0   2   2   0   2   0   2   2   2   0   0   0   2   0   0   0   0   2   0   0   0   0   2   0   0   2   0   2   2   0   2   2   0   0   2   2   2   2   2   2   2   0   0   0   0   0   0   0   2   2   2   2   0   0   0   0   2   0   0   0   0   2   0   2   0   0   0   2   0   0   0   2   2   0   2   2   0   0   0   2   2   0   2   0   2   0   0   2   0   0   0   0   0   0   0   2   2   0   0   0   0   2   2   0   0   2   0   2   0   0   0   0   2   0   2   0   0   0   0   2   0   0   2
 MK-6-15                0   0   2   2   0   0   2   2   0   2   0   2   0   0   0   2   2   2   2   2   0   2   2   2   2   2   2   2   2   2   2   2   2   0   2   0   0   0   0   2   0   0   0   2   2   2   0   2   2   2   2   2   2   0   0   2   0   0   2   2   2   2   2   0   0   2   2   2   0   2   2   2   2   0   0   0   2   0   2   2   0   2   0   2   2   2   0   0   0   2   0   0   0   0   2   0   2   0   0   2   0   0   2   0   2   2   0   2   2   0   0   2   2   2   2   2   2   2   0   0   0   0   0   0   0   2   2   2   2   0   0   0   0   2   0   0   2   2   2   0   2   0   0   0   2   0   0   0   2   2   0   2   2   2   0   0   2   2   2   2   0   2   0   0   2   0   0   0   0   0   0   0   2   0   0   0   0   0   2   2   0   0   2   0   2   2   0   0   0   0   0   2   0   0   0   0   2   0   0   2
 MK-6-16                0   0   2   2   0   0   2   2   0   0   0   2   0   0   0   0   2   2   2   2   0   2   2   2   2   2   2   2   2   2   2   2   2   0   2   0   0   0   0   2   0   0   0   2   2   2   0   2   0   2   2   2   2   0   0   2   0   0   2   2   2   0   2   0   2   2   2   2   0   2   2   2   0   2   0   2   2   0   2   2   0   2   2   2   2   2   0   0   0   2   0   0   0   2   2   0   2   2   0   2   0   0   0   0   2   2   0   2   2   0   0   2   2   0   2   2   2   2   0   0   0   0   0   2   0   2   2   2   2   0   0   2   0   2   0   0   2   2   2   0   2   0   0   0   2   0   0   0   2   2   0   2   2   2   0   0   2   2   2   0   0   2   0   0   2   0   0   2   0   0   0   2   2   0   0   0   0   0   2   2   0   0   2   0   2   2   2   0   0   0   0   2   0   0   0   0   2   0   0   2
 
!****************************************** Phenotypic Data **********************************************************
!-100.0 is resevred for missing phenotype
SimulatedTrait1        11.1785    9.2205   10.0478    9.7907   10.6093    8.2886    8.4345   11.6640    9.6001    9.8173   10.1866   11.3782   11.0066    9.1552   12.3818   10.8518   10.3787   12.0528   11.2880   11.5964   11.3616   11.3853    9.1150    8.8644   10.3854   11.5821   11.0617   11.3907    8.4394   10.0070   11.4474   11.3463    8.5031   11.0411    9.5650    8.6479   10.5194   10.7645   11.3498   10.4116   10.7426    9.9650   11.4718   12.3704    9.9882    9.3708    5.5350    9.0704   13.2188   11.2509   12.1804   10.2873    7.7787    7.6963    9.8250    8.6820   10.9946    9.1219    9.6563    7.9024    9.6023    8.3395   10.7468    9.2060   10.3386   10.3599   10.1849    8.8518   10.3189   11.5694    9.8216    8.4599   10.5344    9.7816   12.9835   10.0586    7.9325   12.5132   11.5531    8.3152    8.1750    9.8282   12.0845   13.0274   12.2272   10.0756    8.9125    8.2255   10.4029    9.3140    9.3494   10.5488    7.4344   10.6268   10.5539   10.5929   10.4963    9.7585    9.6527   11.1993    9.4248   10.3086    9.6144   10.5071    9.5916   12.2748    9.7292   10.1541   10.6867    9.5239   10.4440   11.0465    9.3659   10.2159    9.9444    9.0803   10.7123    9.1482   10.2581   10.7814   12.1689   12.0314   10.7056   11.4197    8.1124   12.2585    8.7810   10.9633    9.8098    9.8694   10.3471    7.6385    9.3233    7.7950    8.8761   10.7451    7.1499    9.1507    7.7706    8.9082   10.7717    9.1305    9.1705   10.6927   10.2670   10.8459   11.6726   11.3219    9.6748   10.7412   11.5656    8.1410   11.5237   12.0420   10.7264   10.4881   10.0000    9.0886   10.5551   10.4009   11.0882   13.7905   10.5927    8.7108   12.5752   10.6917    7.4113   10.9959    8.0417    9.9417    9.3832    6.4200   11.3617   11.5021   10.7239    9.9224    8.7377    8.9638   12.0174   10.3001    8.4648   11.2884    8.5283    9.4790    9.8631   12.3458   10.8824   12.1503   10.1212    9.7514   13.9250    8.9952   10.3993   10.2860   10.3898   11.0610   10.0095    9.6045   13.9811    6.7010
SimulatedTrait2        14.8565   12.6619   15.4583   13.8139   18.3512   16.5905   15.0067   15.6900   17.8318   15.5688   14.3090   13.8808   12.3759   17.4691   17.0926   15.9579   18.4726   16.2446   13.7070   14.4875   16.6344   15.3233   13.6612   14.9396   14.6852   13.9129   15.1702   16.1868   12.9063   17.4006   13.0436   14.6452   14.4221   14.1995   16.7114   15.7234   15.6251   15.2618   14.5391   14.4871   14.5496   13.2592   14.6454   16.5071   15.2249   13.9248   13.6522   12.4808   15.9092   15.0705   16.6522   15.7586   16.8338   15.8762   12.7599   15.6078   17.7541   13.1203   14.2548   13.3723   14.9371   13.0088   12.6956   16.7097   16.0186   12.8950   16.6847   11.7912   14.4049   13.7851   16.2202   15.9068   15.3744   17.7437   14.0570   16.0161   13.1341   15.1776   13.6384   13.7923   16.4001   14.4416   16.1142   16.4543   15.6579   17.6108   15.8825   16.8333   14.9081   14.8058   11.3828   16.7532   13.3485   13.5585   13.6068   13.9010   13.8670   16.2597   13.6616   15.0736   14.5353   13.3235   17.5867   16.2508   13.3753   12.6950   15.1133   14.5095   15.7279   15.2935   16.0965   16.6850   16.0486   14.2523   14.9673   14.4934   14.0221   14.5581   16.8885   13.8467   14.9986   13.9645   16.8528   15.0817   14.1107   14.4904   13.9573   15.9542   13.3325   17.0491   14.6891   15.0220   13.5029   14.9389   14.7768   15.4311   14.6017   15.7683   14.2065   14.0594   16.3292   13.6492   12.6914   15.6740   16.8389   16.3071   17.3923   16.2240   14.1930   15.5243   15.7938   16.3726   15.7557   14.3488   15.0933   16.4535   16.1179   11.7911   13.9915   13.9978   14.8889   16.7338   13.8491   13.6660   13.6559   13.1390   15.7071   16.5595   12.9616   14.1774   14.1956   12.7677   11.7830   13.7848   14.4580   14.4367   13.9272   14.9818   14.8075   16.6648   15.2980   15.6969   14.8219   17.4842   13.9670   16.4735   13.5610   14.0001   15.7784   16.0743   15.4173   12.3910   17.2636   14.9302   15.0186   15.2245   15.8619   15.2281   15.2606   14.0902
 
