# Supplementary material for: Inclusive Composite Interval Mapping of QTL by Environment Interactions in Biparental Populations
Source: PLoS One. 2015 Jul 10;10(7):e0132414. doi: 10.1371/journal.pone.0132414 (PMC4498613; doi:10.1371/journal.pone.0132414)
Supplement: S3 File — (ZIP) [file pone.0132414.s003.zip › Simulation for unliked model/Simulated popualtions/run_00056.met]

!**********************Note: lines staring with "!" are remarks and will be ignored in the program********************
!*********************************General Information**********************************
!Assuming F1 = P1 x P2, populations available in QTL IciMapping are: 
!  1, P1BC1F1 = P1 x F1, the first backcrossing where P1 is used as the recurrent parent;
!  2, P2BC1F1 = P2 x F1, the first backcrossing where P2 is used as the recurrent parent;
!  3, F1DH, F1-derived doubled haploids; 
!  4, RIL or F1RIL, recombination inbred lines through the repeated selfing of F1;
!  5, P1BC1RIL, recombination inbred lines through the repeated selfing of P1BC1F1;
!  6, P2BC1RIL, recombination inbred lines through the repeated selfing of P2BC1F1;
!  7, F2, the selfing generation of F1;
!  8, F3, the selfing generation of F2;
!  9, P1BC2F1, the second backcrossing where P1 is used as the recurrent parent; 
! 10, P2BC2F1, the second backcrossing where P2 is used as the recurrent parent;
! 11, P1BC2RIL, recombination inred lines through the repeated selfing of P1BC2F1; 
! 12, P2BC2RIL, recombination inred lines through the repeated selfing of P2BC2F1; 
! 13, P1BC1F2, the selfing generation of P1BC1F1; 
! 14, P2BC1F2, the selfing generation of P2BC1F1; 
! 15, P1BC2F2, the selfing generation of P1BC2F1; 
! 16, P2BC2F2, the selfing generation of P2BC2F1; 
! 17, P1BC1DH, P1BC1F1-derived doubled haploids; 
! 18, P2BC1DH, P2BC1F1-derived doubled haploids; 
! 19, P1BC2DH, P1BC2F1-derived doubled haploids; 
! 20, P2BC2DH, P2BC2F1-derived doubled haploids; 
   3      !Mapping Population (see remarks above)
   2      !Mapping Function (1 for Kosambi; 2 for Haldane; 3 for Morgan)
   2      !Marker Space Type (1 for intervals; 2 for positions)
   1      !Marker Space Unit(1 for centiMorgans; 2 for Morgan)
   6      !Number of Chromosomes (or Linkage Groups)
 200      !Size of the mapping population
   2      !Number of environments
 
!***************************************** Chromosomes and Linkage Maps **********************************************
!Chromosome                 NumMarkers
-CH1                        16
-CH2                        16
-CH3                        16
-CH4                        16
-CH5                        16
-CH6                        16
!Linkage map (Marker name followed by position or the interval length)
 MK-1-1                1     0.000
 MK-1-2                1    10.000
 MK-1-3                1    20.000
 MK-1-4                1    30.000
 MK-1-5                1    40.000
 MK-1-6                1    50.000
 MK-1-7                1    60.000
 MK-1-8                1    70.000
 MK-1-9                1    80.000
 MK-1-10               1    90.000
 MK-1-11               1   100.000
 MK-1-12               1   110.000
 MK-1-13               1   120.000
 MK-1-14               1   130.000
 MK-1-15               1   140.000
 MK-1-16               1   150.000
 MK-2-1                2     0.000
 MK-2-2                2    10.000
 MK-2-3                2    20.000
 MK-2-4                2    30.000
 MK-2-5                2    40.000
 MK-2-6                2    50.000
 MK-2-7                2    60.000
 MK-2-8                2    70.000
 MK-2-9                2    80.000
 MK-2-10               2    90.000
 MK-2-11               2   100.000
 MK-2-12               2   110.000
 MK-2-13               2   120.000
 MK-2-14               2   130.000
 MK-2-15               2   140.000
 MK-2-16               2   150.000
 MK-3-1                3     0.000
 MK-3-2                3    10.000
 MK-3-3                3    20.000
 MK-3-4                3    30.000
 MK-3-5                3    40.000
 MK-3-6                3    50.000
 MK-3-7                3    60.000
 MK-3-8                3    70.000
 MK-3-9                3    80.000
 MK-3-10               3    90.000
 MK-3-11               3   100.000
 MK-3-12               3   110.000
 MK-3-13               3   120.000
 MK-3-14               3   130.000
 MK-3-15               3   140.000
 MK-3-16               3   150.000
 MK-4-1                4     0.000
 MK-4-2                4    10.000
 MK-4-3                4    20.000
 MK-4-4                4    30.000
 MK-4-5                4    40.000
 MK-4-6                4    50.000
 MK-4-7                4    60.000
 MK-4-8                4    70.000
 MK-4-9                4    80.000
 MK-4-10               4    90.000
 MK-4-11               4   100.000
 MK-4-12               4   110.000
 MK-4-13               4   120.000
 MK-4-14               4   130.000
 MK-4-15               4   140.000
 MK-4-16               4   150.000
 MK-5-1                5     0.000
 MK-5-2                5    10.000
 MK-5-3                5    20.000
 MK-5-4                5    30.000
 MK-5-5                5    40.000
 MK-5-6                5    50.000
 MK-5-7                5    60.000
 MK-5-8                5    70.000
 MK-5-9                5    80.000
 MK-5-10               5    90.000
 MK-5-11               5   100.000
 MK-5-12               5   110.000
 MK-5-13               5   120.000
 MK-5-14               5   130.000
 MK-5-15               5   140.000
 MK-5-16               5   150.000
 MK-6-1                6     0.000
 MK-6-2                6    10.000
 MK-6-3                6    20.000
 MK-6-4                6    30.000
 MK-6-5                6    40.000
 MK-6-6                6    50.000
 MK-6-7                6    60.000
 MK-6-8                6    70.000
 MK-6-9                6    80.000
 MK-6-10               6    90.000
 MK-6-11               6   100.000
 MK-6-12               6   110.000
 MK-6-13               6   120.000
 MK-6-14               6   130.000
 MK-6-15               6   140.000
 MK-6-16               6   150.000
!*********************************** Marker Types ********************************************************************
!Co-dominant marker: When heterozygote F1 is present, P1 is coded as 2, F1 is coded as 1, and P2 is coded as 0; Otherwise, P1 is coded as 2, and P2 is coded as 0. 
!Dominant marker: When heterozygote F1 is present, P1 and F1 are coded as 12, and P2 is coded as 0; Otherwise, P1 is coded as 2, and P2 is coded as 0.  
!Recessive markers: When heterozygote F1 is present, P1 is coded as 2, and F1 and P2 are coded as 10; Otherwise, P1 is coded as 2, and P2 is coded as 0. 
!Missing marker is coded as -1. 
 MK-1-1                 2   0   2   2   0   0   0   0   2   0   0   0   2   2   2   2   0   0   2   0   2   0   0   2   2   2   2   2   0   2   0   2   2   2   2   2   0   0   2   0   2   0   2   0   0   2   2   2   2   0   2   0   0   2   2   0   2   2   0   2   0   2   2   0   0   2   2   0   0   2   2   2   2   0   0   0   0   0   0   2   0   0   0   2   0   0   2   0   0   2   2   2   0   0   2   2   2   2   2   2   0   0   0   0   2   0   2   0   0   2   0   2   0   2   2   0   2   0   0   0   2   2   2   0   0   2   0   0   0   0   2   0   2   2   2   0   0   2   0   2   2   2   2   0   2   0   0   2   2   0   0   0   2   2   2   2   2   0   0   0   0   0   0   0   2   0   2   0   2   2   0   2   0   2   2   2   0   2   0   2   2   0   2   0   0   0   2   0   2   0   2   2   0   0   2   0   0   0   2   0
 MK-1-2                 2   0   2   2   0   0   0   0   2   0   2   2   2   2   2   2   0   0   2   0   2   0   0   2   2   2   2   2   0   2   2   0   2   2   2   2   0   0   2   0   2   0   2   0   0   2   2   2   2   0   2   0   0   2   2   2   0   2   0   2   0   2   2   0   0   2   2   0   2   2   2   2   2   0   0   0   2   0   0   2   0   2   0   2   0   0   2   0   0   2   2   2   0   0   0   2   2   2   0   2   0   2   0   0   2   0   2   0   0   0   0   2   0   0   2   0   2   0   0   2   2   2   2   0   0   2   2   0   0   0   2   0   2   0   2   0   0   2   2   0   2   0   2   0   2   2   0   2   2   0   0   0   2   2   2   2   2   0   2   0   0   0   0   0   2   0   2   0   2   2   0   2   0   2   2   2   0   2   0   2   2   0   2   0   0   0   2   0   0   2   2   2   0   0   0   0   0   0   2   0
 MK-1-3                 2   0   2   2   0   0   0   0   2   0   2   2   2   2   2   0   2   0   2   0   2   0   0   0   2   2   2   2   0   2   2   0   2   2   2   2   0   0   2   0   2   0   2   0   0   2   2   0   2   0   2   0   0   2   0   2   2   2   0   2   0   2   2   0   0   2   2   0   2   2   2   2   2   2   0   0   2   0   0   2   0   2   0   2   0   2   2   0   0   2   0   2   0   0   0   2   2   2   0   2   0   2   0   0   2   2   2   0   0   0   0   2   0   0   2   0   2   0   0   2   0   2   2   0   0   2   2   0   0   0   2   0   2   2   2   0   0   2   2   0   2   0   2   0   2   2   0   2   2   0   0   0   2   2   2   2   2   0   2   0   0   0   0   0   2   0   2   0   2   2   0   2   0   0   2   2   0   2   0   2   2   0   2   0   0   2   2   0   0   2   2   2   0   0   0   2   0   0   2   0
 MK-1-4                 2   2   2   2   0   0   0   0   2   0   2   2   2   2   0   0   2   0   2   2   2   0   0   0   0   2   2   0   2   0   2   0   2   2   0   2   0   0   2   0   2   0   2   0   0   2   2   0   2   0   2   0   0   2   0   0   2   2   0   0   0   2   2   2   0   2   2   0   2   2   2   2   2   2   0   0   2   0   0   2   0   2   0   2   0   2   2   0   0   0   0   2   0   0   0   2   2   2   0   2   0   2   0   0   2   2   2   0   0   0   0   2   0   0   2   0   2   0   0   2   2   2   2   0   0   2   2   0   0   0   2   0   0   2   2   0   0   2   2   0   2   0   0   0   2   2   2   2   2   0   0   0   2   2   2   2   2   0   2   0   0   0   0   0   2   0   0   0   2   2   0   2   2   0   2   2   0   2   0   2   2   0   2   0   0   2   2   0   0   2   2   2   2   0   0   2   0   0   2   0
 MK-1-5                 2   2   2   2   0   0   0   0   0   0   2   2   2   2   0   0   2   0   2   2   2   0   2   0   0   2   0   0   2   0   2   0   2   2   0   2   0   0   2   0   2   0   2   0   0   2   2   0   2   0   0   0   2   2   0   0   0   2   0   0   0   2   2   2   0   2   2   0   2   0   2   0   2   2   0   0   2   0   2   0   0   2   0   2   0   2   2   0   0   2   0   2   2   0   0   2   2   2   0   2   0   2   0   0   2   2   2   0   0   0   0   2   0   0   2   0   2   0   0   2   2   2   2   0   0   2   2   0   0   0   2   0   0   0   2   0   0   0   2   0   2   0   0   0   2   2   2   2   2   2   2   0   2   2   2   2   2   0   2   0   0   0   2   0   2   0   0   0   2   2   0   2   2   0   0   2   0   2   0   2   2   0   2   2   0   2   2   0   0   2   0   2   2   0   0   2   0   0   2   0
 MK-1-6                 2   2   0   2   2   0   0   0   0   0   2   2   2   2   0   0   2   0   2   2   2   0   2   0   0   2   0   0   2   0   2   0   2   2   0   2   0   0   2   0   2   0   2   0   0   2   0   0   2   0   0   0   2   2   0   0   0   2   0   2   0   2   2   2   0   2   2   0   2   0   0   0   2   2   2   0   2   0   2   0   0   2   0   2   0   2   2   0   0   2   0   2   2   0   0   2   2   2   0   2   2   2   0   0   2   2   2   0   0   0   0   2   0   0   2   0   2   0   2   2   2   2   2   0   0   2   2   0   0   0   2   0   0   0   2   0   0   0   2   0   2   0   0   0   2   2   2   2   2   2   2   0   2   2   0   2   2   0   2   0   0   2   2   0   2   0   0   0   2   2   2   2   0   0   0   2   0   2   0   2   2   2   2   2   0   2   0   0   0   2   0   2   2   0   0   2   0   0   2   0
 MK-1-7                 2   2   0   0   2   0   0   0   0   0   2   0   0   2   0   0   2   0   2   2   0   0   2   0   0   2   0   0   2   0   2   0   2   2   0   2   0   0   2   0   2   0   2   0   0   2   0   0   2   0   0   0   2   2   2   0   0   2   0   2   0   2   2   2   0   2   2   0   0   0   0   0   2   2   2   0   2   2   2   0   0   2   0   2   0   2   2   0   0   2   2   2   2   0   2   2   2   2   0   2   2   2   0   2   0   2   2   0   0   0   0   2   0   0   2   0   2   0   2   2   2   2   2   0   0   2   2   0   0   0   2   0   0   2   2   0   0   0   2   0   2   0   0   0   2   2   2   0   2   2   2   0   2   2   0   2   2   0   2   0   0   2   2   0   2   0   0   0   2   2   2   2   0   2   0   2   0   2   0   2   2   2   2   2   0   2   0   0   0   2   0   2   2   2   0   2   0   0   2   0
 MK-1-8                 0   2   2   0   2   0   0   0   2   0   0   0   0   2   0   0   2   0   2   2   0   0   2   0   0   2   0   0   2   0   2   0   2   2   0   2   0   0   2   0   2   0   2   2   0   2   0   0   2   0   0   0   2   0   2   0   0   2   0   2   0   2   2   2   0   2   2   0   0   0   0   0   2   2   2   0   0   2   2   0   0   2   0   2   0   2   2   0   0   0   2   2   2   0   2   2   2   2   0   2   0   2   0   2   0   2   2   0   0   0   0   0   0   0   2   0   2   0   2   2   2   2   2   0   0   2   2   0   0   0   2   0   0   2   0   0   2   0   2   0   2   0   0   0   2   0   2   0   2   2   2   0   2   2   0   2   0   2   2   0   0   2   2   0   2   0   0   0   2   2   2   2   0   2   0   2   0   2   0   2   2   2   2   2   0   2   2   0   0   2   0   2   2   2   0   2   0   0   2   0
 MK-1-9                 0   2   0   0   2   0   0   0   0   0   0   0   0   2   0   0   2   0   2   2   0   2   2   0   0   0   0   0   2   0   2   0   2   2   0   2   0   0   2   0   2   0   2   2   0   2   0   0   2   0   0   0   2   0   2   0   0   2   0   2   0   2   2   2   0   2   0   0   0   0   0   0   2   2   2   0   0   2   2   0   0   0   0   0   0   0   2   0   0   0   2   0   2   0   2   2   2   2   0   2   0   0   0   2   0   2   2   0   0   0   0   2   2   0   0   2   2   0   2   2   2   2   2   0   0   2   2   0   0   0   2   0   0   2   0   0   2   0   2   0   2   0   0   0   2   0   2   0   2   2   0   0   2   2   0   2   0   2   2   0   0   2   2   0   2   0   0   0   2   2   2   0   0   2   0   0   0   2   0   2   2   2   2   2   0   2   2   0   0   2   0   2   2   2   0   2   0   0   0   2
 MK-1-10                0   2   0   0   2   0   2   0   0   0   0   0   0   2   0   0   2   0   2   2   0   2   2   0   2   0   0   0   2   0   2   0   2   2   0   2   0   0   2   0   2   0   2   2   0   2   0   0   2   0   0   0   2   0   2   2   0   2   0   2   2   2   2   2   0   2   0   2   0   0   0   0   2   0   2   0   0   2   2   0   0   0   0   0   0   0   2   0   0   0   2   0   2   0   2   2   2   2   0   2   2   0   0   2   0   0   2   0   0   0   0   2   2   0   2   2   2   0   2   2   2   2   2   0   0   2   2   0   0   0   2   0   0   2   0   0   2   0   2   0   2   0   0   0   2   0   2   0   2   2   0   0   2   2   2   2   0   2   2   2   0   2   2   2   2   0   0   0   2   2   2   0   2   2   0   0   0   2   0   2   2   2   2   2   0   2   2   0   0   0   0   2   2   2   0   2   0   0   2   2
 MK-1-11                0   2   0   2   2   0   2   0   0   0   0   0   2   2   0   0   2   0   0   2   0   2   2   0   2   0   0   0   2   0   2   0   2   2   0   2   0   0   2   0   0   0   0   2   2   2   0   0   2   0   0   2   2   0   2   2   0   2   0   2   2   2   2   0   0   2   0   0   0   0   0   0   2   0   2   0   0   2   2   0   0   0   0   0   0   0   2   0   0   2   0   0   2   0   2   2   2   2   0   2   2   2   0   2   0   0   2   0   0   0   0   2   2   0   2   2   0   0   2   2   2   2   2   2   0   2   0   0   0   0   2   0   0   2   0   0   2   0   2   0   2   0   0   0   2   0   0   0   2   2   0   0   2   2   2   2   0   2   2   2   0   2   2   2   2   0   2   0   0   2   0   2   2   2   0   0   0   0   0   2   2   2   2   2   0   2   2   0   0   0   0   2   2   2   0   0   0   0   2   2
 MK-1-12                0   2   0   2   2   0   2   0   2   0   0   0   2   2   0   0   2   0   0   2   0   2   2   0   2   0   0   0   2   0   2   0   2   2   0   2   2   0   2   0   0   0   2   0   2   2   0   0   2   0   0   2   2   0   2   2   0   2   0   2   2   2   2   0   0   2   2   2   0   2   0   0   2   2   2   0   0   2   2   0   0   0   0   0   0   0   2   0   0   2   2   0   2   0   2   2   2   2   0   2   2   2   0   2   0   0   2   0   0   0   0   2   2   0   2   2   0   0   2   2   0   2   2   2   0   2   2   0   0   0   2   0   0   2   0   0   0   2   2   0   2   0   0   2   2   0   0   0   2   2   0   2   2   2   2   2   0   2   2   2   0   2   2   2   0   0   2   0   0   2   0   2   2   2   0   0   0   0   0   0   2   2   2   2   2   2   2   0   0   2   0   2   0   2   0   0   0   0   2   2
 MK-1-13                0   2   0   2   2   0   2   0   2   0   0   0   2   2   0   0   2   0   0   2   0   2   2   0   2   2   2   0   2   0   2   0   2   2   0   2   2   0   2   0   0   2   2   0   2   2   0   0   2   0   0   2   2   0   2   2   0   2   2   2   2   2   2   0   0   2   2   2   2   2   0   0   2   2   2   2   0   2   2   0   0   0   0   0   0   0   2   0   0   2   2   0   2   0   2   2   2   2   0   0   2   2   0   2   0   0   2   0   2   0   2   2   2   0   2   2   2   0   2   2   0   2   0   2   0   2   2   0   0   0   2   0   0   2   0   0   0   2   2   0   2   0   0   2   2   0   2   0   2   0   0   2   2   2   2   2   0   2   2   2   0   2   2   2   0   0   2   0   0   2   0   2   0   2   0   0   0   0   0   0   2   2   2   2   2   2   2   0   0   2   2   2   0   2   0   0   0   0   2   0
 MK-1-14                0   2   0   2   0   0   2   0   2   0   2   0   2   2   0   0   2   0   2   2   0   2   2   0   2   2   2   0   0   0   2   0   2   2   0   2   0   0   2   0   0   2   2   0   2   2   2   0   2   0   0   2   2   0   2   2   0   2   2   2   2   2   2   0   0   2   2   2   2   2   0   0   2   2   2   2   0   0   2   0   0   0   0   0   0   0   2   0   0   2   2   0   2   0   2   2   2   2   0   0   0   2   0   0   0   0   2   0   2   0   2   2   2   0   2   2   2   0   2   2   0   2   0   2   0   2   2   0   0   0   2   0   0   2   0   0   0   2   2   0   2   0   2   2   2   2   2   0   0   0   0   2   2   2   2   2   0   2   2   2   0   2   2   2   0   0   2   0   0   2   0   2   0   2   0   0   0   0   0   0   2   2   2   2   2   2   2   0   0   2   2   2   0   2   0   0   0   0   0   0
 MK-1-15                0   2   0   2   0   0   2   0   2   0   2   0   2   2   0   0   0   2   2   0   0   2   2   0   2   2   2   0   0   0   2   0   2   0   0   2   0   2   2   0   0   2   2   0   2   2   0   0   2   0   0   2   2   0   2   0   0   2   2   2   2   2   0   0   0   2   0   2   2   2   0   0   2   2   2   2   0   0   2   0   0   0   0   0   0   0   2   0   0   2   2   0   2   0   2   2   2   2   0   0   2   2   0   0   0   0   2   0   2   0   2   2   2   0   2   2   2   0   2   2   0   2   0   2   0   2   2   0   0   0   2   0   0   2   0   0   0   2   0   0   2   0   2   2   2   0   0   0   0   0   0   2   2   2   2   2   0   2   2   2   0   2   2   2   0   0   2   0   0   2   0   2   0   2   0   0   0   0   2   2   2   2   2   2   2   2   2   0   0   2   2   2   0   2   0   2   0   0   0   0
 MK-1-16                0   2   0   2   0   0   2   0   2   0   2   0   2   2   0   0   0   2   2   0   0   2   2   0   2   0   2   0   0   0   2   0   0   0   0   2   0   2   2   0   0   2   2   0   2   2   0   0   2   0   0   2   2   0   2   0   0   2   2   2   0   2   0   0   0   2   0   0   2   2   0   0   2   2   2   0   0   0   2   0   0   0   2   0   0   0   2   0   0   0   2   0   2   0   2   2   2   2   0   0   2   2   0   0   0   0   0   0   0   0   2   2   2   0   2   2   2   0   2   2   2   2   0   0   0   2   2   0   0   0   2   0   0   2   0   0   0   2   2   0   2   0   2   2   2   0   2   0   2   0   0   2   2   2   2   2   0   0   2   2   0   2   2   2   2   0   2   0   0   2   0   2   0   2   0   0   0   0   0   2   2   2   2   2   2   2   2   0   0   2   2   2   2   2   0   2   0   0   0   0
 MK-2-1                 0   0   0   0   0   2   2   2   2   2   2   0   2   0   0   2   2   2   2   0   0   2   0   0   0   0   2   2   0   2   2   0   2   0   0   2   2   2   0   2   2   0   2   2   0   0   2   2   0   0   2   2   2   0   2   0   0   0   2   2   0   0   2   0   0   2   2   2   2   0   2   0   2   0   2   2   0   0   0   0   2   0   2   0   2   0   2   2   2   2   2   0   0   2   2   0   2   0   2   2   0   0   2   2   2   0   0   0   2   2   2   2   2   2   0   0   0   0   2   0   2   2   2   2   2   2   0   0   0   2   2   2   0   2   2   2   0   0   2   0   2   0   0   2   2   2   0   2   2   0   2   0   2   0   0   2   0   2   2   2   0   0   2   2   2   2   2   2   2   0   2   0   0   2   0   0   0   0   2   0   0   0   2   2   2   0   0   0   2   2   0   0   0   0   0   0   0   0   0   0
 MK-2-2                 2   0   0   0   0   2   2   2   2   2   2   0   2   0   2   2   2   2   0   0   0   0   2   0   0   0   2   2   0   0   2   0   2   0   0   2   0   2   0   2   2   0   2   2   0   0   2   2   2   0   2   2   2   0   0   0   0   0   2   2   0   0   2   0   2   2   2   0   2   0   2   0   2   0   2   2   0   0   0   0   2   0   2   0   2   0   2   2   2   2   2   0   0   2   2   0   2   0   2   2   0   0   2   2   2   0   0   0   2   2   2   2   2   0   0   0   0   0   2   0   0   2   2   2   2   2   2   0   0   2   2   2   0   2   2   2   0   0   2   0   2   0   0   0   2   2   0   2   2   0   0   0   2   0   0   2   0   2   0   2   0   0   2   2   2   2   2   0   2   0   2   2   0   2   0   0   0   2   2   0   0   0   2   2   2   0   0   0   2   2   0   0   0   0   0   0   0   0   0   0
 MK-2-3                 2   0   2   0   0   2   2   2   2   2   2   0   2   0   2   2   2   2   0   0   0   0   0   0   0   0   2   2   0   0   0   0   2   0   0   2   0   2   0   2   2   0   2   2   2   0   2   2   2   0   2   2   2   0   2   0   0   0   2   2   0   0   2   0   2   2   0   0   2   0   2   0   2   0   2   2   0   0   0   0   2   0   2   0   2   0   0   2   2   2   2   0   0   2   2   2   2   2   2   2   0   0   2   0   2   0   0   0   2   2   2   2   2   0   0   0   0   0   2   0   0   2   2   2   2   2   2   0   0   2   2   2   0   2   2   2   0   0   2   0   2   0   0   0   2   0   0   2   0   0   0   0   0   2   0   2   0   2   0   2   0   0   2   2   2   2   2   0   2   0   2   2   0   2   0   0   0   2   2   0   2   0   2   2   2   0   0   0   2   2   0   0   0   0   0   0   0   0   0   0
 MK-2-4                 2   0   2   0   0   2   2   2   2   2   2   0   2   0   2   2   2   2   0   0   0   0   0   0   0   0   2   2   0   0   0   0   2   0   0   2   0   2   0   2   2   0   2   2   2   0   2   2   0   0   2   2   2   0   2   0   0   0   2   0   0   0   2   2   2   0   2   0   2   0   2   0   2   0   2   2   0   0   0   2   2   2   2   0   2   0   0   2   2   2   2   0   0   2   2   2   2   2   2   2   0   0   2   0   2   0   2   0   2   2   2   2   2   0   0   0   2   2   2   0   0   2   2   2   2   2   2   0   0   2   2   2   0   2   2   2   0   0   2   0   2   0   0   0   2   0   0   2   0   0   0   0   0   2   2   2   0   2   0   2   0   0   2   2   2   2   2   0   2   0   2   2   0   2   2   0   0   2   2   0   2   0   2   2   2   0   0   0   2   2   0   0   2   0   0   0   2   0   0   0
 MK-2-5                 0   0   2   0   0   2   2   2   2   2   2   0   0   0   2   2   2   2   0   0   0   0   0   0   0   0   2   2   0   0   0   2   2   2   0   0   0   0   0   0   2   0   2   2   2   0   2   2   0   0   0   2   0   0   2   0   0   0   2   0   0   0   2   2   2   0   2   0   2   0   2   0   2   0   2   2   0   0   0   2   0   2   2   0   2   0   0   2   2   2   2   0   0   2   2   2   0   2   2   2   0   0   2   0   2   2   2   2   2   2   2   0   2   0   0   0   0   2   2   0   2   2   2   2   2   2   2   0   0   2   2   2   0   0   2   2   2   0   2   0   2   0   0   0   2   0   0   2   0   0   2   0   0   2   2   2   0   2   0   2   0   2   2   2   2   2   2   0   2   0   2   2   0   2   2   0   0   2   2   0   2   0   2   2   2   0   0   0   0   2   0   0   2   0   0   0   0   0   0   2
 MK-2-6                 0   0   2   0   0   2   2   2   2   2   2   0   0   0   2   2   2   2   0   2   0   0   0   0   0   2   2   2   0   0   0   2   2   2   0   0   0   0   0   0   2   0   2   2   2   0   2   2   0   0   2   2   2   0   2   0   0   0   0   0   0   0   2   2   0   0   2   0   2   0   2   0   2   0   2   2   0   0   0   2   0   2   2   0   2   0   0   0   2   2   2   0   0   2   2   2   0   2   2   2   0   0   2   0   2   2   2   2   2   2   2   0   2   0   0   0   0   2   2   0   2   2   2   0   2   2   2   0   0   2   2   2   0   0   0   0   2   2   2   0   0   0   0   0   2   0   2   2   0   0   2   0   0   2   2   2   0   2   0   2   0   2   2   2   2   0   2   0   2   0   2   2   0   2   2   0   2   0   2   0   2   0   2   2   2   0   0   0   0   2   0   0   0   0   0   0   0   0   0   2
 MK-2-7                 0   0   2   0   0   2   2   2   0   2   2   0   0   2   2   2   2   0   0   2   0   0   0   0   0   2   2   2   0   0   0   2   0   2   0   0   0   0   0   0   0   0   2   2   2   0   2   0   0   0   2   2   2   2   0   0   0   0   0   0   0   0   2   2   0   0   2   0   2   0   2   0   2   0   0   2   0   2   0   0   0   2   2   0   2   2   0   0   2   2   2   0   0   2   2   2   0   2   2   2   0   0   2   0   0   2   2   0   2   2   2   0   2   0   0   2   0   2   2   0   2   2   2   0   2   0   2   0   0   2   2   0   0   0   2   0   2   2   2   0   0   2   0   0   2   0   2   2   0   0   2   0   0   2   2   2   0   2   0   0   0   2   2   2   2   0   2   0   2   0   2   2   0   0   2   2   2   0   2   0   2   0   2   0   2   0   2   0   0   2   0   2   0   0   0   0   0   0   0   2
 MK-2-8                 0   0   2   0   2   2   2   2   2   2   2   0   0   2   2   2   2   2   0   2   0   0   0   0   0   2   2   2   2   0   0   2   0   2   2   0   0   0   0   0   0   0   2   2   2   0   2   0   0   0   2   2   2   2   0   0   2   0   2   0   0   2   0   2   0   0   2   0   2   0   2   0   2   0   0   2   0   0   0   0   0   2   2   2   0   2   0   0   2   2   2   0   0   2   0   2   0   2   0   2   0   0   0   0   0   2   0   0   2   2   2   2   0   0   0   2   0   0   2   0   2   2   2   0   2   0   2   0   0   2   2   0   0   0   2   0   2   2   2   0   0   2   0   0   2   0   0   2   0   0   2   2   0   0   2   2   2   2   0   0   0   2   2   2   2   0   2   0   2   0   2   2   0   0   2   2   2   0   2   0   2   0   2   0   2   0   2   0   0   2   0   2   2   0   0   2   0   2   0   2
 MK-2-9                 0   2   2   2   2   2   0   2   2   2   2   0   0   2   2   2   2   2   0   2   2   0   0   0   0   2   2   2   2   2   0   2   0   2   2   0   0   0   0   0   0   0   2   0   2   0   0   0   0   0   2   2   2   2   0   0   2   0   2   0   0   2   0   2   0   0   2   0   2   0   2   0   2   0   0   2   0   0   0   0   0   2   2   2   0   2   0   2   2   2   2   2   0   2   0   2   0   2   0   2   0   0   0   0   2   2   0   0   2   2   2   2   0   0   0   2   0   0   2   0   2   2   0   0   2   0   2   0   0   2   2   0   0   0   2   0   2   2   2   0   0   2   0   0   2   0   0   0   0   0   2   2   0   2   2   2   2   2   0   0   0   2   2   2   2   0   2   0   2   0   2   2   0   0   2   2   2   0   2   0   2   0   2   0   2   0   2   0   0   2   0   0   2   0   0   2   0   2   0   2
 MK-2-10                0   2   2   2   2   2   0   2   2   2   2   0   0   0   2   2   2   2   0   2   2   0   0   0   0   2   2   2   2   2   0   2   2   2   2   2   0   0   0   0   0   0   2   2   2   0   0   0   0   0   2   2   2   2   0   0   2   0   0   0   0   2   2   2   0   0   2   0   2   0   2   0   2   0   0   2   0   0   0   0   0   0   2   2   0   2   0   2   2   2   2   2   2   2   0   2   0   2   0   2   0   0   0   0   2   2   0   0   2   0   2   2   0   0   0   0   0   0   2   2   2   2   0   0   2   0   2   0   0   2   2   0   2   0   2   2   2   2   2   0   0   2   0   0   2   0   0   0   0   0   2   2   0   2   2   2   2   2   0   0   0   2   2   2   2   0   2   0   2   2   2   2   2   0   0   2   2   0   2   2   2   0   2   0   2   0   2   0   2   2   0   0   2   0   0   2   0   0   0   2
 MK-2-11                0   2   2   2   2   0   0   2   2   2   2   0   0   0   2   2   2   2   0   2   2   0   0   0   0   2   2   2   2   2   0   2   2   2   2   2   0   0   0   0   2   0   2   2   2   0   0   0   0   2   2   2   2   0   0   0   2   0   0   0   0   2   2   2   0   0   2   0   2   0   2   0   0   0   0   2   0   0   0   0   0   0   2   0   0   2   0   2   2   2   2   2   2   2   0   2   0   2   0   2   0   2   0   0   2   2   0   0   2   0   2   2   0   0   0   0   0   0   2   2   2   2   0   0   0   0   2   0   0   2   2   2   0   0   2   0   2   2   2   0   0   2   0   0   0   0   0   0   0   0   2   2   0   2   0   2   2   2   0   0   0   2   2   2   2   0   2   0   2   2   0   2   2   0   2   2   2   0   2   2   2   0   2   0   2   0   2   2   2   2   0   0   0   0   0   2   0   2   0   0
 MK-2-12                0   2   2   2   2   0   0   2   2   2   2   0   0   0   2   2   2   2   0   2   2   0   0   0   0   2   2   2   2   2   0   2   2   2   2   2   0   0   0   0   2   0   2   2   2   0   0   0   0   2   2   2   0   0   0   0   2   0   0   0   0   2   2   2   0   0   2   2   0   0   2   0   0   0   0   2   2   0   0   0   0   0   2   0   0   2   0   0   2   2   2   2   2   2   0   2   2   0   0   2   2   2   0   0   2   2   0   0   2   0   2   2   2   0   0   0   2   0   2   2   2   2   0   0   0   0   2   0   0   2   2   2   2   0   2   0   2   2   2   0   2   2   0   0   0   0   0   0   0   0   2   2   0   2   0   2   2   2   0   0   0   2   2   2   2   0   2   0   2   2   0   2   2   0   2   2   2   0   0   2   2   0   2   0   2   0   2   2   2   2   0   0   0   0   0   2   0   2   0   0
 MK-2-13                0   2   0   2   2   0   0   2   2   2   2   0   0   0   0   2   2   2   0   2   0   0   0   0   0   2   2   2   2   2   0   2   2   2   2   2   0   0   0   0   2   0   0   2   2   0   2   0   0   2   2   2   0   0   0   0   2   0   0   0   0   2   2   2   0   0   2   2   0   2   2   0   0   0   0   2   2   2   0   0   0   0   2   2   2   2   0   0   2   2   2   2   2   2   0   2   2   0   0   2   0   0   0   0   2   2   0   0   2   0   2   2   2   0   0   0   2   2   2   2   2   2   0   0   0   0   2   0   0   2   2   2   2   0   0   2   2   2   2   0   2   2   0   0   0   0   0   0   2   0   2   2   0   2   0   2   2   2   0   0   0   0   2   2   2   0   2   0   2   2   0   0   2   0   2   0   2   0   0   2   0   0   2   0   2   0   2   0   2   2   0   0   0   0   0   2   0   2   0   0
 MK-2-14                0   2   0   2   2   2   0   2   0   2   2   0   0   0   0   2   2   2   0   2   0   0   0   0   0   2   2   2   2   2   0   2   2   2   2   2   0   0   2   0   2   0   0   2   2   0   2   0   0   0   2   2   0   0   0   0   2   0   0   0   0   2   2   2   0   0   2   2   0   2   0   2   0   0   0   0   2   2   0   0   0   0   2   2   2   2   0   0   2   2   2   2   2   2   2   2   0   0   0   2   0   0   0   2   2   0   0   0   2   0   2   2   2   0   0   0   0   2   2   2   2   2   0   0   0   0   2   0   0   2   2   2   2   0   0   0   2   2   2   0   2   2   0   0   0   0   0   0   2   0   2   0   0   2   0   0   2   2   2   0   0   0   2   2   2   0   2   0   2   2   0   0   2   0   0   0   2   0   0   2   0   0   2   0   2   0   2   0   0   2   2   0   0   0   0   2   2   2   0   0
 MK-2-15                0   2   0   2   2   2   0   0   0   0   2   0   0   0   0   2   2   2   0   2   0   0   2   0   0   2   2   2   2   2   0   2   2   2   2   2   0   0   2   0   2   0   0   2   2   0   2   0   0   0   2   2   0   0   0   0   2   0   2   0   0   2   0   2   0   0   2   2   0   0   0   2   0   0   0   0   2   2   0   0   0   0   2   2   2   2   0   0   2   2   2   2   2   2   2   0   0   0   0   2   0   0   0   0   2   0   0   0   0   0   0   0   2   0   0   0   0   2   2   2   2   0   0   0   0   0   2   0   0   0   2   2   2   0   0   0   2   2   2   0   2   2   0   0   0   0   0   0   0   2   2   0   0   0   0   0   2   2   2   0   2   0   2   2   2   0   2   0   2   2   0   2   2   0   0   0   2   0   0   2   0   0   0   0   2   0   2   0   0   2   2   0   0   0   0   2   2   2   0   2
 MK-2-16                0   2   0   2   2   2   0   0   0   0   2   0   0   0   0   2   2   2   0   2   0   0   2   0   0   2   2   2   2   2   0   2   2   2   2   2   0   0   2   0   2   0   0   2   0   0   2   0   0   0   2   2   0   0   2   0   2   0   2   0   0   2   0   2   0   0   2   2   0   0   0   2   2   0   0   0   2   2   2   0   0   0   0   2   2   2   0   0   2   2   2   2   0   2   2   0   0   2   0   2   0   0   0   0   2   0   0   0   2   0   0   0   2   2   0   2   0   2   2   2   2   0   0   0   0   0   2   0   0   0   2   2   2   0   0   2   2   2   2   0   2   2   2   2   0   0   0   0   0   2   2   2   0   0   0   0   2   0   2   0   2   0   0   2   2   0   2   0   2   2   0   2   2   0   0   0   2   0   0   2   0   0   0   0   0   0   2   0   0   2   2   2   0   0   0   0   2   2   0   2
 MK-3-1                 0   0   0   0   0   2   0   0   2   0   0   2   2   0   2   2   0   0   2   0   2   0   0   0   0   2   2   2   0   0   2   2   2   2   2   2   2   2   0   0   2   2   0   0   0   2   0   0   0   0   0   0   2   0   0   2   0   2   2   0   2   2   0   2   2   2   0   0   0   2   2   2   2   2   2   2   2   2   0   0   0   0   0   0   2   0   0   0   0   0   2   0   0   2   2   0   2   0   0   2   2   0   2   0   0   2   0   2   2   0   2   0   2   2   0   0   0   0   0   2   2   0   2   0   0   0   0   0   2   0   2   2   2   2   0   2   2   0   2   2   0   0   0   2   2   0   2   0   0   0   2   2   0   0   2   2   2   2   0   2   2   0   0   0   0   0   0   0   2   0   0   2   2   2   2   0   2   0   2   0   0   0   2   0   0   0   2   0   2   0   2   2   0   0   2   2   2   0   0   0
 MK-3-2                 0   2   0   0   0   2   2   0   2   0   0   2   2   0   2   2   0   0   2   0   0   0   0   0   0   2   2   2   0   0   2   2   2   2   2   2   2   2   0   0   2   2   0   0   0   2   0   0   0   0   0   0   2   0   0   2   0   2   2   0   2   2   0   2   2   2   0   0   0   2   2   2   2   2   2   2   2   2   2   0   0   0   0   0   2   0   0   0   2   0   2   0   0   2   2   0   2   0   0   2   2   0   2   0   0   2   0   2   2   0   2   0   2   2   0   0   0   0   0   2   2   0   2   0   2   0   0   0   2   0   2   2   2   2   0   2   2   0   2   2   0   0   0   2   2   0   2   0   0   2   2   2   0   0   2   2   2   2   0   2   2   0   0   2   0   0   0   0   2   0   0   0   2   0   2   0   2   0   2   0   0   0   2   0   0   0   2   0   2   0   2   0   0   0   2   2   2   0   0   0
 MK-3-3                 0   2   0   0   0   2   2   0   2   2   0   2   2   0   2   2   0   0   2   0   0   0   0   0   0   2   2   2   0   0   2   2   2   2   0   2   2   2   0   0   2   2   0   0   0   2   0   0   0   0   0   0   2   0   0   2   0   2   2   0   2   2   0   2   2   2   0   0   0   2   0   2   2   2   2   2   2   2   2   0   2   0   0   0   2   0   0   0   0   0   2   0   0   2   2   2   2   0   0   2   2   0   2   0   2   2   0   2   2   0   2   0   2   0   0   0   0   0   0   0   2   0   2   0   2   0   2   0   2   0   2   2   2   0   0   2   2   2   2   2   0   0   0   2   2   0   2   2   0   2   0   2   0   0   2   2   2   2   0   2   2   0   0   2   0   0   0   0   2   0   0   0   2   0   2   2   2   0   2   2   2   0   2   0   0   0   2   0   2   0   2   2   0   0   2   2   2   2   0   0
 MK-3-4                 0   0   2   0   2   2   2   0   2   2   0   2   2   0   2   2   0   0   2   0   0   0   0   0   0   2   2   2   0   0   2   2   2   2   0   2   2   2   0   0   2   0   0   0   0   2   0   0   0   0   2   0   2   2   0   2   0   0   0   0   2   2   0   2   2   2   0   0   0   2   0   2   2   2   2   2   2   2   2   0   2   0   0   0   2   0   0   0   0   0   2   0   2   2   2   2   2   0   0   2   2   0   2   0   2   2   2   2   2   0   2   0   2   0   0   0   0   0   2   2   2   0   2   0   2   0   2   0   2   0   2   0   2   0   0   2   2   2   2   2   2   0   0   2   2   0   2   2   0   2   0   2   0   0   2   2   2   2   0   2   0   0   0   2   0   0   0   0   2   0   0   2   2   0   2   2   2   0   2   2   2   2   0   0   0   0   2   0   2   0   2   2   0   0   2   2   0   2   0   0
 MK-3-5                 0   0   0   0   2   2   2   0   0   0   0   0   2   0   2   2   0   0   2   0   0   0   0   0   0   2   2   2   0   0   2   2   2   2   0   0   2   2   0   0   2   0   0   0   0   2   0   0   0   0   2   0   2   2   0   2   0   0   0   0   2   2   0   2   2   2   0   0   0   2   0   0   2   2   2   2   2   2   0   0   2   0   0   0   2   0   0   0   0   0   2   0   2   2   2   2   2   0   0   2   2   2   2   0   2   0   2   2   2   0   0   0   2   0   0   0   2   0   2   2   2   0   2   0   2   0   2   0   2   0   2   0   2   0   0   2   2   0   0   2   2   0   0   2   2   0   2   0   0   0   0   2   0   2   2   0   0   2   0   2   0   0   0   2   0   0   0   0   2   0   0   2   2   0   2   2   2   0   2   2   2   2   0   0   0   0   2   0   2   0   2   2   0   0   2   2   0   2   0   0
 MK-3-6                 0   0   0   0   2   2   0   0   0   0   0   2   2   0   2   0   0   0   0   0   2   0   0   0   0   2   2   2   0   2   2   2   2   2   0   0   2   2   0   0   0   0   0   0   0   2   0   0   0   0   2   0   2   2   0   2   0   0   0   0   2   2   2   2   2   2   0   0   0   2   0   0   2   2   2   2   2   2   0   0   2   0   0   0   2   0   0   0   0   0   2   2   0   2   2   2   2   0   0   2   2   2   0   2   2   0   2   2   2   0   0   0   2   0   0   0   0   0   2   2   2   0   0   0   2   0   2   0   2   0   2   0   2   0   2   0   0   0   0   2   2   0   2   2   2   0   2   0   0   0   0   2   0   2   2   0   2   2   0   2   0   0   0   2   0   0   0   0   2   0   2   2   2   0   2   2   2   0   2   2   2   2   0   0   0   0   2   0   2   0   2   2   0   0   2   2   0   2   0   0
 MK-3-7                 2   0   0   0   2   2   0   0   2   0   0   2   2   0   2   0   0   0   0   0   2   0   0   0   0   2   2   2   0   2   2   2   2   2   0   0   2   2   0   0   0   0   2   0   0   0   0   2   0   0   0   0   2   2   0   2   0   0   0   0   2   0   2   2   2   2   0   0   0   2   0   0   2   2   0   2   2   2   2   0   2   0   0   0   0   0   0   0   0   0   2   2   0   2   0   2   2   2   0   2   2   2   0   2   2   0   0   2   0   0   0   0   0   0   0   0   0   0   2   2   2   0   0   0   2   0   2   0   2   0   2   0   2   0   2   0   0   0   0   2   2   2   2   2   2   0   2   0   0   0   0   0   0   2   2   0   2   0   0   2   0   2   2   2   0   0   0   0   2   0   2   2   2   0   2   0   2   0   2   2   2   2   0   0   0   0   2   0   2   0   2   2   0   0   2   2   0   2   0   0
 MK-3-8                 0   0   0   0   2   2   0   0   2   0   0   2   2   0   2   0   0   0   0   0   0   2   0   0   0   2   2   2   0   2   2   2   2   2   0   0   2   2   0   0   0   0   2   0   0   0   0   2   0   0   0   0   2   2   2   2   0   0   0   2   2   2   2   2   2   2   0   0   0   2   0   0   2   2   0   2   2   2   2   0   2   0   0   0   0   0   0   0   0   0   2   2   0   2   0   2   2   2   0   2   2   2   0   0   2   0   0   2   0   0   0   0   0   0   0   0   0   0   2   2   2   0   0   0   2   0   0   0   2   0   2   2   2   2   2   0   0   0   0   0   2   2   2   2   2   0   2   0   0   0   0   2   2   2   2   0   2   0   0   2   0   2   0   2   0   2   0   2   0   0   2   2   0   0   2   0   2   0   2   2   2   0   0   0   0   0   2   0   2   0   2   2   0   0   2   2   0   2   0   0
 MK-3-9                 0   0   0   0   2   2   0   0   2   0   2   0   2   0   2   2   0   0   0   2   0   2   0   0   0   2   2   2   0   2   2   2   2   2   0   0   2   2   0   0   0   0   0   0   0   0   0   2   0   0   0   0   2   2   2   2   0   2   0   2   2   2   2   2   2   2   0   0   0   2   0   0   0   2   0   2   2   2   2   2   0   0   0   0   2   0   0   0   0   0   2   0   0   2   0   2   2   2   0   2   2   2   0   0   2   0   0   0   0   2   0   0   0   0   2   0   0   0   2   2   2   0   0   0   0   0   0   0   2   0   2   2   2   2   2   0   0   2   0   0   2   0   2   2   2   0   2   0   0   0   0   2   0   2   2   0   2   0   0   2   0   2   0   2   0   2   0   2   0   0   2   2   0   0   2   0   2   2   2   2   2   0   0   0   0   0   2   0   2   0   2   2   0   0   2   2   0   2   0   2
 MK-3-10                0   0   0   0   2   2   0   0   2   0   2   0   2   0   2   0   0   2   0   2   0   2   0   0   2   2   2   0   0   2   0   2   2   2   0   0   2   2   0   0   0   0   0   0   0   0   0   2   0   0   0   0   2   0   2   2   0   2   0   2   2   0   2   2   2   2   0   0   0   2   0   0   0   2   0   2   2   2   2   2   0   0   0   0   2   0   0   0   0   0   2   0   0   2   0   2   2   2   0   2   0   2   0   0   2   0   0   0   2   2   0   0   0   0   2   0   0   2   2   0   2   0   0   0   2   0   0   0   2   0   2   2   2   2   2   0   0   2   0   0   2   0   2   2   2   0   2   0   0   0   0   2   0   2   2   0   2   2   0   2   2   2   0   2   0   0   0   2   0   0   2   2   0   0   2   0   2   2   0   2   2   0   0   0   2   0   2   0   2   0   2   2   0   0   2   2   0   2   0   2
 MK-3-11                0   0   0   0   0   2   0   0   2   0   2   0   2   0   2   2   0   2   0   2   0   2   0   0   2   2   2   0   0   2   0   2   2   2   0   0   2   2   0   2   0   0   0   0   0   2   0   2   0   0   0   0   0   0   2   2   0   2   2   2   2   0   2   2   2   2   0   0   0   2   0   0   2   2   0   2   2   2   2   2   0   2   0   2   2   0   0   0   0   0   2   0   2   2   0   2   2   2   0   0   0   2   0   0   0   0   0   0   2   2   0   0   0   0   2   0   0   2   2   0   2   0   0   0   2   0   0   0   2   0   2   2   2   2   2   2   0   2   2   0   0   0   2   2   2   0   2   2   0   2   0   2   0   2   2   0   2   2   0   2   2   2   0   2   2   0   0   2   0   0   2   2   0   0   2   0   2   2   0   2   2   2   0   0   2   0   2   0   2   0   0   2   0   0   2   2   0   2   0   2
 MK-3-12                0   0   0   0   0   2   0   0   2   0   2   0   2   0   2   2   0   2   0   2   0   2   0   0   2   2   2   0   0   2   0   0   2   2   2   0   2   2   0   2   0   0   0   0   2   0   2   2   0   2   0   0   0   0   2   2   0   2   2   2   2   0   2   2   2   2   2   0   0   2   0   0   2   2   0   2   2   2   2   2   0   2   0   2   2   0   0   0   0   0   2   0   2   2   0   2   2   2   0   0   0   2   0   0   2   0   0   2   2   2   0   0   0   0   2   0   0   2   2   0   2   2   0   0   2   0   0   0   2   0   2   0   2   2   2   2   0   2   2   0   2   0   2   2   2   0   2   2   0   2   0   2   0   0   2   0   2   2   0   2   2   2   0   2   2   0   0   2   2   2   2   2   0   0   0   0   2   2   0   2   2   2   0   0   2   0   2   0   2   0   0   2   0   0   2   2   0   2   2   2
 MK-3-13                0   0   0   0   0   2   0   0   2   0   2   0   2   0   2   2   0   2   0   2   2   2   0   0   2   2   2   0   0   2   0   0   2   2   2   0   2   0   0   2   0   0   0   0   2   2   2   2   0   2   0   0   2   0   2   2   0   2   2   2   2   0   2   2   2   2   2   0   0   2   0   0   2   2   0   2   2   2   0   2   0   2   2   2   2   0   0   0   0   0   2   0   2   2   0   2   2   2   0   0   0   2   0   2   2   0   0   2   2   2   0   0   2   0   2   0   0   2   2   0   2   2   2   0   2   0   0   0   2   0   2   0   2   2   2   2   2   2   0   0   2   2   2   2   2   0   2   2   0   2   0   2   0   0   0   0   2   2   0   2   2   2   0   2   0   0   0   2   2   2   2   2   0   0   0   2   2   2   0   2   2   2   0   2   2   0   0   0   2   0   0   2   0   0   2   2   0   2   2   2
 MK-3-14                0   0   0   0   0   2   0   0   2   0   2   0   2   0   2   2   0   2   0   2   2   2   0   0   2   2   2   0   2   2   0   0   0   2   0   0   2   0   0   2   0   2   0   2   2   2   0   2   0   2   0   0   2   0   2   2   0   2   2   2   2   0   2   2   2   2   2   0   0   2   0   0   2   2   0   2   2   2   0   2   0   2   2   2   2   0   0   0   0   0   2   0   2   2   0   2   2   2   0   0   0   2   0   2   2   2   0   2   2   2   0   0   2   0   2   0   0   2   2   0   2   2   2   0   2   0   0   0   2   0   2   0   2   2   2   2   2   2   2   0   0   2   2   2   2   0   2   2   0   2   2   2   0   0   0   2   2   2   2   2   2   2   0   2   0   0   0   2   2   2   2   2   2   0   0   2   0   2   0   2   2   2   0   2   2   0   0   0   2   2   0   2   0   0   2   2   0   2   2   2
 MK-3-15                0   0   0   0   0   2   0   0   2   0   2   0   2   0   2   2   0   2   0   2   2   2   0   0   2   2   2   0   2   2   0   0   0   2   2   0   2   2   0   2   0   2   0   2   2   2   0   2   0   2   2   0   2   0   0   2   0   0   2   2   0   0   2   2   2   2   2   0   0   2   0   0   2   2   0   2   2   2   0   2   0   0   2   2   2   2   0   0   0   0   0   0   2   2   0   0   2   2   0   0   0   2   2   2   2   2   0   2   2   2   0   0   2   0   2   0   0   2   2   0   2   2   2   0   2   2   0   0   2   0   2   0   2   2   2   2   2   2   2   0   0   2   2   2   2   0   2   2   0   2   2   2   0   0   0   2   2   2   2   2   2   2   0   0   0   0   0   0   2   2   2   2   2   0   0   2   0   2   0   2   0   2   0   2   2   0   2   0   2   2   0   2   0   0   2   2   0   0   2   2
 MK-3-16                0   0   0   2   2   0   0   2   2   0   2   0   2   0   2   2   0   2   0   2   2   2   2   0   2   2   2   0   2   2   0   0   0   2   0   0   2   2   0   2   0   2   0   2   2   2   0   2   0   2   2   0   2   0   0   2   0   0   2   2   0   0   0   2   2   0   0   0   0   2   2   0   2   2   0   2   2   2   0   2   0   0   2   2   2   0   0   0   0   0   0   0   2   0   0   0   2   0   0   0   0   2   2   2   2   2   0   2   0   2   0   0   2   0   2   0   0   0   2   0   0   2   2   0   2   2   0   0   2   0   2   0   2   2   0   2   2   2   2   0   0   2   2   2   2   0   2   2   0   2   2   2   0   0   0   2   2   0   2   2   2   2   0   0   0   0   0   0   2   2   2   2   2   0   0   2   0   2   0   2   0   2   0   2   2   0   2   0   2   0   0   2   0   0   2   2   0   0   2   2
 MK-4-1                 0   2   0   0   0   2   2   2   2   2   2   0   0   0   2   2   0   2   0   0   0   0   0   2   0   2   2   2   0   2   2   2   0   0   2   2   0   2   2   2   0   0   2   0   0   0   0   2   2   2   2   0   2   2   0   0   2   2   2   2   2   0   2   2   0   0   0   2   0   2   2   2   0   2   0   0   0   2   2   0   0   0   2   2   0   2   2   2   0   2   2   0   2   0   2   2   2   2   0   0   2   2   0   0   2   0   0   0   0   0   2   0   0   2   2   2   2   0   2   0   0   2   2   0   0   0   0   2   0   0   0   2   2   2   2   0   0   0   2   0   0   0   2   2   2   2   0   2   2   0   0   2   0   0   2   2   2   2   0   2   2   2   2   2   2   0   0   0   0   0   0   0   2   2   2   2   2   2   2   0   2   0   2   0   0   2   2   0   2   2   0   0   2   2   2   0   2   2   2   0
 MK-4-2                 0   2   2   0   0   2   2   2   2   2   2   0   0   0   2   2   0   2   0   2   2   0   0   2   2   2   2   0   0   0   2   2   0   0   2   0   2   2   2   2   0   0   2   0   0   0   0   2   2   2   2   0   2   2   0   0   2   2   2   2   2   0   2   2   0   0   0   2   0   2   2   0   0   2   0   0   0   0   2   0   0   0   2   2   0   2   2   2   0   2   2   0   0   0   2   2   2   2   0   0   2   2   0   0   2   0   0   0   0   0   0   2   0   2   0   2   2   0   0   0   0   2   2   0   0   0   0   2   0   0   0   0   2   2   2   0   0   0   2   2   0   0   2   2   2   2   0   2   2   0   0   0   0   0   2   2   2   2   0   2   2   0   2   2   2   0   0   0   0   0   0   0   2   2   2   2   2   0   2   0   2   2   2   0   0   2   2   0   2   2   0   0   2   2   2   0   2   2   2   0
 MK-4-3                 0   2   2   2   0   2   2   2   2   2   2   0   0   2   0   2   0   2   0   2   2   0   0   0   2   2   2   2   0   2   2   2   0   0   2   0   2   2   2   0   0   0   2   0   0   0   0   2   2   2   2   0   2   2   0   0   0   2   2   2   2   0   2   2   0   0   0   0   0   0   2   0   0   2   0   0   0   0   2   0   0   2   2   2   0   2   2   2   2   2   0   0   0   0   2   2   2   2   0   0   2   2   0   0   0   0   0   0   0   0   0   2   2   2   0   2   2   0   0   0   0   2   2   0   0   0   2   2   2   0   2   0   2   2   2   0   0   0   2   2   0   0   0   2   2   2   0   2   0   0   0   0   0   0   2   2   2   2   0   2   2   0   2   2   0   2   0   0   0   0   0   0   2   2   2   2   2   0   2   0   2   2   2   0   0   2   2   2   2   2   0   0   2   2   0   0   2   0   2   0
 MK-4-4                 0   2   2   2   0   2   2   2   0   2   2   0   0   2   0   2   0   0   0   2   2   0   0   0   2   2   2   2   0   2   2   2   0   0   2   0   2   2   2   0   2   0   2   0   0   0   0   0   2   2   2   0   0   2   0   2   0   2   2   2   2   0   0   2   0   2   0   0   0   0   2   0   0   2   0   0   0   0   0   0   0   2   2   2   0   2   2   2   2   2   0   0   0   0   2   2   2   2   0   0   2   2   2   0   0   0   0   0   0   0   0   2   2   2   0   2   2   0   0   0   0   0   0   2   0   0   2   2   2   0   0   0   0   2   2   0   0   2   2   2   0   0   0   2   2   2   0   2   0   0   0   0   0   0   2   2   2   2   0   2   2   0   2   2   0   2   0   0   2   0   0   2   0   2   2   2   2   0   2   0   2   2   2   0   0   2   0   2   2   2   0   0   2   2   0   0   2   0   2   0
 MK-4-5                 2   2   2   2   0   2   2   2   0   2   2   0   0   2   0   0   0   0   0   2   2   0   0   0   2   2   2   2   0   2   2   2   0   0   2   0   2   2   2   0   2   0   2   0   0   0   0   2   2   2   2   0   0   2   0   2   0   2   0   2   2   0   0   2   0   2   0   0   0   0   2   0   0   0   0   0   0   0   0   0   0   0   2   2   0   2   2   2   2   2   0   0   0   0   2   2   2   2   0   0   2   0   2   0   0   0   0   0   0   0   0   2   2   2   0   2   2   0   0   2   0   0   0   2   0   0   2   2   2   0   0   0   0   2   0   2   0   2   2   2   0   0   0   2   2   2   0   2   0   0   0   2   0   0   2   2   2   2   0   2   2   0   2   2   0   2   0   0   2   0   0   2   0   2   2   2   0   0   2   2   2   2   2   0   0   2   2   2   2   2   0   0   0   2   0   2   0   0   2   0
 MK-4-6                 2   2   2   2   0   2   2   2   0   2   2   0   0   2   0   0   0   0   0   2   2   0   0   0   2   2   2   2   0   2   2   2   0   0   2   0   2   2   0   0   2   0   2   0   0   0   0   2   2   2   2   2   0   2   0   2   0   2   0   2   2   0   0   2   0   2   0   0   2   0   2   0   0   0   0   0   2   0   0   0   0   0   2   2   0   2   2   2   2   2   0   0   0   0   2   2   2   2   0   0   2   0   2   0   0   0   0   0   0   0   0   2   2   2   0   2   2   2   0   2   0   0   0   2   0   0   2   2   2   0   0   0   0   2   0   2   0   2   2   2   0   0   0   2   2   2   0   2   0   0   0   2   2   0   2   2   2   0   0   2   0   0   2   2   0   2   0   0   2   0   0   2   0   2   2   2   2   2   2   2   2   2   2   0   0   2   2   2   2   2   0   0   0   2   0   2   0   2   2   0
 MK-4-7                 2   2   2   2   0   2   2   2   0   0   2   0   2   2   0   0   0   0   0   2   0   0   0   0   2   2   2   2   0   2   2   2   0   0   2   0   2   2   0   0   2   0   2   0   0   0   0   0   2   2   2   2   2   2   0   2   0   2   0   2   2   0   0   2   0   2   0   0   2   0   2   0   0   0   0   0   2   0   0   0   0   0   2   0   0   2   2   0   0   2   0   0   2   0   2   2   2   2   0   0   2   0   2   0   0   0   0   0   0   0   0   2   2   2   0   2   2   2   0   2   0   0   0   2   0   0   2   2   2   0   0   0   0   2   0   2   0   2   2   0   0   0   0   0   2   2   0   2   0   0   0   2   2   0   2   2   2   0   0   2   0   0   2   2   0   2   0   0   2   0   0   2   0   2   2   2   2   2   2   2   2   2   2   0   0   2   2   0   2   2   0   0   0   2   0   2   0   2   2   0
 MK-4-8                 2   2   2   2   0   2   2   0   0   0   2   0   2   2   0   0   0   0   0   2   0   0   0   0   2   2   2   2   0   2   2   2   0   0   0   0   2   2   0   0   2   0   2   0   2   0   0   2   2   2   2   2   0   2   0   2   0   0   2   2   0   0   2   2   0   2   2   0   2   0   2   0   0   0   0   0   2   0   0   0   2   0   2   0   0   2   2   0   0   2   0   0   2   0   0   2   2   2   0   0   2   0   2   2   2   0   0   0   0   0   0   2   2   2   2   2   2   2   0   0   0   0   0   2   0   0   2   2   2   2   0   0   0   2   0   2   0   2   2   0   2   0   0   0   2   2   0   2   0   0   0   2   2   0   2   2   2   0   0   2   0   0   2   2   0   2   0   0   2   0   0   2   0   0   2   2   2   2   2   2   2   2   2   2   0   0   2   0   2   0   0   0   0   2   0   2   0   2   2   2
 MK-4-9                 2   2   2   2   0   2   2   0   0   2   2   0   2   2   0   0   0   0   2   2   0   0   0   0   2   2   2   2   0   2   2   2   0   0   0   0   2   2   0   0   2   0   2   0   2   0   0   2   2   2   2   2   0   2   0   2   0   0   0   2   0   0   2   2   0   2   2   0   2   0   0   0   0   0   0   0   2   2   0   0   0   0   2   0   2   2   2   0   0   2   0   0   2   0   0   2   2   2   0   2   2   0   2   2   0   0   0   0   0   0   0   0   2   0   2   2   2   2   0   0   0   0   0   0   0   0   2   2   2   2   0   0   0   2   0   0   0   2   2   0   2   0   2   0   2   2   0   2   2   0   0   2   2   0   2   2   2   2   0   2   0   0   2   2   0   2   0   0   2   0   0   2   0   0   2   2   2   2   0   2   2   2   2   2   0   0   0   0   2   0   0   0   0   2   0   2   0   2   2   2
 MK-4-10                2   2   2   2   2   2   2   0   0   2   2   0   2   2   0   2   0   2   2   2   0   2   0   2   2   2   2   2   0   2   2   0   0   0   0   0   2   2   0   0   2   0   2   0   2   0   0   2   2   2   2   2   0   2   0   2   0   0   0   2   0   0   2   2   0   2   2   0   0   0   0   0   0   0   0   0   2   2   2   0   2   2   2   0   2   2   2   2   0   2   0   0   2   0   0   2   2   2   0   2   2   0   2   2   0   0   0   0   0   0   2   0   2   0   2   2   2   2   2   0   0   2   0   0   0   0   2   2   2   2   0   2   0   2   0   0   0   2   2   0   2   0   2   0   2   2   0   2   2   0   0   2   2   0   2   2   2   2   0   2   0   0   2   2   2   2   0   0   2   0   0   2   0   0   2   2   2   2   0   2   2   2   2   0   0   0   0   0   2   0   0   0   0   0   0   2   0   2   2   2
 MK-4-11                2   2   2   0   2   2   2   0   0   2   2   0   2   2   0   2   2   2   0   2   0   2   0   2   2   2   2   2   0   2   2   0   0   2   0   0   2   2   0   0   2   0   2   0   2   0   0   2   2   2   2   2   0   2   0   2   0   0   0   2   0   0   2   2   0   2   2   0   0   0   0   0   0   0   0   2   2   2   0   0   2   2   0   0   0   2   2   2   0   2   0   0   2   0   0   2   2   2   0   0   2   0   2   2   0   2   0   0   0   0   2   0   2   0   2   2   2   2   2   0   2   2   0   0   0   0   2   2   2   2   0   2   0   2   0   0   0   2   2   0   2   0   2   0   2   2   0   2   2   0   0   2   2   0   2   2   2   2   0   2   0   0   0   2   2   2   0   0   2   0   0   2   0   0   2   0   2   2   0   2   2   2   2   0   0   0   0   0   2   0   0   0   0   0   0   2   0   2   2   2
 MK-4-12                2   2   2   0   2   2   0   0   0   2   0   0   2   0   2   2   2   2   0   2   0   2   0   2   2   2   2   0   0   0   2   0   0   2   0   0   2   2   0   0   2   0   2   0   2   0   0   2   2   2   2   2   0   2   0   2   0   0   0   2   0   0   2   2   0   2   2   0   0   0   0   0   0   0   0   2   2   2   2   0   0   2   0   0   0   2   0   2   0   2   0   0   2   0   0   2   2   2   0   0   2   0   2   0   0   2   0   0   0   0   2   0   2   2   2   2   2   2   2   0   2   0   0   0   0   0   2   2   0   2   0   2   0   0   0   0   0   2   0   2   2   0   2   0   2   2   0   2   2   0   0   2   2   0   0   2   2   2   0   0   0   0   0   2   2   2   0   0   2   0   0   2   0   0   2   0   2   2   0   2   2   2   2   0   0   0   0   0   2   0   0   0   0   0   0   2   0   2   2   2
 MK-4-13                2   2   2   0   2   2   0   0   0   2   0   0   2   0   2   2   2   2   0   2   0   0   0   2   2   2   0   0   0   0   2   0   0   2   0   0   2   2   0   0   2   2   2   0   2   0   0   2   2   2   2   2   0   0   2   2   0   0   0   2   0   0   2   2   0   2   0   0   0   0   0   0   0   0   0   2   2   2   2   0   2   0   0   0   0   2   0   2   2   2   0   0   2   0   0   2   0   2   0   0   2   0   2   0   0   2   0   0   2   0   2   0   2   2   2   2   2   2   2   0   2   0   0   0   0   0   0   2   0   2   0   0   0   0   0   0   0   2   0   2   2   0   2   0   2   0   0   2   2   0   0   2   2   0   0   2   2   2   0   0   0   0   0   2   2   2   2   2   2   0   0   2   2   0   2   0   2   2   0   2   2   2   2   0   0   0   0   0   2   0   0   0   0   0   0   2   0   2   2   2
 MK-4-14                2   0   2   0   2   2   0   0   2   2   0   0   2   0   2   2   2   2   0   0   0   2   0   2   2   2   0   0   0   0   2   0   0   2   0   0   2   2   0   0   2   0   2   0   2   0   0   2   2   2   2   2   0   0   2   0   0   0   2   0   0   0   2   2   0   2   0   0   0   0   0   0   0   0   0   2   2   2   2   0   2   0   0   0   0   2   0   2   2   2   0   0   2   2   0   0   0   2   0   0   2   0   2   0   0   2   0   0   2   0   2   0   2   2   2   2   2   2   2   0   2   2   0   0   0   0   0   2   0   2   0   2   0   0   0   0   0   2   0   2   2   0   2   2   0   0   0   2   2   0   0   2   2   0   0   2   2   2   0   0   0   0   0   2   0   2   2   2   2   0   0   2   2   2   2   0   2   2   0   2   2   2   2   0   0   0   0   0   2   0   0   0   0   0   0   2   0   2   2   2
 MK-4-15                2   0   2   0   0   2   0   0   2   2   0   0   2   0   2   2   2   2   0   0   0   2   0   0   2   2   0   0   0   0   2   0   0   2   0   0   2   2   0   0   2   0   2   0   2   0   0   2   2   0   2   2   0   2   2   0   0   0   2   0   0   0   0   2   0   2   0   0   0   0   0   0   0   0   0   2   2   2   2   0   2   0   0   0   0   2   0   2   2   2   0   0   2   0   0   0   0   2   0   0   0   0   2   0   0   2   0   0   2   0   2   0   2   2   2   2   2   2   0   0   2   2   0   0   0   0   0   2   0   0   0   2   0   2   0   2   0   2   0   2   2   0   2   2   0   0   0   2   2   0   0   2   2   0   0   2   2   2   0   0   0   0   0   2   0   2   2   2   2   0   0   2   0   2   0   0   2   0   0   2   2   2   2   0   0   0   0   0   2   0   0   2   2   0   0   2   0   2   2   2
 MK-4-16                2   0   2   0   0   2   0   0   2   2   0   2   2   0   2   2   2   2   2   0   0   2   0   0   2   2   0   0   0   0   2   0   0   2   0   0   2   2   0   0   2   0   2   0   2   0   0   2   2   0   2   2   0   2   2   0   0   0   2   0   0   0   0   2   0   0   0   0   2   0   0   0   0   2   0   2   2   2   2   0   2   0   0   0   0   2   0   2   2   2   0   0   2   0   0   0   2   0   0   0   0   0   2   0   0   2   0   0   2   0   2   0   2   2   2   2   2   2   0   0   2   2   2   0   0   0   0   2   2   0   0   2   0   2   0   2   0   2   0   2   0   0   2   2   2   0   0   2   2   0   0   2   2   0   0   2   2   2   0   0   0   0   0   2   0   2   2   2   2   0   2   2   0   2   0   0   2   0   0   2   2   2   2   0   0   0   0   0   2   0   2   2   2   0   0   0   0   2   2   2
 MK-5-1                 2   0   2   2   0   2   2   2   2   0   0   0   2   2   2   2   0   2   2   2   0   2   0   2   2   0   0   2   0   2   0   0   0   0   2   0   0   0   0   2   2   0   0   0   0   2   0   0   2   0   2   0   0   0   2   2   0   2   0   2   2   0   2   2   2   2   0   2   0   0   0   0   0   2   0   0   2   0   0   0   2   2   2   2   0   2   2   2   0   0   0   0   2   0   0   0   0   0   0   2   0   0   0   0   0   0   2   2   0   2   2   2   2   0   0   0   2   2   0   0   2   0   0   0   0   0   2   0   2   2   0   2   0   0   0   0   2   2   0   0   2   0   2   0   0   0   2   2   2   0   2   2   2   0   0   2   2   0   0   0   0   0   2   0   0   0   2   0   0   2   0   0   2   0   2   2   2   0   2   0   0   0   2   2   2   2   2   0   0   0   2   0   0   2   0   0   0   0   2   0
 MK-5-2                 2   0   2   2   0   2   2   2   2   0   0   0   2   2   0   2   0   2   2   2   0   0   0   2   2   0   0   2   0   2   0   0   0   0   2   0   2   0   0   2   2   0   0   0   0   2   0   0   2   0   2   2   0   2   2   2   0   2   0   2   2   0   2   0   2   2   0   2   0   0   0   0   0   2   0   0   2   0   0   0   2   2   2   2   0   2   2   2   0   0   0   0   2   0   2   0   0   0   0   2   0   0   0   0   0   0   2   2   0   2   2   2   2   0   0   0   2   2   0   0   2   0   0   0   0   0   2   0   0   2   0   2   0   0   0   0   2   2   0   0   2   0   2   0   0   2   2   2   0   0   2   2   2   0   0   2   2   0   0   0   0   0   0   0   0   2   0   0   0   2   0   0   2   0   2   2   2   0   0   0   0   0   2   2   2   2   2   0   0   0   2   0   2   2   0   0   0   0   2   0
 MK-5-3                 2   2   2   2   0   2   2   2   2   0   0   2   2   2   0   2   0   2   2   2   0   0   0   2   2   0   0   2   2   2   2   0   0   2   2   0   2   0   0   2   2   0   2   0   0   0   0   0   2   2   2   2   0   0   0   2   0   2   0   2   2   0   2   2   2   2   0   2   0   0   0   0   0   2   0   0   2   0   0   0   2   2   2   2   2   2   2   2   0   0   0   0   2   0   0   0   2   0   0   2   0   0   2   0   0   0   2   2   0   2   2   2   2   0   0   0   0   2   0   2   2   0   2   0   0   0   2   0   0   2   0   0   0   0   0   0   2   2   0   0   2   0   2   0   0   2   2   2   0   0   2   2   2   0   0   0   2   0   0   0   2   0   0   2   0   2   0   0   0   2   0   0   2   0   0   2   2   0   2   0   0   0   2   2   2   2   2   0   0   0   2   0   2   0   0   0   0   0   2   0
 MK-5-4                 2   2   2   2   0   2   2   2   2   0   0   0   0   2   0   2   0   0   2   2   0   0   0   2   2   0   0   2   0   2   2   0   0   0   2   0   2   0   0   2   2   0   2   0   0   0   0   0   2   2   2   2   0   0   2   0   0   2   2   2   2   0   2   2   2   2   0   2   0   0   0   0   0   2   0   0   2   0   0   0   2   2   2   2   0   2   2   2   0   0   0   0   0   0   0   0   2   0   0   2   0   2   0   0   0   0   2   2   0   2   2   2   0   0   0   0   0   2   0   2   2   0   2   0   0   2   2   0   0   2   0   0   0   0   0   0   2   2   0   0   2   0   2   0   0   2   2   2   0   0   2   2   2   0   0   0   0   0   0   0   2   2   0   0   2   2   2   0   0   2   0   0   2   0   0   2   2   0   2   0   0   0   2   2   0   2   2   2   0   0   2   0   2   0   0   0   0   0   2   0
 MK-5-5                 2   2   2   2   0   2   2   2   2   0   0   0   0   2   0   2   0   0   2   0   0   0   0   2   2   0   0   2   0   2   2   0   0   0   2   0   2   0   2   2   2   0   0   0   0   0   2   0   2   2   2   2   0   0   2   0   0   0   0   2   2   0   2   2   2   2   0   2   0   0   0   0   0   2   0   0   2   0   0   0   2   2   2   2   2   0   2   2   0   0   0   0   0   0   0   0   2   0   0   2   0   2   0   0   0   0   2   2   0   0   2   2   0   0   0   0   0   2   0   0   2   0   2   0   0   2   2   0   0   2   0   0   0   0   0   0   2   2   0   0   2   0   2   0   0   2   2   2   0   0   2   0   2   0   0   0   2   0   0   0   2   0   0   0   2   2   2   0   0   2   0   0   2   0   0   0   2   0   2   0   0   0   2   2   0   2   2   2   0   0   2   0   2   0   2   0   0   0   2   0
 MK-5-6                 0   2   2   2   0   2   2   2   2   0   0   0   0   2   0   2   0   2   2   0   0   0   0   0   2   0   2   2   0   2   2   0   0   0   2   0   2   0   2   2   2   0   0   0   0   2   2   0   2   2   2   2   0   0   2   0   0   0   0   2   2   0   2   2   2   2   2   2   0   2   0   2   0   2   0   0   2   0   0   0   2   2   2   2   2   0   2   2   0   0   0   0   0   0   0   0   2   0   0   2   0   2   0   0   0   0   2   2   0   0   2   2   0   0   0   0   0   2   0   0   2   0   0   0   0   2   2   0   0   2   0   2   0   0   0   0   2   2   0   0   2   0   2   0   0   2   2   2   0   0   2   0   2   0   0   0   2   0   0   0   2   0   2   0   2   2   2   0   0   2   0   0   2   2   0   0   2   0   2   0   0   0   2   2   0   2   2   2   0   0   2   0   2   0   2   0   0   0   2   0
 MK-5-7                 0   2   2   2   0   2   2   2   2   0   0   0   0   2   0   2   0   2   0   0   0   2   0   0   2   0   2   2   0   2   2   0   0   0   2   0   2   0   2   2   2   0   0   0   0   2   2   0   2   2   0   2   0   2   2   0   0   0   0   2   2   0   2   2   2   2   0   2   0   2   0   2   0   2   0   0   2   0   0   0   2   2   2   2   2   0   2   2   0   0   0   0   2   0   0   0   2   0   0   2   0   2   0   2   0   0   2   2   0   0   2   2   0   0   0   0   2   2   0   0   2   0   0   0   0   2   2   0   2   2   2   2   2   0   0   0   2   2   0   0   2   2   0   0   0   0   2   2   0   0   2   0   2   0   0   2   2   0   0   0   2   0   2   2   2   2   2   0   0   2   0   0   2   2   0   2   2   0   2   0   0   0   2   2   0   2   2   2   0   0   2   0   2   0   2   0   0   0   2   0
 MK-5-8                 0   2   2   2   0   2   2   2   2   0   0   0   0   2   0   2   0   2   0   0   0   2   0   0   2   0   2   2   0   2   2   0   0   0   0   0   0   0   2   2   2   0   0   0   0   2   2   0   2   2   0   2   0   2   0   0   0   0   2   2   2   0   2   2   2   2   0   2   0   2   0   0   0   2   0   0   2   0   0   0   0   2   2   2   2   0   2   2   0   0   2   0   2   0   0   0   2   0   0   2   0   2   0   0   0   0   2   2   0   2   2   2   0   0   0   0   2   2   0   0   2   0   0   0   0   2   2   0   2   2   2   2   2   0   0   0   2   2   0   2   2   2   0   0   0   0   2   2   0   0   2   0   2   0   0   2   2   0   0   0   2   0   2   2   2   2   0   0   2   2   2   0   2   2   0   2   2   0   2   0   0   0   2   2   0   0   2   2   0   0   2   0   2   0   2   0   0   0   0   0
 MK-5-9                 0   2   2   2   0   2   2   2   2   0   0   2   0   2   2   2   0   2   0   0   0   2   0   0   2   0   2   2   0   2   2   2   0   0   0   0   0   0   2   2   2   0   0   0   2   2   2   2   2   2   0   2   0   2   0   0   0   0   2   2   2   0   2   2   2   0   2   2   0   2   2   0   2   2   0   0   2   2   0   0   0   2   2   2   2   0   2   2   0   0   2   0   2   0   0   0   2   0   0   2   0   0   0   0   0   2   2   2   0   2   2   2   2   0   0   0   2   2   0   0   2   2   0   0   0   2   2   0   2   2   2   2   2   0   0   0   2   2   0   2   2   2   0   0   0   2   2   2   0   0   2   2   2   2   0   0   2   0   0   2   2   0   2   2   2   2   0   0   2   2   2   0   2   2   0   2   2   0   2   0   2   0   2   2   0   0   2   2   0   0   2   0   2   0   2   0   0   0   0   0
 MK-5-10                0   2   2   2   0   2   2   2   2   0   0   0   0   2   2   2   0   0   0   0   0   2   0   0   2   0   2   2   0   0   2   2   0   0   0   0   0   0   0   0   2   0   0   0   2   2   2   2   2   2   0   2   0   2   0   0   0   0   2   2   2   0   2   0   0   0   2   2   0   2   2   0   2   2   0   0   2   2   2   0   0   2   2   0   2   0   2   2   0   0   2   0   2   0   0   0   2   0   0   2   0   0   0   0   0   2   2   2   0   2   2   2   2   0   0   0   2   2   0   0   2   2   0   2   0   2   2   0   2   2   2   2   2   0   0   2   2   2   0   2   2   2   2   0   0   0   2   2   0   0   2   2   2   2   0   0   2   0   0   2   2   0   2   2   2   2   0   0   2   2   2   0   0   2   0   2   2   0   2   0   2   0   2   2   0   0   2   2   0   0   2   0   2   0   2   0   0   0   0   0
 MK-5-11                0   2   2   0   0   2   2   0   0   0   0   2   0   0   2   2   0   0   0   0   2   2   0   0   2   0   2   2   0   0   2   2   0   0   0   0   0   0   0   0   2   0   2   0   2   2   2   2   2   2   0   0   0   0   0   0   0   0   0   2   0   0   2   0   0   0   2   2   0   2   0   0   2   2   0   0   2   2   2   0   0   2   2   0   0   0   2   2   0   0   2   0   2   0   0   0   2   0   0   2   0   2   0   0   0   2   2   2   0   2   2   2   2   0   0   0   2   2   0   0   2   2   0   2   0   2   2   0   2   2   2   2   2   0   0   2   2   2   0   2   2   2   2   0   0   0   2   2   0   0   2   2   2   2   0   0   2   0   0   2   2   0   2   2   2   2   0   0   0   2   2   0   0   2   0   2   2   0   2   2   2   0   2   0   0   0   2   2   0   0   2   0   2   0   2   0   0   0   0   0
 MK-5-12                0   2   2   0   0   2   2   0   0   0   0   2   0   0   2   2   0   0   0   0   2   2   0   0   2   0   2   2   0   0   2   2   0   0   0   0   0   0   0   0   2   0   2   0   2   2   0   2   2   2   0   0   0   0   0   0   0   0   0   2   2   0   2   0   0   0   2   2   0   2   0   2   2   2   0   0   2   2   2   0   0   2   2   0   0   0   2   2   0   0   2   0   2   0   0   0   0   0   0   2   0   0   0   0   0   2   0   2   0   2   0   2   2   0   0   0   2   2   0   0   2   2   0   2   0   2   0   0   2   2   2   2   2   0   2   2   2   2   0   2   2   2   2   0   0   0   2   0   0   0   2   2   2   2   0   0   2   0   0   2   2   0   2   2   2   2   0   0   2   2   2   0   0   2   0   2   2   0   2   2   2   2   2   0   0   2   2   2   0   0   2   0   2   0   0   0   0   0   0   0
 MK-5-13                0   2   2   0   0   2   2   0   0   2   0   2   2   0   2   2   0   0   0   2   2   2   0   0   2   0   2   2   0   0   2   2   0   0   0   0   0   0   0   0   2   0   2   0   2   2   0   0   2   2   0   0   0   2   0   0   0   0   0   0   2   0   2   0   0   0   2   2   0   2   0   2   2   2   0   0   2   2   2   0   0   2   2   0   0   0   2   2   0   0   0   0   2   0   0   0   0   0   0   2   0   2   0   0   0   2   0   2   0   2   0   0   2   0   2   0   2   0   0   0   2   2   2   2   0   2   2   0   2   2   2   2   2   0   2   0   2   2   0   2   2   2   2   0   0   0   2   0   0   0   2   2   0   2   0   0   2   0   0   2   2   0   2   2   2   2   0   0   2   2   2   0   0   2   0   2   2   0   2   2   2   2   2   0   0   2   2   2   0   0   2   0   2   0   2   2   0   0   0   0
 MK-5-14                0   2   2   0   0   2   0   0   0   2   0   2   2   0   2   2   0   0   0   2   2   2   0   0   2   0   2   2   0   0   2   2   0   0   0   0   2   0   0   0   2   0   2   0   2   2   2   0   2   2   0   0   0   2   0   0   0   0   0   0   2   0   2   0   0   0   2   2   0   2   2   2   2   2   0   0   2   2   2   0   2   2   2   0   0   0   2   2   0   0   0   0   2   0   2   0   0   2   0   2   0   2   0   0   0   2   0   2   2   2   0   2   2   0   2   0   2   0   0   0   2   2   2   2   0   2   2   0   2   0   2   2   2   0   2   0   2   2   0   2   2   2   2   0   0   0   2   0   0   0   2   2   0   2   0   0   2   0   0   2   2   0   2   2   2   2   0   0   2   0   2   2   0   2   0   2   2   0   2   2   2   0   2   0   0   2   2   2   0   2   2   0   2   0   2   2   0   0   0   0
 MK-5-15                0   0   2   0   2   2   0   0   0   2   0   2   2   0   2   2   0   0   0   2   2   2   0   0   2   0   2   2   0   0   2   2   0   0   0   0   2   0   0   0   2   0   0   0   2   2   2   2   2   2   0   0   0   2   0   0   0   0   0   0   2   0   2   0   0   0   0   2   0   2   2   2   2   2   0   0   2   0   2   0   2   0   2   0   0   0   2   2   0   0   2   2   2   0   2   0   0   2   0   2   0   2   0   0   0   2   0   2   0   2   0   2   2   0   2   0   2   0   0   0   2   2   2   2   0   0   2   2   2   0   2   2   2   0   2   0   2   2   0   2   2   2   0   0   2   0   2   0   0   0   2   2   2   0   0   0   2   0   0   0   2   0   2   2   2   2   2   0   2   0   2   2   0   2   0   2   2   0   2   2   2   0   2   0   0   2   2   2   2   2   0   0   2   0   0   2   0   0   0   0
 MK-5-16                0   0   0   0   2   2   2   0   0   2   0   2   2   0   2   2   0   0   0   2   2   2   0   0   2   0   2   2   0   0   2   2   0   0   0   0   0   0   0   0   0   0   0   0   2   0   0   2   2   2   0   0   0   2   0   2   0   0   0   0   2   0   2   0   2   0   0   2   0   2   2   0   2   2   0   0   2   0   2   0   2   2   2   0   0   0   2   2   0   0   2   2   2   0   2   0   0   2   0   2   0   2   0   0   0   0   0   2   0   2   0   2   2   0   2   0   2   0   0   0   2   2   2   2   0   0   2   2   0   0   2   2   2   0   2   0   2   2   2   2   2   2   2   0   2   0   2   0   0   0   2   2   2   2   0   0   2   0   0   0   2   2   2   2   2   2   2   0   2   0   2   2   0   2   0   2   2   0   2   2   2   2   2   0   0   2   2   2   2   2   0   0   2   0   0   2   0   0   0   0
 MK-6-1                 0   2   2   2   0   0   2   0   2   2   2   2   2   0   2   2   2   0   2   2   0   2   2   0   2   2   2   0   0   0   2   2   0   2   2   2   2   0   2   2   2   2   0   0   2   0   0   2   2   0   2   2   0   2   0   2   0   0   0   0   0   2   2   2   0   0   2   0   2   2   0   2   0   0   2   0   2   2   2   0   0   2   2   2   2   2   0   0   0   0   2   2   2   0   2   0   0   0   2   2   2   2   2   0   0   2   0   2   2   2   2   2   0   0   2   0   2   0   2   0   0   2   2   0   0   2   0   2   2   2   2   0   2   0   0   2   2   0   0   2   2   0   2   0   0   2   2   0   2   2   0   0   2   2   2   0   2   0   0   2   0   2   0   0   2   0   2   0   2   0   2   2   2   2   2   2   0   0   0   0   0   0   2   0   0   2   2   0   2   0   2   0   0   2   0   0   2   0   2   0
 MK-6-2                 0   2   2   2   0   0   2   0   2   2   2   2   2   0   2   2   2   0   2   2   0   2   2   0   2   2   2   2   0   0   2   2   0   2   2   2   2   0   2   2   2   2   2   0   2   2   0   0   2   0   2   2   0   2   0   2   0   0   0   0   0   2   2   2   0   0   0   0   2   2   0   2   0   0   2   0   2   2   2   0   0   0   2   2   2   0   2   0   0   0   2   2   2   0   2   2   0   0   2   2   2   0   2   0   0   2   0   2   2   2   2   2   0   0   2   0   2   0   2   0   2   2   2   0   0   2   0   2   2   2   2   0   0   2   0   2   2   0   2   0   2   0   2   0   0   2   0   0   2   2   2   0   2   2   2   0   2   0   0   2   0   0   0   0   2   0   2   0   2   0   2   2   0   2   2   2   0   0   0   0   0   0   2   0   0   2   2   0   2   0   2   0   0   2   0   0   2   0   2   0
 MK-6-3                 0   2   2   0   0   0   2   0   2   2   2   2   2   0   2   2   2   0   2   2   0   2   2   2   2   2   2   2   0   0   2   2   0   2   2   2   2   0   2   2   2   2   2   0   2   2   0   0   2   0   2   2   0   0   0   0   0   0   0   0   0   2   2   0   0   0   0   0   2   2   2   2   0   0   2   0   2   0   2   0   0   0   2   2   2   0   2   0   0   0   2   2   2   0   2   2   2   0   2   2   2   0   2   0   2   2   0   2   2   2   2   2   0   0   2   0   2   0   2   0   2   2   2   0   0   2   0   2   2   2   2   0   0   2   2   2   0   2   2   0   0   0   2   0   0   2   2   2   2   2   0   2   0   2   2   2   2   0   0   0   0   0   0   2   2   0   2   0   2   0   2   2   0   2   2   2   0   0   0   0   0   0   2   0   2   2   2   2   2   0   2   0   0   2   0   2   0   0   2   0
 MK-6-4                 0   2   2   0   0   0   0   2   2   2   2   2   2   0   2   2   2   0   2   2   0   0   2   2   2   2   2   2   0   0   2   2   0   2   2   2   0   0   2   2   0   2   2   0   2   2   0   0   0   0   2   2   0   0   0   0   0   0   0   0   0   2   2   0   0   0   0   0   2   2   2   2   0   0   0   0   2   0   2   0   0   0   2   2   0   0   2   2   0   0   2   2   2   0   2   2   2   0   2   0   2   0   2   0   2   2   2   2   2   2   2   2   0   0   2   0   2   0   2   0   2   2   2   0   0   2   0   2   2   2   2   0   0   2   2   2   0   2   2   0   0   0   0   0   2   0   2   2   2   2   0   2   0   2   2   2   2   0   0   0   0   0   2   2   2   0   2   0   2   0   2   2   0   2   2   2   0   0   0   0   0   0   2   2   2   2   2   2   2   0   2   0   2   2   0   2   0   0   2   0
 MK-6-5                 0   2   0   0   0   2   0   2   2   0   2   2   2   0   2   2   2   0   2   2   0   0   2   2   2   2   2   2   0   0   0   2   0   2   2   2   0   0   2   2   0   2   2   0   2   0   2   0   2   0   2   2   0   0   0   0   0   0   0   0   0   2   2   0   0   2   0   0   0   2   2   2   0   0   0   0   2   0   2   0   0   0   2   2   0   0   2   2   0   0   2   2   2   0   2   2   2   0   2   0   0   0   2   0   2   2   2   2   2   2   2   2   0   2   2   0   0   2   2   0   2   2   2   0   0   2   0   2   2   2   2   0   0   2   2   2   0   2   2   0   0   0   0   0   2   0   2   0   2   2   0   2   0   2   2   2   2   0   0   0   0   0   2   2   2   2   0   0   2   0   2   2   0   2   2   2   0   0   0   0   0   0   2   2   2   2   2   2   2   0   2   0   2   2   0   2   0   2   2   0
 MK-6-6                 0   2   0   2   0   2   0   2   2   0   2   2   2   0   0   2   2   0   2   2   0   0   2   0   2   2   2   2   0   0   0   2   0   2   2   2   0   2   2   0   0   2   2   0   2   0   2   0   0   0   2   2   0   0   0   0   0   0   0   0   0   2   2   0   0   2   0   0   0   2   2   2   0   2   0   0   2   0   2   0   0   0   2   2   0   0   2   2   0   0   2   2   2   0   2   2   2   0   2   0   0   0   2   0   2   2   2   2   2   2   2   2   2   2   2   0   0   2   2   0   2   2   2   0   0   2   0   2   2   2   2   0   0   2   2   2   0   2   2   0   0   0   0   0   2   2   2   0   2   2   0   2   0   2   2   2   2   0   0   2   0   0   2   2   2   2   0   0   2   0   2   2   0   2   2   2   0   0   0   2   0   0   2   2   2   2   2   2   2   0   2   0   2   2   0   2   0   2   2   0
 MK-6-7                 0   2   0   2   0   2   0   2   2   0   2   2   2   0   0   2   2   0   2   2   0   0   2   0   0   2   2   2   0   0   0   2   0   2   2   2   0   0   2   0   0   2   2   0   2   0   2   0   0   0   2   2   0   0   0   0   2   0   0   0   0   2   2   0   0   2   0   0   0   2   2   2   0   2   0   0   2   0   2   0   0   0   2   0   0   0   2   2   0   0   2   2   2   0   2   2   2   0   2   0   0   0   2   0   2   2   0   2   2   2   2   2   2   2   2   0   0   2   2   0   2   2   2   0   0   2   0   2   2   0   2   0   0   2   2   2   0   0   2   0   0   0   0   0   2   2   2   2   0   2   2   2   0   2   2   2   2   0   0   2   0   0   2   2   2   2   0   0   2   0   0   2   0   2   2   2   0   0   2   2   0   0   2   2   2   2   2   2   2   2   2   0   2   2   0   2   0   2   2   0
 MK-6-8                 0   2   0   2   0   2   0   2   2   0   2   2   2   0   0   2   2   2   2   2   0   0   2   0   0   2   2   2   0   0   0   2   0   0   2   2   0   0   2   0   0   2   2   0   2   0   2   0   0   0   2   2   0   0   0   0   2   0   0   0   2   2   2   0   0   2   0   0   0   2   2   0   0   2   0   0   2   0   2   0   0   0   2   0   0   0   2   2   0   0   2   2   2   0   2   2   2   0   2   2   0   0   2   0   2   2   0   2   2   2   2   2   2   2   2   0   0   2   2   0   2   2   2   0   0   2   0   2   2   0   2   0   0   2   2   2   0   0   2   0   0   0   0   0   2   0   0   2   0   2   2   0   2   2   2   2   2   0   2   2   0   0   2   2   0   2   0   2   2   0   0   2   2   2   2   2   0   0   2   2   0   0   2   2   0   2   0   2   2   2   2   0   2   2   0   2   0   2   2   0
 MK-6-9                 0   2   0   2   0   2   0   2   2   0   2   2   2   0   2   2   2   2   2   2   0   0   2   0   0   2   2   2   0   0   0   2   0   0   2   2   0   0   2   0   0   2   2   0   2   0   2   0   2   0   2   2   0   0   0   0   2   0   0   0   0   2   0   0   0   2   0   0   0   0   2   0   0   2   0   0   2   0   2   0   0   2   2   0   0   0   2   2   0   0   0   0   2   0   2   2   2   0   2   2   2   0   2   2   2   0   0   2   2   2   2   2   2   2   2   0   0   2   2   0   2   0   2   2   0   2   0   2   2   0   2   0   2   2   2   2   0   0   2   0   0   0   2   0   2   0   0   2   2   2   2   2   2   2   2   0   2   0   2   2   0   0   2   2   0   2   2   0   2   0   0   2   2   2   2   2   0   0   2   2   0   0   2   2   2   2   0   2   2   0   2   0   0   2   0   2   0   2   2   0
 MK-6-10                2   2   0   2   0   2   0   0   2   0   2   0   2   0   2   0   0   2   2   2   0   0   2   0   0   2   2   2   0   0   0   2   0   0   2   2   0   0   2   0   0   2   2   0   2   2   2   0   2   0   2   2   0   0   0   0   0   0   0   0   0   2   0   0   2   2   0   2   0   0   2   0   0   2   2   0   2   0   2   0   0   2   2   0   0   0   2   2   0   0   0   0   2   0   2   2   2   0   2   2   2   0   0   2   2   0   0   2   2   2   2   2   2   0   2   0   0   2   2   0   2   0   2   2   0   0   0   2   2   0   2   0   2   0   2   2   0   0   2   0   0   0   2   0   2   0   0   2   2   2   2   2   2   2   2   0   2   0   2   2   0   0   2   2   0   2   2   0   2   0   0   2   2   2   2   2   0   0   2   0   0   0   2   2   2   2   0   0   2   0   0   0   0   2   2   2   0   2   2   0
 MK-6-11                2   2   0   2   0   2   0   2   2   0   2   2   2   0   2   0   0   2   2   2   0   0   2   2   0   2   2   2   0   2   0   2   0   2   2   2   2   0   2   2   0   2   2   0   2   2   2   0   0   0   2   2   0   2   0   0   0   0   0   2   0   2   2   0   2   2   0   2   0   0   2   0   0   2   2   0   2   0   2   2   0   0   2   0   0   0   2   2   0   0   0   0   2   0   2   2   2   0   2   2   2   0   0   2   2   0   0   2   2   2   2   2   2   0   0   0   0   2   2   0   2   0   2   0   0   0   0   2   2   0   2   0   2   0   2   0   0   0   2   0   0   0   2   0   2   2   0   2   2   2   2   2   2   0   2   0   2   0   2   2   0   0   2   2   0   2   2   0   2   0   0   2   2   2   2   2   0   0   2   0   0   0   2   2   2   2   0   0   2   0   0   0   0   2   2   2   0   2   2   0
 MK-6-12                2   0   0   2   0   2   0   2   2   0   2   2   2   0   2   0   0   2   2   2   2   0   2   2   0   2   2   0   2   2   0   2   0   2   2   2   2   0   2   2   0   2   2   0   2   2   2   0   0   0   0   2   0   2   0   0   0   0   0   0   0   2   0   0   2   2   0   2   0   0   2   0   0   2   2   0   2   2   2   2   0   0   2   2   0   0   2   2   0   0   0   0   2   2   2   2   2   0   2   2   2   0   0   0   2   0   0   2   2   2   2   2   2   0   0   0   0   2   2   0   2   2   2   0   0   0   0   2   2   0   2   0   2   0   2   0   0   2   2   0   0   0   2   0   2   2   0   2   2   2   2   2   2   0   2   0   2   0   0   2   0   0   2   2   0   2   2   0   0   0   0   2   0   2   2   0   0   0   2   0   0   0   2   2   2   2   0   0   2   0   0   0   0   2   2   0   0   2   0   0
 MK-6-13                2   0   0   0   0   2   0   2   2   0   2   2   2   2   2   0   0   2   2   2   2   0   2   2   0   2   2   0   2   0   2   2   0   2   2   2   2   0   2   2   0   2   2   0   2   2   2   0   0   0   0   2   0   2   2   2   0   0   2   0   0   2   0   0   2   2   0   2   0   0   2   0   0   2   2   0   2   2   2   2   0   0   2   2   0   2   2   2   0   2   0   0   2   2   2   2   2   0   2   2   2   0   0   0   2   0   0   2   2   2   2   2   2   0   0   0   0   2   2   0   2   2   2   0   2   0   0   2   2   0   2   0   2   0   0   0   0   2   2   0   0   0   2   0   2   2   0   2   2   2   2   2   0   0   2   0   2   0   0   0   0   0   2   2   0   0   2   0   0   2   0   2   0   2   2   0   0   0   2   0   0   0   2   2   2   2   0   0   2   0   0   0   0   2   2   2   0   2   0   0
 MK-6-14                2   0   0   0   0   2   0   2   2   0   2   0   2   2   2   0   0   2   2   0   2   0   2   2   2   2   2   0   2   0   2   2   0   0   2   2   2   0   2   2   0   2   2   0   2   2   2   0   0   0   0   2   0   2   2   2   0   0   2   0   0   2   0   0   2   2   0   2   2   2   2   0   0   2   2   2   2   2   2   2   0   0   2   2   0   2   2   0   0   2   0   0   2   2   2   2   2   0   2   2   2   0   0   0   2   0   0   2   2   2   2   2   2   0   2   0   0   2   2   0   2   2   2   0   0   0   0   2   2   0   2   0   2   0   2   0   0   2   2   0   0   0   2   0   2   2   0   2   2   2   2   2   0   0   2   0   2   0   0   0   2   0   0   2   0   0   2   0   0   2   0   2   0   2   2   2   0   0   2   0   0   0   2   2   2   2   0   0   2   0   0   2   0   2   2   2   0   2   0   0
 MK-6-15                2   2   0   0   0   2   0   2   2   0   2   0   2   2   2   0   0   2   2   0   2   0   2   2   2   2   2   0   2   0   2   2   0   0   2   2   2   0   2   2   0   2   2   0   2   2   2   0   0   0   0   2   0   2   2   2   0   2   2   0   0   2   0   0   2   2   0   2   2   2   2   0   0   2   2   2   2   2   2   2   0   0   2   0   0   2   2   0   0   2   0   0   2   2   2   2   2   0   2   2   2   0   0   0   2   0   0   2   2   2   2   2   0   0   2   0   0   2   2   0   2   2   2   0   2   0   0   2   2   0   2   0   2   0   2   0   0   2   2   0   0   0   2   0   2   2   0   2   2   2   2   0   0   0   2   2   2   0   0   0   2   0   0   2   0   0   2   0   0   2   0   2   0   2   2   2   0   0   2   0   0   0   2   2   2   2   2   0   2   0   0   2   0   2   0   2   0   2   0   0
 MK-6-16                2   2   0   0   0   2   0   0   2   2   2   0   2   2   0   0   0   2   0   0   2   0   2   2   2   2   2   0   2   0   2   0   0   0   2   2   2   0   2   2   0   2   2   0   2   2   2   0   0   2   0   0   0   2   2   2   0   2   2   0   0   2   0   0   2   2   0   2   2   2   2   0   0   2   2   2   2   2   2   0   0   0   2   0   0   0   2   0   0   2   0   0   2   2   2   2   2   0   2   2   2   0   0   2   2   0   0   2   2   2   2   2   0   0   2   0   0   2   2   2   2   0   2   0   2   0   0   2   2   0   2   0   2   0   2   0   0   2   2   0   0   0   2   0   2   2   0   2   2   2   2   0   0   0   2   2   2   0   0   0   2   0   0   2   0   2   2   0   0   0   0   2   0   2   2   2   0   0   2   0   0   0   2   2   2   2   2   0   2   0   0   2   0   2   0   2   0   2   0   0
 
!****************************************** Phenotypic Data **********************************************************
!-100.0 is resevred for missing phenotype
SimulatedTrait1        10.4164    8.9830   11.4272   11.1819    8.2906   10.1603   12.0474   10.3468   11.0429    9.8910   10.3984    8.6918   11.1022   11.2883    9.9440   13.6813    8.7985    7.3799   10.1485   10.7902    8.6004    9.8172    8.2756    9.0874   11.8022   11.4940   11.4288   12.5835    7.0283    9.9692   12.7103    8.9976    9.8584    8.4754   10.9445    8.8284   10.1580   10.1767   10.1167    9.4223   12.7031    8.2810   10.2810   10.6828    8.8294    7.6598   11.6886    9.5037   11.5308   11.7320   12.9223   10.6242   10.0107   11.1629    8.8842   11.0397   10.2384   11.0594    9.6168   12.5117   10.5575    8.8229   10.6586    9.0117    7.6152   12.5527   10.5031    7.8438   10.3967   10.2032   11.8048    8.5097    9.3973   11.2536   10.3981    8.9863   10.7375    8.8960   10.1303   10.3181    9.9760   11.6213   11.6953    9.2331    9.4698   11.4025   12.1966   12.5914    9.3192   10.4138    8.5507    8.5631    7.6571    9.5241   10.3295   10.7060   11.9191    9.0015    9.1578   10.6815   10.1736    9.4573    9.1778    9.2177    9.8810    8.5068    9.8725    8.5212    8.3819   10.4129   11.7189   11.9262   11.1501   11.9932    9.7692   10.6074    9.6460    9.2140    8.1193   10.5097   10.2877    8.8259   11.0970    9.9421    9.5846   10.7709   13.2347    6.6904    9.7965   10.6917    9.3395   10.0670   10.5892   11.3067    9.6485    8.8965   10.1914    9.4499   10.7956    8.9570   11.6560    7.6653    8.7330    9.1711   10.2670   12.9482    9.3992   11.4197   10.4634    6.8989   11.8959   10.4853    9.5441   10.4331    9.4222   12.8663   12.0194    8.9026    7.3817   10.6262    9.5378    9.7558    9.9605   11.6295   10.3785   13.2130   11.9588    7.3146   13.3201    9.5560    6.9562    7.6251    9.4717   10.9972   10.1865   11.2338   10.8557    9.3147    9.9349    7.6288    9.7151    8.6144   10.0698    8.0438    9.0596   11.8325   10.9131    9.3012   10.2075    9.7893    8.9856    8.1282    8.9154    9.6522    9.1452    6.9947    7.9913    8.4441   10.4670    8.9654
SimulatedTrait2        16.2607   14.9756   17.4031   17.6990   16.5139   14.4493   13.9209   14.0048   16.0878   14.3197   14.6860   13.2587   15.9561   14.7234   16.8979   14.7935   11.9053   14.3390   17.1832   13.8837   13.8585   13.6478   13.9012   15.8545   15.5030   16.2986   14.8482   16.1210   13.1339   15.3214   16.0686   14.4162   16.3021   15.6088   16.1978   14.5656   17.0975   12.4781   14.4225   14.8105   15.1823   13.9534   12.7586   12.0039   14.4337   14.2805   13.7651   12.8896   15.8305   15.1054   16.2386   14.7752   15.1225   16.2151   15.6406   16.5137   14.5049   15.3928   12.0603   15.4610   16.5346   15.4958   14.6979   14.0678   15.1654   14.8841   14.2177   13.8631   14.0091   16.2860   12.0581   15.9608   13.1222   16.2145   13.2109   14.3844   17.2090   14.8166   15.3216   15.9123   14.5389   17.1471   14.4067   16.4531   13.5934   15.4415   15.2549   14.4739   12.0662   13.9905   14.0085   14.2404   17.1907   13.7816   13.8806   14.8193   16.3997   14.9201   13.8550   13.6510   13.5229   15.7007   13.8125   13.2238   13.8394   14.6138   16.8531   17.9419   14.7181   14.2522   14.7072   14.5266   13.1099   12.0080   16.8443   16.2076   13.6908   16.3238   14.9381   14.6924   16.1451   13.5980   16.0941   14.1153   13.7561   15.7002   17.8513   14.9498   13.8110   14.0945   16.1347   12.0795   14.4523   14.0772   16.1876   15.1513   15.9063   15.1775   14.2496   14.6053   16.0267   13.3187   16.9100   12.8731   15.5096   15.8125   13.8636   18.0829   14.5232   13.6941   11.6430   14.5571   14.3164   15.3911   15.6395   13.6562   15.7406   14.0775   17.1600   13.7650   14.2103   15.6541   13.3640   15.9894   15.1601   14.3198   17.2584   15.2364   15.4441   15.8720   13.4935   15.3012   15.2332   13.2701   17.9382   17.1457   16.0630   14.3550   14.8621   16.2783   15.1604   13.3798   14.0008   10.9125   11.6122   13.7437   18.4692   14.7203   16.3561   14.6162   16.8754   16.7065   14.6939   12.4785   14.4571   17.0673   13.1656   15.1584   14.8964   13.9863
 
