# Supplementary material for: Inclusive Composite Interval Mapping of QTL by Environment Interactions in Biparental Populations
Source: PLoS One. 2015 Jul 10;10(7):e0132414. doi: 10.1371/journal.pone.0132414 (PMC4498613; doi:10.1371/journal.pone.0132414)
Supplement: S3 File — (ZIP) [file pone.0132414.s003.zip › Simulation for unliked model/Simulated popualtions/run_00057.met]

!**********************Note: lines staring with "!" are remarks and will be ignored in the program********************
!*********************************General Information**********************************
!Assuming F1 = P1 x P2, populations available in QTL IciMapping are: 
!  1, P1BC1F1 = P1 x F1, the first backcrossing where P1 is used as the recurrent parent;
!  2, P2BC1F1 = P2 x F1, the first backcrossing where P2 is used as the recurrent parent;
!  3, F1DH, F1-derived doubled haploids; 
!  4, RIL or F1RIL, recombination inbred lines through the repeated selfing of F1;
!  5, P1BC1RIL, recombination inbred lines through the repeated selfing of P1BC1F1;
!  6, P2BC1RIL, recombination inbred lines through the repeated selfing of P2BC1F1;
!  7, F2, the selfing generation of F1;
!  8, F3, the selfing generation of F2;
!  9, P1BC2F1, the second backcrossing where P1 is used as the recurrent parent; 
! 10, P2BC2F1, the second backcrossing where P2 is used as the recurrent parent;
! 11, P1BC2RIL, recombination inred lines through the repeated selfing of P1BC2F1; 
! 12, P2BC2RIL, recombination inred lines through the repeated selfing of P2BC2F1; 
! 13, P1BC1F2, the selfing generation of P1BC1F1; 
! 14, P2BC1F2, the selfing generation of P2BC1F1; 
! 15, P1BC2F2, the selfing generation of P1BC2F1; 
! 16, P2BC2F2, the selfing generation of P2BC2F1; 
! 17, P1BC1DH, P1BC1F1-derived doubled haploids; 
! 18, P2BC1DH, P2BC1F1-derived doubled haploids; 
! 19, P1BC2DH, P1BC2F1-derived doubled haploids; 
! 20, P2BC2DH, P2BC2F1-derived doubled haploids; 
   3      !Mapping Population (see remarks above)
   2      !Mapping Function (1 for Kosambi; 2 for Haldane; 3 for Morgan)
   2      !Marker Space Type (1 for intervals; 2 for positions)
   1      !Marker Space Unit(1 for centiMorgans; 2 for Morgan)
   6      !Number of Chromosomes (or Linkage Groups)
 200      !Size of the mapping population
   2      !Number of environments
 
!***************************************** Chromosomes and Linkage Maps **********************************************
!Chromosome                 NumMarkers
-CH1                        16
-CH2                        16
-CH3                        16
-CH4                        16
-CH5                        16
-CH6                        16
!Linkage map (Marker name followed by position or the interval length)
 MK-1-1                1     0.000
 MK-1-2                1    10.000
 MK-1-3                1    20.000
 MK-1-4                1    30.000
 MK-1-5                1    40.000
 MK-1-6                1    50.000
 MK-1-7                1    60.000
 MK-1-8                1    70.000
 MK-1-9                1    80.000
 MK-1-10               1    90.000
 MK-1-11               1   100.000
 MK-1-12               1   110.000
 MK-1-13               1   120.000
 MK-1-14               1   130.000
 MK-1-15               1   140.000
 MK-1-16               1   150.000
 MK-2-1                2     0.000
 MK-2-2                2    10.000
 MK-2-3                2    20.000
 MK-2-4                2    30.000
 MK-2-5                2    40.000
 MK-2-6                2    50.000
 MK-2-7                2    60.000
 MK-2-8                2    70.000
 MK-2-9                2    80.000
 MK-2-10               2    90.000
 MK-2-11               2   100.000
 MK-2-12               2   110.000
 MK-2-13               2   120.000
 MK-2-14               2   130.000
 MK-2-15               2   140.000
 MK-2-16               2   150.000
 MK-3-1                3     0.000
 MK-3-2                3    10.000
 MK-3-3                3    20.000
 MK-3-4                3    30.000
 MK-3-5                3    40.000
 MK-3-6                3    50.000
 MK-3-7                3    60.000
 MK-3-8                3    70.000
 MK-3-9                3    80.000
 MK-3-10               3    90.000
 MK-3-11               3   100.000
 MK-3-12               3   110.000
 MK-3-13               3   120.000
 MK-3-14               3   130.000
 MK-3-15               3   140.000
 MK-3-16               3   150.000
 MK-4-1                4     0.000
 MK-4-2                4    10.000
 MK-4-3                4    20.000
 MK-4-4                4    30.000
 MK-4-5                4    40.000
 MK-4-6                4    50.000
 MK-4-7                4    60.000
 MK-4-8                4    70.000
 MK-4-9                4    80.000
 MK-4-10               4    90.000
 MK-4-11               4   100.000
 MK-4-12               4   110.000
 MK-4-13               4   120.000
 MK-4-14               4   130.000
 MK-4-15               4   140.000
 MK-4-16               4   150.000
 MK-5-1                5     0.000
 MK-5-2                5    10.000
 MK-5-3                5    20.000
 MK-5-4                5    30.000
 MK-5-5                5    40.000
 MK-5-6                5    50.000
 MK-5-7                5    60.000
 MK-5-8                5    70.000
 MK-5-9                5    80.000
 MK-5-10               5    90.000
 MK-5-11               5   100.000
 MK-5-12               5   110.000
 MK-5-13               5   120.000
 MK-5-14               5   130.000
 MK-5-15               5   140.000
 MK-5-16               5   150.000
 MK-6-1                6     0.000
 MK-6-2                6    10.000
 MK-6-3                6    20.000
 MK-6-4                6    30.000
 MK-6-5                6    40.000
 MK-6-6                6    50.000
 MK-6-7                6    60.000
 MK-6-8                6    70.000
 MK-6-9                6    80.000
 MK-6-10               6    90.000
 MK-6-11               6   100.000
 MK-6-12               6   110.000
 MK-6-13               6   120.000
 MK-6-14               6   130.000
 MK-6-15               6   140.000
 MK-6-16               6   150.000
!*********************************** Marker Types ********************************************************************
!Co-dominant marker: When heterozygote F1 is present, P1 is coded as 2, F1 is coded as 1, and P2 is coded as 0; Otherwise, P1 is coded as 2, and P2 is coded as 0. 
!Dominant marker: When heterozygote F1 is present, P1 and F1 are coded as 12, and P2 is coded as 0; Otherwise, P1 is coded as 2, and P2 is coded as 0.  
!Recessive markers: When heterozygote F1 is present, P1 is coded as 2, and F1 and P2 are coded as 10; Otherwise, P1 is coded as 2, and P2 is coded as 0. 
!Missing marker is coded as -1. 
 MK-1-1                 2   0   2   2   2   2   0   0   0   2   2   0   0   0   2   2   2   0   2   0   2   2   0   2   0   2   0   0   0   0   2   0   2   0   2   2   0   2   0   2   2   2   2   0   0   2   0   2   0   0   2   2   0   0   2   0   0   2   0   0   2   2   0   2   2   0   0   2   0   0   2   2   2   0   2   2   2   0   0   2   0   2   2   0   0   0   0   0   2   2   0   0   0   2   0   0   0   0   0   2   2   2   2   0   0   0   0   0   0   0   0   2   2   2   0   2   2   0   2   2   2   2   2   2   2   2   0   2   0   0   2   2   2   0   0   2   2   2   2   2   2   2   2   2   2   0   2   0   2   2   0   0   2   2   2   0   2   0   0   2   2   2   0   2   0   0   0   0   0   2   2   0   2   0   0   0   0   0   0   0   0   0   2   0   2   0   0   2   2   2   2   0   0   0   2   0   2   2   2   2
 MK-1-2                 2   2   2   0   2   2   2   0   0   2   2   0   2   0   2   0   2   0   2   0   2   0   0   2   0   2   0   2   0   0   2   2   2   0   2   2   0   2   0   2   2   2   2   0   0   2   0   2   0   0   2   0   0   0   2   0   0   2   0   0   2   2   0   2   2   0   0   2   0   0   2   2   2   0   2   2   2   0   2   2   2   2   2   0   0   0   0   0   2   2   0   0   0   2   0   0   0   0   0   0   2   0   2   2   0   0   0   0   0   0   0   2   2   2   0   2   0   0   2   2   0   2   2   2   2   2   0   2   0   0   2   0   0   0   0   2   2   0   2   0   2   2   2   2   2   0   2   0   2   2   0   0   2   2   2   0   2   0   0   2   2   2   2   2   0   0   0   0   2   2   2   0   2   0   0   0   0   0   0   0   0   0   2   0   2   0   0   2   0   0   2   0   0   0   2   0   2   2   2   2
 MK-1-3                 2   2   2   0   2   2   2   2   0   2   2   0   2   0   2   0   2   0   2   0   2   0   0   2   0   2   0   2   0   0   2   2   2   0   2   2   0   2   0   2   2   2   2   0   0   2   2   2   0   2   2   0   0   0   2   0   0   2   2   0   2   2   0   2   2   0   0   2   0   0   0   2   2   0   2   2   0   0   2   2   2   2   2   0   0   0   0   0   0   2   0   0   0   2   0   0   0   0   0   0   2   0   2   2   0   0   0   2   0   0   0   2   2   2   0   2   0   0   2   0   0   2   2   2   2   2   0   2   0   2   2   0   0   0   0   2   2   0   0   0   2   2   0   2   2   0   2   0   2   2   0   0   2   2   2   0   2   0   0   2   2   2   2   0   0   0   0   0   0   2   2   0   2   0   0   0   0   0   0   2   0   0   2   0   2   0   0   2   0   0   2   0   0   0   2   0   2   2   2   2
 MK-1-4                 2   2   2   0   2   2   2   2   0   2   2   0   2   0   2   0   0   0   2   0   2   0   0   2   2   2   0   2   0   0   2   2   2   0   2   2   2   2   0   2   2   2   2   0   0   2   2   0   0   2   2   2   0   0   2   2   0   2   2   0   2   2   0   2   2   0   0   2   0   2   2   2   0   0   2   2   0   0   2   2   2   2   2   0   0   0   0   0   0   2   0   2   0   2   0   0   0   0   0   0   2   0   0   2   0   2   0   2   2   0   0   2   2   2   0   0   0   0   2   2   2   2   2   2   2   2   0   2   0   2   2   2   0   0   0   2   2   0   0   0   2   2   0   2   2   0   2   0   2   2   0   0   2   2   2   0   0   2   0   2   2   2   2   0   0   0   0   0   0   2   2   0   2   0   0   0   0   0   0   0   0   0   2   0   2   0   0   2   0   0   2   0   0   0   2   0   2   2   2   2
 MK-1-5                 2   2   2   0   2   2   2   2   0   2   0   0   2   0   2   0   0   0   0   0   2   0   0   2   2   0   0   2   0   0   2   2   0   0   2   2   2   2   0   2   2   2   2   0   0   2   2   0   0   2   2   2   2   0   2   2   0   2   2   0   2   2   0   2   2   0   0   2   0   0   2   2   0   0   2   2   0   0   2   2   2   2   2   0   0   0   0   0   0   2   0   2   0   2   0   0   0   0   0   0   2   2   2   2   2   2   0   2   2   0   0   2   2   0   0   0   0   0   2   0   2   0   2   2   2   2   0   2   0   2   2   2   0   0   0   2   0   0   0   0   2   2   0   2   2   0   0   0   2   2   0   0   2   0   2   0   0   2   0   2   2   2   0   0   0   0   2   0   0   2   2   0   2   0   0   0   0   0   0   0   0   0   2   0   2   0   0   2   0   0   2   0   0   0   2   0   2   2   2   2
 MK-1-6                 2   2   0   0   2   2   2   2   0   2   0   0   2   0   2   0   0   0   0   0   2   0   0   2   2   0   0   2   0   0   2   2   0   0   2   2   2   2   0   2   2   2   2   0   0   2   2   0   0   0   2   2   2   0   2   2   2   0   2   0   2   2   0   0   2   2   0   2   2   0   2   2   0   0   2   2   0   0   2   2   2   2   2   0   0   2   0   0   0   2   0   2   0   2   0   0   0   0   0   0   2   2   2   2   2   2   0   2   2   0   0   2   2   0   0   0   0   0   2   0   0   0   2   2   0   2   0   2   0   2   2   2   0   0   0   2   0   0   0   0   2   2   0   2   2   0   0   0   2   2   0   0   2   0   2   0   0   0   0   2   2   2   0   0   0   2   2   0   2   0   2   0   2   0   0   0   0   0   0   0   0   0   2   0   2   2   0   2   0   0   2   0   0   0   2   0   2   2   2   0
 MK-1-7                 2   2   0   0   2   2   2   2   0   2   2   0   2   0   2   0   0   0   0   0   2   0   0   2   2   0   0   2   0   0   2   2   0   0   2   2   2   2   0   2   2   2   2   0   0   2   2   0   0   0   2   2   2   0   2   2   2   0   0   0   0   2   0   0   2   2   0   0   2   0   2   2   0   0   2   2   0   0   2   0   2   2   0   0   0   2   2   0   0   2   0   2   2   2   0   0   0   0   0   0   0   2   2   2   2   2   0   2   2   0   0   2   2   0   0   0   0   0   2   0   0   0   2   0   0   2   0   2   2   2   2   2   0   0   0   2   0   0   0   0   2   2   0   2   2   0   0   0   2   2   0   0   2   2   2   0   0   2   0   2   2   2   0   0   0   2   2   0   2   2   2   0   2   0   0   0   0   0   2   0   2   0   2   0   2   0   0   2   0   0   2   0   0   0   2   0   2   2   2   0
 MK-1-8                 2   2   0   0   2   2   2   2   0   2   2   0   2   0   2   0   2   0   0   0   2   0   0   2   2   0   2   2   0   0   2   2   0   0   2   2   2   2   0   2   0   2   2   0   0   2   2   0   0   0   2   0   0   0   2   2   2   0   0   0   0   2   0   0   0   2   0   0   2   0   2   2   0   0   2   2   0   0   2   0   2   2   0   0   2   2   2   0   2   2   0   2   2   2   0   0   2   0   0   0   0   2   2   2   2   2   0   2   2   0   0   2   2   0   0   0   0   0   2   0   0   0   2   0   0   2   2   2   2   0   2   2   0   0   0   2   0   0   0   0   2   2   2   2   2   2   0   0   2   2   0   0   2   2   2   0   0   2   0   2   2   2   0   0   0   2   2   0   2   2   2   0   2   0   0   0   2   0   2   0   2   0   2   2   2   0   0   2   0   0   0   0   0   0   2   0   2   2   2   0
 MK-1-9                 2   2   0   0   2   2   2   0   0   2   2   0   0   0   2   0   2   0   0   2   2   0   0   2   2   0   2   2   0   0   2   2   0   0   2   2   2   2   0   0   0   2   2   0   0   0   2   0   0   0   0   0   0   0   2   2   2   0   0   0   0   2   0   0   0   2   0   0   2   0   2   2   0   0   2   0   0   0   2   0   2   2   0   0   2   2   2   0   2   2   0   2   2   2   0   0   2   2   0   0   0   2   0   2   2   2   0   2   2   0   0   2   2   0   0   0   0   2   2   0   0   0   2   0   0   2   2   2   2   0   2   2   0   0   0   2   2   0   0   0   2   2   2   2   2   2   0   0   2   2   0   0   2   2   2   0   0   2   0   2   0   2   0   0   0   2   2   0   2   2   2   0   2   0   2   0   2   2   2   0   2   0   2   2   2   0   0   2   0   0   0   0   0   0   2   0   2   2   2   0
 MK-1-10                2   0   0   0   2   2   2   0   0   2   2   0   0   0   2   0   2   0   0   2   0   0   0   2   2   0   2   2   0   0   2   2   0   0   2   2   2   2   0   0   2   2   2   0   0   0   2   0   0   0   0   0   2   0   2   2   2   0   0   0   2   2   0   0   2   2   0   0   2   0   2   2   0   2   2   0   0   0   2   2   2   2   0   0   2   2   2   2   2   2   2   2   2   2   0   0   0   2   0   0   0   2   0   2   2   2   0   0   2   0   0   2   2   0   0   0   0   2   2   0   0   0   2   2   0   2   2   2   2   0   2   2   0   0   0   2   2   0   0   0   2   2   2   2   2   2   0   0   2   2   0   0   2   0   2   2   0   2   0   2   0   2   0   0   0   2   2   0   0   2   2   0   2   0   2   0   2   2   2   0   2   0   2   0   0   0   0   2   0   0   0   0   0   0   2   0   2   2   2   0
 MK-1-11                2   0   0   0   2   2   2   0   0   2   2   0   0   0   2   2   2   0   0   2   0   0   0   2   2   0   2   2   0   0   2   2   0   0   2   0   0   0   2   0   0   2   2   0   0   0   2   0   0   0   0   0   0   0   2   2   2   0   0   0   0   2   0   0   2   0   0   0   2   0   2   2   0   2   2   0   2   0   2   2   2   2   0   0   2   2   0   0   2   2   2   2   2   2   0   2   0   2   2   0   0   2   0   2   2   2   0   0   2   0   0   2   2   0   0   0   0   2   2   0   0   0   2   2   0   2   2   0   2   0   2   2   0   0   0   2   2   0   0   0   2   2   2   2   2   2   0   0   2   0   2   2   2   0   2   2   0   0   0   2   2   2   0   0   0   2   2   0   0   2   2   2   2   0   2   0   2   2   2   0   2   0   2   0   0   0   2   2   0   2   0   0   2   0   2   0   2   2   2   0
 MK-1-12                2   0   0   0   2   2   2   0   0   2   2   0   0   0   2   2   2   0   0   2   0   2   0   2   2   0   2   2   0   0   2   2   0   0   2   0   0   0   2   0   0   2   2   0   0   2   2   0   0   0   0   0   0   0   2   2   2   0   0   0   0   2   0   0   2   0   0   0   2   0   2   2   0   2   2   0   2   0   2   2   2   2   0   0   2   2   2   0   2   2   2   2   2   2   0   2   0   2   2   0   2   2   0   2   2   2   0   0   2   0   0   2   2   0   0   0   0   2   2   0   0   0   2   2   0   2   0   0   2   0   2   2   0   0   0   2   2   0   0   0   2   2   2   2   2   2   0   0   2   0   2   2   2   0   0   2   0   0   0   2   2   2   0   0   0   2   2   0   0   0   2   2   2   0   2   0   2   2   2   0   2   2   2   0   0   0   2   2   0   2   2   0   2   0   2   0   2   2   0   0
 MK-1-13                2   0   2   0   2   2   2   0   0   2   2   0   0   0   2   2   2   0   0   2   0   2   0   2   2   0   0   0   0   0   2   2   0   0   0   0   0   0   2   0   0   2   2   2   0   2   2   0   0   0   0   0   0   0   2   2   2   0   0   0   0   2   0   0   2   0   0   0   2   0   2   0   2   2   2   0   2   0   2   2   2   2   0   0   2   2   2   0   2   0   2   0   2   2   0   2   0   0   2   0   2   2   0   2   2   2   0   0   2   0   0   2   2   0   0   0   0   2   2   0   0   2   2   2   2   2   0   0   0   0   2   2   0   0   0   2   2   0   2   0   2   2   2   2   2   0   0   0   2   0   2   2   2   0   0   2   0   0   0   2   2   2   0   0   0   2   2   0   0   2   0   2   2   0   2   0   2   2   2   0   2   2   2   0   2   0   2   2   2   2   2   0   2   0   2   2   2   2   0   2
 MK-1-14                2   0   2   0   2   2   2   0   0   2   2   0   0   2   2   2   2   0   0   2   0   2   0   2   2   0   0   0   0   0   2   2   2   0   0   0   0   0   2   0   0   2   2   0   2   2   2   0   0   0   0   0   2   0   2   2   2   0   0   0   0   2   0   0   2   0   2   0   2   0   2   0   2   2   2   0   2   0   2   2   2   2   0   0   2   2   0   0   2   0   2   2   0   2   0   2   0   0   2   0   2   2   0   2   2   2   0   0   2   0   0   2   0   0   0   0   0   2   2   0   0   2   2   2   2   0   0   0   0   2   0   2   0   0   0   2   2   0   2   0   2   2   2   2   2   2   0   0   2   0   2   2   2   0   0   2   0   0   2   2   2   2   2   0   2   2   2   0   0   2   0   2   2   2   2   0   2   2   2   0   2   2   2   0   2   0   2   2   2   2   2   0   0   0   2   2   2   2   0   2
 MK-1-15                2   0   2   0   2   2   2   0   0   2   0   2   0   2   0   2   2   0   2   2   0   2   0   2   2   0   2   0   2   0   0   0   2   0   0   0   0   2   2   0   0   2   2   0   2   2   2   0   0   0   0   0   2   0   0   2   2   0   0   0   0   2   0   0   2   0   2   0   2   0   2   0   0   2   2   0   0   0   2   2   2   2   2   0   2   2   0   0   2   0   2   2   0   2   0   2   0   2   2   0   2   2   0   2   2   2   0   2   2   0   0   2   0   0   0   0   0   2   0   0   0   2   2   2   2   0   0   0   0   2   0   2   0   2   2   2   2   0   2   2   2   0   2   0   2   2   0   0   2   0   2   2   2   0   0   2   2   2   2   2   2   2   2   0   2   2   2   0   0   2   0   2   2   2   2   0   0   0   2   0   2   2   2   0   2   0   2   2   2   2   2   0   2   0   2   0   2   2   0   2
 MK-1-16                2   0   2   0   2   2   2   0   0   2   0   0   0   2   0   2   2   0   2   2   0   2   0   2   2   0   2   0   2   0   0   0   2   0   2   0   0   2   2   0   2   2   2   2   2   2   2   0   0   0   0   0   2   0   2   2   2   2   0   0   0   0   0   0   2   0   2   0   2   0   2   0   0   2   2   0   0   0   2   2   2   2   0   0   2   2   0   0   2   0   2   0   0   2   0   2   0   2   2   0   2   2   0   2   2   2   0   2   2   0   0   2   0   0   0   0   0   2   0   0   0   2   2   2   2   0   2   0   0   2   2   2   0   2   2   2   2   0   2   0   0   0   2   0   0   2   0   2   2   2   2   2   2   0   0   2   2   0   2   2   2   2   2   2   2   2   2   0   0   2   0   2   0   2   2   0   0   0   2   0   2   2   0   0   2   0   2   2   2   2   2   0   2   0   0   0   2   2   0   2
 MK-2-1                 2   2   0   0   2   2   0   0   0   2   2   2   2   2   0   2   0   0   0   2   2   0   0   0   0   2   2   0   0   0   2   2   2   2   2   2   2   2   0   2   2   0   0   2   0   0   2   0   0   2   0   0   2   0   2   0   0   2   0   0   2   0   2   2   0   0   2   2   2   2   0   2   2   2   2   0   0   2   2   0   0   2   2   2   0   2   2   2   2   0   2   0   2   2   2   0   2   2   0   2   2   2   0   2   0   0   2   0   0   0   0   0   2   0   2   2   0   0   0   0   2   0   0   2   0   0   2   2   2   2   2   2   2   0   2   2   2   0   2   2   0   0   2   2   2   0   2   0   2   0   0   2   0   0   2   2   2   0   0   2   2   0   0   0   2   2   0   2   2   0   2   2   2   0   2   2   0   0   0   2   0   2   0   0   2   0   2   0   0   2   0   0   0   2   2   2   0   0   2   0
 MK-2-2                 2   2   0   0   2   2   0   0   0   2   2   2   2   2   2   2   0   0   0   0   2   0   0   0   0   2   2   0   0   0   2   2   2   2   2   2   2   2   0   2   2   0   0   2   0   0   2   0   0   2   2   0   2   2   2   0   0   2   0   0   2   0   0   0   0   0   2   2   2   2   0   2   2   2   2   0   0   0   2   0   0   2   0   2   0   2   0   2   2   0   2   0   2   0   2   0   2   2   0   2   2   2   0   2   0   0   2   0   2   0   0   0   2   0   2   2   0   0   0   0   2   0   0   0   0   2   2   2   2   0   2   2   2   0   2   2   2   0   2   2   0   0   2   2   2   0   2   0   2   0   0   2   0   0   2   2   2   0   2   2   2   0   0   0   2   2   0   0   2   0   2   2   2   0   2   2   0   0   0   2   0   2   0   0   2   0   2   0   0   2   0   0   0   2   2   2   0   2   2   0
 MK-2-3                 2   2   0   0   2   2   0   2   0   2   0   2   2   2   2   2   2   0   0   0   2   0   0   0   0   2   2   2   0   0   2   2   2   2   2   2   2   2   0   2   2   0   0   2   0   0   2   0   0   2   0   0   0   0   2   0   0   2   0   0   2   0   2   0   0   0   2   2   2   2   0   2   2   2   2   0   0   0   2   0   0   2   0   2   0   2   0   2   2   0   2   0   2   0   2   0   2   2   0   2   2   2   0   2   0   0   2   0   2   0   0   0   2   0   2   2   0   0   0   0   2   2   0   2   0   2   2   2   2   0   2   2   2   0   2   2   2   0   2   2   0   0   2   2   2   2   2   0   2   0   0   2   2   0   2   2   0   0   0   2   2   0   0   0   2   2   0   0   2   0   2   2   2   0   2   2   0   0   0   2   0   2   0   0   2   0   2   0   0   2   2   0   0   2   2   0   0   2   0   0
 MK-2-4                 0   2   0   0   0   2   0   2   0   0   0   2   2   2   2   2   2   2   0   0   2   0   0   0   0   2   2   2   0   0   2   2   0   0   0   2   2   2   0   2   2   0   0   2   0   0   2   2   0   2   0   0   2   0   2   0   0   2   0   0   0   0   2   0   0   0   2   2   2   2   0   2   0   2   2   0   0   0   2   0   0   2   0   2   0   2   0   0   2   0   2   0   2   0   2   2   2   2   0   2   2   2   0   2   2   0   2   0   2   2   0   0   2   0   2   2   0   2   0   2   0   2   0   2   0   2   0   2   2   0   2   2   2   0   2   2   2   0   2   2   0   2   2   2   2   2   2   0   2   0   0   2   0   0   2   2   0   0   0   2   2   0   2   0   2   2   2   0   2   0   2   2   2   0   2   2   0   2   0   2   0   2   0   0   2   0   2   0   0   2   2   0   0   2   2   0   0   2   0   0
 MK-2-5                 0   2   0   0   0   2   0   2   0   2   0   2   2   2   2   2   2   2   0   0   2   0   0   0   0   2   2   2   0   0   2   2   0   0   0   2   2   2   0   0   2   0   0   2   0   0   2   2   0   2   0   0   2   0   2   0   0   2   0   0   0   0   2   0   0   0   2   2   2   2   0   2   0   0   2   0   0   0   2   0   2   2   0   2   0   2   0   0   2   0   2   0   2   0   2   2   2   2   0   2   2   2   0   2   2   0   2   0   0   2   0   0   2   0   2   2   0   2   0   2   0   2   0   2   0   2   0   2   2   0   2   2   2   0   2   2   2   0   2   2   0   2   2   2   2   2   2   0   2   0   0   2   0   0   0   2   0   0   0   2   2   0   2   0   2   2   2   0   2   2   2   2   2   0   2   2   2   2   0   2   0   2   2   0   0   0   2   0   0   2   2   0   0   2   2   0   0   2   0   0
 MK-2-6                 0   2   0   0   0   2   0   2   0   2   0   2   2   2   2   2   2   2   0   0   2   0   0   0   0   2   2   2   0   0   2   2   0   0   0   2   2   2   0   0   2   0   0   2   0   0   2   2   0   2   0   2   2   0   2   0   0   2   0   0   0   0   2   0   0   0   2   2   2   0   0   2   2   0   2   0   0   0   2   0   2   2   2   2   0   2   0   0   2   0   2   0   2   0   2   2   2   2   0   2   2   2   0   2   2   0   2   0   0   2   2   0   2   0   2   0   0   2   0   2   0   2   0   2   0   2   0   2   2   0   2   2   0   0   2   2   2   0   2   2   0   2   2   2   2   2   2   0   2   0   0   2   0   0   0   2   0   0   0   2   2   0   2   0   2   2   2   0   2   2   2   2   2   0   2   2   2   2   0   2   0   2   2   0   0   0   2   0   0   2   0   0   0   2   0   0   0   2   0   0
 MK-2-7                 0   2   0   2   0   2   2   2   0   2   0   2   2   0   2   2   2   2   0   0   2   0   0   0   0   2   2   2   0   0   2   2   0   2   0   2   2   2   0   0   2   0   0   2   0   0   2   2   0   2   0   2   2   0   2   2   0   2   2   0   0   0   2   0   0   0   0   2   2   0   0   2   2   0   2   0   0   0   2   2   2   2   0   2   0   2   0   0   2   0   2   0   2   0   2   2   2   2   0   2   2   2   0   0   2   0   0   0   0   2   0   0   2   0   2   0   0   2   0   2   0   2   2   2   0   2   0   0   2   0   2   0   0   0   2   2   2   0   2   2   0   2   2   2   2   2   0   0   2   0   0   0   0   0   0   2   0   0   0   2   2   0   2   0   2   2   2   0   2   0   2   2   2   0   2   2   2   2   0   2   2   0   2   0   0   0   2   0   0   2   0   2   0   2   0   0   0   2   0   0
 MK-2-8                 0   2   2   2   0   2   2   2   0   2   0   2   2   2   2   2   2   2   0   2   2   0   0   0   0   2   2   2   0   0   2   0   0   2   2   2   0   2   0   0   2   0   0   2   0   0   2   2   0   2   0   2   2   0   2   2   0   2   2   0   0   0   2   0   2   0   0   0   2   0   0   2   2   0   2   0   0   0   2   2   2   2   0   2   0   2   0   0   2   0   2   0   2   0   2   2   0   2   0   2   2   2   0   2   2   0   0   2   0   2   0   0   2   0   2   0   0   2   0   0   0   2   2   2   2   2   0   0   2   0   2   0   0   0   0   2   2   0   2   2   0   2   0   2   2   2   0   0   2   0   2   0   0   0   0   2   0   0   2   2   2   0   2   0   2   2   2   0   2   0   2   2   2   0   2   2   0   0   0   2   2   0   2   0   2   0   2   0   0   2   0   2   0   2   0   0   0   2   0   0
 MK-2-9                 0   2   0   2   0   2   2   2   0   2   0   2   2   2   2   2   2   2   0   2   2   0   0   0   0   2   2   2   0   0   2   0   0   2   2   2   0   2   0   0   2   0   2   2   2   2   2   2   0   2   2   2   2   0   2   0   0   2   2   0   0   0   2   0   2   0   0   0   2   0   0   2   2   0   2   0   0   0   2   2   2   2   0   2   0   2   0   0   2   0   2   0   2   0   2   2   0   2   0   2   2   2   0   2   0   0   0   0   0   2   2   0   2   0   2   0   0   2   0   0   0   2   2   2   2   0   0   0   2   0   2   0   0   0   2   2   2   2   2   2   0   2   0   2   2   2   0   0   2   0   2   2   0   2   2   2   2   0   2   2   2   0   2   2   2   0   2   0   2   0   2   2   2   0   2   2   0   0   0   2   2   0   2   0   2   2   2   0   0   2   0   2   0   2   2   0   0   2   0   0
 MK-2-10                0   2   0   2   0   2   2   2   2   2   0   2   2   2   0   2   2   2   0   2   2   0   0   0   0   2   2   2   0   0   0   0   0   2   2   2   0   2   0   0   2   0   2   2   2   2   2   2   0   2   2   2   2   0   2   0   0   2   2   0   0   0   2   0   2   2   0   2   2   0   0   2   2   0   2   0   0   0   0   2   2   2   0   2   2   2   0   0   2   0   2   0   0   0   2   2   0   2   0   2   2   2   0   2   0   0   0   0   0   2   2   0   2   0   2   0   0   2   2   0   0   2   2   2   2   0   0   0   2   0   2   0   0   2   2   2   2   2   2   2   0   2   2   2   2   2   2   0   2   0   2   2   0   2   2   2   2   2   2   2   2   0   2   2   2   2   2   0   2   0   2   2   2   0   2   2   0   0   0   0   2   0   2   0   2   2   2   0   0   0   0   0   0   2   2   0   0   2   0   2
 MK-2-11                0   2   0   2   0   2   0   2   2   0   0   0   2   2   2   2   0   0   0   2   2   0   0   0   0   2   2   2   0   0   0   0   0   2   2   2   0   2   0   2   2   2   2   2   0   0   2   2   0   2   2   0   2   2   2   0   2   2   2   0   2   0   2   2   2   2   0   2   2   0   0   2   0   0   2   0   0   0   0   2   2   2   0   2   2   2   0   0   2   0   2   0   2   0   0   2   0   2   0   2   2   0   0   2   0   0   2   0   0   2   2   0   2   0   0   2   0   2   2   0   0   2   2   2   2   0   0   0   2   0   2   0   0   2   2   2   2   2   2   2   0   2   2   2   2   0   2   0   2   0   0   2   0   2   2   2   2   2   2   2   2   0   2   2   2   2   2   0   2   0   2   0   2   0   2   2   0   0   0   0   2   0   2   0   2   0   2   2   0   0   0   2   2   2   2   0   0   2   0   2
 MK-2-12                0   2   0   2   2   2   0   2   2   0   0   0   2   2   2   2   0   0   0   2   2   0   0   0   0   2   2   2   0   0   0   0   2   2   2   2   0   2   0   2   2   2   2   2   0   0   2   2   0   2   2   0   2   2   2   0   0   2   2   2   2   0   2   2   2   2   0   2   2   0   0   2   0   0   2   0   0   0   0   2   2   2   0   2   2   0   0   0   2   2   2   0   2   0   0   2   0   2   0   2   2   0   0   2   0   0   2   0   0   2   2   0   2   0   0   2   0   2   2   0   0   2   2   2   2   0   0   0   0   0   2   0   0   2   2   2   0   2   2   0   0   2   2   2   0   0   2   0   2   0   0   2   2   2   2   2   2   2   2   2   2   0   2   0   2   2   2   0   2   0   2   0   2   0   2   2   0   0   0   0   2   0   2   2   2   0   2   2   0   0   0   2   2   2   2   0   0   2   0   2
 MK-2-13                0   0   0   2   2   0   0   2   2   0   0   0   2   2   2   2   0   0   0   2   2   0   0   0   0   0   2   2   0   2   0   0   2   2   2   2   0   2   2   2   2   2   2   0   0   0   2   0   0   2   2   0   2   2   2   0   0   2   2   2   2   0   2   2   0   0   0   2   2   0   0   0   0   0   0   0   0   0   0   2   2   0   0   2   2   0   0   0   0   2   2   0   2   2   0   2   0   2   0   2   0   0   2   2   0   0   2   0   0   2   2   0   2   0   0   2   0   2   2   0   0   2   2   2   2   0   0   0   0   0   2   0   0   2   2   2   0   2   0   0   0   2   2   2   0   0   2   0   2   0   0   2   0   2   2   2   2   2   2   2   2   2   2   0   2   0   2   0   2   0   2   0   2   0   2   2   0   0   0   0   2   0   2   2   2   0   2   2   0   0   0   2   2   2   2   0   0   2   0   2
 MK-2-14                0   0   2   2   2   0   0   2   2   0   0   0   2   2   2   2   0   0   0   2   0   2   0   0   0   0   2   2   0   2   2   2   2   2   2   2   2   0   2   2   0   2   2   2   0   0   2   0   0   2   2   0   2   2   2   0   0   2   2   2   2   0   2   2   0   0   0   2   2   2   0   0   0   0   0   0   0   0   0   0   2   0   0   2   2   0   0   0   0   2   2   0   2   2   0   2   0   0   0   2   0   0   2   2   2   0   2   0   0   2   2   0   2   0   0   2   0   2   2   0   0   2   0   0   2   0   0   0   0   0   2   0   0   2   2   2   0   2   0   0   0   0   2   2   0   0   2   0   0   0   0   2   0   2   2   2   2   0   2   2   2   2   2   0   0   2   2   0   0   0   2   0   2   0   0   2   0   0   0   0   2   2   2   2   2   0   2   0   0   0   0   2   2   0   2   0   0   2   0   2
 MK-2-15                0   0   2   2   2   0   0   2   2   0   0   0   2   2   2   2   0   0   0   2   2   2   0   2   0   2   2   2   2   2   2   2   2   2   2   2   2   0   2   2   0   0   2   2   0   0   0   0   0   2   2   0   2   2   2   0   0   2   2   2   2   0   2   2   0   0   0   2   2   2   0   0   2   0   0   0   0   0   0   0   2   0   0   2   2   0   0   0   0   2   0   0   0   2   0   2   0   0   0   2   0   0   2   2   2   0   2   0   0   2   0   0   2   0   0   2   0   2   0   0   0   2   0   0   2   0   0   0   0   0   2   2   0   2   2   2   0   2   2   0   0   0   2   2   0   0   2   2   0   0   0   2   2   2   2   2   0   0   2   2   2   2   2   0   0   2   2   0   0   0   2   0   2   2   0   2   0   0   0   2   2   2   2   2   2   0   2   0   0   0   0   0   2   0   2   0   0   2   0   2
 MK-2-16                0   0   0   2   2   0   0   2   2   0   0   0   2   2   2   2   0   0   0   0   2   2   0   2   2   2   2   2   2   2   0   2   2   2   2   2   2   0   0   2   2   0   2   2   0   0   0   0   0   2   2   0   2   0   2   0   0   2   2   2   2   0   2   2   0   0   0   2   2   2   0   0   2   0   0   0   0   0   0   0   2   0   0   2   2   0   0   2   0   2   0   0   0   2   0   2   0   0   0   2   0   0   2   2   0   0   2   0   0   2   0   0   2   0   0   2   0   2   0   2   0   2   0   0   0   0   0   0   2   0   2   2   0   0   2   2   0   2   2   0   0   0   2   2   0   0   2   2   0   0   0   2   2   2   2   2   0   0   2   2   2   2   2   0   0   2   2   0   0   0   2   0   2   2   0   0   0   0   0   2   2   2   2   2   2   0   2   0   0   0   0   0   2   0   2   0   0   2   0   2
 MK-3-1                 0   2   2   0   0   0   0   0   0   0   2   2   2   2   2   2   2   0   0   2   0   2   2   0   2   2   0   0   0   2   0   0   0   0   0   2   2   0   0   2   2   2   2   0   2   2   0   2   2   2   0   0   0   2   0   0   0   0   0   2   2   2   2   2   0   2   0   2   0   0   0   2   0   2   0   2   2   2   0   0   2   0   2   2   2   2   0   2   2   0   2   0   2   2   0   2   2   2   2   2   0   0   0   2   2   0   0   0   2   2   0   2   2   2   0   0   2   0   0   0   2   0   0   2   2   2   0   2   0   2   0   0   0   2   2   0   2   0   2   2   2   0   0   0   0   0   2   2   2   2   2   2   0   2   0   0   2   2   0   2   0   2   2   0   0   0   2   2   0   2   0   0   2   2   0   2   0   2   2   2   0   0   2   2   2   0   0   2   2   0   2   2   2   0   2   2   0   2   2   0
 MK-3-2                 0   2   2   0   0   2   0   0   0   0   2   0   2   2   2   2   2   0   0   2   0   2   2   0   2   2   0   0   0   2   0   0   0   0   0   2   2   0   0   2   2   2   2   0   2   2   0   2   0   2   0   2   0   2   2   0   0   0   0   2   0   2   2   2   0   2   0   2   0   0   0   2   0   2   0   2   2   2   0   0   2   0   0   2   2   2   2   2   2   0   2   0   2   2   0   2   2   2   2   2   0   0   2   2   2   0   0   0   2   2   0   2   2   2   0   0   2   0   0   0   2   2   0   2   0   2   0   2   0   0   0   0   0   0   2   0   2   0   2   2   2   0   0   0   0   0   2   2   2   2   2   2   0   2   0   0   2   2   0   2   0   2   2   0   0   0   0   2   0   2   0   0   2   2   0   2   2   2   2   2   0   0   2   2   2   2   0   2   0   0   2   2   2   0   0   2   0   2   2   2
 MK-3-3                 0   2   2   0   2   2   2   0   2   0   2   0   2   2   2   2   2   0   0   2   0   2   2   0   2   2   0   0   0   2   0   0   0   0   0   2   2   0   0   2   0   2   2   0   2   2   0   0   0   2   0   2   0   2   2   0   0   2   0   2   0   2   2   0   0   2   0   2   0   0   0   2   0   2   0   2   2   2   0   0   2   0   0   2   2   2   2   2   2   0   2   2   2   2   0   2   2   2   2   2   0   0   2   2   2   0   0   0   2   2   0   2   2   2   0   0   2   0   0   0   2   2   0   0   0   2   0   2   0   0   0   0   0   0   2   0   2   0   2   2   2   0   0   0   0   0   2   2   2   2   2   0   0   2   0   0   2   2   0   2   0   2   2   0   0   0   0   2   2   2   0   0   2   2   0   2   2   0   2   2   0   0   2   2   2   2   0   2   0   0   2   2   2   0   0   2   0   2   2   2
 MK-3-4                 0   2   0   2   2   2   2   0   2   2   2   0   2   2   2   2   2   0   0   2   2   2   2   0   2   2   0   0   0   2   0   0   0   0   0   0   2   0   2   2   0   0   2   0   0   2   0   0   0   2   0   2   2   0   2   0   2   2   0   2   0   2   0   0   2   2   0   2   2   0   0   2   0   2   0   2   2   2   0   0   2   0   0   2   2   0   2   2   2   0   2   2   2   0   0   0   2   2   2   2   0   0   2   2   2   0   0   0   2   2   0   2   2   2   0   0   2   0   0   0   2   2   0   2   0   2   0   2   0   0   0   0   2   2   2   0   2   0   0   2   2   0   0   0   0   0   2   2   2   2   2   0   0   0   0   0   2   2   0   2   0   2   2   0   0   0   0   2   2   2   2   0   0   2   0   0   2   0   2   2   0   0   2   2   2   2   0   2   0   0   2   2   2   0   0   0   0   2   2   2
 MK-3-5                 0   2   2   2   2   2   2   0   2   2   0   0   2   2   2   2   2   0   0   2   2   2   2   0   2   2   0   0   0   2   0   0   0   0   0   0   2   0   2   2   2   0   0   0   0   2   0   0   0   2   0   2   2   0   2   0   2   2   2   2   0   2   0   0   2   2   0   2   2   0   0   2   0   2   0   2   2   2   0   0   2   2   0   2   2   0   2   2   2   0   2   2   2   0   2   0   2   2   2   2   2   2   0   2   2   0   0   2   0   2   2   2   2   2   0   0   2   0   0   0   2   2   0   2   0   2   0   2   0   0   0   0   2   2   2   0   2   0   0   2   2   0   0   0   0   0   2   2   2   2   2   0   0   0   0   0   2   2   0   2   0   2   2   0   0   2   0   2   2   2   2   0   0   2   0   0   2   0   2   2   0   0   2   2   2   0   0   2   0   0   2   2   2   0   0   2   0   2   2   2
 MK-3-6                 0   2   2   2   2   2   2   2   2   2   0   0   2   0   2   0   2   0   2   2   2   2   2   0   2   2   0   2   0   2   0   0   0   0   0   0   2   0   2   2   2   0   2   0   0   2   0   0   0   2   0   2   2   0   2   2   2   2   2   2   0   2   0   2   2   2   0   2   2   0   0   2   0   2   0   0   2   2   0   0   2   2   2   2   2   0   2   2   2   0   2   2   2   0   2   0   2   2   2   2   2   2   0   2   0   0   0   2   0   2   2   2   2   2   0   0   2   0   0   2   2   2   0   2   0   2   0   2   0   0   0   0   2   2   2   0   2   0   0   2   2   0   0   0   0   0   2   2   2   2   2   0   0   0   0   0   2   2   0   2   0   2   2   2   0   2   0   2   2   2   2   0   0   0   0   0   2   0   2   2   0   0   2   2   2   0   0   2   0   0   2   2   2   0   0   2   2   2   2   2
 MK-3-7                 0   2   2   2   2   2   2   2   2   2   2   0   2   0   2   2   2   0   2   2   2   2   2   0   2   2   0   2   0   2   0   0   0   0   0   0   2   0   2   2   2   0   2   0   0   2   0   0   0   2   0   2   2   0   2   2   2   2   2   2   0   2   0   2   2   2   0   2   2   0   0   2   0   2   0   0   2   0   0   0   2   2   0   2   0   0   2   2   2   0   2   2   2   0   2   2   2   2   2   2   2   2   0   2   0   0   0   2   0   2   2   2   2   2   0   0   2   0   0   2   2   2   2   2   0   2   0   2   0   0   0   0   2   2   2   0   2   0   2   2   2   0   0   0   0   0   2   2   2   2   2   0   0   0   0   2   2   2   2   2   0   2   2   2   0   2   0   2   2   2   2   0   0   2   0   0   2   0   0   2   0   0   2   0   2   0   2   2   0   0   2   2   2   0   0   2   0   2   2   2
 MK-3-8                 0   2   2   2   2   2   0   2   2   2   2   0   0   0   2   2   2   0   2   2   2   2   0   0   2   0   0   2   0   2   0   2   0   0   0   0   2   0   2   2   2   0   2   2   0   2   0   2   0   2   0   2   2   0   0   2   2   2   2   2   0   2   0   2   2   2   0   2   2   0   0   2   0   2   0   0   0   0   0   0   2   2   0   0   0   0   2   0   2   0   2   2   2   0   2   2   2   2   2   2   2   2   0   2   0   0   0   2   0   2   2   2   2   2   0   2   2   0   2   2   2   2   2   2   2   2   0   2   0   0   0   0   0   2   2   0   2   0   2   2   2   0   2   0   0   0   2   2   2   0   2   0   0   0   0   2   2   2   2   2   0   2   2   2   2   2   0   2   2   2   2   0   0   2   0   0   2   0   0   0   0   2   2   0   2   0   2   0   0   0   2   2   2   0   0   2   2   2   2   2
 MK-3-9                 2   2   2   2   2   2   0   2   0   0   2   0   0   0   2   2   2   0   2   2   2   2   0   0   2   0   0   2   2   2   0   2   0   2   0   0   2   0   2   2   2   0   2   2   0   2   2   2   0   2   0   2   2   0   0   2   2   0   2   2   0   2   0   2   2   0   0   0   2   0   0   2   0   2   0   0   0   0   0   2   2   2   0   0   0   0   0   2   2   0   2   2   2   0   2   2   2   2   2   2   2   2   2   2   0   0   0   2   0   2   2   2   2   2   2   2   0   2   2   2   0   2   2   2   2   2   0   2   0   0   0   0   0   2   0   0   2   0   2   2   2   0   2   0   0   0   2   2   2   0   2   0   0   0   0   2   2   0   2   2   0   2   2   2   2   2   0   2   2   2   2   0   0   2   0   0   2   0   0   0   0   2   2   0   2   0   2   0   2   0   0   2   2   0   0   0   2   2   2   2
 MK-3-10                2   0   2   2   2   2   2   2   0   0   2   2   0   0   0   2   2   0   2   2   2   2   0   0   2   2   0   2   2   2   0   2   0   2   0   0   2   0   2   0   2   0   2   2   0   2   2   2   0   2   0   2   2   0   0   2   2   0   0   2   0   2   0   2   2   0   2   0   2   0   0   2   0   2   2   0   0   0   2   2   2   2   0   0   0   0   0   2   0   0   2   2   2   0   0   2   2   2   2   2   2   0   2   2   0   2   0   2   0   0   0   2   2   2   2   2   0   2   2   0   0   2   0   2   2   2   0   2   0   0   0   0   0   2   0   0   0   0   2   2   2   2   2   0   0   0   2   2   0   2   2   0   0   0   0   2   2   0   2   2   0   0   2   2   0   2   0   2   2   2   2   2   0   2   0   2   2   0   2   0   0   2   2   0   2   0   2   0   2   0   0   2   0   0   0   0   0   2   2   2
 MK-3-11                2   0   2   0   2   2   0   2   0   0   0   2   0   0   0   2   2   0   2   2   2   2   0   0   2   2   0   2   2   2   0   2   0   2   0   0   2   0   2   0   2   0   2   2   0   2   2   2   0   2   0   2   2   0   0   2   2   0   0   2   0   2   0   2   2   0   2   2   2   0   0   0   0   2   2   0   2   0   0   2   2   2   0   0   0   0   2   2   0   0   2   0   2   0   0   2   2   2   2   2   2   0   2   2   2   2   0   0   0   0   0   2   0   2   2   2   0   2   2   0   0   2   0   2   2   2   0   2   0   2   0   0   0   2   0   0   0   0   2   2   2   2   0   2   0   0   2   0   0   2   2   0   0   2   0   2   0   0   2   2   0   0   2   2   0   2   0   0   2   0   2   2   0   2   2   2   2   2   2   0   0   2   2   0   2   0   2   0   2   0   0   2   0   0   0   0   0   0   2   2
 MK-3-12                2   2   2   0   2   2   2   2   0   0   0   2   0   0   0   2   2   0   2   2   2   2   0   0   2   2   0   2   2   0   0   2   0   2   0   0   2   0   2   0   2   0   2   2   0   2   2   2   0   2   0   2   2   0   0   2   2   0   0   2   0   2   0   2   2   2   2   2   2   0   0   0   0   2   2   0   2   0   0   0   2   2   0   0   0   0   2   2   0   0   2   0   2   0   0   2   2   0   2   2   2   0   0   2   2   2   0   0   0   0   0   2   0   2   2   2   0   2   2   0   0   2   0   2   0   2   0   2   0   2   0   0   0   2   2   0   0   0   2   2   2   2   0   2   0   0   2   0   0   2   2   0   0   2   0   2   0   0   2   2   0   2   2   2   0   2   0   0   2   0   0   2   2   2   0   2   2   2   2   0   0   2   2   0   2   0   2   0   2   2   0   2   0   0   2   0   0   0   0   2
 MK-3-13                2   2   2   0   2   2   2   0   0   0   2   2   0   0   0   2   2   0   2   2   2   2   2   0   2   0   0   2   2   0   0   2   0   2   0   0   2   0   2   0   2   2   2   2   0   0   2   2   0   2   2   2   2   2   0   2   2   0   0   2   0   2   0   2   2   2   2   2   2   2   0   0   0   0   2   0   2   0   0   0   2   2   0   0   0   0   2   2   0   0   2   2   2   0   2   2   2   0   2   2   2   0   0   2   2   2   0   0   2   0   0   2   2   2   2   2   0   2   2   0   0   2   0   2   0   2   0   2   0   2   2   2   0   2   2   0   0   0   2   0   0   2   0   2   0   0   2   0   0   2   2   0   0   2   0   2   0   0   2   2   0   2   2   0   0   2   0   0   2   0   0   2   2   2   2   2   2   2   2   0   0   2   2   0   2   0   2   0   2   2   0   2   0   0   2   0   0   0   0   2
 MK-3-14                0   2   0   0   2   0   2   0   0   0   2   2   0   2   0   2   2   0   2   2   2   2   2   0   2   0   0   2   2   0   0   2   0   2   0   0   0   0   2   0   2   2   2   2   0   0   2   2   0   2   2   2   2   2   0   0   2   0   0   2   0   2   0   2   2   2   2   2   2   2   0   2   0   0   2   0   2   0   0   0   2   0   0   0   0   2   2   2   0   0   0   2   2   2   2   2   2   0   2   2   2   0   0   2   2   2   0   0   2   0   0   2   2   2   2   2   0   2   2   0   0   2   0   2   0   0   2   2   2   2   2   2   0   2   2   0   0   0   2   0   0   2   0   2   0   0   2   0   0   2   2   0   0   2   0   2   0   0   2   2   0   2   2   0   0   2   0   0   2   0   0   0   2   2   2   2   2   0   2   0   0   2   2   0   2   2   2   0   2   2   0   2   0   0   2   0   0   0   0   2
 MK-3-15                2   2   0   0   2   0   2   0   0   0   2   2   0   2   0   2   2   0   2   2   2   2   2   0   2   0   0   2   2   0   0   2   0   2   0   0   0   0   2   0   0   2   2   2   0   0   2   2   0   2   2   2   2   2   2   0   2   0   0   2   2   2   2   2   2   2   2   0   2   2   0   2   0   0   2   0   2   0   0   0   2   0   0   0   0   2   0   0   0   0   0   2   2   2   2   2   2   0   2   2   2   0   0   2   2   2   0   2   2   2   0   2   2   2   2   2   0   2   2   0   0   2   0   2   0   0   2   2   2   2   2   2   0   2   2   0   0   0   2   0   0   2   0   2   0   0   2   0   2   2   0   0   0   2   0   2   0   0   2   2   0   2   2   0   0   2   0   2   2   0   2   0   2   2   2   2   2   0   2   0   0   2   2   0   2   2   2   0   2   2   0   2   0   2   2   0   0   0   0   2
 MK-3-16                2   2   0   0   2   0   2   0   0   0   2   2   0   2   0   2   2   0   2   2   2   2   2   0   2   0   0   2   2   0   0   2   0   2   0   0   0   2   2   2   0   2   2   2   2   0   2   2   0   2   2   2   2   2   0   0   2   0   0   2   2   2   2   2   2   2   2   0   2   2   0   2   0   0   2   0   2   2   0   0   2   0   0   0   0   2   2   0   0   0   0   2   0   2   2   2   2   0   2   2   2   0   0   2   2   2   0   2   2   2   0   2   2   2   2   2   0   2   2   2   0   2   0   2   0   0   2   0   2   0   2   2   0   2   2   0   0   0   2   0   0   2   0   2   2   0   2   2   2   2   0   0   0   2   0   2   0   0   2   2   0   2   0   0   0   2   0   2   0   0   2   0   2   0   2   2   2   0   2   0   0   2   2   0   2   2   2   2   2   2   0   2   0   2   2   0   0   0   0   2
 MK-4-1                 2   2   0   2   2   2   2   0   2   2   2   2   0   0   2   2   2   0   0   0   2   2   0   0   0   0   2   2   2   2   0   0   0   2   0   0   0   2   2   2   2   2   0   0   2   2   2   2   2   2   2   0   0   0   2   2   0   0   0   0   0   0   2   2   0   0   0   2   0   2   2   2   2   2   2   2   0   0   0   0   0   2   2   0   2   0   2   2   0   2   0   0   0   2   2   2   2   0   2   0   2   0   2   0   2   0   2   2   0   2   0   0   2   2   2   0   2   2   0   2   0   0   2   0   0   2   2   0   2   0   2   2   2   2   2   0   2   2   2   2   0   2   2   2   2   0   2   2   0   2   2   0   2   0   0   2   0   0   0   0   0   0   0   2   0   2   0   0   2   2   2   0   2   0   2   0   2   0   0   0   2   2   2   2   0   2   0   0   0   0   0   0   0   0   0   2   2   0   2   2
 MK-4-2                 2   2   0   2   2   2   2   0   2   2   2   2   0   0   2   2   0   0   0   0   2   2   0   0   0   0   2   2   2   2   0   0   0   2   2   0   0   2   2   2   2   2   0   0   2   2   2   2   2   2   2   0   0   0   2   2   0   0   0   0   0   0   2   2   0   0   0   2   0   2   2   2   2   0   2   2   0   0   0   0   0   2   2   0   2   0   2   2   0   2   0   0   0   2   2   2   2   0   0   0   0   0   2   0   2   0   2   2   0   2   0   0   2   2   2   0   0   2   0   2   0   0   2   0   0   2   2   0   2   0   2   2   2   2   2   0   2   2   2   2   0   2   2   2   2   0   2   2   0   2   2   0   2   0   0   0   0   0   0   0   0   0   0   2   0   2   2   0   2   2   2   0   2   0   2   2   2   0   0   0   2   2   2   2   0   2   0   0   2   0   0   0   0   0   0   2   2   0   2   2
 MK-4-3                 2   2   0   2   0   2   2   0   2   2   2   2   0   0   2   2   0   2   0   0   2   2   0   0   2   0   2   2   2   2   0   0   0   0   2   0   0   2   0   2   2   2   0   0   2   2   2   2   2   0   2   0   0   0   2   2   0   0   2   2   0   0   0   2   0   0   0   2   0   2   0   2   2   0   2   2   0   0   0   0   0   2   2   0   2   0   2   2   0   2   0   0   2   2   0   2   2   0   0   0   0   0   2   0   2   0   2   0   0   2   0   0   2   2   2   0   0   2   0   0   0   0   2   0   0   2   2   0   0   0   2   2   2   2   2   2   2   2   2   2   2   2   2   0   2   0   2   2   0   2   2   0   2   0   0   0   0   0   0   2   0   0   2   2   0   0   2   0   2   2   2   0   2   0   2   2   2   0   0   0   2   2   2   2   0   2   0   0   2   0   0   0   0   0   0   2   2   0   2   2
 MK-4-4                 2   2   0   2   0   2   2   0   2   2   2   2   0   0   2   2   0   2   0   0   2   2   0   0   2   0   2   0   2   2   0   0   0   0   2   0   0   2   0   2   2   2   0   0   2   2   2   2   2   0   2   0   0   0   2   2   0   0   2   2   0   0   0   2   0   0   0   2   0   2   0   2   2   0   2   0   2   0   0   0   0   2   2   0   2   0   2   0   0   2   0   2   2   2   0   2   2   0   0   0   0   0   2   0   2   0   2   0   0   2   0   0   2   0   2   0   0   2   0   0   0   0   2   0   0   2   2   0   0   0   2   2   2   2   2   2   2   2   2   2   2   2   2   0   2   0   2   0   0   2   2   0   2   0   0   0   0   0   0   2   0   0   2   2   0   2   2   0   2   2   2   0   2   2   2   2   2   2   0   2   2   2   2   0   0   2   0   0   2   0   0   0   0   0   0   2   0   0   0   2
 MK-4-5                 2   2   0   2   0   2   2   0   2   2   2   2   0   0   2   2   2   2   0   0   2   2   0   0   2   0   0   0   2   2   0   0   0   0   2   0   2   2   0   2   2   2   0   0   2   2   2   2   2   0   0   0   0   0   2   0   0   0   2   2   0   0   0   2   0   0   2   2   0   2   0   2   2   0   2   0   2   0   0   0   0   2   2   0   2   0   2   0   0   2   0   2   2   0   0   2   2   0   0   0   2   0   2   0   2   0   2   0   0   2   0   0   2   0   2   0   0   0   0   0   0   0   0   0   0   2   2   2   0   0   2   0   2   2   2   2   2   2   2   2   2   2   0   0   2   0   2   0   0   2   2   0   2   0   0   2   0   0   0   2   0   0   2   2   0   2   2   0   2   2   0   0   2   0   2   2   2   2   2   2   2   2   2   0   0   2   2   0   2   0   0   0   0   0   0   2   0   0   0   2
 MK-4-6                 2   2   0   2   0   2   2   0   2   0   2   2   2   0   2   2   2   2   2   0   2   2   0   0   2   0   0   0   2   2   2   0   0   2   0   0   2   2   0   0   2   2   0   0   2   2   2   2   2   0   0   0   0   0   2   0   0   0   2   2   0   0   0   2   0   0   2   2   0   2   0   2   2   0   2   0   2   0   0   0   0   2   2   0   2   0   0   0   0   0   0   2   2   0   0   2   0   0   0   0   0   0   2   0   0   0   2   0   0   2   0   0   2   0   2   0   0   0   0   0   0   0   0   0   2   2   2   2   0   0   2   0   2   2   2   2   0   2   2   2   2   2   0   2   2   2   0   0   0   2   2   0   2   0   0   2   0   0   0   0   0   0   2   0   0   2   2   0   2   2   0   0   2   0   2   2   2   2   2   2   2   2   2   0   0   2   2   0   2   0   0   0   0   0   0   2   0   0   0   0
 MK-4-7                 2   2   2   2   0   2   2   0   2   0   2   2   2   0   2   2   2   2   2   2   2   2   0   0   2   0   0   0   2   2   2   0   0   2   0   0   2   2   0   0   2   2   0   2   2   2   2   2   2   0   0   0   0   2   2   0   2   0   2   2   0   0   0   0   0   0   2   2   0   2   0   2   2   0   2   0   2   0   0   0   0   2   2   0   2   0   0   0   0   0   0   2   2   0   0   0   0   0   0   2   0   0   2   0   0   0   2   0   0   2   0   0   2   0   2   0   0   0   0   0   0   0   0   2   2   2   2   2   0   0   2   0   2   2   2   2   0   2   2   2   2   2   0   2   2   0   0   0   0   2   2   0   2   0   0   2   0   2   0   0   0   0   2   0   0   2   2   0   2   0   0   0   2   2   2   2   2   2   2   2   2   0   0   0   0   2   2   0   0   0   2   0   2   0   0   2   2   0   0   0
 MK-4-8                 2   2   0   2   2   2   2   0   2   0   2   2   2   0   2   0   0   2   2   2   2   2   0   0   2   0   0   0   2   2   2   0   0   2   0   0   2   2   2   0   0   2   0   2   2   2   2   2   2   0   0   0   0   2   2   0   2   0   2   2   0   0   0   0   0   0   2   2   0   0   0   0   2   0   2   0   2   0   2   0   0   2   2   0   2   0   0   0   0   0   0   2   2   0   0   0   0   0   2   2   2   0   2   0   0   0   2   0   0   2   0   0   2   0   0   0   0   0   0   0   0   0   0   2   2   2   2   2   0   0   2   0   2   2   2   2   0   2   2   2   2   2   0   2   2   0   0   0   0   2   2   2   2   0   2   2   0   0   0   0   0   0   2   0   0   2   2   0   0   0   0   0   2   2   2   2   2   2   2   0   2   0   2   2   0   2   2   0   0   0   2   0   2   0   0   2   2   2   0   0
 MK-4-9                 2   2   0   2   2   2   0   0   2   0   2   2   2   0   2   0   0   2   2   2   2   2   0   0   2   0   2   0   0   2   2   0   0   2   2   0   2   2   0   0   0   2   0   2   0   2   2   2   2   0   0   0   0   2   2   0   2   0   2   2   0   0   0   0   2   0   2   2   0   0   0   0   2   0   2   0   2   0   2   0   0   2   2   0   2   0   0   0   2   2   0   2   2   0   0   0   2   0   2   2   2   2   2   0   0   0   2   0   0   2   0   0   2   0   0   0   0   0   0   2   0   0   0   2   0   2   2   2   0   0   2   0   2   2   2   2   0   2   2   2   2   2   0   2   0   0   0   0   0   2   2   2   2   0   2   2   0   0   0   0   0   0   2   0   0   0   2   0   2   0   0   0   2   2   2   2   2   2   2   0   2   0   2   2   0   2   2   0   0   0   2   0   2   0   0   2   0   2   0   0
 MK-4-10                2   2   0   2   2   2   0   0   2   0   2   2   2   0   2   0   0   2   2   2   2   2   0   0   2   0   2   0   0   2   2   0   0   0   2   0   0   2   0   0   0   2   0   2   0   2   2   2   2   0   2   0   0   2   0   0   2   0   2   2   0   0   0   0   2   0   2   2   0   0   0   0   2   0   2   0   2   0   2   0   0   2   0   0   2   0   0   0   2   2   0   2   2   0   0   0   0   0   2   2   2   2   0   0   0   2   2   0   0   0   0   0   2   0   0   0   0   0   0   2   0   0   0   2   0   0   2   2   0   0   2   0   2   2   2   2   2   2   2   2   2   2   0   2   0   0   0   0   0   2   2   2   2   0   2   2   0   0   0   0   2   0   2   0   0   0   2   0   2   0   0   2   2   2   2   2   2   2   2   0   2   0   2   2   0   2   2   0   0   0   2   0   2   0   0   2   0   0   0   0
 MK-4-11                2   2   0   2   2   2   0   0   2   0   2   0   2   0   2   0   0   2   2   2   2   2   0   0   2   0   2   0   0   2   2   0   0   0   2   0   0   2   0   0   0   2   0   2   0   2   0   2   2   0   2   0   2   2   0   0   2   0   0   2   0   0   0   0   0   0   2   2   0   0   0   0   2   2   2   0   0   0   2   0   0   2   0   0   2   0   0   0   2   2   0   2   2   0   0   0   0   2   2   2   2   2   0   0   0   0   2   0   0   0   0   0   2   0   0   0   0   0   0   2   0   0   0   2   0   0   2   2   0   0   2   0   2   2   2   2   2   2   2   2   2   2   0   0   0   0   0   0   0   2   2   2   2   0   2   2   0   0   0   0   2   2   2   0   0   0   2   0   0   0   0   2   2   2   2   2   2   2   2   0   2   0   2   0   2   2   2   0   0   2   2   0   2   0   0   2   0   0   0   2
 MK-4-12                2   2   0   2   2   2   0   0   2   0   2   0   2   0   2   2   0   2   2   2   2   2   0   0   2   0   2   0   0   2   2   0   0   0   2   0   0   2   2   0   0   2   0   0   0   2   0   2   2   0   2   0   2   2   0   0   0   0   0   2   2   0   0   2   0   0   2   2   0   0   0   0   2   2   2   0   0   0   2   0   2   2   2   0   2   0   0   0   0   2   0   2   2   0   0   0   0   2   2   2   2   2   0   0   2   0   2   0   0   0   0   0   2   0   0   0   0   0   0   2   0   0   0   2   0   0   2   2   0   0   2   0   2   2   2   2   2   2   2   2   2   2   0   0   0   0   0   2   0   2   2   2   2   0   2   2   0   0   0   0   2   2   2   0   2   0   2   0   0   0   0   2   2   2   2   0   2   2   2   0   2   0   2   0   2   2   2   0   0   2   2   0   2   0   0   2   0   0   0   2
 MK-4-13                2   2   0   2   2   2   0   0   0   0   2   0   2   0   2   2   0   2   2   0   2   2   0   0   2   0   2   0   0   2   2   0   0   0   2   0   0   2   0   0   0   0   2   0   0   2   0   2   2   0   2   0   2   2   2   0   0   0   0   2   2   0   0   2   2   0   2   2   0   0   2   2   2   2   2   0   0   0   2   0   2   2   0   0   2   0   2   2   0   2   0   2   2   0   2   0   0   0   0   2   2   2   0   0   2   0   2   0   0   0   0   2   2   0   2   0   0   0   0   2   0   0   2   2   2   0   0   2   2   0   0   0   2   2   0   2   2   2   2   2   2   2   0   2   2   2   0   2   0   2   2   2   2   0   2   2   0   0   2   0   2   2   2   0   2   2   2   0   0   0   0   2   2   2   0   0   2   2   2   0   2   0   0   0   2   2   2   2   0   2   2   0   2   0   2   2   0   0   0   2
 MK-4-14                2   2   0   2   0   2   0   0   0   0   0   0   2   0   2   2   0   2   0   0   2   2   0   0   2   0   2   0   0   2   2   0   0   0   2   0   0   2   2   2   0   0   2   2   0   2   0   2   2   0   2   2   2   2   2   2   0   0   2   0   2   0   0   2   2   2   2   2   0   0   2   2   2   2   2   2   2   0   2   0   2   2   0   0   2   2   2   2   0   2   0   2   2   0   2   0   0   0   0   2   2   2   0   0   2   0   0   0   0   0   0   2   2   0   2   0   0   0   0   2   0   0   2   2   0   0   0   2   2   0   0   0   2   2   0   2   2   2   2   2   2   2   0   2   2   2   0   2   0   2   2   2   2   0   2   2   0   0   2   2   2   2   2   0   2   2   0   0   0   0   2   2   2   2   0   0   0   2   0   0   0   0   0   0   2   2   2   2   0   2   2   0   2   0   2   2   0   2   0   2
 MK-4-15                2   2   0   2   2   2   0   0   0   2   2   0   2   0   2   2   0   2   0   0   2   2   0   0   2   0   2   0   0   2   2   0   0   0   2   0   0   2   2   2   0   0   2   0   0   2   0   2   2   0   2   2   2   2   2   2   0   0   2   0   2   0   0   2   2   2   2   2   0   0   2   2   2   2   2   2   2   0   2   2   2   2   0   0   2   2   2   2   0   2   2   0   2   0   0   0   0   0   0   2   2   2   0   2   2   2   0   0   0   0   0   2   2   0   2   0   0   0   0   2   0   0   2   2   0   2   0   2   2   0   0   0   2   0   0   2   2   2   2   2   2   2   0   2   2   2   0   2   0   2   2   2   2   0   2   2   0   0   2   2   2   2   2   0   2   2   0   0   0   0   2   2   2   2   0   0   0   2   0   0   0   0   0   0   2   2   2   2   0   2   2   0   2   0   0   2   0   2   0   2
 MK-4-16                2   2   0   2   2   2   0   0   0   2   2   0   2   0   2   2   0   2   0   0   2   2   0   0   2   0   2   0   0   2   0   2   2   0   2   0   0   2   2   2   0   0   2   2   0   2   2   2   2   0   0   2   2   2   2   2   2   0   2   0   2   0   0   2   2   2   2   2   2   0   2   2   2   2   2   2   2   0   2   2   2   2   0   0   2   2   2   2   0   2   2   0   2   0   0   0   0   2   0   2   0   0   0   2   2   0   0   0   0   2   0   2   2   2   0   0   0   0   0   2   0   2   2   2   0   2   0   2   0   0   0   0   2   0   0   2   2   2   2   2   2   2   0   2   2   2   0   2   0   2   2   2   0   0   2   2   0   2   2   0   2   2   2   0   2   2   0   0   0   2   2   2   2   2   0   0   0   2   0   0   0   0   0   0   2   2   2   2   0   2   2   0   2   0   0   2   0   2   0   2
 MK-5-1                 0   0   2   2   2   2   2   2   2   2   2   0   2   0   2   0   2   0   2   2   2   2   2   2   0   2   2   0   2   0   0   0   0   2   0   2   2   0   0   2   0   2   2   0   0   0   2   0   0   0   2   0   0   0   2   0   0   2   0   0   0   2   2   2   2   2   2   2   2   0   2   2   2   0   2   0   2   0   2   2   0   2   0   0   0   2   0   0   2   0   0   2   0   0   2   2   0   0   0   2   2   0   2   0   0   0   0   0   2   2   0   0   0   2   2   2   2   0   0   2   0   0   2   0   2   2   2   2   2   0   0   0   2   0   2   0   0   0   2   0   2   0   0   0   0   0   2   2   2   0   0   0   2   0   0   2   0   2   0   0   2   2   0   2   0   0   0   2   0   2   2   0   2   2   2   0   2   0   2   2   0   2   0   0   0   2   0   0   2   0   0   2   2   0   2   0   2   2   0   2
 MK-5-2                 0   0   2   2   2   2   2   2   2   0   0   0   2   0   2   0   0   0   0   2   2   2   2   2   0   0   2   0   2   0   0   0   0   2   0   2   2   0   0   2   2   2   2   0   2   0   2   0   0   0   2   0   0   0   2   0   0   2   0   0   0   2   2   2   2   2   2   2   2   0   2   2   2   0   2   0   0   2   2   2   0   2   0   0   0   2   0   0   2   0   0   2   0   2   2   2   2   0   2   2   0   0   2   0   0   0   0   0   2   2   0   0   0   2   2   2   2   0   0   2   0   0   2   0   2   2   2   0   2   2   0   0   2   0   2   0   0   2   2   0   2   0   0   0   0   0   2   2   2   0   0   0   2   0   2   2   0   2   0   0   2   2   0   2   0   0   0   2   0   2   2   0   2   2   2   0   2   0   2   2   0   2   0   0   0   2   0   0   2   0   0   2   2   0   0   2   2   2   0   2
 MK-5-3                 0   0   2   2   2   2   0   2   2   0   0   0   2   0   2   0   0   0   0   2   2   2   2   2   0   0   2   0   2   2   0   0   0   2   0   0   2   0   0   2   2   2   2   0   2   0   2   0   0   0   2   0   0   0   2   0   0   2   0   0   0   2   2   2   2   2   2   0   2   0   2   2   2   0   2   0   0   2   2   2   0   2   0   0   0   2   0   0   2   0   2   0   0   2   2   2   0   2   2   2   2   0   2   0   0   0   0   0   2   2   0   0   0   2   2   0   2   0   0   2   0   0   2   0   2   2   2   0   2   2   0   0   2   0   2   0   0   2   2   0   2   0   2   2   0   0   2   2   2   0   0   0   2   0   2   2   0   2   0   0   2   2   0   2   0   2   0   2   0   2   2   0   2   2   2   0   0   0   2   2   0   2   0   0   0   2   0   0   2   0   0   2   0   0   0   2   0   2   0   2
 MK-5-4                 0   0   2   2   2   0   0   2   2   0   0   0   2   0   2   2   0   0   0   2   2   0   2   2   0   0   2   2   2   2   0   0   2   2   0   0   2   0   0   2   0   2   2   0   2   0   2   0   0   0   2   0   0   0   2   0   0   2   0   0   0   2   2   0   2   2   2   0   2   0   2   0   2   2   2   0   0   2   2   2   0   2   0   2   0   2   0   0   2   0   2   0   0   2   2   2   0   2   2   2   2   0   0   0   0   0   0   0   2   2   0   2   0   2   2   2   2   0   2   2   0   0   2   0   2   2   2   0   0   2   2   0   2   0   2   0   0   2   2   0   2   0   2   2   0   0   2   2   2   0   0   0   0   0   0   2   0   2   0   0   2   2   0   2   0   2   0   2   0   2   2   0   2   2   2   0   0   0   2   2   2   0   0   0   0   2   0   0   2   0   0   2   0   0   0   0   0   2   0   2
 MK-5-5                 0   0   2   2   2   0   0   2   2   0   0   0   0   0   2   0   0   0   2   2   2   0   2   2   0   2   2   2   2   2   0   0   2   2   0   0   0   0   0   2   0   2   2   0   2   0   2   0   0   0   2   0   0   0   0   0   0   2   0   0   0   2   2   0   2   2   2   0   2   0   2   0   2   2   2   0   0   2   2   2   0   2   0   2   0   2   0   0   2   0   2   0   0   0   2   0   0   2   2   2   2   0   0   0   2   0   0   0   2   2   0   2   0   2   2   2   2   0   2   2   0   0   2   2   2   2   2   0   0   2   2   0   2   0   2   0   0   2   0   0   2   0   2   2   0   0   2   2   2   0   0   0   0   0   0   2   0   2   0   0   2   2   0   2   0   2   0   2   2   2   2   0   2   2   2   0   0   0   2   2   2   0   0   0   0   2   0   0   2   0   0   0   0   0   0   0   0   2   0   2
 MK-5-6                 0   0   2   2   2   2   0   2   2   0   0   0   0   0   2   0   2   0   2   2   2   0   2   2   0   2   2   0   2   0   0   0   2   2   0   0   0   0   0   2   0   2   2   0   2   0   2   0   0   0   2   0   0   0   0   0   0   2   0   0   0   2   2   0   2   2   2   0   2   0   2   0   2   2   2   0   0   2   2   2   0   2   0   2   0   2   0   0   2   0   2   0   0   0   2   0   0   2   0   2   0   0   0   0   2   0   0   0   0   2   0   2   0   2   0   2   2   0   2   2   0   2   2   2   2   2   2   0   0   2   2   0   2   0   2   0   0   2   0   0   2   0   2   2   0   2   2   2   2   0   0   0   0   0   0   2   0   2   0   2   0   2   0   2   0   2   0   2   2   2   2   0   2   2   2   0   0   0   2   2   2   0   0   0   0   2   0   0   2   0   0   0   0   0   0   2   0   2   0   2
 MK-5-7                 0   0   2   2   2   2   0   2   2   0   0   0   0   0   0   0   0   0   2   2   0   0   2   2   0   2   2   0   2   0   0   0   2   0   2   0   0   0   0   2   0   2   2   0   2   0   2   0   0   0   2   0   0   0   0   0   0   2   0   0   0   2   2   2   2   2   2   0   2   0   2   0   2   2   2   0   0   2   2   2   0   2   0   2   0   2   2   0   2   0   2   0   0   0   2   0   2   2   0   0   0   2   0   2   2   0   0   0   0   2   2   2   0   2   0   2   2   0   2   2   0   2   2   2   2   2   2   0   0   2   0   0   2   0   2   0   0   2   0   0   2   0   2   2   0   0   0   2   2   0   0   0   0   0   0   2   0   2   0   2   0   2   0   2   0   2   0   2   2   2   2   0   2   2   2   0   0   0   2   2   2   0   0   0   0   2   0   0   2   0   0   0   2   0   0   2   2   2   0   2
 MK-5-8                 0   0   2   2   2   2   0   2   2   0   0   0   0   0   0   0   0   0   2   2   0   0   0   2   0   2   2   0   2   0   0   0   2   2   2   0   0   0   0   2   0   2   2   0   2   0   2   0   0   0   2   0   0   0   0   0   0   2   0   0   0   2   2   2   2   0   2   0   2   0   2   0   0   2   2   0   0   2   2   0   0   2   0   2   0   2   2   0   2   0   2   0   0   0   2   0   2   2   0   0   0   2   0   2   2   0   0   0   0   0   2   2   0   2   0   2   2   2   2   2   0   2   2   0   2   2   2   2   0   2   0   0   2   0   2   0   0   2   0   0   2   0   2   2   0   0   0   2   2   0   0   0   0   0   0   2   0   2   0   2   0   2   0   2   0   2   0   2   2   2   2   0   2   2   2   0   0   0   2   2   2   0   2   0   0   2   0   0   2   0   0   0   2   0   0   2   2   0   0   0
 MK-5-9                 0   0   2   2   0   2   0   2   2   0   0   0   0   0   0   0   0   0   2   2   0   0   0   2   0   2   2   0   2   0   0   0   2   2   2   0   0   0   0   2   0   2   0   0   2   0   2   0   0   0   2   0   0   0   0   0   0   2   0   0   0   2   2   2   2   0   0   0   2   0   2   0   0   2   2   0   0   2   2   0   0   2   0   2   0   2   2   0   2   0   2   2   0   0   2   0   2   0   0   0   0   2   2   2   2   2   0   0   0   0   2   2   0   2   0   2   2   2   2   2   0   2   2   0   2   2   2   2   0   2   0   0   2   0   2   0   2   2   0   0   2   0   2   2   2   0   0   2   2   2   0   0   0   0   0   2   0   2   0   2   0   2   0   0   0   2   0   2   2   0   2   0   2   2   2   0   2   0   2   2   0   0   2   0   0   2   0   0   2   2   0   0   2   0   0   2   0   0   0   0
 MK-5-10                0   0   2   2   0   2   0   2   2   0   2   0   0   0   0   0   0   0   2   2   0   0   0   2   0   0   2   0   2   2   0   0   2   2   2   0   0   0   0   2   0   2   0   0   0   0   2   0   0   0   2   0   0   0   0   0   2   2   0   0   0   2   2   2   2   0   0   0   2   0   2   0   0   2   2   0   0   2   2   0   0   2   0   2   2   2   2   0   2   0   2   2   0   0   2   0   2   0   0   0   0   2   0   2   2   2   0   0   0   0   0   2   0   0   0   2   2   2   2   2   0   2   0   0   2   0   2   0   0   2   0   0   2   0   2   2   2   2   0   0   2   2   2   0   2   0   0   2   2   2   2   0   0   0   0   0   0   2   0   2   0   2   2   0   0   2   0   2   2   0   0   0   0   2   2   0   2   2   2   2   0   0   2   0   0   0   0   0   2   2   0   0   2   0   2   2   2   2   0   0
 MK-5-11                0   0   2   2   2   2   0   2   2   0   2   0   2   0   0   0   0   0   2   2   0   0   0   0   0   0   2   0   2   2   0   0   2   2   2   0   0   0   0   2   0   2   0   0   0   0   2   0   0   0   2   2   0   2   0   0   2   2   2   2   0   2   2   2   2   0   2   0   2   0   2   0   0   2   2   0   0   2   0   0   2   2   0   2   2   2   2   0   2   0   2   2   0   0   2   0   2   0   0   0   0   2   0   2   2   2   0   0   0   0   0   0   0   0   0   0   2   2   2   2   0   2   0   0   2   0   2   0   0   2   0   0   2   0   2   2   2   2   0   0   2   2   2   0   2   0   0   0   2   2   2   0   0   0   0   0   0   2   0   2   0   2   2   0   0   2   0   2   2   2   0   0   0   2   2   0   2   2   2   2   0   0   2   0   0   0   0   0   2   2   2   0   2   0   2   2   2   2   0   0
 MK-5-12                0   0   2   2   2   2   0   2   2   0   0   2   2   0   0   0   0   0   2   2   0   2   0   0   2   0   2   0   2   2   0   0   2   2   2   0   0   0   0   2   2   0   0   0   0   0   0   0   0   0   2   2   0   2   0   0   2   2   2   2   0   2   2   2   2   0   2   0   2   0   2   0   0   0   2   0   2   2   0   2   2   2   0   2   0   2   2   0   2   0   2   2   0   0   2   0   2   2   0   0   0   2   0   2   2   2   0   0   0   0   2   0   0   0   0   0   2   0   2   0   0   2   0   0   2   0   2   0   0   2   0   0   2   0   2   2   2   2   0   2   2   2   2   0   2   0   0   0   2   2   0   0   0   0   0   0   0   2   0   2   0   2   2   0   0   2   0   2   2   2   0   0   0   2   2   0   0   2   2   2   0   0   2   0   0   0   0   0   2   2   2   0   2   2   2   2   2   2   0   0
 MK-5-13                0   0   0   2   2   2   0   2   2   0   0   2   2   0   0   0   2   0   2   0   0   0   0   0   2   0   2   0   2   2   0   0   2   2   2   0   2   0   0   2   2   0   0   0   0   0   0   0   0   0   2   2   0   2   0   0   2   2   2   2   0   2   2   2   2   2   2   0   2   0   2   0   0   0   2   0   2   2   0   2   2   2   0   2   0   2   2   0   2   0   2   0   0   0   2   0   2   2   0   0   0   0   0   2   2   0   0   0   0   0   2   0   2   0   0   0   2   0   0   0   0   2   0   2   2   0   2   0   0   2   0   0   2   2   2   2   2   2   0   2   0   0   2   0   2   0   0   0   2   0   0   0   0   0   0   0   0   2   0   2   0   2   2   2   0   2   0   2   2   2   0   0   0   2   2   0   0   2   2   2   0   0   2   0   0   0   0   2   2   2   2   0   2   2   2   2   2   2   0   0
 MK-5-14                0   0   0   2   2   2   0   2   2   2   0   2   2   0   0   0   2   2   2   0   0   0   0   2   2   0   2   0   2   2   0   0   0   2   2   0   2   0   0   2   2   0   0   0   0   0   0   0   0   0   2   2   0   0   0   0   2   2   2   2   0   2   2   2   2   2   2   0   2   0   2   0   0   0   2   0   2   2   0   2   2   2   0   2   0   2   2   0   2   0   2   0   0   0   2   0   2   2   0   0   0   0   0   2   2   0   0   0   0   0   2   2   0   2   0   0   2   0   0   0   0   2   2   2   2   0   2   0   0   2   0   2   2   2   2   2   2   2   0   2   0   0   2   0   2   0   0   0   2   0   2   0   2   0   0   0   0   2   0   2   0   2   0   2   0   2   0   2   2   2   0   0   0   2   2   0   0   2   2   2   0   0   2   0   0   0   0   2   2   0   2   0   0   2   0   0   2   2   0   0
 MK-5-15                0   0   2   2   2   2   0   2   2   2   2   2   2   0   0   0   2   2   0   0   2   0   0   2   2   2   2   0   2   2   0   0   0   2   0   0   2   0   0   2   2   0   0   0   0   0   0   0   0   0   2   2   0   0   0   0   2   2   2   2   0   2   2   2   2   2   2   0   0   0   2   0   0   0   2   0   2   0   0   2   2   0   0   2   0   2   2   0   2   0   2   0   0   0   2   0   2   2   0   0   2   0   0   2   2   2   0   0   0   0   2   2   0   0   0   0   2   0   0   0   0   2   2   0   2   2   2   0   0   2   0   2   2   2   0   2   2   2   0   2   0   2   2   0   2   0   0   0   2   0   2   0   2   0   0   0   2   2   0   2   0   2   0   2   0   2   0   2   2   0   0   0   0   2   2   0   0   2   2   2   0   0   2   0   0   2   0   2   2   0   2   0   0   2   0   0   2   2   0   0
 MK-5-16                0   0   2   2   2   2   0   2   2   2   2   2   2   0   0   0   2   2   0   0   2   0   0   0   2   2   2   0   2   2   2   0   0   2   0   0   2   0   0   2   2   0   0   0   0   0   0   0   0   0   2   2   0   0   0   0   2   2   2   2   0   2   0   2   2   2   2   0   0   0   2   0   2   0   2   0   2   2   0   2   2   0   0   2   0   2   2   0   2   0   2   0   0   0   2   0   2   2   0   0   2   0   0   2   2   2   0   0   0   0   2   2   0   0   0   0   2   0   0   0   0   2   2   0   0   2   2   0   0   2   0   2   2   2   0   2   0   2   2   2   0   2   2   0   2   0   0   0   2   0   2   0   2   0   0   0   2   2   0   2   0   2   0   2   0   2   0   2   2   2   0   2   2   2   2   2   0   2   2   2   0   0   2   0   2   2   0   2   2   0   2   0   0   2   0   2   2   2   0   0
 MK-6-1                 2   2   0   0   2   0   2   2   0   2   0   2   0   2   0   2   0   2   0   0   0   0   2   0   2   2   2   2   2   2   0   0   2   2   0   0   2   0   2   0   2   2   0   2   0   0   2   2   2   2   0   0   0   0   0   0   2   0   0   0   2   2   2   0   2   0   0   2   0   0   0   0   2   2   2   2   0   2   2   2   2   2   0   2   0   0   0   0   0   0   0   0   0   0   2   2   2   0   0   0   0   2   0   0   0   2   2   2   2   0   0   2   2   2   2   2   2   0   2   0   2   2   0   0   0   2   2   0   2   2   0   2   0   2   2   2   2   0   2   0   0   0   0   0   2   2   0   0   0   0   0   0   0   2   2   0   0   2   2   2   0   0   2   0   0   0   0   0   2   2   2   2   2   0   0   0   2   2   0   0   0   2   0   2   2   2   0   2   0   2   2   0   2   0   0   2   0   2   2   2
 MK-6-2                 2   2   0   0   2   0   2   0   0   2   0   2   0   2   0   2   0   2   0   0   0   0   2   0   2   2   2   0   2   2   0   0   2   2   0   0   0   0   2   0   0   2   0   2   0   0   0   2   2   2   0   0   0   0   0   0   0   2   2   0   0   2   2   2   2   0   0   2   0   2   0   0   2   2   2   2   0   2   0   0   2   2   0   0   0   2   0   0   0   0   0   0   2   0   2   2   2   0   0   2   0   2   0   0   0   0   2   0   2   0   0   2   2   2   2   2   2   2   2   0   2   2   0   0   0   0   2   0   2   2   0   2   0   2   2   2   2   0   2   0   0   0   0   0   2   2   0   0   0   0   0   0   0   2   2   2   0   2   2   2   0   0   2   0   0   0   0   0   2   2   2   2   2   0   0   0   2   2   0   0   0   2   0   2   2   2   0   2   0   2   2   0   2   0   2   2   2   2   2   2
 MK-6-3                 2   2   0   0   2   2   2   0   0   2   2   0   0   2   0   2   0   2   0   0   0   0   2   0   2   2   0   0   2   2   2   0   2   2   0   0   0   0   2   0   0   2   0   2   0   2   0   2   2   0   2   2   0   0   0   0   0   2   2   0   0   2   2   2   2   0   0   2   0   2   0   0   2   2   0   2   2   2   0   0   2   2   0   0   0   2   0   0   0   0   2   0   2   0   2   2   2   0   0   2   0   2   0   0   0   0   0   0   0   0   0   2   0   2   2   2   2   2   2   0   2   2   0   0   0   0   0   0   2   0   0   2   0   2   2   2   2   0   2   0   0   0   0   0   2   2   0   0   0   0   2   0   0   2   2   2   0   2   0   2   0   0   2   0   0   0   0   0   2   0   2   2   0   0   0   0   2   2   0   0   0   2   0   2   2   2   0   2   0   2   2   0   2   0   2   2   2   2   2   2
 MK-6-4                 2   2   0   0   2   2   0   0   0   2   2   0   0   2   0   2   0   2   0   0   0   0   2   0   2   2   0   0   2   2   2   2   2   2   0   0   0   0   2   0   0   2   0   2   0   0   0   2   2   0   2   2   0   0   0   2   0   0   2   0   0   2   2   2   2   0   2   2   0   2   0   0   2   2   0   2   2   2   0   0   2   2   0   0   2   2   0   0   0   2   2   0   2   0   2   2   2   0   0   2   2   2   0   0   2   2   0   0   2   2   0   2   0   2   2   2   2   2   2   0   0   2   0   2   0   0   0   0   2   0   0   2   0   2   2   2   2   2   2   0   0   0   0   0   2   2   2   0   0   0   2   0   0   2   2   2   0   2   0   2   0   0   2   0   0   0   0   0   2   0   2   2   0   0   0   0   0   2   0   0   0   0   0   0   2   2   0   2   0   2   2   0   0   0   2   2   2   2   2   2
 MK-6-5                 2   2   0   0   2   2   0   0   0   2   0   0   0   2   2   2   2   0   0   0   0   0   2   0   2   2   0   0   2   2   2   2   2   2   0   0   2   0   0   0   0   2   0   2   0   0   0   2   2   0   2   2   0   0   0   0   0   0   2   0   0   2   2   2   2   0   2   2   0   2   0   0   2   2   0   2   2   2   0   0   2   2   0   0   2   2   2   0   0   2   2   0   2   0   2   2   0   0   2   2   2   2   0   0   2   2   0   0   2   2   0   2   0   2   2   2   2   2   2   0   0   2   0   2   0   0   0   0   2   0   0   2   0   2   2   0   2   2   2   0   0   0   0   0   2   2   2   0   0   0   2   2   0   2   2   0   0   2   0   2   0   0   2   0   0   0   0   0   2   0   2   2   0   0   0   0   0   2   0   0   0   2   0   0   2   2   0   2   0   2   2   0   0   0   2   0   2   2   2   0
 MK-6-6                 2   2   0   2   2   2   0   0   0   0   0   0   0   2   2   2   2   0   0   0   0   0   2   0   2   2   0   0   2   2   2   0   2   2   0   0   2   0   0   0   0   2   0   2   0   0   0   2   2   0   2   2   0   0   0   0   0   0   2   0   0   2   0   2   2   0   2   2   0   2   0   0   2   2   0   2   2   2   2   0   2   2   0   0   2   2   2   0   0   2   2   0   2   0   2   2   0   2   2   2   2   2   0   2   2   2   2   0   2   2   0   2   0   2   2   2   2   2   2   0   0   2   0   0   0   0   0   0   2   0   0   2   0   2   2   0   2   2   2   2   0   0   0   0   2   2   2   0   0   0   2   2   0   2   2   2   0   2   0   2   0   0   2   0   0   0   0   0   2   0   2   2   0   0   2   0   0   0   0   0   0   2   0   0   2   2   2   2   0   2   0   0   0   0   2   0   2   2   2   0
 MK-6-7                 2   2   0   0   2   2   0   0   0   2   0   0   0   2   2   2   2   0   2   0   0   0   2   0   2   2   2   0   2   2   2   0   2   2   0   0   2   2   0   0   0   2   0   2   0   2   0   2   2   0   2   2   0   2   0   2   0   0   2   0   0   2   0   2   2   0   2   2   0   2   0   0   2   2   2   2   2   2   0   0   0   2   0   0   0   0   2   2   0   2   2   0   2   0   2   2   0   2   2   2   2   2   2   2   2   2   0   2   2   0   0   2   0   2   2   2   2   2   2   0   0   2   0   0   0   0   0   0   2   0   2   2   0   2   2   0   2   2   2   2   0   0   0   0   2   2   2   0   0   0   2   2   0   2   2   2   0   2   0   2   0   0   2   0   0   2   0   0   2   0   2   2   0   0   2   0   0   0   0   0   0   0   0   0   2   2   2   2   0   2   0   0   0   0   2   2   2   2   2   0
 MK-6-8                 2   2   2   0   2   2   0   0   0   2   0   0   0   2   2   2   2   0   2   0   2   0   2   0   2   0   2   0   2   2   2   0   2   2   0   0   2   2   2   0   0   2   0   2   0   2   0   2   2   0   2   2   0   2   0   2   0   2   0   0   2   2   0   2   2   0   2   2   0   2   0   0   2   2   2   0   2   2   0   0   0   2   2   0   0   0   0   2   0   0   2   0   2   0   2   2   0   2   2   2   2   2   2   2   2   2   0   2   2   0   0   2   0   0   0   0   2   2   2   0   0   2   0   0   0   0   0   0   2   0   2   2   0   0   2   0   2   2   0   2   0   0   0   0   2   2   2   0   0   2   2   2   0   2   2   2   0   2   0   2   0   0   2   0   0   2   0   0   2   0   0   2   0   2   2   0   0   0   0   0   0   0   0   0   2   2   2   2   0   2   0   0   0   0   2   2   0   2   2   0
 MK-6-9                 2   2   2   0   2   2   0   0   0   2   0   0   0   2   0   2   2   2   2   0   2   0   2   0   2   0   2   0   2   2   0   0   2   0   0   0   0   2   2   0   2   2   0   2   0   0   0   2   0   0   2   0   0   2   0   2   0   2   0   0   2   2   0   0   2   0   2   2   0   2   0   0   2   2   2   0   2   2   0   0   0   2   2   0   0   0   0   2   0   0   2   0   2   0   2   2   0   2   2   2   2   2   2   2   2   2   0   2   2   0   0   2   0   0   0   0   2   2   2   0   0   0   0   0   0   2   0   0   2   0   2   2   0   0   2   0   2   2   0   2   0   0   0   2   2   2   2   0   2   2   2   2   0   2   2   2   2   2   2   2   0   0   2   0   0   0   0   0   2   0   0   2   0   2   2   0   0   0   0   2   0   0   0   0   2   2   2   2   0   2   0   0   0   0   2   2   0   2   2   0
 MK-6-10                2   2   2   0   0   0   0   0   0   2   0   0   2   2   0   2   0   2   2   0   2   0   2   0   2   0   2   0   2   2   0   0   2   0   0   0   0   2   0   2   2   2   0   2   0   0   0   2   0   2   2   0   0   2   0   2   2   2   0   0   0   2   0   0   2   0   2   2   0   2   0   0   2   0   2   0   2   2   0   2   0   2   2   0   0   0   0   2   0   0   2   0   2   0   2   2   0   2   2   2   2   0   2   2   2   2   0   2   0   0   2   2   0   0   0   0   2   2   2   0   0   0   0   0   0   0   0   0   0   0   2   2   2   0   2   0   2   2   0   2   0   0   2   2   2   2   2   0   2   2   2   2   0   2   2   2   2   2   2   2   0   0   2   0   0   0   0   0   2   0   0   2   0   2   2   0   0   0   0   2   0   2   0   0   2   0   2   2   0   2   2   0   0   0   2   0   0   2   2   0
 MK-6-11                2   2   2   0   0   0   0   0   0   2   0   0   0   2   0   2   0   2   2   0   2   0   2   0   2   0   2   0   0   2   0   2   2   0   0   0   0   2   0   2   2   2   0   2   0   0   0   2   2   2   2   0   0   2   0   2   2   2   0   0   0   2   0   0   2   0   2   2   0   2   0   2   2   0   2   0   2   2   0   2   0   2   0   0   0   0   2   2   0   0   2   0   2   0   2   2   0   2   2   2   2   0   2   2   2   2   0   2   0   0   2   0   0   0   2   0   2   2   2   0   0   0   0   0   0   0   0   0   0   0   2   2   2   2   2   0   2   2   0   2   0   0   2   2   2   2   2   0   2   2   2   2   0   2   0   2   2   0   2   2   0   0   2   0   0   0   0   0   2   0   0   0   0   2   2   0   0   2   0   2   2   0   0   0   2   0   2   2   0   2   2   0   2   0   2   0   0   2   2   0
 MK-6-12                2   2   2   0   0   0   0   0   2   2   0   0   0   2   0   2   0   2   2   0   2   0   0   0   2   2   2   0   0   2   0   2   2   0   0   0   0   2   0   2   2   2   0   2   0   0   0   2   2   2   2   0   0   2   0   2   2   2   2   0   0   2   0   0   2   0   2   2   0   2   0   2   2   2   2   0   2   2   0   0   0   2   0   0   2   0   2   2   0   0   2   0   0   0   2   2   0   2   2   2   2   0   0   0   2   2   0   2   0   0   2   0   0   0   2   0   2   2   2   0   0   0   2   0   0   0   0   0   0   0   2   2   2   2   2   0   2   2   0   2   0   0   2   2   2   2   2   2   2   2   2   2   2   2   0   2   2   0   2   0   0   0   2   0   0   0   0   0   2   0   0   0   0   2   2   0   0   2   0   2   2   0   0   0   2   0   2   2   0   2   2   0   0   0   2   0   0   2   2   0
 MK-6-13                2   2   2   0   2   0   0   0   0   2   2   0   0   2   0   2   0   2   2   0   2   0   0   0   0   2   2   0   0   2   0   2   2   0   0   0   0   2   0   2   2   2   0   2   0   0   0   0   2   2   2   0   0   2   0   2   2   2   0   0   0   2   0   0   2   0   2   2   0   2   0   2   2   2   2   0   2   2   0   0   0   2   2   0   2   0   2   2   0   0   2   0   0   0   2   2   0   2   2   2   2   0   0   0   2   2   0   0   0   2   2   0   0   0   2   0   2   2   2   0   0   0   0   0   0   0   0   0   0   0   2   2   2   2   2   0   2   0   0   2   0   0   2   2   2   2   2   2   2   2   2   2   2   2   2   2   2   0   2   0   0   0   2   0   0   2   2   0   2   0   0   0   0   2   2   0   0   2   0   2   2   0   0   0   2   0   2   2   0   2   2   0   0   0   2   0   0   2   2   0
 MK-6-14                2   2   2   0   2   0   0   0   0   2   2   0   0   2   0   2   0   2   2   0   2   0   0   0   0   2   0   0   0   2   0   2   2   0   0   0   0   2   0   2   0   2   0   2   0   0   0   0   2   2   2   0   0   2   2   2   2   2   0   0   0   2   0   0   2   0   0   2   0   2   0   2   2   2   2   0   2   2   0   0   0   2   2   0   0   0   2   2   0   0   2   0   0   0   2   2   0   2   2   2   2   0   2   0   2   2   0   0   0   2   2   0   0   0   2   0   0   2   2   0   0   0   0   0   0   0   0   0   0   0   2   2   2   2   0   0   2   0   0   2   0   0   2   2   2   0   0   2   2   2   2   2   2   2   2   2   2   0   2   0   0   0   2   0   0   2   2   0   2   0   0   0   0   2   2   0   0   2   0   2   2   2   0   0   2   0   2   2   0   2   2   0   0   0   2   0   0   2   2   0
 MK-6-15                2   2   2   0   0   2   2   0   0   0   0   0   0   2   0   2   0   2   2   0   2   0   0   0   0   2   0   0   0   2   0   2   2   0   0   0   0   2   0   2   0   2   0   2   0   0   0   0   2   0   2   0   0   2   2   2   2   2   0   0   0   2   0   2   2   0   0   2   0   2   0   2   2   2   2   0   2   2   0   0   0   2   2   2   0   0   2   0   0   0   2   0   0   0   2   2   0   2   2   2   2   0   2   0   2   2   0   0   0   0   2   0   2   0   2   0   0   2   2   0   0   0   0   0   0   0   0   0   0   0   2   2   2   2   0   0   2   0   0   2   0   0   2   2   0   0   0   2   2   2   2   2   0   2   2   2   2   0   2   0   0   0   2   0   0   2   2   0   2   0   0   0   0   2   2   0   0   2   0   2   2   2   0   2   2   0   2   2   0   2   2   0   0   0   2   0   0   0   2   2
 MK-6-16                2   2   2   0   0   2   2   0   0   0   0   0   0   2   2   2   0   0   2   0   2   0   0   0   0   0   0   0   0   2   0   2   2   0   0   0   0   2   0   2   0   0   0   2   0   0   0   0   2   0   2   0   2   2   2   0   2   2   0   0   0   0   2   2   2   0   0   0   2   2   0   2   2   2   2   0   2   2   0   0   0   2   2   2   0   0   2   0   2   0   2   0   0   0   0   2   0   2   2   2   2   0   2   0   2   2   0   0   0   0   2   0   2   0   2   0   0   2   2   0   0   0   2   0   0   0   0   0   0   0   2   2   2   2   0   0   2   0   0   2   0   2   2   2   2   0   0   2   2   0   0   2   0   2   2   2   2   0   2   0   0   0   2   0   0   2   2   0   2   2   0   0   0   2   2   0   0   2   0   2   2   2   0   2   2   0   0   2   0   2   2   2   0   0   2   0   0   0   2   2
 
!****************************************** Phenotypic Data **********************************************************
!-100.0 is resevred for missing phenotype
SimulatedTrait1        10.7016   12.4239    9.0041    9.7965   11.4365   10.2759   10.0353   10.7708    9.7379   11.0106   11.1821    9.3224    9.3741    8.2116   10.2465   11.0351    8.8068    9.4466   10.2740    9.3012   12.0763    9.3045    9.8687    9.3688    9.0805    9.3510   10.7820   10.0647   10.5907    9.2632   10.9892    9.3852   11.4110   10.4258   10.5554   10.6093    7.6075    8.7560    7.9369   12.7082   12.7418    9.2960    9.8717    9.1778   10.2488   10.3042   12.3300   11.6081   10.9328    9.8082   11.9673    8.6087    9.4375    7.9496   11.2907    8.1626    7.9847    9.9881    9.0059    9.1741   11.6133    9.8498   12.6612   10.8119    9.3070    9.4040    9.0126   10.9189   10.5317    9.8335    9.2430   11.6596   13.0610    8.8849    9.6545    9.3454   11.4368   10.1612    9.4891    8.4834   11.6304   11.2327    9.3572   10.0520    8.8739   11.7315    7.7292    8.2336   10.0570    9.1858   10.1515    7.8552   11.6276    9.1831   10.3158    8.8492   10.4831   10.7139    8.5735    7.4577   10.8985    9.0163   10.8884    9.2044    6.4531   10.0927   10.2064    9.4461    7.6359   10.6365    8.1176   10.0200   12.2362   11.2223   11.8312   12.4805   10.2541    7.5228   11.1963    8.2949    8.9956    9.6471   11.3805   11.8911    9.3809   11.3635   11.7511   10.1682    8.5647   10.9891   11.8054    9.6474   10.9373    6.5581   11.6097   10.5001   10.5058    9.3767   11.1363    8.8336   10.9544   10.4806   10.3323   11.8899   13.0273    6.2590   11.2204    9.0006   11.3783   11.3609    9.2816    9.8133   10.0994    8.4983    9.7904    9.4792   10.2789    9.4914    8.0907    9.4805   10.7728   10.7683   10.3096    9.8549    9.0627   10.9542    9.1649    7.7136   10.4363   11.3421   11.8851    7.9256   12.4756    9.4013   11.5617   11.6560    9.6402    7.8472   10.1360   11.0163   10.6450    9.7984    9.4468    8.1347   10.7202   11.3428    6.9290    8.4971    9.9624    9.0884    8.4683    7.9624    9.5350    9.0780    9.3527    7.8623    7.7147    9.8304   11.6237   10.6188
SimulatedTrait2        14.2982   15.2990   14.5252   16.5520   16.6484   16.5692   15.5485   16.7541   14.6780   15.1752   15.1083   13.7387   15.8810   12.9113   17.5151   14.6699   16.4502   14.6104   12.5025   12.7633   16.5981   16.3655   16.2051   18.4793   16.4809   16.1471   15.1127   16.2209   15.2965   17.8868   13.7584   13.6741   16.2203   15.5251   14.1278   13.3655   13.3947   15.8324   12.2923   16.8522   16.0135   15.2902   16.2579   13.7895   15.2603   16.7850   15.6534   14.2463   12.5057   16.3827   13.6349   13.4364   15.0364   14.4457   16.0913   12.6165   13.6560   17.3801   14.5680   15.3033   13.1020   18.6714   13.9474   13.3712   16.7052   15.8689   12.5472   14.3411   14.6869   13.0837   14.6907   15.1652   14.7395   14.8990   15.9329   14.7173   16.2349   15.9318   15.9810   15.0177   14.9793   15.5944   15.7933   13.5422   14.9226   13.1709   15.1401   13.6388   15.3199   15.8250   15.4254   14.7457   13.5097   15.0806   13.4183   15.5638   14.7099   14.9191   15.5053   15.5033   15.2176   13.9370   16.6046   14.5440   15.0407   13.6289   12.4913   13.2720   14.4085   16.5239   15.4799   15.9463   14.5727   16.2868   13.9137   14.9266   15.3277   13.0550   15.9261   14.3380   13.3435   16.7357   14.9973   15.0844   14.1533   16.2728   13.5811   13.9355   12.6433   17.0207   14.5638   13.6709   15.6465   15.4152   14.1314   14.4413   15.0135   14.5149   12.9341   13.9005   19.9202   15.4361   13.0030   16.6525   14.2385   14.9764   15.2114   14.2416   15.8431   16.0915   14.6072   14.9348   14.0411   14.8029   15.0224   13.9026   16.0168   16.8743   13.5644   14.1931   15.8497   17.3727   16.5567   15.3810   12.7863   13.5064   16.3492   14.6641   14.3284   17.1717   15.7751   12.9568   15.1202   15.1659   12.6151   14.7326   14.7383   13.2650   16.8421   16.1445   14.7505   12.7464   16.8465   15.3308   15.4407   14.7106   10.9866   17.7069   13.8900   13.4587   15.9726   14.6427   14.5242   14.5427   14.6924   13.7906   16.7416   17.5776   13.4380   16.8897
 
