# Supplementary material for: Inclusive Composite Interval Mapping of QTL by Environment Interactions in Biparental Populations
Source: PLoS One. 2015 Jul 10;10(7):e0132414. doi: 10.1371/journal.pone.0132414 (PMC4498613; doi:10.1371/journal.pone.0132414)
Supplement: S3 File — (ZIP) [file pone.0132414.s003.zip › Simulation for unliked model/Simulated popualtions/run_00058.met]

!**********************Note: lines staring with "!" are remarks and will be ignored in the program********************
!*********************************General Information**********************************
!Assuming F1 = P1 x P2, populations available in QTL IciMapping are: 
!  1, P1BC1F1 = P1 x F1, the first backcrossing where P1 is used as the recurrent parent;
!  2, P2BC1F1 = P2 x F1, the first backcrossing where P2 is used as the recurrent parent;
!  3, F1DH, F1-derived doubled haploids; 
!  4, RIL or F1RIL, recombination inbred lines through the repeated selfing of F1;
!  5, P1BC1RIL, recombination inbred lines through the repeated selfing of P1BC1F1;
!  6, P2BC1RIL, recombination inbred lines through the repeated selfing of P2BC1F1;
!  7, F2, the selfing generation of F1;
!  8, F3, the selfing generation of F2;
!  9, P1BC2F1, the second backcrossing where P1 is used as the recurrent parent; 
! 10, P2BC2F1, the second backcrossing where P2 is used as the recurrent parent;
! 11, P1BC2RIL, recombination inred lines through the repeated selfing of P1BC2F1; 
! 12, P2BC2RIL, recombination inred lines through the repeated selfing of P2BC2F1; 
! 13, P1BC1F2, the selfing generation of P1BC1F1; 
! 14, P2BC1F2, the selfing generation of P2BC1F1; 
! 15, P1BC2F2, the selfing generation of P1BC2F1; 
! 16, P2BC2F2, the selfing generation of P2BC2F1; 
! 17, P1BC1DH, P1BC1F1-derived doubled haploids; 
! 18, P2BC1DH, P2BC1F1-derived doubled haploids; 
! 19, P1BC2DH, P1BC2F1-derived doubled haploids; 
! 20, P2BC2DH, P2BC2F1-derived doubled haploids; 
   3      !Mapping Population (see remarks above)
   2      !Mapping Function (1 for Kosambi; 2 for Haldane; 3 for Morgan)
   2      !Marker Space Type (1 for intervals; 2 for positions)
   1      !Marker Space Unit(1 for centiMorgans; 2 for Morgan)
   6      !Number of Chromosomes (or Linkage Groups)
 200      !Size of the mapping population
   2      !Number of environments
 
!***************************************** Chromosomes and Linkage Maps **********************************************
!Chromosome                 NumMarkers
-CH1                        16
-CH2                        16
-CH3                        16
-CH4                        16
-CH5                        16
-CH6                        16
!Linkage map (Marker name followed by position or the interval length)
 MK-1-1                1     0.000
 MK-1-2                1    10.000
 MK-1-3                1    20.000
 MK-1-4                1    30.000
 MK-1-5                1    40.000
 MK-1-6                1    50.000
 MK-1-7                1    60.000
 MK-1-8                1    70.000
 MK-1-9                1    80.000
 MK-1-10               1    90.000
 MK-1-11               1   100.000
 MK-1-12               1   110.000
 MK-1-13               1   120.000
 MK-1-14               1   130.000
 MK-1-15               1   140.000
 MK-1-16               1   150.000
 MK-2-1                2     0.000
 MK-2-2                2    10.000
 MK-2-3                2    20.000
 MK-2-4                2    30.000
 MK-2-5                2    40.000
 MK-2-6                2    50.000
 MK-2-7                2    60.000
 MK-2-8                2    70.000
 MK-2-9                2    80.000
 MK-2-10               2    90.000
 MK-2-11               2   100.000
 MK-2-12               2   110.000
 MK-2-13               2   120.000
 MK-2-14               2   130.000
 MK-2-15               2   140.000
 MK-2-16               2   150.000
 MK-3-1                3     0.000
 MK-3-2                3    10.000
 MK-3-3                3    20.000
 MK-3-4                3    30.000
 MK-3-5                3    40.000
 MK-3-6                3    50.000
 MK-3-7                3    60.000
 MK-3-8                3    70.000
 MK-3-9                3    80.000
 MK-3-10               3    90.000
 MK-3-11               3   100.000
 MK-3-12               3   110.000
 MK-3-13               3   120.000
 MK-3-14               3   130.000
 MK-3-15               3   140.000
 MK-3-16               3   150.000
 MK-4-1                4     0.000
 MK-4-2                4    10.000
 MK-4-3                4    20.000
 MK-4-4                4    30.000
 MK-4-5                4    40.000
 MK-4-6                4    50.000
 MK-4-7                4    60.000
 MK-4-8                4    70.000
 MK-4-9                4    80.000
 MK-4-10               4    90.000
 MK-4-11               4   100.000
 MK-4-12               4   110.000
 MK-4-13               4   120.000
 MK-4-14               4   130.000
 MK-4-15               4   140.000
 MK-4-16               4   150.000
 MK-5-1                5     0.000
 MK-5-2                5    10.000
 MK-5-3                5    20.000
 MK-5-4                5    30.000
 MK-5-5                5    40.000
 MK-5-6                5    50.000
 MK-5-7                5    60.000
 MK-5-8                5    70.000
 MK-5-9                5    80.000
 MK-5-10               5    90.000
 MK-5-11               5   100.000
 MK-5-12               5   110.000
 MK-5-13               5   120.000
 MK-5-14               5   130.000
 MK-5-15               5   140.000
 MK-5-16               5   150.000
 MK-6-1                6     0.000
 MK-6-2                6    10.000
 MK-6-3                6    20.000
 MK-6-4                6    30.000
 MK-6-5                6    40.000
 MK-6-6                6    50.000
 MK-6-7                6    60.000
 MK-6-8                6    70.000
 MK-6-9                6    80.000
 MK-6-10               6    90.000
 MK-6-11               6   100.000
 MK-6-12               6   110.000
 MK-6-13               6   120.000
 MK-6-14               6   130.000
 MK-6-15               6   140.000
 MK-6-16               6   150.000
!*********************************** Marker Types ********************************************************************
!Co-dominant marker: When heterozygote F1 is present, P1 is coded as 2, F1 is coded as 1, and P2 is coded as 0; Otherwise, P1 is coded as 2, and P2 is coded as 0. 
!Dominant marker: When heterozygote F1 is present, P1 and F1 are coded as 12, and P2 is coded as 0; Otherwise, P1 is coded as 2, and P2 is coded as 0.  
!Recessive markers: When heterozygote F1 is present, P1 is coded as 2, and F1 and P2 are coded as 10; Otherwise, P1 is coded as 2, and P2 is coded as 0. 
!Missing marker is coded as -1. 
 MK-1-1                 2   2   2   2   0   0   0   2   0   2   2   0   2   0   2   0   0   0   0   0   2   2   0   2   2   2   2   2   2   2   2   0   0   2   0   0   0   0   0   2   0   0   2   0   0   0   0   0   0   0   2   2   0   0   0   0   0   2   2   2   0   0   2   0   0   0   0   0   0   0   2   2   0   0   2   2   2   2   0   2   2   2   0   0   2   0   2   2   2   0   0   0   2   0   0   0   0   0   0   2   2   0   2   2   0   2   0   2   2   2   0   0   2   2   2   0   0   2   0   0   2   0   2   0   0   0   0   2   0   0   0   2   0   2   0   0   0   2   2   0   0   0   2   2   0   2   0   2   0   2   2   2   0   0   0   2   2   2   2   0   2   2   2   0   0   0   0   2   2   2   0   2   2   2   2   0   2   0   0   2   2   0   0   2   2   0   0   0   2   2   0   2   2   0   0   2   2   0   2   2
 MK-1-2                 2   2   2   2   0   0   0   2   0   2   2   0   2   0   2   0   0   0   0   0   2   2   2   2   0   2   2   2   0   2   2   0   0   2   2   0   0   0   0   2   0   0   2   0   0   0   0   0   0   2   2   2   0   0   0   0   0   2   2   2   0   0   2   0   0   0   0   2   0   0   2   2   0   0   2   2   2   2   0   2   2   2   0   0   2   0   2   2   2   2   0   0   0   0   0   0   2   0   0   2   2   0   2   2   0   2   0   0   2   2   0   0   2   2   2   0   0   2   0   0   2   0   0   0   0   0   2   2   0   0   2   2   2   2   0   0   0   2   0   0   0   2   2   2   2   2   0   0   2   2   0   0   0   2   0   2   2   2   2   0   2   2   2   0   0   0   0   2   2   2   0   2   2   2   2   0   2   0   0   2   2   0   0   0   2   0   2   2   0   2   0   2   0   0   2   2   2   0   2   2
 MK-1-3                 2   2   2   2   0   0   0   2   0   2   2   2   2   0   2   0   0   2   2   0   2   2   2   2   0   2   2   0   0   2   2   0   0   2   2   0   0   0   0   2   0   0   2   0   2   2   0   0   0   2   2   0   0   0   0   2   0   2   2   2   0   0   2   0   0   0   0   2   0   0   2   2   0   0   2   2   2   0   0   2   2   2   0   0   2   0   2   2   2   2   0   0   2   0   0   0   2   0   0   2   0   0   2   2   0   2   0   0   2   0   0   0   2   2   2   0   0   0   0   0   2   0   0   0   0   0   2   2   2   2   2   2   2   2   0   0   0   2   2   0   0   2   2   2   0   0   2   0   2   2   0   2   0   2   0   2   2   2   0   0   2   2   0   0   0   0   0   2   2   2   0   2   2   2   2   0   2   2   0   2   2   0   2   2   2   0   2   2   0   2   0   2   0   0   2   2   2   0   2   0
 MK-1-4                 2   2   2   2   0   0   0   2   0   0   2   2   2   0   2   0   0   2   2   0   2   2   2   2   0   2   2   2   0   2   2   0   0   2   2   0   2   0   0   2   0   0   2   0   2   2   2   0   0   2   2   0   0   0   0   2   0   2   2   2   0   0   2   0   0   0   0   0   0   0   2   2   0   2   2   2   2   0   0   2   2   0   2   0   2   2   2   2   0   2   0   0   2   0   0   0   2   0   2   2   0   0   2   2   2   2   0   0   0   0   0   0   2   2   2   0   0   0   0   0   0   0   0   0   0   0   0   2   2   2   2   0   2   0   0   0   0   2   2   0   0   2   2   2   0   0   2   0   2   2   0   2   0   2   0   0   0   2   0   2   2   2   0   0   0   0   0   2   2   0   0   2   2   2   2   0   2   2   0   2   2   0   2   2   2   0   2   2   0   2   0   2   0   0   2   2   2   0   2   0
 MK-1-5                 0   2   2   2   0   0   0   0   0   0   2   2   2   0   2   0   0   2   2   0   2   2   2   2   0   2   2   2   0   0   2   0   0   2   2   0   2   0   0   2   0   0   2   0   2   2   2   0   0   2   2   0   0   0   0   2   0   2   2   2   0   0   2   0   0   0   0   0   0   0   2   2   2   2   2   2   2   0   0   2   2   0   2   0   2   2   2   2   0   0   2   0   2   0   0   0   0   0   2   2   0   0   0   2   2   2   0   0   0   0   0   0   2   2   2   0   0   0   0   0   0   0   2   0   0   2   0   2   2   2   2   0   2   0   0   0   0   2   2   2   0   2   2   2   2   0   0   0   2   2   2   2   0   2   0   2   0   2   0   2   2   0   0   2   0   0   0   2   2   0   0   2   2   2   2   0   2   2   0   2   0   2   2   2   2   0   2   2   0   0   0   0   0   0   2   2   2   0   2   0
 MK-1-6                 0   2   2   2   0   0   2   0   0   0   2   2   2   0   2   0   0   2   2   0   2   2   2   0   0   2   0   2   0   0   2   0   2   2   2   0   2   0   0   2   0   0   2   0   0   2   2   0   0   2   0   2   0   0   0   2   0   2   2   2   0   0   2   0   0   0   0   0   0   0   0   2   2   2   2   2   2   0   0   2   2   0   2   0   2   2   2   2   2   0   2   0   2   0   0   0   0   0   2   2   0   0   0   2   2   2   0   0   0   0   0   0   0   2   0   0   0   0   0   0   0   0   2   0   0   2   0   2   2   2   2   0   2   0   0   0   0   2   2   2   0   2   2   2   2   0   0   0   0   2   2   2   0   2   0   2   0   2   0   2   2   2   0   2   0   0   0   2   2   0   2   2   2   0   2   0   2   2   2   2   0   2   2   0   2   2   2   2   0   0   2   0   0   0   2   2   2   0   2   0
 MK-1-7                 0   2   2   2   0   0   2   0   0   0   2   0   2   0   2   0   0   2   2   2   2   2   2   2   0   2   0   2   0   0   2   2   2   2   2   0   2   0   0   2   0   0   2   0   0   2   2   0   0   2   0   2   0   0   0   2   0   2   2   2   0   2   0   0   0   0   0   0   0   0   2   2   2   2   2   2   2   0   0   2   2   0   2   0   2   0   2   2   2   0   2   0   2   0   2   0   0   0   0   2   0   0   0   2   2   2   0   0   0   0   0   0   0   2   2   0   2   0   2   0   0   0   2   0   0   2   0   2   2   2   2   0   2   0   0   0   0   2   2   2   0   2   2   2   2   0   0   2   0   2   2   2   0   2   0   2   2   2   0   2   0   2   0   2   0   0   0   0   2   0   2   2   2   0   2   0   2   2   0   2   0   2   2   0   2   2   2   2   0   0   0   0   0   0   2   2   2   0   2   0
 MK-1-8                 0   2   2   2   0   0   0   0   0   0   2   0   2   0   2   0   0   0   2   2   2   2   2   2   0   2   2   2   0   0   2   2   2   0   2   0   2   0   0   2   2   0   2   0   0   2   2   2   0   2   0   2   0   0   0   2   0   2   2   0   0   2   0   0   0   0   0   0   0   0   2   2   0   2   2   2   2   0   0   2   2   0   2   0   2   0   2   2   2   0   2   0   2   0   2   0   0   0   0   2   0   0   0   2   2   2   0   0   0   0   0   0   2   2   2   0   2   0   2   0   0   0   2   0   0   2   0   2   2   2   2   0   2   0   0   0   0   2   2   2   0   2   2   2   2   0   0   2   0   2   2   2   0   2   0   2   2   2   0   2   0   0   0   2   2   0   0   0   2   0   2   2   2   0   2   0   2   2   0   2   2   2   2   0   2   2   2   0   2   0   0   0   0   0   2   2   2   0   2   0
 MK-1-9                 0   2   2   2   0   0   0   0   0   0   2   0   2   2   2   0   0   0   2   2   2   2   0   2   0   2   2   2   0   0   2   2   2   0   2   0   2   0   0   2   0   0   2   0   0   0   2   2   0   2   0   2   0   0   0   2   0   2   2   0   0   2   0   0   0   0   2   2   0   0   2   2   0   2   2   2   2   0   0   2   2   0   2   0   2   0   2   2   2   0   2   0   2   0   2   0   0   0   0   2   0   2   0   2   2   2   0   0   2   0   0   0   2   0   2   0   2   0   2   0   0   0   2   0   0   2   0   0   2   2   2   0   2   0   0   0   0   2   2   2   0   0   2   2   2   0   0   2   0   2   2   2   0   2   0   2   2   2   0   2   0   0   0   2   2   0   0   0   0   0   2   2   2   0   2   0   2   2   0   2   0   2   2   0   2   0   2   0   2   0   2   0   0   0   2   2   2   0   2   0
 MK-1-10                0   2   2   2   0   0   0   2   0   0   2   0   2   2   2   0   0   0   2   2   2   2   0   2   0   2   2   2   0   0   2   2   2   2   2   0   2   0   0   2   0   0   2   0   0   0   2   2   0   2   0   2   2   2   0   2   0   2   2   0   0   2   2   0   0   0   2   2   0   0   2   2   0   2   2   2   2   0   0   2   2   0   2   0   2   0   2   2   2   0   2   0   2   0   2   0   0   0   0   2   0   2   0   2   2   0   0   0   2   0   0   0   2   0   2   0   0   0   2   0   0   0   2   0   0   2   0   0   2   2   2   0   2   0   0   0   0   2   2   2   0   0   2   2   2   0   0   2   0   2   2   2   0   2   0   2   2   2   0   2   2   0   0   2   2   2   0   0   2   0   2   2   2   0   2   0   2   2   0   2   0   2   2   0   2   0   2   0   2   0   2   0   0   0   2   2   2   0   2   0
 MK-1-11                0   2   2   2   2   2   0   2   0   0   2   0   2   2   2   0   0   0   0   2   2   2   0   2   0   2   0   2   0   0   2   2   0   2   2   0   2   0   0   2   0   0   2   0   2   0   2   2   0   2   0   2   2   2   0   2   0   2   2   0   0   2   2   0   0   0   2   2   0   0   2   0   0   2   2   2   2   2   2   2   2   0   2   0   0   0   2   2   2   0   2   0   2   0   2   0   0   0   0   2   0   2   0   0   2   0   0   0   0   0   0   0   2   0   2   0   0   0   2   0   2   0   2   0   0   2   0   0   2   2   2   0   2   0   2   0   0   2   2   2   0   0   2   2   2   0   0   2   0   2   2   2   0   2   0   2   2   2   0   2   2   0   0   2   2   2   0   0   2   0   2   2   2   0   2   0   2   2   0   2   0   2   2   0   2   0   2   0   2   0   2   0   0   0   0   2   2   0   0   0
 MK-1-12                0   2   2   2   2   2   0   2   0   0   2   0   2   2   2   0   0   0   0   2   2   2   0   2   2   2   0   2   0   0   2   2   0   2   0   0   2   0   0   0   0   0   2   0   2   0   2   2   0   2   0   2   2   2   0   2   0   2   2   0   0   2   2   0   2   2   2   2   0   2   2   0   0   2   2   0   2   2   2   2   2   0   0   0   0   0   2   2   0   0   2   2   2   0   2   0   2   0   0   2   0   2   0   0   2   0   0   0   0   2   0   0   2   0   2   2   2   0   2   0   2   0   2   0   2   2   0   0   2   2   2   0   2   0   2   0   0   2   0   2   0   0   2   2   2   2   0   2   0   2   2   2   2   2   0   2   2   2   0   2   2   0   2   2   0   2   0   0   2   0   0   2   0   0   2   0   2   2   2   2   0   2   2   0   0   0   2   0   2   0   2   0   0   0   0   2   2   0   0   0
 MK-1-13                0   0   2   2   2   2   0   2   0   0   2   0   2   2   2   0   0   0   0   2   0   2   0   2   2   2   0   2   0   0   2   2   0   2   0   0   2   0   0   0   0   0   2   0   2   0   2   2   0   2   0   2   2   2   0   2   0   2   2   0   0   2   2   0   2   2   2   2   0   0   2   0   0   2   2   0   2   2   2   2   2   0   2   0   0   0   2   2   0   0   2   2   0   0   2   0   2   0   0   2   0   2   0   0   2   0   0   0   2   2   0   0   2   0   2   2   2   0   2   0   2   0   0   0   2   2   0   0   2   2   2   0   2   0   2   0   0   2   0   2   0   0   2   2   0   2   0   2   0   0   2   2   0   2   0   2   2   2   0   2   2   0   2   2   0   2   0   0   2   0   2   2   0   0   2   2   2   2   2   2   0   2   2   0   0   0   2   0   2   0   2   0   0   0   0   2   2   0   0   0
 MK-1-14                0   0   2   2   2   2   0   2   0   0   2   0   2   2   2   0   0   0   2   2   0   0   0   2   2   2   0   2   0   0   2   2   0   2   0   2   0   0   0   0   0   0   2   0   0   0   2   2   0   2   0   2   2   2   0   2   0   0   2   0   0   2   2   0   2   2   2   0   0   0   2   0   0   2   2   0   2   2   2   2   2   0   2   0   0   0   2   2   0   0   2   2   2   0   2   0   0   0   0   2   0   2   0   0   2   0   0   0   2   2   0   0   2   0   2   2   2   0   0   2   2   0   0   0   2   2   0   0   2   2   0   0   2   0   2   0   0   2   0   2   0   0   2   2   0   2   0   2   0   0   2   2   0   2   0   2   2   2   0   0   2   0   2   2   0   2   0   0   2   0   0   2   0   0   2   2   2   2   2   2   0   2   2   0   0   0   2   2   2   0   2   0   0   0   0   2   2   0   0   0
 MK-1-15                0   0   2   2   2   2   0   2   0   0   2   0   2   2   0   0   0   0   2   2   0   0   0   2   2   2   0   2   0   0   2   2   0   2   0   2   0   2   0   0   2   2   2   0   0   0   2   2   0   2   0   2   0   2   0   0   0   0   2   0   0   2   2   0   2   2   2   0   0   2   2   0   0   2   2   0   2   2   2   2   2   0   2   0   0   0   2   2   0   0   2   2   2   0   2   0   0   0   0   2   0   2   0   0   2   0   0   0   2   2   0   0   2   0   2   2   2   0   0   2   2   0   0   2   2   2   0   0   2   2   0   0   2   2   2   2   0   2   0   2   0   2   2   2   0   2   0   2   0   0   2   2   0   2   0   2   2   2   0   0   2   0   2   0   2   2   2   0   2   0   0   2   0   0   2   2   2   2   2   2   0   2   2   0   0   2   2   2   0   0   2   0   0   0   0   2   2   0   0   0
 MK-1-16                0   2   2   0   2   2   0   0   0   0   2   0   2   2   0   0   0   0   2   2   0   0   0   2   2   2   0   2   0   0   2   0   0   2   0   2   0   0   0   0   2   2   2   0   0   0   2   0   2   2   0   2   0   2   0   0   0   0   2   0   0   2   2   0   2   2   2   0   0   2   2   0   0   2   0   0   2   2   2   2   2   0   2   0   0   0   2   2   0   0   2   2   2   0   0   0   2   0   0   2   0   2   0   2   2   0   0   0   2   2   0   0   2   0   2   2   2   0   0   2   2   0   0   0   2   2   0   0   0   2   0   0   2   2   2   0   0   2   0   2   0   2   2   2   0   2   0   2   0   0   2   2   0   2   0   0   2   0   0   0   2   0   2   0   2   2   2   0   2   2   0   2   0   0   2   2   2   2   2   2   0   2   2   0   0   2   2   2   2   0   2   0   0   0   0   2   2   0   0   0
 MK-2-1                 0   0   0   2   2   2   0   0   2   0   0   0   0   2   0   0   2   2   0   0   2   0   0   0   0   0   2   2   0   0   0   0   2   0   0   2   2   2   2   2   0   0   2   0   0   2   2   0   2   0   0   0   0   2   2   2   0   0   2   2   0   2   0   0   2   2   0   2   2   0   0   2   2   2   2   0   0   0   2   2   2   0   2   2   2   2   0   2   0   0   2   2   2   2   2   2   0   2   0   2   2   0   2   0   0   0   2   2   2   0   0   2   0   2   2   2   2   2   2   2   0   0   2   2   0   2   2   2   0   0   0   2   2   2   0   0   2   2   2   2   2   2   0   2   0   2   2   2   2   0   2   0   0   0   2   2   0   0   0   2   0   2   2   2   2   0   0   0   0   2   2   0   2   0   2   0   2   0   2   0   2   0   2   2   0   0   0   2   0   0   2   2   0   0   2   0   2   0   2   0
 MK-2-2                 0   0   0   2   2   2   0   0   2   2   0   0   0   2   0   0   0   2   0   0   2   0   0   2   0   0   2   0   0   0   0   2   2   0   0   2   2   2   2   2   2   0   2   0   0   2   2   0   2   0   0   0   2   2   2   2   0   0   2   2   2   2   0   0   2   2   0   2   2   0   0   2   0   2   2   0   0   0   2   2   2   0   2   2   2   2   0   0   0   0   0   2   2   2   2   2   0   2   0   2   2   0   0   0   0   0   2   2   2   0   0   2   0   2   2   0   2   2   2   2   0   0   2   2   0   2   2   2   0   0   0   2   2   2   2   0   2   2   2   2   0   2   2   2   0   2   0   2   2   0   2   0   0   0   2   2   0   0   2   0   0   2   2   2   2   0   0   0   2   2   2   0   2   0   0   0   2   0   2   0   2   0   2   2   0   0   0   2   2   0   2   2   0   0   2   0   2   0   2   0
 MK-2-3                 0   0   0   2   2   2   0   0   2   2   0   0   0   2   0   2   0   2   0   0   2   0   0   0   0   0   2   0   0   0   0   2   2   0   0   2   2   2   2   2   2   0   2   0   0   2   2   0   2   0   2   0   2   2   2   2   0   2   2   2   0   2   0   0   2   2   0   2   2   0   0   2   0   2   2   0   0   0   2   2   2   0   2   2   2   2   0   0   2   0   0   2   2   2   2   2   0   2   2   2   0   2   0   0   0   0   2   2   2   0   0   0   0   0   2   0   2   2   2   2   0   0   0   2   0   2   2   2   0   0   0   2   2   2   2   0   0   2   2   2   0   2   2   2   0   2   0   2   2   0   2   0   0   0   2   2   0   0   2   0   0   0   2   2   2   2   0   0   2   0   2   0   2   0   0   0   2   0   2   0   2   0   2   2   0   0   0   2   2   0   2   0   0   0   2   0   2   2   2   0
 MK-2-4                 0   0   0   2   2   2   0   0   2   2   0   0   0   2   0   2   0   2   2   0   2   0   0   0   0   0   2   0   2   0   0   2   2   0   0   2   0   2   0   2   2   0   0   0   0   2   2   0   2   0   2   0   2   2   2   2   0   2   0   2   2   2   0   0   2   2   0   2   2   0   0   2   0   2   2   0   0   0   2   2   2   0   2   2   2   0   2   0   2   0   0   2   2   2   2   2   0   2   2   2   0   0   0   0   0   0   2   2   2   0   0   0   0   0   2   0   2   2   2   2   2   0   0   2   0   2   2   0   0   0   0   2   2   2   2   0   0   0   2   2   0   2   2   2   0   2   2   2   2   0   2   0   0   2   2   2   0   0   2   0   0   0   2   2   2   2   0   0   2   0   2   0   2   2   0   0   2   0   2   0   2   0   2   2   0   0   0   2   2   0   2   0   0   0   2   0   2   2   0   0
 MK-2-5                 0   0   0   2   0   2   0   0   2   2   0   0   0   2   0   2   0   2   2   0   2   0   0   0   0   0   2   0   2   0   0   2   2   0   0   0   0   2   0   2   2   2   0   0   0   2   2   0   0   0   2   0   2   2   2   2   0   2   0   2   2   2   0   0   2   2   0   2   2   0   0   2   2   2   2   2   0   0   2   0   2   0   2   2   2   0   2   0   2   2   0   2   2   2   2   2   2   2   2   2   0   0   0   0   0   0   2   0   2   0   0   0   0   0   0   2   2   0   0   2   2   0   0   2   0   2   2   0   0   0   0   2   2   2   0   0   0   2   2   2   0   2   2   2   0   2   2   2   2   0   2   0   0   2   2   2   2   0   2   0   0   0   2   2   2   2   2   0   2   0   2   0   2   2   2   0   2   0   2   0   2   0   2   2   0   2   0   2   2   0   2   0   0   0   2   0   2   2   0   0
 MK-2-6                 0   0   0   2   0   2   0   2   2   2   0   0   2   2   0   2   0   0   2   0   2   0   0   0   0   0   2   0   2   0   0   2   2   0   0   0   0   0   2   2   2   2   0   0   0   2   0   0   0   0   2   0   2   2   2   2   0   2   0   2   2   2   0   0   2   2   0   0   2   0   0   2   2   2   0   2   0   0   2   0   2   0   2   2   2   0   2   0   2   2   0   2   2   0   0   2   2   2   2   2   0   0   0   0   0   0   2   0   2   0   0   0   0   0   0   2   2   0   0   2   2   0   0   2   0   2   2   0   0   0   0   2   2   2   0   0   0   2   2   2   0   2   2   2   0   0   2   2   0   0   2   0   0   2   2   2   2   0   2   0   0   0   2   0   0   2   2   0   2   0   2   0   2   2   2   0   2   0   2   0   0   0   2   2   0   0   0   2   2   0   2   0   0   0   2   0   2   2   0   0
 MK-2-7                 0   0   0   2   0   2   0   2   2   2   0   0   0   2   0   2   0   0   0   0   0   0   0   0   0   0   2   0   2   0   0   2   2   0   0   0   0   0   2   2   2   2   0   0   0   2   0   0   0   0   2   2   2   2   2   2   0   0   0   2   2   2   0   0   2   2   0   0   2   0   2   2   0   2   0   2   2   0   2   2   2   0   2   2   2   0   2   0   2   2   0   2   2   0   0   2   2   2   2   2   0   0   2   0   0   0   2   0   2   0   0   0   0   0   0   2   2   0   0   2   2   0   0   2   0   0   2   0   2   0   2   2   2   0   0   0   0   2   0   2   0   2   2   2   0   0   2   2   0   0   2   0   0   0   2   0   2   2   0   0   0   0   2   0   0   2   2   0   2   2   2   0   2   2   2   0   2   0   2   0   0   0   0   2   0   0   0   2   2   0   2   0   0   0   2   2   0   2   0   2
 MK-2-8                 0   0   0   2   2   2   0   2   2   2   0   0   0   2   0   2   0   0   0   0   0   0   0   0   0   0   2   0   2   0   0   2   2   0   0   0   0   0   2   2   2   2   0   0   0   2   0   0   2   0   2   2   2   2   2   2   0   0   0   2   2   2   0   0   2   2   0   2   2   0   2   2   0   2   0   2   2   0   2   2   2   0   2   2   2   0   2   0   2   0   0   2   2   0   0   2   2   2   0   2   0   0   2   0   0   0   2   0   2   0   0   0   0   0   0   2   2   0   0   0   2   0   2   2   2   0   2   0   2   0   2   2   2   0   0   0   0   0   0   2   0   2   2   2   0   0   2   0   0   0   2   0   0   0   2   0   2   2   0   0   0   0   2   0   0   0   2   0   2   2   2   0   2   0   2   0   2   0   2   0   0   0   0   2   0   0   0   2   2   0   2   2   0   2   2   2   2   2   0   2
 MK-2-9                 0   0   0   2   2   2   0   2   2   2   2   0   0   2   0   2   0   0   0   0   0   0   0   2   0   2   2   0   2   0   0   2   2   2   0   0   0   0   2   2   2   2   0   0   2   2   2   0   2   0   2   2   2   2   0   2   0   0   0   2   0   2   0   0   2   2   0   0   2   0   2   2   0   2   0   2   2   0   0   2   2   0   0   2   2   0   2   0   2   2   0   2   2   0   0   2   0   2   0   2   0   0   2   0   0   0   2   0   2   0   0   0   0   0   0   2   2   0   0   0   2   0   2   2   2   0   2   0   2   0   2   2   2   0   0   0   0   0   0   2   0   2   2   2   0   0   2   0   0   0   2   0   0   0   2   0   2   2   0   0   0   0   2   0   0   0   2   0   2   2   2   0   2   0   2   0   2   0   2   0   2   0   0   2   0   0   0   0   2   0   2   2   0   2   0   2   2   2   0   2
 MK-2-10                0   0   0   2   0   2   0   2   2   2   2   0   0   2   0   0   0   2   0   0   0   0   0   2   0   2   2   2   2   0   0   2   2   2   0   0   2   0   2   2   2   2   0   0   2   2   2   0   2   0   2   2   2   2   0   2   0   0   0   2   0   2   0   0   2   2   0   0   2   0   2   2   0   2   0   2   2   0   0   2   2   0   2   2   2   2   2   0   2   2   0   0   2   0   0   2   0   2   0   2   0   2   2   0   0   2   2   0   2   0   0   0   0   0   0   2   2   0   0   0   2   0   2   2   2   0   2   0   2   0   2   2   2   0   0   0   0   0   0   2   0   2   2   0   0   0   2   0   0   0   2   0   0   0   0   0   2   2   0   0   0   2   2   0   0   0   2   0   2   2   2   0   2   2   2   0   2   0   2   0   2   0   0   2   0   0   2   0   2   0   2   2   0   2   0   2   2   2   0   2
 MK-2-11                0   0   0   2   0   2   0   2   2   2   0   0   0   2   0   0   0   0   0   0   0   0   0   2   0   2   2   2   2   0   0   2   2   2   0   0   2   0   2   2   2   2   0   0   2   2   2   0   2   0   2   2   2   2   0   2   0   0   0   2   0   2   0   0   2   2   0   0   2   0   2   2   0   2   0   2   2   0   2   2   2   2   2   0   2   0   2   0   2   2   2   0   2   2   0   2   0   2   0   2   0   2   2   0   0   2   2   0   2   0   0   2   0   0   2   2   2   0   0   0   2   0   2   2   2   0   2   0   2   0   2   2   2   0   0   0   0   0   0   2   2   2   2   0   0   0   2   0   0   0   0   0   0   0   0   0   2   2   0   0   0   2   2   0   0   0   2   0   2   2   2   0   2   2   2   0   2   0   2   0   2   2   0   2   0   0   0   0   2   0   2   2   0   2   0   2   2   0   0   2
 MK-2-12                0   0   0   2   0   2   0   2   2   2   0   0   0   2   0   0   0   0   0   0   0   0   0   2   0   2   2   2   2   0   0   2   0   2   0   0   2   0   2   2   2   0   0   0   2   0   2   0   2   0   2   2   2   0   2   2   0   0   0   2   0   0   0   0   2   2   0   0   2   0   2   2   0   2   0   2   2   0   2   2   2   2   2   0   2   0   2   0   2   2   2   0   2   2   0   2   0   0   0   2   0   2   2   0   0   2   2   0   2   0   0   2   0   0   2   2   2   0   2   0   2   0   2   2   2   0   2   2   2   2   2   2   2   0   0   0   0   0   0   2   2   2   2   0   0   2   2   0   0   0   0   0   0   0   2   0   2   2   0   0   0   2   2   0   0   0   2   0   2   2   2   0   2   2   2   0   2   0   2   0   2   2   0   2   2   0   0   0   2   0   2   2   0   2   0   2   2   0   2   2
 MK-2-13                2   0   0   2   0   2   2   2   2   0   0   0   0   2   0   0   0   0   0   0   0   0   0   2   0   2   2   2   0   0   0   2   0   2   0   0   2   0   2   2   2   0   0   0   2   0   2   0   2   0   2   2   2   0   2   2   0   0   0   2   0   0   0   0   2   0   0   0   2   0   2   2   0   2   0   2   0   0   2   2   2   0   0   0   2   2   0   0   2   2   2   0   2   2   0   2   0   2   0   0   0   2   2   0   0   0   2   0   2   0   0   2   0   0   2   2   2   0   2   0   2   0   2   2   2   0   2   2   2   2   2   0   2   0   0   0   0   0   0   0   0   2   2   0   0   2   0   0   2   0   0   0   0   0   2   0   2   2   0   0   2   2   0   0   0   0   2   0   2   2   2   0   2   2   2   0   2   0   2   0   2   2   0   2   2   0   0   0   2   0   2   2   0   2   0   2   2   0   2   2
 MK-2-14                2   0   0   2   0   2   2   2   2   0   0   0   0   2   0   0   0   0   0   0   0   0   0   2   0   2   2   2   2   0   0   2   0   2   0   0   2   0   2   2   2   0   0   0   2   0   2   0   0   0   2   2   2   0   2   2   0   0   0   2   0   0   0   2   2   0   0   0   2   0   2   2   0   2   0   2   0   0   2   2   2   2   0   0   0   2   0   0   2   2   2   0   2   2   0   2   0   2   0   0   0   2   0   0   0   0   2   0   2   0   0   2   0   0   2   2   2   2   2   0   2   0   2   2   2   0   2   2   2   2   2   2   2   0   0   0   0   0   0   0   0   2   2   0   2   2   0   0   2   0   0   0   0   0   2   0   2   2   0   0   2   2   0   0   0   0   2   2   2   2   2   0   2   2   2   0   0   0   2   0   2   2   0   2   2   0   0   0   2   0   2   2   0   2   0   2   2   2   2   2
 MK-2-15                2   0   0   2   0   0   2   2   2   0   0   0   0   2   0   0   0   0   2   0   0   0   0   0   0   2   2   2   2   0   0   2   2   2   0   0   2   0   0   2   2   0   0   0   2   0   2   0   2   0   2   2   2   0   2   2   0   0   0   2   2   0   2   2   0   0   0   0   2   0   2   2   0   0   0   2   0   0   2   2   2   2   0   0   0   2   0   0   2   2   0   0   2   2   0   2   0   2   0   0   0   2   0   0   0   0   2   0   2   0   0   2   0   0   2   2   2   2   2   2   2   0   2   2   2   2   2   2   2   2   2   2   2   0   2   0   0   0   0   0   0   0   2   0   2   2   0   0   2   0   0   0   0   0   2   0   2   2   0   0   2   2   2   0   0   0   2   2   0   2   0   0   2   2   2   0   0   0   2   2   2   2   0   2   2   0   2   0   0   0   2   2   0   2   0   2   2   2   2   2
 MK-2-16                2   0   0   0   0   0   2   2   2   0   0   0   0   2   0   0   0   0   2   0   0   0   0   0   0   0   2   2   2   2   0   2   0   2   0   0   2   0   0   2   2   0   0   0   2   0   2   2   2   0   2   2   2   0   2   0   0   0   0   2   2   2   2   2   0   0   0   0   2   0   2   2   0   2   0   2   0   0   0   2   2   2   2   0   0   2   0   0   2   2   0   2   2   2   2   2   0   2   0   0   0   2   0   0   0   0   0   0   2   0   0   2   0   0   2   2   2   2   2   2   2   0   2   2   2   2   2   2   2   2   2   2   2   0   2   0   0   0   2   0   0   2   2   0   2   2   0   0   2   0   0   0   0   0   2   0   2   2   0   0   2   2   2   0   0   0   2   2   0   2   0   0   2   2   2   0   0   0   0   2   0   2   0   2   2   0   0   0   0   0   2   2   0   2   0   2   2   2   2   2
 MK-3-1                 0   0   0   0   2   0   0   0   0   0   0   0   0   2   0   0   0   2   2   0   2   0   0   0   2   0   0   0   0   0   2   0   2   0   2   0   0   2   0   2   2   0   0   0   0   0   0   0   2   0   0   2   2   0   0   0   2   0   0   2   0   0   0   2   0   0   0   2   0   2   0   2   2   0   0   0   0   2   2   2   0   2   2   0   2   2   0   2   2   2   0   2   2   2   2   2   0   0   2   2   2   0   0   0   0   0   0   0   0   0   2   0   2   2   2   2   2   2   2   2   0   0   2   0   2   2   0   0   0   0   0   2   2   0   0   0   0   2   2   0   2   2   2   0   2   2   0   2   0   0   2   0   2   0   0   0   2   0   0   0   0   2   0   2   0   0   2   0   0   2   2   2   0   2   0   0   2   0   0   2   0   2   2   2   0   2   2   0   2   0   2   0   0   0   0   0   0   0   0   2
 MK-3-2                 0   0   0   0   0   0   0   0   0   0   0   0   2   2   0   0   0   2   2   0   2   2   0   0   2   0   0   0   0   0   2   0   2   0   2   0   0   2   0   2   2   2   0   0   0   0   0   0   2   0   0   2   2   0   0   2   2   0   0   2   0   0   0   2   0   2   0   2   0   2   0   2   2   0   2   2   0   2   2   2   0   2   2   0   2   2   0   2   2   2   0   0   2   2   2   0   0   0   2   2   2   0   2   2   0   0   0   0   0   0   2   0   0   2   2   2   0   2   2   2   0   0   2   2   2   2   0   0   0   0   0   2   2   0   0   0   0   0   2   0   2   2   2   0   2   2   0   2   0   2   0   0   2   0   2   0   2   0   0   0   0   2   2   2   0   0   2   0   0   2   2   2   0   2   0   0   2   0   0   2   0   2   2   2   0   2   2   0   2   0   2   2   0   0   0   0   0   0   0   2
 MK-3-3                 0   0   0   0   0   0   0   0   0   0   0   0   2   2   0   0   0   0   2   0   2   2   0   0   2   0   0   0   0   0   2   0   2   0   2   0   2   2   0   2   2   2   0   0   0   0   0   2   2   0   0   2   2   0   0   2   2   2   0   2   0   0   0   0   0   2   0   0   0   2   0   2   2   0   2   0   0   2   2   2   0   2   2   0   2   2   0   2   2   2   0   0   2   2   0   0   0   0   2   2   2   0   2   2   0   0   0   0   0   0   2   0   0   2   2   2   0   2   2   2   0   2   2   2   2   2   0   0   0   0   0   2   2   0   0   0   0   0   2   0   2   2   2   0   2   2   0   0   0   2   0   0   2   0   2   0   2   0   0   2   0   2   2   2   0   0   2   0   0   0   2   2   0   2   0   0   2   0   0   2   0   2   2   2   0   2   2   0   2   0   2   0   0   0   0   0   0   2   0   2
 MK-3-4                 0   0   0   2   0   0   0   0   0   2   0   2   2   2   0   0   0   0   2   0   0   2   0   2   2   0   0   0   0   0   2   0   2   2   2   0   2   2   0   2   2   2   0   0   0   0   0   2   2   0   0   2   2   0   0   2   2   2   0   2   0   0   0   2   0   2   0   0   0   2   0   2   2   0   2   0   0   2   2   2   0   2   2   0   2   2   0   2   2   2   0   0   2   2   0   0   0   0   2   2   2   0   2   2   0   0   0   0   2   0   2   0   2   2   2   2   0   2   2   2   0   2   0   2   2   2   0   0   0   0   2   2   2   0   0   0   0   0   2   0   2   2   2   0   2   2   0   0   2   0   0   0   2   0   2   0   2   0   0   2   0   0   2   2   0   0   2   0   0   0   2   2   0   2   0   0   0   0   0   2   0   2   2   2   0   2   2   0   2   0   2   0   0   0   0   0   0   2   0   2
 MK-3-5                 2   0   0   2   0   0   0   2   0   2   0   2   2   2   0   0   0   0   2   0   0   2   0   2   2   0   0   0   0   2   0   0   2   2   2   0   2   2   2   2   2   2   0   0   0   0   0   2   2   0   0   2   2   0   0   2   2   2   0   2   0   0   0   2   0   2   0   0   0   0   2   2   0   0   2   0   2   2   2   2   0   2   0   0   2   2   0   2   2   0   0   0   2   2   0   0   0   2   2   2   2   0   2   2   0   0   0   0   2   0   2   0   2   2   2   2   0   2   2   2   2   0   0   2   2   2   0   0   0   0   2   2   0   0   0   2   0   0   2   0   2   2   2   0   2   0   0   0   2   0   0   0   2   0   2   0   2   0   0   0   0   2   2   0   0   0   2   0   0   0   0   2   0   2   0   0   0   0   0   2   0   2   2   2   0   0   2   0   2   2   0   0   2   0   0   0   0   2   2   2
 MK-3-6                 2   0   0   2   0   0   0   2   0   2   2   2   2   2   0   0   0   0   2   0   0   2   0   2   2   2   0   0   0   2   2   0   2   2   0   0   2   2   2   2   0   0   0   0   0   0   0   2   2   0   0   2   2   0   2   0   2   2   0   2   0   0   0   2   2   2   0   0   0   0   2   2   0   0   2   0   2   2   0   2   0   2   0   0   2   2   0   2   2   0   0   0   2   2   0   0   0   2   2   2   2   0   2   0   0   0   0   0   2   0   2   0   2   2   2   0   0   2   2   2   2   0   2   2   2   2   0   2   0   0   2   0   0   0   0   2   0   0   2   0   2   2   2   0   2   0   0   0   2   0   2   0   2   0   2   0   2   0   0   0   0   0   0   0   0   0   2   0   0   0   0   2   0   2   0   0   0   0   0   0   0   2   2   2   0   0   2   0   0   2   0   2   2   0   0   0   0   2   2   2
 MK-3-7                 0   0   0   2   0   0   0   2   0   2   2   0   2   0   0   0   0   0   2   0   0   2   0   0   2   2   0   0   0   2   0   0   2   2   0   0   2   2   2   2   0   0   2   0   0   0   0   2   2   0   0   2   2   0   0   0   2   2   0   2   0   0   2   2   2   2   0   0   0   0   0   2   2   0   2   0   2   2   0   0   0   2   0   0   2   2   0   2   2   0   0   0   2   2   0   0   0   2   2   2   2   0   2   0   0   0   0   0   2   0   0   0   2   2   2   0   0   2   2   2   2   0   2   2   2   2   0   2   0   2   2   0   0   0   0   2   0   0   2   0   2   2   2   0   2   0   0   0   2   0   2   0   2   0   2   0   2   0   0   0   0   0   0   2   0   2   2   2   0   0   0   2   0   0   0   0   0   0   0   0   2   2   2   2   0   0   0   0   0   2   0   2   2   0   0   0   0   2   2   2
 MK-3-8                 0   0   0   0   0   0   0   0   0   2   2   0   2   0   0   0   0   0   2   2   2   2   0   0   2   2   0   2   0   2   0   0   2   2   0   0   2   2   0   2   0   0   2   0   0   0   0   2   2   0   2   2   2   0   0   0   2   2   0   2   0   0   2   2   2   2   0   0   0   0   0   2   2   2   0   0   2   2   0   0   0   2   0   0   0   0   2   2   0   0   0   0   2   2   0   0   0   2   2   2   2   0   2   0   0   0   2   0   2   0   2   0   2   2   2   0   2   2   2   2   2   0   2   2   2   2   0   0   0   2   2   0   0   0   2   0   0   0   2   0   2   2   2   0   2   0   0   2   2   0   2   0   2   0   2   0   2   0   0   0   0   0   0   2   0   2   2   2   0   0   0   2   0   0   0   0   0   0   2   0   2   2   0   2   0   0   0   0   0   2   2   2   0   0   0   0   0   2   2   2
 MK-3-9                 0   0   0   0   0   0   0   0   0   2   2   0   0   0   0   0   0   0   2   2   2   2   0   0   2   2   0   2   0   2   0   0   2   2   0   0   2   2   0   2   0   0   2   0   0   0   0   2   2   0   2   2   2   0   0   0   2   2   0   2   0   2   0   2   2   0   0   0   0   0   0   2   2   2   0   0   2   2   0   0   0   2   0   0   0   0   2   2   0   0   0   0   2   2   0   0   0   2   2   2   2   0   2   0   2   0   2   0   2   0   2   0   2   2   2   0   2   2   2   2   2   0   2   2   2   2   0   0   0   2   2   0   0   0   2   0   0   0   2   0   2   2   2   2   2   0   0   2   0   0   2   0   2   0   2   0   2   0   0   0   0   2   0   2   2   2   2   2   0   0   0   2   0   0   2   0   0   0   2   0   2   2   0   2   0   0   2   0   0   2   2   2   0   0   2   2   0   2   2   0
 MK-3-10                0   0   0   0   0   0   0   0   0   2   2   0   2   0   0   2   0   0   2   2   2   2   0   0   2   2   0   2   0   2   0   0   2   2   2   0   2   2   0   2   0   0   2   0   0   0   0   0   2   0   2   2   2   2   0   0   2   2   2   2   0   2   0   2   2   0   0   0   0   0   0   2   2   2   0   0   2   2   0   0   0   2   2   0   0   0   2   2   0   0   0   0   2   0   0   0   2   2   2   2   2   0   2   0   0   2   2   0   2   0   2   0   2   2   2   0   2   2   2   2   2   0   2   2   2   2   0   0   0   2   2   0   0   0   2   0   0   0   2   0   2   2   2   2   2   2   0   2   0   0   2   0   2   0   2   2   2   0   0   0   0   2   0   2   2   2   2   2   0   0   0   2   0   0   2   0   0   2   2   0   2   2   0   2   0   0   2   0   2   2   2   2   0   0   2   2   2   2   2   0
 MK-3-11                0   0   2   0   0   0   0   0   0   2   2   0   0   0   0   2   0   0   2   2   2   2   0   0   0   2   0   2   0   2   0   0   2   2   2   0   2   2   0   2   0   0   2   0   0   0   2   0   2   0   2   2   2   2   2   0   2   2   2   2   2   2   0   2   2   0   0   0   0   0   0   2   2   2   2   0   2   2   0   0   2   0   2   0   0   0   2   2   0   0   0   0   2   0   0   0   2   2   2   2   2   0   2   0   0   0   2   2   2   0   2   0   2   2   2   2   2   0   2   2   2   0   2   2   2   2   0   0   0   2   2   0   2   0   2   0   0   0   0   0   2   2   2   2   2   2   0   2   0   0   2   0   2   0   2   2   0   0   0   0   0   2   0   2   2   2   2   2   0   0   0   2   0   0   2   0   0   2   2   0   0   2   2   2   0   0   2   0   2   2   2   2   2   0   2   2   2   2   2   2
 MK-3-12                0   0   2   0   0   0   0   0   0   2   2   0   0   0   0   2   0   0   2   2   2   2   0   2   0   2   0   2   0   2   0   2   2   2   2   0   2   2   0   2   0   0   2   0   0   0   2   0   2   0   2   2   2   2   2   0   2   0   2   2   2   2   0   0   2   0   0   0   0   0   0   2   2   0   2   0   2   2   0   0   0   0   2   0   0   0   2   2   0   0   2   0   2   0   0   0   2   0   2   2   2   0   0   0   0   0   2   2   2   0   2   0   2   2   2   2   2   0   2   2   2   2   2   2   2   2   0   0   2   0   2   0   2   0   2   0   0   0   0   0   2   2   0   2   2   0   0   2   0   0   0   0   2   0   2   2   0   0   0   0   0   2   0   0   2   2   2   0   0   0   0   2   0   0   2   0   0   2   0   0   0   0   2   2   0   0   2   0   2   2   2   2   2   0   2   2   2   2   2   2
 MK-3-13                0   0   2   0   0   0   0   2   0   2   2   0   0   0   0   2   0   0   2   2   0   2   0   0   0   2   0   0   0   2   0   2   0   2   2   0   2   2   0   2   0   0   2   0   0   0   2   0   2   0   2   2   2   0   2   0   2   0   2   2   2   2   0   0   2   0   0   0   0   0   0   2   2   0   2   0   2   2   0   0   0   0   2   0   0   0   2   2   0   0   2   0   2   0   0   0   2   0   2   2   2   0   0   0   0   2   0   2   2   2   2   0   2   2   2   2   2   0   2   2   2   2   0   2   2   2   0   2   2   0   2   0   2   0   2   0   0   0   0   0   2   2   2   2   2   0   0   2   0   0   0   0   2   0   2   2   0   0   0   0   0   2   0   0   2   2   2   0   2   0   0   2   0   0   2   0   0   2   0   0   0   0   2   2   0   0   2   0   2   2   0   2   2   0   2   2   2   2   2   2
 MK-3-14                0   0   2   0   0   0   0   2   0   0   2   0   0   0   0   2   2   2   2   2   0   2   0   0   0   2   0   2   0   2   0   2   0   2   2   0   2   2   0   2   0   0   2   0   0   0   2   0   2   0   2   2   2   0   2   0   2   0   2   2   2   2   0   0   2   0   0   0   0   0   0   0   2   0   2   0   2   2   0   0   0   0   2   0   0   0   2   2   0   0   2   2   2   0   0   0   2   0   2   2   2   0   0   0   0   2   0   2   2   2   2   0   2   2   2   2   2   0   2   2   2   2   0   2   2   2   0   2   2   2   2   0   2   0   2   0   0   0   0   0   2   2   2   2   2   0   0   2   0   0   0   0   2   0   2   2   0   0   0   0   0   2   0   0   2   2   2   0   2   0   0   2   0   0   2   0   0   0   0   0   0   0   2   2   0   0   2   0   2   2   0   2   2   0   2   0   2   2   2   2
 MK-3-15                0   0   2   0   0   0   0   2   0   0   2   0   0   0   0   2   2   2   2   2   0   2   0   0   0   2   0   2   0   2   0   2   0   2   2   0   2   2   0   2   0   0   2   0   0   0   2   0   2   0   2   2   2   0   2   2   0   0   0   2   2   2   0   0   2   0   0   0   0   0   0   0   2   2   2   0   2   2   0   0   0   0   2   0   0   0   2   2   0   0   2   2   2   0   2   0   2   0   2   2   2   0   0   0   0   2   0   2   2   2   2   0   2   2   2   2   2   0   2   2   0   2   0   2   2   2   0   2   2   2   2   0   2   0   2   0   0   0   0   0   2   2   2   2   2   0   0   2   0   0   0   0   2   0   2   2   0   0   0   0   0   2   0   0   2   2   2   0   2   0   0   2   0   0   2   0   0   0   0   0   0   0   2   2   0   0   2   0   2   2   2   2   2   0   2   0   2   2   2   2
 MK-3-16                0   0   2   0   2   0   0   2   0   0   2   0   0   0   0   2   2   0   2   2   0   2   0   0   2   2   0   2   0   2   2   2   0   2   2   0   2   2   0   2   0   2   2   0   0   0   2   0   2   0   2   2   2   0   0   2   0   0   0   2   0   2   0   0   2   0   0   2   0   0   0   0   2   2   2   0   2   2   0   0   0   0   2   0   0   0   2   2   0   0   2   2   2   0   2   0   2   0   2   2   2   2   0   0   0   2   0   2   2   2   2   0   2   2   2   2   2   2   0   2   2   2   0   2   2   2   0   2   2   2   0   0   2   2   2   0   0   0   0   0   2   2   2   0   2   0   0   2   0   0   0   2   2   0   2   2   0   0   0   0   0   2   0   0   2   2   2   0   2   2   0   2   0   0   2   0   0   0   0   0   0   0   2   2   0   0   2   2   2   2   2   2   2   0   2   0   2   0   0   0
 MK-4-1                 2   2   2   0   2   2   2   0   0   0   2   2   0   2   0   2   2   2   2   2   0   0   0   2   0   0   0   2   2   2   0   0   2   0   2   0   0   2   0   2   0   0   0   2   2   0   0   2   0   2   2   0   0   0   0   2   0   0   0   2   2   2   2   2   2   0   0   2   0   2   2   2   2   2   0   2   2   0   0   2   2   0   0   2   0   2   2   2   2   0   0   2   2   2   2   2   2   0   0   2   0   0   0   2   0   2   2   2   0   2   2   2   0   0   2   2   0   0   2   2   2   2   0   2   0   2   2   0   0   2   2   2   2   0   0   0   2   2   0   0   2   0   0   2   0   0   2   0   2   2   0   0   0   0   2   0   0   2   0   2   2   2   2   2   0   2   2   0   0   0   2   0   2   2   2   0   0   2   0   0   2   0   0   2   0   0   0   0   2   2   2   2   2   0   2   0   0   2   2   2
 MK-4-2                 2   2   2   0   2   2   2   0   0   0   2   2   0   2   0   2   2   2   2   2   0   0   0   2   0   0   0   2   2   2   0   0   2   2   2   0   0   2   0   2   0   0   0   2   0   0   0   2   0   2   2   0   0   0   0   2   0   0   0   2   2   2   2   2   2   0   0   2   0   2   2   2   0   2   0   2   2   0   0   2   2   0   0   2   0   2   2   2   2   0   0   2   2   2   2   2   2   0   0   2   0   2   0   2   0   2   2   0   0   2   2   2   0   0   2   2   0   0   0   2   2   2   0   2   0   2   2   0   0   2   2   0   2   0   0   0   2   2   0   0   2   0   0   2   0   0   2   0   2   2   0   0   2   0   2   0   0   2   0   2   2   2   0   2   2   2   2   0   2   0   2   0   2   2   2   0   0   2   0   0   2   0   0   2   0   0   0   0   2   2   0   2   2   0   2   0   0   2   0   2
 MK-4-3                 2   2   0   2   2   2   2   2   0   0   2   2   0   2   0   2   2   2   2   2   0   0   0   2   0   0   0   2   2   0   0   0   2   0   2   0   0   2   0   2   0   0   2   2   0   0   0   2   2   2   2   0   0   0   0   2   0   0   0   2   2   2   2   2   2   0   0   2   0   2   2   2   0   2   0   2   2   0   0   2   0   2   0   2   0   2   0   2   2   0   2   2   0   2   2   2   0   2   0   2   0   2   0   0   0   2   2   0   0   2   0   2   0   0   2   2   0   0   0   2   2   2   0   2   0   2   2   0   0   2   2   0   2   0   0   0   2   2   0   0   2   0   0   2   0   0   2   0   2   2   0   0   2   0   2   0   0   2   0   2   2   2   2   2   2   2   2   2   2   0   2   0   2   2   0   0   0   2   2   0   2   0   0   2   2   2   2   0   2   2   0   2   2   0   2   0   0   2   0   2
 MK-4-4                 2   2   0   2   2   2   2   2   0   0   2   2   0   2   0   2   2   2   2   2   0   0   0   2   0   0   0   2   2   0   2   0   2   0   2   0   0   2   2   2   0   0   2   2   0   0   0   2   2   2   2   0   2   2   0   2   2   0   0   2   2   2   2   2   2   2   2   2   0   2   2   0   0   2   0   2   2   0   0   2   0   2   0   2   0   2   0   2   2   0   2   2   0   2   0   2   0   2   0   2   0   2   0   0   0   2   2   0   0   2   0   2   0   2   2   2   0   0   0   2   2   2   0   2   0   2   2   0   2   2   2   2   2   0   0   0   2   2   0   0   2   0   0   2   0   0   2   0   2   0   0   0   2   2   2   0   0   2   0   2   2   0   2   2   2   2   2   2   2   0   2   0   2   2   0   0   0   2   2   0   2   0   0   2   2   2   2   0   2   2   0   2   2   0   2   0   0   2   0   2
 MK-4-5                 2   2   0   2   2   2   2   2   0   0   2   2   0   2   0   2   2   2   2   2   0   0   0   2   0   0   0   2   2   2   2   0   2   0   2   0   0   2   2   2   0   0   2   2   0   0   0   2   2   2   2   0   2   2   0   2   2   0   0   2   2   2   2   2   0   2   2   2   0   2   2   2   2   2   0   0   2   2   0   2   0   2   2   2   0   2   0   2   2   0   2   2   0   2   2   2   0   2   0   2   0   2   0   0   0   2   0   2   0   2   0   2   0   2   2   2   2   0   0   2   2   2   0   2   0   2   2   0   2   2   2   2   2   2   0   0   2   2   0   0   2   0   0   2   0   0   2   0   2   0   0   0   2   2   2   0   0   2   0   2   2   0   2   2   2   2   2   2   2   0   2   0   2   2   0   0   0   2   2   0   2   0   0   2   2   2   2   0   2   2   0   2   2   0   2   0   0   2   0   0
 MK-4-6                 2   2   0   2   2   2   2   2   0   0   2   0   0   2   0   2   2   2   2   2   0   0   0   0   0   0   0   0   2   0   2   0   2   0   2   2   2   2   2   2   0   0   2   2   0   0   0   2   2   2   2   0   2   2   0   2   0   0   0   2   2   2   2   2   0   2   2   2   0   2   2   2   2   2   0   0   2   2   0   2   0   0   2   2   2   2   0   2   2   0   2   2   0   2   2   2   0   2   0   2   0   2   0   0   0   2   0   2   0   2   0   2   0   2   2   2   2   2   0   2   2   0   0   2   0   2   2   0   2   2   2   2   2   2   0   2   2   2   0   0   2   0   0   2   0   0   2   0   2   0   0   0   2   2   2   0   0   2   0   2   2   0   2   2   2   2   0   2   2   0   2   2   2   0   0   2   0   0   2   0   2   0   2   2   2   2   2   2   2   2   0   2   2   0   2   0   0   2   0   0
 MK-4-7                 2   2   0   2   2   2   2   2   0   0   2   0   0   2   0   2   2   2   2   2   0   0   0   0   0   0   0   0   0   0   2   0   2   0   2   2   2   0   2   2   0   0   0   2   0   2   0   2   2   2   2   0   2   2   0   2   0   0   0   2   0   2   2   2   0   2   2   2   0   2   2   2   2   2   0   0   0   2   0   2   0   2   2   2   2   2   0   2   2   0   2   2   0   2   2   2   0   0   0   2   0   2   0   0   0   2   0   2   0   2   0   2   0   2   2   0   2   2   0   2   2   0   0   2   2   2   2   0   2   2   2   2   2   2   0   2   2   2   0   0   0   0   0   2   0   0   2   0   2   0   0   0   2   2   2   0   0   0   0   2   2   0   2   2   2   2   0   2   2   0   2   2   2   0   2   2   0   0   2   0   2   0   2   2   2   2   2   0   2   2   0   2   2   0   2   0   0   2   0   0
 MK-4-8                 2   2   0   2   2   2   2   2   0   0   2   0   0   2   0   2   2   2   2   2   0   0   0   0   0   0   0   0   0   0   2   0   2   2   2   2   2   0   2   2   2   0   0   2   2   2   0   2   2   2   2   0   0   2   0   0   0   0   0   2   0   2   2   2   0   2   2   2   0   2   2   2   2   2   0   0   0   2   0   2   0   0   2   2   2   2   0   2   2   2   2   2   0   2   2   2   0   0   0   2   0   2   0   0   0   2   2   2   0   2   0   2   0   2   2   0   0   2   0   2   2   0   0   2   0   2   2   0   2   2   2   2   0   2   0   2   2   0   0   0   0   2   0   0   0   0   2   0   2   0   0   0   0   2   2   0   0   2   0   2   2   0   2   2   2   2   0   2   2   0   2   2   2   0   0   0   0   0   2   0   2   0   2   2   2   2   0   0   2   2   0   2   2   0   2   0   0   2   2   0
 MK-4-9                 2   2   0   2   2   2   2   2   0   0   2   0   0   0   0   2   2   2   2   2   0   0   0   0   0   0   0   0   0   0   2   0   2   2   2   2   0   0   2   0   0   0   0   2   2   2   0   2   0   2   2   0   0   0   0   0   0   0   0   0   0   2   2   2   0   2   2   2   0   2   2   2   0   2   0   0   0   2   0   2   0   0   2   2   2   0   0   2   2   2   2   2   0   2   2   2   0   0   0   2   0   2   0   2   0   2   2   2   0   2   0   2   0   2   2   0   0   2   0   2   2   0   0   2   0   2   2   0   0   2   2   2   0   2   0   2   0   0   0   2   0   2   0   0   0   0   2   0   2   0   0   0   0   2   0   0   0   2   0   2   2   0   2   2   2   2   0   2   2   0   2   2   2   0   0   0   0   2   2   0   2   0   2   2   2   2   0   0   2   2   0   2   2   0   2   0   0   2   2   0
 MK-4-10                2   2   0   2   0   2   0   2   0   2   2   0   0   0   2   2   2   0   2   2   0   0   0   2   0   0   0   0   0   0   2   0   2   0   2   2   0   0   0   0   0   2   0   2   0   0   2   2   0   2   2   0   0   0   0   2   0   0   0   0   0   2   2   2   0   2   2   2   0   2   2   2   0   0   0   0   0   2   0   2   0   0   2   0   2   0   0   2   2   2   2   2   0   2   2   2   0   0   0   2   0   2   0   2   0   2   2   2   0   2   0   2   2   2   2   0   0   2   0   2   2   0   2   2   0   2   2   0   0   0   2   2   0   2   0   2   0   0   2   2   2   2   0   0   0   0   2   0   2   0   0   0   0   0   0   0   0   0   0   2   2   0   2   2   2   2   0   2   0   0   0   2   0   0   0   0   2   0   2   0   2   0   2   2   2   2   0   0   0   2   0   2   2   0   2   0   2   2   2   0
 MK-4-11                2   2   0   0   0   2   0   2   0   2   2   0   0   0   2   2   0   0   2   0   0   0   0   0   0   0   0   0   0   0   2   0   2   0   2   0   2   0   0   0   0   2   0   2   0   0   2   2   0   2   2   0   0   0   0   2   0   0   0   0   0   2   2   2   0   2   0   2   0   2   2   2   0   0   0   0   0   2   0   2   0   0   2   0   2   0   0   2   2   2   2   0   0   2   2   2   2   0   0   2   0   2   0   2   0   2   2   2   2   2   0   2   2   2   2   0   0   0   0   2   2   0   2   2   0   2   2   0   0   0   2   2   2   2   0   2   0   2   2   2   2   2   0   0   0   0   2   2   2   0   0   0   2   0   0   2   0   0   0   2   2   0   2   2   2   2   0   2   0   0   0   2   0   0   2   2   2   0   2   2   2   0   2   2   2   2   0   0   0   2   0   2   0   0   2   0   2   2   2   0
 MK-4-12                2   2   0   0   2   2   2   2   0   0   2   0   0   0   2   2   0   0   2   0   0   0   0   0   2   2   2   0   0   0   2   0   2   0   0   0   2   0   2   0   0   2   0   2   0   0   2   2   2   2   2   0   0   0   0   2   2   0   0   0   0   2   2   2   0   2   0   2   0   0   2   2   0   0   0   2   0   2   0   2   0   0   0   0   2   0   0   2   2   2   2   0   0   2   2   2   2   0   0   2   0   0   2   2   0   2   2   2   2   0   0   2   2   2   2   0   0   0   0   2   2   0   2   2   2   2   2   0   0   2   2   2   2   2   0   2   0   0   2   2   2   2   2   2   0   0   2   2   2   2   0   2   2   0   0   2   0   0   0   2   2   0   2   2   2   2   0   2   0   0   0   2   0   0   2   2   2   2   0   2   2   0   0   0   2   2   2   0   0   2   0   2   0   0   2   0   2   2   2   0
 MK-4-13                2   2   0   0   2   2   2   2   0   0   2   0   0   0   2   2   0   0   2   2   2   0   0   0   2   2   2   0   0   0   2   0   2   0   0   0   2   0   2   0   0   2   0   2   0   0   2   0   2   2   0   2   0   0   0   2   0   2   0   0   0   2   2   2   0   2   0   2   0   2   0   0   0   0   0   2   0   2   0   2   0   0   0   0   2   0   0   2   2   2   2   0   0   2   2   2   2   0   0   2   2   0   0   2   0   2   2   2   2   0   0   2   2   2   2   0   0   0   0   2   2   0   2   2   2   2   2   0   0   2   2   2   2   2   0   2   0   0   2   2   0   2   2   2   0   0   2   2   2   2   0   2   2   0   0   0   0   0   0   2   2   0   2   2   2   2   0   2   0   0   2   2   0   0   2   0   2   2   0   2   2   0   0   0   2   2   2   0   0   2   0   2   0   0   2   0   2   0   2   0
 MK-4-14                0   2   2   0   2   2   2   2   0   0   2   0   0   0   2   2   0   0   2   0   2   0   0   0   2   2   2   0   0   0   2   0   2   0   0   0   2   0   2   0   0   2   0   2   0   0   2   0   2   0   0   2   0   0   0   2   0   2   0   0   0   2   2   2   0   2   0   2   0   2   0   0   0   0   0   2   0   2   0   2   0   0   2   0   2   0   0   2   2   2   2   2   2   2   2   2   2   0   0   2   2   0   0   2   0   2   2   2   2   0   0   2   2   2   2   0   2   0   0   2   2   0   2   2   2   2   2   0   0   2   2   2   2   2   0   2   0   0   2   2   2   2   2   2   0   0   0   2   2   2   0   2   2   0   0   0   0   0   0   2   2   0   2   2   2   2   0   2   0   0   2   2   0   0   2   0   2   2   0   2   2   0   0   0   2   2   2   0   0   2   0   2   0   0   2   0   2   0   0   0
 MK-4-15                0   2   2   0   0   2   2   2   0   0   2   0   0   0   2   2   0   0   2   0   2   0   0   0   2   2   2   2   0   0   2   0   2   0   0   0   2   0   2   0   0   2   0   2   0   0   2   0   2   0   0   2   0   0   0   2   0   2   0   0   0   0   2   2   0   2   2   2   0   2   0   0   0   0   0   2   0   2   2   2   0   2   2   0   2   0   0   2   2   2   2   2   2   2   2   2   2   0   0   0   2   0   0   2   0   2   2   2   2   0   0   2   2   2   2   0   2   0   0   2   0   0   2   2   2   0   2   0   0   2   2   2   2   2   0   2   0   0   2   2   0   0   2   2   0   2   2   2   2   2   0   2   2   2   0   0   0   0   0   2   2   0   0   2   2   0   0   2   0   0   2   2   2   0   2   0   2   2   0   2   2   0   2   0   2   2   0   0   0   2   0   2   2   0   0   0   0   0   0   0
 MK-4-16                0   2   2   0   0   2   2   2   0   0   2   2   0   0   2   2   0   0   2   0   2   0   0   0   2   2   2   2   0   0   2   0   2   2   0   0   2   2   2   0   0   2   0   2   0   0   2   0   2   0   0   2   0   0   0   2   0   2   0   0   0   0   2   2   2   2   0   2   0   2   2   0   0   0   0   0   2   2   2   2   0   2   2   0   2   0   0   2   2   2   2   2   2   2   2   2   2   0   0   0   2   0   0   2   0   2   2   2   2   0   0   2   2   2   2   0   2   0   0   2   0   0   2   2   2   0   2   0   2   2   0   2   2   2   0   2   0   0   2   2   0   0   2   2   0   2   2   0   2   0   0   0   2   2   0   2   0   0   0   2   2   2   0   2   2   0   0   2   0   0   2   2   2   0   2   0   2   2   0   2   0   0   2   0   2   2   0   0   0   2   0   2   2   0   0   0   0   0   0   0
 MK-5-1                 2   0   2   0   0   0   2   2   2   2   2   2   0   0   2   0   2   2   0   0   0   0   0   2   2   0   0   0   2   2   2   2   2   0   2   0   0   2   0   2   2   0   0   2   2   2   0   2   2   2   2   0   2   2   2   2   0   2   2   2   2   0   2   0   2   0   2   2   2   2   0   0   0   2   0   2   2   0   0   0   0   0   2   2   2   0   2   0   2   2   0   0   0   0   2   0   2   0   2   2   0   2   2   0   2   2   0   0   2   0   0   2   2   0   0   0   2   0   2   2   2   2   0   2   0   0   0   0   2   0   2   0   2   0   0   2   2   0   2   0   2   2   0   0   2   2   0   0   2   0   0   0   0   2   2   0   0   0   2   2   0   2   0   0   2   0   2   0   2   0   0   2   2   0   2   2   0   0   2   0   0   0   0   0   0   2   0   2   2   0   2   2   2   0   0   0   0   0   0   2
 MK-5-2                 2   0   2   0   0   2   2   2   2   2   2   2   0   2   2   0   2   2   2   0   0   0   0   2   2   0   0   0   0   2   2   2   2   0   2   0   0   2   0   2   0   2   2   2   2   2   0   2   2   2   2   2   2   2   2   2   0   2   0   0   2   0   2   0   2   0   2   2   0   0   0   0   0   2   0   2   2   0   0   0   0   0   2   2   0   0   2   2   2   2   0   0   0   0   2   0   2   0   2   2   0   2   2   0   2   2   0   0   2   0   0   2   2   0   0   0   2   0   2   2   0   2   0   2   0   0   2   0   2   0   2   0   2   0   0   2   2   0   2   0   2   2   0   0   2   2   0   0   2   2   0   0   0   2   2   0   0   0   2   2   0   2   0   2   0   2   2   0   0   0   0   2   2   0   0   2   0   0   2   0   0   0   0   0   0   2   0   2   2   0   2   2   0   0   0   0   0   0   2   2
 MK-5-3                 2   0   2   0   2   2   2   2   0   2   2   2   0   0   0   0   0   0   2   0   0   0   0   2   0   0   0   0   0   2   2   2   2   0   2   0   2   0   0   2   2   2   2   2   2   2   0   2   2   2   0   2   2   2   2   2   2   2   0   0   2   0   2   0   2   0   2   2   0   0   2   0   0   0   0   2   2   0   0   0   0   0   2   2   0   0   2   2   2   2   0   0   0   0   2   0   2   2   2   2   0   2   2   0   2   2   0   0   2   0   0   2   2   0   0   0   2   0   2   0   0   2   0   2   0   0   2   0   2   0   2   0   2   0   0   2   2   0   0   0   2   2   0   0   2   2   0   0   2   2   0   0   0   2   2   0   0   0   0   2   0   2   0   2   0   0   2   0   2   0   0   2   2   0   0   2   0   0   2   0   0   0   0   0   0   2   0   2   2   2   2   2   0   0   0   0   0   0   2   2
 MK-5-4                 2   0   2   2   0   2   2   2   0   2   0   0   0   0   0   2   0   0   2   0   0   0   0   2   0   0   0   0   0   2   2   2   2   0   2   0   2   0   0   2   2   2   2   2   2   2   0   2   0   2   0   2   2   2   2   2   2   2   0   0   2   0   2   0   2   0   2   2   0   0   2   0   0   0   0   2   2   0   0   0   0   0   2   2   0   0   2   2   2   2   0   0   0   0   2   0   2   2   2   2   0   0   2   0   2   2   0   0   2   2   0   2   2   0   0   0   2   2   2   0   0   0   0   2   0   0   2   0   2   0   2   0   2   2   0   2   2   2   0   0   2   2   0   0   2   2   0   0   2   2   0   0   0   2   2   0   0   2   0   2   0   2   0   0   0   0   2   0   2   0   0   2   2   0   0   2   0   0   2   0   2   0   0   0   2   0   0   2   2   2   2   2   0   0   0   0   0   0   2   2
 MK-5-5                 2   0   2   2   0   2   2   0   0   2   0   0   0   0   2   0   0   0   2   0   0   0   0   2   0   0   0   0   0   0   2   2   2   0   2   0   2   0   0   2   2   2   2   2   2   2   0   2   0   2   0   2   2   2   2   2   2   2   0   2   2   0   2   0   2   0   2   2   2   0   2   0   2   0   0   2   2   0   0   0   0   0   2   2   0   0   2   2   2   2   0   0   0   0   2   0   2   2   2   2   0   0   2   0   2   2   0   0   2   2   0   2   2   0   0   0   2   0   2   0   0   0   0   2   2   0   2   0   2   0   2   0   2   2   2   2   2   2   0   0   2   2   0   2   2   2   0   0   2   2   2   0   0   0   2   0   0   0   0   2   2   2   0   0   0   0   2   0   2   0   2   2   2   2   0   2   0   0   2   0   2   0   0   0   2   0   0   2   0   2   2   2   0   0   0   0   0   0   2   0
 MK-5-6                 2   0   2   2   0   2   2   0   0   2   0   0   0   0   2   0   0   0   2   2   0   0   0   2   0   0   0   0   0   0   2   2   2   0   2   0   2   2   0   2   2   2   2   2   2   2   0   2   0   2   0   2   2   2   2   2   2   2   0   2   2   2   2   2   2   0   0   2   2   0   2   0   2   0   0   2   2   2   0   0   0   0   2   2   0   0   2   0   2   2   0   0   0   0   2   0   2   2   2   0   0   0   2   0   0   2   0   0   2   2   0   2   0   0   0   0   2   2   2   0   0   0   0   2   2   0   2   0   2   0   2   0   2   2   2   2   2   2   0   0   2   2   0   2   2   2   0   0   2   2   2   0   0   0   0   0   0   0   0   2   2   2   0   0   0   0   2   0   2   0   2   2   2   2   0   2   0   0   0   0   2   0   0   0   2   0   0   2   0   2   2   2   0   0   0   0   0   0   2   2
 MK-5-7                 2   0   0   2   0   0   2   0   0   0   0   0   0   0   2   0   0   2   2   2   0   0   0   2   2   0   2   0   0   0   2   0   2   0   0   2   2   2   0   2   2   2   2   2   2   2   0   2   0   2   2   2   2   2   2   2   2   2   0   2   2   2   2   0   2   0   0   0   2   0   2   0   2   0   0   2   2   2   0   0   0   2   0   2   0   0   2   0   2   2   0   0   2   0   2   0   0   2   2   0   0   0   2   0   0   2   0   0   2   2   0   2   0   0   0   0   2   2   2   0   0   0   0   2   2   0   2   0   2   2   2   0   2   2   2   2   0   0   0   0   2   2   0   2   2   2   0   0   2   2   2   0   2   2   0   0   0   2   0   2   2   2   0   0   0   0   2   0   2   0   2   2   2   2   0   0   2   0   0   0   2   0   0   0   2   0   0   2   0   2   2   2   0   0   0   0   0   2   2   2
 MK-5-8                 2   2   0   2   0   0   2   0   0   0   0   0   0   0   2   0   0   2   2   2   0   2   0   2   2   0   2   0   0   0   2   0   2   0   0   2   2   2   0   2   0   0   2   2   2   2   0   2   0   0   2   2   0   2   2   0   2   2   0   2   2   2   2   0   2   0   0   0   2   2   2   2   2   0   0   2   0   2   0   0   0   2   0   2   0   0   2   0   2   2   0   0   2   0   0   0   0   0   2   0   0   0   2   0   0   2   0   0   2   2   0   2   0   0   0   2   2   2   2   0   0   0   0   2   2   0   2   0   2   2   2   0   2   2   2   2   2   2   0   0   2   2   0   2   2   2   0   0   2   2   2   0   2   0   0   0   0   2   0   2   2   2   0   0   2   0   2   0   2   0   2   2   2   2   0   0   2   0   0   0   0   2   0   2   2   0   0   2   0   2   2   2   0   0   0   0   0   2   2   0
 MK-5-9                 2   2   0   2   0   0   2   0   2   0   0   0   0   0   0   0   0   2   2   2   0   2   0   2   2   0   2   0   0   0   2   0   2   0   0   2   0   2   0   2   0   0   2   2   2   2   0   2   0   0   0   2   0   2   2   0   2   2   0   2   2   2   2   0   2   0   0   0   0   2   2   2   2   0   0   2   0   2   0   0   2   2   0   2   0   0   2   0   2   2   0   0   2   0   0   0   0   0   2   0   0   0   2   0   0   2   0   0   2   0   0   2   2   0   0   2   2   2   2   0   2   2   2   2   2   2   2   0   2   2   2   2   2   2   2   2   2   2   0   0   2   2   0   2   2   2   0   0   2   0   2   0   2   0   0   0   0   2   0   2   2   2   0   0   2   0   2   0   2   0   2   2   2   2   0   0   2   0   0   0   0   0   2   2   2   0   0   2   0   2   2   2   0   0   0   0   0   2   2   0
 MK-5-10                2   2   0   2   0   0   2   0   0   0   0   0   0   0   2   0   0   0   2   2   0   2   0   0   2   0   0   0   0   0   2   0   2   0   0   2   0   2   0   2   0   0   2   2   2   2   2   2   0   0   0   2   0   2   2   0   2   2   0   2   2   2   2   0   2   0   0   0   0   2   0   2   2   0   0   2   0   2   0   0   2   2   0   2   0   0   2   0   0   2   0   2   2   2   0   0   0   0   2   2   0   0   0   0   0   2   0   0   2   2   0   2   2   0   0   0   0   2   2   0   2   2   0   2   2   2   2   0   2   2   0   2   2   2   2   2   2   2   0   2   2   2   0   2   2   2   0   0   2   0   2   0   2   0   0   0   0   2   0   2   2   2   2   0   2   0   2   0   2   0   2   2   2   2   0   0   2   0   0   0   0   0   2   2   2   0   0   2   0   2   2   2   0   0   2   0   0   2   2   0
 MK-5-11                2   2   0   2   0   0   2   0   0   2   0   0   0   0   0   0   0   0   2   0   0   2   0   0   2   0   2   0   0   0   2   0   2   0   0   2   0   2   0   2   0   0   0   2   2   2   2   2   0   0   0   2   0   2   2   2   2   2   0   2   2   2   2   0   2   0   0   0   0   2   0   0   2   0   0   0   0   2   2   0   2   2   0   2   0   0   2   0   0   2   0   2   2   2   0   0   0   0   2   0   0   0   0   0   0   2   0   0   2   2   0   2   2   0   0   0   2   2   2   0   2   2   0   2   2   2   2   0   2   2   0   2   2   2   2   2   2   2   0   2   2   2   0   0   0   2   0   0   2   2   2   0   2   0   0   0   0   2   0   0   2   2   2   0   2   0   2   0   2   0   2   2   2   2   0   2   2   0   0   0   0   0   2   2   2   0   0   2   0   2   2   2   0   0   2   0   0   2   2   0
 MK-5-12                2   0   0   2   0   0   2   0   0   2   0   0   0   0   0   0   0   0   0   0   0   2   0   0   2   0   2   0   0   0   2   0   2   0   0   2   0   2   0   2   0   0   0   0   2   0   2   2   0   0   0   2   0   2   2   2   2   2   0   2   2   2   2   0   2   0   0   2   0   2   0   0   2   2   0   0   0   2   2   0   2   2   0   2   2   0   2   0   0   2   0   0   2   2   0   0   0   0   2   0   0   0   0   0   0   0   0   0   2   2   0   2   2   0   0   0   2   2   0   0   2   2   0   2   2   2   2   0   2   2   0   2   2   0   2   2   2   2   0   2   2   2   0   0   0   2   2   0   2   2   2   0   2   0   0   0   2   2   0   2   2   2   2   2   2   0   2   0   2   0   2   2   2   2   2   2   2   0   0   0   0   0   2   2   2   0   2   2   0   0   2   2   0   0   2   0   0   2   2   0
 MK-5-13                2   2   0   2   2   0   2   0   0   2   0   0   0   2   2   0   0   0   0   0   0   2   0   0   2   0   2   0   0   0   2   0   2   0   0   2   0   2   2   2   0   0   0   0   0   2   2   2   0   0   0   2   2   0   2   2   2   2   2   2   2   2   2   0   2   0   0   2   0   2   0   0   2   2   0   0   0   2   2   0   2   2   0   2   2   0   2   0   2   2   0   0   2   2   0   0   0   0   2   0   0   0   0   0   0   0   0   0   2   2   0   2   2   0   2   2   2   2   0   0   2   2   2   2   2   0   2   0   2   2   0   2   2   0   2   2   2   2   0   2   2   2   0   2   0   0   2   2   2   0   2   0   2   0   0   0   2   2   0   2   2   2   2   2   2   2   2   0   2   0   2   2   2   2   2   0   2   0   0   2   0   0   2   2   2   0   2   2   0   0   2   2   0   0   2   0   0   2   2   0
 MK-5-14                2   2   0   2   0   2   2   0   0   2   0   0   0   2   2   0   0   0   0   0   0   0   0   0   2   0   2   0   0   0   2   0   2   0   0   2   0   2   2   0   2   0   0   0   0   2   2   0   0   0   0   2   2   0   2   0   2   2   2   2   2   2   2   0   2   0   0   2   2   2   0   0   2   2   0   0   0   2   2   0   2   2   0   2   2   0   0   0   2   2   0   0   2   2   0   0   0   0   2   0   0   0   0   0   2   0   0   0   2   2   0   2   2   0   2   2   2   2   0   0   2   2   2   2   2   0   2   0   2   2   0   2   2   0   2   2   2   0   0   2   2   2   2   2   0   0   2   2   2   0   2   0   2   0   0   0   2   2   0   2   2   2   2   2   2   0   0   0   2   0   2   2   2   2   2   0   2   0   0   0   0   2   2   2   2   0   2   0   2   0   2   2   0   0   2   0   0   2   2   2
 MK-5-15                2   2   0   2   0   0   0   0   0   2   0   0   0   2   0   0   0   0   0   0   0   0   2   0   2   0   2   0   0   0   2   0   2   0   0   2   0   2   2   0   2   0   0   0   0   2   2   0   0   0   2   2   2   0   2   2   2   2   2   2   2   0   2   0   2   0   0   2   2   2   0   0   2   2   2   0   0   2   2   2   2   0   2   2   2   0   0   0   0   2   0   0   2   2   0   0   0   0   2   0   0   0   0   0   2   0   0   0   2   2   0   2   2   0   2   0   2   2   0   0   2   2   2   2   2   0   2   0   2   2   0   2   2   0   2   2   2   2   0   2   2   0   2   0   0   0   2   2   2   0   2   0   2   0   0   2   2   2   0   2   2   2   2   0   2   2   0   0   2   0   2   2   2   2   2   0   2   0   0   0   0   2   2   2   2   0   2   0   2   2   2   2   0   2   2   0   0   2   2   2
 MK-5-16                2   2   0   2   0   0   0   2   0   2   0   0   0   2   0   0   2   0   0   0   0   0   2   0   2   0   2   0   2   0   2   2   2   0   0   2   0   2   2   0   2   0   0   0   0   2   2   0   2   0   0   2   2   0   2   2   2   0   2   2   2   0   2   0   2   0   0   2   2   2   0   0   2   0   2   0   0   2   2   0   2   0   2   2   2   2   0   0   0   2   0   0   2   0   0   0   0   0   2   0   2   0   0   0   2   0   0   0   2   2   0   2   2   2   2   0   0   2   0   2   2   2   2   0   2   0   2   0   2   0   0   0   2   0   2   2   2   2   0   2   2   0   2   0   0   0   2   2   2   0   2   0   2   0   2   2   2   2   2   2   2   2   2   0   0   2   0   0   2   0   2   2   2   2   2   2   0   0   0   0   0   2   2   2   2   0   2   0   0   2   0   2   0   2   2   0   0   2   2   0
 MK-6-1                 0   2   0   2   2   0   0   2   0   0   2   0   0   0   0   0   2   2   2   0   0   2   0   2   0   2   0   0   0   0   2   2   2   0   0   2   2   2   0   2   2   0   2   2   2   0   0   0   0   2   0   2   0   2   0   0   2   0   2   2   2   2   2   2   2   0   0   2   2   0   2   2   0   2   2   0   2   2   0   2   2   2   0   0   2   2   0   2   0   2   0   2   0   2   2   0   0   0   0   2   0   2   0   0   2   0   2   2   2   0   0   2   0   0   0   0   2   0   0   0   0   0   0   0   0   2   2   2   2   0   0   0   2   2   2   2   0   2   2   0   2   2   0   2   2   2   0   0   2   0   0   0   2   2   0   0   0   2   2   2   2   0   0   0   0   0   0   0   2   0   0   0   0   0   2   2   0   0   2   0   2   2   0   0   2   0   0   0   2   2   0   0   0   2   2   0   0   2   2   0
 MK-6-2                 0   2   0   2   2   0   0   0   2   0   2   0   0   0   0   0   2   2   2   2   0   2   0   2   0   2   0   2   0   0   2   2   2   0   2   2   2   2   0   2   2   2   2   2   2   0   0   0   0   2   2   2   0   2   0   0   2   0   2   2   2   0   2   2   2   0   2   2   2   0   0   2   0   2   2   0   2   2   2   0   2   2   0   2   0   2   0   2   0   2   0   0   0   2   0   0   0   0   0   2   2   2   0   0   2   0   2   2   2   0   0   2   0   0   0   0   2   0   0   0   0   0   0   0   0   2   2   2   2   0   0   0   2   2   0   2   0   2   2   0   2   2   0   2   2   2   0   0   2   0   0   0   2   2   0   0   0   2   2   2   2   0   0   0   0   0   0   0   2   2   0   0   0   0   2   2   0   2   2   0   2   2   0   2   2   0   0   0   2   2   0   0   2   2   2   0   0   2   2   0
 MK-6-3                 0   2   0   2   2   2   0   0   2   0   2   0   0   0   0   0   2   2   2   2   0   2   0   2   0   0   0   2   0   0   0   2   2   0   2   2   2   2   0   0   0   2   2   2   2   0   0   0   0   2   2   2   0   2   0   0   0   0   2   2   0   0   0   2   2   0   0   2   0   0   0   2   0   2   2   0   2   2   2   0   2   2   0   2   0   2   0   2   0   2   0   0   0   2   0   0   0   0   0   2   0   2   0   0   2   0   2   2   2   0   0   2   0   0   0   0   0   0   0   0   0   0   0   0   0   2   2   0   2   2   0   0   2   2   0   2   0   0   2   0   2   2   0   2   2   2   0   0   2   0   0   0   2   2   0   0   0   2   0   2   2   0   0   2   0   0   0   2   2   2   0   0   0   0   2   2   0   2   2   0   2   2   0   2   2   0   0   0   2   2   0   0   2   2   2   0   0   2   2   0
 MK-6-4                 0   2   0   2   2   0   0   0   2   0   2   0   0   0   0   0   2   2   2   2   0   2   0   2   0   0   0   2   0   2   0   2   2   0   0   2   2   2   0   0   0   2   2   2   2   0   0   0   0   2   2   2   0   2   0   0   0   0   2   2   0   0   0   2   2   0   0   2   0   0   0   2   0   2   2   0   2   2   2   0   2   0   0   2   0   2   0   2   0   2   0   0   0   2   0   0   0   0   0   2   0   2   2   0   2   0   2   2   0   0   0   2   2   0   0   0   0   0   0   0   0   0   0   0   0   2   2   0   2   0   2   0   2   2   0   0   0   0   2   0   2   2   0   2   2   2   0   0   2   0   0   0   0   2   0   0   0   2   2   0   2   0   0   2   0   0   0   2   2   2   0   0   0   0   2   2   2   2   2   0   2   2   0   2   2   0   0   0   2   0   0   0   2   2   2   0   0   2   2   0
 MK-6-5                 0   2   0   2   2   0   0   2   2   0   2   0   0   0   0   0   2   2   2   2   0   2   0   2   0   0   0   2   2   2   0   2   2   0   0   2   0   2   0   0   0   2   2   2   2   0   0   0   0   2   2   2   2   2   0   0   0   0   2   2   0   0   0   2   2   0   0   2   0   0   2   2   0   2   2   0   2   2   2   0   2   0   0   2   0   2   0   2   0   2   0   0   0   2   0   2   0   0   0   2   0   2   2   0   2   0   2   2   2   0   0   2   2   0   2   2   0   0   0   0   0   0   0   0   0   2   2   0   2   0   2   0   2   2   0   0   0   0   2   0   2   2   0   2   2   2   0   0   2   0   0   2   0   2   0   0   0   2   2   0   2   0   0   2   0   0   0   2   2   2   0   0   0   0   0   2   2   2   2   0   2   2   0   2   2   2   0   0   2   2   0   0   2   2   2   0   0   2   2   0
 MK-6-6                 2   2   0   2   2   0   0   2   2   0   2   0   0   0   0   0   2   2   2   2   0   2   0   2   0   0   0   2   2   2   0   0   2   0   0   0   2   2   0   0   2   2   2   2   2   0   0   0   0   2   2   2   2   2   0   0   0   0   2   2   0   0   0   2   2   2   0   2   0   0   2   2   0   2   2   0   2   2   2   2   0   2   0   2   2   2   0   2   2   2   0   0   2   2   0   2   0   0   0   2   0   2   0   0   2   0   2   2   2   0   2   2   2   0   2   2   2   0   0   0   0   0   0   0   0   2   2   0   2   0   2   0   2   2   0   0   2   0   2   0   0   2   0   2   2   2   0   0   2   0   0   2   0   2   0   0   0   2   2   0   2   0   0   2   2   0   0   0   2   2   0   0   0   0   0   2   2   2   0   0   2   2   0   2   2   2   0   2   2   2   0   0   2   2   2   0   0   2   2   0
 MK-6-7                 2   2   0   2   2   0   0   2   2   0   0   0   0   0   0   0   2   2   2   2   0   2   0   2   0   0   2   2   2   2   0   0   2   0   0   0   2   2   0   2   2   2   0   2   2   0   0   0   0   2   2   2   2   2   0   0   0   0   2   2   0   0   0   2   2   0   0   2   0   0   2   2   0   2   2   0   2   2   2   2   0   2   0   2   2   2   0   2   2   0   2   0   2   0   0   2   0   0   2   2   0   2   0   0   2   2   2   0   0   0   2   2   2   0   2   2   2   0   0   0   0   0   2   0   0   2   2   0   2   0   2   2   2   0   0   0   2   0   2   0   0   2   0   2   0   2   0   0   2   0   0   2   0   2   0   0   0   2   2   0   2   0   0   2   0   0   0   0   2   2   0   0   2   0   0   0   2   2   2   0   2   2   0   0   2   2   0   0   2   2   0   0   2   2   2   0   0   2   2   0
 MK-6-8                 2   2   0   2   2   0   0   2   2   0   0   0   0   2   0   2   2   2   0   2   2   2   0   0   0   0   2   2   0   2   0   0   2   0   0   0   0   0   0   2   2   2   0   2   2   0   2   0   0   2   2   2   2   2   0   0   0   0   0   2   0   0   2   2   0   0   2   2   0   0   2   2   2   2   2   0   2   2   2   2   0   2   0   2   2   2   0   2   2   0   2   0   2   2   0   2   0   0   2   0   0   2   0   0   2   2   2   0   0   0   2   2   2   0   2   2   2   0   0   0   0   0   2   0   2   2   2   0   2   0   2   2   2   0   0   0   2   0   2   0   0   0   0   2   0   2   0   2   2   0   0   2   0   2   0   0   0   2   2   0   2   0   0   2   0   0   0   0   2   2   0   0   2   0   0   0   2   0   2   0   2   2   0   0   2   2   0   0   2   2   0   0   2   2   2   2   0   2   2   0
 MK-6-9                 2   2   0   2   2   0   0   2   2   0   0   0   0   2   0   2   2   2   0   0   2   2   0   0   0   0   2   2   0   2   0   0   2   0   0   0   0   0   0   2   2   2   0   2   2   0   2   0   0   2   2   0   2   2   0   0   0   0   0   2   0   2   2   2   0   0   2   2   0   0   0   2   2   2   2   0   2   2   2   2   0   0   0   2   2   2   2   0   2   2   2   0   2   2   0   2   0   0   2   0   0   0   0   0   0   2   2   0   2   0   2   2   2   0   2   2   2   0   0   0   0   0   2   2   2   2   2   0   2   0   2   2   2   0   0   0   2   0   2   0   2   0   0   2   0   0   0   2   2   0   0   2   0   2   0   0   0   2   2   0   2   0   0   2   0   2   0   0   0   2   0   0   2   0   0   0   2   0   2   0   2   2   0   0   2   2   0   0   2   2   0   0   2   2   2   2   0   2   2   0
 MK-6-10                2   2   0   2   2   0   0   2   2   0   2   0   0   2   0   2   2   0   0   0   0   2   0   0   0   0   2   0   0   2   0   0   2   0   0   0   0   0   0   2   0   0   0   2   2   2   2   0   0   2   2   0   2   2   0   0   0   2   0   2   0   2   2   2   0   0   2   0   0   0   0   2   2   2   2   0   2   0   2   2   0   0   0   0   2   0   0   0   2   2   2   0   2   0   0   2   0   0   2   0   0   0   0   0   0   2   2   0   2   0   2   2   2   0   0   2   2   0   0   0   0   0   2   2   0   2   2   0   2   2   2   0   2   0   0   2   2   0   2   0   2   0   0   2   0   2   0   0   2   0   0   2   0   2   0   0   0   2   2   2   0   0   0   2   0   2   0   0   0   2   0   0   2   0   0   0   2   0   2   0   2   2   2   0   2   2   0   0   2   2   0   0   2   2   2   2   0   2   2   0
 MK-6-11                2   2   0   2   2   0   0   2   2   0   2   0   0   2   0   2   2   0   0   0   0   2   2   0   0   0   2   0   2   2   2   0   2   0   0   0   2   0   0   2   0   0   0   2   2   2   2   0   0   2   2   0   2   2   0   0   0   2   0   2   0   0   0   2   0   2   2   0   0   0   2   2   2   2   2   2   0   0   2   2   0   0   0   0   2   0   0   0   2   2   2   0   2   0   0   2   0   0   2   0   0   0   0   0   0   2   2   0   2   0   0   2   2   0   2   2   2   0   0   0   2   0   0   2   0   2   2   0   2   2   0   2   2   0   0   2   2   0   2   0   2   0   0   2   0   2   0   0   0   0   2   2   0   2   0   0   0   2   2   2   2   0   0   2   0   2   0   0   0   2   0   0   0   0   0   0   2   0   2   0   2   0   2   0   2   2   0   0   0   0   0   2   2   2   2   2   0   2   2   0
 MK-6-12                2   2   0   2   2   0   0   2   2   0   2   0   0   2   0   0   2   2   0   0   0   2   2   2   0   0   2   0   0   2   2   0   2   0   0   0   0   0   0   2   0   0   0   2   2   2   2   0   0   2   2   0   2   2   0   0   0   2   0   2   0   0   0   2   0   2   2   2   0   0   2   2   2   2   2   2   2   0   2   2   0   0   0   0   2   2   2   0   2   2   2   0   2   0   0   0   0   0   2   0   0   0   0   0   0   2   2   0   2   0   0   2   2   0   2   2   2   2   0   0   2   0   0   2   0   2   2   2   2   2   0   2   2   0   0   2   2   0   2   2   2   0   0   2   0   2   0   0   0   0   2   0   0   2   0   0   0   2   2   2   2   0   0   0   2   2   0   0   0   2   0   0   0   0   0   0   2   0   2   0   2   0   2   0   2   2   0   0   0   0   0   2   2   0   2   2   0   2   2   0
 MK-6-13                2   2   0   0   0   0   0   2   2   0   2   0   0   2   0   0   2   2   0   0   0   2   2   2   0   0   2   0   0   2   0   0   2   0   0   0   0   0   0   0   0   0   0   2   0   2   2   0   0   0   2   0   2   2   0   0   0   2   0   2   0   0   0   2   0   2   2   2   2   0   2   2   2   2   2   2   2   2   2   2   0   0   0   2   2   2   0   0   2   2   2   2   2   2   0   0   0   0   2   0   0   0   0   0   0   2   0   0   2   0   0   2   2   0   2   2   2   0   0   0   2   0   0   2   0   2   0   2   2   2   0   0   2   0   0   2   2   0   2   2   2   0   0   2   0   2   0   0   0   0   2   0   2   2   0   0   0   2   0   2   2   0   0   0   2   2   0   0   0   2   0   0   2   0   0   0   2   0   2   0   2   0   2   0   2   0   0   0   0   0   0   0   2   0   2   2   0   2   2   0
 MK-6-14                2   2   0   0   0   0   0   2   2   0   2   0   0   2   0   0   2   2   0   0   0   2   2   2   0   0   2   0   0   2   0   2   0   0   0   0   0   0   0   0   0   0   0   2   0   2   2   0   0   2   2   0   2   2   2   0   2   0   0   2   0   0   0   2   0   2   2   2   2   2   2   2   2   2   2   2   2   2   2   2   0   0   0   2   2   2   0   0   2   2   2   2   2   2   0   0   0   0   2   0   0   0   0   0   0   2   0   0   0   0   0   2   2   0   2   2   2   0   0   0   2   0   0   2   0   2   0   2   2   2   0   0   2   0   0   2   2   0   2   2   2   0   0   2   0   2   0   0   0   0   2   0   2   2   2   0   0   2   0   2   2   0   0   2   2   2   0   0   0   2   0   0   2   0   0   0   0   2   2   0   2   0   2   0   2   0   0   0   0   0   0   0   0   2   2   2   0   2   2   0
 MK-6-15                2   2   0   0   0   0   2   2   2   0   2   0   0   0   0   0   2   2   0   0   0   2   2   2   0   0   2   0   0   2   0   2   2   0   0   0   0   0   0   0   0   0   0   2   0   2   2   0   0   2   2   0   0   2   2   0   2   0   2   0   0   0   0   2   0   2   2   2   2   2   0   2   2   0   2   2   2   2   2   2   0   0   0   2   2   2   0   0   0   0   2   2   2   2   0   2   0   0   2   0   0   0   0   0   2   2   0   0   2   0   0   2   2   2   2   2   2   0   0   0   2   0   0   2   0   2   0   2   2   0   0   0   2   0   0   2   2   0   2   2   2   0   0   2   0   2   0   0   0   0   2   0   2   2   2   0   0   2   0   2   2   0   0   0   2   2   0   0   0   2   0   0   2   0   0   0   0   2   2   0   2   0   2   0   2   0   0   0   0   0   0   0   0   2   2   0   0   2   2   0
 MK-6-16                2   2   2   0   0   0   2   2   2   0   2   2   0   0   0   0   2   0   0   2   0   2   2   2   0   0   2   0   0   2   0   0   2   0   0   0   0   0   0   0   0   0   0   2   2   2   2   0   0   2   2   0   0   0   2   0   2   0   2   0   0   0   0   2   0   2   2   0   2   2   0   2   2   0   2   2   2   2   2   2   2   0   0   2   0   2   2   0   0   0   2   2   2   2   0   2   2   0   0   0   0   0   0   0   2   2   2   0   2   0   0   2   2   2   2   2   2   0   0   0   2   0   0   2   0   2   0   2   2   2   0   0   2   0   0   2   2   0   2   2   2   0   2   2   0   2   0   0   0   0   2   0   0   2   2   0   0   2   0   2   2   0   0   0   2   2   0   0   0   2   0   0   2   0   0   0   0   2   2   0   2   0   2   0   2   0   0   0   2   0   0   0   0   2   2   0   0   2   2   2
 
!****************************************** Phenotypic Data **********************************************************
!-100.0 is resevred for missing phenotype
SimulatedTrait1        10.2938    9.1659   10.5938   12.1507   11.9024   12.7045   11.1412   10.4049    8.1678   10.3863   10.4160   10.8025    8.7849    9.7679    8.2368   11.0623    9.7518   10.8910   11.5156    7.6062   10.1146   10.5889    7.7568   11.9114    8.2760    8.2653   11.1106    7.9143   11.4129    8.9513    8.9445    8.4211   11.7504    8.7363   10.4914   10.0573   10.9806   10.1146   10.6133   11.1804   11.7053    8.2411    9.6927    9.8323   11.2921    9.3400   10.4165    9.5683    9.2056   11.3923   10.1580    9.8807   11.5602    9.9163   11.3209   12.2970   11.3800   11.4931    8.9723   13.0844   11.3102    8.7866   11.1734    8.8675   12.2303   10.2258    8.4759   12.7617    9.0780    6.8596   10.5501   10.4613    9.7178    8.5971    9.7245   12.0781   10.0136    9.5854    9.0066   10.4176   10.2835    8.2496   11.1914   11.6878    7.8225   11.4900    9.1115   11.5408   11.9391    7.6739    8.7019    9.7197   11.2026    9.7050    9.2608    8.4657   12.3011    9.7739    8.7895   13.5163    8.3168   10.4883   11.4948    8.8529    9.0268   10.5913   11.8442    8.7120   11.6347   11.5594    9.1173    8.7965    9.7535   11.2777   10.4012    8.9839    8.5285   11.6943    9.3119   11.3911   10.7426    9.5774   10.0954   10.3080    9.3030   11.0185   11.4667   11.3343   10.3121    8.6171    8.6469    9.3082   11.7839    8.8905    8.4351    9.7718   10.0193   11.4814   10.2904    8.7802    9.4724   10.6261   11.3316   13.9292    8.6070    9.8224   11.8966   11.2088   10.9169   10.6178   11.7195   10.6891    8.6055    7.8765   12.0010   11.8877    9.8188   11.8015    5.3765   10.3496   13.1198   12.3090   10.0982   10.3312   10.3406    9.5161   10.6698    9.5224    8.0273    9.7732    9.7945    8.8295   11.0474   11.1060   11.2704    8.5177   10.1237    8.9873   11.0394   10.1862   13.0659    9.1869   10.0290   10.4453    9.4177    9.6659    9.8759   12.7534    7.8715   10.9710    9.4409   11.0876   10.3049    9.0887   12.4038    8.8824    9.8967    9.0276   11.8770   10.5418
SimulatedTrait2        16.7936   15.7533   15.3972   14.9059   14.0436   14.2539   15.1701   13.6350   12.3355   17.9612   15.7495   15.3539   16.1875   14.7182   16.0872   16.7474   11.0373   13.7403   16.7793   14.4437   12.1746   14.6673   15.0484   14.6050   14.9056   15.1277   14.4432   11.7148   14.6887   14.7371   15.5510   13.8245   14.6997   16.3128   16.9167   14.0050   14.7273   11.7767   14.1242   15.6131   14.6500   16.2116   13.9967   14.2000   16.1800   11.7142   11.6145   15.6546   12.9128   16.2527   14.2923   15.0039   16.8751   13.9866   13.4563   17.7264   16.0892   16.1070   14.2902   16.3002   15.6766   14.5413   16.6031   16.1078   15.7114   14.0095   16.3270   14.3254   13.3964   14.8078   14.9156   15.3536   16.6786   12.9882   15.5063   15.8089   16.9066   16.8387   13.1102   13.4337   12.1794   15.7127   13.8798   12.9328   15.4255   15.2047   15.8655   15.5591   18.3412   16.2702   13.3035   13.3491   14.2573   13.4963   14.0419   14.2211   15.7763   14.8991   14.9226   15.1873   13.8595   13.1618   15.5886   16.0639   15.0269   16.5587   11.8200   11.2287   14.6247   14.5099   13.7720   11.1115   18.6638   13.2841   13.8533   12.2302   12.9682   16.1582   16.5738   14.1424   14.5743   14.0530   12.9008   14.2428   17.0854   14.0142   14.1760   15.4414   14.2916   15.2514   16.9339   13.3595   16.9340   14.7590   13.4026   15.2863   15.4055   15.7940   15.3694   13.0988   16.4259   16.8732   16.2592   15.4306   17.0617   14.4721   12.9514   11.5847   16.9349   14.4713   13.3159   13.1498   13.6765   15.0651   15.3821   13.7787   16.5427   16.4714   15.8836   14.7610   17.4799   14.6469   14.4385   13.2492   12.0989   15.4243   14.0672   16.1153   16.5079   12.2478   15.9957   16.9512   13.8995   15.3315   13.5710   16.3441   14.6540   13.4391   15.1626   15.0794   13.4941   15.6975   14.2705   15.3326   16.2171   15.6055   17.3876   14.5832   13.7533   14.5799   14.6955   15.7777   14.2897   13.2395   14.4895   14.3926   15.2606   17.5272   13.1464   15.5495
 
