# Supplementary material for: Inclusive Composite Interval Mapping of QTL by Environment Interactions in Biparental Populations
Source: PLoS One. 2015 Jul 10;10(7):e0132414. doi: 10.1371/journal.pone.0132414 (PMC4498613; doi:10.1371/journal.pone.0132414)
Supplement: S3 File — (ZIP) [file pone.0132414.s003.zip › Simulation for unliked model/Simulated popualtions/run_00059.met]

!**********************Note: lines staring with "!" are remarks and will be ignored in the program********************
!*********************************General Information**********************************
!Assuming F1 = P1 x P2, populations available in QTL IciMapping are: 
!  1, P1BC1F1 = P1 x F1, the first backcrossing where P1 is used as the recurrent parent;
!  2, P2BC1F1 = P2 x F1, the first backcrossing where P2 is used as the recurrent parent;
!  3, F1DH, F1-derived doubled haploids; 
!  4, RIL or F1RIL, recombination inbred lines through the repeated selfing of F1;
!  5, P1BC1RIL, recombination inbred lines through the repeated selfing of P1BC1F1;
!  6, P2BC1RIL, recombination inbred lines through the repeated selfing of P2BC1F1;
!  7, F2, the selfing generation of F1;
!  8, F3, the selfing generation of F2;
!  9, P1BC2F1, the second backcrossing where P1 is used as the recurrent parent; 
! 10, P2BC2F1, the second backcrossing where P2 is used as the recurrent parent;
! 11, P1BC2RIL, recombination inred lines through the repeated selfing of P1BC2F1; 
! 12, P2BC2RIL, recombination inred lines through the repeated selfing of P2BC2F1; 
! 13, P1BC1F2, the selfing generation of P1BC1F1; 
! 14, P2BC1F2, the selfing generation of P2BC1F1; 
! 15, P1BC2F2, the selfing generation of P1BC2F1; 
! 16, P2BC2F2, the selfing generation of P2BC2F1; 
! 17, P1BC1DH, P1BC1F1-derived doubled haploids; 
! 18, P2BC1DH, P2BC1F1-derived doubled haploids; 
! 19, P1BC2DH, P1BC2F1-derived doubled haploids; 
! 20, P2BC2DH, P2BC2F1-derived doubled haploids; 
   3      !Mapping Population (see remarks above)
   2      !Mapping Function (1 for Kosambi; 2 for Haldane; 3 for Morgan)
   2      !Marker Space Type (1 for intervals; 2 for positions)
   1      !Marker Space Unit(1 for centiMorgans; 2 for Morgan)
   6      !Number of Chromosomes (or Linkage Groups)
 200      !Size of the mapping population
   2      !Number of environments
 
!***************************************** Chromosomes and Linkage Maps **********************************************
!Chromosome                 NumMarkers
-CH1                        16
-CH2                        16
-CH3                        16
-CH4                        16
-CH5                        16
-CH6                        16
!Linkage map (Marker name followed by position or the interval length)
 MK-1-1                1     0.000
 MK-1-2                1    10.000
 MK-1-3                1    20.000
 MK-1-4                1    30.000
 MK-1-5                1    40.000
 MK-1-6                1    50.000
 MK-1-7                1    60.000
 MK-1-8                1    70.000
 MK-1-9                1    80.000
 MK-1-10               1    90.000
 MK-1-11               1   100.000
 MK-1-12               1   110.000
 MK-1-13               1   120.000
 MK-1-14               1   130.000
 MK-1-15               1   140.000
 MK-1-16               1   150.000
 MK-2-1                2     0.000
 MK-2-2                2    10.000
 MK-2-3                2    20.000
 MK-2-4                2    30.000
 MK-2-5                2    40.000
 MK-2-6                2    50.000
 MK-2-7                2    60.000
 MK-2-8                2    70.000
 MK-2-9                2    80.000
 MK-2-10               2    90.000
 MK-2-11               2   100.000
 MK-2-12               2   110.000
 MK-2-13               2   120.000
 MK-2-14               2   130.000
 MK-2-15               2   140.000
 MK-2-16               2   150.000
 MK-3-1                3     0.000
 MK-3-2                3    10.000
 MK-3-3                3    20.000
 MK-3-4                3    30.000
 MK-3-5                3    40.000
 MK-3-6                3    50.000
 MK-3-7                3    60.000
 MK-3-8                3    70.000
 MK-3-9                3    80.000
 MK-3-10               3    90.000
 MK-3-11               3   100.000
 MK-3-12               3   110.000
 MK-3-13               3   120.000
 MK-3-14               3   130.000
 MK-3-15               3   140.000
 MK-3-16               3   150.000
 MK-4-1                4     0.000
 MK-4-2                4    10.000
 MK-4-3                4    20.000
 MK-4-4                4    30.000
 MK-4-5                4    40.000
 MK-4-6                4    50.000
 MK-4-7                4    60.000
 MK-4-8                4    70.000
 MK-4-9                4    80.000
 MK-4-10               4    90.000
 MK-4-11               4   100.000
 MK-4-12               4   110.000
 MK-4-13               4   120.000
 MK-4-14               4   130.000
 MK-4-15               4   140.000
 MK-4-16               4   150.000
 MK-5-1                5     0.000
 MK-5-2                5    10.000
 MK-5-3                5    20.000
 MK-5-4                5    30.000
 MK-5-5                5    40.000
 MK-5-6                5    50.000
 MK-5-7                5    60.000
 MK-5-8                5    70.000
 MK-5-9                5    80.000
 MK-5-10               5    90.000
 MK-5-11               5   100.000
 MK-5-12               5   110.000
 MK-5-13               5   120.000
 MK-5-14               5   130.000
 MK-5-15               5   140.000
 MK-5-16               5   150.000
 MK-6-1                6     0.000
 MK-6-2                6    10.000
 MK-6-3                6    20.000
 MK-6-4                6    30.000
 MK-6-5                6    40.000
 MK-6-6                6    50.000
 MK-6-7                6    60.000
 MK-6-8                6    70.000
 MK-6-9                6    80.000
 MK-6-10               6    90.000
 MK-6-11               6   100.000
 MK-6-12               6   110.000
 MK-6-13               6   120.000
 MK-6-14               6   130.000
 MK-6-15               6   140.000
 MK-6-16               6   150.000
!*********************************** Marker Types ********************************************************************
!Co-dominant marker: When heterozygote F1 is present, P1 is coded as 2, F1 is coded as 1, and P2 is coded as 0; Otherwise, P1 is coded as 2, and P2 is coded as 0. 
!Dominant marker: When heterozygote F1 is present, P1 and F1 are coded as 12, and P2 is coded as 0; Otherwise, P1 is coded as 2, and P2 is coded as 0.  
!Recessive markers: When heterozygote F1 is present, P1 is coded as 2, and F1 and P2 are coded as 10; Otherwise, P1 is coded as 2, and P2 is coded as 0. 
!Missing marker is coded as -1. 
 MK-1-1                 0   0   2   0   0   0   0   0   0   0   0   0   2   0   2   0   2   0   0   0   0   2   0   2   0   0   2   2   2   0   2   2   0   0   0   2   2   0   0   0   2   0   2   2   2   0   0   2   2   2   2   0   2   2   0   2   2   0   0   2   2   0   2   2   2   2   0   0   0   2   0   2   2   2   2   2   0   0   0   0   0   0   0   2   2   0   2   2   2   2   0   2   2   0   0   2   0   2   2   2   0   2   2   2   2   0   0   0   0   0   2   2   0   2   2   0   2   0   0   2   0   0   0   0   0   0   2   0   0   2   0   0   0   0   2   0   0   0   0   2   2   2   0   0   0   2   2   2   2   0   2   2   0   2   2   2   2   2   0   2   2   0   0   0   0   2   0   0   0   0   2   2   2   0   0   0   0   0   2   2   0   2   2   2   0   0   2   2   0   0   2   0   2   2   2   0   0   2   2   0
 MK-1-2                 0   0   2   0   2   0   0   0   0   0   0   0   2   0   2   0   2   0   0   0   0   2   0   2   0   0   2   2   2   0   2   2   0   0   0   2   2   0   0   0   2   0   2   2   2   2   0   2   0   2   2   0   2   2   0   2   2   0   0   2   2   0   2   0   0   2   0   0   0   2   0   0   2   2   2   2   0   0   0   0   0   0   0   0   2   0   2   2   2   2   0   2   2   0   0   2   0   2   2   2   0   2   0   2   2   0   0   0   0   0   2   2   0   2   2   0   2   0   0   2   0   0   0   0   2   0   2   0   0   2   0   0   0   0   2   0   0   0   0   2   2   2   0   0   0   2   2   2   2   2   2   2   0   2   2   2   2   2   0   2   2   0   0   0   0   2   0   0   0   0   2   2   2   0   0   0   0   0   2   2   0   2   2   2   0   0   0   2   0   0   2   0   2   2   2   0   0   2   2   0
 MK-1-3                 0   0   2   0   2   0   0   0   0   2   0   0   0   0   0   2   2   0   0   0   0   0   0   2   2   0   2   2   2   0   2   2   2   0   0   2   2   0   0   0   2   0   2   2   2   2   0   2   0   2   2   0   2   2   0   2   2   0   0   2   2   0   2   0   0   2   0   0   0   2   2   0   2   2   0   2   0   0   0   0   0   0   0   0   2   0   2   0   2   2   0   2   2   2   0   2   0   2   2   2   0   2   0   2   2   0   0   0   0   0   2   2   0   2   2   0   2   0   0   2   0   0   0   0   2   0   2   2   0   2   0   0   0   0   2   0   0   0   0   2   2   2   0   0   0   2   2   2   2   2   2   2   0   2   2   2   2   2   2   2   0   0   0   0   0   0   0   0   0   0   0   2   2   0   0   0   0   0   2   2   0   2   2   2   2   0   0   2   0   2   2   0   2   2   0   0   0   2   2   2
 MK-1-4                 0   0   2   0   2   0   0   0   0   2   0   0   0   2   0   2   2   0   0   0   0   0   0   2   2   0   2   2   2   0   2   2   2   2   0   2   2   0   0   0   2   0   2   2   2   0   0   2   0   2   2   0   2   2   0   2   2   0   0   2   2   0   0   0   0   2   0   0   0   2   2   0   2   2   0   2   0   0   0   0   0   0   0   0   2   0   2   0   2   2   0   2   2   2   0   2   0   2   2   2   0   2   0   2   2   0   0   0   0   0   2   2   0   2   2   0   2   0   2   2   0   0   0   2   2   0   2   2   0   2   0   0   0   0   2   0   0   0   0   2   2   2   0   0   0   0   2   2   2   0   2   2   2   2   2   2   2   2   0   2   0   0   0   0   0   2   0   0   0   0   0   2   2   0   0   2   0   0   2   2   0   2   2   2   2   2   0   2   0   2   2   0   2   2   0   0   0   2   0   2
 MK-1-5                 0   0   2   0   2   0   2   0   0   2   0   0   0   2   0   2   2   0   0   0   0   0   0   2   2   0   2   2   2   0   2   2   2   2   0   2   2   0   0   0   0   0   2   0   2   0   0   2   0   0   2   2   2   2   0   2   2   0   0   2   2   0   2   0   0   2   0   0   0   2   2   0   2   2   0   0   0   0   0   0   0   0   0   0   2   0   2   0   2   2   0   2   2   2   0   2   0   2   2   0   0   2   0   2   2   0   0   2   0   2   2   2   0   2   2   2   2   2   2   2   0   0   2   2   0   0   2   2   0   2   0   0   0   0   0   0   0   0   0   2   2   2   0   0   0   0   0   2   2   0   2   2   2   0   2   2   2   2   0   2   0   0   0   0   0   2   0   0   0   0   0   2   2   0   0   2   2   0   2   2   0   0   0   0   2   2   0   2   0   2   2   0   2   2   0   0   0   2   0   2
 MK-1-6                 0   0   0   0   2   0   2   0   0   2   2   0   0   2   0   2   2   0   0   0   0   2   2   0   2   0   2   2   2   0   2   2   2   2   0   2   2   0   0   0   0   0   2   0   2   0   0   2   0   0   2   2   2   2   0   2   2   0   0   2   2   0   2   0   0   2   0   0   0   2   2   0   2   2   0   0   0   0   0   0   0   0   0   0   2   0   2   0   0   2   0   0   2   0   0   0   0   2   2   0   0   2   0   2   2   0   0   2   0   2   0   2   0   2   2   0   0   2   2   2   0   0   2   2   0   0   2   2   0   2   0   0   0   0   0   2   0   0   0   2   2   2   0   0   0   0   0   2   2   0   2   2   2   0   2   2   2   2   0   2   0   0   0   0   0   2   0   0   0   0   0   2   2   0   0   2   2   0   2   2   0   0   0   0   2   2   0   2   0   2   2   0   2   0   0   0   0   2   0   2
 MK-1-7                 0   0   0   0   2   0   2   0   0   2   2   0   0   2   0   2   2   0   0   0   0   2   2   0   2   0   2   2   2   0   2   2   2   2   0   2   0   0   0   0   0   0   0   0   0   2   0   2   0   2   2   2   2   2   0   2   2   0   0   0   2   0   2   0   0   2   0   0   0   2   2   0   2   2   0   2   0   0   0   0   0   0   2   0   0   0   0   0   0   2   0   0   2   0   0   0   2   2   2   0   0   2   0   2   2   0   0   2   0   0   0   2   0   2   2   0   0   2   2   2   0   2   2   2   2   0   2   0   0   2   0   0   2   0   0   2   0   0   0   2   0   2   0   0   0   0   0   2   0   0   2   2   2   0   0   2   2   2   0   2   0   0   0   0   0   0   2   0   0   0   0   2   2   0   0   2   2   0   0   2   2   0   0   0   2   2   0   2   0   0   2   0   2   0   0   2   0   0   0   2
 MK-1-8                 0   0   0   0   2   0   2   0   0   2   2   0   0   2   0   2   2   0   0   0   0   2   2   0   2   0   2   2   2   0   2   2   2   2   0   2   0   2   0   0   0   0   0   0   0   2   2   2   0   2   2   2   2   2   2   2   2   2   0   0   2   0   2   0   0   2   2   0   0   2   2   0   2   0   2   2   0   0   0   0   0   0   2   2   0   0   0   0   0   2   0   0   2   0   0   0   2   2   2   0   0   2   0   2   2   0   2   2   0   0   0   2   0   2   2   2   0   2   2   0   0   2   2   2   2   0   2   0   0   2   0   0   2   0   0   0   0   0   0   2   0   2   0   0   0   0   2   2   0   0   2   2   2   0   0   2   2   0   0   0   0   0   0   0   0   0   2   0   0   0   0   2   2   0   0   2   2   0   0   2   2   2   0   0   2   2   0   2   0   0   2   0   2   0   2   2   0   0   0   2
 MK-1-9                 0   0   0   0   2   2   2   0   0   2   2   0   0   2   0   0   2   0   0   0   0   2   2   0   2   0   2   2   2   0   2   2   2   2   0   2   0   2   0   0   0   0   0   0   0   2   2   2   0   2   2   2   2   2   2   2   2   2   0   0   2   0   2   0   0   2   2   0   0   2   0   0   2   0   2   2   0   0   0   0   2   2   2   2   0   0   0   0   0   2   0   2   2   0   0   0   2   2   2   0   0   2   2   2   2   0   2   2   0   0   0   2   0   2   2   2   2   2   2   2   0   2   2   2   2   0   2   0   0   2   0   0   0   0   0   0   0   0   0   2   0   2   0   0   0   0   2   2   2   0   2   2   2   0   0   2   2   0   0   0   0   0   0   0   0   0   2   0   0   0   0   2   2   0   0   2   2   0   0   2   2   2   0   0   2   2   0   2   0   0   2   0   2   0   0   2   0   0   0   2
 MK-1-10                0   0   0   0   2   2   0   0   0   0   2   0   0   2   0   2   2   0   0   0   0   2   2   0   2   0   2   2   2   0   2   2   2   2   0   2   0   2   0   0   0   0   0   0   0   2   2   2   0   2   2   2   2   0   2   2   2   2   0   0   2   0   2   0   0   2   2   2   0   2   0   0   2   0   2   2   0   0   0   0   2   2   0   2   0   0   0   0   0   2   0   2   2   0   0   0   2   0   2   0   0   0   2   2   2   0   2   2   0   0   0   2   0   2   2   2   2   2   2   2   0   2   2   2   2   0   2   0   0   2   0   0   0   0   0   0   0   2   2   2   0   2   0   0   2   0   2   2   2   0   2   2   2   0   0   2   2   0   2   0   0   0   0   0   0   0   2   0   0   2   0   2   2   0   2   2   2   0   0   2   2   0   0   0   2   0   2   2   2   0   2   0   2   0   0   2   0   0   0   2
 MK-1-11                0   0   0   0   2   2   0   0   0   0   2   0   0   0   0   2   2   0   0   2   0   2   2   0   2   0   2   2   2   0   2   0   2   2   0   2   0   2   0   0   0   0   0   0   2   2   2   2   0   2   0   0   2   0   2   2   2   2   0   0   2   0   2   0   0   2   2   2   0   2   0   0   2   0   2   2   0   0   0   0   2   2   0   2   0   2   0   0   0   2   0   2   2   2   0   0   0   0   2   0   0   0   2   2   2   0   2   2   0   0   0   2   0   2   2   2   2   2   2   2   0   2   2   2   0   0   2   0   0   2   0   0   0   0   0   0   0   2   2   2   0   2   0   0   2   0   0   2   0   0   2   2   2   0   0   2   2   0   2   0   0   0   0   0   0   0   2   2   0   2   0   2   2   0   2   2   2   0   0   2   2   2   0   0   2   0   2   2   2   0   2   0   2   0   2   2   2   0   0   2
 MK-1-12                0   0   0   0   2   2   0   0   0   0   2   0   0   0   0   2   2   0   0   2   0   2   0   0   2   0   2   2   2   0   2   0   2   2   0   2   0   0   0   0   0   0   0   0   2   2   2   2   2   2   2   0   2   0   2   2   2   2   0   0   2   0   2   0   2   2   0   2   0   0   0   0   2   0   2   2   0   0   0   0   2   2   0   2   0   2   0   0   0   2   0   2   2   2   0   0   2   0   2   0   0   0   2   2   2   0   2   2   0   0   0   2   0   2   2   2   2   0   0   2   0   2   0   2   0   0   2   0   0   2   0   0   0   0   2   0   0   0   2   2   0   2   0   0   2   0   0   2   0   0   2   2   2   0   0   2   2   0   2   2   0   2   0   0   2   0   2   0   0   2   0   2   2   2   2   2   2   0   2   2   2   2   0   0   2   0   2   2   2   2   2   0   2   0   2   2   2   0   0   2
 MK-1-13                0   0   0   0   2   0   0   0   0   0   2   0   0   2   0   2   2   0   0   2   0   2   0   0   2   0   2   2   2   0   2   0   2   2   0   2   0   0   0   0   0   0   0   0   2   2   2   2   2   2   2   0   2   0   2   2   2   2   0   0   2   0   2   0   2   2   0   2   0   0   0   0   2   0   2   0   0   0   0   2   2   2   0   2   0   2   0   0   0   2   0   2   2   2   0   0   2   0   2   0   0   0   2   2   2   0   0   2   0   0   0   2   0   2   2   2   2   0   0   2   0   2   0   2   0   0   2   0   0   2   0   0   0   0   0   0   0   0   2   2   2   2   0   0   2   0   0   2   0   0   2   2   2   0   0   2   2   0   2   2   0   2   0   0   2   0   2   0   0   2   0   2   2   0   2   2   2   0   2   2   0   2   0   0   2   0   2   2   0   0   2   0   0   0   2   2   2   0   0   2
 MK-1-14                0   0   0   0   2   0   0   0   0   0   2   0   0   2   0   2   2   0   0   2   0   2   0   0   2   0   2   2   2   0   2   0   2   0   0   2   0   2   0   0   0   0   0   0   2   2   2   2   2   2   2   0   0   0   2   2   2   2   2   0   2   0   2   0   2   0   0   2   0   2   0   0   2   0   2   0   2   0   0   2   2   2   0   2   0   2   0   0   0   2   0   2   2   2   0   0   2   2   2   0   0   0   2   2   2   0   0   2   0   0   0   2   0   2   2   2   2   2   0   2   0   2   0   2   0   0   2   0   0   2   2   0   2   0   0   0   0   2   2   2   2   2   0   0   2   0   2   2   0   0   2   2   2   0   0   2   2   0   2   2   0   2   0   0   2   0   2   0   0   2   0   2   2   0   2   2   2   0   2   2   2   2   0   0   2   0   2   2   0   0   2   0   0   0   2   2   2   0   0   2
 MK-1-15                0   2   0   0   2   0   0   0   0   0   2   0   0   0   0   2   2   0   0   2   0   2   0   0   2   0   2   2   2   0   2   0   0   2   0   2   0   2   0   0   0   0   0   0   2   2   2   2   2   2   2   0   0   0   2   2   2   2   2   0   0   0   2   0   2   0   0   2   0   2   0   0   2   0   2   0   2   0   0   2   2   0   0   0   0   2   0   0   0   2   0   2   2   2   0   0   2   2   2   2   0   0   2   2   0   0   0   2   2   0   0   2   0   2   2   2   0   2   0   2   2   2   0   2   0   2   2   0   0   2   2   0   2   0   0   0   0   2   2   2   2   2   0   0   2   0   0   2   0   0   2   0   2   0   0   2   2   0   2   2   0   2   0   0   2   0   0   0   0   2   0   2   2   2   2   2   2   0   2   2   2   2   0   0   2   0   0   2   0   0   2   0   0   0   2   2   2   0   0   2
 MK-1-16                0   2   0   0   2   2   0   2   0   2   2   0   0   0   0   2   2   2   0   0   0   2   0   0   2   0   2   2   2   0   2   0   0   2   2   2   0   2   0   0   0   0   0   0   2   2   2   2   2   2   2   0   0   0   2   2   2   2   0   0   0   0   2   0   2   0   0   0   0   2   0   2   2   0   0   0   2   0   0   2   2   0   2   0   0   2   0   0   0   2   0   2   2   2   0   2   0   2   2   2   0   0   2   2   0   0   0   2   2   0   0   2   0   2   0   2   0   2   0   2   2   2   0   2   0   2   2   2   0   2   2   0   2   0   0   0   0   2   2   0   2   2   0   0   2   0   0   2   0   0   2   2   2   0   0   2   2   0   2   2   0   2   2   2   2   2   0   0   0   2   0   2   2   2   2   2   0   0   2   2   2   2   0   0   2   0   0   2   0   0   2   0   0   0   2   2   2   0   2   2
 MK-2-1                 2   0   0   0   2   0   2   0   2   0   2   2   2   0   0   0   0   0   2   2   2   2   0   0   0   0   0   0   0   2   0   0   0   2   2   2   0   2   2   2   2   0   0   2   2   0   0   2   2   2   2   2   0   0   0   0   0   2   2   2   0   0   0   0   0   2   2   2   2   0   2   2   0   0   2   0   2   2   2   2   2   0   0   2   0   2   2   2   2   0   0   0   0   0   2   0   2   0   2   0   0   0   2   0   2   0   0   0   0   2   2   2   0   0   0   0   2   0   0   2   2   2   2   0   0   0   0   2   0   0   2   2   0   2   2   0   0   0   2   0   0   2   2   0   2   2   0   2   0   0   2   0   0   2   2   0   0   2   0   0   0   2   2   0   2   2   2   0   0   0   0   0   2   0   0   0   0   0   2   2   0   0   0   2   2   2   2   0   0   2   0   0   2   2   0   0   0   2   0   2
 MK-2-2                 2   2   0   0   2   0   2   0   2   0   2   0   2   0   0   0   0   0   2   2   2   2   0   0   0   0   0   0   2   2   0   0   0   2   2   2   0   2   2   2   0   0   0   2   2   0   0   2   0   2   2   2   0   0   0   2   0   2   2   2   2   0   0   2   2   0   2   2   2   0   2   2   0   0   2   0   2   2   0   2   2   0   2   2   0   2   2   2   2   0   0   0   0   0   0   0   2   2   2   0   0   2   2   0   2   0   0   0   0   2   2   2   0   0   0   2   2   0   0   2   2   2   2   0   0   0   0   2   0   0   2   2   0   2   2   0   0   0   2   2   0   0   2   0   2   2   0   2   0   0   2   0   0   2   2   0   0   2   0   0   0   2   2   0   2   2   2   0   0   2   2   0   2   0   0   0   0   2   2   2   2   0   2   2   2   2   2   0   2   2   0   0   2   2   0   0   0   2   0   2
 MK-2-3                 2   0   0   0   2   0   2   0   2   0   2   2   0   0   0   0   0   0   2   2   0   2   0   0   2   0   0   0   2   2   0   2   0   2   0   0   0   2   2   2   0   0   0   2   2   0   0   2   2   0   2   2   0   0   2   2   0   2   2   2   2   0   0   2   2   0   2   2   2   0   2   2   0   0   2   0   2   2   0   2   2   0   2   2   0   2   2   2   0   0   0   0   0   0   2   0   2   2   2   0   0   2   2   0   2   0   0   0   0   2   2   2   0   0   0   2   2   0   0   2   2   0   2   0   0   0   0   2   0   2   2   2   0   2   2   0   0   0   2   2   0   0   2   0   2   2   0   2   0   0   2   2   0   2   2   0   0   2   0   0   0   2   2   0   2   2   2   0   0   2   2   0   2   2   0   0   0   2   2   2   2   0   2   2   2   2   2   0   2   2   0   0   2   2   0   0   0   2   2   2
 MK-2-4                 2   0   0   0   2   0   2   0   2   0   2   2   0   0   0   0   0   0   2   2   0   2   0   0   2   0   0   0   2   2   0   2   0   2   0   0   0   2   0   2   0   0   0   2   2   0   0   0   2   2   2   2   0   2   2   2   0   2   2   2   2   0   2   0   2   0   2   2   2   0   2   2   2   0   2   0   2   2   0   2   2   0   2   2   0   2   2   2   0   0   0   0   0   2   2   0   2   2   2   0   2   2   2   2   2   0   0   0   0   2   2   2   0   0   0   0   2   0   0   2   2   0   2   0   0   0   0   2   0   2   2   2   0   2   2   0   0   0   2   2   0   0   2   0   2   2   0   2   0   0   2   2   0   2   2   0   0   2   0   0   0   2   2   0   2   2   2   0   2   2   2   0   2   0   0   0   0   2   2   2   2   2   2   2   2   2   2   0   2   2   0   0   2   2   0   0   0   2   2   2
 MK-2-5                 2   2   0   0   2   0   2   0   2   0   2   2   0   0   0   0   0   0   2   2   0   2   0   0   2   0   0   0   2   2   0   2   0   2   0   0   0   2   0   2   0   0   0   2   0   0   0   0   2   2   2   2   0   2   2   2   0   2   2   2   2   0   2   0   2   2   2   2   2   0   2   2   0   0   2   0   2   2   0   2   2   0   2   2   0   2   2   2   0   0   0   0   0   2   2   0   2   2   2   0   2   0   2   2   2   0   0   0   0   0   2   2   2   0   0   0   2   2   0   2   0   0   2   0   2   0   0   0   0   2   2   2   2   2   2   0   0   2   2   2   0   0   2   0   2   2   0   2   0   0   2   0   0   2   2   2   0   2   2   0   0   2   2   0   2   2   2   0   2   2   2   0   2   0   0   0   2   2   2   2   2   2   2   2   2   2   2   0   2   0   0   0   2   2   0   0   0   2   2   2
 MK-2-6                 2   2   0   0   2   0   2   0   2   0   2   2   0   0   0   0   0   0   2   2   0   0   2   0   2   0   0   0   2   2   0   2   0   2   0   0   0   2   2   2   0   0   0   0   0   2   0   0   0   2   2   2   0   2   0   2   0   2   2   2   2   0   2   0   2   2   2   2   0   0   2   2   0   0   0   0   2   2   0   2   2   0   2   2   0   2   2   2   0   0   0   0   0   2   2   0   2   2   2   0   2   2   2   2   2   0   0   2   0   0   0   2   2   0   0   0   2   2   0   2   0   0   2   0   2   2   0   0   0   0   2   2   2   2   2   0   0   2   2   2   0   0   2   0   0   2   0   2   0   0   2   0   2   2   2   2   0   2   2   2   0   2   2   2   2   2   2   0   0   2   2   0   2   2   0   0   2   2   2   2   2   0   2   2   2   2   2   0   2   0   0   0   2   2   0   0   0   2   2   2
 MK-2-7                 2   2   0   0   2   0   2   2   2   0   2   2   2   0   0   0   0   0   2   2   0   0   2   0   2   0   0   0   2   2   0   2   0   2   0   0   0   2   2   2   0   0   0   0   0   2   0   0   0   2   2   0   0   2   0   2   0   2   2   2   2   0   2   0   2   0   0   2   0   0   2   2   0   0   0   0   2   2   0   2   2   0   2   0   0   2   2   2   0   0   0   0   2   2   2   0   2   2   2   0   2   2   2   2   2   0   2   2   0   2   0   2   2   0   0   0   0   2   2   0   0   0   2   0   2   2   0   0   0   0   2   2   2   2   2   0   0   2   2   2   0   0   2   2   0   2   0   2   0   0   2   0   2   2   2   2   0   2   2   2   0   2   2   2   0   2   2   0   0   2   2   0   2   2   0   0   2   2   2   2   0   0   2   2   2   2   2   0   2   0   0   0   2   2   0   0   0   2   2   2
 MK-2-8                 2   2   0   0   2   0   2   2   2   0   2   2   2   0   2   0   0   0   2   2   0   0   2   0   2   0   0   0   2   2   0   2   0   2   2   0   0   0   2   0   2   0   0   0   0   2   0   0   0   2   2   0   0   2   2   2   0   2   2   2   2   0   2   0   2   0   0   0   0   0   2   2   0   0   0   0   2   2   0   2   2   0   2   0   0   2   2   2   0   0   0   0   2   2   2   0   2   2   2   0   2   2   2   2   2   0   2   2   0   2   0   2   2   0   0   0   0   2   2   0   0   0   2   0   2   2   0   0   0   0   0   2   2   2   2   0   0   0   2   2   2   0   0   2   0   2   0   0   0   0   2   0   2   2   2   2   0   2   2   2   0   2   2   2   0   0   2   2   0   2   0   0   2   2   0   0   2   2   2   2   0   0   0   2   2   2   2   0   2   0   0   0   2   2   0   0   0   2   2   2
 MK-2-9                 2   2   2   0   2   0   2   2   2   0   2   2   2   0   2   0   0   2   2   2   0   0   0   2   2   0   0   0   2   2   0   0   0   2   2   0   0   2   2   0   2   0   0   0   2   2   2   0   0   2   0   2   2   2   2   2   0   0   0   2   2   0   0   0   2   0   0   0   0   0   2   2   0   0   0   0   2   2   0   2   0   0   2   0   0   0   2   2   0   2   0   0   2   2   2   0   2   2   2   0   2   2   2   2   2   0   2   2   0   0   0   2   2   0   0   0   0   2   2   0   0   0   2   0   2   2   0   0   0   0   0   2   2   2   2   0   2   0   2   2   2   0   0   2   0   2   0   2   0   0   2   0   2   2   2   0   0   2   2   2   0   2   2   2   0   0   2   2   2   2   0   0   2   2   0   2   2   2   2   2   0   0   0   2   2   2   2   0   2   0   2   0   2   2   2   0   0   2   2   2
 MK-2-10                2   2   2   0   2   0   2   2   2   0   2   2   2   0   2   0   0   2   2   2   0   0   0   0   2   2   0   0   2   2   0   0   0   2   2   0   0   2   2   0   2   0   0   0   2   2   2   0   0   2   0   2   2   2   2   2   0   0   0   2   2   0   0   0   2   0   0   0   0   2   2   2   0   2   0   0   2   2   0   2   0   0   2   0   0   2   2   2   0   2   0   0   2   2   2   0   2   2   2   0   0   2   2   2   2   0   2   2   0   0   0   2   2   0   0   0   0   2   2   0   0   0   2   0   2   2   0   0   0   0   0   2   2   2   2   0   2   0   2   2   2   0   0   2   0   0   0   2   0   2   2   0   2   2   2   2   0   2   2   2   0   2   2   2   0   0   2   0   2   2   0   0   2   2   0   2   2   2   2   2   0   0   0   2   2   2   2   0   2   0   2   0   2   2   2   2   0   0   0   0
 MK-2-11                2   2   2   0   2   0   2   2   2   0   2   2   2   0   2   0   0   2   2   2   0   0   0   2   2   2   0   0   2   2   0   0   0   2   0   0   0   2   2   0   2   0   0   0   2   2   2   0   0   2   0   0   2   2   2   2   0   0   0   2   2   0   0   0   2   0   0   0   0   2   2   2   0   2   0   0   2   2   0   2   0   2   2   0   0   2   2   2   0   2   0   0   2   0   2   0   2   0   2   0   0   2   2   2   2   2   2   2   0   0   0   2   2   0   0   0   0   2   2   0   0   0   2   0   0   2   0   0   0   0   0   2   2   2   2   0   2   0   0   2   2   0   0   2   0   0   0   2   0   2   2   2   2   2   0   2   0   2   2   2   0   2   2   2   0   0   2   0   2   2   0   0   2   2   0   2   2   2   2   0   0   2   0   2   2   2   2   0   0   0   2   0   2   2   0   0   0   0   0   0
 MK-2-12                2   2   2   0   2   0   2   2   2   0   2   0   2   0   2   0   0   2   0   2   2   0   0   2   0   2   0   2   2   2   0   0   0   2   0   0   0   2   2   0   2   0   0   0   2   2   2   0   0   2   0   0   2   2   2   2   0   0   0   2   2   0   2   0   2   0   0   0   0   2   2   2   0   2   0   0   2   2   0   2   0   2   0   0   2   2   2   0   2   2   0   0   2   0   2   0   2   0   0   0   2   2   2   2   0   2   2   2   0   0   0   2   2   0   2   0   0   2   2   0   0   0   2   0   0   2   2   0   0   0   0   2   2   2   2   0   2   0   0   2   2   0   0   2   0   0   0   2   0   0   2   2   2   2   0   2   0   2   0   2   0   2   2   2   0   2   2   2   2   2   0   0   2   2   0   2   2   2   2   0   0   2   0   2   2   2   2   2   0   0   2   0   0   2   2   0   0   0   0   0
 MK-2-13                2   2   2   0   2   0   2   0   0   0   2   0   2   0   2   0   0   2   0   2   2   0   0   2   2   2   0   2   2   2   0   0   0   2   0   2   0   2   2   0   2   0   2   0   2   2   2   0   0   2   0   0   2   2   2   2   0   0   0   2   2   0   2   0   2   0   0   0   0   2   2   2   0   2   0   0   2   0   0   2   0   2   0   0   2   2   2   2   2   2   0   0   2   0   2   0   2   2   0   0   2   0   2   2   0   2   2   2   0   0   0   2   2   0   2   0   0   2   2   0   0   0   2   0   0   2   2   0   0   0   0   2   2   2   2   0   2   0   0   2   2   0   2   2   0   0   0   2   0   0   2   0   2   2   0   2   2   2   0   2   0   2   2   2   0   2   2   2   2   2   0   0   2   2   0   2   2   2   2   0   0   0   0   2   2   2   2   2   0   0   2   2   0   2   2   0   0   0   0   0
 MK-2-14                2   2   2   2   0   0   2   2   0   0   2   0   2   0   0   2   2   2   0   2   2   0   0   2   2   2   0   2   0   2   2   0   0   2   0   2   2   2   2   0   0   0   2   0   2   2   2   2   0   2   0   0   0   2   2   2   0   2   0   2   2   2   2   0   0   0   0   0   0   2   2   2   0   2   0   0   2   0   0   2   0   2   0   0   2   0   2   2   0   2   2   0   2   0   2   0   2   2   0   0   2   0   2   2   0   2   2   2   0   0   0   2   2   0   2   0   0   2   2   0   0   0   2   0   0   2   2   2   0   0   0   0   2   2   2   0   2   0   0   2   2   0   2   2   2   2   0   2   0   0   2   0   2   2   0   2   2   2   0   2   2   2   2   2   0   2   0   0   2   2   0   0   2   2   0   2   2   2   2   0   0   0   0   0   2   2   2   2   2   0   2   2   0   2   2   0   0   0   0   0
 MK-2-15                2   2   2   2   0   0   0   2   0   0   2   0   2   0   0   2   2   2   0   2   2   0   0   2   2   2   0   2   0   2   2   0   0   2   0   2   0   2   2   0   0   0   2   0   2   2   2   2   0   2   0   0   2   2   2   2   0   2   2   2   2   2   2   0   0   0   0   0   0   2   2   2   0   2   0   0   2   0   0   2   0   2   0   0   2   0   2   2   2   2   2   0   2   2   2   0   2   2   0   0   2   0   0   2   0   0   2   2   0   0   0   0   2   0   2   0   0   2   2   0   2   2   2   0   0   2   2   2   0   0   2   0   2   2   2   0   0   0   0   2   2   0   2   2   2   2   0   2   0   0   2   0   2   2   0   2   2   2   0   2   2   2   2   2   2   2   0   0   2   2   0   0   2   0   0   2   2   2   0   0   0   0   0   0   2   2   2   2   2   0   0   2   0   2   2   0   0   0   0   2
 MK-2-16                2   2   2   0   0   0   0   2   0   0   2   0   0   2   0   2   2   2   0   2   2   0   0   2   2   2   0   2   0   0   2   0   2   2   0   0   0   2   2   0   0   0   2   0   2   2   2   0   0   2   0   0   2   2   2   2   0   2   2   0   2   2   2   2   2   0   0   0   0   2   2   2   2   2   0   0   2   0   0   2   0   2   0   2   2   0   2   2   2   2   2   0   2   2   2   0   2   2   0   0   2   0   0   2   0   0   0   2   0   0   0   0   2   0   2   0   0   2   0   0   2   2   2   0   0   2   2   2   0   0   2   0   2   2   2   0   0   0   0   2   2   0   2   2   2   2   0   0   0   0   2   0   2   2   0   2   2   2   0   2   2   2   2   2   2   2   2   0   2   2   0   0   2   0   2   2   2   2   0   0   0   0   2   0   2   2   2   2   2   0   2   2   0   2   2   0   0   0   0   2
 MK-3-1                 2   0   2   2   0   0   0   2   2   0   2   0   0   0   2   0   2   2   2   2   0   0   0   2   2   0   0   2   0   0   0   2   2   2   0   0   2   2   0   0   0   0   0   0   2   0   2   2   0   0   0   2   0   0   2   2   2   0   2   2   0   0   2   2   0   0   0   0   0   2   2   2   2   0   0   2   2   2   0   0   0   0   0   0   2   0   2   0   0   0   0   2   2   2   0   2   2   0   2   0   0   2   0   2   0   2   0   0   2   2   0   0   2   0   0   0   2   0   0   0   2   0   2   2   0   2   0   2   2   0   0   2   2   0   0   0   2   0   0   2   2   0   2   0   2   0   0   2   2   2   2   2   2   2   2   2   0   2   2   2   0   2   2   2   0   0   2   2   2   0   2   0   0   0   2   2   2   0   2   0   2   2   0   0   0   2   0   0   0   0   2   2   0   0   2   0   0   0   0   2
 MK-3-2                 0   0   0   0   0   0   0   2   2   0   2   2   0   0   2   0   2   2   2   2   0   2   0   0   2   0   0   0   0   0   0   2   2   2   0   0   2   2   0   0   0   2   0   0   2   0   2   2   2   0   0   2   0   0   2   2   2   0   2   2   0   0   2   2   0   0   0   0   0   2   2   2   2   0   0   2   2   2   2   0   0   0   0   0   2   0   2   0   0   0   0   2   2   2   0   2   2   0   2   0   2   2   0   2   0   2   0   0   2   2   0   0   2   0   0   0   2   0   0   0   2   0   2   2   2   2   0   2   2   0   0   2   2   0   0   0   2   0   0   2   2   0   2   0   2   0   0   2   2   2   2   2   2   2   2   0   0   2   2   2   0   2   2   2   0   0   2   2   2   0   2   0   0   0   2   2   2   0   2   0   2   2   0   0   0   2   0   0   0   0   2   2   0   0   2   0   0   0   0   2
 MK-3-3                 0   0   0   0   0   0   0   2   0   0   2   2   0   0   2   0   2   2   2   2   0   2   0   0   2   0   0   0   0   0   0   2   0   2   2   0   2   2   0   0   2   2   2   0   2   0   2   2   2   0   0   2   2   0   2   2   2   0   2   2   0   0   2   2   0   0   0   0   0   2   2   2   2   0   0   2   2   2   2   0   0   0   2   0   2   2   2   0   0   0   0   2   2   0   0   2   2   0   2   0   2   2   2   2   0   2   0   0   0   2   0   0   2   0   0   0   0   0   0   0   2   0   2   2   2   0   0   2   2   2   0   2   2   0   0   0   2   0   2   2   2   0   2   0   2   0   0   2   2   2   2   2   2   2   2   0   0   2   2   2   2   0   2   2   0   0   0   2   2   0   2   0   0   0   0   2   2   0   2   0   2   2   0   0   0   2   0   2   0   0   0   2   0   0   2   0   0   0   0   2
 MK-3-4                 0   0   0   0   0   0   0   2   0   0   2   2   0   0   2   2   2   2   2   2   0   2   0   0   0   2   0   0   0   0   0   2   0   2   2   0   2   2   0   0   2   2   0   0   2   0   2   2   2   0   0   2   2   2   2   2   2   0   2   2   0   0   2   2   0   0   0   2   0   2   2   2   2   0   0   2   2   2   2   0   0   2   2   0   2   2   0   0   0   2   0   2   2   0   0   2   2   0   2   2   2   2   2   2   0   0   0   0   0   2   0   0   2   2   0   0   0   0   0   0   2   0   2   0   2   0   0   2   0   2   0   2   2   0   0   0   2   0   2   2   2   0   2   0   2   0   0   2   2   0   2   2   2   2   2   2   0   2   2   0   0   0   2   2   0   0   0   2   2   0   2   0   0   0   0   2   2   0   2   0   0   2   0   2   2   2   2   2   0   0   0   2   0   0   2   0   0   0   0   2
 MK-3-5                 0   0   0   2   0   0   0   2   0   0   2   2   0   0   0   2   2   2   2   2   0   2   0   0   0   2   0   0   0   0   0   2   0   2   2   2   2   2   2   0   2   2   0   0   2   0   2   2   2   0   2   0   2   2   2   2   2   0   2   2   0   0   2   2   0   0   0   2   0   2   2   0   2   2   0   2   2   2   2   0   0   2   2   0   2   2   0   2   0   2   0   2   2   0   0   2   2   0   2   0   0   2   2   0   2   0   0   0   0   0   0   0   2   2   0   0   0   0   0   0   2   0   2   0   2   0   0   2   2   2   0   2   2   0   0   0   2   0   2   2   2   0   2   0   2   0   2   2   2   0   2   2   2   2   2   2   0   2   2   0   0   0   2   2   2   0   2   2   2   0   2   2   0   0   0   2   2   0   2   0   0   2   0   2   2   2   2   2   0   0   0   2   0   0   2   0   0   0   0   2
 MK-3-6                 0   0   0   2   0   0   2   0   0   0   2   2   0   2   0   0   2   2   2   2   0   2   0   0   0   2   0   2   2   0   0   2   0   2   0   2   2   2   2   0   2   2   0   0   0   0   2   2   2   0   2   0   2   2   2   2   2   0   2   2   2   0   2   2   0   0   0   0   0   2   2   0   2   2   0   2   2   2   2   0   0   2   2   0   2   2   0   2   0   2   0   2   2   0   0   2   2   0   2   0   0   2   0   0   2   0   0   0   0   0   0   0   2   2   2   0   0   0   0   0   2   2   2   0   2   0   0   2   2   2   0   2   2   0   0   0   2   0   0   2   2   0   2   2   2   0   2   2   2   0   2   2   2   2   2   2   0   2   2   0   0   0   2   2   2   0   0   2   0   0   2   2   0   0   0   2   0   0   2   0   0   0   0   2   2   2   2   2   0   0   0   0   0   0   0   0   0   0   0   2
 MK-3-7                 0   0   0   2   0   0   2   2   0   0   0   2   0   2   0   0   2   2   2   2   0   2   0   0   0   2   0   2   2   0   0   2   0   2   0   2   2   2   2   0   2   2   0   0   0   0   0   2   2   0   2   0   2   2   2   2   2   0   2   2   2   0   2   2   0   0   0   0   0   2   2   0   2   2   0   0   2   2   2   0   0   2   2   0   2   2   0   2   0   2   0   2   2   0   0   2   2   0   2   0   2   2   0   0   2   0   0   0   0   2   0   0   2   2   2   0   0   0   0   0   2   2   2   0   2   0   0   2   0   2   0   2   2   0   0   0   2   2   0   2   2   2   2   2   2   0   2   2   2   0   2   0   2   2   2   2   0   0   2   0   0   0   2   2   2   0   0   2   0   0   2   2   0   2   0   2   0   0   2   2   0   0   0   2   2   2   2   2   0   0   0   2   0   0   0   0   0   0   0   2
 MK-3-8                 0   0   0   2   0   0   2   0   0   0   0   2   0   2   0   0   2   2   2   2   0   2   0   0   0   2   0   2   2   0   0   2   0   2   0   2   2   2   2   0   2   2   0   0   0   2   0   2   2   2   2   0   2   2   2   2   2   0   2   2   2   0   2   2   0   0   0   2   0   2   2   0   0   2   0   0   2   2   2   0   0   2   2   0   2   2   0   2   0   2   0   2   2   0   0   2   2   0   2   0   2   2   0   0   2   0   0   0   0   2   0   0   2   2   2   0   0   0   0   0   2   2   2   0   2   0   0   2   0   2   0   2   2   0   0   0   2   2   0   2   2   2   2   2   2   0   2   2   2   0   2   0   2   0   2   2   0   0   2   0   0   0   2   2   2   0   0   2   0   0   2   2   0   2   0   0   0   0   2   0   0   0   2   2   2   2   2   2   0   0   0   2   0   2   0   0   0   0   0   2
 MK-3-9                 0   0   0   2   0   0   2   0   0   0   0   2   0   0   0   0   2   2   2   2   0   2   0   0   0   0   0   2   2   0   0   2   2   2   0   2   2   2   2   0   2   2   0   0   0   2   0   2   2   2   2   0   2   2   2   0   2   2   2   2   2   0   2   2   0   0   0   2   0   2   2   2   0   2   0   0   2   2   2   0   0   2   2   0   2   2   0   2   0   0   0   0   2   0   0   2   2   0   2   0   2   2   0   0   2   0   0   0   0   2   0   0   2   2   2   0   0   0   0   0   2   0   2   0   2   2   0   2   0   2   0   2   2   0   0   2   2   2   0   2   0   2   2   2   2   0   0   2   2   0   0   2   2   0   2   2   0   0   2   0   0   0   2   2   0   0   0   2   0   0   2   2   0   2   0   0   0   0   2   0   0   0   2   2   0   2   2   2   0   0   0   2   0   2   0   0   0   2   0   2
 MK-3-10                0   0   0   2   0   0   2   0   0   0   0   2   0   0   0   0   2   2   2   2   0   2   0   2   0   0   0   2   0   0   0   2   2   2   0   2   0   2   2   0   0   0   0   0   0   2   0   2   2   2   0   0   2   2   2   0   2   2   2   2   2   0   2   0   0   0   0   2   0   2   2   2   0   2   0   0   2   2   2   2   0   2   2   0   2   0   0   2   0   0   0   0   2   0   0   2   2   0   2   0   2   2   0   0   2   0   0   0   0   2   0   0   2   2   2   2   0   0   0   2   2   0   2   2   2   2   0   2   0   2   0   2   2   0   2   2   2   0   2   2   0   2   2   2   2   0   0   2   2   0   0   2   0   0   2   2   0   0   0   0   0   0   2   2   2   0   0   2   0   0   2   2   0   0   0   0   0   0   2   0   0   0   2   2   0   2   2   2   0   0   2   2   0   2   0   0   0   2   0   2
 MK-3-11                0   0   0   2   0   0   2   0   0   2   0   2   0   0   0   0   2   2   2   2   0   2   0   2   0   0   0   2   0   0   0   2   2   2   0   2   2   2   2   0   0   0   0   0   0   0   0   2   2   2   0   0   2   2   2   2   0   2   2   2   2   0   2   0   0   0   0   2   0   2   2   2   0   2   0   0   2   2   2   2   0   2   2   0   0   0   0   2   0   0   0   0   2   0   0   0   2   0   2   0   2   0   0   0   2   0   0   0   0   2   0   0   2   2   2   2   0   0   0   2   0   0   2   0   2   2   0   2   2   2   0   0   2   0   2   2   0   0   2   2   0   2   2   0   2   0   0   2   2   0   0   2   0   0   2   2   0   0   0   0   0   0   2   2   2   0   0   0   0   0   2   2   0   0   0   0   0   0   0   0   0   0   2   2   0   2   2   2   0   0   2   2   2   2   0   0   0   2   0   2
 MK-3-12                0   0   2   2   0   0   2   0   0   2   0   2   0   0   0   0   2   2   2   2   0   2   0   2   0   0   0   2   0   0   0   2   2   2   0   2   2   2   2   0   0   0   0   0   0   0   0   2   2   2   0   2   2   2   2   2   0   2   2   2   2   0   0   2   0   0   0   2   0   2   2   2   0   2   0   0   2   2   2   2   0   2   2   0   0   0   0   2   0   0   0   2   0   0   0   0   2   0   2   0   2   0   0   0   2   0   0   0   2   2   2   2   2   2   0   2   0   0   0   2   0   0   2   0   2   2   0   2   2   2   0   0   2   0   2   2   2   0   2   2   0   2   0   0   0   0   2   2   2   0   0   2   0   0   2   2   0   0   0   0   0   0   2   2   2   0   0   0   0   0   2   2   0   0   0   0   0   0   0   0   0   2   2   2   0   2   2   2   0   2   2   2   2   2   2   2   0   2   0   2
 MK-3-13                2   0   2   2   0   0   2   0   2   2   0   2   0   0   0   0   2   2   2   2   0   2   0   0   0   0   0   2   2   0   0   2   2   2   0   2   2   2   2   0   0   0   0   0   0   0   0   2   2   2   0   2   2   2   2   2   0   0   0   2   2   0   0   2   0   2   0   2   0   0   2   2   0   2   0   0   2   2   2   2   0   2   2   0   0   0   0   2   0   0   0   2   0   0   0   0   2   0   0   0   2   2   0   0   2   0   0   2   0   2   2   0   2   2   0   2   0   0   0   2   0   0   2   0   2   2   0   2   2   2   0   0   2   0   2   2   2   0   2   2   0   2   0   0   0   0   2   0   2   0   0   2   0   0   2   2   2   0   0   2   0   0   2   2   2   0   0   0   0   0   2   2   0   0   0   0   0   0   0   0   0   2   2   2   0   2   2   2   0   2   2   0   2   2   2   2   0   2   0   2
 MK-3-14                2   0   2   2   0   0   0   0   2   2   0   2   0   0   0   0   2   0   2   2   0   0   0   0   0   0   0   2   2   0   0   2   0   2   0   2   2   2   2   0   0   2   0   0   0   0   0   2   2   2   0   2   2   2   2   2   0   2   0   2   2   0   0   2   0   2   2   2   0   0   2   2   0   2   0   0   2   2   2   2   0   2   2   0   0   0   0   2   0   0   0   2   0   0   0   0   2   0   0   0   2   2   0   0   2   0   0   2   2   2   2   0   2   2   0   2   0   0   0   0   0   0   2   0   2   2   0   2   0   2   0   0   2   0   2   2   2   0   2   2   0   2   0   0   0   0   2   0   2   0   0   2   0   0   2   2   0   0   2   2   0   0   2   2   2   0   0   0   0   2   2   2   0   0   0   0   0   0   0   2   0   2   2   2   0   2   2   2   0   2   2   2   2   2   2   2   0   2   0   2
 MK-3-15                2   0   2   2   0   0   0   0   2   2   2   2   0   0   2   0   2   0   2   2   0   0   0   0   0   2   0   2   2   0   0   2   0   2   2   2   2   2   2   0   0   2   0   0   0   0   0   2   2   2   0   2   2   2   2   0   2   2   0   2   2   0   0   0   0   2   2   2   0   0   2   2   0   2   2   0   2   2   2   2   0   2   2   0   0   0   0   2   0   0   0   2   0   0   0   0   2   0   0   0   2   2   0   2   2   0   0   2   2   2   2   0   2   2   0   2   0   0   0   0   0   0   2   0   2   2   0   0   0   2   2   0   2   0   0   2   2   0   2   2   0   0   0   0   0   0   2   0   2   0   0   2   0   0   2   2   0   0   2   2   0   0   2   2   2   0   0   0   0   0   2   2   0   0   0   0   0   0   0   2   0   2   2   2   0   2   2   0   0   2   2   2   2   2   2   2   0   2   0   2
 MK-3-16                2   0   2   2   0   0   2   0   2   2   2   2   0   0   2   0   0   0   2   2   0   0   0   0   0   2   0   2   2   0   0   2   0   2   0   2   2   2   2   0   0   2   0   0   0   0   2   2   2   2   0   2   2   2   0   0   2   0   0   2   2   2   0   0   2   2   2   2   0   0   2   2   0   2   2   0   2   2   2   2   0   2   2   2   0   0   0   0   0   0   0   2   0   0   0   0   2   0   0   0   2   2   0   2   2   0   0   0   2   2   2   0   2   2   0   2   0   0   0   0   0   0   2   0   2   2   0   0   0   2   2   0   2   2   0   0   2   2   2   2   0   0   0   0   0   0   2   0   0   0   0   2   0   0   2   2   0   0   2   0   0   0   2   2   2   0   0   0   0   0   2   2   0   0   0   0   0   0   0   2   0   2   2   0   0   2   2   0   0   2   2   2   2   2   2   0   0   0   0   2
 MK-4-1                 2   0   2   2   0   0   2   0   2   2   0   0   0   0   0   2   0   2   0   2   2   0   2   2   2   2   0   0   2   0   0   2   0   0   2   2   2   0   0   2   0   2   2   2   0   2   0   2   0   2   2   0   0   2   2   0   2   2   2   2   0   0   2   2   2   0   0   0   0   2   2   0   2   0   2   2   2   0   0   0   0   0   2   2   0   0   0   2   0   2   0   0   2   2   0   2   0   2   2   0   2   2   2   2   2   0   0   0   0   2   0   2   0   2   0   2   0   0   0   0   2   0   2   0   0   2   2   2   0   0   0   0   0   0   2   0   2   2   2   2   0   2   2   0   2   2   2   0   2   2   2   2   2   0   0   0   0   2   0   2   0   0   2   0   0   2   0   2   2   2   0   0   2   0   2   2   0   2   2   0   2   2   0   0   0   2   2   0   2   0   2   0   2   2   0   2   2   2   0   2
 MK-4-2                 2   0   2   2   0   0   2   0   2   2   0   0   0   2   0   2   0   2   0   2   2   2   2   2   2   0   0   0   2   0   0   2   2   0   2   2   2   0   0   0   0   2   2   2   0   2   0   2   0   0   2   2   0   2   2   0   0   2   2   2   0   0   2   2   2   0   0   0   0   0   2   0   2   0   2   2   2   0   0   0   0   0   2   2   0   0   0   0   0   2   0   0   0   2   0   0   0   0   2   2   2   2   2   2   2   0   2   0   0   2   0   0   0   2   0   2   0   0   2   0   2   0   2   0   0   2   2   2   0   0   0   0   0   0   2   0   2   2   2   2   0   2   0   0   2   2   2   0   2   2   0   2   2   0   2   0   0   2   2   2   0   0   2   0   0   2   0   2   2   0   0   0   2   0   2   2   0   2   2   0   2   2   0   0   0   2   2   0   2   0   2   0   2   2   2   2   2   2   0   2
 MK-4-3                 2   0   2   2   0   0   2   0   2   0   0   0   0   2   0   2   0   0   0   2   2   2   2   2   2   2   0   0   2   2   2   2   2   0   2   2   2   0   0   2   0   2   2   2   0   2   0   2   0   0   0   2   0   2   2   0   0   2   2   2   0   0   2   2   2   0   0   0   0   0   2   0   2   0   2   2   2   0   0   0   0   2   2   2   0   0   0   0   0   2   0   0   0   2   0   0   0   0   2   0   2   2   2   2   2   0   2   2   0   2   0   0   0   2   2   2   0   0   2   0   2   0   2   2   0   2   2   2   0   0   0   0   0   0   2   0   2   2   2   2   0   2   0   0   2   2   2   2   2   2   0   2   2   2   2   0   0   0   2   2   0   0   2   0   0   2   0   2   2   0   0   0   2   0   2   2   0   2   2   0   2   2   0   0   0   2   2   0   2   0   2   0   2   2   2   2   2   2   0   2
 MK-4-4                 2   0   0   2   0   0   2   0   2   2   0   0   0   2   0   2   0   0   0   2   2   2   2   2   2   2   0   0   2   2   2   2   2   0   2   2   2   0   0   2   0   2   2   2   0   0   0   2   0   0   0   2   0   2   2   0   0   2   2   2   0   0   2   2   2   0   0   0   0   0   2   0   0   0   2   2   2   0   0   0   0   2   2   2   0   0   0   2   0   0   0   0   0   0   2   0   0   2   2   0   2   2   2   2   2   0   2   2   0   2   0   0   0   2   0   2   0   0   0   2   2   0   2   2   0   2   2   2   0   0   0   0   2   0   2   0   2   2   2   2   0   2   0   0   0   2   0   2   2   2   2   2   2   0   0   0   2   0   2   2   0   0   2   0   0   2   0   2   2   0   0   0   0   0   2   2   0   2   2   0   0   2   0   0   0   2   2   0   2   0   2   0   2   2   2   2   2   2   0   2
 MK-4-5                 2   0   0   2   0   0   2   0   2   0   0   0   0   2   0   2   0   0   0   2   2   2   2   2   0   2   0   0   2   2   2   2   0   0   2   2   0   0   0   2   2   2   2   2   0   0   0   2   0   0   0   2   0   2   2   0   0   2   2   2   0   2   2   2   2   0   0   0   0   0   2   0   2   0   2   2   2   0   0   0   0   2   2   0   0   0   0   2   0   0   0   0   2   0   2   0   0   2   2   0   2   2   2   2   2   0   2   2   0   2   0   0   0   2   0   2   0   0   0   2   2   0   2   0   0   2   2   2   0   2   0   0   2   0   0   0   0   2   2   2   2   2   0   0   0   2   0   2   2   2   2   2   2   0   0   0   0   0   2   2   2   0   2   0   0   2   0   2   2   0   0   0   0   0   2   2   2   2   2   0   0   2   0   0   0   2   2   0   2   0   2   0   2   2   2   2   2   2   0   2
 MK-4-6                 2   0   0   2   0   0   2   0   2   0   0   2   0   2   0   2   0   2   0   2   2   2   2   0   0   2   0   0   2   2   2   2   0   0   0   2   0   0   0   2   2   2   2   2   2   0   0   2   0   0   0   0   0   2   2   0   0   2   2   2   0   2   2   2   2   0   2   2   0   0   2   0   2   0   2   2   2   0   2   0   0   2   2   0   0   0   0   2   0   0   0   0   2   0   2   0   0   2   2   2   2   2   2   2   2   0   2   2   0   2   0   0   2   2   0   2   0   0   0   2   2   0   2   0   0   2   2   2   0   2   0   0   2   0   0   0   0   2   2   2   2   2   0   0   0   0   0   2   2   2   2   2   2   0   2   0   0   0   2   2   2   0   2   0   0   2   2   2   2   0   0   0   0   0   2   2   2   2   2   0   0   2   0   0   0   2   2   0   0   0   2   0   2   2   2   2   2   2   0   2
 MK-4-7                 2   0   0   2   0   2   2   0   2   0   0   2   0   2   2   2   0   2   0   2   0   2   2   0   0   2   0   0   2   2   2   2   0   0   2   2   2   0   0   0   2   0   2   0   0   0   0   2   0   0   0   2   0   2   0   0   0   2   2   2   0   2   2   0   2   0   2   2   0   0   2   0   2   0   2   2   0   0   2   0   0   2   2   0   0   0   0   2   0   0   0   0   2   0   2   0   0   2   2   2   2   2   2   2   2   0   2   2   0   2   0   0   2   2   0   2   0   0   0   2   2   0   2   0   2   2   2   2   0   2   0   0   2   0   0   0   0   2   2   2   2   2   0   0   0   0   2   2   2   2   2   0   2   0   2   0   0   0   2   2   2   0   2   0   0   2   2   2   2   0   0   0   0   2   2   2   2   2   2   0   0   2   0   0   2   0   2   0   0   0   2   0   2   2   2   2   2   2   0   0
 MK-4-8                 0   0   0   2   0   2   2   0   2   0   0   0   0   2   2   2   0   2   0   2   0   2   2   0   0   2   0   0   2   2   2   0   0   0   2   2   2   0   0   0   2   0   2   0   2   0   0   2   0   0   0   2   0   2   0   0   2   2   2   2   0   2   0   0   0   0   2   2   0   0   2   0   2   0   2   2   2   0   2   2   0   2   2   0   0   2   0   0   0   2   0   0   2   0   2   2   0   2   2   2   2   2   2   2   2   2   2   2   0   0   0   0   2   2   0   2   0   0   0   2   2   0   2   0   2   2   2   2   0   2   0   0   2   0   0   0   0   2   2   2   2   2   0   0   0   0   2   2   2   2   2   0   2   0   2   0   0   0   2   2   2   0   2   0   2   2   2   2   2   0   0   0   2   2   2   2   2   2   2   0   0   0   0   0   2   0   2   0   0   0   2   0   2   2   2   2   2   2   0   0
 MK-4-9                 0   0   0   2   0   2   2   0   2   0   0   0   0   2   2   2   0   2   2   2   0   2   2   2   0   2   0   0   0   2   0   0   0   0   2   2   2   0   0   0   0   0   2   0   2   0   0   2   0   0   0   2   0   0   0   0   2   2   2   2   2   2   2   0   2   0   2   2   0   0   2   0   0   0   2   2   2   0   0   2   0   2   2   0   0   2   0   0   0   2   0   0   2   0   2   2   0   2   2   2   2   2   2   2   2   2   2   2   0   0   0   0   0   2   0   2   0   0   0   2   2   0   2   0   2   2   2   0   0   2   2   0   2   0   2   0   2   0   2   0   0   2   0   0   0   0   2   0   2   2   2   2   0   2   2   0   0   0   2   2   2   0   2   0   2   2   0   2   2   0   2   0   0   2   2   2   2   2   2   0   0   0   0   0   2   0   2   0   0   0   2   0   2   2   2   2   2   2   0   2
 MK-4-10                0   0   0   2   0   2   2   0   2   0   0   0   0   2   2   2   0   2   2   2   0   2   2   2   0   2   0   0   0   2   0   0   0   0   2   2   0   0   2   2   0   0   2   0   2   0   0   2   0   2   0   2   0   0   0   0   2   2   0   2   2   2   2   0   2   0   2   2   0   0   2   0   0   0   2   0   0   0   0   2   0   2   2   0   0   2   2   0   0   2   0   0   2   0   2   2   0   2   2   2   2   2   2   2   2   2   2   2   0   0   0   0   0   2   0   2   0   0   0   0   2   0   2   0   2   2   2   0   0   2   2   0   2   0   2   0   2   0   2   0   0   2   0   0   0   0   2   0   2   2   2   2   0   2   2   0   0   0   2   2   2   0   2   0   2   2   0   2   2   0   2   0   0   2   2   2   2   2   2   0   0   0   0   0   2   2   2   0   0   0   2   0   2   2   2   2   2   2   0   2
 MK-4-11                0   0   0   2   0   2   2   0   0   0   0   0   0   2   2   2   0   2   2   2   0   0   0   2   0   2   2   0   0   2   0   0   0   0   2   2   0   2   2   2   0   0   2   0   2   0   0   2   0   2   0   2   0   0   0   0   2   2   0   0   2   2   2   0   2   0   2   2   0   0   2   0   0   0   2   0   0   0   0   2   0   2   2   0   0   0   2   0   0   0   0   0   2   0   2   2   0   2   2   2   2   2   2   2   2   2   0   2   0   0   0   0   0   0   0   2   0   0   0   0   2   0   2   0   2   2   2   0   0   2   2   0   2   0   2   2   2   0   2   0   0   2   0   0   0   0   0   0   2   2   2   2   0   2   2   0   0   0   2   2   2   0   2   0   2   2   0   2   2   0   2   0   0   2   2   2   2   2   2   0   0   0   0   0   2   2   2   2   0   0   2   0   2   2   0   2   2   2   0   2
 MK-4-12                0   0   2   2   0   2   2   0   0   0   0   0   2   2   2   2   2   2   2   2   0   0   2   2   0   2   2   0   0   2   0   0   0   0   2   2   0   2   2   2   0   0   2   0   2   0   0   2   0   2   0   0   0   0   0   0   2   0   0   0   2   2   2   0   2   0   2   2   0   0   2   0   2   0   0   2   0   0   0   2   0   0   0   0   0   0   2   0   0   0   0   0   2   0   2   2   0   2   0   2   0   2   2   2   2   2   0   2   0   0   0   2   0   0   0   2   0   0   0   0   0   0   2   2   2   0   2   0   0   2   2   0   2   0   2   2   0   0   2   0   0   2   0   2   0   0   0   0   2   2   2   0   0   2   2   0   0   0   2   2   2   2   2   0   2   2   0   2   2   0   0   0   0   0   2   2   2   2   2   0   0   0   2   0   2   2   2   2   0   0   2   0   2   2   0   2   2   0   0   2
 MK-4-13                0   0   2   0   0   2   2   0   0   0   0   2   2   2   2   2   2   2   2   2   0   0   0   2   0   2   2   0   0   2   0   0   0   0   2   2   0   2   2   2   0   0   2   0   2   0   0   2   0   2   0   0   0   0   0   0   2   0   2   0   2   2   2   0   2   0   2   2   0   2   0   0   2   0   0   2   0   0   2   2   0   0   0   0   0   0   2   0   0   0   0   0   2   0   2   2   0   2   0   2   0   2   2   0   2   2   0   2   0   0   2   2   0   0   0   2   0   2   0   0   0   0   2   2   2   0   2   0   0   2   2   0   2   0   2   0   0   0   2   0   0   2   0   2   0   0   0   0   0   2   2   0   0   2   2   0   0   0   0   2   2   2   2   2   2   0   0   2   2   0   2   0   0   2   2   0   2   2   2   2   0   2   2   0   2   2   2   2   0   0   2   0   2   2   0   2   2   0   0   2
 MK-4-14                0   0   2   2   2   2   0   0   0   0   0   2   2   2   2   2   2   2   2   0   0   0   0   2   0   2   2   0   0   2   0   0   0   0   2   2   0   0   2   2   0   0   2   2   2   0   0   2   0   2   0   0   0   0   0   0   2   0   2   0   2   2   2   0   2   0   2   2   2   2   0   0   2   0   0   2   0   0   2   2   0   0   0   0   0   0   2   0   0   0   0   0   2   0   2   2   0   2   0   2   2   2   2   0   2   2   0   2   0   0   2   2   0   0   0   2   0   2   0   0   0   0   2   2   2   0   0   0   0   0   2   0   2   0   2   0   0   0   2   0   0   2   2   2   0   2   0   0   0   2   2   0   0   2   2   0   0   0   0   2   0   2   2   2   2   0   0   2   2   0   2   0   0   2   2   0   2   2   2   2   0   2   2   0   2   2   2   2   0   0   2   0   2   0   0   2   2   0   0   2
 MK-4-15                0   0   2   0   2   2   0   0   0   0   2   2   2   2   0   2   2   2   0   0   0   0   0   2   0   2   2   0   0   2   0   0   0   0   2   0   0   0   2   2   0   0   2   2   2   0   0   2   0   2   0   0   0   0   0   0   2   0   2   0   2   0   0   0   2   0   2   2   2   2   0   0   2   0   0   2   0   0   0   2   0   2   0   0   0   0   2   0   0   0   0   0   2   0   0   2   0   0   0   2   2   2   2   0   2   2   0   2   2   2   2   2   0   0   0   2   0   2   0   0   0   0   2   2   2   0   0   2   0   0   2   0   0   0   2   0   0   0   2   0   0   2   2   2   0   2   2   0   2   2   0   0   0   2   2   0   0   0   2   2   0   0   2   0   2   0   0   2   2   0   0   0   0   2   0   0   2   2   2   2   0   2   2   0   0   0   2   2   0   0   0   0   2   0   0   2   2   0   0   2
 MK-4-16                0   0   2   2   2   0   0   0   0   0   2   0   2   2   0   2   2   2   0   0   0   0   2   2   0   2   2   0   0   2   0   0   2   0   2   0   2   0   2   2   0   0   2   0   2   0   0   0   2   0   0   0   0   2   0   0   2   0   2   0   2   0   0   0   2   0   2   2   2   2   0   0   2   0   0   0   0   0   0   2   0   2   0   0   0   0   2   0   0   0   0   0   0   0   0   2   0   0   0   0   2   2   2   2   2   0   0   2   0   2   2   2   0   0   0   2   0   2   0   0   0   2   2   2   2   0   0   2   0   0   2   0   0   0   2   0   2   0   2   0   2   2   2   2   0   2   2   0   2   2   0   0   0   2   2   2   0   0   2   2   0   2   2   2   2   0   0   0   2   0   0   0   0   2   0   0   2   2   2   0   2   2   2   0   0   0   2   2   0   0   0   0   0   0   0   2   2   0   0   2
 MK-5-1                 0   2   0   0   0   2   2   2   2   0   0   0   0   2   2   0   2   0   0   2   0   0   2   2   0   0   2   2   0   2   0   0   2   2   0   2   0   0   0   2   2   2   2   2   2   2   0   2   2   0   0   0   0   2   0   2   0   0   2   0   2   0   2   2   0   0   0   0   2   0   2   0   2   0   2   2   0   2   2   2   2   2   0   2   0   0   2   2   2   2   0   2   2   0   0   2   2   0   0   0   2   0   0   2   2   0   2   2   2   0   2   0   0   2   2   0   0   2   0   2   0   2   0   2   0   2   0   0   0   2   0   2   2   2   2   0   0   2   2   0   2   2   0   2   2   2   0   0   0   0   0   0   0   0   2   0   0   0   0   0   2   2   2   2   0   0   2   0   2   2   2   2   0   2   0   2   0   0   0   2   2   2   2   0   2   0   2   2   2   0   2   2   0   0   0   0   0   0   0   0
 MK-5-2                 0   2   0   0   0   2   2   2   2   0   0   0   0   2   2   0   0   0   0   2   0   0   2   2   0   2   2   0   0   2   0   0   0   2   0   0   0   0   0   2   2   2   2   2   2   2   0   2   2   0   0   0   0   2   0   0   0   0   2   0   2   0   2   2   0   0   2   0   2   0   2   0   2   2   2   2   2   2   2   2   2   2   2   0   0   0   2   0   2   2   0   0   2   0   0   2   2   0   0   0   2   0   0   2   2   0   2   2   0   0   2   0   0   0   2   0   2   2   0   2   0   2   0   2   0   2   0   2   0   2   0   2   2   2   2   0   0   2   2   0   2   2   0   2   2   0   0   0   0   0   2   2   0   0   2   0   2   0   2   2   2   2   2   2   0   0   2   0   2   2   2   2   0   2   0   2   0   2   2   2   2   2   2   0   2   0   2   0   2   0   2   2   0   0   0   0   0   0   2   0
 MK-5-3                 2   2   0   0   0   2   2   2   2   0   0   0   0   2   2   2   0   0   0   2   0   0   2   2   0   2   0   2   0   2   0   0   0   2   0   0   0   0   0   2   2   2   2   2   2   0   0   2   2   0   0   0   0   2   0   0   0   0   2   0   2   2   2   2   0   0   2   0   2   0   2   0   2   2   2   2   2   2   2   2   2   2   2   0   0   0   2   0   2   2   0   0   2   0   0   0   2   0   0   0   2   0   0   2   2   0   2   2   0   0   2   0   0   0   2   0   2   2   0   2   0   2   2   2   0   2   0   2   0   2   0   2   2   2   2   0   0   2   2   0   2   2   0   0   2   0   2   0   2   0   2   2   0   0   2   0   2   2   2   2   2   2   2   0   2   0   2   0   2   2   0   2   0   2   0   0   0   2   2   2   2   2   2   0   0   0   2   0   2   2   0   2   0   0   0   0   0   0   2   0
 MK-5-4                 2   2   2   0   0   2   2   2   2   0   0   0   0   2   2   2   2   0   0   2   0   0   2   2   0   2   0   2   0   2   0   0   0   2   0   0   0   0   0   2   2   2   2   2   2   0   0   2   2   0   0   2   2   2   0   0   0   0   2   2   2   0   0   2   0   0   0   0   2   0   2   0   0   2   2   2   2   2   2   2   2   2   0   0   0   0   2   0   2   2   0   2   2   2   0   2   2   0   0   0   2   0   0   0   2   0   2   2   0   0   2   0   2   0   2   0   0   2   0   2   0   0   2   2   0   2   0   2   2   2   0   2   2   2   2   0   0   2   2   0   2   0   0   0   2   2   2   0   2   0   2   0   0   0   2   0   2   2   2   2   2   2   2   0   2   0   2   0   2   2   0   2   0   2   2   2   0   2   0   2   2   2   2   0   0   0   2   0   0   2   0   2   0   0   0   0   0   0   2   0
 MK-5-5                 2   2   2   0   0   2   2   2   2   0   2   0   0   0   2   0   2   0   0   2   0   0   2   2   0   2   2   2   2   2   2   0   0   2   0   0   0   0   0   2   2   2   2   2   2   0   0   2   2   0   0   2   2   2   0   0   2   0   2   2   2   0   0   2   0   0   0   0   2   0   2   0   0   2   2   2   2   2   2   2   2   2   0   0   0   0   2   0   2   2   0   2   2   2   0   0   2   0   0   0   2   0   0   0   2   0   2   2   0   0   2   0   2   0   2   0   0   2   0   2   0   0   2   2   0   2   0   2   2   2   2   2   0   2   2   0   0   2   2   0   2   0   0   0   2   2   2   0   2   0   2   0   2   0   2   0   2   0   2   2   2   2   2   0   2   0   2   0   0   2   0   2   2   0   2   2   0   2   0   2   2   2   2   0   0   0   2   0   0   2   0   0   0   0   0   0   0   0   0   0
 MK-5-6                 2   2   2   0   0   2   2   2   2   0   2   0   0   2   2   0   2   0   0   2   0   0   2   2   0   2   2   2   2   2   2   0   0   2   0   0   0   0   0   2   0   2   2   0   2   0   0   0   2   0   0   2   2   2   0   0   2   0   2   2   2   2   0   2   0   0   2   0   2   0   2   0   0   2   2   2   2   2   2   2   2   2   0   0   0   0   0   0   2   2   0   2   2   2   0   2   2   0   0   0   2   0   0   0   2   0   2   2   0   0   2   0   2   0   2   0   0   2   0   2   0   2   0   2   0   2   0   2   0   2   2   2   0   2   2   0   2   2   2   0   2   0   0   0   2   2   2   0   2   0   2   0   2   0   2   0   0   0   0   2   2   0   2   0   2   0   2   0   0   0   0   2   2   0   2   2   0   2   0   2   2   2   2   0   0   0   2   2   0   2   0   0   0   0   0   0   0   0   0   0
 MK-5-7                 2   0   2   0   0   2   2   2   2   0   0   0   0   2   2   0   2   2   0   2   0   0   2   2   0   0   2   2   2   2   2   0   0   2   0   0   2   0   0   2   0   2   2   0   0   0   0   0   2   0   0   2   2   2   0   0   2   0   2   0   2   2   0   2   0   2   2   0   2   0   2   0   0   2   0   0   2   2   2   2   2   2   0   0   0   2   0   0   2   2   0   2   2   2   0   2   2   0   0   2   2   0   0   2   2   0   2   2   0   2   2   0   2   0   2   0   0   2   0   2   0   2   0   2   0   2   0   2   0   2   2   2   0   2   2   0   2   2   2   0   2   0   0   0   2   2   2   2   2   0   2   0   2   0   2   0   0   0   0   2   2   0   2   0   2   0   2   0   0   0   0   2   2   0   2   2   2   2   2   2   2   2   2   0   0   0   0   2   0   2   2   0   0   0   0   0   0   0   0   2
 MK-5-8                 2   0   2   0   0   2   2   2   2   2   2   0   0   0   2   0   2   2   0   2   0   0   2   2   0   0   2   2   2   2   2   0   0   2   0   0   2   0   0   2   0   2   2   0   0   0   0   0   2   0   0   0   2   2   0   0   2   0   2   0   2   2   0   2   0   2   2   0   2   0   2   0   0   2   0   0   2   2   2   2   2   0   0   0   0   0   0   0   2   2   0   2   2   2   0   2   2   2   2   2   2   0   0   2   2   0   2   2   0   2   2   0   2   0   2   0   0   2   0   2   0   2   0   2   2   2   0   2   0   2   2   2   0   0   2   0   2   2   2   0   2   0   0   2   2   2   2   2   2   0   2   2   2   0   2   0   0   2   0   2   2   0   2   0   2   0   2   0   0   0   0   0   2   0   0   2   2   2   2   2   2   2   2   0   0   0   0   2   0   2   2   0   0   0   0   0   0   0   0   2
 MK-5-9                 2   0   2   0   0   2   2   2   2   2   2   0   2   0   2   0   2   0   0   2   2   0   2   2   0   0   2   2   2   2   2   0   0   2   0   0   0   0   0   2   0   2   2   2   0   0   0   0   0   0   0   0   2   2   0   0   2   0   2   0   2   2   0   2   0   2   2   0   2   0   2   0   0   2   0   0   2   2   0   2   2   0   0   0   0   0   0   0   2   2   0   2   0   2   0   2   2   2   2   2   2   0   0   0   2   0   2   2   0   2   2   0   2   0   2   0   2   2   0   2   0   2   0   2   2   2   0   0   0   2   2   2   0   0   2   0   2   2   2   0   2   0   0   0   2   2   2   2   2   0   2   2   2   0   2   2   0   2   2   2   2   0   2   2   2   0   2   0   0   0   0   0   2   0   0   2   2   2   2   2   2   2   2   0   0   0   0   2   0   2   2   0   0   0   0   0   0   0   0   2
 MK-5-10                2   0   0   0   0   0   2   2   2   0   0   0   2   0   2   0   2   0   0   2   2   0   2   2   0   0   2   2   2   2   2   0   2   2   0   0   0   0   0   2   0   2   2   2   0   2   0   0   0   0   0   0   2   2   0   0   2   0   2   0   2   2   2   2   2   2   2   0   2   0   2   0   0   2   0   0   2   2   0   2   2   0   0   2   0   0   0   0   2   2   0   2   0   2   0   2   2   2   2   2   2   0   0   0   2   0   2   2   0   2   2   0   2   2   2   0   2   2   0   2   0   0   0   2   2   2   0   0   0   2   2   2   0   0   2   0   2   2   2   0   2   0   0   0   2   2   2   2   2   0   0   2   2   0   2   2   0   2   2   2   2   0   2   2   2   2   2   0   2   0   0   0   2   0   0   0   2   2   2   0   2   2   2   0   0   2   2   2   0   2   2   0   0   0   0   2   0   2   0   2
 MK-5-11                2   0   0   0   0   0   2   2   2   0   0   0   2   0   2   0   2   0   0   2   2   0   0   2   0   0   2   2   2   2   2   0   2   2   0   2   2   0   0   2   0   2   2   2   0   2   0   2   0   2   0   0   2   2   0   0   2   0   2   0   2   2   2   0   0   2   2   0   2   2   2   0   0   2   0   0   0   2   0   0   2   0   2   2   0   0   0   0   2   2   0   2   0   2   0   0   2   0   0   2   2   0   0   2   2   0   2   2   0   2   2   0   2   2   2   0   2   2   0   2   0   2   0   2   2   2   0   0   0   2   2   0   0   0   2   0   2   2   2   0   2   0   0   0   2   2   2   2   2   0   0   2   2   0   2   2   0   2   2   2   2   0   0   2   2   0   0   0   2   0   0   0   2   0   0   0   2   2   2   0   2   2   2   0   0   2   2   2   0   2   2   0   0   0   0   2   0   2   0   2
 MK-5-12                2   0   0   0   0   0   2   2   0   0   0   0   2   0   2   0   2   0   0   2   2   0   0   2   0   0   2   2   2   2   2   0   2   2   0   0   2   0   2   2   0   2   2   2   0   2   0   2   0   2   2   0   2   2   0   0   2   0   2   0   2   2   2   0   0   2   2   0   2   2   2   0   2   2   0   0   0   2   2   0   2   0   2   2   0   0   0   0   2   2   0   2   0   0   0   0   2   0   0   2   2   0   0   2   2   0   2   2   0   2   2   0   2   2   2   2   2   2   0   2   0   2   0   0   2   2   0   0   0   0   2   0   0   0   2   0   2   2   2   0   2   0   0   2   2   2   2   2   2   0   0   2   2   0   2   2   0   2   2   2   2   0   0   2   2   0   0   0   2   2   0   0   2   0   0   2   2   2   2   0   2   2   2   0   0   2   0   2   0   2   2   0   0   0   0   2   0   2   0   2
 MK-5-13                2   0   0   0   0   2   2   2   0   0   0   0   2   0   2   0   2   0   0   0   2   0   0   2   0   0   2   0   2   2   2   0   0   2   0   0   2   0   2   2   0   2   2   0   0   2   0   2   0   2   2   0   2   2   0   0   2   2   2   2   2   2   2   0   0   2   2   2   2   0   2   0   2   2   2   2   0   2   2   0   0   0   2   2   0   0   0   0   2   2   0   2   2   0   0   2   2   0   0   0   2   0   0   2   2   0   2   2   0   2   2   0   2   2   2   2   2   2   2   2   0   0   0   0   2   2   0   0   0   0   2   0   0   0   2   0   2   2   2   0   2   0   0   2   2   2   2   2   2   2   0   2   2   0   2   2   0   2   2   2   2   0   0   2   2   0   0   0   2   2   0   0   2   0   0   2   2   2   2   0   2   2   2   0   0   2   0   2   0   2   2   2   0   0   0   0   0   2   0   2
 MK-5-14                2   0   2   0   0   0   2   2   0   0   0   0   2   0   2   0   2   0   0   0   2   0   0   2   2   0   2   0   2   2   2   0   0   2   0   0   2   0   2   2   0   0   2   0   0   2   0   2   0   2   0   0   2   2   2   0   2   2   2   2   2   2   2   0   0   2   2   2   2   0   2   0   2   2   2   0   0   0   2   0   0   0   2   2   2   0   0   0   2   0   0   0   2   0   0   2   2   0   0   0   2   0   0   2   2   0   2   2   0   2   2   0   2   2   2   2   2   2   2   2   0   0   0   0   0   2   0   0   0   0   2   0   0   0   2   2   2   2   2   0   2   0   0   2   2   0   2   2   2   2   0   2   2   0   2   2   0   2   2   2   2   0   0   2   2   0   0   0   2   2   0   0   2   0   0   2   2   2   2   0   2   2   2   0   0   2   2   2   0   0   2   2   0   0   0   0   0   2   0   2
 MK-5-15                2   0   2   0   0   0   2   2   0   2   0   0   2   0   2   0   2   0   0   0   2   2   0   2   2   0   2   2   2   2   2   0   0   2   0   0   2   0   2   2   0   0   2   0   0   0   0   2   0   2   0   0   0   2   2   0   2   2   2   2   2   2   2   0   0   2   2   2   2   0   0   2   2   0   2   0   0   0   2   2   0   0   2   2   2   0   0   2   2   0   0   0   2   0   0   2   2   0   0   0   2   0   0   0   2   0   2   2   0   2   2   0   2   2   2   2   2   0   2   2   0   0   0   0   0   2   0   0   0   0   2   0   0   0   2   2   2   2   2   0   2   0   0   2   2   0   2   2   2   2   0   2   0   0   2   2   0   2   2   2   0   0   0   2   2   0   0   2   2   2   0   0   2   0   0   2   2   2   2   0   2   2   2   0   0   2   0   2   2   0   2   2   0   0   0   0   0   2   0   0
 MK-5-16                2   0   2   0   0   0   2   2   0   2   0   0   2   0   2   0   2   0   0   0   2   2   0   2   2   0   2   0   2   2   2   0   0   2   0   0   0   0   2   2   0   0   2   0   0   0   0   2   0   2   0   0   0   2   0   2   2   2   2   2   2   2   2   0   0   2   2   2   2   0   0   2   2   0   2   0   0   0   2   2   2   0   2   2   2   0   0   2   2   0   0   2   2   0   0   0   2   0   0   0   2   0   0   0   2   0   2   2   0   2   2   0   2   0   2   2   2   0   0   2   0   0   0   0   0   2   0   0   0   0   2   0   0   0   0   2   2   2   2   0   0   0   0   0   2   0   2   2   0   2   0   2   0   0   2   2   0   2   2   2   0   0   0   2   2   0   0   2   2   2   2   0   0   0   0   2   2   2   2   0   2   2   2   0   0   2   0   2   2   0   0   2   2   0   2   0   0   2   0   0
 MK-6-1                 0   2   2   0   2   2   0   0   0   0   0   0   2   0   2   0   2   0   2   0   2   2   2   2   2   0   0   2   0   2   0   0   0   2   2   2   2   2   0   0   2   2   0   0   2   0   0   0   2   2   2   2   2   2   0   2   2   2   2   2   2   2   2   0   0   0   0   2   0   0   2   0   2   0   2   2   2   2   0   0   2   2   2   2   0   2   0   0   2   2   2   0   0   0   2   2   0   2   2   0   2   0   0   2   0   0   2   2   0   2   0   0   0   2   2   0   2   0   2   0   2   0   2   0   2   2   2   0   0   2   0   0   0   0   2   2   2   2   0   2   0   0   2   2   2   2   0   0   2   2   2   0   2   0   0   2   0   0   2   0   0   0   2   0   0   2   0   0   2   2   2   2   2   2   2   2   0   2   2   0   2   2   2   2   0   0   0   2   0   0   0   0   2   0   2   0   0   2   0   2
 MK-6-2                 0   2   2   0   2   2   0   0   0   0   0   0   2   0   2   0   2   2   2   2   2   2   2   2   2   0   0   2   0   2   0   0   0   2   2   2   2   2   0   0   2   2   0   0   2   2   0   2   2   2   2   2   2   2   0   2   0   2   2   2   2   0   2   0   0   0   0   2   0   0   2   0   2   0   2   2   2   2   0   0   2   2   2   2   2   2   0   0   2   0   2   0   0   0   2   2   0   2   0   2   2   0   0   2   0   0   2   2   0   2   0   2   0   0   2   0   2   0   2   2   2   0   2   0   0   2   2   0   0   2   0   0   0   0   2   2   2   2   0   2   0   0   2   2   2   2   0   0   2   2   0   0   2   0   0   2   0   0   2   0   0   0   2   0   0   2   0   0   2   2   2   2   2   2   2   2   0   2   2   0   2   2   2   2   0   0   2   2   2   0   0   0   2   0   2   0   2   0   0   2
 MK-6-3                 0   2   2   0   2   2   0   0   0   0   0   2   2   0   2   0   2   2   2   0   2   2   2   2   2   0   0   2   2   2   0   0   0   2   2   2   2   2   0   0   2   2   0   0   2   2   0   2   2   2   2   2   2   2   0   2   0   0   2   2   2   0   2   0   0   0   0   2   2   0   2   0   2   0   2   2   2   2   0   0   2   0   2   2   2   2   0   0   2   0   2   0   2   0   2   2   0   2   0   2   2   0   0   2   0   0   2   2   0   2   0   2   0   0   0   0   2   0   2   2   2   0   0   0   0   2   2   0   0   2   2   0   0   0   2   2   2   2   2   2   0   0   2   2   2   2   0   0   2   2   0   0   2   0   0   2   0   2   2   0   0   0   2   0   0   2   0   0   2   2   2   2   2   2   2   2   2   2   2   0   2   2   2   0   0   0   2   2   2   0   0   0   2   0   2   0   2   0   0   2
 MK-6-4                 0   2   2   0   2   2   0   0   0   2   0   2   2   0   2   0   0   2   2   0   2   2   2   2   2   0   0   2   2   2   2   0   0   2   2   2   2   2   0   0   2   2   0   0   2   0   0   2   2   0   2   2   2   2   0   2   0   0   2   2   2   0   2   0   0   0   0   0   2   0   2   2   0   2   2   2   2   2   0   0   2   0   2   2   0   2   0   0   2   0   2   0   2   2   0   2   0   2   0   2   2   0   0   2   0   0   2   2   0   2   0   2   0   0   0   0   2   0   2   2   2   0   0   0   0   2   2   0   0   2   2   0   0   0   2   2   2   0   2   2   0   0   2   2   2   2   0   0   2   2   2   0   2   0   2   2   0   2   2   0   0   0   2   2   2   2   0   0   2   2   2   2   2   2   2   2   2   2   0   0   2   2   0   0   0   2   2   2   2   0   0   0   2   2   2   0   2   0   0   2
 MK-6-5                 0   2   0   0   2   2   0   2   0   2   0   2   2   0   2   0   0   2   2   0   0   0   2   2   2   0   0   2   2   2   2   2   0   2   2   2   2   2   0   0   2   2   0   0   2   0   0   2   2   0   2   0   2   2   0   0   0   0   2   2   2   0   2   0   0   0   0   0   2   0   2   2   0   2   2   2   2   2   0   0   2   0   2   2   2   2   0   0   2   0   2   2   2   2   0   2   0   2   0   2   2   0   0   2   0   0   2   2   0   2   0   2   0   0   0   0   2   0   2   2   2   0   0   0   0   2   2   0   0   2   2   0   0   0   2   2   2   2   2   2   2   0   2   2   2   2   0   0   2   2   2   0   2   0   2   0   0   2   2   0   0   0   2   2   2   2   0   0   2   2   2   2   2   2   2   2   0   2   0   0   2   2   0   0   0   2   2   2   2   0   0   0   0   0   2   0   2   0   0   2
 MK-6-6                 0   2   0   0   2   0   0   2   0   2   0   2   2   0   0   0   0   2   2   0   0   0   2   2   2   0   0   2   2   2   2   2   0   2   2   2   2   2   0   0   2   2   0   0   2   0   0   2   2   0   2   0   2   2   0   0   0   0   2   2   2   0   2   0   2   0   0   0   2   0   2   2   0   2   0   0   0   2   0   0   2   0   2   2   2   2   0   0   2   0   2   2   2   2   0   2   0   2   0   0   2   0   0   0   0   0   2   2   0   2   0   2   0   0   0   0   2   0   2   2   0   0   0   0   0   2   2   0   0   2   2   0   0   0   2   2   2   2   2   2   2   2   2   2   2   0   0   0   2   2   2   0   2   0   2   0   0   2   2   0   0   0   2   0   2   2   0   2   2   2   2   2   0   0   2   2   0   2   2   2   2   2   0   0   0   2   2   0   2   0   0   2   2   0   0   0   2   0   0   2
 MK-6-7                 0   2   0   0   2   0   0   2   0   2   0   0   2   0   0   0   0   2   2   0   0   0   2   2   2   0   0   2   2   2   2   2   2   2   2   2   2   2   0   0   2   0   0   0   2   0   0   2   2   0   2   0   2   0   0   0   0   0   2   2   2   0   2   0   0   2   0   0   2   0   2   2   0   2   0   0   0   2   0   0   2   0   2   0   2   2   2   2   2   0   2   2   2   2   0   2   0   0   0   0   2   0   0   0   0   0   2   2   0   2   2   2   2   2   0   2   2   0   2   2   0   0   2   0   0   2   2   0   0   2   2   0   0   0   2   2   2   0   2   2   2   2   2   2   2   0   0   0   0   2   2   0   2   0   2   0   0   2   2   0   0   0   2   0   0   2   0   2   2   2   0   2   0   0   2   2   2   2   2   2   0   0   0   0   0   2   2   0   2   0   0   2   2   0   0   0   2   0   0   0
 MK-6-8                 0   2   0   0   2   0   0   2   0   2   0   0   2   0   0   0   0   2   2   0   0   0   0   2   2   0   2   2   2   2   2   2   2   2   0   2   2   2   2   0   2   0   0   0   2   0   0   2   2   0   2   0   2   0   0   0   0   0   0   2   2   2   0   0   0   2   0   2   2   0   2   2   0   2   0   0   0   2   2   0   2   0   0   0   2   2   2   2   2   0   2   2   2   2   0   2   0   0   0   0   2   0   0   2   0   0   2   2   0   2   2   2   2   2   0   2   2   2   2   2   0   0   2   0   0   2   2   0   2   0   0   0   0   0   2   2   2   0   0   2   2   2   2   2   2   0   0   0   0   2   2   0   2   0   2   0   0   2   2   0   0   0   2   0   0   2   0   2   2   2   0   2   0   0   2   2   2   2   2   2   0   0   0   0   0   2   2   0   2   0   0   2   2   0   0   0   2   0   0   0
 MK-6-9                 0   2   0   0   2   0   0   0   0   2   0   0   2   0   0   0   0   2   2   0   0   0   0   2   2   2   2   2   0   2   2   2   2   2   0   2   2   2   2   0   2   0   0   0   2   0   0   2   2   0   0   0   2   0   0   0   0   0   2   2   2   2   0   0   0   2   0   2   2   0   2   2   0   2   0   2   0   2   2   0   2   0   0   0   2   2   2   2   2   0   0   2   2   2   2   2   0   0   0   0   2   0   2   2   0   0   2   2   0   0   2   2   0   2   0   2   2   2   2   2   2   0   2   0   0   2   2   0   2   0   0   0   0   0   2   2   2   0   0   2   2   2   2   2   2   0   0   0   0   2   2   0   2   0   2   0   0   2   2   2   0   0   2   2   0   2   0   2   2   2   0   2   0   0   2   2   2   2   2   2   0   0   0   0   0   2   2   0   2   0   0   2   2   0   0   0   2   0   2   2
 MK-6-10                0   2   0   0   2   2   0   2   0   2   0   0   2   0   0   0   0   2   2   0   0   0   0   2   0   2   2   2   2   2   0   2   2   2   0   2   2   2   0   0   2   0   0   0   2   0   0   2   0   0   0   0   0   2   0   0   0   0   2   2   2   2   0   0   0   2   0   2   2   2   2   2   2   2   0   2   0   2   2   0   2   0   0   0   2   2   2   0   2   0   0   2   2   2   2   2   0   0   2   0   2   0   0   2   0   0   0   2   0   0   2   2   0   0   0   2   2   2   2   2   2   0   2   0   0   2   2   0   2   0   0   0   0   0   2   2   2   0   0   2   2   2   2   2   2   0   0   0   0   2   2   0   2   2   2   0   0   2   0   2   2   0   2   2   0   2   0   2   2   2   0   2   0   0   2   2   2   2   0   2   0   0   2   0   0   2   2   0   2   2   0   2   2   0   0   0   2   0   2   2
 MK-6-11                0   2   2   0   2   2   2   0   0   0   0   0   2   0   0   0   0   2   2   2   0   0   0   2   0   2   2   2   2   2   0   2   2   0   0   2   2   2   0   0   2   0   0   0   2   0   0   2   2   0   0   0   2   2   0   0   0   0   0   2   2   2   0   0   0   2   0   2   2   2   2   2   2   2   0   2   0   2   2   2   2   0   0   0   0   2   2   2   2   0   0   2   2   2   2   2   0   0   2   0   0   0   0   2   0   0   0   2   0   0   2   2   0   0   0   2   2   2   2   2   2   0   0   2   0   2   2   0   2   0   0   0   0   0   2   2   2   0   0   2   2   2   2   2   2   0   0   0   0   2   2   0   2   2   2   0   0   2   0   2   2   0   2   2   0   2   0   2   2   2   0   2   0   0   2   2   0   2   0   2   0   0   0   0   0   2   2   0   2   2   0   2   2   0   0   0   2   0   2   2
 MK-6-12                0   2   2   0   2   2   2   0   0   0   0   0   2   0   0   0   0   2   2   2   0   0   0   2   0   2   2   2   2   2   0   2   2   0   0   2   2   2   0   0   2   0   0   0   2   0   0   2   2   2   0   0   2   2   0   0   0   0   0   2   2   0   0   0   2   2   0   2   2   0   2   2   2   2   0   2   0   2   2   2   2   2   0   0   0   2   2   0   2   0   0   2   2   2   2   0   0   0   2   0   0   0   0   2   0   0   0   2   0   2   2   2   0   0   0   2   2   2   2   2   2   0   0   2   2   2   2   0   2   0   0   0   0   0   2   2   2   0   0   2   2   2   2   2   2   0   0   0   0   2   2   0   2   0   0   0   0   0   0   2   0   0   2   2   2   0   0   2   2   2   0   2   0   0   2   2   0   2   0   2   0   0   0   0   0   2   2   0   0   2   0   2   2   0   2   0   2   2   2   2
 MK-6-13                0   2   2   0   2   0   2   0   0   2   0   0   2   0   0   0   0   2   2   2   0   0   0   2   0   2   2   2   2   2   0   2   2   0   0   2   2   2   0   0   2   0   0   0   2   0   2   2   2   0   2   0   2   2   0   0   0   0   0   2   2   0   0   0   2   2   0   2   2   0   2   2   2   0   0   2   0   2   2   2   2   2   2   0   0   2   2   0   2   0   0   2   2   2   2   0   0   0   2   0   0   0   0   2   0   0   0   0   0   2   2   2   0   0   2   2   2   0   2   2   2   0   0   2   2   2   2   0   2   0   2   0   0   0   2   2   2   0   2   2   2   2   2   0   2   0   2   0   0   2   2   0   2   0   0   0   0   0   0   2   2   0   2   2   2   0   0   2   2   2   0   2   0   0   2   2   0   2   0   2   0   0   0   0   0   2   2   0   0   2   0   2   2   0   0   0   2   2   0   2
 MK-6-14                0   2   2   0   2   0   2   0   0   2   0   0   2   2   0   0   0   2   2   2   0   0   0   2   0   2   2   2   2   0   0   0   2   0   0   2   2   2   0   0   2   0   0   0   2   0   2   2   2   0   2   0   2   2   0   0   0   0   0   0   2   0   0   0   2   2   2   2   2   0   2   2   2   0   0   2   0   2   2   2   2   2   2   0   0   2   2   0   2   0   0   2   2   2   2   0   0   0   2   0   0   0   0   2   0   0   0   0   0   2   2   0   2   0   2   2   0   0   2   2   2   0   0   2   2   2   2   0   2   0   2   0   0   0   2   2   2   0   2   2   2   2   2   2   2   0   2   0   0   2   0   0   2   0   0   0   0   0   2   2   2   0   0   2   2   0   0   2   2   2   0   2   0   0   2   0   0   2   0   0   0   0   2   0   0   2   2   0   2   2   2   2   2   2   0   0   2   2   0   2
 MK-6-15                0   2   0   0   0   0   2   0   0   2   2   0   2   2   0   0   0   2   2   2   0   0   0   2   0   0   2   2   2   0   2   0   2   0   2   2   2   2   0   0   2   0   0   0   2   0   2   2   2   0   2   0   2   2   0   0   0   0   0   0   2   0   0   0   2   2   0   2   2   0   2   2   0   0   0   2   2   2   2   2   2   2   2   0   2   2   2   0   2   0   0   2   2   0   2   0   0   0   2   2   0   0   0   2   0   0   2   0   0   2   2   0   2   0   2   2   0   0   0   2   2   0   2   2   2   2   2   0   2   0   2   2   0   0   2   2   2   0   2   2   2   2   2   2   2   0   2   0   0   2   0   0   2   0   0   0   0   0   0   2   2   0   2   2   2   0   0   2   2   2   0   2   0   0   2   0   0   2   0   2   0   0   2   0   0   2   2   0   0   2   2   2   2   2   0   0   2   2   0   2
 MK-6-16                0   2   0   0   0   0   2   0   0   2   2   0   0   2   0   0   0   2   2   2   0   0   0   2   0   0   2   2   0   0   2   0   2   0   2   2   2   0   0   0   2   0   0   0   2   0   2   2   2   0   2   0   2   0   0   0   0   0   0   2   2   2   0   0   2   0   0   2   2   0   2   2   0   0   0   2   2   2   2   2   2   2   2   0   2   2   2   0   2   0   0   2   2   2   2   0   0   0   2   2   0   0   0   0   0   0   0   0   0   2   2   0   2   0   0   2   0   2   2   2   2   0   0   2   2   2   2   0   2   0   2   2   0   0   2   2   2   0   2   2   2   2   2   0   2   0   2   0   0   2   0   0   2   0   0   0   0   0   0   2   2   0   2   0   2   0   0   2   2   2   0   2   0   0   2   0   0   0   0   2   0   0   2   2   0   2   2   0   0   2   2   2   2   2   0   0   2   2   0   2
 
!****************************************** Phenotypic Data **********************************************************
!-100.0 is resevred for missing phenotype
SimulatedTrait1        10.9462   11.2161   10.4014    5.7104    9.5388    7.6062   10.0418    7.9923   10.6936   10.9394    9.9462    9.5020    8.3609    9.1374    9.0548    8.3624   10.2176    9.0211    8.3004   10.9627    8.4844   10.7145   10.7030    8.1300    9.8451    9.1499    7.8343    8.8718   11.6240   10.5583    9.7094   10.4658    8.2965   10.0141    8.7159   11.0060    9.1258    8.8509    9.5841    9.4901    9.4335    9.6057   12.6013   12.1691   10.9143    8.8882    8.6569   12.8753    8.3699   11.6945    9.8625   10.7563   10.1356   11.1706    8.5651    8.1822   10.7053   12.9568   11.1365   11.0302    8.4446    7.5703   10.2869   10.2955    8.6932    8.9232    8.5860    8.8141    8.5802   10.8175   12.2207    8.5847   10.9966    9.9968   13.0619    9.9399   11.9330    9.6800   10.3048    9.2778    8.4818   10.2463    9.1257    9.3618    9.3436    9.0958   11.8944    8.7235   11.6603    9.3449    7.4458   10.2972   11.1731   10.2388    7.7967    9.9249   11.2630   11.5749   11.9116    9.4380   11.3494    9.9140   10.9686   10.1499   12.1326    7.6184    9.4746   10.0855    7.4552    8.8565   12.7914    8.4368    9.7063    9.6836   12.0485    9.5108    9.9802   10.6299    8.0107   12.3506   10.6570    7.9723   11.9583   11.3823    9.4394   11.1385    9.2359   11.6605    6.9788   10.5584   10.8201   11.8711    9.6177   10.0791   12.9796    6.0835    9.5895   11.2196   10.6734    9.3919   10.7958   11.9665    9.9322    8.3115    9.7719   12.3029    8.5728   11.2171   12.1708   10.1196   11.9879   10.1103   10.2940    9.5831   11.8913    8.4123    9.5035    8.8661    9.5267   10.2698    9.2419   10.6885   11.8954    6.5051   11.3229    9.8664   11.6757    9.3833   10.1501    9.9184    9.2015    9.8415   10.7174   10.0661   10.0693    8.7945    5.7994    9.1558   12.5423   10.6295    8.0411    7.7888    9.3465    9.0828    9.8186   10.0139   10.4033   11.3103    7.3137   10.5724   10.0520    7.7144   11.9888   10.1672   10.8292    8.1600    8.9257    9.3970    9.9653   10.4678
SimulatedTrait2        14.1489   15.5805   16.2455   14.3121   12.9246   14.7641   17.3083   15.8925   12.7524   16.1234   16.0946   15.0971   11.8738   12.8111   15.6938   15.7360   14.8227   15.3533   14.3266   14.2478   10.9277   14.4408   15.7205   16.8022   13.5655   15.8066   15.4131   17.0042   15.7379   14.5758   15.7686   16.3816   11.7861   14.3847   15.0649   13.1366   14.8803   13.0257   13.3597   14.9094   16.1140   13.4638   14.8276   14.2739   16.1829   13.7333   14.6152   16.8663   14.5023   13.9610   13.8974   14.1669   17.0087   18.9750   14.1862   17.3681   16.0148   16.6113   14.6646   16.7954   16.1607   12.5897   14.7063   16.4758   13.0892   15.0829   14.1741   14.3570   12.9566   14.5895   15.8103   14.6340   16.0536   15.5024   12.3430   16.8635   14.6974   15.6469   15.1431   13.2765   15.5678   13.7652   13.8989   12.0819   17.3432   13.9009   16.3861   12.4240   15.7322   18.8794   14.7247   16.6221   18.2820   14.0449   12.1199   16.3465   14.4817   14.1302   13.3700   14.5880   16.6685   17.6433   13.3783   16.5379   14.5190   14.0001   15.9490   15.7275   13.8053   12.9650   14.0935   16.1801   16.7345   15.3084   17.7326   14.2111   13.3381   16.0906   14.0630   14.4765   14.1013   11.8010   13.3295   15.7612   14.4223   15.1183   13.7750   14.3026   16.5460   16.4142   12.7094   16.0021   16.7632   16.2707   16.8686   12.2806   14.4331   14.7075   15.2215   15.9723   18.3463   14.1593   15.0823   14.1461   14.3047   13.9106   17.1242   14.4640   17.2586   14.9803   15.8461   15.8252   15.4544   16.7797   16.1455   14.9759   16.6701   18.4500   17.2299   15.1650   13.4791   13.4345   16.6751   15.9692   15.7769   12.4213   15.5219   16.1141   15.3248   14.3385   14.7978   16.2260   13.3660   15.4085   15.4472   16.3020   15.5631   15.9012   14.5691   15.3524   15.4195   15.3672   15.2661   15.5638   15.9720   14.2964   15.0294   17.4822   14.6016   14.5126   15.6630   13.8166   15.8652   12.1979   15.2760   12.2770   14.5384   13.3898   14.6193   14.6486
 
