# Supplementary material for: Inclusive Composite Interval Mapping of QTL by Environment Interactions in Biparental Populations
Source: PLoS One. 2015 Jul 10;10(7):e0132414. doi: 10.1371/journal.pone.0132414 (PMC4498613; doi:10.1371/journal.pone.0132414)
Supplement: S3 File — (ZIP) [file pone.0132414.s003.zip › Simulation for unliked model/Simulated popualtions/run_00060.met]

!**********************Note: lines staring with "!" are remarks and will be ignored in the program********************
!*********************************General Information**********************************
!Assuming F1 = P1 x P2, populations available in QTL IciMapping are: 
!  1, P1BC1F1 = P1 x F1, the first backcrossing where P1 is used as the recurrent parent;
!  2, P2BC1F1 = P2 x F1, the first backcrossing where P2 is used as the recurrent parent;
!  3, F1DH, F1-derived doubled haploids; 
!  4, RIL or F1RIL, recombination inbred lines through the repeated selfing of F1;
!  5, P1BC1RIL, recombination inbred lines through the repeated selfing of P1BC1F1;
!  6, P2BC1RIL, recombination inbred lines through the repeated selfing of P2BC1F1;
!  7, F2, the selfing generation of F1;
!  8, F3, the selfing generation of F2;
!  9, P1BC2F1, the second backcrossing where P1 is used as the recurrent parent; 
! 10, P2BC2F1, the second backcrossing where P2 is used as the recurrent parent;
! 11, P1BC2RIL, recombination inred lines through the repeated selfing of P1BC2F1; 
! 12, P2BC2RIL, recombination inred lines through the repeated selfing of P2BC2F1; 
! 13, P1BC1F2, the selfing generation of P1BC1F1; 
! 14, P2BC1F2, the selfing generation of P2BC1F1; 
! 15, P1BC2F2, the selfing generation of P1BC2F1; 
! 16, P2BC2F2, the selfing generation of P2BC2F1; 
! 17, P1BC1DH, P1BC1F1-derived doubled haploids; 
! 18, P2BC1DH, P2BC1F1-derived doubled haploids; 
! 19, P1BC2DH, P1BC2F1-derived doubled haploids; 
! 20, P2BC2DH, P2BC2F1-derived doubled haploids; 
   3      !Mapping Population (see remarks above)
   2      !Mapping Function (1 for Kosambi; 2 for Haldane; 3 for Morgan)
   2      !Marker Space Type (1 for intervals; 2 for positions)
   1      !Marker Space Unit(1 for centiMorgans; 2 for Morgan)
   6      !Number of Chromosomes (or Linkage Groups)
 200      !Size of the mapping population
   2      !Number of environments
 
!***************************************** Chromosomes and Linkage Maps **********************************************
!Chromosome                 NumMarkers
-CH1                        16
-CH2                        16
-CH3                        16
-CH4                        16
-CH5                        16
-CH6                        16
!Linkage map (Marker name followed by position or the interval length)
 MK-1-1                1     0.000
 MK-1-2                1    10.000
 MK-1-3                1    20.000
 MK-1-4                1    30.000
 MK-1-5                1    40.000
 MK-1-6                1    50.000
 MK-1-7                1    60.000
 MK-1-8                1    70.000
 MK-1-9                1    80.000
 MK-1-10               1    90.000
 MK-1-11               1   100.000
 MK-1-12               1   110.000
 MK-1-13               1   120.000
 MK-1-14               1   130.000
 MK-1-15               1   140.000
 MK-1-16               1   150.000
 MK-2-1                2     0.000
 MK-2-2                2    10.000
 MK-2-3                2    20.000
 MK-2-4                2    30.000
 MK-2-5                2    40.000
 MK-2-6                2    50.000
 MK-2-7                2    60.000
 MK-2-8                2    70.000
 MK-2-9                2    80.000
 MK-2-10               2    90.000
 MK-2-11               2   100.000
 MK-2-12               2   110.000
 MK-2-13               2   120.000
 MK-2-14               2   130.000
 MK-2-15               2   140.000
 MK-2-16               2   150.000
 MK-3-1                3     0.000
 MK-3-2                3    10.000
 MK-3-3                3    20.000
 MK-3-4                3    30.000
 MK-3-5                3    40.000
 MK-3-6                3    50.000
 MK-3-7                3    60.000
 MK-3-8                3    70.000
 MK-3-9                3    80.000
 MK-3-10               3    90.000
 MK-3-11               3   100.000
 MK-3-12               3   110.000
 MK-3-13               3   120.000
 MK-3-14               3   130.000
 MK-3-15               3   140.000
 MK-3-16               3   150.000
 MK-4-1                4     0.000
 MK-4-2                4    10.000
 MK-4-3                4    20.000
 MK-4-4                4    30.000
 MK-4-5                4    40.000
 MK-4-6                4    50.000
 MK-4-7                4    60.000
 MK-4-8                4    70.000
 MK-4-9                4    80.000
 MK-4-10               4    90.000
 MK-4-11               4   100.000
 MK-4-12               4   110.000
 MK-4-13               4   120.000
 MK-4-14               4   130.000
 MK-4-15               4   140.000
 MK-4-16               4   150.000
 MK-5-1                5     0.000
 MK-5-2                5    10.000
 MK-5-3                5    20.000
 MK-5-4                5    30.000
 MK-5-5                5    40.000
 MK-5-6                5    50.000
 MK-5-7                5    60.000
 MK-5-8                5    70.000
 MK-5-9                5    80.000
 MK-5-10               5    90.000
 MK-5-11               5   100.000
 MK-5-12               5   110.000
 MK-5-13               5   120.000
 MK-5-14               5   130.000
 MK-5-15               5   140.000
 MK-5-16               5   150.000
 MK-6-1                6     0.000
 MK-6-2                6    10.000
 MK-6-3                6    20.000
 MK-6-4                6    30.000
 MK-6-5                6    40.000
 MK-6-6                6    50.000
 MK-6-7                6    60.000
 MK-6-8                6    70.000
 MK-6-9                6    80.000
 MK-6-10               6    90.000
 MK-6-11               6   100.000
 MK-6-12               6   110.000
 MK-6-13               6   120.000
 MK-6-14               6   130.000
 MK-6-15               6   140.000
 MK-6-16               6   150.000
!*********************************** Marker Types ********************************************************************
!Co-dominant marker: When heterozygote F1 is present, P1 is coded as 2, F1 is coded as 1, and P2 is coded as 0; Otherwise, P1 is coded as 2, and P2 is coded as 0. 
!Dominant marker: When heterozygote F1 is present, P1 and F1 are coded as 12, and P2 is coded as 0; Otherwise, P1 is coded as 2, and P2 is coded as 0.  
!Recessive markers: When heterozygote F1 is present, P1 is coded as 2, and F1 and P2 are coded as 10; Otherwise, P1 is coded as 2, and P2 is coded as 0. 
!Missing marker is coded as -1. 
 MK-1-1                 2   2   2   0   2   2   2   0   0   2   0   0   2   0   2   2   0   0   0   0   0   2   2   0   0   0   0   2   2   2   2   0   2   0   2   0   0   0   0   2   0   0   2   2   0   2   0   2   2   2   2   2   0   0   0   0   2   2   2   0   2   0   0   0   2   2   2   0   0   2   0   0   0   2   2   2   0   0   2   0   0   0   0   0   0   2   0   2   0   2   2   2   2   2   2   0   0   0   0   0   0   2   2   0   0   0   2   2   2   2   2   2   0   0   0   2   0   2   0   0   0   0   2   0   0   0   0   0   0   0   2   0   0   0   0   0   0   0   2   2   0   0   2   0   2   0   2   2   0   0   0   2   0   0   0   2   0   0   0   2   2   2   0   0   2   2   2   2   2   0   0   0   2   2   2   2   0   0   0   0   2   2   0   0   0   0   0   2   0   2   2   2   0   2   0   0   0   2   2   0
 MK-1-2                 2   2   2   0   2   2   2   0   0   2   0   0   2   0   0   2   0   0   0   0   0   2   2   0   0   0   0   2   2   2   2   0   2   0   2   0   0   0   0   2   0   0   2   2   0   2   0   2   0   2   0   2   0   0   0   0   2   0   2   0   2   0   0   0   2   2   0   0   0   2   0   0   0   2   2   2   0   0   2   0   0   0   0   0   2   2   0   2   2   0   2   2   2   2   2   0   0   0   2   0   2   2   0   0   0   0   2   2   2   0   2   2   2   0   0   2   2   2   0   0   0   0   2   0   0   0   0   0   0   0   2   0   0   0   0   0   0   0   2   2   0   0   2   0   2   0   2   2   0   0   0   2   0   0   0   2   0   0   0   2   2   0   0   2   2   2   2   2   0   0   0   0   2   2   0   2   0   0   0   0   2   2   2   2   2   0   0   2   0   2   2   2   0   0   0   0   0   2   0   0
 MK-1-3                 2   2   2   0   2   2   2   0   0   2   0   0   2   0   0   2   0   0   0   0   0   0   2   0   0   0   0   2   0   2   2   0   2   0   2   2   0   0   0   2   0   0   2   2   0   2   0   2   0   2   0   2   0   0   0   2   0   2   2   0   2   2   0   0   2   2   0   0   0   2   0   0   0   2   2   2   0   0   2   0   0   0   0   0   2   2   0   2   2   0   2   2   2   2   2   0   0   0   2   0   0   2   0   0   0   0   2   2   2   0   2   0   2   0   0   2   2   2   0   0   2   0   2   0   0   0   0   0   0   0   2   0   0   0   0   0   0   0   2   0   0   2   2   0   2   0   2   0   0   0   0   2   0   0   0   2   0   0   0   2   2   0   0   2   2   2   2   2   0   0   2   0   2   0   0   2   0   0   0   0   2   2   2   2   2   0   0   2   0   2   2   2   0   0   0   0   0   2   0   0
 MK-1-4                 2   2   2   0   2   2   0   0   0   2   2   2   2   2   0   2   0   0   0   2   0   0   2   0   0   0   0   2   0   2   2   0   2   0   2   2   0   0   0   2   0   0   2   2   0   0   0   2   0   2   0   2   2   0   0   2   0   2   2   0   2   0   2   0   2   2   0   0   0   2   0   0   0   2   2   2   0   0   2   0   0   0   0   0   2   0   0   2   2   0   2   2   2   2   2   0   2   0   2   0   0   2   2   0   0   0   2   2   2   0   2   0   2   0   0   2   2   2   0   0   2   0   2   0   0   0   0   0   0   0   2   0   0   0   0   2   0   2   0   0   0   2   2   0   2   0   2   0   0   0   0   2   0   0   2   2   0   0   0   2   2   0   0   2   0   2   2   2   0   0   2   0   2   0   0   2   0   0   0   0   2   2   2   2   2   0   0   2   0   0   2   2   0   2   0   2   0   2   0   2
 MK-1-5                 2   2   2   0   0   2   0   0   0   0   2   2   2   2   0   2   0   0   0   0   0   0   2   0   0   0   0   2   0   0   2   0   2   0   2   2   0   0   0   2   0   0   2   2   0   0   0   2   0   2   0   2   2   0   0   2   0   2   2   2   2   0   2   0   2   2   0   0   0   2   0   0   2   2   2   2   0   0   2   0   0   0   0   2   2   0   0   0   2   0   2   2   2   2   2   2   2   0   2   0   0   2   2   0   0   0   2   2   2   0   2   0   2   0   0   2   2   2   0   0   2   2   2   0   2   0   0   0   0   0   2   0   0   2   0   2   0   2   0   0   2   2   2   0   2   0   2   0   0   0   0   2   0   0   2   2   0   0   2   2   2   0   0   2   2   0   2   2   0   0   0   0   2   0   0   2   0   0   0   0   2   2   2   2   2   2   0   2   0   0   2   2   0   2   0   2   0   2   0   2
 MK-1-6                 2   2   2   0   0   0   0   0   0   0   2   2   2   2   0   2   0   0   0   0   2   2   2   2   0   0   0   2   0   0   2   2   2   0   2   2   0   0   0   2   0   0   2   2   0   0   0   2   0   2   0   2   2   2   0   2   0   2   2   2   2   0   2   0   2   2   0   0   0   2   0   0   2   2   2   2   0   0   2   0   0   0   0   2   2   0   2   0   2   0   0   2   2   2   2   2   2   0   2   0   0   2   2   0   2   2   2   0   2   0   2   0   2   0   0   2   2   2   0   0   2   0   2   0   2   0   0   0   0   0   2   0   0   2   0   2   0   2   0   0   2   2   2   0   2   2   2   0   2   0   0   2   0   0   2   2   0   0   2   0   2   0   0   2   2   0   2   2   0   0   0   0   0   0   0   2   0   0   0   0   2   2   2   2   2   2   0   2   0   0   2   0   0   2   0   2   0   2   0   2
 MK-1-7                 2   0   2   0   0   0   0   0   0   2   2   2   2   0   0   2   0   2   0   0   2   2   2   2   0   0   0   2   0   0   2   2   2   0   2   2   0   2   0   2   0   2   2   2   0   0   0   2   0   2   2   2   2   2   0   2   0   2   2   2   2   0   2   0   2   2   0   0   0   2   0   0   2   2   2   2   0   0   2   0   0   0   0   2   2   0   2   0   2   0   0   2   2   2   2   2   2   0   2   0   0   2   2   0   2   2   2   0   2   0   0   0   2   0   0   2   2   0   0   0   2   0   2   0   0   0   0   0   0   0   2   0   0   2   0   2   0   2   0   0   2   2   2   0   2   2   2   0   2   0   0   2   0   0   2   2   0   0   2   0   2   0   0   2   2   0   2   2   0   0   0   0   0   0   0   2   0   0   2   0   2   2   0   2   2   2   0   2   0   0   2   0   0   0   0   2   0   2   0   2
 MK-1-8                 2   2   0   0   2   0   0   0   0   2   2   2   0   0   0   2   0   2   0   0   0   2   2   2   0   0   0   2   0   0   2   2   2   0   2   2   0   2   0   2   0   2   2   2   0   0   0   2   0   2   2   2   2   0   0   2   0   0   2   2   2   0   2   0   2   2   0   0   0   2   0   0   2   2   2   2   0   0   2   0   0   0   0   2   2   0   2   2   2   0   0   2   2   2   2   2   2   0   2   0   0   2   2   0   2   2   2   0   2   0   0   0   2   0   0   2   2   0   0   0   2   0   2   0   0   0   2   0   0   0   0   0   0   2   0   2   0   2   0   2   2   2   2   0   2   2   2   0   2   0   0   2   2   0   2   2   0   0   2   2   2   0   0   2   2   0   2   2   0   0   0   0   0   0   0   2   0   2   2   0   2   2   0   2   2   2   0   2   0   0   2   0   0   0   0   2   0   2   0   2
 MK-1-9                 2   2   0   0   2   0   2   0   0   2   2   2   0   0   2   2   2   2   0   0   0   2   2   0   0   0   0   2   0   0   2   2   2   0   2   2   0   0   0   2   0   2   2   2   0   0   0   2   0   2   2   2   2   0   0   2   0   0   2   2   2   0   2   0   2   2   0   2   0   2   0   0   2   2   2   2   0   0   2   0   0   0   0   2   2   0   2   2   2   0   2   0   0   2   2   2   2   2   2   0   0   2   2   0   2   2   2   2   2   0   0   0   2   0   0   2   2   0   0   0   0   2   2   0   0   0   2   0   0   0   0   0   0   2   0   2   0   2   0   2   0   2   2   0   2   2   2   0   2   0   0   2   0   0   2   2   0   0   2   2   2   0   0   0   2   0   2   2   0   0   0   0   0   0   0   2   0   2   2   0   2   2   0   2   2   2   0   2   2   0   2   0   0   0   0   2   0   2   0   2
 MK-1-10                2   2   0   0   2   0   2   0   0   2   2   2   0   2   2   2   2   2   0   0   0   2   2   0   0   0   0   2   0   0   2   2   2   0   2   2   0   0   0   2   0   2   2   2   0   0   0   2   0   2   2   2   2   0   0   2   0   0   2   2   2   0   2   0   0   2   0   2   0   2   0   0   2   0   2   2   2   0   2   2   0   0   0   2   2   0   2   2   2   2   2   0   0   2   2   0   2   2   2   0   0   2   2   0   0   2   2   2   2   0   0   0   2   0   0   2   2   0   0   0   0   2   2   0   2   0   2   0   0   0   0   0   0   2   0   2   0   2   0   2   0   2   2   0   2   2   2   0   2   0   0   2   0   0   2   2   0   2   2   2   2   0   0   2   2   0   2   2   0   0   0   0   0   2   0   2   0   2   2   0   2   2   0   2   2   2   0   2   2   2   2   0   0   0   0   2   0   2   0   2
 MK-1-11                2   2   0   0   2   0   2   0   0   2   2   2   0   2   0   2   2   2   0   0   0   2   2   0   0   0   0   2   0   0   2   2   2   0   2   2   0   0   2   2   0   2   2   2   0   0   0   2   0   2   0   2   2   0   0   2   2   0   2   2   2   0   2   0   0   2   0   2   0   2   2   0   2   0   2   2   2   0   2   2   0   0   0   2   2   0   2   2   2   2   2   0   0   2   2   2   0   2   2   0   0   2   2   0   0   2   2   2   2   0   0   0   2   0   0   2   2   0   0   2   0   2   2   0   2   0   2   2   0   0   0   0   0   2   2   2   0   2   0   2   0   2   0   0   2   2   2   0   2   0   0   2   0   0   0   2   0   0   2   2   2   0   0   2   2   0   2   2   0   0   0   0   0   2   0   2   0   0   2   0   2   2   2   2   2   2   0   2   2   2   2   0   0   0   0   2   0   2   0   2
 MK-1-12                0   2   0   2   2   0   2   0   0   2   2   2   0   2   0   2   2   2   0   0   0   2   2   0   0   0   0   2   2   0   2   2   2   0   2   2   0   0   2   2   0   2   2   2   0   2   0   2   0   0   0   2   2   2   0   2   2   0   0   2   2   2   2   0   0   2   2   0   0   2   2   0   2   0   2   0   2   0   0   2   0   0   0   2   2   0   2   2   2   2   2   0   0   2   2   2   0   2   2   0   0   2   0   2   0   2   2   2   2   2   0   0   2   0   2   2   2   0   0   2   0   2   2   2   2   0   2   2   0   0   0   0   0   2   2   0   0   0   0   2   0   2   2   0   2   2   2   0   2   0   0   2   0   0   0   2   0   0   2   2   2   0   0   2   2   0   2   2   0   0   0   2   0   2   2   2   0   0   2   2   2   2   2   2   2   2   0   2   2   2   2   0   0   0   0   0   0   2   0   0
 MK-1-13                0   2   0   2   2   0   2   0   0   0   2   0   0   2   0   2   2   2   0   0   0   2   2   0   0   0   0   2   2   0   2   2   2   0   2   2   0   0   2   2   0   2   2   2   0   2   0   2   0   0   0   2   0   2   0   2   2   0   0   2   2   0   2   0   0   0   2   0   0   2   2   0   2   0   2   0   2   0   2   2   0   0   0   2   2   0   2   2   2   2   2   0   0   2   2   2   0   2   2   2   2   2   0   2   2   2   2   2   2   2   0   0   2   0   2   2   2   0   0   2   2   2   2   2   2   0   2   2   0   0   0   0   0   2   0   0   0   0   0   2   0   2   2   0   2   2   2   0   0   0   0   2   0   0   0   2   0   0   2   2   2   0   0   2   2   2   2   2   0   0   0   2   0   2   2   2   0   2   2   2   2   2   2   0   2   2   0   2   2   2   2   0   0   0   0   0   0   2   0   0
 MK-1-14                0   2   0   2   2   0   2   0   0   0   2   0   0   2   0   2   2   2   2   0   0   2   2   0   0   0   0   2   2   0   2   2   2   0   2   2   2   0   2   2   0   2   2   2   0   2   0   2   0   0   0   2   0   2   0   2   2   0   0   2   2   0   2   0   0   0   2   0   0   2   2   0   2   0   2   0   2   2   2   2   0   0   0   0   2   0   2   2   2   2   2   2   0   2   0   2   0   0   2   2   2   2   0   2   2   2   2   0   0   2   0   0   2   0   2   2   2   0   0   2   2   2   2   2   2   0   2   2   0   0   0   0   0   2   0   0   0   0   2   2   0   2   2   0   2   2   0   0   0   0   0   2   0   0   0   2   0   2   2   2   2   0   0   2   2   2   2   2   2   0   0   2   0   2   0   2   0   2   0   2   2   2   2   0   2   2   0   0   2   2   2   0   0   0   0   0   0   2   0   0
 MK-1-15                0   2   0   2   2   2   2   0   0   0   2   0   0   2   0   0   2   2   2   0   0   2   2   0   0   0   0   2   2   0   2   2   2   0   2   2   2   0   2   2   0   2   2   2   0   2   0   2   0   0   0   2   0   2   0   2   2   0   0   2   2   0   2   2   0   0   2   0   0   0   2   0   2   0   2   0   2   2   2   2   2   0   0   0   2   0   2   2   2   2   2   2   0   2   0   0   0   0   2   2   2   2   0   0   2   2   2   0   0   2   2   0   2   0   2   2   2   0   0   2   0   2   2   2   2   0   0   2   0   2   0   0   0   0   0   0   0   0   2   2   0   0   2   0   2   2   0   0   0   0   2   2   0   0   0   2   0   2   2   2   2   0   0   2   2   2   2   2   0   0   0   2   0   2   0   2   0   2   2   0   2   2   2   0   0   2   0   0   2   0   2   0   0   0   0   0   0   2   0   0
 MK-1-16                0   0   0   0   2   2   2   0   0   0   2   0   0   2   2   0   2   2   0   0   0   0   2   0   0   2   0   2   2   0   2   2   2   0   2   2   2   0   0   2   0   2   0   2   0   2   0   2   0   0   0   2   0   2   0   2   2   0   0   0   2   0   2   2   0   0   0   0   0   2   2   0   2   0   2   0   2   0   2   2   0   0   0   0   2   0   0   2   2   2   2   2   0   2   0   0   0   0   2   2   2   2   0   0   2   2   0   0   0   2   0   0   2   0   2   2   2   0   0   2   2   2   2   2   2   2   0   2   0   2   0   0   0   0   0   0   0   0   2   2   0   0   2   0   2   2   0   0   0   0   2   2   0   0   2   2   0   2   2   0   0   2   0   2   2   2   2   2   0   0   0   2   0   2   0   2   2   2   2   0   0   2   2   0   0   2   0   0   2   0   2   0   0   0   0   0   0   2   0   0
 MK-2-1                 2   0   0   0   0   2   2   0   0   0   2   2   2   0   0   2   2   0   2   2   2   2   0   2   2   0   2   0   2   2   0   2   0   0   2   0   2   0   0   2   0   0   0   2   2   0   0   2   2   0   2   2   2   0   2   0   2   2   2   2   2   0   2   0   2   0   0   2   0   2   2   2   2   2   0   0   0   2   2   2   0   0   0   0   2   2   2   0   0   2   0   2   2   2   2   0   2   0   2   0   0   2   0   2   2   2   0   2   0   2   2   2   0   2   2   0   2   2   0   0   2   0   0   0   2   0   2   0   2   2   0   2   0   2   0   0   2   2   2   2   2   2   2   2   0   2   0   2   0   2   0   2   0   0   2   2   2   2   0   2   2   2   0   0   2   2   2   2   0   0   0   2   2   0   0   0   0   2   2   2   2   2   2   2   0   2   0   0   0   2   2   2   0   2   0   2   2   0   2   2
 MK-2-2                 2   0   0   0   0   2   2   0   2   0   0   2   2   0   0   2   2   0   2   2   2   2   0   0   2   2   2   0   2   2   0   2   0   0   2   0   2   0   0   2   0   2   0   2   2   0   0   2   2   0   0   2   2   2   2   0   2   2   2   2   2   0   2   0   2   0   0   2   0   2   2   2   2   2   0   0   0   2   2   2   0   0   0   0   0   2   2   0   0   2   0   2   2   2   2   0   2   0   2   0   0   2   0   2   0   2   0   0   2   2   2   2   0   2   2   0   2   2   2   0   0   0   0   0   2   0   2   2   2   2   0   2   0   2   0   0   2   2   0   2   2   2   2   2   0   2   0   2   0   2   0   2   0   0   2   2   2   2   0   2   2   2   0   0   2   2   2   2   0   0   0   2   2   0   0   0   0   2   2   0   2   0   2   2   0   0   0   0   0   2   2   2   0   2   0   2   2   0   2   2
 MK-2-3                 2   0   0   0   0   2   2   0   2   0   0   2   2   0   0   2   2   0   2   0   2   2   0   0   2   2   2   0   2   2   0   2   0   0   2   0   2   0   0   2   0   2   0   0   2   2   2   2   2   0   0   0   2   2   2   0   2   2   2   2   2   0   2   0   2   0   0   2   0   0   2   2   2   2   0   0   2   2   2   2   0   0   0   0   0   2   2   0   0   2   0   2   2   2   2   0   2   2   2   0   0   0   0   2   0   2   0   0   0   2   2   0   0   2   2   0   0   2   2   0   0   2   0   0   2   0   0   2   2   0   0   2   0   2   0   0   2   2   0   0   0   2   2   2   2   2   0   2   0   2   0   2   0   0   0   2   2   2   0   2   2   2   0   2   0   2   2   2   0   0   0   2   2   0   0   0   0   2   2   2   2   0   2   2   0   0   0   0   0   2   2   2   0   2   0   2   2   0   2   2
 MK-2-4                 2   0   0   0   2   2   2   0   2   0   0   2   2   0   0   2   2   0   2   0   2   2   0   0   2   2   2   0   2   2   0   2   2   0   2   0   2   0   0   2   0   0   0   0   2   2   2   2   0   0   0   0   0   2   0   0   2   2   2   2   2   0   2   0   2   0   0   2   0   0   2   2   2   2   0   2   2   2   2   0   0   0   0   2   0   0   2   0   0   2   0   0   0   2   2   0   2   2   2   0   0   0   0   2   0   2   0   0   0   2   2   0   0   2   2   2   0   2   2   0   0   2   0   0   2   0   0   2   2   0   0   2   0   2   0   2   0   2   2   2   0   2   2   2   2   2   0   2   0   2   2   2   2   0   0   2   2   0   2   2   0   2   0   2   2   2   2   2   0   0   0   2   2   0   0   0   0   2   2   2   2   0   2   2   0   0   0   2   2   2   2   2   0   2   0   2   2   0   2   2
 MK-2-5                 2   0   0   0   2   2   2   0   2   0   0   0   2   0   0   2   2   0   2   2   2   2   0   0   2   2   2   0   2   2   0   2   2   0   2   0   2   0   2   2   0   0   0   0   2   2   2   2   0   0   0   0   0   2   0   2   2   2   0   2   2   0   2   0   2   0   0   2   0   0   2   2   2   0   0   2   2   2   2   0   0   0   0   2   0   2   2   0   0   2   0   0   0   2   2   0   2   2   2   0   0   0   0   2   0   2   0   0   0   2   2   2   0   2   0   2   0   2   2   0   0   2   2   0   0   0   0   2   2   0   0   2   0   0   0   2   0   2   2   2   0   2   2   2   2   2   0   2   0   2   2   2   2   2   0   2   2   0   2   2   0   2   0   2   2   0   2   2   0   0   0   2   2   0   0   0   0   2   2   2   2   2   2   2   0   0   0   2   2   2   0   0   0   2   0   2   2   0   2   2
 MK-2-6                 2   0   2   0   2   2   2   0   2   0   0   0   2   0   0   2   2   0   2   0   2   2   2   0   2   0   2   0   0   2   0   2   2   0   2   0   2   0   2   0   0   0   2   0   2   2   2   2   0   0   0   0   0   2   0   0   2   2   0   2   2   0   2   0   2   0   0   0   0   0   2   2   2   2   0   2   0   2   2   0   0   0   0   2   0   2   2   0   0   2   0   0   0   2   2   0   2   2   2   0   2   0   2   2   0   2   0   0   2   2   0   2   0   2   0   2   0   2   2   2   0   2   0   0   0   0   0   2   2   2   0   2   0   0   0   2   0   2   2   0   0   0   2   2   2   0   0   2   0   2   2   2   2   2   0   2   2   2   2   2   0   2   0   2   2   0   2   2   0   2   0   2   0   2   0   0   0   2   2   0   2   2   2   2   0   2   0   2   2   2   0   0   0   2   0   2   2   0   2   2
 MK-2-7                 2   2   2   2   2   2   2   0   2   0   0   0   2   0   0   2   2   0   0   0   2   2   2   0   2   0   2   0   0   2   0   2   2   0   2   0   2   0   2   0   0   0   2   0   2   2   2   2   2   2   0   0   0   2   0   0   2   2   2   2   2   0   2   0   2   0   0   0   0   2   2   2   2   2   0   2   0   2   2   0   2   2   0   2   0   2   0   0   0   2   0   0   0   2   0   0   2   2   2   0   2   0   2   2   0   2   0   0   2   2   0   2   0   2   2   2   2   2   0   2   2   2   0   0   0   0   0   0   2   2   2   2   2   0   0   2   2   2   2   0   0   0   2   2   2   0   0   2   0   2   2   2   2   2   0   2   2   2   2   2   0   2   0   2   2   0   2   2   0   0   0   2   0   2   2   0   0   2   2   0   2   2   2   2   0   2   0   2   2   2   0   0   0   2   0   2   2   2   2   0
 MK-2-8                 0   2   2   2   2   0   2   0   0   0   0   0   2   0   0   2   2   0   0   0   2   2   2   0   2   0   2   0   0   2   0   2   2   0   2   0   0   0   2   0   0   0   2   0   2   2   2   2   2   2   0   0   0   2   0   2   2   2   2   0   2   2   2   0   2   0   0   0   0   0   2   2   2   2   0   2   0   2   2   0   2   0   0   2   0   2   0   0   0   2   0   0   2   2   0   0   2   2   0   0   2   0   2   2   0   2   2   0   2   2   0   2   0   2   2   2   2   2   0   2   0   2   0   0   2   0   0   0   2   2   2   2   0   0   0   2   2   2   2   0   0   0   2   2   2   0   2   0   0   2   2   2   2   2   0   2   2   0   2   2   2   2   0   2   2   0   2   2   0   0   0   2   2   2   2   0   0   2   2   0   2   2   2   2   0   2   0   2   2   2   0   0   0   2   0   2   2   2   2   0
 MK-2-9                 0   2   2   2   2   0   2   0   0   0   0   0   2   0   0   2   2   0   0   0   2   2   2   0   2   0   2   0   0   2   0   2   2   0   2   0   0   2   2   0   0   0   2   0   2   2   2   2   2   2   0   0   2   2   0   2   2   2   2   0   2   2   2   0   2   0   0   0   0   0   2   2   2   2   0   2   0   2   2   0   2   0   0   2   0   2   0   0   0   2   2   0   2   2   0   2   2   2   0   2   2   0   2   2   0   0   2   0   2   2   0   2   0   0   2   0   2   2   0   2   0   2   0   0   2   0   0   0   2   2   2   2   0   0   0   2   2   2   2   0   0   0   0   2   2   0   2   0   0   2   0   2   2   2   0   2   2   0   2   2   2   2   0   2   2   0   2   2   0   0   0   2   2   2   2   0   0   0   2   0   2   2   2   2   0   2   0   2   2   2   2   0   0   2   2   2   2   2   2   0
 MK-2-10                0   2   2   2   2   0   2   0   0   0   0   0   2   0   0   2   2   0   0   0   2   2   2   0   2   0   2   0   0   2   0   0   2   2   2   0   0   2   2   0   0   2   2   0   2   2   2   2   2   2   0   0   2   2   0   2   2   2   2   0   2   2   2   0   0   0   0   0   0   0   2   2   2   2   0   2   0   2   2   0   2   0   0   2   0   2   2   0   0   2   2   0   2   2   0   2   2   2   0   0   2   0   2   2   0   0   2   0   2   2   0   2   2   2   2   0   2   2   0   2   0   0   0   0   0   0   0   0   2   2   2   2   0   0   0   2   0   2   2   0   0   0   2   2   2   0   2   0   0   2   0   2   2   2   0   2   2   0   2   2   2   0   0   2   2   0   2   2   0   0   0   2   2   2   2   0   0   0   2   0   2   2   2   2   0   2   0   2   2   0   2   0   0   2   2   0   2   2   2   0
 MK-2-11                0   2   2   2   2   0   2   0   0   0   0   0   2   0   0   2   2   0   0   2   2   2   2   0   2   0   0   0   0   2   0   0   0   2   2   0   0   2   2   0   0   2   2   0   2   2   2   2   2   2   0   0   2   2   0   2   2   2   2   0   2   2   0   0   0   0   0   0   2   0   2   2   2   2   2   2   0   0   2   0   2   0   0   2   0   2   2   0   0   2   2   0   2   2   0   2   2   2   0   0   2   0   2   0   0   2   2   0   2   2   0   2   2   2   0   0   0   2   0   2   0   0   2   0   0   0   0   2   2   2   2   2   0   0   2   2   0   2   2   0   0   0   2   2   2   2   2   0   0   2   0   2   2   2   0   0   2   0   2   2   2   0   0   2   2   0   2   2   0   0   0   2   2   2   2   0   0   0   2   0   2   2   2   2   0   2   0   2   2   0   2   0   0   2   2   0   2   2   2   0
 MK-2-12                0   2   2   2   0   0   2   2   0   0   0   0   2   0   0   2   0   0   0   0   2   2   0   0   0   0   0   0   0   2   0   0   0   2   2   0   2   2   2   0   0   2   2   0   2   2   2   0   2   2   0   0   2   2   0   2   2   2   2   0   0   2   0   0   0   2   0   0   2   0   2   2   0   0   2   2   0   0   2   0   2   0   2   2   0   2   2   0   0   0   2   0   2   2   0   2   2   2   0   0   2   0   2   0   0   2   2   2   2   2   0   0   2   2   0   2   0   2   0   0   0   0   2   0   0   0   0   2   2   2   2   2   0   0   2   2   0   2   2   0   0   0   2   2   2   2   2   0   0   2   0   2   2   2   0   0   2   0   2   2   2   0   0   2   2   0   2   2   0   0   0   0   2   2   2   0   0   0   0   0   2   2   2   2   0   2   0   2   2   0   2   0   0   2   2   0   2   2   2   0
 MK-2-13                2   2   2   2   0   0   2   2   0   0   0   2   2   2   0   2   0   0   0   2   2   2   0   0   0   0   0   0   0   2   0   0   2   2   2   0   2   2   2   0   0   2   2   0   2   2   2   0   2   2   0   0   2   2   0   2   2   2   2   0   0   2   0   2   0   0   2   2   2   0   2   2   0   0   2   2   0   0   0   0   2   0   2   2   0   2   2   0   0   0   0   0   2   2   0   0   0   0   0   0   2   0   2   0   0   2   2   2   2   2   0   0   2   0   0   2   0   2   0   0   0   2   2   0   0   0   0   0   2   2   2   2   0   0   2   2   0   2   2   0   0   0   2   2   2   2   2   0   0   2   0   2   2   2   0   0   2   0   2   2   0   0   0   2   2   0   2   2   0   0   0   0   2   2   2   2   0   0   0   2   2   2   2   2   0   2   0   2   2   0   0   0   0   2   2   0   2   2   2   0
 MK-2-14                2   2   2   0   2   0   2   2   0   0   0   2   2   2   0   2   0   0   0   2   2   2   0   0   0   0   0   0   2   2   0   0   2   0   2   0   2   2   2   0   0   2   0   0   2   2   2   0   2   2   0   0   2   2   2   0   2   2   2   0   0   2   0   2   0   0   2   2   2   0   2   2   0   0   2   2   0   2   0   0   2   0   2   2   0   2   2   0   0   0   0   0   0   2   0   0   0   0   0   0   2   0   2   0   0   2   2   0   2   2   0   0   0   0   0   0   0   2   0   2   0   2   2   0   0   0   2   0   2   2   2   2   0   0   2   2   0   2   2   0   0   0   2   2   2   2   0   0   0   2   0   2   2   2   0   0   2   0   2   0   0   0   0   2   2   0   0   2   0   0   0   0   2   2   2   2   0   0   0   2   2   2   2   0   0   2   0   2   2   0   0   2   0   2   2   0   2   2   0   0
 MK-2-15                2   2   2   0   2   0   2   2   0   0   0   2   2   2   0   2   0   0   0   2   2   2   0   0   0   2   2   0   0   2   0   0   2   2   2   2   2   2   2   2   0   2   0   0   2   2   2   0   2   2   0   0   2   2   2   0   2   2   2   0   0   2   0   2   0   0   2   2   2   0   2   2   0   0   2   2   0   2   0   0   2   2   2   2   0   2   0   0   0   0   0   0   0   2   0   0   0   0   0   0   2   0   2   0   0   2   2   0   2   2   0   0   0   0   0   0   0   2   0   2   2   2   0   0   0   0   2   0   2   2   2   2   0   0   2   2   0   2   0   0   0   0   0   2   2   0   0   0   0   2   0   0   2   0   0   0   2   0   0   2   0   0   0   2   2   0   0   0   2   0   2   0   2   2   2   0   0   0   0   2   2   2   2   0   0   2   0   2   2   0   0   2   0   2   2   0   2   2   2   0
 MK-2-16                2   2   2   0   2   0   2   2   0   0   0   2   2   2   0   2   0   0   0   2   2   2   0   0   0   2   2   0   0   0   0   0   2   2   2   2   2   2   2   2   0   2   0   0   0   2   2   0   2   2   0   0   2   2   2   0   2   2   2   0   0   2   0   0   0   2   2   2   2   0   0   2   0   0   2   2   0   2   0   0   2   2   2   0   0   2   0   0   0   0   0   2   0   2   2   0   0   0   0   0   2   0   2   0   0   2   2   0   2   2   0   0   0   0   0   0   0   2   0   2   0   2   0   0   2   0   2   0   2   2   2   2   2   0   2   2   0   0   0   0   0   0   0   2   2   0   0   0   0   0   0   0   2   0   0   0   2   0   0   0   0   0   0   2   2   0   0   0   2   0   0   0   2   2   2   0   0   0   0   2   0   2   2   0   0   2   0   2   2   0   0   2   0   0   2   0   2   2   2   0
 MK-3-1                 0   0   2   2   2   2   0   0   2   2   2   0   0   2   0   0   2   0   2   0   2   2   2   2   2   2   0   0   2   0   2   2   0   2   2   2   2   0   0   0   0   0   2   2   2   0   0   2   2   2   2   0   0   0   2   0   2   2   2   2   0   2   2   0   2   0   2   2   0   0   2   2   0   2   0   0   2   2   2   2   0   0   0   2   2   2   0   0   2   0   0   0   2   2   2   2   0   2   2   0   0   2   0   2   2   0   2   0   2   0   2   0   2   0   0   2   0   0   2   2   2   0   0   2   0   2   0   0   2   2   2   2   2   0   0   0   2   2   2   2   0   2   0   2   2   0   0   2   2   2   0   0   0   2   2   2   2   0   2   0   0   2   2   2   0   0   2   0   0   2   0   2   2   2   2   2   2   2   2   0   0   0   0   0   0   2   2   0   2   2   0   2   2   0   2   2   2   0   0   0
 MK-3-2                 0   0   2   2   2   2   0   0   2   2   2   0   0   2   0   0   2   0   2   0   2   2   2   2   2   2   0   0   2   0   2   2   0   2   2   0   2   0   0   0   2   0   2   2   2   0   0   2   2   2   2   0   0   0   2   0   2   2   0   2   0   2   2   0   2   0   2   2   0   0   2   2   0   2   0   0   2   2   2   2   0   0   2   2   2   2   0   0   2   0   0   0   2   2   2   2   0   2   2   0   0   2   0   2   2   2   2   0   2   0   2   0   2   0   2   2   0   2   2   2   2   0   0   2   0   2   0   0   2   2   2   2   2   2   0   0   2   2   2   2   0   2   0   2   2   0   0   2   2   2   0   2   0   2   2   2   2   0   2   0   0   2   2   2   0   0   2   0   0   2   0   2   2   2   2   2   2   2   2   0   0   0   0   0   0   2   2   0   2   2   0   2   2   0   2   2   2   0   0   0
 MK-3-3                 0   0   2   2   2   2   0   0   2   2   2   0   0   2   2   0   2   0   2   0   2   2   2   2   2   2   0   0   2   0   2   0   0   2   2   0   2   2   0   2   2   0   2   2   2   0   0   2   2   2   2   0   2   0   2   0   2   2   0   2   2   2   2   0   2   0   2   2   0   0   2   2   0   2   0   0   0   2   2   2   0   0   2   2   2   2   0   0   2   0   0   2   2   2   0   0   0   2   2   0   2   2   0   2   2   2   2   0   2   0   2   0   2   0   2   2   2   2   2   2   2   0   0   2   0   2   0   0   2   2   2   0   2   2   0   0   2   2   2   2   2   2   0   2   2   0   0   2   2   0   0   2   0   2   2   2   0   0   2   0   0   2   2   2   0   0   2   2   0   2   0   2   2   0   2   2   2   2   2   0   0   0   0   0   0   2   2   0   0   2   0   2   0   0   2   2   2   0   2   0
 MK-3-4                 0   0   2   2   2   2   0   0   2   2   2   0   0   2   2   0   2   2   2   0   2   2   2   2   2   0   0   2   2   0   2   0   0   2   2   0   0   2   0   2   2   0   2   2   2   0   0   2   2   0   2   0   2   0   2   0   2   2   2   2   2   2   2   0   2   0   2   2   0   0   0   2   2   2   0   0   0   2   2   2   0   0   2   2   2   0   0   0   2   0   0   2   2   2   0   0   0   2   2   0   2   2   0   2   2   2   2   0   0   0   2   0   0   0   2   2   2   2   2   2   2   0   0   2   0   2   0   0   2   2   2   0   2   2   0   0   2   2   2   2   2   2   0   2   0   0   0   0   2   0   0   2   0   2   2   2   0   0   2   0   0   0   2   2   2   0   0   2   0   2   0   2   2   0   2   2   2   2   2   0   0   0   0   0   0   2   2   0   0   2   2   2   0   0   2   2   2   0   2   0
 MK-3-5                 0   0   2   2   2   0   0   0   2   2   2   0   0   2   2   0   2   2   2   0   2   2   2   2   2   0   0   2   2   0   2   0   0   2   2   0   0   2   0   2   2   0   2   2   2   0   0   2   2   0   2   2   2   0   2   0   2   2   2   2   0   0   2   0   2   0   2   2   0   0   0   2   2   0   0   0   0   2   2   0   0   0   2   2   2   0   0   0   2   0   0   2   2   2   0   0   2   0   2   0   2   0   0   2   2   0   2   0   0   0   2   0   0   0   2   2   2   2   0   2   2   0   0   2   0   2   0   0   2   2   2   0   2   2   0   0   2   2   2   0   2   2   0   2   0   2   2   0   2   0   0   2   0   2   2   2   0   0   2   2   0   0   2   2   2   0   0   2   0   2   0   2   2   0   2   2   2   2   2   0   0   0   0   0   0   2   2   0   0   2   2   2   0   0   2   2   2   0   0   0
 MK-3-6                 2   2   2   2   2   0   0   0   2   2   2   0   0   2   2   0   2   2   2   0   2   2   2   2   2   0   0   2   2   0   0   2   0   2   2   0   0   2   0   0   0   0   2   2   2   0   0   2   2   0   2   2   2   0   2   0   2   2   0   2   0   0   2   0   2   0   2   2   0   0   0   0   2   0   0   0   0   0   0   0   0   0   2   2   2   0   2   0   2   0   0   2   2   2   0   0   2   0   2   0   2   0   2   2   2   0   0   0   0   2   2   0   0   0   0   2   2   2   0   2   0   0   0   2   2   2   2   0   2   2   2   0   2   2   0   0   2   2   2   0   2   2   0   0   2   2   2   0   2   0   0   2   0   2   2   2   0   0   2   2   0   0   2   2   0   0   0   0   0   2   0   2   2   0   2   2   2   2   2   0   0   0   0   0   0   2   2   0   0   2   2   2   0   0   2   2   2   0   0   0
 MK-3-7                 2   2   2   2   2   0   0   0   2   2   2   2   0   2   2   0   2   2   2   0   2   2   2   2   2   0   0   2   2   0   0   2   0   2   2   2   0   2   0   0   0   0   2   2   2   0   2   2   2   0   2   2   2   0   2   0   2   2   0   2   0   0   2   2   2   0   0   0   0   0   0   0   0   0   0   0   0   0   0   0   0   0   2   0   2   0   2   0   2   0   0   2   2   2   0   0   2   0   0   0   2   2   2   2   2   0   2   0   0   2   2   0   2   0   0   2   2   0   0   2   0   0   0   2   0   2   2   0   2   2   2   2   2   2   0   0   2   2   2   0   2   2   0   2   2   0   2   0   2   2   2   0   0   2   2   2   0   0   2   2   0   2   2   2   0   0   0   0   2   2   0   2   2   0   2   2   2   2   2   0   0   0   0   0   0   2   2   0   0   2   2   2   0   0   2   2   2   2   0   0
 MK-3-8                 2   2   2   2   2   0   0   0   2   0   2   2   0   2   2   0   2   2   2   0   2   2   2   2   2   0   0   2   2   0   0   2   0   2   2   0   2   2   0   0   0   0   2   2   2   0   2   2   2   0   2   2   2   0   2   0   2   2   0   2   0   0   2   2   2   0   0   0   0   0   2   0   2   2   0   0   0   0   0   0   0   0   2   0   2   0   2   0   2   0   0   2   2   2   0   0   2   0   0   0   0   2   2   0   0   0   2   0   0   2   2   0   2   0   0   2   2   0   2   2   0   0   0   2   0   2   2   0   2   2   2   2   2   2   0   0   2   2   2   0   2   2   0   2   2   0   0   0   2   2   2   0   0   2   2   2   0   0   2   2   0   2   2   2   0   0   0   0   2   2   0   2   2   0   2   2   2   2   0   0   0   0   0   0   0   0   2   0   0   2   2   2   0   0   2   2   2   2   0   0
 MK-3-9                 2   2   2   2   2   0   0   0   2   0   2   2   0   2   2   0   2   2   2   0   2   2   2   2   2   0   0   2   2   0   0   2   0   2   2   0   2   2   0   0   0   0   2   2   0   2   2   2   2   0   2   2   2   0   2   0   2   2   0   0   0   0   2   2   2   0   0   0   0   0   2   0   0   2   0   2   0   0   0   0   0   0   0   0   2   0   2   0   2   0   0   2   0   2   0   0   2   0   0   0   0   2   2   0   0   0   2   0   0   2   2   0   2   0   0   2   2   2   0   2   0   0   0   2   0   0   2   0   0   2   2   2   2   2   0   0   0   2   2   0   2   2   2   2   2   0   2   0   2   2   2   0   2   2   2   2   0   0   2   2   2   2   2   2   0   0   2   0   0   2   0   2   2   0   2   2   2   2   2   0   0   0   0   0   0   0   2   2   0   2   2   0   2   0   2   2   2   2   0   0
 MK-3-10                2   2   2   0   2   2   0   0   2   0   2   2   0   2   2   0   2   2   2   0   2   2   0   2   2   0   0   2   2   0   0   2   0   2   2   0   2   2   0   0   0   0   2   2   0   2   2   2   2   0   2   2   2   0   2   0   2   2   0   0   0   0   2   2   2   0   0   0   0   0   2   0   0   2   0   2   0   0   0   0   2   0   0   0   2   2   2   0   2   0   0   2   0   0   0   0   2   0   0   0   0   2   2   0   0   0   2   0   0   2   2   0   0   0   0   2   2   2   0   2   0   0   0   2   0   0   0   0   0   0   2   2   2   2   0   0   0   0   2   0   0   2   2   2   2   0   2   0   2   2   2   0   2   2   0   2   0   0   2   0   2   2   0   2   0   0   2   0   0   2   0   2   2   2   2   2   2   2   2   0   0   0   2   0   0   0   2   2   0   2   2   0   0   0   2   2   2   2   0   2
 MK-3-11                2   2   2   0   2   2   0   0   2   0   2   2   0   0   2   0   2   2   2   0   2   2   2   2   2   0   2   2   2   2   0   2   0   2   2   0   0   2   0   0   0   0   0   0   0   2   2   2   2   0   2   2   2   0   2   0   0   2   0   0   0   0   2   2   2   0   0   0   0   0   2   0   0   2   0   2   0   0   0   0   2   0   0   0   2   2   2   0   2   0   0   2   0   0   2   0   2   0   0   0   0   2   2   0   0   2   2   0   0   2   2   0   0   0   0   2   2   2   0   2   0   0   0   2   0   0   0   0   0   0   2   2   2   2   0   0   0   0   2   0   0   2   2   2   2   0   2   0   2   2   2   0   2   0   0   0   0   0   2   0   2   0   2   2   0   0   2   0   0   2   0   2   2   2   2   2   2   2   2   0   0   0   2   0   0   2   2   2   0   2   2   0   0   0   2   2   2   2   0   0
 MK-3-12                2   0   0   0   2   2   0   0   2   0   2   0   0   0   2   0   2   2   2   0   2   2   2   2   2   2   2   2   0   0   0   2   0   2   2   0   0   2   0   0   0   0   0   0   0   2   2   2   2   0   2   2   2   0   2   0   0   2   0   0   0   0   2   2   2   0   0   0   2   0   2   0   0   2   0   2   0   0   0   0   2   0   0   0   2   2   2   0   2   0   2   2   0   0   0   0   2   0   0   2   0   2   2   0   0   2   2   0   0   2   2   0   0   0   0   2   2   2   0   0   2   2   2   2   0   0   0   0   0   0   2   2   2   2   0   0   0   0   2   0   0   0   2   2   2   0   2   0   2   2   2   0   2   0   0   0   0   0   2   0   2   2   2   2   0   0   2   2   0   2   0   2   2   2   2   2   2   2   2   0   0   0   2   0   2   2   2   2   0   0   2   0   0   0   2   2   2   2   0   0
 MK-3-13                0   0   0   0   2   2   0   0   2   0   2   0   0   0   2   0   2   2   2   0   2   2   2   2   2   2   2   2   0   0   0   2   0   2   2   2   0   2   0   0   0   0   0   0   0   2   2   2   2   0   2   0   2   0   2   0   0   2   0   0   2   0   2   2   2   0   0   0   2   0   2   0   0   2   0   2   0   0   0   0   0   0   0   0   0   2   2   0   2   2   0   2   0   0   0   0   2   0   0   2   0   2   0   0   0   2   2   0   0   2   2   0   0   0   0   2   2   2   0   0   2   0   2   2   2   0   0   0   0   0   2   2   2   2   0   0   0   0   0   0   0   0   2   2   2   0   2   2   2   2   2   0   2   0   2   0   0   0   2   0   2   2   2   2   0   0   2   2   0   2   0   2   2   2   2   2   2   2   2   0   0   0   2   0   2   2   2   2   0   0   2   0   0   0   2   2   2   2   0   0
 MK-3-14                0   0   0   0   2   2   0   0   2   2   2   0   0   0   2   0   2   2   2   0   2   0   2   2   2   2   2   0   0   0   0   2   0   2   2   2   0   2   0   0   0   0   0   0   0   2   2   2   2   0   2   0   2   0   2   0   0   0   0   0   2   0   2   2   2   0   0   0   2   0   2   0   0   2   0   2   0   0   0   2   0   0   0   0   0   2   2   0   2   2   0   2   2   0   0   0   2   0   0   2   0   2   0   0   0   2   2   0   0   2   2   0   0   0   0   2   2   0   0   0   2   0   2   0   2   0   2   0   0   0   2   2   2   0   0   0   0   0   0   0   0   0   2   2   2   2   2   2   2   2   0   0   2   0   2   0   2   0   2   0   2   2   2   2   0   2   2   2   2   2   0   2   2   2   2   2   2   2   2   0   0   0   2   0   0   2   2   0   0   0   2   0   2   0   2   2   2   2   0   0
 MK-3-15                2   0   0   0   2   2   0   0   2   2   2   0   0   0   2   0   2   2   2   0   2   0   2   2   2   2   2   0   0   0   0   2   0   2   2   2   0   2   0   0   0   0   0   0   0   2   2   2   2   0   2   0   2   0   2   0   0   0   0   0   2   0   2   2   2   0   0   2   2   0   2   0   0   2   0   2   0   0   0   0   0   0   0   0   0   2   2   0   2   2   0   2   2   0   0   0   0   2   2   2   0   2   0   0   2   2   2   2   0   2   2   2   2   0   0   2   2   0   0   0   2   0   2   0   2   0   2   0   0   0   2   2   2   0   0   0   0   2   0   0   0   0   2   2   2   2   2   2   2   2   0   0   2   0   2   0   2   0   2   0   2   2   2   2   0   0   2   2   2   0   0   2   2   2   2   0   2   2   2   2   0   0   2   0   0   0   2   0   0   0   2   0   0   0   2   2   2   2   0   0
 MK-3-16                2   0   0   0   2   0   0   0   2   2   2   2   2   2   2   2   2   2   2   0   2   0   2   0   2   2   2   0   0   0   0   2   0   0   2   2   0   2   0   0   0   0   0   0   0   2   2   2   2   0   2   0   2   0   2   0   0   0   0   0   2   0   0   0   2   2   0   2   2   0   2   0   0   2   0   2   0   0   2   0   0   0   2   0   0   2   2   0   2   2   2   0   2   2   0   0   0   2   2   0   0   2   0   0   2   2   2   2   2   2   2   2   2   0   0   2   2   0   0   0   2   0   2   0   2   0   2   0   2   0   2   2   2   0   0   0   2   2   0   0   2   0   2   2   2   2   2   2   2   2   0   0   2   0   2   0   2   0   0   0   2   2   2   2   0   0   2   2   2   0   0   2   2   2   2   0   2   2   2   2   0   0   2   0   0   0   2   2   0   0   2   0   0   0   2   2   2   2   0   2
 MK-4-1                 0   0   0   2   0   0   0   0   2   0   2   2   2   2   0   0   0   2   2   0   2   2   0   0   0   0   2   0   2   0   2   0   0   0   0   0   0   2   2   0   0   0   2   2   2   2   2   2   2   2   0   0   2   2   0   0   2   2   0   0   0   0   2   2   0   0   0   2   2   0   2   0   0   2   2   2   0   0   2   0   2   2   0   0   2   0   0   2   2   0   2   0   2   0   2   0   0   2   0   2   2   0   0   0   0   2   2   2   0   2   0   2   0   2   2   2   0   2   0   2   0   0   2   2   2   0   0   0   0   0   0   0   0   0   0   0   2   0   2   2   2   2   0   2   2   0   0   2   0   0   0   2   0   2   0   2   0   0   2   2   0   0   0   2   0   2   0   2   2   2   0   0   2   0   0   2   0   2   0   2   2   0   0   2   0   0   0   2   2   0   2   2   2   2   0   2   2   0   0   2
 MK-4-2                 0   2   0   2   0   0   0   0   2   0   2   2   2   2   2   0   0   2   2   0   2   2   0   0   0   0   2   2   2   0   2   0   0   0   0   0   0   2   2   0   0   0   2   2   0   2   2   2   2   2   0   0   2   2   2   0   2   2   0   0   0   0   2   2   0   0   0   2   2   0   2   2   0   2   2   2   0   0   2   0   2   2   0   0   2   0   0   0   2   0   2   0   2   0   0   0   0   2   0   2   2   0   0   0   0   2   2   2   0   2   0   2   0   2   2   2   0   2   0   2   0   0   2   2   2   0   0   0   0   0   0   0   0   0   0   0   2   0   2   2   2   2   0   2   2   0   0   0   0   0   0   2   0   2   0   2   0   0   2   2   0   0   0   2   2   2   0   2   2   2   0   0   2   0   0   2   0   2   0   2   2   0   0   2   0   0   0   2   2   0   2   2   2   2   0   2   2   0   0   2
 MK-4-3                 0   2   0   2   0   0   0   0   2   0   2   2   2   2   2   0   0   2   2   0   2   2   2   0   0   0   2   2   2   2   2   0   0   0   0   0   2   2   0   2   0   0   2   2   0   2   2   2   2   2   0   0   2   2   2   0   2   2   0   0   0   0   2   2   2   2   0   0   2   0   2   2   0   2   2   2   0   2   2   0   2   2   0   0   0   0   0   0   2   0   2   0   0   2   2   0   0   2   0   2   0   2   0   0   2   2   0   2   0   0   0   2   0   2   2   2   0   2   0   2   0   0   2   2   2   0   0   0   2   0   2   0   0   0   0   0   2   2   2   2   2   2   0   2   2   0   0   0   0   0   0   0   2   2   0   2   0   0   2   2   0   0   0   2   0   2   2   2   2   2   0   0   0   0   0   0   0   2   0   2   2   0   0   2   0   0   0   0   2   0   0   2   2   2   0   2   2   0   0   2
 MK-4-4                 2   2   0   2   0   0   2   0   2   0   2   2   2   2   2   0   0   2   2   2   0   2   2   0   0   0   2   2   2   2   2   0   0   0   0   0   2   2   2   2   0   0   2   2   2   2   2   2   0   2   0   0   2   2   2   0   2   2   0   0   0   0   2   2   2   2   0   0   2   0   2   2   0   2   2   2   0   2   2   0   2   0   0   0   0   0   0   0   2   0   2   0   0   2   0   0   0   2   0   2   0   0   0   0   2   2   0   0   0   0   0   2   0   2   2   2   0   2   0   2   0   0   2   2   2   0   0   0   2   0   2   0   0   0   0   0   2   2   0   0   2   2   0   2   2   0   0   0   0   0   0   0   2   2   0   2   0   0   2   2   0   0   0   2   0   2   2   2   0   2   0   0   0   2   0   0   0   2   0   2   2   0   2   2   0   0   0   0   2   0   0   2   2   2   0   2   0   2   0   2
 MK-4-5                 2   2   0   2   0   0   2   0   2   0   2   2   2   2   2   0   0   2   2   0   0   2   2   0   0   2   2   2   2   2   2   2   0   0   0   0   2   2   2   2   0   0   2   2   2   2   2   2   0   2   0   0   2   2   2   0   0   2   0   0   0   0   2   2   2   2   0   0   2   0   2   2   0   2   2   2   0   2   2   0   2   0   0   0   2   2   0   0   2   0   2   0   0   2   0   0   0   2   0   2   0   0   0   0   2   2   0   2   0   0   0   2   0   2   2   2   0   2   0   2   0   0   2   2   0   0   0   0   2   0   2   0   2   0   0   0   2   2   0   0   0   2   0   2   2   0   0   2   0   0   0   0   2   2   0   2   0   0   2   0   0   0   2   2   0   2   2   2   0   2   0   0   2   2   0   0   0   2   0   2   2   0   2   2   0   0   2   0   2   0   2   0   2   2   0   2   0   2   0   2
 MK-4-6                 2   2   0   2   0   0   2   0   2   0   2   2   2   2   2   0   0   2   2   0   0   2   2   0   0   2   2   0   2   2   2   2   0   0   0   0   2   2   2   2   0   2   2   2   2   2   2   0   0   0   0   0   2   2   2   0   0   2   0   0   0   0   0   2   2   2   0   0   0   0   2   2   0   2   2   2   0   2   2   2   2   0   0   0   2   2   0   0   2   0   2   0   2   0   2   0   0   2   0   2   0   0   0   0   2   2   2   2   0   0   0   0   0   2   2   2   0   2   0   2   0   0   2   2   2   0   0   0   2   0   2   0   2   0   0   0   2   2   0   0   0   2   0   2   2   2   0   2   0   0   0   0   2   2   0   0   0   0   2   2   0   0   2   2   0   2   2   2   0   2   0   0   2   2   2   0   0   2   0   2   2   0   2   2   0   0   2   0   2   0   2   0   2   2   0   2   0   2   0   2
 MK-4-7                 2   2   0   2   0   0   2   0   2   0   2   2   2   2   2   0   0   0   2   0   0   2   2   0   2   0   2   0   2   0   2   2   0   0   0   0   2   2   2   2   0   2   2   0   2   0   2   0   0   0   0   0   2   2   2   0   0   2   2   0   0   0   0   2   2   2   0   0   0   0   2   2   2   2   2   2   0   2   2   2   2   0   0   0   0   2   0   0   2   0   2   0   2   0   2   0   0   2   0   2   0   0   0   0   2   2   2   2   0   0   0   0   0   2   2   2   2   2   0   2   0   0   2   2   2   0   0   0   2   0   2   0   2   0   0   0   2   2   0   0   0   2   0   0   2   2   0   2   0   0   0   0   2   2   0   0   2   0   2   2   0   0   2   2   0   2   2   2   0   2   0   2   2   0   2   0   0   0   0   2   2   0   2   2   0   0   2   0   2   0   2   0   2   2   0   2   0   2   2   2
 MK-4-8                 0   2   0   2   0   0   2   0   2   0   2   2   2   2   2   0   0   0   2   0   0   2   2   0   0   0   2   0   2   0   2   2   2   0   0   2   2   2   0   2   0   2   0   0   2   0   0   0   0   0   0   0   2   2   2   2   0   2   2   0   0   0   0   2   2   2   0   0   0   0   2   2   2   2   2   2   0   0   2   2   2   0   0   0   0   2   2   2   0   0   2   0   0   0   2   0   0   2   0   2   0   0   0   0   2   2   2   2   0   2   0   0   0   2   2   2   2   2   2   2   0   0   2   2   2   0   0   0   2   0   2   0   0   0   2   0   2   2   0   2   0   2   2   0   2   2   0   0   0   0   0   0   2   0   0   0   0   0   2   2   0   0   2   2   0   2   2   2   0   0   0   2   2   0   2   0   0   0   2   2   2   0   2   2   0   0   2   0   2   0   0   2   2   2   2   2   0   2   2   2
 MK-4-9                 0   2   0   2   0   0   2   0   2   2   2   2   2   2   2   2   0   0   2   0   0   2   2   0   0   0   2   0   2   0   2   2   0   0   0   2   2   2   0   2   0   2   0   0   2   0   0   0   0   0   0   0   2   2   2   2   0   2   2   0   2   0   0   0   2   2   0   2   0   0   2   2   2   2   2   2   0   0   2   2   2   0   0   0   0   2   2   2   0   0   0   0   0   0   2   0   0   2   0   0   2   0   0   0   2   2   2   2   0   2   0   2   0   2   2   2   2   2   2   2   0   0   2   2   2   0   0   0   0   0   2   0   0   0   2   0   2   2   0   2   0   2   0   0   2   0   0   0   2   0   0   0   2   0   2   0   0   0   2   2   0   0   2   2   0   2   2   2   0   0   0   2   0   0   2   0   0   0   2   2   2   0   2   2   0   2   2   0   2   0   0   2   2   2   2   2   0   2   2   2
 MK-4-10                0   2   0   2   0   0   2   0   2   2   2   2   2   2   2   2   0   0   2   0   0   2   2   0   2   0   2   0   2   0   2   2   0   0   0   2   2   2   0   2   0   2   0   0   2   0   0   0   0   0   0   0   2   2   2   2   0   2   2   0   2   0   0   0   2   2   0   2   0   0   2   2   2   2   2   2   0   2   2   2   2   2   0   0   0   0   2   2   0   0   0   0   2   0   2   0   0   2   0   0   2   0   0   0   2   2   2   2   0   2   0   2   0   2   2   2   2   2   2   2   0   0   2   2   2   0   0   0   0   0   2   0   0   0   0   0   2   2   0   2   0   2   0   0   0   0   0   2   2   0   0   0   0   0   0   0   0   0   2   2   0   0   2   2   0   2   2   0   0   0   0   2   0   0   2   0   0   0   2   2   0   0   2   2   0   2   2   0   2   0   0   2   2   2   2   2   0   2   0   2
 MK-4-11                0   2   2   2   0   0   2   0   0   2   2   2   2   2   2   2   0   0   2   0   0   2   2   0   2   0   2   0   2   0   2   2   0   0   0   0   2   0   0   2   0   2   0   0   2   0   0   0   0   0   0   0   2   2   2   2   0   2   2   0   2   0   0   2   2   2   0   2   0   0   2   2   2   2   2   2   0   2   2   0   2   2   0   0   0   0   2   2   0   0   0   0   2   0   2   0   0   2   0   0   0   0   0   0   2   2   2   2   0   2   0   2   0   2   2   2   2   2   2   0   0   0   2   2   2   0   0   0   0   0   2   0   0   0   2   0   2   2   0   2   0   2   0   0   0   0   0   2   2   0   0   0   0   0   0   0   0   0   2   2   0   2   2   2   0   2   0   0   0   0   2   2   0   0   2   0   0   0   2   2   0   0   2   2   0   2   2   0   2   0   0   2   0   2   2   0   0   2   0   2
 MK-4-12                0   2   2   2   2   0   2   0   0   2   2   2   0   2   2   2   0   0   2   0   0   2   2   0   2   0   2   0   2   0   2   2   0   0   0   0   0   0   0   2   0   2   0   0   2   0   0   0   0   0   0   0   2   2   2   2   0   2   2   0   2   0   0   2   2   2   0   2   2   0   2   2   2   2   2   2   0   2   2   0   2   2   0   0   0   0   2   2   0   0   0   0   2   0   2   0   0   0   0   0   0   0   0   0   2   2   2   2   0   2   0   2   0   2   2   2   2   2   2   0   0   0   2   2   0   0   0   0   2   0   0   0   0   0   2   0   2   2   0   2   0   2   0   0   0   0   0   2   2   0   0   0   0   0   0   0   0   0   2   2   0   2   2   2   0   2   0   0   0   0   2   2   0   2   2   0   0   0   2   2   0   0   2   2   2   2   2   0   2   0   0   2   0   2   0   0   0   0   0   2
 MK-4-13                0   2   2   2   2   0   2   0   0   2   2   2   0   2   2   2   0   0   2   0   0   2   2   0   2   0   2   2   2   0   2   2   0   0   0   0   0   0   0   2   2   2   0   0   2   0   0   0   0   0   0   0   2   2   2   2   0   2   2   0   2   0   0   2   2   2   0   2   2   0   2   2   2   2   2   0   0   2   2   0   2   2   0   0   0   0   0   2   0   0   0   0   2   0   2   0   0   0   0   0   0   0   0   0   0   0   2   2   0   2   0   2   0   2   2   2   2   2   2   0   0   0   2   2   0   0   0   0   2   0   0   0   2   0   2   0   2   2   2   2   0   2   0   0   2   0   2   2   0   0   0   0   0   0   0   0   0   0   0   2   0   2   2   2   0   2   0   0   0   0   2   2   2   2   2   0   2   0   2   0   0   0   2   2   2   2   2   0   2   0   0   2   0   2   0   0   2   2   0   2
 MK-4-14                0   2   2   2   2   2   2   0   0   2   2   2   0   2   2   2   0   0   2   2   0   2   2   0   2   0   2   2   2   0   0   2   0   2   0   0   0   0   2   2   2   0   0   0   2   0   0   0   0   0   0   0   2   2   2   2   0   2   2   0   2   0   0   2   2   2   0   2   2   0   2   2   2   2   2   0   0   2   2   0   2   0   0   0   0   0   0   2   0   0   0   0   2   0   2   0   0   0   0   0   0   0   0   2   0   0   2   2   0   2   0   2   0   2   2   2   2   2   2   0   2   0   2   2   2   0   0   0   2   0   0   0   2   0   2   0   2   2   2   2   0   2   0   0   2   0   2   2   0   0   2   0   0   2   0   0   0   0   2   2   0   2   2   2   0   0   2   0   0   0   2   0   2   2   2   2   2   0   2   0   0   0   2   2   2   2   2   0   2   0   2   2   0   2   0   0   2   2   0   2
 MK-4-15                0   2   2   2   2   2   2   0   0   2   2   2   0   2   2   2   0   0   2   2   0   2   2   0   2   0   2   2   2   0   0   2   0   2   0   0   0   0   2   2   2   0   0   0   2   0   0   0   0   0   0   0   2   0   2   2   0   2   2   2   2   0   0   2   2   2   0   2   2   0   2   2   2   2   2   0   0   2   2   0   2   0   0   2   0   0   0   2   0   0   0   0   2   2   2   2   0   0   0   0   0   2   0   2   2   0   0   2   0   2   0   2   0   2   2   2   2   2   2   0   2   0   2   0   2   0   0   0   2   0   0   2   2   0   0   0   2   0   2   2   0   2   0   0   2   0   2   2   2   0   2   0   0   2   0   0   0   0   2   2   0   2   2   2   0   0   2   0   0   0   2   0   2   2   2   0   0   0   2   0   0   0   2   2   2   2   2   0   2   0   2   2   0   2   0   0   2   2   0   2
 MK-4-16                0   2   2   2   2   2   2   0   0   0   2   2   0   0   2   2   0   0   2   2   0   0   2   0   2   0   2   2   2   0   0   2   0   2   0   0   0   0   2   2   2   0   0   0   2   0   0   0   0   0   0   0   2   0   2   0   0   0   2   2   2   0   0   0   2   2   0   2   2   0   2   2   2   2   2   0   0   2   2   0   0   0   0   0   0   0   0   2   0   0   0   0   0   2   2   0   0   0   0   0   0   2   0   2   2   0   0   0   0   2   0   2   0   2   2   2   2   2   2   0   2   0   2   0   2   0   2   0   2   0   0   2   2   0   0   0   0   0   2   2   0   0   0   0   0   0   2   2   2   0   2   0   0   2   0   2   0   0   2   2   0   2   2   2   0   0   2   2   0   0   2   0   2   0   2   0   0   0   2   0   0   2   0   2   2   2   2   0   2   2   2   2   0   2   0   2   0   2   0   2
 MK-5-1                 0   0   2   2   2   0   2   0   2   2   2   0   2   2   0   0   2   0   2   2   0   2   0   2   0   2   0   2   0   2   0   0   0   2   0   0   2   2   2   0   0   0   0   0   0   0   2   0   2   0   0   2   2   0   0   2   2   0   0   2   2   2   0   0   2   2   2   0   2   2   0   0   2   0   0   0   2   0   2   2   0   2   2   0   0   0   2   0   2   0   2   0   0   0   2   2   0   2   2   2   2   2   2   0   2   2   2   0   0   0   0   0   0   2   2   2   0   2   0   0   2   0   0   2   2   0   2   0   0   2   2   0   0   0   0   0   2   2   0   0   2   2   2   2   2   2   2   2   2   2   2   2   2   0   0   2   2   2   0   2   0   2   0   0   2   2   2   0   0   0   2   0   2   2   0   0   2   2   2   2   2   2   2   2   0   0   2   2   0   0   0   0   2   0   0   2   0   2   2   0
 MK-5-2                 0   0   2   0   2   0   2   0   2   2   2   0   2   0   0   0   2   0   2   2   0   2   0   2   2   2   0   0   0   2   0   0   0   2   0   0   2   2   2   0   0   0   2   0   0   0   2   0   2   0   0   0   2   0   0   2   2   0   2   2   2   2   0   0   2   0   2   0   2   2   0   0   2   0   0   0   2   0   0   2   0   2   2   0   0   0   0   0   2   0   2   0   0   0   2   2   0   0   2   2   0   2   2   0   2   0   2   0   0   0   0   0   2   2   2   2   0   2   0   0   2   0   0   2   0   0   2   0   0   2   2   2   0   0   0   0   2   2   0   0   2   2   2   2   2   2   2   2   0   2   2   2   2   0   0   2   0   2   0   2   0   2   0   0   2   0   2   0   0   0   2   0   2   2   0   0   2   2   2   2   2   2   2   2   0   0   2   2   0   0   2   0   2   0   0   2   0   0   2   0
 MK-5-3                 0   0   2   0   2   0   2   0   2   2   2   0   2   0   0   0   2   0   2   2   0   2   0   2   2   2   0   0   0   2   0   0   0   2   0   0   2   2   0   0   0   0   2   0   0   2   2   0   2   0   0   0   0   0   0   2   2   0   2   2   2   2   0   0   2   0   2   0   2   2   0   0   2   0   0   2   2   0   0   2   0   2   2   0   0   0   0   0   2   0   2   2   0   2   2   2   0   0   2   2   0   2   2   2   2   0   2   2   0   0   2   0   2   2   2   2   0   2   0   0   0   0   0   2   0   0   2   2   0   0   2   2   0   0   0   2   0   2   0   0   2   2   2   2   2   2   2   2   0   2   2   2   0   0   0   2   0   2   0   2   0   2   0   0   2   0   0   0   0   0   0   0   2   2   0   0   2   2   2   2   2   2   2   2   0   0   2   2   0   0   2   0   2   0   0   2   0   0   2   0
 MK-5-4                 0   0   2   0   2   2   2   0   2   2   0   0   2   0   0   0   2   0   2   2   0   2   0   2   2   2   0   0   0   2   0   0   2   2   0   0   2   2   0   0   0   0   2   0   0   2   2   0   2   0   2   0   0   0   0   2   2   2   2   2   2   2   0   0   2   0   2   0   2   2   2   0   2   0   0   2   2   0   0   2   0   2   2   0   0   2   2   0   2   2   2   2   0   2   2   2   0   0   2   2   0   2   2   2   2   0   2   2   0   0   2   0   2   2   2   2   0   2   0   0   0   0   0   2   0   0   2   2   0   0   2   2   0   0   0   2   0   2   0   0   2   2   2   2   2   2   2   2   0   2   2   2   0   0   0   2   0   2   0   2   0   2   0   0   2   0   0   0   0   0   0   0   0   2   0   0   2   2   2   2   2   2   2   2   0   0   2   2   0   0   2   0   2   0   0   2   0   0   2   0
 MK-5-5                 0   0   2   0   2   2   2   0   2   2   0   0   2   0   0   0   2   0   2   2   0   2   0   2   2   2   0   0   0   2   0   0   2   2   0   0   2   0   0   0   0   0   2   0   0   2   2   0   2   0   2   0   0   0   0   0   2   2   0   2   2   0   0   0   2   0   2   0   2   2   2   0   2   0   0   2   2   0   0   2   0   2   2   0   0   2   2   0   0   2   2   2   0   2   2   0   0   2   2   2   0   2   2   2   2   0   2   2   2   0   2   0   2   2   2   2   0   2   0   0   0   0   0   2   0   0   2   2   0   0   2   2   0   0   2   2   0   2   0   0   2   2   2   2   2   2   2   2   0   0   2   2   0   0   0   2   0   2   0   2   0   2   0   0   2   0   0   0   0   0   0   0   0   2   0   0   2   2   2   2   2   2   2   2   0   0   0   0   2   0   2   0   2   0   0   2   0   0   2   0
 MK-5-6                 0   0   2   0   2   2   2   0   2   0   0   0   2   0   0   0   0   0   2   2   0   2   0   2   2   2   2   0   0   0   0   0   2   2   0   0   2   0   0   2   0   0   2   0   0   2   2   0   2   0   2   2   0   2   0   0   2   2   0   2   2   0   0   2   2   0   2   0   2   2   2   0   2   0   0   2   2   0   0   2   0   2   2   2   0   2   2   0   2   2   2   2   0   2   0   0   0   2   2   2   0   2   2   0   2   0   2   0   2   0   2   0   0   0   2   2   0   2   0   0   0   0   0   2   2   0   2   2   0   0   2   2   0   0   2   2   0   2   0   0   2   2   0   2   2   2   2   2   0   0   2   2   0   0   0   2   0   2   0   2   0   2   0   0   0   0   0   0   0   0   0   0   2   2   0   0   2   0   2   2   2   2   2   2   0   0   0   0   2   0   0   0   2   0   0   2   0   0   2   0
 MK-5-7                 2   0   0   0   2   2   2   0   2   0   0   0   2   0   2   0   0   0   2   2   0   2   0   2   2   2   2   0   0   0   0   0   2   2   0   0   2   2   0   2   0   0   2   0   0   2   2   0   2   2   2   2   0   2   0   0   2   2   0   2   2   0   2   2   2   0   0   0   2   2   2   0   2   0   2   2   2   0   0   2   0   2   2   2   0   2   2   0   2   2   2   2   0   0   0   0   0   2   2   2   0   2   2   0   2   0   0   0   2   0   2   0   0   0   0   0   0   2   0   0   0   0   0   2   2   0   2   2   0   0   2   2   0   0   2   2   0   2   0   0   2   2   0   2   2   2   2   2   0   0   0   2   0   0   0   2   0   0   0   2   0   2   0   0   0   0   0   0   0   0   0   0   2   2   0   0   2   0   0   2   2   2   0   2   2   0   0   0   2   2   0   0   2   2   0   2   0   0   0   0
 MK-5-8                 2   0   0   0   2   2   2   0   2   0   2   0   2   0   2   0   0   0   2   2   0   2   0   2   2   2   2   0   0   0   0   0   2   2   0   0   2   0   0   2   2   0   2   0   0   2   2   0   2   2   2   2   0   2   0   0   0   2   0   2   2   0   2   2   2   0   0   0   2   2   2   0   2   0   2   2   2   2   0   2   0   2   2   2   2   2   2   0   2   2   2   2   0   0   0   0   0   2   2   2   0   2   2   0   2   0   0   0   2   0   2   0   0   0   0   2   0   2   0   0   0   2   0   2   2   2   2   2   0   0   2   2   0   0   2   2   0   2   0   0   2   2   0   2   2   2   2   2   0   0   0   2   0   0   0   0   0   0   0   0   2   2   0   0   0   0   0   0   0   0   0   0   2   2   0   0   2   0   0   2   2   2   0   0   2   0   2   0   2   2   0   2   2   2   0   2   0   0   0   0
 MK-5-9                 0   0   0   0   2   2   2   0   2   0   2   0   2   0   2   0   0   0   2   2   0   2   0   2   2   2   2   0   0   0   0   0   2   0   0   0   2   0   0   2   2   0   2   0   2   2   2   2   2   2   2   2   0   2   0   0   0   2   0   2   2   0   2   2   2   0   0   0   2   2   2   0   2   0   2   2   2   2   0   2   0   2   2   2   2   2   2   0   2   2   2   2   0   0   0   0   0   2   0   2   0   2   2   0   2   0   0   0   2   0   2   2   0   0   0   2   0   2   0   0   0   2   0   2   2   2   2   2   0   0   2   2   0   0   2   2   0   2   0   0   2   2   0   2   2   2   2   2   0   0   0   2   0   0   0   0   0   0   0   0   0   2   0   0   0   0   0   0   0   0   0   0   2   2   0   0   2   0   0   2   2   2   0   0   2   0   2   0   2   2   0   2   2   2   0   2   0   0   2   0
 MK-5-10                0   2   0   0   2   2   2   0   2   0   2   0   2   0   2   0   0   0   2   2   0   2   0   2   2   2   2   0   0   0   0   0   2   0   0   0   2   0   0   2   2   0   2   0   2   2   2   2   2   2   2   2   0   2   0   0   0   2   0   2   2   0   2   2   2   0   0   0   2   2   2   0   0   0   2   2   2   2   0   2   0   2   2   0   2   2   2   0   2   0   2   2   0   0   0   0   0   2   0   2   2   2   2   0   2   0   0   0   2   0   2   2   0   0   0   2   0   2   0   2   0   0   2   2   2   2   2   2   0   0   0   2   0   0   2   2   0   2   0   0   2   2   2   2   2   2   2   2   0   0   0   2   0   0   0   0   0   0   0   0   0   2   0   0   0   0   0   0   0   0   0   0   2   2   0   0   2   0   2   0   0   2   0   0   2   0   2   0   2   2   0   2   2   0   0   2   0   0   2   0
 MK-5-11                0   2   0   0   2   2   2   0   2   0   2   0   2   0   2   0   0   0   2   2   0   2   0   2   2   2   0   0   0   2   0   0   2   2   2   0   2   0   0   2   2   0   2   0   2   2   2   2   2   2   0   2   0   2   0   0   0   2   0   2   2   0   2   2   2   0   0   0   2   2   2   0   0   0   2   2   2   0   0   2   0   2   2   0   2   2   2   0   2   0   2   2   0   0   0   0   0   2   0   2   2   2   2   2   2   0   0   2   2   0   2   2   0   0   0   2   0   2   2   2   0   0   2   0   0   2   2   2   0   0   2   2   0   0   2   2   0   2   0   0   2   2   0   2   2   2   2   2   0   0   0   0   0   2   0   0   0   2   0   0   0   2   0   0   0   0   0   0   0   0   0   0   2   2   0   0   2   0   2   0   0   2   0   0   2   0   2   0   0   2   0   2   2   0   0   2   0   0   2   0
 MK-5-12                0   2   0   0   2   2   2   0   2   0   2   0   2   0   0   0   0   0   2   2   0   2   0   2   0   2   0   0   0   2   0   0   2   2   2   0   2   0   0   2   2   0   2   0   2   2   2   2   2   2   0   0   0   2   0   0   0   2   0   0   2   0   2   2   2   0   0   0   2   2   2   0   0   0   2   2   2   0   0   2   0   2   2   0   2   0   2   0   2   2   2   2   0   0   0   0   0   2   0   2   2   2   0   2   2   0   0   2   2   0   0   2   0   0   2   2   0   2   2   2   0   0   2   0   0   2   2   2   0   0   2   2   0   2   2   2   2   0   0   0   2   2   0   2   2   2   2   2   0   2   0   0   0   2   0   2   0   2   0   0   0   2   0   2   0   0   0   0   0   0   0   0   2   2   0   0   2   0   2   0   0   2   0   0   2   0   2   0   0   2   0   2   2   0   0   2   0   0   2   2
 MK-5-13                2   2   0   0   2   2   2   0   2   2   2   0   0   2   0   2   0   0   2   2   0   2   0   2   0   2   0   0   0   2   0   0   2   2   2   0   2   0   2   2   2   2   2   0   2   2   2   2   2   2   0   0   0   2   2   0   0   2   0   0   2   0   2   2   2   0   0   0   0   2   2   0   2   2   2   2   2   0   0   2   0   2   2   0   2   0   2   0   2   2   2   2   0   0   0   0   0   2   0   2   2   2   0   2   2   0   0   2   2   0   0   2   0   2   2   2   0   2   2   2   0   0   2   0   0   2   2   2   2   0   2   2   2   2   2   2   2   0   0   0   2   2   0   2   2   2   0   2   0   2   0   0   0   0   0   2   0   2   0   0   0   2   0   2   0   0   0   2   2   0   0   0   2   2   0   0   2   0   2   0   0   2   0   0   2   0   2   0   0   2   0   2   2   0   2   2   0   0   2   0
 MK-5-14                2   2   0   0   2   2   0   0   2   2   2   0   0   2   0   0   0   0   2   2   0   2   0   2   0   2   0   0   0   2   0   2   2   2   2   0   2   0   0   2   2   2   2   0   2   2   2   0   2   2   0   0   0   2   2   0   0   2   0   0   2   0   2   2   2   0   2   0   0   2   2   0   2   2   2   2   2   0   0   0   0   2   2   0   2   0   2   2   2   2   2   2   0   0   0   0   0   2   0   2   2   2   0   2   2   0   0   0   2   0   0   2   0   2   2   2   0   2   2   2   0   0   2   0   0   2   2   2   2   0   2   2   2   2   0   2   2   0   0   0   2   2   0   2   2   0   0   2   0   2   0   0   0   0   0   2   0   2   0   0   0   2   2   2   0   0   0   2   2   0   2   0   2   0   0   2   2   0   2   0   0   2   0   0   0   0   2   0   0   0   0   2   0   2   2   2   0   0   2   0
 MK-5-15                2   2   0   0   2   2   0   0   2   2   2   0   0   2   0   2   0   0   2   2   0   0   0   2   0   2   0   0   0   2   0   2   2   2   2   0   2   0   0   2   2   2   0   0   2   2   2   0   2   2   0   2   0   2   2   0   0   2   0   0   2   0   2   2   2   0   2   2   0   2   2   0   2   2   2   2   2   0   2   0   0   2   2   0   2   0   2   2   2   2   2   2   0   0   0   0   0   2   2   2   2   0   0   2   2   0   0   0   2   0   0   2   0   0   2   2   0   2   2   2   0   2   2   0   0   2   2   2   2   0   2   2   2   2   2   2   2   0   0   0   2   2   0   2   2   0   0   0   0   2   0   0   0   0   0   2   0   2   0   0   0   2   2   2   0   0   0   0   2   0   2   0   2   0   0   2   2   0   2   0   0   2   0   0   0   0   2   2   0   0   0   0   0   2   2   2   2   0   2   0
 MK-5-16                2   2   0   0   2   2   0   0   2   2   2   2   0   2   0   2   0   0   0   2   0   0   0   2   0   2   0   0   0   2   0   2   2   2   0   0   2   0   0   2   2   2   0   2   2   2   2   0   2   2   0   2   0   2   2   0   0   2   0   0   2   0   2   0   2   0   2   2   2   2   2   2   2   2   2   2   2   0   2   0   0   2   2   0   2   0   2   2   2   2   2   2   2   0   0   0   0   2   2   2   2   0   0   2   2   0   0   0   2   0   2   2   0   0   2   2   0   2   2   2   0   2   2   0   2   2   2   2   2   0   2   2   2   2   2   2   2   2   0   2   2   2   0   2   2   0   0   0   0   2   0   0   0   0   0   2   0   2   0   0   0   2   2   0   0   0   0   0   2   0   2   0   2   0   0   2   2   0   2   0   0   2   0   0   0   0   2   2   0   0   0   0   0   2   2   0   2   0   2   0
 MK-6-1                 0   2   0   0   2   2   0   2   2   2   2   0   2   2   0   2   0   0   2   2   0   2   2   2   2   2   0   2   2   0   2   0   0   0   2   2   2   0   2   0   0   2   2   0   0   0   0   0   2   0   2   0   2   0   2   0   2   2   2   0   2   0   0   0   0   0   2   0   2   2   0   0   2   0   2   0   2   0   2   0   2   0   2   0   0   0   2   2   0   0   2   2   0   0   0   2   0   2   2   2   0   2   0   2   0   2   2   2   0   0   2   2   0   0   2   0   2   0   2   2   0   2   0   0   2   0   0   0   0   2   2   2   0   2   2   2   2   0   0   0   2   2   2   0   0   0   2   2   2   0   2   2   2   2   0   0   0   0   0   0   0   2   2   0   2   0   0   2   0   2   0   0   0   0   2   2   2   0   0   0   2   2   0   0   0   0   2   2   2   2   0   0   0   2   0   2   0   0   0   0
 MK-6-2                 0   2   2   2   2   2   0   2   2   2   2   0   2   2   0   2   0   0   2   2   0   2   2   2   2   2   2   2   2   0   2   0   0   0   2   2   2   0   2   0   0   2   2   0   0   0   0   0   2   0   0   0   2   2   2   0   2   2   2   0   2   0   0   2   0   0   2   0   2   2   0   0   0   0   2   0   2   0   2   0   2   0   2   0   0   0   2   2   0   0   2   0   2   0   0   2   2   2   2   2   2   2   0   2   0   2   2   2   0   0   2   2   0   0   2   0   2   0   2   2   0   2   0   0   0   0   0   2   0   0   2   2   0   2   2   2   2   0   0   0   2   2   2   0   0   0   2   2   2   0   2   2   2   2   0   0   0   0   0   0   0   2   2   0   2   0   0   2   0   0   0   0   2   2   2   2   2   0   0   0   2   2   2   0   2   0   2   2   2   2   0   2   0   2   0   2   0   0   0   0
 MK-6-3                 0   2   2   2   2   2   0   2   2   0   2   0   2   2   2   2   0   2   2   2   0   2   2   2   0   2   2   2   2   0   2   0   0   0   2   2   2   0   2   0   0   2   2   0   0   0   0   0   2   0   2   0   2   2   2   0   2   0   2   2   2   0   0   2   0   0   2   0   2   2   2   0   0   0   2   0   2   0   2   0   2   0   2   0   0   2   2   2   0   0   2   0   2   2   0   2   2   2   2   2   2   2   2   2   0   0   2   2   0   0   2   2   2   0   2   0   2   0   2   2   0   2   0   0   0   2   0   2   0   0   2   0   0   0   2   2   2   0   0   0   2   2   0   0   0   0   2   2   2   0   2   2   0   2   0   0   0   0   0   0   0   2   2   2   0   0   0   2   0   0   0   0   2   2   2   2   2   2   0   0   2   2   2   0   2   2   2   2   2   2   0   2   0   2   2   2   2   0   0   0
 MK-6-4                 0   2   2   2   2   2   0   2   2   0   2   0   2   2   2   2   0   2   2   2   0   2   2   2   0   2   2   2   2   0   2   0   0   0   2   2   2   0   2   0   0   2   0   0   0   0   0   0   2   0   2   0   2   2   2   0   0   0   2   2   2   0   0   2   0   0   2   0   2   2   2   0   0   0   2   0   2   0   2   0   2   0   2   0   2   2   2   2   0   0   0   0   2   2   0   2   2   2   2   2   2   2   2   2   0   0   2   2   0   0   0   2   2   0   0   0   2   0   2   2   0   2   0   2   0   2   0   2   0   0   2   0   0   0   2   2   2   0   0   0   2   2   0   0   0   0   2   2   2   0   2   0   0   2   0   0   0   0   0   0   0   2   2   2   2   0   0   2   0   0   0   0   2   2   2   2   2   2   0   0   2   2   2   0   2   2   2   2   2   2   0   2   0   2   2   2   2   0   0   0
 MK-6-5                 0   2   2   2   2   2   0   2   2   0   2   0   2   2   2   2   0   2   2   2   0   2   2   2   0   2   2   2   2   0   2   0   0   0   2   2   2   0   2   0   0   2   0   0   0   0   0   0   2   2   2   0   2   2   2   0   0   0   2   2   2   0   0   2   0   0   2   0   2   2   2   0   2   0   2   0   2   0   0   0   2   2   2   0   2   0   2   2   0   0   2   2   2   2   0   2   2   2   2   0   0   2   0   2   0   0   2   2   0   0   0   2   0   0   0   0   2   0   2   0   0   2   0   2   0   2   0   2   0   2   2   0   2   0   2   2   2   0   0   0   2   2   0   0   0   0   2   2   2   0   2   0   0   2   0   0   0   0   2   0   2   2   2   2   2   0   0   2   0   0   0   0   2   2   2   2   2   2   0   0   2   2   2   0   2   2   2   2   2   2   0   2   0   2   2   2   2   0   0   0
 MK-6-6                 0   2   2   2   2   2   0   2   2   0   2   0   2   2   2   2   0   2   2   2   0   2   2   2   0   2   2   2   2   0   2   0   0   0   2   2   2   0   2   0   0   0   0   0   0   0   2   0   0   2   2   0   2   2   2   2   0   0   2   2   2   0   0   0   0   0   2   0   2   2   0   0   2   0   2   0   0   0   0   0   2   2   2   0   2   0   2   2   0   0   2   2   2   2   0   2   2   2   2   0   0   2   0   2   0   0   0   2   0   0   0   2   0   0   0   0   2   0   2   0   0   2   0   0   0   2   0   2   0   2   2   0   0   0   2   2   2   0   0   0   2   2   0   0   0   0   2   2   2   0   2   0   0   2   0   0   0   0   2   0   2   2   2   2   2   2   0   2   0   0   0   0   2   2   2   2   2   2   0   0   2   2   2   0   2   2   2   0   2   2   0   2   0   2   2   0   2   0   0   2
 MK-6-7                 0   2   2   0   2   2   0   2   2   0   2   0   2   0   0   2   0   2   2   0   0   2   2   2   2   2   2   2   2   0   0   0   0   2   2   2   2   2   2   0   0   0   0   2   0   0   2   0   0   2   2   0   2   2   2   2   0   0   2   2   2   0   0   0   0   0   2   0   2   2   0   0   2   0   2   0   0   2   0   0   2   2   2   0   2   0   2   2   0   0   2   0   2   2   0   2   2   2   2   0   0   2   0   2   0   0   0   2   0   0   0   2   0   0   0   2   2   0   2   2   0   2   0   0   0   2   0   2   0   2   0   0   0   2   2   2   2   0   0   0   2   2   0   0   0   0   2   2   2   0   2   0   0   2   0   0   0   0   0   2   2   2   2   2   2   2   0   2   0   0   0   0   2   2   2   2   2   0   0   2   2   2   2   2   2   2   2   0   2   2   0   2   0   2   2   0   2   0   0   2
 MK-6-8                 0   2   2   0   2   2   0   2   2   0   2   0   2   0   0   2   0   0   2   0   0   2   2   2   0   0   2   2   2   0   0   0   0   0   2   2   2   2   2   0   0   0   0   2   0   0   2   0   0   2   2   2   2   2   2   0   0   0   2   2   2   0   0   0   0   0   2   0   2   2   0   2   2   0   2   0   0   2   2   0   2   0   0   0   2   0   2   2   0   0   2   0   2   2   0   2   2   2   2   0   0   2   2   2   0   0   0   2   2   0   0   2   0   2   0   2   2   0   2   2   0   2   0   0   0   2   0   2   0   2   0   0   0   2   2   2   2   2   2   0   0   2   0   0   0   0   2   2   2   0   2   0   0   2   0   0   0   0   2   2   2   0   2   2   2   2   2   2   0   0   0   2   2   2   2   2   0   0   0   2   2   2   2   2   2   2   2   0   0   2   0   2   0   2   2   0   2   0   0   2
 MK-6-9                 0   2   2   0   2   2   0   2   2   2   2   0   2   0   0   0   2   2   2   0   0   2   2   2   0   2   2   2   2   0   2   0   0   0   2   2   0   2   2   0   0   0   0   2   0   0   2   0   0   2   2   2   2   2   2   0   0   2   2   2   2   0   0   0   0   0   2   0   2   2   0   2   2   0   2   0   2   2   0   0   2   0   2   0   2   0   2   2   0   0   2   0   2   2   0   2   2   2   2   0   2   2   2   0   0   0   0   2   2   0   2   2   0   2   0   2   2   0   2   2   0   2   0   0   0   2   0   2   0   2   0   0   2   2   2   2   2   2   2   0   0   2   0   0   0   0   0   2   2   0   2   0   0   2   0   0   0   0   2   2   2   0   2   2   2   2   2   2   0   0   0   2   2   0   2   2   0   0   0   2   2   2   2   2   2   2   2   0   0   2   0   2   0   2   2   0   2   0   0   2
 MK-6-10                0   2   2   0   2   2   0   2   2   2   2   2   2   0   0   0   2   0   2   0   0   2   2   2   0   2   2   2   2   0   0   0   0   0   2   2   0   2   2   0   0   0   0   2   0   0   2   0   0   2   2   2   2   2   2   0   0   2   2   2   2   0   0   0   0   0   2   0   2   2   0   0   0   0   2   0   2   2   0   0   2   0   2   0   2   0   2   2   0   0   2   0   0   2   0   2   2   2   2   0   2   2   2   0   0   0   0   2   2   0   2   2   0   0   0   2   2   0   2   2   0   0   0   2   0   2   0   2   0   2   0   2   2   2   2   2   0   2   2   0   0   2   0   0   0   0   0   2   2   0   2   0   0   2   0   0   0   0   2   2   2   0   2   2   2   2   2   2   0   0   0   2   2   0   2   2   0   0   0   0   2   2   2   2   2   0   2   0   0   2   2   2   0   2   2   0   2   0   0   2
 MK-6-11                0   2   2   0   2   2   0   2   2   2   2   2   0   0   0   0   2   0   2   0   0   2   2   0   0   2   2   2   2   0   0   0   0   0   2   0   0   2   2   0   0   2   0   2   0   0   2   2   0   2   2   2   2   2   2   0   0   2   2   2   2   2   0   0   0   2   2   0   2   2   0   0   0   0   2   0   2   2   0   0   2   0   2   0   0   0   2   2   0   0   0   0   0   2   0   2   2   2   2   0   2   2   0   0   0   0   0   2   0   0   2   2   0   0   0   0   2   0   2   2   2   0   2   2   0   2   0   2   0   2   0   2   2   2   2   2   2   2   2   0   0   2   0   0   0   0   0   2   2   0   2   0   0   2   0   0   0   0   0   2   2   0   2   2   2   2   2   2   0   0   0   2   2   0   2   2   0   0   0   0   2   2   0   2   2   0   2   0   2   2   2   2   0   2   2   0   2   0   0   2
 MK-6-12                0   2   2   0   2   2   0   2   2   2   2   2   0   0   0   2   2   2   2   0   0   2   2   0   2   2   2   2   2   0   0   0   0   0   2   2   0   2   2   0   2   2   0   2   0   0   2   2   0   2   2   2   2   2   2   2   0   2   2   2   2   2   0   0   0   0   2   2   0   2   0   0   0   2   2   0   2   2   0   0   2   0   2   0   0   0   2   2   2   0   0   0   0   2   0   2   2   0   2   0   2   2   0   0   0   0   0   2   0   0   2   2   0   2   0   0   2   2   2   2   2   0   2   0   0   2   0   2   2   2   0   2   2   0   2   2   2   2   0   0   0   2   0   0   0   0   0   2   2   0   2   0   0   2   0   0   0   0   2   2   2   0   2   2   2   2   0   2   0   0   0   2   2   0   2   2   0   2   0   0   0   2   0   2   2   0   2   0   2   2   2   2   0   2   2   0   2   0   0   2
 MK-6-13                0   2   2   0   2   2   0   2   2   2   2   2   0   0   0   2   0   2   2   0   0   2   2   2   2   2   2   2   2   0   0   0   0   0   2   2   2   2   2   2   2   2   0   0   0   0   2   2   0   2   2   2   2   2   2   2   0   0   2   2   2   2   0   0   0   0   2   2   0   2   0   0   0   2   2   0   2   0   2   0   2   0   2   0   0   2   2   0   0   0   0   0   0   2   0   0   2   0   2   0   2   2   2   0   0   0   0   2   0   0   2   2   0   2   0   0   2   2   2   2   2   0   2   0   0   2   0   2   2   2   0   2   2   0   2   0   2   2   0   0   0   2   0   0   0   0   0   2   2   0   2   0   2   2   0   0   0   0   0   2   2   0   2   2   2   2   0   0   0   0   0   2   2   0   2   2   2   2   0   0   0   2   0   2   2   0   2   0   2   2   2   2   0   2   2   0   2   0   0   0
 MK-6-14                0   2   2   0   2   2   0   2   2   2   2   2   0   0   0   2   0   2   0   0   0   2   2   2   2   2   2   2   2   0   0   0   0   0   2   2   2   2   2   0   2   2   0   0   0   0   2   2   0   0   2   2   2   2   2   2   0   0   2   0   2   2   0   0   0   0   2   2   0   2   0   0   0   2   2   0   0   0   2   0   2   0   2   0   0   2   2   0   0   0   0   0   0   2   0   0   2   0   2   0   2   2   2   0   0   0   0   2   0   0   2   2   0   2   0   0   2   0   2   2   2   0   2   0   0   2   0   2   2   0   2   2   2   0   2   0   2   2   0   0   2   2   2   0   0   0   0   0   2   0   2   0   2   2   0   0   0   0   0   2   2   0   2   2   2   2   0   0   0   0   0   2   2   0   2   2   2   2   0   0   2   0   0   2   2   0   2   0   2   2   2   2   0   2   2   0   2   0   0   0
 MK-6-15                0   2   2   0   2   0   0   2   2   2   2   2   0   0   0   2   0   0   0   0   0   2   2   2   2   2   2   2   2   0   0   0   0   2   2   2   2   2   2   0   2   0   0   2   0   0   2   0   0   2   2   2   2   2   2   2   0   0   2   0   2   2   0   0   0   0   2   2   0   2   0   0   2   2   2   0   0   0   2   0   2   0   2   0   0   0   2   0   0   0   0   0   0   2   0   0   2   0   2   0   2   2   2   0   0   0   0   2   0   0   2   2   0   2   0   0   2   0   2   2   2   0   2   2   0   2   0   2   2   0   2   2   2   0   2   0   2   2   0   2   2   2   2   2   0   0   2   0   0   0   0   0   2   2   0   0   0   0   0   2   2   2   2   2   2   2   0   0   0   0   0   2   2   2   2   2   2   2   2   0   2   0   0   2   2   0   2   0   2   2   2   2   0   2   2   0   2   0   0   0
 MK-6-16                0   2   2   2   2   0   0   2   2   2   2   2   0   0   0   2   0   0   0   0   0   2   0   2   2   2   2   2   2   0   0   0   0   2   2   2   2   2   2   0   2   0   0   2   0   2   2   0   0   2   2   2   2   2   2   2   2   0   2   0   2   2   0   0   0   0   2   2   0   0   0   0   2   2   2   0   2   0   2   0   2   0   2   0   0   0   2   0   0   0   0   0   0   2   0   0   2   2   2   0   2   2   2   0   0   0   0   2   0   0   2   0   0   2   0   0   2   0   0   0   2   0   2   2   0   2   0   2   2   0   2   2   2   0   2   0   2   2   0   0   2   2   2   2   0   0   2   0   0   0   0   0   2   2   0   2   0   0   0   2   2   2   2   2   2   0   0   0   0   0   0   2   2   2   2   2   2   0   2   0   2   0   0   2   2   0   2   0   2   2   0   2   0   2   2   0   2   0   0   0
 
!****************************************** Phenotypic Data **********************************************************
!-100.0 is resevred for missing phenotype
SimulatedTrait1         9.9436   11.1721   10.6647    8.8844    8.6753   11.3873   11.5115    9.3463    9.7362    9.5576   10.6670    8.8163   11.4365    9.4672    8.5485    9.4663    9.7768    9.3944   10.6949   11.8478    7.5950   13.2945   10.2117    8.8737    9.2869   10.2561   10.0105    8.5607   11.6080   10.2348   10.8837    8.4043    9.4328    9.2202   10.8918    8.9349   11.4820    8.6427    8.1605   11.5424    9.3693    7.9307   11.4770   11.1302    9.5173   11.2434   10.7433    9.2361   10.2766    9.0722    9.7648    9.4465    8.7947    9.4176    8.6396   10.4760   10.9833   11.2792   10.1923    9.5234   11.3803    8.3465   10.0291    8.7302   12.0130   10.7859    8.6075    8.6878   10.3914   10.1659   11.9042    9.2747   11.0033   10.0873   11.3855   12.3688   12.6629    8.6977   11.1789   10.5636    8.5323   10.3272   10.2865    9.3428   11.2933   10.2386   11.4229   11.2177    9.5396    8.5784   10.4390   10.6864   10.6635   10.2293   12.1506    8.8181    7.9808   10.1280   11.6906   11.5784    8.2938   10.8585    8.6917   10.1993   11.4622   10.1535    9.6594   11.3698   10.7088    8.4537   10.9790    9.2154   11.4437    9.9446   12.0497    9.9055   11.1507   10.9924    8.6720    9.2287    9.5024    4.9780    7.9367   11.3538   11.7230    7.5929   10.2107    9.5564    9.4689    9.6679   10.5420   10.7623    6.1161    7.4874    7.2882   11.0484    8.6289   12.0177    9.6700    9.6140   10.7982   12.1582   12.0132    9.2557   11.7394    7.9338   11.0295   10.8044    8.7074    9.8731   11.1215   10.6561    8.7835    9.3195    8.5704   11.8224    7.2168    8.4463    9.6890   11.0928    8.5607    7.9764    7.0424   10.3676   12.0066   11.3209    8.9021   10.9894    7.6720    9.3396    7.7078    9.7265   11.8402   10.9750    8.7959    9.6439    8.4896   10.8968    9.5527    9.4363   12.9177   10.5840    9.9002   12.3691    8.6089    9.0267    7.2958    6.7003    8.4874    9.9070   12.0649   11.9315   10.3093    9.7068    7.9395   12.7632    9.3134    9.2255    8.6222    9.3329
SimulatedTrait2        13.0574   12.9350   15.9718   15.5126   18.0899   14.2337   13.7971   13.2373   16.7108   16.9659   14.6791   12.2434   16.5657   15.0201   15.5245   13.3734   14.7836   14.4738   14.9552   14.5267   14.2409   15.2394   14.6531   12.9692   15.8918   14.8651   15.0682   14.8228   15.4109   14.2905   13.8281   13.5819   16.1477   17.2365   15.5834   14.8010   13.1482   16.8491   13.5908   16.6268   15.9981   12.2168   16.1759   15.1758   12.8916   15.6947   16.0860   13.9631   15.8846   15.4915   14.2811   13.8814   12.0067   12.3171   13.9631   14.8008   16.1581   15.7855   13.9971   13.4757   16.7986   12.6537   13.6869   11.7221   15.0583   15.2641   15.3984   13.5499   15.0261   17.2613   13.6576   13.5739   16.6008   13.8069   15.1273   16.0075   16.0301   14.6100   16.3274   15.8919   14.5870   14.3768   15.6904   14.8391   13.4164   15.2493   15.5225   14.8828   15.4261   12.6892   18.0065   14.2983   16.0454   16.0409   13.8210   16.1880   14.5022   15.3914   17.9731   15.7433   14.2505   16.5120   13.7805   13.6497   16.2388   15.0698   17.1874   16.5256   15.2121   11.3807   15.4769   10.9777   17.2360   13.3321   15.6584   17.3022   14.5052   15.6218   14.1057   15.5800   14.3489   12.9079   14.5574   15.1309   12.5038   17.2403   13.5404   14.9472   14.3532   15.6313   17.8716   13.0790   13.5887   13.4632   13.9370   14.3824   14.4218   13.6292   15.7021   13.2129   14.4431   14.6213   15.9821   14.9474   15.3149   15.4874   17.3995   14.6099   13.2542   14.0013   16.0804   16.8179   13.3600   13.8491   13.9972   15.5352   12.9777   14.0543   14.1781   15.9571   13.7038   13.4840   14.4819   14.5429   15.5687   14.1484   13.7298   15.9796   12.5902   13.6985   15.0943   12.6166   15.1407   14.1055   15.7993   17.6629   15.9133   15.4274   13.5025   14.8600   15.4067   16.2281   14.7683   15.1695   15.7107   13.9271   14.9618   14.5702   13.3555   15.4454   16.5642   16.1593   14.2361   10.8395   14.6325   15.7137   14.7077   16.1670   14.5223   13.7544
 
