# Supplementary material for: Inclusive Composite Interval Mapping of QTL by Environment Interactions in Biparental Populations
Source: PLoS One. 2015 Jul 10;10(7):e0132414. doi: 10.1371/journal.pone.0132414 (PMC4498613; doi:10.1371/journal.pone.0132414)
Supplement: S3 File — (ZIP) [file pone.0132414.s003.zip › Simulation for unliked model/Simulated popualtions/run_00061.met]

!**********************Note: lines staring with "!" are remarks and will be ignored in the program********************
!*********************************General Information**********************************
!Assuming F1 = P1 x P2, populations available in QTL IciMapping are: 
!  1, P1BC1F1 = P1 x F1, the first backcrossing where P1 is used as the recurrent parent;
!  2, P2BC1F1 = P2 x F1, the first backcrossing where P2 is used as the recurrent parent;
!  3, F1DH, F1-derived doubled haploids; 
!  4, RIL or F1RIL, recombination inbred lines through the repeated selfing of F1;
!  5, P1BC1RIL, recombination inbred lines through the repeated selfing of P1BC1F1;
!  6, P2BC1RIL, recombination inbred lines through the repeated selfing of P2BC1F1;
!  7, F2, the selfing generation of F1;
!  8, F3, the selfing generation of F2;
!  9, P1BC2F1, the second backcrossing where P1 is used as the recurrent parent; 
! 10, P2BC2F1, the second backcrossing where P2 is used as the recurrent parent;
! 11, P1BC2RIL, recombination inred lines through the repeated selfing of P1BC2F1; 
! 12, P2BC2RIL, recombination inred lines through the repeated selfing of P2BC2F1; 
! 13, P1BC1F2, the selfing generation of P1BC1F1; 
! 14, P2BC1F2, the selfing generation of P2BC1F1; 
! 15, P1BC2F2, the selfing generation of P1BC2F1; 
! 16, P2BC2F2, the selfing generation of P2BC2F1; 
! 17, P1BC1DH, P1BC1F1-derived doubled haploids; 
! 18, P2BC1DH, P2BC1F1-derived doubled haploids; 
! 19, P1BC2DH, P1BC2F1-derived doubled haploids; 
! 20, P2BC2DH, P2BC2F1-derived doubled haploids; 
   3      !Mapping Population (see remarks above)
   2      !Mapping Function (1 for Kosambi; 2 for Haldane; 3 for Morgan)
   2      !Marker Space Type (1 for intervals; 2 for positions)
   1      !Marker Space Unit(1 for centiMorgans; 2 for Morgan)
   6      !Number of Chromosomes (or Linkage Groups)
 200      !Size of the mapping population
   2      !Number of environments
 
!***************************************** Chromosomes and Linkage Maps **********************************************
!Chromosome                 NumMarkers
-CH1                        16
-CH2                        16
-CH3                        16
-CH4                        16
-CH5                        16
-CH6                        16
!Linkage map (Marker name followed by position or the interval length)
 MK-1-1                1     0.000
 MK-1-2                1    10.000
 MK-1-3                1    20.000
 MK-1-4                1    30.000
 MK-1-5                1    40.000
 MK-1-6                1    50.000
 MK-1-7                1    60.000
 MK-1-8                1    70.000
 MK-1-9                1    80.000
 MK-1-10               1    90.000
 MK-1-11               1   100.000
 MK-1-12               1   110.000
 MK-1-13               1   120.000
 MK-1-14               1   130.000
 MK-1-15               1   140.000
 MK-1-16               1   150.000
 MK-2-1                2     0.000
 MK-2-2                2    10.000
 MK-2-3                2    20.000
 MK-2-4                2    30.000
 MK-2-5                2    40.000
 MK-2-6                2    50.000
 MK-2-7                2    60.000
 MK-2-8                2    70.000
 MK-2-9                2    80.000
 MK-2-10               2    90.000
 MK-2-11               2   100.000
 MK-2-12               2   110.000
 MK-2-13               2   120.000
 MK-2-14               2   130.000
 MK-2-15               2   140.000
 MK-2-16               2   150.000
 MK-3-1                3     0.000
 MK-3-2                3    10.000
 MK-3-3                3    20.000
 MK-3-4                3    30.000
 MK-3-5                3    40.000
 MK-3-6                3    50.000
 MK-3-7                3    60.000
 MK-3-8                3    70.000
 MK-3-9                3    80.000
 MK-3-10               3    90.000
 MK-3-11               3   100.000
 MK-3-12               3   110.000
 MK-3-13               3   120.000
 MK-3-14               3   130.000
 MK-3-15               3   140.000
 MK-3-16               3   150.000
 MK-4-1                4     0.000
 MK-4-2                4    10.000
 MK-4-3                4    20.000
 MK-4-4                4    30.000
 MK-4-5                4    40.000
 MK-4-6                4    50.000
 MK-4-7                4    60.000
 MK-4-8                4    70.000
 MK-4-9                4    80.000
 MK-4-10               4    90.000
 MK-4-11               4   100.000
 MK-4-12               4   110.000
 MK-4-13               4   120.000
 MK-4-14               4   130.000
 MK-4-15               4   140.000
 MK-4-16               4   150.000
 MK-5-1                5     0.000
 MK-5-2                5    10.000
 MK-5-3                5    20.000
 MK-5-4                5    30.000
 MK-5-5                5    40.000
 MK-5-6                5    50.000
 MK-5-7                5    60.000
 MK-5-8                5    70.000
 MK-5-9                5    80.000
 MK-5-10               5    90.000
 MK-5-11               5   100.000
 MK-5-12               5   110.000
 MK-5-13               5   120.000
 MK-5-14               5   130.000
 MK-5-15               5   140.000
 MK-5-16               5   150.000
 MK-6-1                6     0.000
 MK-6-2                6    10.000
 MK-6-3                6    20.000
 MK-6-4                6    30.000
 MK-6-5                6    40.000
 MK-6-6                6    50.000
 MK-6-7                6    60.000
 MK-6-8                6    70.000
 MK-6-9                6    80.000
 MK-6-10               6    90.000
 MK-6-11               6   100.000
 MK-6-12               6   110.000
 MK-6-13               6   120.000
 MK-6-14               6   130.000
 MK-6-15               6   140.000
 MK-6-16               6   150.000
!*********************************** Marker Types ********************************************************************
!Co-dominant marker: When heterozygote F1 is present, P1 is coded as 2, F1 is coded as 1, and P2 is coded as 0; Otherwise, P1 is coded as 2, and P2 is coded as 0. 
!Dominant marker: When heterozygote F1 is present, P1 and F1 are coded as 12, and P2 is coded as 0; Otherwise, P1 is coded as 2, and P2 is coded as 0.  
!Recessive markers: When heterozygote F1 is present, P1 is coded as 2, and F1 and P2 are coded as 10; Otherwise, P1 is coded as 2, and P2 is coded as 0. 
!Missing marker is coded as -1. 
 MK-1-1                 0   2   2   2   0   0   0   2   0   0   0   2   0   0   0   0   0   0   2   0   0   0   0   0   2   2   2   2   2   2   2   2   0   0   0   0   2   2   0   0   2   2   2   2   0   2   2   2   2   0   0   2   2   2   0   2   0   0   2   2   2   0   2   2   0   2   0   2   0   0   0   0   0   0   0   2   2   0   0   0   2   0   0   2   2   0   0   2   2   0   0   2   2   2   0   0   0   0   2   0   2   0   2   2   0   2   2   2   2   2   2   2   2   0   0   0   0   2   2   0   0   0   2   0   0   2   2   2   0   0   0   2   0   2   0   2   2   0   2   2   0   0   2   0   2   0   2   2   0   2   0   0   2   0   2   0   0   2   2   0   0   0   0   0   2   0   2   2   2   2   0   2   0   2   0   2   0   2   0   2   0   0   0   0   0   0   0   0   0   0   2   0   0   2   2   0   0   2   0   0
 MK-1-2                 2   2   0   2   0   0   0   2   0   0   0   0   0   0   0   0   0   0   2   0   0   0   0   0   2   2   2   2   2   2   2   2   0   0   0   0   2   2   2   0   2   2   2   2   0   2   2   2   2   0   0   2   2   2   0   2   0   0   2   2   2   0   2   2   0   2   0   2   0   0   0   2   0   0   0   2   2   0   0   2   2   2   0   2   0   2   0   2   2   0   0   2   0   2   0   0   0   0   2   0   2   0   2   2   0   2   2   2   2   2   2   2   2   0   0   0   0   0   2   0   0   2   2   0   0   2   2   0   0   0   0   2   0   2   0   2   2   0   2   2   0   0   2   0   2   0   2   2   0   2   0   0   2   0   2   0   0   2   2   0   0   0   0   0   0   0   0   2   2   2   0   2   0   2   0   0   0   2   2   2   0   0   0   0   0   0   0   0   2   0   2   0   0   2   2   0   2   2   0   0
 MK-1-3                 2   2   0   2   0   0   0   2   0   2   0   0   0   0   0   0   0   2   2   0   2   0   0   0   2   2   2   0   2   2   2   0   0   0   0   2   2   0   2   0   2   2   2   2   0   0   2   2   2   0   0   2   2   2   0   2   2   0   2   2   2   0   2   2   0   2   0   2   0   0   0   2   0   0   0   2   2   2   0   2   2   2   0   2   0   2   2   2   2   0   0   2   0   2   0   2   0   0   2   0   2   0   0   2   2   2   0   2   2   2   2   2   2   0   0   0   0   0   2   0   0   0   2   0   0   2   2   0   0   0   0   2   0   2   0   2   2   0   2   2   0   0   2   0   2   0   2   0   0   0   0   2   2   0   0   0   0   2   2   0   0   0   0   2   0   0   0   2   2   2   0   2   0   2   0   0   0   2   2   2   0   0   0   0   0   0   0   0   2   0   0   0   0   2   2   0   2   0   0   0
 MK-1-4                 2   2   0   2   0   0   0   2   0   2   0   0   0   0   0   0   0   2   2   0   2   0   0   0   2   0   2   0   2   2   0   0   0   0   0   2   2   0   2   0   0   2   0   2   0   0   2   2   2   0   2   2   2   2   0   2   2   2   2   2   2   0   2   2   0   2   0   0   0   0   0   2   0   0   0   2   2   2   0   2   2   2   0   2   0   2   2   2   2   2   0   2   0   2   0   2   0   0   2   0   2   2   0   2   2   2   0   0   2   0   2   2   2   0   0   0   0   0   2   0   0   0   2   0   0   2   2   0   2   0   2   2   0   2   0   2   2   0   2   2   0   0   2   0   2   2   2   2   0   0   0   2   2   2   0   0   0   2   2   0   0   0   0   2   0   0   0   2   2   2   2   2   0   2   0   0   0   2   2   2   0   0   0   0   0   0   0   0   2   0   0   0   0   2   2   0   0   0   0   0
 MK-1-5                 2   2   0   2   0   0   0   2   0   2   0   0   0   0   0   0   0   0   2   0   2   2   0   0   2   0   2   0   0   2   2   0   0   0   0   2   2   0   2   0   0   2   2   2   0   0   2   2   2   0   2   2   2   2   0   2   2   2   2   2   2   0   2   2   0   2   0   0   0   0   0   2   0   0   0   2   2   2   0   2   2   2   0   2   0   2   2   2   2   2   0   2   0   2   0   2   0   0   2   0   2   2   0   2   2   2   0   2   2   0   2   2   2   2   0   0   0   0   2   0   0   0   2   0   2   2   2   0   2   2   2   2   0   2   0   2   2   2   2   2   2   0   2   0   2   2   2   2   0   0   0   2   2   2   0   0   0   0   2   0   0   0   0   2   0   2   0   2   2   2   2   2   0   0   0   0   0   2   2   2   0   0   0   0   0   0   0   0   2   0   0   0   0   2   2   0   0   2   0   0
 MK-1-6                 2   2   0   2   0   0   0   2   0   2   0   0   0   0   0   0   0   0   2   0   2   2   0   0   2   0   2   0   0   2   2   0   0   0   0   2   2   2   2   0   0   2   2   2   2   0   2   2   2   0   2   2   2   2   0   2   2   0   2   2   2   0   2   0   0   2   0   0   0   0   2   2   0   0   0   2   2   2   0   2   2   2   0   0   0   2   2   2   2   2   0   2   0   2   0   2   0   0   2   0   0   2   0   2   2   2   0   2   0   0   2   0   0   2   0   0   0   2   2   0   0   0   2   0   2   2   2   0   2   2   2   2   0   2   0   2   2   2   0   2   2   0   2   0   2   2   0   0   2   0   0   2   2   2   0   0   0   0   2   0   0   0   0   2   0   2   2   2   2   2   2   2   0   0   0   0   0   2   2   2   0   0   2   0   0   0   0   2   2   0   2   0   0   2   2   0   0   2   0   0
 MK-1-7                 2   2   0   2   0   0   0   2   0   2   0   0   0   0   0   0   0   0   0   0   2   2   0   0   2   2   2   0   0   2   2   0   0   0   0   2   2   2   2   0   2   2   2   2   2   0   2   2   0   0   2   2   2   2   0   2   2   0   2   2   0   0   0   2   0   2   0   0   0   0   2   2   0   0   0   2   2   0   2   2   2   2   0   0   0   2   2   2   2   2   0   2   0   2   0   2   0   0   0   0   0   0   2   2   2   2   2   2   0   0   2   0   2   2   2   0   0   2   2   0   0   0   2   0   2   2   2   0   2   0   2   2   0   2   0   2   2   2   0   2   2   0   2   0   2   2   0   0   2   0   0   2   2   2   0   0   0   0   2   0   2   0   0   2   0   2   2   2   0   2   2   2   2   0   0   0   0   2   2   2   2   0   2   2   2   0   0   2   2   0   2   0   2   2   2   0   0   0   0   0
 MK-1-8                 2   2   0   2   0   0   0   2   2   2   0   0   0   0   0   0   0   0   0   0   2   2   0   0   2   2   2   0   0   2   2   2   0   0   0   2   2   2   0   0   2   2   0   2   2   0   2   2   0   2   2   2   2   2   0   2   2   2   2   2   0   0   0   2   0   2   0   0   0   0   2   2   0   0   0   2   2   0   2   0   2   2   0   0   0   2   2   2   2   2   0   2   0   2   0   2   2   0   0   0   0   0   2   2   2   2   2   2   0   0   2   0   2   2   2   0   0   2   2   0   0   0   2   0   2   2   2   2   2   0   2   2   0   2   0   2   2   2   0   2   2   2   2   0   2   0   0   0   0   0   0   2   2   2   0   0   0   0   2   0   2   0   0   0   0   2   0   0   0   2   0   2   2   0   0   0   0   2   0   2   2   0   2   2   2   0   0   2   2   0   2   0   0   2   0   0   0   0   0   0
 MK-1-9                 2   0   0   2   0   0   0   2   2   2   2   2   0   0   0   0   0   0   0   0   2   2   0   0   2   2   2   0   0   2   2   0   0   0   0   2   2   2   0   0   2   2   0   2   2   0   2   2   0   2   2   2   2   2   0   2   2   2   2   2   0   0   0   0   0   2   0   0   0   0   2   2   0   0   0   2   2   0   2   0   2   2   0   0   0   2   2   2   2   2   0   2   0   0   0   2   2   0   0   0   2   0   0   2   2   2   2   2   0   0   2   0   2   2   2   0   0   2   2   0   0   0   2   0   2   2   2   2   2   0   2   2   0   2   2   2   2   2   0   2   2   2   2   0   2   0   0   0   0   0   0   2   2   2   0   0   0   0   2   0   2   0   0   0   0   2   2   0   2   2   0   2   2   0   0   0   0   2   0   2   2   0   2   2   0   0   0   2   2   2   2   0   0   2   0   0   0   0   0   0
 MK-1-10                2   0   0   2   0   0   0   2   2   0   2   2   0   0   0   0   0   0   0   0   2   2   0   0   2   2   2   2   0   2   2   0   0   2   2   2   2   2   0   2   2   2   0   2   2   0   2   2   0   2   2   2   2   2   0   2   2   2   2   2   0   0   0   0   0   2   0   0   0   0   2   0   0   0   0   2   2   2   2   2   2   2   0   0   0   0   2   2   0   2   0   2   0   0   0   2   2   0   0   0   2   0   0   2   2   2   2   2   0   0   2   0   2   2   2   0   0   2   2   0   0   2   2   0   2   2   2   2   2   2   2   2   0   2   2   2   2   2   0   2   2   2   2   2   2   0   0   0   0   0   0   2   2   0   0   0   0   0   2   0   2   0   0   0   0   2   2   0   2   2   0   2   2   0   0   0   0   2   0   2   2   0   0   2   0   0   0   2   2   2   2   0   0   2   0   0   0   0   0   0
 MK-1-11                2   0   2   0   0   0   0   2   2   0   2   2   2   0   0   0   0   2   0   0   2   2   0   0   0   0   2   2   0   2   2   0   0   2   2   2   0   0   0   2   2   2   2   2   2   0   2   2   0   2   2   2   2   2   0   2   2   2   2   2   0   0   0   0   0   2   0   0   0   0   2   0   0   0   0   2   2   0   2   0   2   2   0   0   0   0   2   2   0   2   0   2   0   0   0   2   2   0   0   0   2   2   0   2   2   2   2   2   0   0   2   0   0   2   2   2   0   2   2   0   0   0   2   0   2   2   2   2   2   2   2   2   0   2   2   2   2   2   0   2   2   2   2   2   2   0   0   0   0   0   2   2   2   0   0   2   0   0   2   2   2   0   0   0   0   2   0   0   2   2   0   2   2   0   0   0   0   2   0   2   2   0   0   2   0   0   0   2   2   2   2   2   0   2   0   0   0   0   0   0
 MK-1-12                2   0   2   0   0   0   0   2   2   0   2   2   2   0   0   0   0   2   0   0   2   2   0   0   0   0   2   2   0   2   2   0   0   2   2   2   2   0   0   2   2   0   2   0   2   0   2   2   2   2   2   2   2   2   2   2   2   2   2   2   0   0   0   0   0   2   2   0   0   0   2   0   0   0   0   2   2   0   2   0   2   2   0   0   0   0   2   2   0   2   0   2   0   0   0   2   2   0   0   0   2   2   0   2   2   2   2   2   0   0   2   0   0   2   2   2   0   2   2   0   0   0   2   0   2   2   2   2   2   2   2   2   0   2   2   2   2   2   0   2   0   2   2   2   0   2   0   0   0   0   2   2   2   0   0   2   0   2   2   2   2   2   0   0   2   2   0   0   2   2   0   2   2   0   0   0   0   2   0   0   2   0   0   2   0   0   0   2   0   2   2   2   0   2   0   0   2   0   0   0
 MK-1-13                2   0   2   0   0   0   0   2   2   0   2   2   2   0   0   0   0   2   0   0   2   2   0   0   0   2   2   2   0   2   2   0   0   2   2   2   2   0   0   2   2   0   2   0   2   0   2   2   2   2   2   2   2   2   2   2   2   2   2   2   0   0   0   0   0   2   0   0   0   0   2   0   2   0   0   2   2   0   2   0   2   2   0   0   0   0   2   0   0   2   0   2   0   0   2   2   0   0   0   0   2   2   0   2   2   2   2   0   0   0   2   0   0   2   2   2   0   2   2   0   0   0   2   0   0   2   2   0   2   2   2   2   0   2   2   2   2   2   0   0   0   2   2   2   0   2   0   0   0   0   2   2   2   0   0   2   0   2   2   2   2   2   0   0   2   2   0   0   2   2   0   2   2   0   0   2   0   2   0   2   2   0   0   2   0   0   0   2   0   0   2   2   0   0   0   0   2   0   0   0
 MK-1-14                2   0   2   0   0   0   0   2   2   0   2   2   2   0   0   0   0   2   0   2   2   2   0   0   0   2   2   2   0   2   2   2   0   2   2   2   2   0   2   2   0   2   2   0   2   0   2   2   2   2   2   0   2   2   2   2   0   2   2   2   0   0   0   0   0   2   0   0   0   0   2   0   2   0   0   2   2   0   2   0   2   2   0   0   0   0   2   0   0   2   0   2   0   0   2   0   0   0   0   0   2   2   0   2   0   2   2   0   0   0   2   0   0   2   2   2   0   2   2   0   0   2   2   0   0   2   2   0   0   2   2   2   0   2   2   2   2   2   0   0   0   2   2   2   0   2   0   0   0   0   2   2   0   0   0   2   0   2   2   2   2   2   0   0   2   2   0   0   2   2   0   2   2   0   0   2   2   2   0   0   0   0   0   2   0   0   0   2   0   0   0   2   0   0   0   0   2   0   0   0
 MK-1-15                2   0   2   0   0   0   0   2   2   0   2   2   2   0   0   0   0   2   0   2   2   2   0   2   0   2   2   2   0   2   2   2   0   2   2   2   0   0   2   2   0   2   0   0   0   0   2   2   2   2   2   0   2   2   0   2   0   2   0   2   0   0   0   0   0   2   0   0   0   2   2   0   2   0   0   2   2   0   2   0   2   2   0   0   0   0   2   0   2   2   0   0   2   0   2   0   0   0   0   0   2   2   0   2   0   2   2   0   0   0   2   0   0   2   2   2   0   2   2   0   0   2   2   0   0   2   2   0   0   2   2   0   0   2   2   2   2   2   0   0   0   2   2   2   0   2   0   0   0   2   2   2   2   0   0   0   0   2   0   2   2   2   2   0   2   2   0   0   0   2   0   2   0   0   0   2   2   2   0   0   2   0   0   2   0   0   0   2   0   0   0   2   0   0   2   0   2   0   0   0
 MK-1-16                2   0   2   0   0   0   0   2   2   0   2   2   2   0   2   0   0   2   0   0   2   2   2   2   0   2   2   2   0   2   2   2   0   2   2   2   0   0   2   2   0   2   0   0   0   0   2   2   2   2   2   0   2   0   0   0   0   2   0   2   0   0   0   0   0   0   2   0   0   2   0   0   2   0   0   2   2   0   2   0   2   0   2   0   0   0   2   0   0   2   0   0   2   0   0   0   0   0   2   0   2   2   0   2   0   2   0   0   0   0   0   0   0   2   2   2   0   2   2   0   0   2   2   0   0   2   2   0   0   2   2   0   0   2   0   2   2   2   0   0   0   2   2   2   0   2   0   0   2   2   2   2   2   0   2   0   0   2   0   2   2   2   2   0   2   2   0   0   0   2   0   2   0   0   0   2   2   2   0   2   2   0   0   2   0   0   0   2   0   0   0   2   2   0   2   0   2   0   0   0
 MK-2-1                 2   0   2   0   0   2   0   0   0   0   0   0   2   0   2   2   2   2   2   2   0   0   2   2   0   2   0   2   0   2   2   0   2   2   0   2   0   0   0   2   0   0   0   0   2   2   2   0   0   0   0   2   2   2   0   2   2   2   2   2   0   0   2   0   2   0   2   0   0   0   2   0   2   2   0   0   0   0   2   2   2   0   2   2   2   0   0   2   0   0   2   2   2   0   2   2   2   0   2   2   2   2   2   2   2   0   0   0   2   0   2   2   2   2   0   0   2   2   2   2   0   2   0   2   2   0   2   2   2   2   2   2   2   0   2   2   0   0   2   0   2   0   2   2   0   0   2   2   0   2   2   0   2   2   2   0   2   2   0   2   2   0   2   2   0   2   2   2   2   0   2   0   2   2   0   2   0   2   2   0   0   2   0   2   0   0   2   0   2   2   0   2   2   0   2   2   0   0   0   0
 MK-2-2                 2   0   2   0   0   2   0   0   0   0   0   0   2   2   2   0   0   2   2   0   0   0   2   0   0   0   0   2   0   2   2   0   2   2   0   2   0   0   0   2   0   0   0   0   2   2   2   2   0   0   0   2   2   2   0   2   0   2   2   2   0   0   2   0   2   0   2   2   0   0   2   0   2   2   0   0   0   2   2   2   2   0   2   2   2   2   0   2   0   0   2   2   0   2   2   2   2   0   2   2   2   2   2   2   2   0   0   0   2   0   2   2   2   0   0   0   2   2   2   2   0   2   0   2   2   0   2   2   2   2   2   2   2   0   2   2   2   2   2   2   2   0   2   2   0   0   2   0   0   2   2   0   2   2   2   0   2   2   0   2   2   0   2   2   2   2   2   2   2   0   2   2   2   2   0   2   0   2   2   0   0   2   0   2   0   0   2   0   2   2   0   2   2   0   2   2   0   0   0   0
 MK-2-3                 2   0   2   0   0   2   2   0   0   0   2   0   2   0   2   0   0   2   2   0   0   0   2   0   0   0   0   2   0   0   2   0   2   2   2   2   0   0   0   2   0   0   2   2   2   2   2   2   0   0   2   2   2   2   0   2   0   2   2   2   0   0   2   0   0   0   2   2   0   0   2   0   2   2   0   0   0   0   2   2   2   0   2   2   2   2   0   2   0   0   0   2   0   2   2   2   2   0   2   0   2   2   2   2   2   0   0   0   0   0   0   2   0   0   0   0   2   2   0   2   0   2   2   2   0   0   2   0   0   2   2   2   0   0   2   2   2   2   2   0   2   0   2   2   0   0   0   0   0   2   2   0   2   2   2   0   2   2   0   2   2   0   2   2   2   2   2   2   2   0   2   2   2   2   0   2   0   2   2   0   0   2   0   2   0   0   2   2   2   2   0   2   2   0   2   2   0   0   0   0
 MK-2-4                 2   0   2   0   0   2   2   0   0   0   2   0   2   0   0   0   0   2   2   0   0   0   2   0   0   0   0   2   0   0   2   0   2   2   2   2   0   0   0   2   2   0   2   2   2   2   2   2   0   0   2   2   2   0   0   2   0   2   2   2   0   0   2   0   0   0   2   2   0   0   2   0   2   2   2   0   0   0   2   2   2   0   2   2   2   2   0   2   0   0   0   2   0   0   2   2   2   0   0   0   2   2   2   2   2   0   0   0   0   0   0   2   0   0   0   0   2   2   0   2   0   2   2   2   0   0   2   0   0   2   2   2   0   0   2   2   2   2   2   0   2   0   2   2   0   0   0   0   0   2   2   0   0   2   2   0   2   2   0   2   2   0   2   2   2   2   2   2   2   0   2   2   2   0   0   0   0   2   2   0   0   2   0   2   2   0   2   2   2   2   0   2   2   2   2   0   0   0   0   0
 MK-2-5                 2   0   0   0   0   2   2   0   2   0   2   0   0   2   0   0   0   2   2   0   0   0   2   0   0   0   0   2   0   0   2   0   2   2   2   2   0   0   2   2   2   0   2   2   2   2   2   2   0   2   2   2   2   0   0   2   0   2   2   2   0   0   2   0   0   0   2   2   0   0   2   0   2   2   2   0   0   0   2   0   2   0   2   2   2   2   0   2   0   0   0   2   0   0   2   2   2   2   0   2   0   0   2   2   2   0   2   0   0   0   0   2   2   2   0   0   0   2   0   2   0   2   0   2   0   0   2   0   0   2   2   2   0   0   2   0   2   2   2   0   2   0   2   0   0   0   0   0   0   2   2   0   0   2   2   0   2   2   0   2   0   0   2   2   2   2   2   2   2   0   2   2   2   0   0   0   0   2   2   0   0   2   0   2   2   0   2   0   2   0   0   2   2   2   2   0   0   0   0   0
 MK-2-6                 2   0   0   0   0   2   2   0   2   0   2   0   0   2   2   0   0   2   2   0   0   2   2   0   0   2   0   2   0   0   0   0   2   2   2   2   0   0   2   2   2   0   2   2   2   2   2   2   0   2   2   2   2   0   0   2   0   2   2   2   0   0   2   0   2   0   2   2   2   0   2   0   2   2   2   0   0   0   2   0   2   0   2   2   2   2   0   2   0   0   0   2   0   0   2   2   2   2   0   2   0   0   2   2   2   0   2   0   0   0   0   2   2   2   0   0   0   2   0   2   0   2   0   2   0   0   0   0   0   2   2   2   0   0   2   0   2   2   0   0   2   0   2   2   0   0   0   0   2   2   2   0   0   2   2   2   2   2   0   2   0   0   2   2   2   2   2   2   0   0   0   2   2   0   0   0   0   2   2   0   2   2   0   2   2   0   2   0   2   0   0   2   2   2   2   0   0   0   0   0
 MK-2-7                 2   0   2   0   0   2   2   0   0   0   2   0   0   2   2   2   0   0   2   0   0   2   2   0   0   2   0   2   0   0   0   2   2   2   2   2   0   0   2   2   2   0   2   2   2   2   2   2   0   2   2   2   0   0   0   2   0   2   2   2   2   0   2   0   2   0   2   2   2   0   2   0   2   2   0   0   0   0   2   0   2   0   2   2   2   0   0   2   0   0   0   2   0   0   2   2   0   2   0   2   0   0   2   2   2   0   2   0   0   0   0   2   2   2   0   0   0   2   0   2   0   2   0   2   0   2   0   0   0   2   2   2   0   0   2   0   2   2   0   0   2   0   2   2   0   0   2   2   0   2   2   0   0   2   2   2   2   2   0   2   0   0   2   2   2   2   2   2   0   0   0   2   2   0   0   0   0   2   2   0   2   2   0   2   2   0   2   0   2   2   0   2   2   2   2   2   0   0   0   0
 MK-2-8                 2   0   0   0   0   2   2   0   0   0   2   0   0   2   2   2   0   0   2   0   0   2   2   0   0   2   0   2   0   0   2   2   2   2   2   2   2   0   2   2   0   0   2   2   2   2   2   2   0   2   2   0   0   0   0   2   0   2   0   2   2   0   2   0   2   0   2   0   2   0   2   0   2   2   2   0   0   0   2   0   2   0   2   2   2   0   0   2   0   0   0   2   0   0   2   2   0   2   0   2   0   0   0   2   2   0   2   0   0   0   0   2   0   0   0   0   0   2   0   2   0   2   0   2   0   2   0   0   0   2   2   0   0   0   2   0   2   2   0   2   2   0   2   2   0   0   2   2   0   2   2   0   0   2   2   2   0   2   0   2   0   2   2   2   2   2   2   2   0   0   0   2   2   0   0   0   0   2   2   0   2   2   0   2   2   0   2   0   2   0   0   2   2   2   2   2   0   0   0   0
 MK-2-9                 2   0   0   0   0   2   2   0   0   0   2   0   0   2   2   2   0   2   2   0   0   2   2   0   0   2   0   2   0   0   2   2   2   2   2   2   2   0   2   2   0   0   2   2   2   2   2   2   0   0   2   0   0   0   0   2   0   2   0   2   2   0   2   0   2   0   2   0   2   0   2   0   2   0   2   0   0   0   2   0   2   0   2   2   2   0   0   2   0   0   0   2   0   0   2   2   0   2   0   2   0   0   0   2   0   2   2   0   0   0   0   2   0   2   0   0   0   2   0   2   0   2   0   2   0   2   0   0   0   2   2   0   0   2   2   0   2   2   0   2   0   0   2   2   0   0   2   2   0   2   2   0   0   2   2   2   0   2   0   2   0   2   2   2   2   2   0   0   0   0   0   2   2   0   0   0   0   2   2   0   2   2   0   2   2   0   2   0   2   2   0   2   2   2   0   2   0   0   0   0
 MK-2-10                2   0   0   2   0   2   2   0   0   0   2   0   0   2   0   2   0   2   2   0   0   2   2   2   0   2   2   2   0   0   2   2   2   2   0   2   2   0   0   2   0   0   2   2   2   2   2   2   0   2   2   0   0   0   0   2   0   2   0   2   2   0   2   2   2   0   2   2   2   0   2   0   2   0   2   0   0   2   2   0   2   0   2   0   2   0   0   2   0   0   0   2   2   0   2   2   0   2   0   2   0   0   2   2   0   2   2   0   0   2   0   2   0   2   0   0   0   2   0   2   0   2   0   2   0   2   0   0   0   2   2   0   2   2   2   0   2   2   0   2   0   0   2   2   2   0   2   2   0   0   2   0   0   2   2   2   0   2   0   2   0   2   2   2   2   2   0   0   0   0   0   2   2   0   0   0   0   2   2   2   2   2   0   2   2   0   2   0   2   0   0   2   2   2   0   2   0   2   0   0
 MK-2-11                2   0   0   2   0   2   2   0   2   0   2   0   2   2   2   0   0   2   2   0   0   2   2   2   2   2   2   2   2   0   0   2   2   2   0   2   2   0   0   2   0   0   2   2   2   0   2   2   0   2   2   0   0   0   0   0   0   2   2   2   2   0   2   2   2   0   2   2   2   0   0   0   2   0   2   0   0   2   2   0   2   0   2   0   0   0   0   2   0   0   0   2   2   0   2   2   0   2   0   0   0   0   2   2   2   2   2   0   0   2   0   2   0   2   0   0   0   2   0   0   0   2   0   2   0   2   0   0   0   2   2   0   2   2   2   0   2   2   0   0   0   0   2   2   2   0   2   2   0   0   0   0   0   0   2   2   0   2   0   0   0   2   2   2   2   2   0   0   0   0   0   2   2   0   0   0   0   2   2   0   0   2   0   2   2   0   2   0   2   0   0   2   2   2   0   2   0   2   0   0
 MK-2-12                0   2   0   2   2   2   2   0   2   0   2   0   2   2   2   0   0   2   2   0   0   2   2   2   2   2   2   2   2   0   2   2   2   2   2   2   2   0   0   2   0   0   2   2   2   0   2   2   0   0   2   0   0   0   0   0   0   0   2   2   0   0   0   2   2   0   0   2   2   0   0   0   2   0   2   0   0   2   2   0   2   0   2   0   0   0   0   2   0   0   0   2   0   2   2   0   0   2   0   0   0   0   2   2   2   2   0   0   0   2   0   2   0   2   0   0   0   2   0   2   0   2   0   2   0   2   0   0   0   2   2   0   2   2   2   0   2   2   0   0   0   0   2   2   2   0   2   2   0   2   0   2   0   0   2   2   0   2   0   0   0   2   2   2   2   2   0   0   0   0   0   2   0   0   0   0   0   2   2   0   0   2   2   2   2   0   2   0   2   0   0   2   2   2   0   2   0   2   0   0
 MK-2-13                0   2   0   2   2   2   2   0   2   0   2   0   0   2   2   2   0   2   2   0   0   2   2   2   2   2   2   0   2   0   2   2   2   2   2   2   2   0   0   2   0   0   2   2   2   0   2   2   0   0   2   0   0   0   0   0   0   0   2   2   0   0   0   0   2   0   0   2   2   0   0   0   2   0   2   0   0   2   2   0   0   0   2   0   2   2   0   2   0   2   0   2   0   2   2   0   2   2   2   0   0   0   2   2   2   2   0   2   0   2   2   2   0   2   0   0   0   2   0   2   0   2   0   2   0   2   0   0   0   2   2   0   2   2   2   0   2   2   0   2   0   0   0   2   2   0   2   2   0   2   0   2   0   0   2   2   0   2   0   0   0   2   2   2   2   2   0   0   0   0   0   2   0   0   0   2   0   2   2   0   0   2   2   2   2   0   2   0   2   0   0   0   2   2   0   2   0   2   0   0
 MK-2-14                0   2   0   2   2   0   2   0   2   0   2   0   0   2   2   2   0   2   0   2   0   2   2   2   2   0   2   0   2   0   2   2   2   2   2   2   2   0   0   0   0   0   2   2   2   0   2   2   0   0   2   0   0   0   0   0   0   0   2   2   0   0   0   2   2   0   0   2   2   0   0   0   2   0   2   0   0   2   0   0   0   0   2   0   2   0   0   2   2   2   2   2   0   2   2   0   0   2   0   0   0   0   2   0   2   2   2   2   2   2   2   0   0   2   0   0   0   2   0   2   0   2   0   0   0   2   0   2   0   2   2   0   2   2   0   0   2   2   0   2   0   0   0   2   2   0   2   0   0   2   0   2   2   0   0   2   0   2   0   0   0   0   2   2   2   2   2   0   0   2   0   2   0   0   0   0   0   2   2   0   0   2   2   2   2   0   2   0   2   0   0   0   2   0   2   2   0   2   0   2
 MK-2-15                0   2   2   2   2   0   2   0   2   0   2   2   0   2   2   2   0   2   2   2   0   2   2   2   0   0   2   0   2   0   2   2   0   2   2   2   2   0   0   0   0   0   2   0   2   0   2   2   0   0   2   0   0   2   0   2   0   0   2   2   0   0   0   2   2   0   0   2   0   0   0   0   2   0   2   0   0   2   0   0   0   0   2   0   2   0   0   2   2   2   2   2   0   0   2   0   0   2   0   0   0   0   2   0   2   2   2   2   2   2   2   0   0   0   0   0   0   2   0   2   0   2   2   0   0   2   0   2   0   2   0   0   2   2   0   0   2   2   0   2   2   0   0   2   0   0   2   0   2   2   0   0   2   0   2   2   0   2   0   0   0   0   0   2   2   2   2   0   0   2   0   2   0   0   0   0   0   2   0   0   0   2   2   2   2   0   2   0   2   2   2   0   2   0   0   2   0   2   0   2
 MK-2-16                0   2   2   2   0   0   2   2   2   0   2   2   0   2   2   2   0   2   2   2   0   2   2   2   0   0   2   0   2   0   2   2   0   2   2   2   0   0   0   0   0   0   2   0   0   0   2   2   0   0   2   2   0   0   0   2   0   0   2   2   0   0   2   2   0   0   0   2   0   0   0   0   2   0   2   0   0   2   0   0   0   2   2   0   2   2   0   2   2   2   2   2   0   0   2   2   0   2   0   0   0   0   2   0   2   2   2   2   2   2   2   0   0   0   0   0   0   2   0   2   0   2   2   0   0   2   0   2   0   2   0   0   2   2   0   0   2   2   0   2   2   0   2   2   2   0   2   0   2   2   2   0   2   0   2   2   0   0   0   2   0   0   0   2   2   2   2   0   0   2   0   2   0   0   0   0   0   2   0   0   0   2   2   0   2   0   2   0   2   2   2   0   2   0   0   2   0   2   0   2
 MK-3-1                 2   2   0   0   2   0   0   0   0   0   0   0   0   0   2   2   0   2   0   2   0   0   0   2   0   0   0   2   0   2   2   2   0   0   0   2   0   2   2   2   0   2   2   2   2   0   0   0   0   0   0   2   2   2   0   0   0   0   2   0   0   2   2   0   0   0   0   2   0   0   0   2   2   0   2   0   2   2   2   0   2   2   2   0   2   0   0   2   2   2   2   0   0   2   2   0   2   0   2   2   2   0   0   0   2   0   0   0   2   0   0   2   2   0   2   2   0   2   2   2   0   0   0   2   0   2   0   2   0   2   0   2   2   0   2   0   2   0   0   0   0   2   0   0   2   0   2   2   2   2   0   2   0   2   0   2   2   0   2   2   2   0   2   2   2   0   0   2   0   0   0   2   2   2   2   2   0   0   0   2   0   0   0   0   2   2   0   0   0   2   0   0   2   0   2   0   2   2   2   0
 MK-3-2                 2   2   0   0   2   0   0   0   0   0   0   0   0   2   0   2   0   2   0   2   0   0   0   2   0   0   0   2   0   2   2   2   0   0   0   2   0   2   2   2   0   2   2   2   2   0   0   0   0   0   2   2   2   2   0   0   0   0   2   0   0   0   2   0   0   0   0   2   0   0   0   2   2   0   2   0   2   2   0   0   2   2   2   0   2   2   0   2   2   2   0   0   0   2   0   0   2   0   2   2   2   0   2   0   2   0   0   0   0   0   0   2   0   0   2   2   0   2   2   2   0   2   0   2   0   2   0   2   0   2   0   2   2   0   2   0   0   0   0   0   0   2   0   0   2   0   2   2   2   2   0   2   0   2   0   2   2   0   2   2   2   0   2   2   2   0   2   2   0   0   0   2   2   2   2   2   0   0   0   2   0   0   2   0   2   2   0   0   0   2   2   2   2   0   2   0   2   2   2   0
 MK-3-3                 2   2   0   2   2   0   0   0   0   0   0   0   0   2   0   2   0   2   0   2   0   0   0   2   0   0   0   2   0   2   2   2   0   0   0   0   0   2   2   2   0   2   2   2   2   0   0   0   0   0   2   2   2   2   0   0   0   0   2   0   0   0   2   0   0   0   0   2   0   0   0   2   2   0   2   0   2   0   2   0   2   2   2   0   0   2   0   2   0   2   0   0   0   2   0   0   2   0   2   2   2   0   2   0   2   0   0   0   0   0   0   2   0   0   2   2   0   2   2   2   0   2   2   2   0   2   0   2   0   2   0   2   2   0   0   0   0   0   0   0   0   2   2   0   2   0   2   2   2   2   0   0   0   2   0   2   2   0   2   2   2   0   2   2   0   0   2   2   0   0   0   2   2   2   2   2   0   0   0   2   0   0   2   0   0   2   0   0   0   2   2   2   2   0   2   0   2   2   2   0
 MK-3-4                 2   2   0   0   2   0   0   0   0   0   0   2   0   0   2   0   0   2   0   2   0   0   2   2   0   0   0   2   0   2   2   2   0   0   0   0   0   2   0   2   0   2   2   2   2   0   0   0   0   0   2   2   2   2   0   0   0   0   2   0   0   0   2   0   0   0   0   2   0   0   0   2   2   0   2   0   2   0   2   0   2   2   0   0   0   2   0   2   0   2   0   0   0   2   0   0   2   0   2   2   0   0   2   0   2   0   0   0   0   0   0   2   0   0   2   0   0   2   0   2   0   2   2   2   0   2   0   2   0   2   0   2   2   0   2   0   0   0   0   0   0   2   2   0   2   0   2   2   2   2   0   0   0   0   0   2   2   0   0   2   2   0   2   2   0   0   2   2   0   2   0   2   2   2   2   2   2   0   0   2   0   0   2   0   0   2   0   0   0   2   2   2   2   0   2   0   0   2   2   0
 MK-3-5                 2   2   0   0   2   0   0   0   0   0   0   0   0   0   2   0   0   2   0   2   0   0   2   2   0   2   0   2   2   2   2   2   0   0   0   0   0   0   0   2   0   2   2   2   2   2   0   0   2   0   2   0   2   2   0   0   0   0   2   0   0   0   2   0   0   2   0   2   0   0   0   2   2   0   2   0   2   0   2   0   2   2   0   2   0   2   0   2   0   2   0   0   0   2   0   0   2   0   2   2   0   0   2   2   2   0   0   2   0   0   0   2   0   0   2   0   0   2   0   2   2   2   2   2   0   2   0   2   0   2   2   2   0   0   2   0   0   0   2   0   0   2   0   0   2   0   0   2   2   2   0   0   2   0   2   2   2   0   0   0   2   0   2   2   0   0   0   2   0   0   0   2   0   2   2   2   2   0   0   2   0   0   2   0   0   2   0   0   0   2   2   2   2   0   2   2   0   2   2   0
 MK-3-6                 2   2   0   0   2   2   0   0   0   2   0   0   0   0   2   2   0   2   0   2   0   0   2   2   0   0   0   2   2   2   2   2   0   0   0   0   0   0   0   0   0   2   0   2   2   2   0   0   2   0   2   0   2   2   0   2   0   0   0   2   0   0   2   0   0   2   2   2   0   0   0   2   2   0   2   0   2   0   2   2   2   2   0   2   0   2   0   0   0   2   0   0   2   0   0   0   2   0   2   2   0   2   2   2   2   0   0   2   0   2   0   2   0   0   2   0   0   2   0   2   2   2   2   2   2   2   2   2   0   2   2   2   0   0   2   0   0   0   2   2   0   2   0   0   2   0   0   0   2   2   0   0   0   0   2   2   2   0   2   0   2   0   2   0   0   2   2   2   0   0   0   2   0   2   2   2   2   2   0   2   0   0   2   0   0   2   0   0   0   2   2   2   2   0   2   2   0   2   2   0
 MK-3-7                 2   2   0   0   2   2   0   2   0   2   0   0   0   0   2   2   0   2   0   2   0   0   2   2   0   0   2   2   2   2   2   2   0   2   0   0   0   2   2   0   0   2   0   2   2   2   0   0   2   0   2   0   2   2   0   2   0   0   0   2   0   0   2   0   0   2   2   0   0   0   0   2   2   0   2   0   2   0   2   0   2   2   0   2   0   2   0   0   0   2   0   2   2   0   0   0   2   0   2   2   2   2   2   2   2   0   0   2   2   2   2   2   0   0   2   0   0   0   2   2   2   2   2   2   2   2   2   2   0   2   2   2   0   0   2   0   0   0   2   2   0   2   0   0   2   0   0   0   2   2   0   0   0   0   2   2   2   0   2   0   2   0   2   0   0   2   2   2   2   0   0   2   0   0   2   2   2   2   0   0   0   0   2   0   0   0   0   0   2   2   2   2   0   0   2   2   0   2   2   0
 MK-3-8                 2   2   0   0   2   2   0   2   0   2   0   2   0   0   2   2   0   2   0   2   0   0   0   2   0   0   2   2   2   2   2   2   0   2   0   0   0   2   2   0   0   0   0   2   2   2   0   0   2   2   2   0   2   2   0   2   0   0   0   2   0   0   2   0   0   2   2   0   0   0   0   0   2   0   2   0   2   0   2   0   2   2   0   2   0   2   0   0   0   2   0   2   2   0   0   0   2   0   2   2   2   2   2   2   2   0   0   0   2   2   2   0   0   0   2   0   0   0   0   2   2   2   2   2   2   2   2   2   0   2   2   2   0   0   2   0   0   0   2   2   0   2   0   0   2   0   0   0   2   2   0   0   0   0   0   0   2   0   2   0   2   0   2   0   0   2   2   0   2   2   2   2   0   0   2   2   2   2   0   0   0   0   2   0   0   0   0   0   2   2   2   2   0   0   2   2   0   2   2   0
 MK-3-9                 2   2   0   0   0   2   0   0   0   0   0   2   0   0   2   2   0   2   0   2   0   0   0   2   0   0   2   2   2   2   2   2   0   2   0   0   0   2   2   0   0   0   0   2   2   2   0   0   2   2   2   0   2   2   0   2   0   2   0   2   0   0   2   0   0   2   2   0   0   0   0   0   2   0   0   0   2   0   2   2   2   2   0   2   2   2   0   0   0   0   0   0   2   0   0   0   2   0   2   2   2   2   2   2   2   0   0   0   2   2   2   0   0   0   2   0   0   2   0   2   2   2   2   2   2   2   2   2   0   2   2   2   0   0   2   0   0   0   2   2   0   2   0   0   2   0   0   0   2   2   0   0   0   2   2   2   2   0   2   0   2   0   2   0   0   2   0   0   2   2   2   2   0   0   2   2   0   2   0   0   0   0   2   0   0   0   0   0   0   0   2   2   0   0   2   2   0   2   2   0
 MK-3-10                2   2   0   0   0   2   0   0   0   0   0   2   0   0   2   0   0   2   0   2   0   0   0   2   0   0   2   2   2   2   2   2   0   2   0   0   0   0   0   0   0   0   0   2   2   2   0   0   2   2   2   0   2   2   0   2   0   0   0   2   0   0   2   0   0   0   2   0   0   0   0   0   2   0   0   0   2   0   2   2   2   2   0   2   2   2   0   0   0   0   0   0   2   0   0   0   2   2   2   2   2   2   2   2   2   0   0   2   2   2   2   0   2   0   2   0   0   2   0   2   2   2   2   2   2   2   2   2   0   2   2   2   0   0   2   0   0   0   2   2   0   2   0   0   2   0   0   0   2   2   0   0   0   2   2   0   2   0   2   0   2   0   2   0   2   2   0   0   2   2   0   0   0   0   2   0   0   2   0   0   0   0   2   2   0   0   0   0   2   0   2   2   0   0   2   0   0   2   2   0
 MK-3-11                2   2   0   0   0   2   0   0   0   0   0   2   0   0   2   0   0   2   0   2   0   0   2   2   0   0   2   2   2   2   2   2   0   2   0   0   0   0   0   0   0   0   0   2   2   2   0   0   2   2   2   2   2   0   0   2   2   0   0   2   0   0   2   0   0   0   2   0   0   2   0   0   2   0   0   0   2   0   2   0   2   2   0   2   2   2   0   0   0   0   0   0   2   0   0   0   2   2   2   2   2   2   2   0   2   0   0   0   2   2   2   0   2   0   2   0   0   2   2   2   2   2   2   2   2   2   2   2   0   2   2   2   0   0   2   0   0   0   2   2   0   2   0   2   2   0   0   0   2   2   0   0   0   2   2   0   0   0   2   0   2   0   2   0   2   2   0   0   2   2   0   0   0   0   2   0   0   2   0   0   0   0   2   2   0   0   0   0   2   0   2   2   0   0   2   0   0   2   0   0
 MK-3-12                2   2   0   0   0   2   0   0   0   0   0   2   0   0   2   0   0   2   0   2   0   0   2   2   0   0   2   2   2   2   2   2   0   2   0   0   0   0   0   2   0   0   0   2   2   2   0   0   2   2   2   2   2   0   0   0   2   0   0   2   0   0   2   0   0   0   2   0   0   2   0   0   2   0   0   0   0   0   2   2   2   2   0   2   2   2   0   0   0   0   0   0   2   2   0   0   2   2   2   2   2   2   2   0   2   0   0   0   2   2   2   0   2   0   2   0   0   2   2   0   2   2   2   2   2   2   2   2   0   2   2   2   0   0   2   0   0   0   2   2   0   2   0   2   2   0   0   0   2   2   0   0   0   2   2   0   0   0   2   0   2   0   0   0   2   2   0   0   2   0   0   0   0   0   2   2   0   2   0   0   0   0   2   2   0   2   0   0   2   0   2   2   0   2   2   0   0   2   2   0
 MK-3-13                2   2   0   2   0   2   0   0   0   0   0   2   0   0   2   0   0   0   0   2   0   0   2   2   0   0   2   2   2   2   2   2   0   2   0   0   0   0   0   2   0   2   0   2   2   0   0   0   2   2   2   2   2   0   0   2   2   2   0   2   0   0   2   0   2   0   2   0   0   2   0   0   2   0   0   0   0   0   2   2   2   2   0   2   0   2   0   0   0   0   0   0   2   0   0   2   2   2   2   2   2   2   2   0   0   0   0   0   2   2   2   0   0   0   2   0   0   2   2   0   2   0   2   2   0   2   2   2   0   2   2   2   0   0   2   2   0   0   0   2   0   2   2   2   2   0   2   0   2   2   0   0   0   0   0   0   0   0   2   0   2   0   0   0   2   0   0   2   2   0   0   0   0   0   2   2   0   2   2   0   0   0   2   2   0   2   0   0   2   2   2   2   2   2   2   0   0   2   2   0
 MK-3-14                2   2   0   2   0   2   0   0   0   0   0   2   0   0   0   0   0   0   0   0   0   0   2   2   2   0   2   2   2   2   2   2   0   2   0   0   0   0   0   2   2   2   0   2   2   0   0   0   2   2   2   2   2   0   0   2   2   2   0   0   2   0   2   0   2   2   2   2   0   2   0   0   0   2   0   0   2   0   2   2   2   2   0   0   0   2   0   2   0   0   0   0   2   2   0   2   2   2   2   2   2   2   2   0   0   0   0   0   0   2   2   0   0   0   2   0   0   2   2   0   2   0   2   2   0   2   2   2   0   2   0   2   2   0   2   2   0   0   0   2   0   2   0   2   0   0   2   0   2   2   0   0   0   0   0   0   0   0   2   2   2   0   0   0   2   0   0   2   2   2   0   0   0   0   2   2   0   0   2   0   0   2   2   2   0   0   2   0   2   2   2   2   2   2   2   0   0   2   2   0
 MK-3-15                2   2   0   2   0   2   0   0   0   0   0   2   0   0   0   0   0   0   0   0   0   0   2   2   0   0   2   2   2   2   2   2   0   2   2   0   0   0   2   2   2   2   0   2   2   0   0   0   2   0   2   2   2   0   0   0   2   2   2   2   0   0   2   0   0   2   2   2   0   2   0   0   0   2   0   2   2   0   2   2   2   2   0   0   0   2   0   2   0   0   0   0   2   2   0   2   2   2   0   2   2   2   2   0   0   0   0   0   2   2   2   0   0   0   2   0   0   2   2   0   2   0   2   2   0   2   0   2   0   2   0   2   2   0   2   2   2   0   0   2   2   2   0   2   0   0   2   0   2   2   2   0   0   2   0   0   0   2   2   2   2   0   0   2   2   0   0   2   2   2   0   0   0   0   2   2   0   0   2   0   0   2   2   2   0   0   0   0   0   2   2   2   2   2   2   0   0   2   2   0
 MK-3-16                2   2   0   2   0   2   0   2   0   0   0   2   2   0   0   2   0   0   0   0   0   0   0   2   0   0   0   2   2   2   0   2   0   2   2   0   0   0   2   2   2   2   0   0   2   0   0   0   2   0   2   2   2   0   0   0   2   2   2   2   0   0   2   0   0   2   2   0   0   2   0   0   0   2   0   0   2   2   2   2   2   2   0   0   0   2   0   2   0   2   0   0   2   2   0   2   0   2   0   2   2   2   2   0   0   0   0   0   0   2   2   0   0   0   2   0   0   2   2   0   0   0   2   0   0   0   0   2   0   2   0   2   2   2   2   2   2   0   0   2   0   0   0   2   0   0   2   0   2   2   2   0   0   2   0   2   0   0   2   2   2   0   0   0   2   0   0   2   2   2   0   0   0   0   2   2   0   0   2   0   0   2   2   0   0   0   0   0   0   2   2   2   2   2   2   2   0   2   2   0
 MK-4-1                 2   0   2   0   0   2   2   0   2   2   0   0   2   2   2   0   0   0   0   0   2   0   2   2   2   0   0   2   0   2   2   2   0   2   2   2   0   2   0   0   2   2   2   0   2   0   2   2   2   0   0   0   0   0   0   0   2   0   2   2   0   2   0   0   2   2   0   0   0   0   0   0   0   0   0   0   0   0   0   2   0   2   2   0   0   0   0   0   2   2   0   0   0   2   0   0   2   2   0   0   2   2   2   2   0   2   0   2   2   2   2   2   0   2   2   0   0   2   0   0   2   0   2   0   2   0   0   0   0   0   0   0   2   2   2   2   0   2   2   0   2   0   0   2   0   2   0   2   0   0   2   2   0   2   0   0   2   2   0   0   0   0   2   0   2   2   2   0   0   0   2   0   0   0   2   0   0   0   2   2   0   0   2   2   0   2   0   0   0   0   0   2   2   2   0   2   2   2   0   0
 MK-4-2                 2   0   2   0   0   2   2   0   2   2   0   0   2   2   2   0   0   0   0   0   0   0   2   2   2   0   0   2   0   2   2   2   0   2   2   2   0   2   0   0   2   2   2   0   2   0   2   2   2   0   0   0   0   0   0   0   2   0   2   2   0   2   0   0   2   2   0   2   0   0   0   0   0   0   0   0   0   0   0   2   0   2   2   2   0   0   0   0   2   2   0   0   0   2   0   0   2   2   0   2   2   2   2   2   0   2   0   0   2   2   2   2   0   0   2   0   0   2   0   0   2   0   2   0   2   0   0   0   0   2   0   0   2   2   2   2   0   2   2   0   0   0   0   2   2   2   0   2   0   0   2   2   0   0   0   0   2   2   0   0   0   0   2   0   2   2   2   0   0   0   2   0   0   0   2   0   0   0   2   2   0   0   2   2   0   2   0   0   0   0   0   2   2   2   0   2   0   2   0   0
 MK-4-3                 2   0   2   0   0   2   2   0   2   2   0   2   2   0   2   0   0   0   0   0   0   0   0   2   2   0   0   2   0   2   2   2   0   2   2   2   0   2   0   0   2   2   2   0   2   2   2   2   0   2   0   0   0   0   0   0   2   0   2   2   0   0   0   0   2   2   2   2   0   0   0   0   0   0   2   0   0   0   0   2   0   2   2   2   0   0   0   0   2   2   0   0   0   2   0   0   2   2   0   2   2   0   2   2   0   2   0   0   2   2   2   0   0   0   2   0   0   2   2   0   2   0   2   0   2   0   0   0   0   2   0   0   2   2   2   2   0   2   2   0   0   0   0   2   2   2   0   2   0   0   2   2   0   0   0   2   2   2   0   0   0   0   2   0   2   2   2   0   0   0   2   0   2   0   2   0   0   0   2   2   0   0   2   2   0   0   2   0   0   0   0   2   2   2   0   2   0   2   0   0
 MK-4-4                 2   0   2   0   0   2   2   0   2   2   0   2   2   0   2   0   0   0   0   0   0   0   2   2   2   0   2   2   0   2   2   2   0   2   2   2   0   2   0   0   2   0   2   0   2   2   2   2   0   2   0   0   2   0   0   0   2   2   2   2   2   0   0   0   2   2   2   2   0   0   0   0   0   2   2   0   0   0   0   2   0   2   2   2   0   0   0   0   2   2   0   0   0   2   0   0   2   0   0   2   2   0   2   0   0   2   0   2   2   2   2   0   0   0   2   0   0   2   2   0   2   0   2   0   2   0   0   0   0   2   0   0   2   2   2   2   0   2   0   2   0   0   0   2   2   0   0   2   0   0   2   2   0   0   0   2   2   2   0   0   0   0   2   0   2   2   2   0   0   0   2   0   2   2   2   0   0   0   2   2   0   0   0   2   0   0   2   0   0   0   0   2   2   2   0   2   0   2   0   0
 MK-4-5                 0   2   2   2   0   2   2   0   0   2   0   2   2   0   2   2   0   2   0   0   0   2   2   2   2   0   2   2   0   2   2   2   2   0   2   2   0   2   0   0   2   0   0   0   0   2   2   2   0   0   0   2   2   0   0   0   0   2   2   2   2   0   0   0   2   2   2   2   0   0   0   0   0   2   2   0   0   0   0   2   0   2   0   2   0   0   0   0   2   2   0   0   0   0   0   0   2   2   0   2   2   0   2   0   2   2   0   2   0   2   2   0   0   0   2   0   0   2   2   0   0   0   2   0   2   2   0   0   0   2   0   0   2   2   2   0   0   0   2   2   0   0   0   2   2   0   0   2   0   2   2   2   0   2   0   0   2   2   0   0   0   0   2   2   2   2   2   0   0   0   2   0   2   2   2   0   0   0   2   2   0   0   0   2   0   0   2   0   0   0   0   2   2   2   0   2   0   2   0   0
 MK-4-6                 0   2   2   2   0   0   2   0   0   2   0   2   2   0   2   2   0   0   0   0   0   2   2   0   2   0   2   0   0   2   2   2   2   0   2   2   0   2   0   0   2   0   0   0   0   2   2   2   0   0   2   2   2   0   0   0   0   2   2   2   2   0   0   0   2   2   2   2   0   0   0   0   0   2   2   0   0   0   0   2   0   2   0   2   0   0   0   0   2   2   2   0   0   0   0   0   2   2   2   2   2   0   2   0   2   2   0   2   2   2   2   0   0   0   2   0   0   2   2   0   0   0   2   0   2   2   0   0   0   2   0   0   2   2   2   0   0   0   2   2   0   0   0   2   0   0   0   2   0   2   2   2   0   2   0   0   2   2   0   0   0   0   2   2   2   2   2   0   0   0   2   0   2   2   2   0   0   0   2   2   0   0   0   2   0   0   2   0   0   0   0   2   2   2   0   2   0   2   0   0
 MK-4-7                 0   2   2   2   0   0   2   0   0   2   0   2   2   2   2   2   0   0   0   0   0   2   2   2   2   0   2   0   0   2   2   2   2   0   2   2   0   2   0   0   2   0   0   0   0   2   2   2   0   0   2   2   2   2   0   0   0   0   2   2   2   0   0   0   2   2   2   2   0   0   0   0   0   2   2   0   0   0   0   2   0   2   0   2   0   2   0   0   2   2   2   0   0   0   0   0   2   2   2   2   2   0   2   0   2   2   0   2   2   2   2   0   0   0   2   2   0   2   2   0   0   0   2   0   2   2   0   0   2   2   0   0   0   2   2   0   0   2   0   2   0   0   0   2   0   0   0   2   0   2   2   2   0   2   0   0   2   2   0   0   0   0   2   0   2   2   2   0   0   0   2   0   2   2   2   2   0   0   2   2   0   0   0   2   0   0   2   0   0   0   0   2   2   0   0   2   0   2   0   0
 MK-4-8                 0   2   2   2   0   0   2   0   0   0   0   2   2   0   0   2   0   0   0   0   0   2   2   0   2   0   2   0   0   0   2   2   2   0   2   2   0   2   0   0   2   0   0   0   0   2   2   2   0   0   2   2   2   2   0   0   0   0   2   2   2   0   0   0   2   2   0   2   0   2   0   2   0   0   2   0   0   0   0   2   0   2   0   2   0   0   0   0   2   2   2   0   0   0   0   2   2   2   2   0   2   0   2   0   2   2   0   2   2   2   2   0   0   0   2   2   0   2   2   0   0   0   2   0   2   2   0   2   2   2   0   0   0   2   2   0   0   2   0   2   0   0   0   0   0   0   0   2   0   2   2   2   0   2   0   0   2   2   0   0   0   0   2   0   2   2   2   0   0   0   0   0   2   2   2   2   0   0   2   2   0   0   0   2   0   0   2   2   0   0   0   2   2   0   0   2   0   0   0   0
 MK-4-9                 0   2   2   2   0   0   2   0   0   0   0   2   2   0   0   0   0   0   0   0   0   2   2   0   2   0   2   0   0   0   2   2   2   0   2   0   0   2   0   0   2   0   0   0   0   2   2   2   0   0   2   2   0   2   0   0   2   0   2   2   2   0   0   0   2   2   0   2   0   2   0   2   0   0   2   0   0   0   0   2   0   2   0   2   0   0   0   0   2   2   2   0   0   0   0   2   2   2   2   0   2   0   2   0   2   2   0   2   2   2   2   0   0   2   2   2   0   2   2   2   0   0   2   0   2   2   0   2   2   2   0   0   0   2   2   0   0   2   2   2   0   0   0   0   0   0   0   0   0   2   2   2   0   0   0   0   0   2   0   0   0   0   2   0   2   2   2   0   0   0   0   0   2   2   2   0   0   0   2   2   0   2   2   2   0   0   2   2   2   0   0   2   2   0   0   2   0   0   0   0
 MK-4-10                0   2   2   2   2   0   2   2   0   0   0   2   2   0   0   0   0   0   0   0   0   2   2   0   0   0   2   0   0   2   2   2   2   0   0   2   0   2   0   0   0   0   2   0   0   2   2   2   0   0   2   2   0   2   0   0   2   0   2   2   2   0   0   0   2   2   0   0   2   2   0   2   0   2   2   2   0   2   0   2   0   0   0   2   0   2   0   0   2   2   2   0   0   0   0   2   2   2   2   0   2   0   2   0   0   2   0   2   0   2   2   0   0   2   0   2   0   2   2   2   0   0   2   0   2   2   0   2   2   2   0   0   0   2   2   0   0   2   2   2   0   0   0   0   0   0   0   0   0   2   2   2   0   0   0   0   0   2   0   0   0   0   0   0   2   0   2   0   0   0   0   0   2   2   2   0   0   0   2   2   0   2   2   2   0   0   2   2   2   0   0   2   2   0   0   2   0   0   0   0
 MK-4-11                0   2   2   2   2   0   2   0   0   0   0   2   2   0   0   0   0   2   0   0   0   2   2   0   0   0   2   0   0   2   2   2   2   0   0   2   0   2   0   0   0   0   2   0   0   2   2   0   0   0   2   2   0   2   0   0   2   0   2   2   2   0   0   0   0   2   0   0   2   2   0   2   0   2   2   2   0   2   0   2   0   0   0   2   0   2   0   0   2   2   2   0   2   0   0   2   2   2   2   0   2   0   2   0   0   2   0   0   0   2   2   0   0   2   0   0   0   2   2   2   0   0   2   0   2   0   0   2   2   2   2   0   0   2   2   0   0   0   2   2   0   0   2   0   0   0   2   2   0   2   2   2   0   2   0   0   0   0   0   0   0   0   0   0   2   0   2   0   0   0   0   0   2   2   2   0   0   0   2   2   0   2   2   2   0   0   2   2   2   0   0   2   2   0   0   2   0   0   0   0
 MK-4-12                2   2   2   2   2   0   2   0   0   2   0   2   2   2   0   0   0   2   0   0   0   2   2   0   0   0   2   0   0   2   2   2   2   0   0   2   0   2   0   2   0   0   2   0   0   2   0   0   0   0   2   2   0   2   0   0   2   0   2   2   2   0   0   2   0   0   0   0   2   2   0   2   0   2   2   2   0   2   0   2   0   0   0   2   0   2   0   2   2   2   2   0   2   0   0   2   2   2   2   0   2   0   0   0   0   0   2   0   0   2   2   0   0   2   0   0   0   0   2   2   0   0   2   0   2   0   0   2   2   2   2   0   0   2   2   0   0   0   2   2   0   0   2   0   0   0   2   2   0   2   0   2   0   2   0   2   0   0   0   0   0   0   0   0   2   0   2   0   2   2   2   2   2   2   2   0   0   0   2   2   0   2   2   2   0   0   2   2   2   0   0   0   2   0   0   2   0   0   2   0
 MK-4-13                2   2   0   2   2   0   2   0   0   0   0   2   2   2   0   0   0   2   0   0   0   2   2   0   0   0   2   0   0   2   2   2   2   0   0   2   0   2   0   2   0   0   2   0   0   2   0   0   0   0   2   2   0   2   0   0   2   0   2   2   2   0   0   2   0   0   0   0   2   2   0   2   0   2   0   0   0   2   0   0   0   0   0   2   0   2   0   2   2   2   2   0   2   0   0   2   2   2   2   0   2   0   0   0   0   0   2   0   0   2   2   0   0   2   2   0   0   0   2   2   0   0   2   2   2   0   0   2   2   2   2   0   0   0   2   0   0   0   2   2   0   0   2   0   0   0   2   2   0   2   0   0   0   2   0   2   0   0   0   0   0   0   0   0   2   0   2   0   2   2   2   2   2   2   2   0   0   0   2   2   0   2   2   2   0   0   2   2   2   0   0   0   2   0   0   2   0   0   2   0
 MK-4-14                2   2   0   2   2   0   2   0   0   2   0   2   2   2   0   0   0   2   0   0   0   2   2   0   0   0   0   0   0   0   2   2   2   0   0   0   0   2   0   2   2   0   2   0   0   2   0   0   0   2   0   2   0   2   0   0   2   0   2   2   2   2   0   2   0   0   0   0   2   0   0   2   0   2   0   0   0   2   2   0   0   0   2   2   0   2   0   2   2   2   2   0   2   0   0   2   2   2   2   0   2   0   0   0   0   0   2   0   0   2   2   2   0   2   2   0   0   0   2   2   0   0   2   0   2   0   0   2   2   2   2   2   0   0   2   0   0   0   2   2   0   0   2   0   0   0   2   2   0   2   0   0   0   2   0   2   0   0   2   2   0   0   2   0   0   0   2   0   2   2   0   2   0   2   2   0   0   2   2   2   0   2   2   2   0   0   2   2   2   0   0   0   2   0   0   2   2   0   2   0
 MK-4-15                2   2   0   2   2   0   2   0   0   0   2   2   0   2   0   0   0   2   0   0   0   2   2   0   2   0   0   0   0   0   0   2   2   0   0   0   2   2   0   2   2   0   2   0   0   2   0   0   0   2   0   2   0   2   2   0   2   0   2   2   2   2   0   2   0   0   0   0   2   2   0   2   0   2   2   0   0   2   2   0   2   0   2   2   2   2   0   2   2   2   2   2   2   0   0   0   2   2   2   0   2   0   0   0   0   0   2   0   0   2   0   2   0   2   2   0   0   0   2   2   0   0   2   2   2   0   0   0   2   2   2   2   0   0   2   0   0   0   2   2   0   0   2   0   0   0   2   2   0   2   0   2   0   2   2   2   0   0   2   2   0   0   2   0   0   0   0   0   2   0   0   2   0   2   2   0   0   2   0   2   0   2   2   2   0   0   2   2   2   2   0   0   2   0   0   2   2   0   2   0
 MK-4-16                2   2   0   2   2   0   2   0   0   0   2   2   0   2   0   2   0   2   0   0   0   2   2   0   2   0   0   0   0   0   0   2   2   0   0   0   2   2   0   0   2   0   0   0   0   2   0   0   0   2   2   2   0   2   2   0   0   0   2   2   2   0   2   2   0   0   0   0   2   2   2   2   0   2   2   2   0   2   2   0   2   0   2   2   2   2   0   0   2   2   2   2   2   0   0   0   2   0   2   0   2   0   0   0   0   0   2   0   0   2   0   2   0   2   2   0   0   0   2   0   0   0   2   2   2   0   0   0   2   2   2   2   0   0   2   0   0   0   2   2   0   0   2   0   0   2   2   2   0   2   0   2   0   2   2   2   0   0   2   2   0   0   2   0   0   0   2   0   2   0   0   2   0   2   0   0   2   2   0   2   0   2   2   2   0   0   2   2   2   2   0   0   2   0   0   2   2   0   2   0
 MK-5-1                 0   0   0   0   2   0   2   2   2   0   2   0   2   0   0   0   2   2   2   0   2   2   0   2   0   0   0   2   2   2   0   2   2   2   0   2   0   2   0   2   0   0   0   2   0   0   2   2   0   2   0   0   2   2   2   0   0   0   0   2   2   0   0   2   2   0   2   0   0   0   0   2   2   0   0   2   0   0   2   0   2   2   2   2   0   0   2   2   0   0   2   0   2   2   0   0   0   2   2   0   0   0   2   0   2   0   2   0   0   2   2   2   2   2   0   0   2   0   2   2   0   0   2   2   2   2   0   0   0   2   2   2   2   0   2   0   0   2   0   2   0   2   0   0   0   0   2   0   0   0   0   0   0   2   2   2   0   2   2   2   2   0   2   0   0   0   2   2   0   0   2   0   2   0   2   0   0   0   2   0   0   2   2   0   0   0   2   0   0   0   2   0   0   0   2   2   2   2   2   0
 MK-5-2                 0   0   0   0   0   0   2   2   2   0   2   0   2   0   0   2   2   2   2   0   0   2   0   2   0   0   0   2   2   2   0   2   2   2   0   2   0   2   0   2   0   0   0   2   0   0   2   2   0   2   0   0   2   2   2   0   0   0   0   2   2   0   0   2   2   0   2   0   0   0   0   2   2   0   0   2   0   0   2   0   2   2   2   2   0   0   2   2   0   0   2   0   2   2   0   0   0   2   2   0   0   0   2   0   2   0   2   2   0   2   2   2   2   2   0   2   0   0   2   2   0   0   2   0   0   2   2   0   0   2   2   2   2   2   2   0   0   2   0   2   2   2   0   0   0   0   2   0   0   0   0   0   0   2   2   2   0   2   2   2   2   0   2   0   0   0   2   2   0   0   0   2   0   0   2   0   0   0   2   0   0   2   0   0   0   0   2   0   0   0   2   0   0   0   2   2   0   2   0   0
 MK-5-3                 0   0   0   0   0   0   2   2   2   0   2   0   0   0   0   2   2   2   2   0   0   2   0   2   0   0   0   2   2   2   0   2   2   2   0   2   0   2   0   2   0   0   0   2   0   0   2   2   0   2   0   0   2   2   2   0   0   0   0   2   2   0   2   2   2   0   0   2   0   0   0   0   2   0   0   2   0   0   2   0   2   2   2   2   0   0   2   2   0   0   2   0   0   2   2   0   0   2   2   0   0   0   2   0   2   0   2   2   0   2   2   2   2   2   0   2   0   0   2   2   0   0   2   0   2   2   2   0   0   2   0   2   2   2   2   0   0   2   2   2   2   2   2   0   0   0   2   0   0   0   0   0   0   2   2   2   0   2   2   2   2   0   2   0   0   0   0   2   0   0   0   2   0   0   0   0   0   0   2   2   0   2   0   2   2   0   2   0   0   0   2   0   0   0   2   2   0   0   2   0
 MK-5-4                 0   0   0   0   0   2   2   2   2   0   2   0   0   0   0   2   2   2   2   0   0   2   0   2   0   0   2   2   2   2   0   2   2   2   0   2   0   2   0   2   0   2   0   2   0   0   2   2   0   2   0   2   2   2   2   0   0   0   0   2   2   2   2   2   2   0   2   2   0   0   0   0   2   0   0   2   0   0   0   0   0   2   2   0   0   0   2   2   0   0   0   0   0   2   0   0   0   2   2   0   0   0   2   0   2   0   2   2   0   2   2   2   2   2   0   2   0   0   2   2   0   0   2   0   2   2   2   0   2   2   2   2   2   2   2   2   0   2   2   2   2   2   2   0   0   0   2   0   0   0   0   0   0   2   2   2   0   2   2   2   2   0   2   0   0   0   0   2   0   0   0   2   2   0   0   0   0   0   2   2   0   2   0   2   2   0   0   2   0   0   0   0   0   0   2   2   0   2   2   0
 MK-5-5                 0   0   0   0   0   2   2   2   2   0   2   0   0   0   0   0   2   2   2   0   0   2   0   2   0   0   2   2   0   2   0   2   2   2   0   0   0   2   0   2   0   2   0   2   0   0   2   2   0   2   0   2   2   2   2   0   0   2   0   2   2   2   2   2   2   0   2   2   0   0   0   0   2   0   0   2   0   0   0   0   0   2   0   2   0   0   2   2   0   2   0   0   0   0   2   0   0   2   0   0   0   0   2   0   2   0   2   2   0   2   2   2   2   2   0   2   0   0   2   2   0   0   2   0   2   2   2   0   2   2   2   2   0   2   2   2   0   2   0   2   2   2   2   0   0   0   2   0   0   2   0   0   0   2   2   2   0   2   2   2   2   0   2   2   0   0   0   2   0   0   0   2   2   0   0   0   0   0   2   2   0   0   2   2   2   0   0   2   2   0   0   0   0   2   2   2   0   2   2   0
 MK-5-6                 0   0   0   0   0   2   2   2   2   0   2   0   0   0   0   0   2   2   2   0   0   2   0   2   0   0   2   2   0   2   0   2   2   2   0   0   0   2   0   2   0   2   0   2   0   0   2   0   0   2   0   2   2   2   2   0   0   2   0   2   0   2   2   0   0   0   2   2   2   0   0   0   2   0   0   2   0   0   0   0   0   2   0   2   0   0   2   0   2   2   0   2   0   0   2   0   2   2   0   0   0   0   0   0   2   0   2   2   0   2   2   2   2   2   2   2   0   0   2   0   0   0   2   0   2   2   0   0   2   2   2   2   0   2   2   2   0   2   0   2   2   2   2   0   0   0   2   0   0   2   2   0   0   2   2   2   0   2   2   2   2   0   2   2   0   0   0   2   0   0   0   2   2   0   0   0   0   0   2   2   0   2   2   2   2   0   0   2   2   0   0   0   0   2   2   2   0   2   2   0
 MK-5-7                 0   0   0   2   0   2   2   2   0   0   2   0   0   0   0   0   2   2   2   0   0   2   0   2   0   0   0   2   0   2   0   2   2   2   0   0   0   2   0   0   0   2   0   2   2   0   2   0   0   2   0   2   2   2   2   0   0   2   0   2   0   2   2   0   0   0   2   2   2   0   0   0   2   0   2   2   0   0   0   0   0   0   0   2   0   0   2   0   2   2   0   2   0   0   2   2   2   2   0   0   0   0   0   0   2   2   2   2   0   2   2   2   2   2   2   2   0   0   2   0   0   0   2   0   2   2   0   0   2   2   2   2   0   2   2   2   0   0   0   2   2   2   2   2   0   0   2   0   0   2   2   0   0   2   2   2   0   2   2   2   2   0   2   0   0   0   0   2   0   0   0   2   2   0   0   0   2   0   2   2   0   2   2   2   2   0   0   0   2   0   0   0   0   2   2   2   0   2   2   0
 MK-5-8                 0   2   0   2   0   2   2   2   0   0   2   0   0   0   0   0   2   2   2   2   0   2   0   2   0   0   0   0   0   2   0   2   2   2   0   0   0   2   0   0   0   0   0   2   2   0   2   2   0   2   0   2   2   2   2   0   0   2   0   2   0   2   2   0   0   0   2   2   2   0   0   0   0   0   2   2   0   0   0   0   0   0   0   2   2   0   2   0   2   2   0   2   0   0   2   2   2   2   0   0   0   0   0   2   2   0   2   2   0   2   2   2   2   0   0   2   0   0   2   0   0   0   0   0   2   2   0   0   2   2   2   2   0   2   2   2   0   0   0   2   2   0   2   0   0   0   2   0   0   2   2   0   0   2   2   2   0   2   0   0   2   0   2   0   0   0   0   2   0   0   0   2   2   0   0   0   2   0   2   2   0   0   2   2   2   0   0   0   2   0   0   0   0   2   2   2   0   2   2   0
 MK-5-9                 0   2   0   0   0   2   2   2   0   2   2   0   0   2   0   0   2   2   2   2   0   2   0   2   0   2   0   0   0   2   0   2   2   2   0   0   0   2   0   0   0   0   0   2   2   0   2   2   0   2   0   2   2   2   2   0   0   2   0   2   0   2   0   0   0   0   2   2   2   0   0   0   0   0   2   2   0   0   2   0   0   0   0   2   2   0   2   0   2   2   0   2   0   0   2   2   2   2   0   0   0   0   0   2   2   0   2   2   0   2   2   2   0   0   0   2   0   0   2   0   0   0   0   0   2   2   0   2   2   2   0   2   0   2   2   2   0   0   2   2   2   0   2   0   0   2   2   0   0   2   2   0   0   2   2   2   0   2   0   2   2   0   2   0   0   0   0   2   0   0   0   2   2   2   0   0   2   2   2   2   0   0   2   2   2   0   0   0   2   0   0   0   0   2   0   2   2   2   2   0
 MK-5-10                2   2   0   0   0   2   2   2   0   2   2   0   0   2   0   0   2   2   2   2   0   2   0   2   0   2   0   0   0   2   0   2   2   2   0   0   0   2   0   0   0   0   2   2   2   0   2   2   0   2   0   2   2   2   0   0   0   2   0   0   0   2   0   0   0   2   2   2   2   0   0   0   0   0   2   2   0   0   2   0   0   0   0   2   2   0   0   2   0   2   0   2   2   0   2   2   2   2   0   0   0   2   0   2   2   0   2   2   0   2   2   2   0   0   0   2   0   0   2   0   0   0   0   0   2   2   0   2   2   2   0   2   0   2   2   2   0   0   2   2   2   0   2   0   0   2   2   0   0   2   2   0   0   2   2   2   2   2   0   2   2   0   2   0   0   0   0   2   0   0   0   2   2   0   0   0   2   2   2   2   0   0   2   2   2   0   0   0   2   0   0   0   0   2   0   2   2   0   0   0
 MK-5-11                2   2   0   0   0   2   2   2   0   2   2   0   0   2   0   0   2   2   2   2   0   0   0   2   2   2   0   0   0   2   0   2   0   2   0   2   0   2   0   2   0   0   2   2   2   0   2   2   0   0   0   2   2   2   0   0   2   2   0   0   0   2   2   0   0   2   2   2   2   0   2   0   0   0   2   2   0   0   2   0   0   0   2   2   2   0   0   2   0   2   0   0   2   0   2   2   2   2   0   0   0   0   0   2   2   0   2   2   0   2   2   2   0   2   0   2   0   0   2   0   0   0   0   2   2   2   0   2   0   2   0   2   0   2   2   0   0   0   2   2   2   0   2   0   0   2   2   0   0   2   2   0   0   0   2   2   2   2   0   2   2   0   2   0   0   0   0   2   0   0   0   2   2   0   0   0   2   2   2   2   0   0   2   2   2   0   0   0   2   0   0   0   0   2   0   2   2   0   0   0
 MK-5-12                2   2   0   0   2   2   2   2   0   2   2   0   0   2   0   0   2   2   2   2   0   0   0   2   2   2   0   2   0   2   0   2   0   2   0   2   0   2   0   2   0   0   2   2   0   0   2   0   2   0   2   2   2   2   0   0   2   0   0   0   0   2   2   0   2   2   2   2   2   0   2   0   0   0   2   2   0   0   2   0   0   0   2   2   2   0   2   2   0   2   0   0   2   0   2   2   2   2   0   0   0   0   0   0   2   0   2   2   0   2   2   2   0   2   0   2   0   0   2   0   0   0   0   2   2   2   2   2   0   2   0   2   0   2   2   0   0   0   2   2   2   2   2   0   0   2   2   0   0   2   2   0   0   0   2   2   2   2   0   2   2   0   2   0   0   0   0   2   0   0   0   2   2   0   0   0   0   2   0   2   0   0   2   2   2   0   0   0   2   2   0   0   0   2   0   0   2   0   0   0
 MK-5-13                2   2   0   0   2   2   2   2   2   0   2   2   0   0   2   0   2   2   2   2   0   0   2   2   2   2   0   0   0   2   0   2   0   2   0   2   0   2   0   2   0   0   2   2   0   0   2   2   2   0   2   2   0   2   2   2   2   0   0   0   0   2   2   0   2   2   2   2   0   2   2   0   0   0   0   2   0   2   2   0   0   0   2   2   2   0   2   2   0   0   0   0   2   0   2   2   2   2   0   0   0   0   0   0   2   0   2   2   2   2   2   2   0   2   2   2   0   0   0   0   0   0   0   2   2   2   2   2   0   2   0   2   0   2   0   0   0   0   2   2   2   2   2   0   0   2   2   0   0   2   2   0   0   0   2   2   2   0   0   2   2   0   2   0   0   0   0   2   0   0   0   0   2   2   2   0   0   2   0   2   0   0   2   2   2   0   0   0   2   2   0   0   0   2   0   0   2   0   0   0
 MK-5-14                2   2   0   0   2   2   2   2   0   2   2   2   0   0   2   2   2   2   2   2   2   0   2   2   2   2   0   0   0   2   0   2   0   2   0   2   0   2   0   2   0   0   2   2   0   0   2   2   2   0   2   2   0   2   2   0   0   0   0   2   0   0   2   0   2   2   0   2   0   2   2   0   0   0   0   2   0   0   2   0   0   0   2   2   2   0   2   0   2   0   2   0   2   0   2   2   2   2   0   0   0   0   0   0   2   0   2   2   2   2   2   2   0   2   2   2   2   0   0   0   0   0   0   2   2   2   2   0   0   2   0   2   0   2   0   0   0   0   2   0   2   2   2   0   0   2   2   0   0   2   2   2   0   0   2   2   2   0   0   2   2   0   2   0   0   0   0   2   0   2   0   2   2   2   2   0   0   2   0   2   0   0   2   2   2   0   0   0   2   2   0   0   0   2   0   0   2   0   0   2
 MK-5-15                2   2   2   0   2   2   2   2   0   2   2   2   0   0   2   2   2   2   2   0   2   0   2   2   2   2   0   0   0   2   0   2   0   2   0   2   0   2   0   2   0   0   2   2   0   0   2   2   2   0   2   2   0   2   2   0   0   0   0   2   0   2   2   0   2   2   0   2   0   2   2   0   2   0   0   2   0   0   0   0   0   0   2   2   0   0   2   0   2   2   2   0   2   0   2   2   2   2   0   0   0   0   0   0   2   2   2   2   2   2   2   2   0   2   2   2   2   0   0   0   0   0   0   2   0   2   2   0   0   2   0   2   0   2   2   0   0   0   2   0   0   2   2   0   0   2   2   0   0   2   2   0   2   0   2   0   2   0   0   2   2   0   0   0   0   0   2   2   0   2   0   2   2   2   0   0   0   2   0   2   0   0   2   2   2   0   0   0   2   2   0   0   0   2   0   0   2   2   2   2
 MK-5-16                2   0   2   2   2   2   2   0   0   2   2   2   0   0   0   2   2   2   2   0   2   0   2   2   2   2   0   0   0   2   0   0   0   2   0   2   0   2   0   2   0   2   0   2   0   0   2   0   2   0   2   2   0   2   2   0   0   2   0   2   0   2   2   0   2   2   0   2   0   2   2   0   2   2   0   2   0   0   0   0   0   0   2   2   0   0   2   2   2   0   2   0   2   0   2   2   2   0   0   0   0   0   0   0   2   2   2   2   2   2   0   2   0   2   2   2   2   0   0   0   0   0   0   2   0   2   2   0   2   2   0   2   0   2   2   0   0   0   2   2   0   2   0   0   0   2   2   0   0   2   2   0   2   0   2   0   2   0   0   2   2   0   0   0   0   0   2   2   2   2   0   2   2   2   0   0   0   2   0   2   0   0   2   2   2   0   0   0   2   0   0   0   0   2   0   0   2   2   2   2
 MK-6-1                 0   0   0   2   0   2   0   0   0   0   2   2   2   0   0   2   0   0   2   0   0   2   2   2   2   0   2   2   0   2   0   0   2   2   0   2   0   2   2   0   0   0   2   0   2   2   2   0   2   2   0   0   0   2   0   0   2   2   2   2   2   2   2   2   2   0   2   2   2   2   2   2   0   2   2   2   0   0   0   2   0   2   2   2   2   2   2   2   2   2   2   0   2   0   0   0   0   0   2   0   2   0   0   2   0   0   2   0   0   2   0   2   0   0   2   2   2   2   0   0   0   2   0   0   2   0   2   0   0   0   2   0   2   0   2   2   2   0   0   0   0   0   2   0   0   0   2   0   0   0   0   2   0   0   2   0   0   0   2   2   2   2   0   0   0   2   2   2   2   2   2   0   0   2   0   0   0   2   2   0   2   2   0   0   0   2   0   0   0   2   0   2   0   2   2   2   2   0   0   0
 MK-6-2                 0   0   0   2   0   2   0   2   0   0   2   2   2   0   0   0   0   0   2   0   0   2   2   2   2   0   2   0   0   2   0   0   0   2   0   2   0   2   2   0   0   0   2   0   2   2   2   2   2   2   0   0   0   2   0   0   2   2   2   2   2   2   2   2   2   0   2   2   2   2   2   2   0   2   2   2   0   0   0   2   0   2   2   2   2   2   2   2   2   2   2   0   0   0   0   0   0   0   2   0   0   0   0   2   0   0   0   0   0   2   0   2   0   0   2   2   2   2   0   0   0   2   0   0   2   0   0   0   0   0   2   0   2   0   0   2   0   0   0   2   0   0   2   0   0   0   2   0   0   0   2   2   0   0   2   0   0   0   2   2   2   2   0   0   0   2   2   2   2   0   2   0   0   2   0   0   0   0   2   0   2   2   0   0   0   2   0   0   0   2   0   2   0   2   2   2   2   0   0   0
 MK-6-3                 0   0   0   2   0   2   0   2   0   0   2   2   0   0   0   0   0   2   2   0   0   2   2   2   2   2   2   0   0   2   0   0   0   2   0   2   0   0   2   0   0   2   2   0   2   2   0   2   2   2   0   0   0   2   0   0   2   0   0   2   2   2   0   2   2   0   2   2   2   2   2   2   2   2   2   2   0   0   0   2   0   2   2   2   2   2   2   2   2   2   2   0   0   0   0   0   0   0   2   0   0   0   0   2   0   0   0   0   2   2   0   2   0   0   2   2   2   2   0   0   0   2   0   0   2   0   0   0   0   0   0   0   0   0   0   0   0   0   0   2   0   0   2   0   0   0   2   0   2   0   2   2   0   0   2   0   2   0   2   2   2   2   0   0   0   2   2   2   2   0   0   0   0   2   0   0   0   0   2   0   2   2   0   0   2   0   0   0   0   2   0   0   0   2   2   2   2   0   0   2
 MK-6-4                 0   0   0   2   0   2   0   2   0   0   2   2   0   0   0   0   0   2   2   0   0   2   2   2   2   2   2   0   0   2   0   0   0   2   0   2   0   0   2   0   0   2   2   0   0   2   0   2   2   2   0   0   0   2   0   0   2   2   2   2   2   2   0   2   2   0   0   2   2   2   2   2   2   2   2   2   0   0   0   2   0   2   2   0   2   2   2   2   2   2   2   0   0   0   0   0   0   0   2   0   0   0   0   0   0   0   0   0   2   2   0   2   0   0   2   2   2   2   0   0   0   2   0   0   2   0   0   0   0   0   2   0   0   0   0   0   0   0   0   2   0   0   2   0   0   0   2   0   0   0   2   0   2   2   2   0   2   0   2   2   2   2   0   0   0   2   2   2   2   0   0   0   0   2   0   0   0   0   2   0   0   0   0   0   2   0   0   0   2   2   0   0   0   2   2   0   2   0   0   0
 MK-6-5                 0   0   0   2   0   2   0   2   0   0   2   2   0   0   0   0   0   2   2   0   2   2   2   2   2   2   2   0   0   2   0   0   0   2   0   2   0   0   2   0   0   2   2   0   0   2   0   2   2   2   0   0   0   2   0   0   2   2   2   2   2   2   0   2   2   0   0   0   0   0   2   2   2   2   2   2   0   0   0   2   0   0   2   0   2   2   2   2   2   2   2   0   0   2   0   0   0   0   2   0   0   0   0   0   0   0   0   0   2   2   0   2   0   0   2   2   2   2   0   0   0   0   0   0   2   0   0   0   0   0   0   0   0   0   0   0   2   0   0   2   0   0   2   0   0   0   2   2   0   0   2   0   2   2   2   0   2   0   2   2   2   2   0   0   0   2   2   2   2   0   0   0   0   2   0   0   0   2   2   0   2   0   0   0   2   0   0   0   2   2   0   2   0   2   2   0   0   2   0   0
 MK-6-6                 0   0   0   2   0   2   0   0   0   0   2   2   0   0   0   0   0   0   2   0   2   0   2   2   2   2   2   0   0   2   0   0   0   2   0   2   0   0   2   0   0   2   2   0   0   2   0   2   2   2   0   0   0   2   0   0   2   0   2   2   2   2   0   2   2   0   2   0   0   0   2   2   2   2   2   2   0   0   0   2   0   0   0   2   2   2   0   2   0   2   2   0   0   0   0   2   0   2   2   0   0   2   0   0   0   0   0   0   2   2   2   2   0   0   2   0   2   2   0   0   0   0   0   0   0   0   0   0   0   0   0   0   0   0   0   0   2   0   0   2   0   0   2   0   0   0   2   2   0   0   2   0   2   2   2   0   0   0   2   2   2   2   0   2   0   2   2   2   2   0   0   0   0   2   0   0   0   2   2   0   2   0   0   0   2   0   0   2   2   2   0   2   0   0   2   0   0   2   0   0
 MK-6-7                 0   0   0   2   0   2   0   0   0   0   2   2   0   0   0   0   0   0   2   0   2   0   2   2   2   2   2   0   0   2   0   0   0   2   0   2   0   0   2   0   0   2   2   0   0   0   0   2   2   2   0   0   0   0   0   0   2   0   2   2   2   2   0   2   2   0   2   0   0   2   2   2   2   2   2   2   0   0   0   2   0   0   0   2   2   0   0   2   0   2   2   0   0   0   0   0   0   2   2   0   0   2   0   0   2   0   0   0   2   2   0   2   0   0   2   0   0   2   0   0   0   0   0   0   0   0   0   0   0   0   0   2   0   2   0   0   2   0   2   2   0   0   2   0   2   2   2   2   0   0   2   0   2   2   2   0   0   0   2   2   2   2   0   2   0   2   2   2   2   0   0   0   2   2   0   0   0   2   2   0   2   2   2   0   2   0   0   2   2   2   0   0   0   2   2   0   2   2   0   0
 MK-6-8                 0   0   0   2   2   2   2   0   0   0   2   2   2   0   0   0   0   0   2   0   2   0   2   2   2   2   2   0   0   2   0   0   0   2   0   0   2   0   2   0   0   2   2   0   0   0   0   2   2   2   0   0   0   0   0   0   2   0   2   0   2   2   0   0   2   0   2   0   0   2   2   2   0   2   2   2   0   0   0   2   0   0   0   0   2   0   0   2   0   2   2   2   0   0   0   0   0   2   2   0   0   2   0   0   0   0   0   0   2   2   0   2   0   2   2   2   0   2   0   0   0   0   0   0   0   0   0   0   0   0   0   2   0   2   0   0   2   0   2   2   0   0   2   0   2   2   2   2   0   0   2   0   2   2   2   0   0   2   0   2   2   2   0   2   2   2   2   2   0   0   0   0   2   2   0   0   0   2   2   0   0   2   2   0   2   0   0   2   2   2   0   2   0   2   2   0   2   2   0   0
 MK-6-9                 0   0   0   2   2   2   2   0   0   0   2   2   2   0   2   0   0   0   2   0   2   2   0   2   2   2   2   0   0   2   0   0   0   2   0   0   2   0   2   0   0   2   2   0   0   2   0   2   2   2   0   0   0   0   2   0   2   0   2   0   2   2   2   0   2   0   2   0   0   0   2   2   0   2   2   2   0   0   0   2   0   0   0   0   2   0   0   0   0   2   2   2   0   2   0   0   0   2   2   0   0   2   0   0   0   0   0   0   2   2   0   2   0   2   2   2   0   2   2   0   2   0   0   0   2   0   2   0   0   0   0   2   0   2   0   0   0   0   2   0   0   0   2   0   2   2   2   2   0   0   2   0   2   2   2   0   0   2   0   2   2   0   0   2   2   2   2   2   0   0   0   0   2   2   0   0   0   2   2   0   0   2   2   0   2   0   2   2   2   2   0   2   0   2   2   0   2   2   0   0
 MK-6-10                0   0   0   2   2   2   2   0   0   0   2   2   2   0   2   0   0   0   2   0   2   2   0   2   2   2   2   0   0   2   0   0   0   2   0   0   2   0   2   0   0   0   2   2   0   2   0   2   2   2   0   2   0   0   0   0   2   0   2   0   2   2   2   0   2   0   2   0   0   0   2   2   2   2   2   2   0   0   2   2   0   0   0   0   2   0   0   0   0   2   2   2   0   2   2   0   0   2   2   0   0   2   0   0   0   0   0   0   2   2   0   2   0   2   2   2   2   2   2   0   2   0   0   0   2   0   2   0   0   0   0   2   0   2   0   0   0   0   2   0   0   0   2   0   2   2   2   0   2   2   2   0   2   2   2   0   0   2   2   2   2   0   0   2   2   2   2   2   0   0   0   0   2   2   2   0   0   2   2   2   0   2   2   0   0   0   2   2   0   2   0   2   2   2   2   0   2   2   0   0
 MK-6-11                0   0   0   2   2   2   2   0   0   0   2   2   0   0   2   0   0   0   2   2   2   2   0   2   2   2   2   0   0   2   0   2   0   2   0   0   2   0   2   0   0   0   0   2   0   2   0   2   2   2   0   2   0   0   0   0   2   2   0   0   2   2   2   0   2   0   2   0   2   0   2   2   2   2   2   2   0   2   2   2   0   0   0   0   2   0   2   0   2   2   2   2   2   2   2   0   2   0   2   0   0   2   0   0   0   0   0   2   2   2   2   0   0   2   2   2   2   2   2   0   2   0   0   0   2   0   2   0   0   0   0   2   0   2   0   0   0   0   0   0   0   0   0   0   2   2   2   0   2   2   2   0   2   2   0   0   0   2   2   2   0   0   2   2   2   2   2   2   0   0   0   0   2   2   2   0   0   2   2   0   0   2   2   0   2   0   0   2   0   2   0   2   2   2   2   0   2   2   0   0
 MK-6-12                0   0   0   2   2   2   2   0   0   2   2   2   0   0   2   0   0   0   2   2   0   2   0   2   2   2   2   0   0   2   0   2   2   2   0   0   2   0   2   0   0   0   2   2   2   2   0   2   2   2   0   2   0   2   0   0   2   2   0   0   2   2   2   0   2   0   2   2   0   2   2   2   2   2   2   2   0   0   2   2   2   0   2   0   2   0   2   0   2   2   2   2   2   2   0   0   2   0   2   0   0   2   0   2   0   0   0   2   2   2   2   0   2   2   2   2   2   0   2   0   2   0   0   0   2   0   2   0   0   0   0   2   0   2   0   0   2   0   0   0   0   0   0   0   0   2   2   0   2   2   2   0   2   2   0   0   0   2   2   2   0   2   2   2   2   0   2   2   0   0   0   0   2   2   2   0   2   2   2   0   0   2   0   0   2   0   0   2   0   0   2   2   2   2   2   0   2   2   0   0
 MK-6-13                2   0   0   2   0   0   2   0   0   2   2   2   2   0   0   0   0   0   2   2   0   2   0   2   2   2   2   0   0   2   2   2   2   2   0   2   2   0   2   0   0   0   2   0   0   2   0   2   0   2   0   2   0   2   0   0   2   2   0   0   2   2   2   0   2   0   2   2   0   2   2   2   2   2   2   2   0   0   2   2   2   0   2   0   0   0   2   0   0   2   0   2   2   2   0   0   2   0   2   2   2   2   0   2   0   0   0   2   2   2   2   0   2   2   2   2   2   0   2   2   2   0   0   0   2   0   2   0   0   0   0   2   0   0   0   0   2   0   0   0   0   0   0   0   0   2   2   2   2   2   2   2   2   2   0   0   0   2   0   2   2   0   2   2   2   0   2   2   0   0   0   2   2   2   2   0   2   2   2   2   0   2   0   0   2   0   0   2   0   0   2   2   2   0   2   0   2   2   0   0
 MK-6-14                2   0   2   2   0   0   2   0   0   2   2   2   2   2   0   0   0   0   2   2   0   2   0   2   2   2   0   0   0   2   2   2   2   0   2   2   2   0   2   0   0   0   0   0   0   2   0   2   0   0   0   2   0   2   0   0   2   0   0   0   0   2   2   0   2   0   2   2   0   2   2   2   2   2   2   2   0   0   0   2   2   0   2   0   0   0   2   2   2   2   0   0   0   2   0   0   2   0   2   2   2   2   0   2   0   0   0   2   2   0   2   0   2   2   2   2   2   0   0   2   2   0   0   0   2   0   2   0   0   0   0   2   0   0   0   0   2   2   0   0   0   0   0   0   0   2   2   2   2   0   2   2   2   2   0   0   0   2   0   0   2   0   2   2   0   0   2   2   0   0   0   2   2   2   2   2   2   2   2   2   0   2   0   0   2   0   0   2   0   0   0   2   0   0   2   0   0   2   0   0
 MK-6-15                2   0   2   2   0   0   2   0   0   2   2   0   2   2   0   0   0   0   2   2   0   2   0   2   2   2   0   0   0   2   2   2   2   0   2   2   0   0   2   0   0   0   2   0   0   2   2   2   0   0   0   2   0   2   0   0   2   0   0   0   0   2   2   0   2   0   2   2   2   2   2   2   2   2   2   2   0   0   0   2   2   0   2   0   0   0   2   2   2   2   0   0   0   2   0   0   2   0   2   2   2   2   0   2   0   0   0   2   2   2   0   0   2   2   2   2   2   2   0   2   2   0   0   0   2   0   2   0   0   0   2   2   0   0   0   2   2   2   0   0   0   2   0   0   0   2   0   2   2   0   2   2   2   0   0   0   0   2   0   0   2   0   2   2   0   0   2   0   0   0   0   2   2   2   2   2   2   2   2   2   0   2   0   0   0   0   0   0   0   2   2   2   0   0   2   0   0   2   0   0
 MK-6-16                2   0   0   2   0   0   2   0   0   0   2   2   2   2   0   0   0   0   0   2   0   2   0   2   2   2   0   0   0   2   2   2   2   0   2   2   0   0   2   0   2   0   2   0   0   2   2   2   0   0   0   2   0   2   0   0   2   0   0   0   0   2   2   0   2   0   2   2   2   2   2   2   2   2   2   2   0   0   0   2   0   0   2   0   0   2   2   2   0   2   0   0   0   2   0   0   2   0   2   2   2   2   0   2   0   0   0   2   2   2   0   0   2   2   2   0   2   2   0   0   2   0   0   0   2   0   2   0   0   0   2   2   0   0   0   2   2   2   0   0   0   2   0   0   0   2   0   2   2   0   2   0   0   0   2   2   0   2   0   0   2   0   2   2   0   2   2   0   0   2   0   2   2   2   2   2   2   2   0   2   0   2   0   0   2   0   0   0   0   2   2   2   0   0   2   0   0   2   0   0
 
!****************************************** Phenotypic Data **********************************************************
!-100.0 is resevred for missing phenotype
SimulatedTrait1         9.6615    8.5996   10.0324    9.5671    8.6677   10.1771    9.5524    9.5405   10.1048   10.8815    7.3418   11.0283   11.1330    9.5974    7.7556    9.2193    9.7475   11.6113   10.0493    9.0448    7.8504    9.7899   11.1535   10.0560   11.3773    9.7509    9.5025   11.3777    9.1759   11.9920   10.3542    9.8211   10.4416   11.5512    8.1047   11.6797    9.7860    9.3621    8.1266   11.1206    8.8935   10.6496   12.0553    9.1091    9.2819   10.5676   11.2469   12.0164   10.6675   10.9037    7.6923   10.0504   13.5847   10.7348    8.4586   11.1245    9.9192   11.0371   10.1327   11.6421   10.7181    8.6135   11.5213    8.9321   11.7461   11.6728   12.4928   12.3364    7.1121    8.7321   11.0111   10.3814   10.4312   11.1428    6.7555    8.7929    9.5982    9.8689    8.9407   11.6734   10.1682   11.0805    9.6862   10.5166   11.5787   10.1183   10.1936   10.4858   11.2208    9.8966    8.5291   10.8755   10.7441   11.5145   10.9052    9.2865   10.5609    8.1290   10.2680   10.5986   10.0122    7.7108   10.6584    9.7539    9.6674    9.9751    8.2987   11.5754   11.3266   11.1814   13.6816   10.5041   10.6032   10.5185    8.0784    9.3084    9.0270    9.5534   12.7296    9.2021    8.5596   11.6542   11.8201   10.0326   11.5798   11.8302    9.5918    9.3900    7.9017   10.4614    9.7309   11.1705    9.3987   12.2520   10.5261   14.4783   11.2320   10.6146    7.8277   10.5832   10.5423    8.3133   12.0575   10.0411   10.5577    8.7937   11.2953    9.5123    8.8634   10.6440   11.0894    7.6544   10.3260   10.5280    9.5133    8.7225    9.1517   11.6706   10.6461   10.4166   10.0625    7.8510   11.6395    9.6460    8.9064   11.3641   10.7485   12.0449   11.4679    9.0854    9.4498   11.0214   10.8691    8.8930    9.5016   10.5281    7.8603   10.1792   12.0790   11.8208   10.1767   10.2032   10.1095   10.0847    8.3996    7.8320    9.0294    9.8291   10.1567   10.2789    9.9204   11.1595    9.0797   11.2150   10.8553   12.0913    8.4193    9.5420    8.6850    6.3040
SimulatedTrait2        14.1897   15.8929   14.4340   15.5378   14.5240   12.6784   15.9176   16.6875   16.1959   13.7111   15.0444   15.6788   12.5710   12.8612   14.0412   13.5915   15.8040   16.1470   16.4167   13.3998   14.8279   13.8772   14.2442   15.4254   14.6521   13.0442   16.2022   15.7927   18.1063   15.5812   14.6193   16.6481   12.9254   15.0252   13.8321   13.9162   14.7318   16.3367   16.6290   15.7042   14.2727   16.1960   17.1515   16.5416   12.6564   13.8389   14.4143   17.7771   15.5875   15.5934   16.2745   16.4315   15.0306   16.7022   14.8456   13.3594   14.8031   14.0720   15.9572   15.9117   17.1272   14.5450   15.6179   15.9153   13.7396   15.5433   14.3025   15.8664   13.8175   13.5037   12.4830   16.0504   14.2825   13.3479   15.1370   13.6087   16.4751   16.1977   14.3477   14.8006   14.8125   17.5771   13.5208   16.4403   11.8412   17.0438   16.6009   17.2930   14.1357   13.3416   12.4752   13.9366   14.6499   16.3519   12.6044   15.1240   14.5992   15.1193   15.4137   14.4356   13.4330   14.0465   17.9685   13.8255   15.0633   16.0071   13.1810   16.4101   15.0253   17.4099   14.4473   16.5465   12.9152   15.9160   15.5231   16.6392   13.9357   14.6318   13.9931   13.9555   13.8466   14.7826   16.7174   13.9277   13.3645   15.7414   15.8317   13.5634   14.8325   15.0479   13.8397   17.9358   15.4967   16.6868   14.8348   16.0802   12.9569   14.0646   13.9331   14.3156   13.1152   14.7719   13.8995   13.6219   15.2681   15.1488   13.7972   11.6108   15.6474   15.9950   13.2959   13.4507   13.5679   13.9225   13.9144   15.0507   14.5112   14.7834   17.3348   17.1271   16.9215   12.4004   15.5642   16.5926   13.5838   12.2988   13.9223   15.6346   13.5794   14.5961   12.9026   17.4282   15.4932   14.5337   15.3597   12.9788   16.6066   13.1598   15.5680   17.7197   13.1275   14.2728   14.6522   13.8316   16.7843   17.0756   12.2541   16.5990   14.5861   14.9602   16.5304   13.9734   14.2993   14.6004   15.3717   15.0394   15.7355   15.8686   15.6099   13.8042
 
